# Supplementary material for: Comparative interactome analysis of α-arrestin families in human and Drosophila
Source: eLife. 2024 Jan 25;12:RP88328. doi: 10.7554/eLife.88328 (PMC10945707; doi:10.7554/eLife.88328)
Supplement: Figure 1—source data 1. [file elife-88328-fig1-data1.zip › Human/ARRDC2/interact-ARRDC2_1.prot.tsv]

entry no.	protein	protein probability	protein description	percent coverage	tot indep spectra	percent share of spectrum ids	peptides
485c	sp|P07437|TBB5_HUMAN tr|Q5JP53|Q5JP53_HUMAN	1.0000	Tubulin beta chain OS=Homo sapiens GN=TUBB PE=1 SV=2;Isoform of P07437, Tubulin beta chain OS=Homo sapiens GN=TUBB PE=1 SV=1	55.4	482	1.460	AILVDLEPGTMDSVR+ALTVPELTQQVFDAK+EVDEQMLNVQNK+FPGQLNADLR+FPGQLNADLRK+FWEVISDEHGIDPTGTYHGDSDLQLDR+GHYTEGAELVDSVLD+GHYTEGAELVDSVLDVVR+GHYTEGAELVDSVLDVVRK+IMNTFSVVPSPK+IREEYPDR+IREEYPDRIMNTFSVVPSPK+ISEQFTAMFR+ISVYYNEATGGK+KLAVNMVPFPR+LAVNMVPFPR+LHFFMPGFAPLTSR+MAVTFIGNSTAIQELFK+MAVTFIGNSTAIQELFKR+MSMKEVDEQMLNVQNK+NSSYFVEWIPNNVK+RISEQFTAMFR+SGPFGQIFRPDNFVFGQSGAGNNWAK+YLTVAAVFR
3	sp|GFP_AEQVI|	1.0000	sp GFP_AEQVI	74.8	447	3.252	AEVKFEGDTLVNR+AEVKFEGDTLVNRIELK+EDGNILGHK+FEGDTLVNR+FEGDTLVNRIELK+FSVSGEGEGDATYGK+FSVSGEGEGDATYGKLTLK+GEELFTGVVPILVELDGDVNGHK+GIDFKEDGNILGHK+GIDFKEDGNILGHKLEYNYNSHNVYIMADK+HNIEDGSVQLADHYQQNTPIGDGPVLLPDNHYLSTQSALSK+IRHNIEDGSVQLADHYQQNTPIGDGPVLLPDNHYLSTQSALSK+LEYNYNSHNVYIMADK+LEYNYNSHNVYIMADKQK+NGIKVNFK+SAMPEGYVQER+TIFFKDDGNYK+TIFFKDDGNYKTR+TRAEVKFEGDTLVNR+YPDHMKQHDFFK
485a	sp|P68371|TBB4B_HUMAN	1.0000	Tubulin beta-4B chain OS=Homo sapiens GN=TUBB4B PE=1 SV=1	53.0	426	0.914	ALTVPELTQQMFDAK+AVLVDLEPGTMDSVR+EVDEQMLNVQNK+FPGQLNADLR+FPGQLNADLRK+FWEVISDEHGIDPTGTYHGDSDLQLER+GHYTEGAELVDSVLD+GHYTEGAELVDSVLDVVR+GHYTEGAELVDSVLDVVRK+IMNTFSVVPSPK+INVYYNEATGGK+IREEYPDR+IREEYPDRIMNTFSVVPSPK+ISEQFTAMFR+KLAVNMVPFPR+LAVNMVPFPR+LHFFMPGFAPLTSR+MSATFIGNSTAIQELFK+MSATFIGNSTAIQELFKR+MSMKEVDEQMLNVQNK+NSSYFVEWIPNNVK+RISEQFTAMFR+SGPFGQIFRPDNFVFGQSGAGNNWAK+YLTVAAVFR
485b	sp|Q13885|TBB2A_HUMAN	1.0000	Tubulin beta-2A chain OS=Homo sapiens GN=TUBB2A PE=1 SV=1	53.0	398	0.885	AILVDLEPGTMDSVR+ALTVPELTQQMFDSK+EVDEQMLNVQNK+FPGQLNADLR+FPGQLNADLRK+FWEVISDEHGIDPTGSYHGDSDLQLER+GHYTEGAELVDSVLD+GHYTEGAELVDSVLDVVR+GHYTEGAELVDSVLDVVRK+IMNTFSVMPSPK+INVYYNEAAGNK+IREEYPDR+ISEQFTAMFR+KLAVNMVPFPR+LAVNMVPFPR+LHFFMPGFAPLTSR+MSATFIGNSTAIQELFK+MSATFIGNSTAIQELFKR+MSMKEVDEQMLNVQNK+NSSYFVEWIPNNVK+RISEQFTAMFR+SGPFGQIFRPDNFVFGQSGAGNNWAK+YLTVAAIFR
287a	sp|P05787-2|K2C8_HUMAN sp|P05787|K2C8_HUMAN	1.0000	Isoform of P05787, Isoform 2 of Keratin, type II cytoskeletal 8 OS=Homo sapiens GN=KRT8;Keratin, type II cytoskeletal 8 OS=Homo sapiens GN=KRT8 PE=1 SV=7	84.1	370	2.632	AEAESMYQIK+AEAESMYQIKYEELQSLAGK+AQYEDIANR+ASLEAAIADAEQR+ASLEAAIADAEQRGELAIK+ASLEAAIADAEQRGELAIKDANAK+DGKLVSESSDVLPK+DVDEAYMNK+DVDEAYMNKVELESR+ELQSQISDTSVVLSMDNSR+EYQELMNVK+FASFIDK+FASFIDKVR+FLEQQNK+GELAIKDANAK+GGLGGGYGGASGMGGITAVTVNQSLLSPLVLEVDPNIQAVR+ISSSSFSR+KDVDEAYMNKVELESR+KLLEGEESR+KLLEGEESRLESGMQNMSIHTK+LALDIEIATYR+LALDIEIATYRK+LEAELGNMQGLVEDFK+LEGLTDEINFLR+LESGMQNMSIHTK+LKLEAELGNMQGLVEDFK+…
485d	sp|P04350|TBB4A_HUMAN	1.0000	Tubulin beta-4A chain OS=Homo sapiens GN=TUBB4A PE=1 SV=2	51.4	323	0.673	ALTVPELTQQMFDAK+AVLVDLEPGTMDSVR+EVDEQMLSVQSK+FPGQLNADLR+FPGQLNADLRK+FWEVISDEHGIDPTGTYHGDSDLQLER+GHYTEGAELVDAVLDVVR+GHYTEGAELVDAVLDVVRK+IMNTFSVVPSPK+INVYYNEATGGNYVPR+ISEQFTAMFR+KLAVNMVPFPR+LAVNMVPFPR+LHFFMPGFAPLTSR+MAATFIGNSTAIQELFK+MAATFIGNSTAIQELFKR+NSSYFVEWIPNNVK+RISEQFTAMFR+SGPFGQIFRPDNFVFGQSGAGNNWAK+YLTVAAVFR
299a	sp|P08727|K1C19_HUMAN	1.0000	Keratin, type I cytoskeletal 19 OS=Homo sapiens GN=KRT19 PE=1 SV=4	71.8	232	1.611	AALEDTLAETEAR+ALEAANGELEVK+DAEAWFTSR+DKILGATIENSR+DYSHYYTTIQDLR+DYSHYYTTIQDLRDK+EVAGHTEQLQMSR+FETEQALR+FGPGVAFR+FVSSSSSGAYGGGYGGVLTASDGLLAGNEK+GQVGGQVSVEVDSAPGTDLAK+ILGATIENSR+ITMQNLNDR+IVLQIDNAR+KDAEAWFTSR+KNHEEEISTLR+LAADDFR+LASYLDK+LASYLDKVR+LEQEIATYR+MSVEADINGLR+MSVEADINGLRR+NHEEEISTLR+QSSATSSFGGLGGGSVR+RTIQGLEIELQSQLSMK+RVLDELTLAR+SEVTDLRR+SLLEGQEDHYNNLSASK+SQYEVMAEQNR+SQYEVMAEQNRK+SRLEQEIAT…
485f	sp|Q13509|TBB3_HUMAN tr|A0A0B4J269|A0A0B4J269_HUMAN	1.0000	Tubulin beta-3 chain OS=Homo sapiens GN=TUBB3 PE=1 SV=2;Uncharacterized protein OS=Homo sapiens PE=1 SV=1	32.2	225	0.427	AILVDLEPGTMDSVR+ALTVPELTQQMFDAK+EVDEQMLAIQSK+FPGQLNADLR+FPGQLNADLRK+GHYTEGAELVDSVLD+GHYTEGAELVDSVLDVVR+GHYTEGAELVDSVLDVVRK+IMNTFSVVPSPK+ISEQFTAMFR+KLAVNMVPFPR+LAVNMVPFPR+MSSTFIGNSTAIQELFK+NSSYFVEWIPNNVK+RISEQFTAMFR+YLTVATVFR
485e	sp|Q9BUF5|TBB6_HUMAN	1.0000	Tubulin beta-6 chain OS=Homo sapiens GN=TUBB6 PE=1 SV=1	55.6	210	0.534	AALVDLEPGTMDSVR+ALTVPELTQQMFDAR+EVDEQMLAIQSK+FPGQLNADLR+FPGQLNADLRK+FWEVISDEHGIDPAGGYVGDSALQLER+GHYTEGAELVDAVLDVVR+GHYTEGAELVDAVLDVVRK+IMNTFSVMPSPK+INVYYNESSSQK+ISEQFSAMFR+KLAVNMVPFPR+LAVNMVPFPR+LHFFMPGFAPLTSR+LTTPTYGDLNHLVSATMSGVTTSLR+MASTFIGNSTAIQELFK+NSSYFVEWIPNNVK+SGPFGQLFRPDNFIFGQTGAGNNWAK+YLTVATVFR
207a	sp|O14654|IRS4_HUMAN	1.0000	Insulin receptor substrate 4 OS=Homo sapiens GN=IRS4 PE=1 SV=1	43.0	208	1.585	AAAAAAAAAASGAAIPPLIPPR+AAAAAAAAAASGAAIPPLIPPRR+AAVSAFPTDSLER+AFDEDEDDPYVPMRPGVATPLVSSSDYMPMAPQNVSASK+AIGDGEDEMLFTR+AIGDGEDEMLFTRR+ANPLSLDSAR+APDTNKEDDSKDNDSESDYMFMAPGAGAIPK+AVSVPASFFR+DAASKPSGEGSFSKPGDGGSPSKPSDHEPPK+DAASKPSGEGSFSKPGDGGSPSKPSDHEPPKNK+DAEIPEGAAR+DVWQVIVKPR+EADSSSDYVNMDFTK+EADSSSDYVNMDFTKR+ELSGVFR+ESNTPAPSTQGLPDSWGIIAEPR+EVKDAEIPEGAAR+EVSYNWDPK+FVTPSEPVAHSR+GAQDVAGGSNPGAHNPSANLAR+GD…
305a	sp|P0DMV8|HS71A_HUMAN sp|P0DMV9|HS71B_HUMAN tr|A0A0G2JIW1|A0A0G2JIW1_HUMAN	1.0000	Heat shock 70 kDa protein 1A OS=Homo sapiens GN=HSPA1A PE=1 SV=1;Heat shock 70 kDa protein 1B OS=Homo sapiens GN=HSPA1B PE=1 SV=1;Isoform of P0DMV9, Heat shock 70 kDa protein 1B OS=Homo sapiens GN=HSPA1B PE=1 SV=1	50.5	204	1.466	AFYPEEISSMVLTK+AQIHDLVLVGGSTR+ATAGDTHLGGEDFDNR+DAGVIAGLNVLR+EIAEAYLGYPVTNAVITVPAYFNDSQR+FELSGIPPAPR+FGDPVVQSDMK+GGSGSGPTIEEVD+HWPFQVINDGDKPK+IINEPTAAAIAYGLDR+ITITNDK+ITITNDKGR+KFGDPVVQSDMK+KFGDPVVQSDMKHWPFQVINDGDKPK+LDKAQIHDLVLVGGSTR+LLQDFFNGR+LVNHFVEEFK+LVNHFVEEFKR+MKEIAEAYLGYPVTNAVITVPAYFNDSQR+MVQEAEKYKAEDEVQR+NALESYAFNMK+NAVITVPAYFNDSQR+NQVALNPQNTVFDAK+NQVALNPQNTVFDAKR+QTQIFTTYSDNQPGVLIQVYEGER…
664a	sp|Q93008-1|USP9X_HUMAN sp|Q93008|USP9X_HUMAN	1.0000	Isoform of Q93008, Isoform 2 of Probable ubiquitin carboxyl-terminal hydrolase FAF-X OS=Homo sapiens GN=USP9X;Probable ubiquitin carboxyl-terminal hydrolase FAF-X OS=Homo sapiens GN=USP9X PE=1 SV=3	31.3	198	1.450	AIDLLKEIYTNLGPR+ALTLQDLDNIWAAQAGK+ALTLQDLDNIWAAQAGKHEAIVK+AQENYEGSEEVSPPQTK+AQENYEGSEEVSPPQTKDQ+AYMMDDLELIGLDYLWR+DDVFGYPQQFEDKPALSK+DGLTISFTK+DHEDYDPQTVR+DSLHQPQYVEK+EIYTNLGPR+ELDMEPYTVAGVAK+ELIDDFIFPASNVYLQYMR+ELLAFQTSEK+ELLAFQTSEKK+EYNIGVLR+FDYDWER+FGTLNGFQILHDR+FNDYFEFPR+FNDYFEFPRELDMEPYTVAGVAK+FWFAHNVLFNVSNR+GWLVDLINK+HGNPEEEEWLTAER+HLQVIFGHLAASR+HSGDYFTLLR+IELFVGGELIDPADDR+IELFVGGELIDPADDRK…
649a	sp|Q8TBH0|ARRD2_HUMAN	1.0000	Arrestin domain-containing protein 2 OS=Homo sapiens GN=ARRDC2 PE=2 SV=2	63.9	190	1.457	AAVVQTQTFMAR+AFSVQLDGATAGVEPVFSGGQAVAGR+AHVHWTESR+ATLHRPWVPAR+ATLLAPDTGETTTLPPGR+AVVASLAGEPVGPGQR+GYTPGEVIPVFAEIDNGSTRPVLPR+HEFLFSFQLPPTLVTSFEGK+KVFTVIEPVDINTPALLAPQAGAR+LLLELPLVIGTIPLHPFGSR+RAVVASLAGEPVGPGQR+SAGSSTAYTQSYSER+SAGSSTAYTQSYSERVEVVSHR+SSSVGSHASFLLDWR+VFTVIEPVDINTPALLAPQAGAR+VLHVDYALK+VLLELSSAAR+YRPPPLYSEEDPNPLLGDMRPR
608a	sp|Q71U36-2|TBA1A_HUMAN sp|Q71U36|TBA1A_HUMAN	1.0000	Isoform of Q71U36, Isoform 2 of Tubulin alpha-1A chain OS=Homo sapiens GN=TUBA1A;Tubulin alpha-1A chain OS=Homo sapiens GN=TUBA1A PE=1 SV=1	56.2	166	0.524	AFVHWYVGEGMEEGEFSEAR+AVFVDLEPTVIDEVR+AVFVDLEPTVIDEVRTGTYR+DVNAAIATIK+DYEEVGVDSVEGEGEEEGEEY+EDAANNYAR+EDMAALEK+EDMAALEKDYEEVGVDSVEGEGEEEGEEY+EIIDLVLDR+EIIDLVLDRIR+FDGALNVDLTEFQTNLVPYPR+FDLMYAK+IHFPLATYAPVISAEK+LDHKFDLMYAK+LIGQIVSSITASLR+LSVDYGK+LSVDYGKK+NLDIERPTYTNLNR+QIFHPEQLITGK+QLFHPEQLITGKEDAANNYAR+RNLDIERPTYTNLNR+TIGGGDDSFNTFFSETGAGK+VGINYQPPTVVPGGDLAK
608b	sp|Q9BQE3|TBA1C_HUMAN tr|F5H5D3|F5H5D3_HUMAN	1.0000	Tubulin alpha-1C chain OS=Homo sapiens GN=TUBA1C PE=1 SV=1;Isoform of Q9BQE3, Tubulin alpha-1C chain OS=Homo sapiens GN=TUBA1C PE=1 SV=1	51.7	165	0.470	AFVHWYVGEGMEEGEFSEAR+AVFVDLEPTVIDEVR+AVFVDLEPTVIDEVRTGTYR+DVNAAIATIK+DYEEVGADSADGEDEGEEY+EDAANNYAR+EDMAALEK+EIIDLVLDR+EIIDLVLDRIR+FDGALNVDLTEFQTNLVPYPR+FDLMYAK+IHFPLATYAPVISAEK+LDHKFDLMYAK+LISQIVSSITASLR+LSVDYGK+LSVDYGKK+NLDIERPTYTNLNR+QIFHPEQLITGK+QLFHPEQLITGKEDAANNYAR+RNLDIERPTYTNLNR+TIGGGDDSFNTFFSETGAGK+VGINYQPPTVVPGGDLAK
305b	sp|P11142|HSP7C_HUMAN	1.0000	Heat shock cognate 71 kDa protein OS=Homo sapiens GN=HSPA8 PE=1 SV=1	46.3	144	0.904	ARFEELNADLFR+DAGTIAGLNVLR+FDDAVVQSDMK+FEELNADLFR+HWPFMVVNDAGRPK+IINEPTAAAIAYGLDK+IINEPTAAAIAYGLDKK+ITITNDK+ITITNDKGR+LDKSQIHDIVLVGGSTR+LLQDFFNGK+LLQDFFNGKELNK+LSKEDIER+MKEIAEAYLGK+MVNHFIAEFK+MVNHFIAEFKR+NQVAMNPTNTVFDAK+NQVAMNPTNTVFDAKR+NSLESYAFNMK+NTTIPTK+QTQTFTTYSDNQPGVLIQVYEGER+RFDDAVVQSDMK+SFYPEEVSSMVLTK+SINPDEAVAYGAAVQAAILSGDK+SQIHDIVLVGGSTR+STAGDTHLGGEDFDNR+TTPSYVAFTDTER+TVTNAVVTVPAYFNDSQR+V…
293b	sp|P08238|HS90B_HUMAN	1.0000	Heat shock protein HSP 90-beta OS=Homo sapiens GN=HSP90AB1 PE=1 SV=4	42.5	132	0.766	ADLINNLGTIAK+ALLFIPR+APFDLFENK+DNSTMGYMMAK+EDQTEYLEER+EGLELPEDEEEK+EGLELPEDEEEKK+EGLELPEDEEEKKK+ELISNASDALDK+ELISNASDALDKIR+ELKIDIIPNPQER+EQVANSAFVER+FYEAFSK+GVVDSEDIPLNLSR+HFSVEGQLEFR+HLEINPDHPIVETLR+HNDDEQYAWESSAGGSFTVR+HSQFIGYPITLYLEK+HSQFIGYPITLYLEKER+IDIIPNPQER+IRYESLTDPSK+IRYESLTDPSKLDSGK+KHLEINPDHPIVETLR+KHSQFIGYPITLYLEK+LGLGIDEDEVAAEEPNAAVPDEIPPLEGDEDASR+LGLGIDEDEVAAEEPNAAVPDEIPPLEGDEDASR…
794a	sp|Q9NVI7-2|ATD3A_HUMAN	1.0000	Isoform of Q9NVI7, Isoform 2 of ATPase family AAA domain-containing protein 3A OS=Homo sapiens GN=ATAD3A	62.8	131	0.706	AEGPGRGDEPSPS+AERENADIIR+AFVTDWDK+ATLNAFLYR+DALNLAQMQEQTLQLEQQSK+DKWSNFDPTGLER+EYEAAVEQLK+EYEAAVEQLKSEQIR+FMLVLASNQPEQFDWAINDR+GEGAGPPPPLPPAQPGAEGGGDR+GLGDRPAPK+GLLLFVDEADAFLR+GLLLFVDEADAFLRK+INEMVHFDLPGQEER+INEMVHFDLPGQEERER+ITVLEALR+KLALHSGMDYAIMTGGDVAPMGR+KQEESVQKQEAMR+LALHSGMDYAIMTGGDVAPMGR+LAQFDYGR+LAQFDYGRK+LFDWANTSR+LKEYEAAVEQLK+LKEYEAAVEQLKSEQIR+LLSRPQDALEGVVLSPSLEAR+LTEGMSGR+MYFDKYVLKPAT…
584a	sp|Q5T4S7-2|UBR4_HUMAN sp|Q5T4S7-3|UBR4_HUMAN sp|Q5T4S7-4|UBR4_HUMAN sp|Q5T4S7|UBR4_HUMAN	1.0000	Isoform of Q5T4S7, Isoform 2 of E3 ubiquitin-protein ligase UBR4 OS=Homo sapiens GN=UBR4;Isoform of Q5T4S7, Isoform 3 of E3 ubiquitin-protein ligase UBR4 OS=Homo sapiens GN=UBR4;Isoform of Q5T4S7, Isoform 4 of E3 ubiquitin-protein ligase UBR4 OS=Homo sapiens GN=UBR4;E3 ubiquitin-protein ligase UBR4 OS=Homo sapiens GN=UBR4 PE=1 SV=1	21.1	127	0.973	AAPPPPPPPPPLESSPR+AAQFVDLLGYFSLK+AEHASSLLELASTTK+ALATNPALR+ALGTLGMTTNEK+APSYIEIFGR+AQQALSELHTVEK+ASVVTASSGSALQYDTLISLMEHLK+AVEMTDQLMVPTLGSQEGAFENVR+AVSNINTLLDK+AVSNINTLLDKADR+AVWLPGSQTELAIVTADFVK+AYLLQNFNEEGTTEKPSK+DLDPEVFQR+DLHTLDSHVR+EKLQGFAAVLAIGSSR+ELASPVSPELR+ELFDYNLR+ELFDYNLRR+ELLEYDLQQR+ELPQLVASVIESESEILHHEK+ESAFQSEPR+EVQMNFLNQLTSVFNPR+FADKETLIQFLR+FAMEQSFSADTGGGGR+FLSRPALPFILR+FQDAVLANSFF…
293a	sp|P07900-2|HS90A_HUMAN sp|P07900|HS90A_HUMAN	1.0000	Isoform of P07900, Isoform 2 of Heat shock protein HSP 90-alpha OS=Homo sapiens GN=HSP90AA1;Heat shock protein HSP 90-alpha OS=Homo sapiens GN=HSP90AA1 PE=1 SV=5	44.8	123	0.695	ADLINNLGTIAK+AILFVPR+APFDLFENR+APFDLFENRK+DNSTMGYMAAK+DQVANSAFVER+EDQTEYLEER+EGLELPEDEEEK+EGLELPEDEEEKK+EGLELPEDEEEKKK+ELHINLIPNK+ELHINLIPNKQDR+ELISNSSDALDK+ELISNSSDALDKIR+FYEQFSK+GVVDSEDIPLNLSR+HFSVEGQLEFR+HIYYITGETK+HIYYITGETKDQVANSAFVER+HLEINPDHSIIETLR+HNDDEQYAWESSAGGSFTVR+HSQFIGYPITLFVEK+HSQFIGYPITLFVEKER+IMKDILEK+IRYESLTDPSK+IRYESLTDPSKLDSGK+KHLEINPDHSIIETLR+LDSGKELHINLIPNKQDR+LGIHEDSQNR+LGL…
608c	sp|P68366-2|TBA4A_HUMAN sp|P68366|TBA4A_HUMAN	1.0000	Isoform of P68366, Isoform 2 of Tubulin alpha-4A chain OS=Homo sapiens GN=TUBA4A;Tubulin alpha-4A chain OS=Homo sapiens GN=TUBA4A PE=1 SV=1	38.6	121	0.317	AFVHWYVGEGMEEGEFSEAR+AVFVDLEPTVIDEIR+EDAANNYAR+EDMAALEK+FDGALNVDLTEFQTNLVPYPR+FDLMYAK+IHFPLATYAPVISAEK+LDHKFDLMYAK+LISQIVSSITASLR+LSVDYGK+LSVDYGKK+NLDIERPTYTNLNR+QIFHPEQLITGK+QLFHPEQLITGKEDAANNYAR+RNLDIERPTYTNLNR+VGINYQPPTVVPGGDLAK
489a	sp|P78527|PRKDC_HUMAN	1.0000	DNA-dependent protein kinase catalytic subunit OS=Homo sapiens GN=PRKDC PE=1 SV=3	22.6	104	0.789	AALSALESFLK+AFLGELK+AIRPQIDLKR+AQEPESGLSEETQVK+ATQMPEGGQGAPPMYQLYK+AYVPALQMAFK+DFGLLVFVR+DLLLNTMSQEEK+DQNILLGTTYR+DVDFMYVELIQR+DYVDLFR+EMKPVIFLDVFLPR+FMNAVFFLLPK+FYGELALK+FYQGFLFSEKPEK+GGSWIQEINVAEK+GIFTSEIGTK+HNLEIIK+HSSLITPLQAVAQR+HSSLITPLQAVAQRDPIIAK+IAGFDER+ILELSGSSSEDSEK+ILELSGSSSEDSEKVIAGLYQR+IMEFTTTLLNTSPEGWK+IPALDLLIK+IWSEPFYQETYLPYMIR+KEEENASVIDSAELQAYPALVVEK+KFIQTFGK+LGASLAFNNIYR+LGLPGD…
265a	sp|O95071-2|UBR5_HUMAN sp|O95071|UBR5_HUMAN	1.0000	Isoform of O95071, Isoform 2 of E3 ubiquitin-protein ligase UBR5 OS=Homo sapiens GN=UBR5;E3 ubiquitin-protein ligase UBR5 OS=Homo sapiens GN=UBR5 PE=1 SV=2	28.2	86	0.653	AASTAPSSTSTPAASSAGLIYIDPSNLR+AEQENNFPTSSIAFLGQNER+AMNQQTTLDTPQLER+ARVDEAMELIIAHGR+ATFLGLTNEK+AYPAAITILETAQK+AYSIVIR+DLSLEVDRDRDLLIQQTMR+EEEKVNEEQWSLR+EGEEQPVLPEETESSKPGPSAHDLAAQLK+ENGADSILDLGLVDSSEK+EVVFVEDVK+FAQLALER+GDFLNYALSLMR+IDELQVVK+IGFSVQPDRLELGKPDNNDGSK+IGHLLPEEQVYLNQQSGTIR+KEDLFGRPSQGLYSSSASSGK+KGLLDVLPK+LEHTAQTYSELQGER+LLTATNLVTLPNSR+LSAVEAIANAISVVSSNGPGNR+LSLELFGR+LTYQDAVNLQNYVEEK+LYV…
757a	sp|Q9H0M0-3|WWP1_HUMAN sp|Q9H0M0|WWP1_HUMAN	1.0000	Isoform of Q9H0M0, Isoform 3 of NEDD4-like E3 ubiquitin-protein ligase WWP1 OS=Homo sapiens GN=WWP1;NEDD4-like E3 ubiquitin-protein ligase WWP1 OS=Homo sapiens GN=WWP1 PE=1 SV=1	40.5	84	0.574	FIDTGFSLPFYK+FIDTGFSLPFYKR+GEEGLDYGGIAR+GGPQIAYER+LDLPPYK+LLFAIEETEGFGQE+LPLGGFAELMGSNGPQK+LQLQVTVSSAK+LYVIFRGEEGLDYGGLAR+NFEQWQSQR+NQLQGAMQQFNQR+QALLIHNR+QIIWFWQFVK+QQSGNANTETLPSGWEQR+QQSGNANTETLPSGWEQRK+QTLFEDSFQQIMALKPYDLR+RLYVIFR+SILEPDTSNSR+SSSAFEAAK+TLKADALLGK+TQGLQNEEPLPEGWEIR+TTQWEDPRTQGLQNEEPLPEGWEIR+TTTWERPQPLPPGWER+TTTWQRPTMESVR+TYYVDHNTR+VGKDTWLPR+VYFVNHNTK+VYYVDHNTR+YFVDHNTR+YLYSASML…
794b	sp|Q5T9A4|ATD3B_HUMAN	1.0000	ATPase family AAA domain-containing protein 3B OS=Homo sapiens GN=ATAD3B PE=1 SV=1	45.1	83	0.359	AERENADIIR+DKWSNFDPTGLER+EALNLAQMQEQTLQLEQQSK+EIAQLAVSWQATAYASK+EYEAAVEQLK+EYEAAVEQLKSEQIR+GEGAGPPPPLPPAQPGAEGGGDR+GLGDRPAPK+GLLLFMDEADAFLR+HILLYGPPGTGK+ITVLEALR+KLALHSGMDYAIMTGGDVAPMGR+KQEESVQKQEAMR+LALHSGMDYAIMTGGDVAPMGR+LAQFDYGR+LAQFDYGRK+LFDWANTSR+LKEYEAAVEQLK+LKEYEAAVEQLKSEQIR+LLSRPQDVLEGVVLSPSLEAR+LTEGMSGR+QQQLLNEENLR+QRYEDQLK+QRYEDQLKQQQLLNEENLR+QTVLESIR+TAGTLFGEGFR+VRDIAIATR+VTATVAGLTLLAV…
354a	sp|P27708|PYR1_HUMAN tr|F8VPD4|F8VPD4_HUMAN	1.0000	CAD protein OS=Homo sapiens GN=CAD PE=1 SV=3;Isoform of P27708, CAD protein OS=Homo sapiens GN=CAD PE=1 SV=1	32.4	81	0.621	AAFALGGLGSGFASNR+AHWTPFEGQK+ALKEENIQTLLINPNIATVQTSQGLADK+ASDPGLPAEEPKEK+ATGYPLAYVAAK+DQMSHLFNVAHTLR+EATAGNPGGQTVR+EELSALVAPAFAHTSQVLVDK+ELSDLESAR+FLSSAAAVSK+GEVAYIDGQVLVPPGYGQDVR+GQPFGAAVSTAGEVVFQTGMVGYPEALTDPSYK+GQPLPPDLLQQAK+GTKQEEFESIEEALPDTDVLYMTR+HPQPGAVELAAK+IHRASDPGLPAEEPKEK+IIAHAQLLEQHR+KEEILLIK+KNILLTIGSYK+KWPQGAVPQLPPSAPATSEMTTTPERPR+LAADFSVPLIIDIK+LALGIPLPELR+LFVEALGQIGPAPPLK+LGGAVLSFS…
477a	sp|P62829|RL23_HUMAN	1.0000	60S ribosomal protein L23 OS=Homo sapiens GN=RPL23 PE=1 SV=1	50.0	79	0.591	DGVFLYFEDNAGVIVNNK+DGVFLYFEDNAGVIVNNKGEMK+GSAITGPVAK+KDGVFLYFEDNAGVIVNNK+KVHPAVVIR+LNRLPAAGVGDMVMATVK+LNRLPAAGVGDMVMATVKK+LPAAGVGDMVMATVK+LPAAGVGDMVMATVKK+NLYIISVK+RKDGVFLYFEDNAGVIVNNK
446a	sp|P60709|ACTB_HUMAN sp|P63261|ACTG_HUMAN	1.0000	Actin, cytoplasmic 1 OS=Homo sapiens GN=ACTB PE=1 SV=1;Actin, cytoplasmic 2 OS=Homo sapiens GN=ACTG1 PE=1 SV=1	52.5	78	0.473	AGFAGDDAPR+AVFPSIVGRPR+DLTDYLMK+DLYANTVLSGGTTMYPGIADR+DSYVGDEAQSK+DSYVGDEAQSKR+EITALAPSTMK+GYSFTTTAER+HQGVMVGMGQK+IIAPPER+IWHHTFYNELR+KDLYANTVLSGGTTMYPGIADR+LDLAGRDLTDYLMK+QEYDESGPSIVHR+QEYDESGPSIVHRK+SYELPDGQVITIGNER+TTGIVMDSGDGVTHTVPIYEGYALPHAILR+VAPEEHPVLLTEAPLNPK
299b	sp|P05783|K1C18_HUMAN	1.0000	Keratin, type I cytoskeletal 18 OS=Homo sapiens GN=KRT18 PE=1 SV=2	57.9	76	0.526	AQIFANTVDNAR+AQYDELAR+ETMQSLNDR+GGMGSGGLATGIAGGLAGMGGIQNEK+GGMGSGGLATGIAGGLAGMGGIQNEKETMQSLNDR+GLQAQIASSGLTVEVDAPK+IVLQIDNAR+LAADDFR+LASYLDR+LASYLDRVR+LEAEIATYR+LLEDGEDFNLGDALDSSNSMQTIQK+LQLETEIEALKEELLFMKK+NHEEEVKGLQAQIASSGLTVEVDAPK+QAQEYEALLNIK+QSVENDIHGLR+QSVENDIHGLRK+RLLEDGEDFNLGDALDSSNSMQTIQK+SLGSVQAPSYGARPVSSAASVYAGAGGSGSR+TVQSLEIDLDSMR+VIDDTNITR+VKLEAEIATYR+VKYETELAMR
837a	sp|Q9UJV9|DDX41_HUMAN tr|J3KNN5|J3KNN5_HUMAN	1.0000	Probable ATP-dependent RNA helicase DDX41 OS=Homo sapiens GN=DDX41 PE=1 SV=2;Isoform of Q9UJV9, Probable ATP-dependent RNA helicase DDX41 (Fragment) OS=Homo sapiens GN=DDX41 PE=1 SV=1	56.6	68	0.533	AGAASLDVIQEVEYVK+AGAASLDVIQEVEYVKEEAK+ARTDEVPAGGSRSEAEDEDDEDYVPYVPLR+DMIGIAFTGSGK+DVLVATDVASK+DYLAHSSMDF+EGKKDVLVATDVASK+FPAAILR+GAAEEEQQDSGSEPRGDEDDIPLGPQSNVSLLDQHQHLK+GDEDDIPLGPQSNVSLLDQHQHLK+GIHHPTPIQIQGIPTILSGR+GITYDDPIKTSWTPPR+GLDFPAIQHVINYDMPEEIENYVHR+GVEAVAIHGGKDQEER+HGVHMMVATPGR+ILESVAEGR+KADVDAIHEYLLLK+KDVLVATDVASK+LLQEDSSPLLR+LMDLLQK+MIDMGFEGDIR+QTLLFSATMPK+SALVKPVTINVGR+SEAEDEDDEDYVPYV…
287b	sp|P08670|VIME_HUMAN	1.0000	Vimentin OS=Homo sapiens GN=VIM PE=1 SV=4	62.0	63	0.444	DGQVINETSQHHDDLE+EEAENTLQSFR+EMEENFAVEAANYQDTIGR+ETNLDSLPLVDTHSK+ETNLDSLPLVDTHSKR+EYQDLLNVK+FADLSEAANR+FLEQQNK+ILLAELEQLK+ILLAELEQLKGQGK+ISLPLPNFSSLNLR+KLLEGEESR+KVESLQEEIAFLK+KVESLQEEIAFLKK+LGDLYEEEMR+LGDLYEEEMRELR+LLEGEESR+LLQDSVDFSLADAINTEFK+LQDEIQNMKEEMAR+MALDIEIATYR+NLQEAEEWYK+QDVDNASLAR+QQYESVAAK+QVDQLTNDK+SLYASSPGGVYATR+TNEKVELQELNDR+TYSLGSALRPSTSR+VELQELNDR+VEVERDNLAEDIMR
365a	sp|P31689|DNJA1_HUMAN	1.0000	DnaJ homolog subfamily A member 1 OS=Homo sapiens GN=DNAJA1 PE=1 SV=2	54.7	62	0.460	EGGAGGGFGSPMDIFDMFFGGGGR+ELYDKGGEQAIK+ETTYYDVLGVKPNATQEELK+ETTYYDVLGVKPNATQEELKK+EVEETDEMDQVELVDFDPNQER+EVEETDEMDQVELVDFDPNQERR+FKQISQAYEVLSDAK+HYNGEAYEDDEHHPR+ILEVHIDK+ITFHGEGDQEPGLEPGDIIIVLDQK+ITFHGEGDQEPGLEPGDIIIVLDQKDHAVFTR+KEVEETDEMDQVELVDFDPNQER+KILEVHIDK+NVVHQLSVTLEDLYNGATR+NVVHQLSVTLEDLYNGATRK+QISQAYEVLSDAK+QISQAYEVLSDAKK+TIVITSHPGQIVK+VNFPENGFLSPDK+VNFPENGFLSPDKLSLLEK+YHPDKNPNEGEKFK
313b	sp|P05141|ADT2_HUMAN	1.0000	ADP/ATP translocase 2 OS=Homo sapiens GN=SLC25A5 PE=1 SV=7	34.6	61	0.216	AAYFGIYDTAK+DFLAGGVAAAISK+EQGVLSFWR+GAWSNVLR+GMGGAFVLVLYDEIK+GMGGAFVLVLYDEIKK+GMLPDPK+IPKEQGVLSFWR+LLLQVQHASK+QIFLGGVDK+QIFLGGVDKR+YFPTQALNFAFK+YFPTQALNFAFKDK+YFPTQALNFAFKDKYK
313a	sp|P12236|ADT3_HUMAN	1.0000	ADP/ATP translocase 3 OS=Homo sapiens GN=SLC25A6 PE=1 SV=4	30.9	60	0.205	AAYFGVYDTAK+DFLAGGIAAAISK+EQGVLSFWR+GAWSNVLR+GMGGAFVLVLYDEIK+GMGGAFVLVLYDEIKK+GMLPDPK+IPKEQGVLSFWR+LLLQVQHASK+QIFLGGVDK+QIFLGGVDKHTQFWR+YFPTQALNFAFK+YFPTQALNFAFKDK+YFPTQALNFAFKDKYK
850a	sp|Q9UQ35|SRRM2_HUMAN	1.0000	Serine/arginine repetitive matrix protein 2 OS=Homo sapiens GN=SRRM2 PE=1 SV=2	14.8	57	0.409	AAFGISDSYVDGSSFDPQR+AAFGISDSYVDGSSFDPQRR+EETPGQRPAVTETHQLAELNEK+ENSFGSPLEFR+FQSDSSSYPTVDSNSLLGQSR+GEGDAPFSEPGTTSTQRPSSPETATK+IALALTAISLGTARPPPSMSAAGLAAR+IPAASAAAMNLASAR+MAPALSGANLTSPR+MGQAPSQSLLPPAQDQPR+MGQAPSQSLLPPAQDQPRSPVPSAFSDQSR+RGEGDAPFSEPGTTSTQRPSSPETATK+RPNPDILDHER+SAHATAPVNIAGSR+SEEPAGQILSHLSSELK+SPVPSAFSDQSR+SRTPPSAPSQSR+SSTGPEPPAPTPLLAER+SSTPPGESYFGVSSLQLK+TAAALAPASLTSAR+TAPAANLASR+TAV…
484a	sp|P68104|EF1A1_HUMAN	1.0000	Elongation factor 1-alpha 1 OS=Homo sapiens GN=EEF1A1 PE=1 SV=1	35.1	56	0.440	EHALLAYTLGVK+EVSTYIK+EVSTYIKK+IGGIGTVPVGR+LPLQDVYK+MDSTEPPYSQK+QLIVGVNK+QTVAVGVIK+RYEEIVK+STTTGHLIYK+SVEMHHEALSEALPGDNVGFNVK+THINIVVIGHVDSGK+VETGVLKPGMVVTFAPVNVTTEVK+YEEIVKEVSTYIK+YYVTIIDAPGHR+YYVTIIDAPGHRDFIK
685a	sp|Q96EY1-2|DNJA3_HUMAN	1.0000	Isoform of Q96EY1, Isoform 2 of DnaJ homolog subfamily A member 3, mitochondrial OS=Homo sapiens GN=DNAJA3	33.8	53	0.220	AQGLYETINVTIPPGTQTDQK+EIFITFR+EKFSQLAEAYEVLSDEVK+EKFSQLAEAYEVLSDEVKR+FSQLAEAYEVLSDEVK+FSQLAEAYEVLSDEVKR+GGPTVDPEELFR+INSYGYGDHYIHIK+KAYYQLAK+KQYDAYGSAGFDPGASGSQHSYWK+QQSLILSYAEDETDVEGTVNGVTLTSSGK+QQSLILSYAEDETDVEGTVNGVTLTSSGKR+QYDAYGSAGFDPGASGSQHSYWK+REIFITFR+RVMIPVPAGVEDGQTVR+VMIPVPAGVEDGQTVR
377a	sp|P38646|GRP75_HUMAN	1.0000	Stress-70 protein, mitochondrial OS=Homo sapiens GN=HSPA9 PE=1 SV=2	43.9	53	0.389	AMQDAEVSKSDIGEVILVGGMTR+AQFEGIVTDLIR+DAGQISGLNVLR+EMAGDNKLLGQFTLIGIPPAPR+EQQIVIQSSGGLSK+EQQIVIQSSGGLSKDDIENMVK+ERVEAVNMAEGIIHDTETK+ETGVDLTKDNMALQR+LFEMAYK+LLGQFTLIGIPPAPR+LYSPSQIGAFVLMK+MKETAENYLGHTAK+NAVITVPAYFNDSQR+NTTIPTK+QAASSLQQASLK+QAVTNPNNTFYATK+SDIGEVILVGGMTR+SQVFSTAADGQTQVEIK+STNGDTFLGGEDFDQALLR+TTPSVVAFTADGER+VEAVNMAEGIIHDTETK+VINEPTAAALAYGLDK+VINEPTAAALAYGLDKSEDK+VLENAEGAR+VQQTVQDLFGR
803a	sp|Q9NYU2-2|UGGG1_HUMAN sp|Q9NYU2|UGGG1_HUMAN	1.0000	Isoform of Q9NYU2, Isoform 2 of UDP-glucose:glycoprotein glucosyltransferase 1 OS=Homo sapiens GN=UGGT1;UDP-glucose:glycoprotein glucosyltransferase 1 OS=Homo sapiens GN=UGGT1 PE=1 SV=3	33.9	52	0.392	AIWAALQTQTSNAAK+ANPGAWILR+AYNYVAQEVDDYHAFQTLTHIYNK+DYLDLTASNNFFVDDYAR+EGETYFDVVAVVDPVTR+EPVYLSGYGVELAIK+FLFVDADQIVR+FTILDSQGK+GQYQGLSQDPNSLSNLDQDLPNNMIHQVPIK+GYYEQTGVGPLPVVLFNGMPFER+HLVESTNEMAPLK+HYIFNPR+IEYQFFEDR+ILASPVELALVVMK+ILETTTFFQR+IMMLSVLK+IVPEWQDYDQEIK+IYSHDGTDSPPDADEVVIVLNNFK+KADMVNEDLLSDGTSENESGFWDSFK+KEPVYLSGYGVELAIK+KYPYVEVNSILGIDSAYDR+LGIEGLSLHNVLK+LNIQPSEADYAVDIR+LRDLHPDLEGQLK+LSD…
685b	sp|Q96EY1|DNJA3_HUMAN	1.0000	DnaJ homolog subfamily A member 3, mitochondrial OS=Homo sapiens GN=DNAJA3 PE=1 SV=2	28.3	52	0.213	AQGLYETINVTIPPGTQTDQK+EIFITFR+EKFSQLAEAYEVLSDEVK+EKFSQLAEAYEVLSDEVKR+FSQLAEAYEVLSDEVK+FSQLAEAYEVLSDEVKR+GGPTVDPEELFR+INSYGYGDHYIHIK+KAYYQLAK+KQYDAYGSAGFDPGASGSQHSYWK+QYDAYGSAGFDPGASGSQHSYWK+REAGEDEEGFLSK+REIFITFR+RVMIPVPAGVEDGQTVR+VMIPVPAGVEDGQTVR
546a	sp|Q15020|SART3_HUMAN	1.0000	Squamous cell carcinoma antigen recognized by T-cells 3 OS=Homo sapiens GN=SART3 PE=1 SV=1	29.4	52	0.397	AAEKEAALVQQEEEKAEQR+ALQRPSAAAPQAENGPAAAPAVAAPAATEAPK+ALSSVGLHMTK+EAALVQQEEEK+EAALVQQEEEKAEQR+EFESAIVEAAR+ELWDSIMTR+GADEDDEKEWGDDEEEQPSK+GADEDDEKEWGDDEEEQPSKR+GLALWEAYR+GLAYVEYENESQASQAVMK+HGVDHQVISVTFEK+IQLIFER+KAPGGPMLLPQTYGAR+LAEYQAYIDFEMK+RRVENSIPAAGETQNVEVAAGPAGK+RVENSIPAAGETQNVEVAAGPAGK+SALQALEMDRK+TEGSLEDWDIAVQK+TQLSLLPR+VAISNPPQR+VENSIPAAGETQNVEVAAGPAGK+YANMWLEYYNLER+YKPYEEALLQAEAPR+YSQYLDR
287c	sp|P04264|K2C1_HUMAN	1.0000	Keratin, type II cytoskeletal 1 OS=Homo sapiens GN=KRT1 PE=1 SV=6	47.8	52	0.349	AEAESLYQSK+AEAESLYQSKYEELQITAGR+AQYEDIAQK+DYQELMNTK+FASFIDK+FASFIDKVR+GGGGGGYGSGGSSYGSGGGSYGSGGGGGGGR+GSYGSGGSSYGSGGGSYGSGGGGGGHGSYGSGSSSGGYR+LALDIEIATYR+LLEGEESR+LNDLEDALQQAKEDLAR+LRSEIDNVKK+MSGECAPNVSVSVSTSHTTISGGGSR+NKLNDLEDALQQAK+NKLNDLEDALQQAKEDLAR+NKYEDEINKR+NMQDMVEDYR+QISNLQQSISDAEQR+QISNLQQSISDAEQRGENALK+SGGGFSSGSAGIINYQR+SKAEAESLYQSK+SLDLDSIIAEVK+SLNNQFASFIDK+SLNNQFASFIDKVR+SLVNLGGSK+THN…
596a	sp|Q6P2Q9|PRP8_HUMAN	1.0000	Pre-mRNA-processing-splicing factor 8 OS=Homo sapiens GN=PRPF8 PE=1 SV=2	22.1	50	0.375	ADWWTNTAHYNR+ALDIPLVK+ALNMAIPGGPK+AQIAGYLYGVSPPDNPQVK+AVFWDIK+DINLQDEDWNEFNDINK+EAVVNTQELLDLLVK+ELGGLGMLSMGHVLIPQSDLR+EQSQLTATQTR+FTLWWSPTINR+GPGNPVPGPLAPLPDYMSEEKLQEK+HDPNMKYELQLANPK+HGDEIITSTTSNYETQTFSSK+IDLTLLNR+IMADNPSWDGEK+ISLIQIFR+ITDAYLDQYLWYEADK+ITDAYLDQYLWYEADKR+KWQQLQAK+LFPPWIKPADTEPPPLLVYK+LIVDHNIADYMTAK+LLILALER+LTLEDLEDSWDR+LVVDSHVQYR+LWNLNNYR+NNVNVASLTQSEIR+QGYNMLNLLIHR+QILMASGSTTFT…
765a	sp|Q9H6S0|YTDC2_HUMAN	1.0000	Probable ATP-dependent RNA helicase YTHDC2 OS=Homo sapiens GN=YTHDC2 PE=1 SV=2	27.1	47	0.346	AALVAGMYPNLVHVDRENLVLTGPK+AFQAWQK+ALPTDWLIYDEMTR+APEPPPALIVR+APSKPWSQVDEATIR+ASNGWMALDWAK+DRFSDFLLTK+DVNTNSENWAVVK+EMEFPSSLTSTER+EMFLEDILR+FHPASVLSQPQYK+FQNMLEFQTPELLR+FSDFLLTK+FTAGAFSDHMALLR+GESEFDSFR+GFASQVEQLISMGANVHSK+GIWSTTPSNER+GNVFAVEAENR+IAVNIALER+IGQTIGYQIR+LAAIAVAER+LASNALQEPSSFR+LNNGIPQIPVKR+LSQSLGLVSK+QQTTLTEWYSAQENSFKPESQR+QSLPVFEKQEEIVK+SFDALNFVTMLK+SQDWGSAGLGGVFK+TLMAGDSTLSTVTHVIVD…
735a	sp|Q9BUJ2-2|HNRL1_HUMAN sp|Q9BUJ2|HNRL1_HUMAN	1.0000	Isoform of Q9BUJ2, Isoform 2 of Heterogeneous nuclear ribonucleoprotein U-like protein 1 OS=Homo sapiens GN=HNRNPUL1;Heterogeneous nuclear ribonucleoprotein U-like protein 1 OS=Homo sapiens GN=HNRNPUL1 PE=1 SV=2	28.0	47	0.352	EALGGQALYPHVLVK+HLPSTEPDPHVVR+INEEISVK+KMRPFEGFQR+KRPYEENR+KYNILGTNAIMDK+LIQIAAR+LKVNELREELQR+LQAALEAEEPDDER+MRPFEGFQR+NPPGASTYNK+NYILDQTNVYGSAQR+QGAPTSFLPPEASQLKPDR+QNQFYDTQVIK+QNQFYDTQVIKQENESGYER+RNYILDQTNVYGSAQR+RPLEMEQQQAYRPEMK+RTDEEGKDVPDHAVLEMK+SSGYPLTIEGFAYLWSGAR+TDEEGKDVPDHAVLEMK+WMGIAFR+YNILGTNAIMDK
613a	sp|Q7Z6Z7-2|HUWE1_HUMAN sp|Q7Z6Z7-3|HUWE1_HUMAN sp|Q7Z6Z7|HUWE1_HUMAN	1.0000	Isoform of Q7Z6Z7, Isoform 2 of E3 ubiquitin-protein ligase HUWE1 OS=Homo sapiens GN=HUWE1;Isoform of Q7Z6Z7, Isoform 3 of E3 ubiquitin-protein ligase HUWE1 OS=Homo sapiens GN=HUWE1;E3 ubiquitin-protein ligase HUWE1 OS=Homo sapiens GN=HUWE1 PE=1 SV=3	13.0	47	0.351	AGSSTPGDAPPAVAEVQGR+AIQDPAFSDGIR+DSAVAISGADSR+ELAQNASSDTPMDPVTFIQTLPSDLRR+EMFNPMYALFR+ESQLAHIKDEPPPLSPAPLTPATPSSLDPFFSR+GLSWQPPPYTPTPR+GNDTPLALESTNTEKETSLEETK+GSGTASDDEFENLR+HADHSSLTLGSGSSTTR+IVNQPSSLFGSK+LFGHSSTSALSAILR+LGSSGLGSASSIQAAVR+LLGPSAAADILQLSSSLPLQSR+LLSLISIALPENK+LLVGNDDVHIIAR+LPGGVQNFPQFSALR+LYIVFEGEEGQDAGGLLR+MVNPTTVLESPHSLPAK+QIGTLLAELR+QMLLFTHIRLAHGFSNHR+QPNPPLILQR+QSTTHLADGPFAVLV…
324a	sp|P17858|PFKAL_HUMAN	1.0000	ATP-dependent 6-phosphofructokinase, liver type OS=Homo sapiens GN=PFKL PE=1 SV=6	34.0	47	0.311	AIGVLTSGGDAQGMNAAVR+AMLWLSEK+AVAFSPVTELKK+EQWWLSLR+FDEATQLR+GGSFENNWNIYK+GGTPSAFDR+GQLESIVENIR+GQVQEVGWHDVAGWLGR+IMEVIDAITTTAQSHQR+ISMAAYVSGELEHVTR+KAVAFSPVTELKK+LNIIIIAEGAIDR+RFDEATQLR+SEWGSLLEELVAEGK+SNFSLAILNVGAPAAGMNAAVR+TFVLEVMGR+TGISHGHTVYVVHDGFEGLAK+TNVLGHLQQGGAPTPFDR+VFLIYEGYEGLVEGGENIK+VNVEHMTEK
872a	sp|Q9Y5V3-2|MAGD1_HUMAN sp|Q9Y5V3|MAGD1_HUMAN	1.0000	Isoform of Q9Y5V3, Isoform 2 of Melanoma-associated antigen D1 OS=Homo sapiens GN=MAGED1;Melanoma-associated antigen D1 OS=Homo sapiens GN=MAGED1 PE=1 SV=3	33.7	46	0.350	APLAAGTWR+APTADTQTQNVNQAK+ASEAVLWEALR+ASEAVLWEALRK+DVAILQER+EYTDVYPEIIER+FIAEVQK+GPNAAYDFSQAATTGELAANK+GPNAAYDFSQAATTGELAANKSEMAFK+GPNGVYDFSQAHNAK+HPLLGDLR+INNLNVEENSSGDQR+IPFTFWAR+KFGIQLK+KINNLNVEENSSGDQR+KINNLNVEENSSGDQRR+KLLTYEFVK+LLTYEFVK+MATSQADIETDPGISEPDGATAQTSADGSQAQNLESR+RVPNSNPPEYEFLWGLR+SAPVPVTTQNPPGAPPNVLWQTPLAWQNPSGWQNQTAR+VGPNATYNFSQSLNANDLANSRPK+VPNSNPPEYEFLWGLR
814a	sp|Q9P2P5|HECW2_HUMAN	1.0000	E3 ubiquitin-protein ligase HECW2 OS=Homo sapiens GN=HECW2 PE=1 SV=2	26.3	46	0.363	ANSDTDLVTSESR+AVSETESLDQGSEPSQVSSETEPSDPAR+DHLLEDAFNQIMGYSR+DLVGFLNMFANK+EFFFLVSR+ELKPGGANIPVTEK+FLISPEFFTVLHSNPSAYR+GMFFNPDPYLK+GVVQQTESLVR+IFYVDHVNR+ITLLLQSPPVK+KLVSFTLSDLR+LLQFVTGTSSIPYEGFASLR+LLTAVEETSTFGLE+LPLQSSRPTSALVHR+LTIPVQR+LVSFTLSDLR+LYVTFVGEEGLDYSGPSR+NPAVMMGAEGMEGGASGNLHSR+QAIGDQMLSYNLGR+QPNIFEILQER+RAVSETESLDQGSEPSQVSSETEPSDPAR+RLPADHVSGYLQFK+RSTIISNTTNPIWHR+SNSIQQMEQLNR+STIISNTTNP…
564a	sp|Q16531|DDB1_HUMAN	1.0000	DNA damage-binding protein 1 OS=Homo sapiens GN=DDB1 PE=1 SV=1	32.4	46	0.346	ALVSEWKEPQAK+ALYYLQIHPQELR+DLLFILTAK+EMLGGEIIPR+GAVYSMVEFNGK+GDFILVGDLMR+GESKDLLFILTAK+IAVMELFRPK+IEVQDTSGGTTALRPSASTQALSSSVSSSK+IVVFQYSDGK+IVVFQYSDGKLQTVAEK+KTEPATGFIDGDLIESFLDISRPK+LEELHVIDVK+LEIYVVTAEGLRPVK+LGKDPNTYFIVGTAMVYPEEAEPK+LLASINSTVR+LPSFELLHK+LVFSNVNLK+MQEVVANLQYDDGSGMK+MQEVVANLQYDDGSGMKR+NGIGIHEHASIDLPGIK+QSGESIDIITR+SDPNRETDDTLVLSFVGQTR+SVLLLAYKPMEGNFEEIAR+TKGDFILVGDLMR+TVPLYESPR+T…
520a	sp|Q13263|TIF1B_HUMAN	1.0000	Transcription intermediary factor 1-beta OS=Homo sapiens GN=TRIM28 PE=1 SV=5	27.1	46	0.356	ADVQSIIGLQR+DIVENYFMR+FASWALESDNNTALLLSK+FQWDLNAWTK+GAAAAATGQPGTAPAGTPGAPPLAGMAIVK+IVAERPGTNSTGPAPMAPPR+KLIYFQLHR+KLLASLVK+LDLDLTADSQPPVFK+LSPPYSSPQEFAQDVGR+LTEDKADVQSIIGLQR+MAILQIMK+MIVDPVEPHGEMK+QGSGSSQPMEVQEGYGFGSGDDPYSSAEPHVSGVKR+VFPGSTTEDYNLIVIER
435a	sp|P54886|P5CS_HUMAN	1.0000	Delta-1-pyrroline-5-carboxylate synthase OS=Homo sapiens GN=ALDH18A1 PE=1 SV=2	38.2	46	0.344	AALWALQGGTSVVIANGTHPK+EAVQLVNTR+EMAIPVLEAR+EMMLVTSGAVAFGK+FASYLTFSPSEVK+FGLGAEVGISTSR+GKDHVVSDFSEHGSLK+GPVGLEGLLTTK+ILHLLTQEALSIHGVK+KVGTFFSEVKPAGPTVEQQGEMAR+LASIVEQVSVLQNQGR+LIDIFYPGDQQSVTFGTK+LNSLAIGLR+LRHEILLSQSVR+MIDLIIPR+MNIVPIVNTNDAVVPPAEPNSDLQGVNVISVK+NLNGTLHELLR+SWSNIPFITVPLSR+TPLFDQIIDMLR+VGTFFSEVKPAGPTVEQQGEMAR+VSGHVITDIVEGK+VSGHVITDIVEGKK+YLHENLPIPQR
39	sp|P11021|GRP78_HUMAN	1.0000	78 kDa glucose-regulated protein OS=Homo sapiens GN=HSPA5 PE=1 SV=2	40.1	46	0.351	AKFEELNMDLFR+DNHLLGTFDLTGIPPAPR+ELEEIVQPIISK+IEIESFYEGEDFSETLTR+IINEPTAAAIAYGLDK+IINEPTAAAIAYGLDKR+ITITNDQNR+ITPSYVAFTPEGER+KSDIDEIVLVGGSTR+KSQIFSTASDNQPTVTIK+KTKPYIQVDIGGGQTK+LYGSAGPPPTGEEDTAEKDEL+MKETAEAYLGKK+NELESYAYSLK+NQLTSNPENTVFDAK+SDIDEIVLVGGSTR+SQIFSTASDNQPTVTIK+TFAPEEISAMVLTK+TKPYIQVDIGGGQTK+TWNDPSVQQDIK+VEIIANDQGNR+VTHAVVTVPAYFNDAQR
313c	sp|P12235|ADT1_HUMAN	1.0000	ADP/ATP translocase 1 OS=Homo sapiens GN=SLC25A4 PE=1 SV=4	30.2	46	0.125	AAYFGVYDTAK+DFLAGGVAAAVSK+EQGFLSFWR+GAWSNVLR+GMGGAFVLVLYDEIK+GMGGAFVLVLYDEIKK+GMLPDPK+LLLQVQHASK+YFPTQALNFAFK+YFPTQALNFAFKDK+YFPTQALNFAFKDKYK
311a	sp|P10809|CH60_HUMAN	1.0000	60 kDa heat shock protein, mitochondrial OS=Homo sapiens GN=HSPD1 PE=1 SV=2	47.6	46	0.354	ALMLQGVDLLADAVAVTMGPK+GVMLAVDAVIAELKK+GYISPYFINTSK+IGIEIIK+IMQSSSEVGYDAMAGDFVNMVEK+IPAMTIAK+IQEIIEQLDVTTSEYEK+IQEIIEQLDVTTSEYEKEKLNER+ISSIQSIVPALEIANAHR+KISSIQSIVPALEIANAHR+KPLVIIAEDVDGEALSTLVLNR+LSDGVAVLK+LVQDVANNTNEEAGDGTTTATVLAR+NAGVEGSLIVEK+RIQEIIEQLDVTTSEYEK+RIQEIIEQLDVTTSEYEKEK+TLKIPAMTIAK+TLNDELEIIEGMK+TLNDELEIIEGMKFDR+TVIIEQSWGSPK+VGEVIVTKDDAMLLK+VGGTSDVEVNEK+VGLQVVAVK+VTDALNATR
244a	sp|O60884|DNJA2_HUMAN	1.0000	DnaJ homolog subfamily A member 2 OS=Homo sapiens GN=DNAJA2 PE=1 SV=1	35.4	46	0.337	DGNDLHMTYK+EISFAYEVLSNPEK+EISFAYEVLSNPEKR+ELYDRYGEQGLR+EYHPDKNPNAGDKFK+FDVQFPENNWINPDK+FKEISFAYEVLSNPEK+FKEISFAYEVLSNPEKR+GEGMPQYR+ILEVHVDK+ITFTGEADQAPGVEPGDIVLLLQEK+LYDILGVPPGASENELK+LYDILGVPPGASENELKK+RGEDMMHPLK+VSLEDLYNGK
344a	sp|P25705|ATPA_HUMAN	1.0000	ATP synthase subunit alpha, mitochondrial OS=Homo sapiens GN=ATP5A1 PE=1 SV=1	49.0	45	0.336	AVDSLVPIGR+EAYPGDVFYLHSR+ELIIGDRQTGK+FENAFLSHVVSQHQALLGTIR+GIRPAINVGLSVSR+GMSLNLEPDNVGVVVFGNDK+GYLDKLEPSK+HALIIYDDLSK+ILGADTSVDLEETGR+ISVREPMQTGIK+LELAQYR+LKEIVTNFLAGFEA+NVQAEEMVEFSSGLK+QGQYSPMAIEEQVAVIYAGVR+STVAQLVK+TGAIVDVPVGEELLGR+TGTAEMSSILEER+TSIAIDTIINQK+VLSIGDGIAR+VVDALGNAIDGK+VVDALGNAIDGKGPIGSK
876a	sp|TRYP_PIG|	1.0000	sp TRYP_PIG	25.1	43	0.315	IITHPNFNGNTLDNDIMLIK+LGEHNIDVLEGNEQFINAAK+LSSPATLNSR+VATVSLPR+VLEGNEQFINAAK
534a	sp|Q14257-2|RCN2_HUMAN sp|Q14257|RCN2_HUMAN	1.0000	Isoform of Q14257, Isoform 2 of Reticulocalbin-2 OS=Homo sapiens GN=RCN2;Reticulocalbin-2 OS=Homo sapiens GN=RCN2 PE=1 SV=1	46.7	43	0.330	AEELHYPLGER+EALLGVQEDVDEYVK+KLSEEEILENPDLFLTSEATDYGR+LSEEEILENPDLFLTSEATDYGR+NGDGFVSLEEFLGDYR+NSDDTVTWDEYNIQMYDR+QLHDDYFYHDEL+QQFVEYDK+QQFVEYDKNSDDTVTWDEYNIQMYDR+RSDYDREALLGVQEDVDEYVK+SDYDREALLGVQEDVDEYVK+VIDFDENTALDDAEEESFR+VIDFDENTALDDAEEESFRK+WDPTANEDPEWILVEK+WDPTANEDPEWILVEKDR
134	sp|Q92616|GCN1_HUMAN	1.0000	eIF-2-alpha kinase activator GCN1 OS=Homo sapiens GN=GCN1 PE=1 SV=6	15.2	43	0.328	ALGTLVSHVTLR+ALQAAIQQLAEAQPEATAK+ALVAVLLSR+DLAPYLPSVTPGLK+GAAYGLAGLVK+GLGILSLK+HLDQIIPR+IDPEAFITR+ILPEIIPILEEGLR+LAHGLLEELK+LMDEAVLALR+LMQQLLESDKYAER+LSSFWQLIVDEK+LTSADALRPSVVSITGPLIR+LYRPPPVLDALGR+QAGAEALSQAVAR+QGEEVFQSLSK+QLDDEEVSEFALDGLK+QSVVVLMGSLAK+SIIQSAQQDSIK+SIIQSAQQDSIKK+SLVSGLIR+VDENGPELLPR+VDPLFTELLNGIR+VGKGEPGAAPLSAPAFSLVFPFLK+VISESPPDQWEAR+VLAFLSSVAGDALTR+VLPLEALVTDAGEVTEAGK+VLPQLIST…
819a	sp|Q9UBS4|DJB11_HUMAN	1.0000	DnaJ homolog subfamily B member 11 OS=Homo sapiens GN=DNAJB11 PE=1 SV=1	31.3	41	0.311	DGMEYPFIGEGEPHVDGEPGDLR+EQLTEEAR+FQDLGAAYEVLSDSEK+FQDLGAAYEVLSDSEKR+GEGLPNFDNNNIK+KGEGLPNFDNNNIK+KLALQLHPDRNPDDPQAQEK+LALQLHPDRNPDDPQAQEK+QYDTYGEEGLK+TLEVEIEPGVR+TLEVEIEPGVRDGMEYPFIGEGEPHVDGEPGDLR+TTQLGPGR
323a	sp|P16615-2|AT2A2_HUMAN sp|P16615-3|AT2A2_HUMAN sp|P16615-5|AT2A2_HUMAN sp|P16615|AT2A2_HUMAN	1.0000	Isoform of P16615, Isoform 2 of Sarcoplasmic/endoplasmic reticulum calcium ATPase 2 OS=Homo sapiens GN=ATP2A2;Isoform of P16615, Isoform 3 of Sarcoplasmic/endoplasmic reticulum calcium ATPase 2 OS=Homo sapiens GN=ATP2A2;Isoform of P16615, Isoform 5 of Sarcoplasmic/endoplasmic reticulum calcium ATPase 2 OS=Homo sapiens GN=ATP2A2;Sarcoplasmic/endoplasmic reticulum calcium ATPase 2 OS=Homo sapiens G…	25.8	41	0.313	AEIGIAMGSGTAVAK+AFTGREFDELNPSAQR+AKDIVPGDIVEIAVGDKVPADIR+AMGVVVATGVNTEIGK+DIVPGDIVEIAVGDKVPADIR+EFDELNPSAQR+EWGSGSDTLR+GAPEGVIDR+IGIFGQDEDVTSK+IRDEMVATEQER+ISLPVILMDETLK+IVEFLQSFDEITAMTGDGVNDAPALK+IVEFLQSFDEITAMTGDGVNDAPALKK+KAEIGIAMGSGTAVAK+MNVFDTELK+NAENAIEALKEYEPEMGK+NMLFSGTNIAAGK+RIGIFGQDEDVTSK+TASEMVLADDNFSTIVAAVEEGR+TVEEVLGHFGVNESTGLSLEQVK+TVEEVLGHFGVNESTGLSLEQVKK+VDQSILTGESVSVIK
305c	sp|P54652|HSP72_HUMAN	1.0000	Heat shock-related 70 kDa protein 2 OS=Homo sapiens GN=HSPA2 PE=1 SV=1	19.2	41	0.134	ARFEELNADLFR+FEELNADLFR+IINEPTAAAIAYGLDK+IINEPTAAAIAYGLDKK+ITITNDK+ITITNDKGR+LLQDFFNGK+LLQDFFNGKELNK+NQVAMNPTNTIFDAK+NTTIPTK+STAGDTHLGGEDFDNR+TTPSYVAFTDTER+VEIIANDQGNR+VQVEYKGETK
446b	sp|P68032|ACTC_HUMAN sp|P68133|ACTS_HUMAN	1.0000	Actin, alpha cardiac muscle 1 OS=Homo sapiens GN=ACTC1 PE=1 SV=1;Actin, alpha skeletal muscle OS=Homo sapiens GN=ACTA1 PE=1 SV=1	31.6	40	0.169	AGFAGDDAPR+AVFPSIVGRPR+DLTDYLMK+DSYVGDEAQSK+DSYVGDEAQSKR+EITALAPSTMK+HQGVMVGMGQK+IIAPPER+IWHHTFYNELR+LDLAGRDLTDYLMK+SYELPDGQVITIGNER+YPIEHGIITNWDDMEK
324b	sp|Q01813|PFKAP_HUMAN	1.0000	ATP-dependent 6-phosphofructokinase, platelet type OS=Homo sapiens GN=PFKP PE=1 SV=2	30.5	40	0.253	AIGVLTSGGDAQGMNAAVR+ASYDVSDSGQLEHVQPWSV+DLQSNVEHLTEK+EIGWTDVGGWTGQGGSILGTK+ELVVTQLGYDTR+EWSGLLEELAR+GGTPSAFDR+IIEVVDAIMTTAQSHQR+IKELVVTQLGYDTR+IPKEQWWLK+KEWSGLLEELAR+KFLEHLSGAGK+LAIKLPDDQIPK+LNIIIVAEGAIDTQNKPITSEK+LPDDQIPK+MLAIYDGFDGFAK+NVIFQPVAELKK+NVLGHMQQGGAPSPFDR+SFAGNLNTYK+SFAGNLNTYKR+TFVLEVMGR
386a	sp|P42694|HELZ_HUMAN tr|J3QS41|J3QS41_HUMAN	1.0000	Probable helicase with zinc finger domain OS=Homo sapiens GN=HELZ PE=1 SV=2;Isoform of P42694, Probable helicase with zinc finger domain OS=Homo sapiens GN=HELZ PE=1 SV=1	22.8	39	0.300	AIAQPGPILPSHLNSFIDENPSGLPIGEALDR+AYTPPPPLGPHPNLGK+DFYPLTFFTAR+DIEVASNPAFPQR+EQLLEDSTEDLDYGFLSNYK+FKLTETLSEDTLAGR+HINLPLPAPHAQYAIPNR+IASFLQLK+IHGSVALETLR+LPPQIFNSPFSLPSEHLAPPPLK+LTETLSEDTLAGR+LTSSAEDEVETTYSR+NSTAFYNNAEVFEVVER+QIAESANSSSPQSSAGGKPAMSYASALR+QLSGSYMETLIEK+QVDLESNPQNRSPESRPSVVYPSTK+SLHHTQNDHFQNDGIVQPNPSVLIGNPIR+SLTGESLNGMVTK+SPPAVPSPPSSTDHSSHFSNFNDNSR+TIIDFEPNETTDLEK+TVSSSSLPSLEEYEPR+T…
299d	sp|P02533|K1C14_HUMAN	1.0000	Keratin, type I cytoskeletal 14 OS=Homo sapiens GN=KRT14 PE=1 SV=4	21.4	39	0.156	APSTYGGGLSVSSSR+DAEEWFFTK+LAADDFR+LASYLDK+LASYLDKVR+LEQEIATYR+LLEGEDAHLSSSQFSSGSQSSR+MSVEADINGLR+MSVEADINGLRR+RVLDELTLAR+VLDELTLAR+VTMQNLNDR
780a	sp|Q9NNW5|WDR6_HUMAN tr|A0A087X295|A0A087X295_HUMAN	1.0000	WD repeat-containing protein 6 OS=Homo sapiens GN=WDR6 PE=1 SV=1;Isoform of Q9NNW5, WD repeat-containing protein 6 OS=Homo sapiens GN=WDR6 PE=1 SV=1	30.5	38	0.291	AGAGAPVVGSGSSGGGNAFTGLGPVSTLPSLHGK+AVAVWGIGTPGGPQDPQPGLTAHVVSAGGR+AVTLAGSWRLLAVTDTGALYLYDVEVK+DGAYYQLFVR+DGQLQPVLR+GLLATASEDR+GMNWLAGLR+GSVLLFPSRPGLLK+ILQLLAETFHHK+ILSPSIMVSASIDQR+LDEYWDR+LFLLQDSGR+LGTPSLTLQAHSCGINSLHTLPTR+LLAGEGPDVLVYSLDFGGHLR+LLAVTDTGALYLYDVEVK+QAWVITGGDDSGIR+SGLWNMSDWIWDAR+SWAFSDTEAAMAFAYLK+VHSFTHEAPNQR+VQNLLGHYLIHGFR+VRPEPNGDLDLEAMVAVFGSK+VVPINTPTAAVDQTLFPGK
416a	sp|P50990|TCPQ_HUMAN	1.0000	T-complex protein 1 subunit theta OS=Homo sapiens GN=CCT8 PE=1 SV=4	48.2	38	0.276	AIADTGANVVVTGGK+APGFAQMLK+AVDDGVNTFK+DIDEVSSLLR+DMLEAGILDTYLGK+EDGAISTIVLR+FAEAFEAIPR+GEENLMDAQVK+GSTDNLMDDIER+HEKEDGAISTIVLR+HFSGLEEAVYR+ILGSGISSSSVLHGMVFK+ILGSGISSSSVLHGMVFKK+LATNAAVTVLR+LFVTNDAATILR+LVPGGGATEIELAK+LYAVHQEGNK+MVINHLEK+NLRDIDEVSSLLR+NVGLDIEAEVPAVK+QYGNEVFLAK+TAEELMNFSK+TAEELMNFSKGEENLMDAQVK+VADMALHYANK+VDQIIMAKPAGGPKPPSGK+YNIMLVR
548a	sp|Q15029-2|U5S1_HUMAN sp|Q15029-3|U5S1_HUMAN sp|Q15029|U5S1_HUMAN	1.0000	Isoform of Q15029, Isoform 2 of 116 kDa U5 small nuclear ribonucleoprotein component OS=Homo sapiens GN=EFTUD2;Isoform of Q15029, Isoform 3 of 116 kDa U5 small nuclear ribonucleoprotein component OS=Homo sapiens GN=EFTUD2;116 kDa U5 small nuclear ribonucleoprotein component OS=Homo sapiens GN=EFTUD2 PE=1 SV=1	30.9	37	0.293	AFIPAIDSFGFETDLR+DSIVQGFQWGTR+FFDDPMLLELAK+FNTTSVIK+GHVTQDAPIPGSPLYTIK+GLSEDVSISK+GNEEAQIFRPLK+IAVEPVNPSELPK+ILAQVVGDVDTSLPR+ILDAVVAQEPLHR+ITMIAEPLEK+KGLSEDVSISK+LGEFFQTK+LWGDIYFNPK+LWISVAR+MYSTDDGVQFHAFGR+RLWGDIYFNPK+RVVYSAFLMATPR+SFVEFILEPLYK+SIWAFGPDATGPNILVDDTLPSEVDK+STPVTVVLPDTK+TLDELGIHLTK+TLDELGIHLTKEELK+VLSGTIHAGQPVK+VPAGNWVLIEGVDQPIVK
213a	sp|O15027-2|SC16A_HUMAN sp|O15027-3|SC16A_HUMAN sp|O15027-4|SC16A_HUMAN sp|O15027-5|SC16A_HUMAN sp|O15027|SC16A_HUMAN tr|F1T0I1|F1T0I1_HUMAN tr|J3KNL6|J3KNL6_HUMAN	1.0000	Isoform of O15027, Isoform 2 of Protein transport protein Sec16A OS=Homo sapiens GN=SEC16A;Isoform of O15027, Isoform 3 of Protein transport protein Sec16A OS=Homo sapiens GN=SEC16A;Isoform of O15027, Isoform 4 of Protein transport protein Sec16A OS=Homo sapiens GN=SEC16A;Isoform of O15027, Isoform 5 of Protein transport protein Sec16A OS=Homo sapiens GN=SEC16A;Protein transport protein Sec16A OS…	19.1	37	0.280	ADSGPTQPPLSLSPAPETK+DDTHKVDVINFAQNK+EKPEEESLAAPTWLVHLQQVER+ELLLYGR+FANLTPSR+GGIGASENLENPPK+GLANPEPAPEPK+IVNHWASPELR+KGESWFFR+LLPSAPQTLPDGPLASPAR+LSGSARPQELVGTFIQQEVGKPEDEASGSFFK+LVLIGSNHSLPFLK+NGLWGHALLLASK+NPSSAAPVQSR+NQWVNLNEPEEEK+QIDSSPVGGETDETTVSQNYR+QNGTVVGTDIAELLLR+QSGPGAPNLDR+SHNVAAGSYEAPLPPGSFHGDFAYGTYR+SPDPGIVPQEAPVGNSLSELSEENFDGK+TLENPVNVYNPSHSDSLASQQSVASHPR+TVPDSEAPPGWDR+TVQAAPPALPGPPG…
188a	sp|A3KMH1-3|VWA8_HUMAN sp|A3KMH1|VWA8_HUMAN	1.0000	Isoform of A3KMH1, Isoform 3 of von Willebrand factor A domain-containing protein 8 OS=Homo sapiens GN=VWA8;von Willebrand factor A domain-containing protein 8 OS=Homo sapiens GN=VWA8 PE=1 SV=2	25.3	37	0.279	DGLIVYEDSPLVK+DLLGQDVFLIGPPGPLR+DTTVQTLTLQPSVK+DVTPPQTSGYIEVTDLQSK+EEPPSTGFGVTQETEFSIPHK+EILINTLHK+EKVPNVPQEALDK+ENVVVIHPDFR+EVEYIALSR+FPTEGLSSVVR+GNSLTVLDVLEGR+GQVVLHEQQSNVILLLDTTGR+IGAVSAPIYNAHEK+ILPPGEVPLKDIYPK+ISSDQLSSEHLSSAVEQK+LDAGHTVYQVSQAEKDAVPEEVKR+LILPSEK+LKEIQMSEYDAATYER+LRETQDPTAQSLAASLSTR+LSQYPNENLHSAVTK+NPELVPQNYISDSLAQSVVQHLR+NVFDFDSYNNDMR+NVLPVLNNLLENR+NWLVFYK+QYGPNVPEPILQK+RGELEP…
433a	sp|P53621-2|COPA_HUMAN sp|P53621|COPA_HUMAN	1.0000	Isoform of P53621, Isoform 2 of Coatomer subunit alpha OS=Homo sapiens GN=COPA;Coatomer subunit alpha OS=Homo sapiens GN=COPA PE=1 SV=2	31.0	36	0.284	ASNLENSTYDLYTIPK+DADSITLFDVQQK+DMSGHYQNALYLGDVSER+DVAVMQLR+EYIVGLSVETER+GFFEGTIASK+GITGVDLFGTTDAVVK+GVNWAAFHPTMPLIVSGADDR+KYDEVLHMVR+LLELGPKPEVAQQTR+LLHDQVGVIQFGPYK+LLQPPAPIMPLDTNWPLLTVSK+LNDLIQR+LSFLYLITGNLEK+LVGQSIIAYLQK+NLSPGAVESDVR+QELILSNSEDK+QQPLFVSGGDDYK+RLLELGPKPEVAQQTR+SGAWDESGVFIYTTSNHIK+SILLSVPLLVVDNK+SSGLTAVWVAR+TALNLFFK+TLDLPIYVTR+TTFFHHEYPWILSASDDQTIR+VTTVTEIGKDVIGLR+VWDISGLR+YAVTTG…
257a	sp|O75643|U520_HUMAN	1.0000	U5 small nuclear ribonucleoprotein 200 kDa helicase OS=Homo sapiens GN=SNRNP200 PE=1 SV=2	20.9	36	0.280	AIFEIVLNR+ANSNLVLQADR+DEPTGEVLSLVGK+DIDAFWLQR+DTLGLFLR+EEGWWVVIGDAK+EGSASTEVLR+FQIMNEIVYEK+FYDDAIVSQK+GLFYFDNSFRPVPLEQTYVGITEK+GLIEIISNAAEYENIPIR+IIYIAPMR+IVALSSSLSNAK+KADEVLEILK+LELSVHLQPITR+LIGLSATLPNYEDVATFLR+LPDMLNAEIVLGNVQNAK+LYDLNHNEIGELIR+MQLSAELQSDTEEILSK+MTQNPNYYNLQGISHR+NIEMTQEDVR+RLDLVHTAALMLDK+SLVQEMVGSFGK+SPTLYGISHDDLKGDPLLDQR+TLVEDLFADK+TNLLLQAHLSR+VELTITPDFQWDEK+VFSLSSEFK+VPIPVKESI…
711a	sp|Q99460-2|PSMD1_HUMAN sp|Q99460|PSMD1_HUMAN	1.0000	Isoform of Q99460, Isoform 2 of 26S proteasome non-ATPase regulatory subunit 1 OS=Homo sapiens GN=PSMD1;26S proteasome non-ATPase regulatory subunit 1 OS=Homo sapiens GN=PSMD1 PE=1 SV=2	33.3	34	0.260	AAVESLGFILFR+DNLEWLAR+DTSEDIEELVEPVAAHGPK+EAINLLEPMTNDPVNYVR+EALQLMATYLPK+FTATASLGVIHK+HGGSLGLGLAAMGTAR+IEEEEQEPEPPEPFEYIDD+KKEPEPNFQLLDNPAR+LLHVAVSDVNDDVR+LLHVAVSDVNDDVRR+MITSAAGIISLLDEDEPQLK+NAQAIEDMVGYAQETQHEK+QAIGIALETR+QDVYDLLK+TILESNDVPGMLAYSLK+TNLYQDDAVTGEAAGLALGLVMLGSK+TVGTPIASVPGSTNTGTVPGSEK+TVGTPIASVPGSTNTGTVPGSEKDSDSMETEEK+VSTAVLSITAK+YQPFKPLSIGGIIILK
483a	sp|P67809|YBOX1_HUMAN tr|A0A087X1S2|A0A087X1S2_HUMAN	1.0000	Nuclease-sensitive element-binding protein 1 OS=Homo sapiens GN=YBX1 PE=1 SV=3;Isoform of P67809, Nuclease-sensitive element-binding protein 1 OS=Homo sapiens GN=YBX1 PE=1 SV=2	41.9	32	0.192	AADPPAENSSAPEAEQGGAE+EDGNEEDKENQGDETQGQQPPQRR+GAEAANVTGPGGVPVQGSK+NDTKEDVFVHQTAIK+NDTKEDVFVHQTAIKK+NGYGFINR+RPQYSNPPVQGEVMEGADNQGAGEQGRPVR+SVGDGETVEFDVVEGEK
757c	sp|Q96J02-2|ITCH_HUMAN sp|Q96J02|ITCH_HUMAN	1.0000	Isoform of Q96J02, Isoform 2 of E3 ubiquitin-protein ligase Itchy homolog OS=Homo sapiens GN=ITCH;E3 ubiquitin-protein ligase Itchy homolog OS=Homo sapiens GN=ITCH PE=1 SV=2	27.0	31	0.183	DLESIDPEFYNSLIWVK+EFDPLGPLPPGWEK+FIDTGFSLPFYK+FIDTGFSLPFYKR+FIYGNQDLFATSQSK+IYYVDHFTR+KTLFEDSFQQIMSFSPQDLR+LDLPPYK+LLFAIEETEGFGQE+LWVIFPGEEGLDYGGVAR+SDVLLGTAALDIYETLK+SHDLKPNGGNILVTEENKEEYIR+SQLQGAMQQFNQR+SQLQITVISAK+TTTWQRPTLESVR+TTWDRPEPLPPGWER+WKQPLTVIVTPVSK
757b	sp|O00308|WWP2_HUMAN	1.0000	NEDD4-like E3 ubiquitin-protein ligase WWP2 OS=Homo sapiens GN=WWP2 PE=1 SV=2	27.4	31	0.196	AGVALPFEK+DLESIDPEFYNSIVWIK+FIDTGFTLPFYK+FLYQSSSASTDHDPLGPLPPGWEK+FYYVDHNTR+GEEGLDYGGIAR+INSYVEVAVDGLPSETK+INSYVEVAVDGLPSETKK+LDLPPYK+LLYAIEETEGFGQE+LPVGGFAELIGSNGPQK+NQLQGAMQHFSQR+NYEQWQSQR+QIQWFWQVVK+TTPATGEQSPGAR+TTTFKDPRPGFESGTK+TTTWQRPTAEYVR+VTEENKEEYIMLLTDWR+YFVDHNTR
836a	sp|Q9UJS0-2|CMC2_HUMAN sp|Q9UJS0|CMC2_HUMAN	1.0000	Isoform of Q9UJS0, Isoform 2 of Calcium-binding mitochondrial carrier protein Aralar2 OS=Homo sapiens GN=SLC25A13;Calcium-binding mitochondrial carrier protein Aralar2 OS=Homo sapiens GN=SLC25A13 PE=1 SV=2	40.1	30	0.216	ASFANEDGQVSPGSLLLAGAIAGMPAASLVTPADVIK+ASGDSARPVLLQVAESAYR+DLGFFGIYK+DVEVTKEEFVLAAQK+FGLGSVAGAVGATAVYPIDLVK+FGLYLPLFKPSVSTSK+GLIPQLIGVAPEK+IAPLEEGTLPFNLAEAQR+INLPAPNPDHVGGYK+KDVEVTKEEFVLAAQK+LAVATFAGIENK+LQVAGEITTGPR+LTVNDFVR+MTLADIER+SSPQFGVTLLTYELLQR+STGSFVGELMYK+TVELLSGVVDQTK+VSALSVVR+VTAIDFR+YEGFFGLYR+YLNIFGESQPNPK
487a	sp|P78371|TCPB_HUMAN	1.0000	T-complex protein 1 subunit beta OS=Homo sapiens GN=CCT2 PE=1 SV=4	46.7	30	0.226	DASLMVTNDGATILK+EALLSSAVDHGSDEVK+EALLSSAVDHGSDEVKFR+EAVAMESYAK+EGTIGDMAILGITESFQVK+FRQDLMNIAGTTLSSK+GATQQILDEAER+ILIANTGMDTDKIK+KIHPQTIIAGWR+KLGGSLADSYLDEGFLLDKK+LALVTGGEIASTFDHPELVK+LAVEAVLR+LGGSLADSYLDEGFLLDK+LGGSLADSYLDEGFLLDKK+LKGSGNLEAIHIIK+LTSFIGAIAIGDLVK+MLPTIIADNAGYDSADLVAQLR+QVLLSAAEAAEVILR+VQDDEVGDGTTSVTVLAAELLR
299c	sp|P13645|K1C10_HUMAN	1.0000	Keratin, type I cytoskeletal 10 OS=Homo sapiens GN=KRT10 PE=1 SV=6	33.6	30	0.195	ADLEMQIESLTEELAYLKK+ALEESNYELEGK+DAEAWFNEK+ELTTEIDNNIEQISSYK+GSLGGGFSSGGFSGGSFSR+LAADDFR+LASYLDK+LASYLDKVR+LENEIQTYR+LKYENEVALR+NVSTGDVNVEMNAAPGVDLTQLLNNMR+QSVEADINGLRR+RVLDELTLTK+SKELTTEIDNNIEQISSYK+SLLEGEGSSGGGGR+SQYEQLAEQNRK+VLDELTLTK+VTMQNLNDR
287d	sp|P35908|K22E_HUMAN	1.0000	Keratin, type II cytoskeletal 2 epidermal OS=Homo sapiens GN=KRT2 PE=1 SV=2	43.5	30	0.174	FASFIDK+FASFIDKVR+GFSSGSAVVSGGSR+GGGFGGGSSFGGGSGFSGGGFGGGGFGGGR+HGGGGGGFGGGGFGSR+LALDVEIATYRK+LNDLEEALQQAKEDLAR+MSGDLSSNVTVSVTSSTISSNVASK+NLDLDSIIAEVK+NVQDAIADAEQR+SISISVAGGGGGFGAAGGFGGR+SKEEAEALYHSK+SLVGLGGTK+TAAENDFVTLK+TSQNSELNNMQDLVEDYKK+VDLLNQEIEFLK+VLYDAEISQIHQSVTDTNVILSMDNSR+YEELQVTVGR+YLDGLTAER
193a	sp|ALBU_BOVIN|	1.0000	sp ALBU_BOVIN	25.0	29	0.230	AEFVEVTK+FKDLGEEHFK+HLVDEPQNLIK+HPYFYAPELLYYANK+KQTALVELLK+KVPQVSTPTLVEVSR+LGEYGFQNALIVR+LKECCDKPLLEKSHCIAEVEK+LVNELTEFAK+LVTDLTK+QTALVELLK+RHPEYAVSVLLR+RHPYFYAPELLYYANK+TVMENFVAFVDK+VPQVSTPTLVEVSR+YLYEIAR
491a	sp|Q00325-2|MPCP_HUMAN sp|Q00325|MPCP_HUMAN	1.0000	Isoform of Q00325, Isoform B of Phosphate carrier protein, mitochondrial OS=Homo sapiens GN=SLC25A3;Phosphate carrier protein, mitochondrial OS=Homo sapiens GN=SLC25A3 PE=1 SV=2	29.1	28	0.213	FGFYEVFK+FVVPKPR+GIFNGFSVTLK+GIFNGFSVTLKEDGVR+GSSASLVLK+GSSASLVLKR+GVAPLWMR+IQTQPGYANTLR+LPRPPPPEMPESLK+MQVDPQK+TVEALYK+VLYSNMLGEENTYLWR
551a	sp|Q15293|RCN1_HUMAN	1.0000	Reticulocalbin-1 OS=Homo sapiens GN=RCN1 PE=1 SV=1	56.2	27	0.205	AADLNGDLTATR+DGKLDKDEIR+EDSKTFDQLTPDESKER+EEFTAFLHPEEFEHMK+EQFNEFR+HWILPQDYDHAQAEAR+IDNDGDGFVTTEELK+IVDRIDNDGDGFVTTEELK+LTKEEILENWNMFVGSQATNYGEDLTK+QATYGYYLGNPAEFHDSSDHHTFK+QATYGYYLGNPAEFHDSSDHHTFKK+TFDQLTPDESK+TFDQLTPDESKER+VVRPDSELGERPPEDNQSFQYDHEAFLGK+VVRPDSELGERPPEDNQSFQYDHEAFLGKEDSK+YIFDNVAK
712a	sp|Q99470|SDF2_HUMAN	1.0000	Stromal cell-derived factor 2 OS=Homo sapiens GN=SDF2 PE=1 SV=2	37.0	26	0.210	AMEGIFMKPSELLK+EVHGMAQPSQNNYWK+FKHSSTEVLLSVTGEQYGRPISGQK+HSSTEVLLSVTGEQYGRPISGQK+YGSGSGQQSVTGVTSVDDSNSYWR
571a	sp|Q3ZCQ8-2|TIM50_HUMAN sp|Q3ZCQ8|TIM50_HUMAN	1.0000	Isoform of Q3ZCQ8, Isoform 2 of Mitochondrial import inner membrane translocase subunit TIM50 OS=Homo sapiens GN=TIMM50;Mitochondrial import inner membrane translocase subunit TIM50 OS=Homo sapiens GN=TIMM50 PE=1 SV=2	28.0	26	0.201	APDQAAEIGSR+AQGPQQQPGSEGPSYAK+AQGPQQQPGSEGPSYAKK+IPDEFDNDPILVQQLR+IPDEFDNDPILVQQLRR+QNLFLGSLTSR+RAPDQAAEIGSR+SNKQNLFLGSLTSR+TIALNGVEDVR+TVLEHYALEDDPLAAFK+VLLDLSAFLK
461a	sp|P62195-2|PRS8_HUMAN sp|P62195|PRS8_HUMAN	1.0000	Isoform of P62195, Isoform 2 of 26S protease regulatory subunit 8 OS=Homo sapiens GN=PSMC5;26S protease regulatory subunit 8 OS=Homo sapiens GN=PSMC5 PE=1 SV=1	41.0	26	0.181	EHAPSIIFMDEIDSIGSSR+GVILYGPPGTGK+IAELMPGASGAEVK+IDILDSALLRPGR+IEELQLIVNDK+ILPNKVDPLVSLMMVEK+KIAELMPGASGAEVK+LEGGSGGDSEVQR+LLREELQLLQEQGSYVGEVVR+RVHVTQEDFEMAVAK+TMLELLNQLDGFEATK+VPDSTYEMIGGLDK+VSGSELVQK
408a	sp|P49411|EFTU_HUMAN	1.0000	Elongation factor Tu, mitochondrial OS=Homo sapiens GN=TUFM PE=1 SV=2	43.6	26	0.202	ADAVQDSEMVELVELEIR+AEAGDNLGALVR+DKPHVNVGTIGHVDHGK+DLEKPFLLPVEAVYSVPGR+GITINAAHVEYSTAAR+GLVMVKPGSIKPHQK+GTVVTGTLER+KYEEIDNAPEER+LLDAVDTYIPVPAR+QIGVEHVVVYVNK+TIGTGLVTNTLAMTEEEK+TIGTGLVTNTLAMTEEEKNIK+TTLTAAITK+TVVTGIEMFHK+VEAQVYILSK+YEEIDNAPEER
370a	sp|P35606-2|COPB2_HUMAN sp|P35606|COPB2_HUMAN	1.0000	Isoform of P35606, Isoform 2 of Coatomer subunit beta' OS=Homo sapiens GN=COPB2;Coatomer subunit beta' OS=Homo sapiens GN=COPB2 PE=1 SV=2	31.5	26	0.196	AAESLADPTEYENLFPGLK+DGKNNVAFMSYFLQGK+EAFVVEEWVK+GSNNVALGYDEGSIIVK+IAYQLAVEAESEQK+KNWVVTGADDMQIR+LESTLNYGMER+LNYYVGGEIVTIAHLDR+LPEAAFLAR+NVMEEGKDFQPSR+QLAELAISK+QYPLVTPNEER+SFGSAQEFAWAHDSSEYAIR+SFKPDFGAESIYGGFLLGVR+STAQQELDGKPASPTPVIVASHTANKEEK+SVNGLAFYDWDNTELIR+TYLPSQVSR+VFNYNTLER+VHMFEAHSDYIR
369a	sp|P35527|K1C9_HUMAN	1.0000	Keratin, type I cytoskeletal 9 OS=Homo sapiens GN=KRT9 PE=1 SV=3	53.5	26	0.195	DIENQYETQITQIEHEVSSSGQEVQSSAK+EIETYHNLLEGGQEDFESSGAGK+FEMEQNLR+FSSSSGYGGGSSR+GGGGSFGYSYGGGSGGGFSASSLGGGFGGGSR+GGSGGSHGGGSGFGGESGGSYGGGEEASGSGGGYGGGSGK+GGSGGSYGGGGSGGGYGGGSGSR+HGVQELEIELQSQLSK+HGVQELEIELQSQLSKK+IKFEMEQNLR+KDIENQYETQITQIEHEVSSSGQEVQSSAK+LASYLDK+LASYLDKVQALEEANNDLENK+LEKEIETYHNLLEGGQEDFESSGAGK+MTLDDFR+NHKEEMSQLTGQNSGDVNVEINVAPGK+NYSPYYNTIDDLKDQIVDLTVGNNK+QGVDADINGLR+SDLEMQYETLQEELMA…
326a	sp|P17987|TCPA_HUMAN	1.0000	T-complex protein 1 subunit alpha OS=Homo sapiens GN=TCP1 PE=1 SV=1	33.6	26	0.203	AFHNEAQVNPER+EQLAIAEFAR+FATEAAITILR+GDVTITNDGATILK+HGSYEDAVHSGALND+LGVQVVITDPEKLDQIR+LLEVEHPAAK+MLVDDIGDVTITNDGATILK+QAGVFEPTIVK+SLLVIPNTLAVNAAQDSTDLVAK+SQNVMAAASIANIVK+SSLGPVGLDK+WIGLDLSNGKPR+YFVEAGAMAVR+YPVNSVNILK
157	sp|Q9HCN8|SDF2L_HUMAN	1.0000	Stromal cell-derived factor 2-like protein 1 OS=Homo sapiens GN=SDF2L1 PE=1 SV=2	41.6	26	0.200	AMEGIFIKPSVEPSAGHDEL+FQHVGTSVFLSVTGEQYGSPIR+GQHEVHGMPSANTHNTWK+LTHVLTGK+YGSGSGQQSVTGVEASDDANSYWR
255a	sp|O75533|SF3B1_HUMAN	1.0000	Splicing factor 3B subunit 1 OS=Homo sapiens GN=SF3B1 PE=1 SV=3	18.9	25	0.174	AALDEAQGVGLDSTGYYDQEIYGGSDSR+GGDSIGETPTPGASK+IVDDLKDEAEQYRK+IWDPTPSHTPAGAATPGR+IYNDDKNTYIR+IYNSIYIGSQDALIAHYPR+KAALDEAQGVGLDSTGYYDQEIYGGSDSR+KLSSWDQAETPGHTPSLR+LLVDVDESTLSPEEQK+LLVDVDESTLSPEEQKER+LSSWDQAETPGHTPSLR+NRPLSDEELDAMFPEGYK+SLVEIIEHGLVDEQQK+SRWDETPASQMGGSTPVLTPGK+SVNDQPSGNLPFLKPDDIQYFDK+VLPPPAGYVPIR+WDETPASQMGGSTPVLTPGK+WDQTADQTPGATPK
222a	sp|O43175|SERA_HUMAN	1.0000	D-3-phosphoglycerate dehydrogenase OS=Homo sapiens GN=PHGDH PE=1 SV=4	25.0	25	0.193	AGTGVDNVDLEAATR+AGTGVDNVDLEAATRK+DLPLLLFR+FMGTELNGK+GGIVDEGALLR+GTIQVITQGTSLK+ILQDGGLQVVEK+KILQDGGLQVVEK+QADVNLVNAK+QHVTEAFQFHF+TLGILGLGR+TQTSDPAMLPTMIGLLAEAGVR+VTADVINAAEK
212a	sp|O14980|XPO1_HUMAN	1.0000	Exportin-1 OS=Homo sapiens GN=XPO1 PE=1 SV=1	19.1	25	0.179	AIIASNIMYIVGQYPR+AVGHPFVIQLGR+EPEVLSTMAIIVNK+ETLVYLTHLDYVDTER+FLVTVIK+IYLDMLNVYK+LISTLIYK+LLSEEVFDFSSGQITQVK+LNMILVQILK+MAKPEEVLVVENDQGEVVR+NVDILKDPETVK+QLLDFSQK+QLYLPMLFK+SAFPHLQDAQVK+VDTILEFSQNMNTK+YVVGLIIK+YYGLQILENVIK
722a	sp|Q99832-3|TCPH_HUMAN sp|Q99832|TCPH_HUMAN	1.0000	Isoform of Q99832, Isoform 3 of T-complex protein 1 subunit eta OS=Homo sapiens GN=CCT7;T-complex protein 1 subunit eta OS=Homo sapiens GN=CCT7 PE=1 SV=2	38.1	24	0.175	ALEIIPR+ATISNDGATILK+GGAEQFMEETER+GKATISNDGATILK+KVQGGALEDSQLVAGVAFK+LLDVVHPAAK+LPIGDVATQYFADR+MVVDAVMMLDDLLQLK+NDSVVAGGGAIEMELSK+QQLLIGAYAK+QVKPYVEEGLHPQIIIR+SLHDAIMIVR+SQDAEVGDGTTSVTLLAAEFLK+TATQLAVNK+TFSYAGFEMQPK+VQGGALEDSQLVAGVAFK+VQGGALEDSQLVAGVAFKK
531b	sp|Q14157-5|UBP2L_HUMAN sp|Q14157|UBP2L_HUMAN	1.0000	Isoform of Q14157, Isoform 5 of Ubiquitin-associated protein 2-like OS=Homo sapiens GN=UBAP2L;Ubiquitin-associated protein 2-like OS=Homo sapiens GN=UBAP2L PE=1 SV=2	22.4	24	0.086	DGSLASNPYSGDLTK+FPLDYYSIPFPTPTTPLTGR+GGSTTGSQFLEQFK+IDLAVLLGK+IFTASNVSSVPLPAENVTITAGQR+LAQMISDHNDADFEEK+NGFSSVQATQLQTTQSVEGATGSAVK+QAFTPSSTMMEVFLQEK+RYPSSISSSPQKDLTQAK+SPAVATSTAAPPPPSSPLPSK+SQTSSIPQKPQTNK+TATEEWGTEDWNEDLSETK+TPSTMENDSSNLDPSQAPSLAQPLVFSNSK
531a	sp|Q14157-1|UBP2L_HUMAN sp|Q14157-4|UBP2L_HUMAN	1.0000	Isoform of Q14157, Isoform 2 of Ubiquitin-associated protein 2-like OS=Homo sapiens GN=UBAP2L;Isoform of Q14157, Isoform 4 of Ubiquitin-associated protein 2-like OS=Homo sapiens GN=UBAP2L	26.5	24	0.101	DGSLASNPYSGDLTK+FPLDYYSIPFPTPTTPLTGR+GGSTTGSQFLEQFK+IDLAVLLGK+IFTASNVSSVPLPAENVTITAGQR+LAQMISDHNDADFEEK+NGFSSVQATQLQTTQSVEGATGSAVK+QAFTPSSTMMEVFLQEK+QHGVNVSVNASATPFQQPSGYGSHGYNTGR+RYPSSISSSPQKDLTQAK+SPAVATSTAAPPPPSSPLPSK+TATEEWGTEDWNEDLSETK+TPSTMENDSSNLDPSQAPSLAQPLVFSNSK
519a	sp|Q13200|PSMD2_HUMAN	1.0000	26S proteasome non-ATPase regulatory subunit 2 OS=Homo sapiens GN=PSMD2 PE=1 SV=3	27.4	24	0.180	APVQPQQSPAAAPGGTDEKPSGK+AVPLALALISVSNPR+DKAPVQPQQSPAAAPGGTDEKPSGK+EPLLTLVK+EWQELDDAEK+FSHDADPEVSYNSIFAMGMVGSGTNNAR+LGSIFGLGLAYAGSNR+LKEIYENMAPGENKR+LLTDDGNKWLYK+LNILDTLSK+LVGSQEELASWGHEYVR+MNLASSFVNGFVNAAFGQDK+SSTTSMTSVPKPLK+TITGFQTHTTPVLLAHGER+VGQAVDVVGQAGKPK+VQREPLLTLVK+WLPLGLGLNHLGK+YLYSSEDYIK
191b	sp|A7E2V4-2|ZSWM8_HUMAN	1.0000	Isoform of A7E2V4, Isoform 2 of Zinc finger SWIM domain-containing protein 8 OS=Homo sapiens GN=ZSWIM8	15.7	24	0.100	AGGNSSTSIFTHPSSSGGHQGPHR+APVSESLSR+DGLVIPLVELSAK+DRPRPLPTEPAVRPK+FAQYLISELPQQILPTAQR+GGWAPTSWGR+GLGEGVPSSQR+GREPEGVWNLLSIVR+HGGPSAPGALQPLTSGSAGPAQPGSVAGAGPGPTEGFTEK+HPTEPQAQQTDQGAVAAGLTR+IAFWSFPENEEDIR+LAVLDPALSPQR+LAYQESEVAALLK+LTVELAQDLLANPPDLK+LTVELAQDLLANPPDLKVEPPPAK+MRDGLVIPLVELSAK+NWNSETPGDEELGFEAAVAALGMK+VGMLALEMLGR+VYPPVPEQLQLR+WLLGLAAK
191a	sp|A7E2V4-3|ZSWM8_HUMAN sp|A7E2V4-4|ZSWM8_HUMAN sp|A7E2V4-5|ZSWM8_HUMAN sp|A7E2V4|ZSWM8_HUMAN tr|S4R393|S4R393_HUMAN tr|S4R3H3|S4R3H3_HUMAN tr|S4R410|S4R410_HUMAN	1.0000	Isoform of A7E2V4, Isoform 3 of Zinc finger SWIM domain-containing protein 8 OS=Homo sapiens GN=ZSWIM8;Isoform of A7E2V4, Isoform 4 of Zinc finger SWIM domain-containing protein 8 OS=Homo sapiens GN=ZSWIM8;Isoform of A7E2V4, Isoform 5 of Zinc finger SWIM domain-containing protein 8 OS=Homo sapiens GN=ZSWIM8;Zinc finger SWIM domain-containing protein 8 OS=Homo sapiens GN=ZSWIM8 PE=1 SV=1;Isoform o…	16.9	24	0.100	AGGNSSTSIFTHPSSSGGHQGPHR+APAFHQLVQR+APVSESLSR+DGLVIPLVELSAK+DRPRPLPTEPAVRPK+FAQYLISELPQQILPTAQR+GGWAPTSWGR+GLGEGVPSSQR+GREPEGVWNLLSIVR+HGGPSAPGALQPLTSGSAGPAQPGSVAGAGPGPTEGFTEK+IAFWSFPENEEDIR+LAVLDPALSPQR+LAYQESEVAALLK+LIHLTPADYDDFVNAIR+LTVELAQDLLANPPDLK+LTVELAQDLLANPPDLKVEPPPAK+MRDGLVIPLVELSAK+NWNSETPGDEELGFEAAVAALGMK+VGMLALEMLGR+VYPPVPEQLQLR+WLLGLAAK
727a	sp|Q9BRK5|CAB45_HUMAN	1.0000	45 kDa calcium-binding protein OS=Homo sapiens GN=SDF4 PE=1 SV=1	35.6	23	0.160	AVDPDGDGHVSWDEYK+DLGGFDEDAEPRR+GFHQEVFLGK+LMVIFSK+LNEELKVDEETQEVLENLK+LNEELKVDEETQEVLENLKDR+QMIAVADENQNHHLEPEEVLK+TAEHFQEAMEESK+VANREENEILPPDHLNGVK+YSEFFTGSK
121	sp|Q86VI3|IQGA3_HUMAN tr|F2Z2E2|F2Z2E2_HUMAN	1.0000	Ras GTPase-activating-like protein IQGAP3 OS=Homo sapiens GN=IQGAP3 PE=1 SV=2;Isoform of Q86VI3, Ras GTPase-activating-like protein IQGAP3 OS=Homo sapiens GN=IQGAP3 PE=1 SV=1	15.9	23	0.179	ALQDPALALR+AQVTGDPGAVLWLEEIR+ATLAEKFPDATDSEVYK+DASGFWSSLVNPATGLAEVEGENAQR+FTAEELSNMASELAK+GQSALQEILGK+GVLVEIEDLPASHFR+MALGVAAINQAIK+NGYQGLVDELAK+NWINQTEAQTGQR+SHLPYDVTPEQALSHPEVQR+TLSALLLPAAGLDDVSLPVAPR+TTFYEEQGDYYSQYIR+VEQPQDVVTGNPTVVR+VLAVSLINEALDK+YFDALLK+YGLQLPAFSK
629a	sp|Q8IWZ3-4|ANKH1_HUMAN sp|Q8IWZ3-6|ANKH1_HUMAN sp|Q8IWZ3|ANKH1_HUMAN	1.0000	Isoform of Q8IWZ3, Isoform 4 of Ankyrin repeat and KH domain-containing protein 1 OS=Homo sapiens GN=ANKHD1;Isoform of Q8IWZ3, Isoform 6 of Ankyrin repeat and KH domain-containing protein 1 OS=Homo sapiens GN=ANKHD1;Ankyrin repeat and KH domain-containing protein 1 OS=Homo sapiens GN=ANKHD1 PE=1 SV=1	10.9	22	0.154	AEVVSLLLDR+GANLEEVNDEGYTPLMEAAR+LEALLEAAGIGK+LEGEVTPNSLSTSYK+LFGEAGPASGVGSSGGGGSGSGTGGGDAALDFK+MVAADNQDTSNLPQLAVPAPR+NAFPLGAPTLVTSQATTLSTFQPANK+QEVVDLLLAR+SIHANFSSGVGTTAASSK+TGLTPLMEAASGGYAEVGR+TSQENSPALLGVQK+TTSEIFLSSTAEGADLR+TVSLPLSSPNIK+VFLQGPAPVGTPSFNR+VSTSPVGLPSIDPSGSSPSSSSAPLASFSGIPGTR
555a	sp|Q15393|SF3B3_HUMAN	1.0000	Splicing factor 3B subunit 3 OS=Homo sapiens GN=SF3B3 PE=1 SV=4	19.6	22	0.175	AGNGQWASVIR+FLAVGLVDNTVR+FSNTGEDWYVLVGVAK+HGLEVSEMAVSELPGNPNAVWTVR+HIANYISGIQTIGHR+ITLETDEDMVTEIR+IVILEYQPSK+KFVIHPESNNLIIIETDHNAYTEATK+LGAVFNQVAFPLQYTPR+LTISSPLEAHK+MFLYNLTLQR+NENQLIIFADDTYPR+SWLSYSYQSR+TPVEEVPAAIAPFQGR+TVLDPVTGDLSDTR+WVTTASLLDYDTVAGADK
404a	sp|P48643|TCPE_HUMAN	1.0000	T-complex protein 1 subunit epsilon OS=Homo sapiens GN=CCT5 PE=1 SV=1	30.3	22	0.162	AVTIFIR+DVDFELIK+DVDFELIKVEGK+EKFEEMIQQIK+FSELTAEK+GVIVDKDFSHPQMPK+IADGYEQAAR+ISDSVLVDIKDTEPLIQTAK+LDVTSVEDYK+LGFAGLVQEISFGTTK+LMGLEALK+LMVELSK+QQHVIETLIGK+QQHVIETLIGKK+QQISLATQMVR+WVGGPEIELIAIATGGR
397a	sp|P46821|MAP1B_HUMAN	1.0000	Microtubule-associated protein 1B OS=Homo sapiens GN=MAP1B PE=1 SV=2	11.5	22	0.164	AAEAGGAEEQYGFLTTPTK+AAEAVAAAVGTGATTAAVMAAAGIAAIGPAK+AVLDALLEGK+DLTGQVPTPVVK+HSPTEDEESAKAEADAYIR+ITSFPESEGYSYETSTK+LLDDISNGYDDSEDGGHTLGDPSYSYETTEK+NVDVEFFK+SPSDSGYSYETIGK+SSYYVVSGNDPAAEEPSR+SVGNTIDPVILFQK+TLEVVSPSQSVTGSAGHTPYYQSPTDEK+TPEEGGYSYDISEK+TPGDFSYAYQKPEETTR+TTSPPEVSGYSYEK+VLFPGNSTQYNILEGLEK
336a	sp|P22695|QCR2_HUMAN	1.0000	Cytochrome b-c1 complex subunit 2, mitochondrial OS=Homo sapiens GN=UQCRC2 PE=1 SV=3	35.1	22	0.172	ATAAPAGAPPQPQDLEFTK+AVAFQNPQTHVIENLHAAAYR+LPNGLVIASLENYSPVSR+MALIGLGVSHPVLK+QVAEQFLNMR+RWEVADLQPQLK+SMAASGNLGHTPFVDEL+TIAQGNLSNTDVQAAK+VTSEELHYFVQNHFTSAR+WEVADLQPQLK+YEDFSNLGTTHLLR
223a	sp|O43242|PSMD3_HUMAN	1.0000	26S proteasome non-ATPase regulatory subunit 3 OS=Homo sapiens GN=PSMD3 PE=1 SV=2	33.7	22	0.160	AIRDGVIEASINHEK+AKPPPGGGEQEPPPPPAPQDVEMKEEAATGGGSTGEADGK+AVQGFFTSNNATR+DGVIEASINHEK+ELDTVTLEDIKEHVK+FNQVLDQFGEK+HDADGQATLLNLLLR+ISLADIAQK+LQLDSPEDAEFIVAK+NYLHYSLYDQAEK+RLNHYVLYK+SLMPYFLLTQAVR+VYEFLDKLDVVR
106	sp|Q5T0W9|FA83B_HUMAN	1.0000	Protein FAM83B OS=Homo sapiens GN=FAM83B PE=1 SV=1	26.5	22	0.170	ALWENGTYQHSVSSLASVSSQR+EGYVSHHNTPAQSFANR+EINAVVTPER+EVPDTPTNVQHLTDKPLPESIPK+FNTEQIQYR+HSYAGEQPETVPYLLLNR+IESSIQPTSNMPNTSINRPEIK+IESYLNDHSEATPDSNGSALGDRFEGYDNPENLK+LPLQSEAPK+SFPLFDNSK+SKEDVTVSPSQEINAPPDENKR+SMHNVTHNLEEDEEEVTKR+SSLVFKPTLPEQK+SSPLLNYNTGVYR+VRQPEKPKEDLLK+VSDFLAEEEINYILK
729a	sp|Q9BSJ2-4|GCP2_HUMAN sp|Q9BSJ2|GCP2_HUMAN	1.0000	Isoform of Q9BSJ2, Isoform 3 of Gamma-tubulin complex component 2 OS=Homo sapiens GN=TUBGCP2;Gamma-tubulin complex component 2 OS=Homo sapiens GN=TUBGCP2 PE=1 SV=2	25.4	21	0.161	AASAPYFEVLEK+AELAAAAVGSSTTSINVPAAASK+ERAELAAAAVGSSTTSINVPAAASK+ILPVAASYSAVTR+IQEDYNDKYWDQR+ISMQELEELRK+LDFNGFYTER+LDGELGGQTLEHSTVLGLPAGAEER+NFSAHLLDLLAR+NLDPLVYLLSK+QLGSVATGSTLQQSLELK+SSFEYGQVNHALAAAMR+TFLVDPNLDLSIR+VHGGDGAEVYIDLLQK+VLLDFLMEEK+WPLSLIINR+YTIVQQQIPSFLQK
425a	sp|P52272-2|HNRPM_HUMAN sp|P52272|HNRPM_HUMAN tr|A0A087X0X3|A0A087X0X3_HUMAN	1.0000	Isoform of P52272, Isoform 2 of Heterogeneous nuclear ribonucleoprotein M OS=Homo sapiens GN=HNRNPM;Heterogeneous nuclear ribonucleoprotein M OS=Homo sapiens GN=HNRNPM PE=1 SV=3;Isoform of P52272, Heterogeneous nuclear ribonucleoprotein M OS=Homo sapiens GN=HNRNPM PE=1 SV=1	24.2	21	0.127	AFITNIPFDVK+FESPEVAER+GIGMGNIGPAGMGMEGIGFGINK+GNFGGSFAGSFGGAGGHAPGVAR+INEILSNALK+LGSTVFVANLDYK+MGAGMGFGLER+MGPAMGPALGAGIER+MGPLGLDHMASSIER+MVPAGMGAGLER+NLPFDFTWK+VGEVTYVELLMDAEGK
288a	sp|P06493|CDK1_HUMAN tr|A0A024QZP7|A0A024QZP7_HUMAN	1.0000	Cyclin-dependent kinase 1 OS=Homo sapiens GN=CDK1 PE=1 SV=3;Isoform of P06493, Cyclin-dependent kinase 1 OS=Homo sapiens GN=CDK1 PE=1 SV=1	43.1	21	0.151	AFGIPIR+ALGTPNNEVWPEVESLQDYK+ALGTPNNEVWPEVESLQDYKNTFPK+DLKPQNLLIDDK+DLKPQNLLIDDKGTIK+IADFGLAR+IGEGTYGVVYK+IRLESEEEGVPSTAIR+KPLFHGDSEIDQLFR+MALNHPYFNDLDNQIK+NLDENGLDLLSK+SPEVLLGSAR
282a	sp|P04843|RPN1_HUMAN	1.0000	Dolichyl-diphosphooligosaccharide--protein glycosyltransferase subunit 1 OS=Homo sapiens GN=RPN1 PE=1 SV=1	36.1	21	0.163	ALTSEIALLQSR+APDELHYTYLDTFGRPVIVAYK+ATSFLLALEPELEAR+FPLFGGWK+FVDHVFDEQVIDSLTVK+GEDEEENNLEVR+HFDETVNR+IDHILDAL+LPVALDPGAK+NIEIDSPYEISR+NLVEQHIQDIVVHYTFNK+SEDLLDYGPFR+TILPAAAQDVYYR+VHYENNSPFLTITSMTR+VIEVSHWGNIAVEENVDLK+VTAEVVLAHLGGGSTSR
567a	sp|Q16795|NDUA9_HUMAN	1.0000	NADH dehydrogenase [ubiquinone] 1 alpha subcomplex subunit 9, mitochondrial OS=Homo sapiens GN=NDUFA9 PE=1 SV=2	41.9	20	0.149	DAFPEAIIVKPSDIFGR+DAFPEAIIVKPSDIFGREDR+FGPIPLGSLGWK+FIHVSHLNANIK+FLNSFASMHR+GIVNAVKDPDANGK+IPQAIAQLSK+LPHLPGLEDLGIQATPLELK+MGSQVIIPYR+NFDFEDVFVK+VFEISPFEPWITR+VVQHSNVVINLIGR+WLSAEIEDVKPAK
420b	sp|P51610-4|HCFC1_HUMAN tr|A6NEM2|A6NEM2_HUMAN	1.0000	Isoform of P51610, Isoform 4 of Host cell factor 1 OS=Homo sapiens GN=HCFC1;Isoform of P51610, Host cell factor 1 OS=Homo sapiens GN=HCFC1 PE=1 SV=2	13.9	20	0.082	AVTTVTQSTPVPGPSVPK+GPFSEISAFK+GPLPAGTILK+IATGHGQQGVTQVVLK+IPPSSAPTVLSVPAGTTIVK+ISVATGALEAAQGSK+LLVFGGMVEYGK+LVTPVTVSAVKPAVTTLVVK+MYVFGGWVPLVMDDVK+SPAFVQLAPLSSK+SPDGAHLTWEPPSVTSGK+SPISVPGGSALISNLGK+TAAAQVGTSVSSATNTSTRPIITVHK+TVESGLEVAAAPSVTPQAGTALLAPFPTQR+VASSPVMVSNPATR+VTGPQATTGTPLVTMRPASQAGK+YSNDLYELQASR
420a	sp|P51610-2|HCFC1_HUMAN sp|P51610|HCFC1_HUMAN	1.0000	Isoform of P51610, Isoform 2 of Host cell factor 1 OS=Homo sapiens GN=HCFC1;Host cell factor 1 OS=Homo sapiens GN=HCFC1 PE=1 SV=2	15.3	20	0.086	AVTTVTQSTPVPGPSVPPPEELQVSPGPR+GPFSEISAFK+GPLPAGTILK+IATGHGQQGVTQVVLK+IPPSSAPTVLSVPAGTTIVK+ISVATGALEAAQGSK+LLVFGGMVEYGK+LVTPVTVSAVKPAVTTLVVK+MYVFGGWVPLVMDDVK+SPAFVQLAPLSSK+SPDGAHLTWEPPSVTSGK+SPISVPGGSALISNLGK+TAAAQVGTSVSSATNTSTRPIITVHK+TVESGLEVAAAPSVTPQAGTALLAPFPTQR+VASSPVMVSNPATR+VTGPQATTGTPLVTMRPASQAGK+YSNDLYELQASR
407a	sp|P49368|TCPG_HUMAN tr|B4DUR8|B4DUR8_HUMAN	1.0000	T-complex protein 1 subunit gamma OS=Homo sapiens GN=CCT3 PE=1 SV=4;Isoform of P49368, T-complex protein 1 subunit gamma OS=Homo sapiens GN=CCT3 PE=1 SV=1	34.4	20	0.146	ALDDMISTLK+AMTGVEQWPYR+AVAQALEVIPR+EILSEVER+ELGIWEPLAVK+GISDLAQHYLMR+IVLLDSSLEYK+IVSRPEELREDDVGTGAGLLEIK+KGESQTDIEITREEDFTR+MLLDPMGGIVMTNDGNAILR+NVLLDPQLVPGGGASEMAVAHALTEK+TAVETAVLLLR
332a	sp|P22087|FBRL_HUMAN	1.0000	rRNA 2'-O-methyltransferase fibrillarin OS=Homo sapiens GN=FBL PE=1 SV=2	31.2	20	0.156	DHAVVVGVYRPPPK+IVALNAHTFLR+LAAAILGGVDQIHIKPGAK+MQQENMKPQEQLTLEPYER+NLVPGESVYGEK+NLVPGESVYGEKR+RVSISEGDDKIEYR+TNIIPVIEDAR+VSISEGDDKIEYR
203a	sp|O00571-2|DDX3X_HUMAN sp|O00571|DDX3X_HUMAN tr|A0A0D9SF53|A0A0D9SF53_HUMAN tr|A0A0D9SFB3|A0A0D9SFB3_HUMAN tr|A0A0D9SG12|A0A0D9SG12_HUMAN	1.0000	Isoform of O00571, Isoform 2 of ATP-dependent RNA helicase DDX3X OS=Homo sapiens GN=DDX3X;ATP-dependent RNA helicase DDX3X OS=Homo sapiens GN=DDX3X PE=1 SV=3;Isoform of O00571, ATP-dependent RNA helicase DDX3X OS=Homo sapiens GN=DDX3X PE=1 SV=1;Isoform of O00571, ATP-dependent RNA helicase DDX3X OS=Homo sapiens GN=DDX3X PE=1 SV=1;Isoform of O00571, ATP-dependent RNA helicase DDX3X OS=Homo sapiens…	24.2	20	0.124	DLLDLLVEAK+DSLTLVFVETK+HAIPIIK+HVINFDLPSDIEEYVHR+KQYPISLVLAPTR+LEQELFSGGNTGINFEK+MLDMGFEPQIR+QYPISLVLAPTR+RIVEQDTMPPK+SFLLDLLNATGK+SPILVATAVAAR+TIVFVETK+VGNLGLATSFFNER+VGSTSENITQK+YLVLDEADR
868a	sp|Q9Y4W6|AFG32_HUMAN	1.0000	AFG3-like protein 2 OS=Homo sapiens GN=AFG3L2 PE=1 SV=2	24.1	19	0.151	DLFALAR+EVLDKNDMVELLGPRPFAEK+GAILTGPPGTGK+GLGYAQYLPK+GMGGLFSVGETTAK+ITTGAQDDLRK+NLETLQQELGIEGENR+QIFIGPPDIK+STYEEFVEGTGSLDEDTSLPEGLKDWNK+TPVDGQYVWFNIGSVDTFER+VALLLLEK+VGQISFDLPR+VSEEIFFGR+VTQSAYAQIVQFGMNEK
827a	sp|Q9UHD2|TBK1_HUMAN	1.0000	Serine/threonine-protein kinase TBK1 OS=Homo sapiens GN=TBK1 PE=1 SV=1	29.4	19	0.154	ELEDDEQFVSLYGTEEYLHPDMYER+EPLNTIGLIYEK+HTMTPIYPSSNTLVEMTLGMK+HTMTPIYPSSNTLVEMTLGMKK+IASTLLLYQELMR+IASTLLLYQELMRK+IISSNQELIYEGR+IITGKPSGAISGVQK+INLEAAELGEISDIHTK+LAYNEEQIHKFDK+LKEEMEGVVK+LSSSQGTIETSLQDIDSR+MFTASSGIK+TGDLFAIK+TTEENPIFVVSR+YDLDGDASMAK+YQEYTNELQETLPQK
658a	sp|Q92621|NU205_HUMAN	1.0000	Nuclear pore complex protein Nup205 OS=Homo sapiens GN=NUP205 PE=1 SV=3	9.4	19	0.126	DLPSADSVQYR+ENLFMDLLR+FTDELMEQGLTYK+LAWALALR+LLDIEGLYSK+LLPEQLIK+LPGLQATVR+LQDSFASETNLDFR+MLALALLDR+QDTQAPVVPYWR+QLDTYAPFPGKK+TSQDFLFSQLQYLPFSNK+VGNALWR+VLTLVSQIDVNNEFEK+VLVDSLVEDDRTLQSLLTPQPPLLK+YSFIQALVR
654a	sp|Q8WVX9|FACR1_HUMAN	1.0000	Fatty acyl-CoA reductase 1 OS=Homo sapiens GN=FAR1 PE=1 SV=1	34.8	19	0.152	ALAEYVVQQEGAK+APAFLYDIYLR+DAVQLNVIATR+EPFPGWIDNFNGPSGLFIAAGK+HIDEVVYPPPVDPK+IIAINSELTQPK+LIDSLEWMDDGLVNDITPK+LNVAIVRPSIVGASWK+NPLEQAFR+NVLLTGATGFLGK+QLILLAQQMK+TFNIDVR+VNSVYVLVR+YVLNEEMSGLPAAR
587a	sp|Q5VUA4|ZN318_HUMAN	1.0000	Zinc finger protein 318 OS=Homo sapiens GN=ZNF318 PE=1 SV=2	11.6	19	0.131	ASSLPSSAPAVK+DLYDIFYSSGGK+ESSADLLLPPDIISK+FLDPEFR+HTDFLLPHER+HTQTLDPYNRPWASK+ILSMLADSTSTQEK+ISAPELLLHSPAR+LESLEETNPEYAK+LGSPVDNLEDMDRDDLTDDSVFTR+LSGGPLANGENSNLSR+SSDTSSTSPLNSSASQEELHQDEGLVAAPIVSNSEKPIAK+STGSTYGFLQPLTR+TDTLAIWTSSSFQSDTSR+TIGLDIGVAEISQLAAR+TLVLDFETEGER+VAQILGINIFDK
503a	sp|Q08380|LG3BP_HUMAN	1.0000	Galectin-3-binding protein OS=Homo sapiens GN=LGALS3BP PE=1 SV=1	22.1	19	0.147	ASHEEVEGLVEK+AVDTWSWGER+ELSEALGQIFDSQR+IDITLSSVK+IYTSPTWSAFVTDSSWSAR+RIDITLSSVK+SDLAVPSELALLK+TLQALEFHTVPFQLLAR+YSSDYFQAPSDYR+YYPYQSFQTPQHPSFLFQDK+YYPYQSFQTPQHPSFLFQDKR
417a	sp|P50991|TCPD_HUMAN	1.0000	T-complex protein 1 subunit delta OS=Homo sapiens GN=CCT4 PE=1 SV=4	26.2	19	0.154	ALIAGGGAPEIELALR+AYILNLVK+DALSDLALHFLNK+ETLLNSATTSLNSK+GDVTITNDGATILK+GIHPTIISESFQK+LVIEEAER+MIQDGKGDVTITNDGATILK+TDMDNQIVVSDYAQMDR+VIDPATATSVDLR+VVSQYSSLLSPMSVNAVMK
398a	sp|P46939-2|UTRO_HUMAN sp|P46939|UTRO_HUMAN	1.0000	Isoform of P46939, Isoform 2 of Utrophin OS=Homo sapiens GN=UTRN;Utrophin OS=Homo sapiens GN=UTRN PE=1 SV=2	7.1	19	0.136	DFGPSSQHFLSTSVQLPWQR+HPQLDYVFTLAQNLK+LEDSSNQVTQAVAK+LEPQSMVWLPVLHR+LGDYQTQLEK+LLDLLEGLTGTSLPK+LLDPEDVAVQLPDKK+LLMSLEELIK+LLQVSVDDR+LSQADGSFLK+MTELFQSLADLNNVR+SNIVTVGDVEEINK+STSEGLLGDLDTEISWAK+STTELGENLQELR+TVNDLSSQLSPLDLHPSLK+VKNQWDGTQHGVELR+VLYNDLGAQVTEGKQDLER
364a	sp|P30876|RPB2_HUMAN tr|C9J2Y9|C9J2Y9_HUMAN	1.0000	DNA-directed RNA polymerase II subunit RPB2 OS=Homo sapiens GN=POLR2B PE=1 SV=1;Isoform of P30876, DNA-directed RNA polymerase OS=Homo sapiens GN=POLR2B PE=1 SV=2	19.8	19	0.147	FEQIYLSKPTHWER+GEIGDATPFNDAVNVQK+GPIQILNR+ISNLLSDYGYHLR+IVATLPYIK+IVEDAPPIDLQAEAQHASGEVEEPPR+KITSQIFIGPTYYQR+LTFASTLSHLR+MDTLAHVLYYPQKPLVTTR+QAMGVYITNFHVR+QEVPIIIVFR+QQLDSFDEFIQMSVQR+TVIKEGEEQLQTQHQK+TVTLPENEDELESTNR+VSANKGEIGDATPFNDAVNVQK+VSGDDVIIGK+YSLATGNWGDQK+YSLATGNWGDQKK
41	sp|P13639|EF2_HUMAN	1.0000	Elongation factor 2 OS=Homo sapiens GN=EEF2 PE=1 SV=4	15.9	19	0.149	ARPFPDGLAEDIDKGEVSAR+AYLPVNESFGFTADLR+EDLYLKPIQR+EGIPALDNFLDKL+FDVHDVTLHADAIHR+GHVFEESQVAGTPMFVVK+KEDLYLKPIQR+QFAEMYVAK+TGTITTFEHAHNMR+VFSGLVSTGLK+YEWDVAEAR
275a	sp|O95831-3|AIFM1_HUMAN sp|O95831|AIFM1_HUMAN	1.0000	Isoform of O95831, Isoform 3 of Apoptosis-inducing factor 1, mitochondrial OS=Homo sapiens GN=AIFM1;Apoptosis-inducing factor 1, mitochondrial OS=Homo sapiens GN=AIFM1 PE=1 SV=1	33.7	19	0.144	AALSASEGEEVPQDK+AALSASEGEEVPQDKAPSHVPFLLIGGGTAAFAAAR+ALGTEVIQLFPEK+DGEQHEDLNEVAK+ELWFSDDPNVTK+GVIFYLR+ILPEYLSNWTMEK+ISGLGLTPEQK+KVETDHIVAAVGLEPNVELAK+SIYFQPPSFYVSAQDLPHIENGGVAVLTGK+TGGLEIDSDFGGFR+VLIVSEDPELPYMRPPLSK+VMPNAIVQSVGVSSGK
23	sp|O75306-2|NDUS2_HUMAN sp|O75306|NDUS2_HUMAN	1.0000	Isoform of O75306, Isoform 2 of NADH dehydrogenase [ubiquinone] iron-sulfur protein 2, mitochondrial OS=Homo sapiens GN=NDUFS2;NADH dehydrogenase [ubiquinone] iron-sulfur protein 2, mitochondrial OS=Homo sapiens GN=NDUFS2 PE=1 SV=2	34.6	19	0.138	APGFAHLAGLDK+GEFGVYLVSDGSSRPYR+GSGIQWDLR+IKAPGFAHLAGLDK+LVMELSGEMVR+MFEFYER+NITLNFGPQHPAAHGVLR+QWQPDVEWAQQFGGAVMYPSK+TIDIGVVTAEEALNYGFSGVMLR+TQPYDVYDQVEFDVPVGSR+TYLQALPYFDR+VLFGEITR
133	sp|Q8WUM0|NU133_HUMAN	1.0000	Nuclear pore complex protein Nup133 OS=Homo sapiens GN=NUP133 PE=1 SV=2	20.2	19	0.146	ALKENITDAIWGSESNYEAIK+DGIQLSEYLPEVK+DNWSSSDGKDDPIEVSK+DNWSSSDGKDDPIEVSKDSIFVK+EYEIPSNLTPADVFFR+FLLHQETLPEQLLAEK+GLPLGSAVSSPVLFSPVGR+IHQHILPQGQGMLSGIGR+KGLPLGSAVSSPVLFSPVGR+LAALASDFSEDMLQEK+LSDLVNTAILIALNKR+NSGLVSITSR+SNPYFEFVLK+SSFYSLTSSNISK+WAESVPEEAPGFSNTSLIILHQLEDK+YMTQFADQNFSDFLFR
751a	sp|Q9C0C7-2|AMRA1_HUMAN sp|Q9C0C7-3|AMRA1_HUMAN sp|Q9C0C7-4|AMRA1_HUMAN sp|Q9C0C7-5|AMRA1_HUMAN sp|Q9C0C7|AMRA1_HUMAN tr|A0A075B6T1|A0A075B6T1_HUMAN	1.0000	Isoform of Q9C0C7, Isoform 2 of Activating molecule in BECN1-regulated autophagy protein 1 OS=Homo sapiens GN=AMBRA1;Isoform of Q9C0C7, Isoform 3 of Activating molecule in BECN1-regulated autophagy protein 1 OS=Homo sapiens GN=AMBRA1;Isoform of Q9C0C7, Isoform 4 of Activating molecule in BECN1-regulated autophagy protein 1 OS=Homo sapiens GN=AMBRA1;Isoform of Q9C0C7, Isoform 5 of Activating molec…	17.7	18	0.142	ALLQSQPVR+EIAPGLTGSEWTR+EVPEPGTAASGPGEGEGSEYGASGEDALSR+FLLPEYLPYAGIFHER+GLLPEAGQLAER+LELSSSASPQEER+LMAEGGMTAVVQR+NPATSVTSQGTQTLALQLQNAETQTER+SGTVSQEALHQDMPEESSEEDSLR+SGTVSQEALHQDMPEESSEEDSLRR+SLGGPLSSHPSR+STFLLAFSPDR+TLLASTHVNHNIYITEVK+WLPEPGLGLAYGTNK
593a	sp|Q6IAN0|DRS7B_HUMAN tr|A0A0C4DGQ8|A0A0C4DGQ8_HUMAN	1.0000	Dehydrogenase/reductase SDR family member 7B OS=Homo sapiens GN=DHRS7B PE=1 SV=2;Isoform of Q6IAN0, Dehydrogenase/reductase SDR family member 7B OS=Homo sapiens GN=DHRS7B PE=1 SV=1	37.1	18	0.146	ALLPSMIK+GTIMDTTVDVDKR+NAVVVITGATSGLGK+NGGALEELIR+QGHIVAISSIQGK+SPVEVAQDVLAAVGK+SPVEVAQDVLAAVGKK+TLAPGLFFSLMASR+VMETNYFGPVALTK+YGVMDTTTAQGR
443a	sp|P57678|GEMI4_HUMAN tr|I3L2C7|I3L2C7_HUMAN	1.0000	Gem-associated protein 4 OS=Homo sapiens GN=GEMIN4 PE=1 SV=2;Isoform of P57678, Gem-associated protein 4 OS=Homo sapiens GN=GEMIN4 PE=1 SV=1	17.8	18	0.140	ALEDITASIAMAVIQQK+DVSLTSLAK+EFVLPFLR+EISSAAAHSQPFAWK+FLAQILTAFPALR+KLEQLDWTVGLR+LATVISVWNSDTQNPYHQQALAEK+LDVEEVDLSLR+LLETVIDVSTADR+LVIVHPEVTVK+MLSLLVVDVGNPEEVR+SIAEGIGPEER+TNPSVSSLLQR+VLQPHPVTPSDTETR
202a	sp|O00459|P85B_HUMAN	1.0000	Phosphatidylinositol 3-kinase regulatory subunit beta OS=Homo sapiens GN=PIK3R2 PE=1 SV=2	29.7	18	0.137	DGAPEPGLTLPDLPEQFSPPDVAPPLLVK+EAAGPVGPALEPPTLPLHR+ERPEDLELLPGDVLVVSR+EYDQLYEEYTR+HESLAQYNAK+IQGEYTLTLR+IRDQYLVWLTQK+SFLLALPAPLVTPEASAEAR+TAIEAFNETIK+TATGFGFAEPYNLYGSLK+TDWSLSDVDQWDTAALADGIK+TGLDSESHYRPELPAPR+YQQDQIVKEDSVEAVGAQLK
189a	sp|A5YKK6-2|CNOT1_HUMAN sp|A5YKK6|CNOT1_HUMAN	1.0000	Isoform of A5YKK6, Isoform 2 of CCR4-NOT transcription complex subunit 1 OS=Homo sapiens GN=CNOT1;CCR4-NOT transcription complex subunit 1 OS=Homo sapiens GN=CNOT1 PE=1 SV=2	9.4	18	0.140	ASQQEIQHIVNR+AVEGLLDATSGADADLLLR+AVQELVHPVVDR+DAIAALGLLQK+EIDDEANSYFQR+EVTYELDHPGFQIR+GAFGVGQEQIDAFLK+GQQELLYVVPFVAK+LAEVGQYEQVK+LPDPFTPNLK+MQGSITTPGSIALAQAQAQAQVPAK+NLALDINELKPGNLLK+NLILSAFPR+SLDLIESLLR+SLLEVVVLSR+SPVTFLSDLR+YLFLNAIANQLR
852a	sp|Q9Y265|RUVB1_HUMAN	1.0000	RuvB-like 1 OS=Homo sapiens GN=RUVBL1 PE=1 SV=1	36.8	17	0.135	ALESSIAPIVIFASNR+AQTEGINISEEALNHLGEIGTK+AVLLAGPPGTGK+GLGLDESGLAK+GTEDITSPHGIPLDLLDR+LDPSIFESLQK+QAASGLVGQENAR+TALALAIAQELGSK+TISHVIIGLK+TMLYTPQEMK+VEAGDVIYIEANSGAVK+YSVQLLTPANLLAK
851a	sp|Q9Y230|RUVB2_HUMAN	1.0000	RuvB-like 2 OS=Homo sapiens GN=RUVBL2 PE=1 SV=3	32.4	17	0.122	AAGVVLEMIR+ALESDMAPVLIMATNR+AVLIAGQPGTGK+DKVQAGDVITIDK+EVVHTVSLHEIDVINSR+GLGLDDALEPR+LLIVSTTPYSEK+LLIVSTTPYSEKDTK+QASQGMVGQLAAR+TQGFLALFSGDTGEIK+TQGFLALFSGDTGEIKSEVR+TTEMETIYDLGTK+VYSLFLDESR
793a	sp|Q9NVI1|FANCI_HUMAN	1.0000	Fanconi anemia group I protein OS=Homo sapiens GN=FANCI PE=1 SV=4	15.4	17	0.124	ALDVTDKEGEEREDADVSVTQR+DLSQDIHGHLGDIDQDVEVEK+DSIQSHQESLSVLR+EGDLTNLLQNQAVK+ETKPIPNLIFAIEQYEK+FQDQVLDLLK+FVSSLLTALFR+GQVSQETLSEEASSQATLPNQPVEK+LGANILLETFK+LMLYEGFYDVLR+SLLNLLSSQEEDFNSK+TADKLQEFLQTLR+VTEAFDYLSFLPLQTVQR
789a	sp|Q9NU22|MDN1_HUMAN	1.0000	Midasin OS=Homo sapiens GN=MDN1 PE=1 SV=2	4.1	17	0.129	ALVLANPEVSLWR+DVNALPETLSDALR+EAFEELFAQTFSK+IFNSDELIHFR+INLSEQTDITDLFGADLPVEGGK+LFLESSDANPVR+LILEPTQAAK+LKKPILLEGSPGVGK+LLEEAQLQDLEK+QLRPLLLDLLER+SLLQAWGLILR+SLTTLSEQWIILR+TSLVEYLAAVTGR+TVDTDSHAEQGPAQQPQAQVEDADAFEHIK+VFTEANLVSVGSK+VTADFMAQACLR
714a	sp|Q99567|NUP88_HUMAN	1.0000	Nuclear pore complex protein Nup88 OS=Homo sapiens GN=NUP88 PE=1 SV=2	23.9	17	0.135	AYTASLGETAVAFDFGPLAAVPK+EDVEVAESPLR+EGLKNQSPTEAEKPASSSLPSSPPPQLLTR+ELQLIPDQLR+EPQTPTNVIILSEAEEESLVLNK+FFTSSTSLTLK+GPSGGGEEPALSQYQR+LLHSFHSELPVLSDSER+NQSPTEAEKPASSSLPSSPPPQLLTR+SVANPAFLK+VLAETPDSFEK+VLSLPKPTIILSAYQR
690a	sp|Q96HS1|PGAM5_HUMAN	1.0000	Serine/threonine-protein phosphatase PGAM5, mitochondrial OS=Homo sapiens GN=PGAM5 PE=1 SV=2	46.4	17	0.130	AIETTDIISR+ALQFPPEGWLR+EGAPIEPDPPVSHWKPEAVQYYEDGAR+EPLSLINVR+EQAELTGLR+HSQYHVDGSLEK+HSQYHVDGSLEKDR+LSLNNGSITHLVIRPNGR+NVESGEEELASK+NVESGEEELASKLDHYK+TLGDTGFMPPDK+VSTDLLR
502a	sp|Q08211|DHX9_HUMAN	1.0000	ATP-dependent RNA helicase A OS=Homo sapiens GN=DHX9 PE=1 SV=4	13.2	17	0.134	AAMEALVVEVTK+AENNSEVGASGYGVPGPTWDR+AIEPPPLDAVIEAEHTLR+DFVNYLVR+ELDALDANDELTPLGR+FSDHVALLSVFQAWDDAR+LGGIGQFLAK+QPAIISQLDPVNER+TPLHEIALSIK+TTQVPQFILDDFIQNDR+YPSPFFVFGEK+YQILPLHSQIPR
428a	sp|P52597|HNRPF_HUMAN	1.0000	Heterogeneous nuclear ribonucleoprotein F OS=Homo sapiens GN=HNRNPF PE=1 SV=3	38.8	17	0.113	ATENDIYNFFSPLNPVR+FMSVQRPGPYDRPGTAR+HSGPNSADSANDGFVR+ITGEAFVQFASQELAEK+MRPGAYSTGYGGYEEYSGLSDGYGFTTDLFGR+QSGEAFVELGSEDDVK+RYIGIVK+TEMDWVLK+VHIEIGPDGR+VTGEADVEFATHEEAVAAMSK
426a	sp|P52292|IMA1_HUMAN	1.0000	Importin subunit alpha-1 OS=Homo sapiens GN=KPNA2 PE=1 SV=1	22.3	17	0.131	EATWTMSNITAGR+EKQPPIDNIIR+GINSSNVENQLQATQAAR+LLGASELPIVTPALR+NKNPAPPIDAVEQILPTLVR+NNQGTVNWSVDDIVK+NVSSFPDDATSPLQENR+QPPIDNIIR+TGVVPQLVK
413a	sp|P50402|EMD_HUMAN	1.0000	Emerin OS=Homo sapiens GN=EMD PE=1 SV=1	50.8	17	0.126	APGAGLGQDR+GDADMYDLPK+GYNDDYYEESYFTTR+IFEYETQR+KEDALLYQSK+LSPPSSSAASSYSFSDLNSTR+RYNIPHGPVVGSTR+SSLDLSYYPTSSSTSFMSSSSSSSSWLTR+TYGEPESAGPSR+YNIPHGPVVGSTR
43	sp|P15924-2|DESP_HUMAN sp|P15924-3|DESP_HUMAN sp|P15924|DESP_HUMAN	1.0000	Isoform of P15924, Isoform DPII of Desmoplakin OS=Homo sapiens GN=DSP;Isoform of P15924, Isoform DSPIa of Desmoplakin OS=Homo sapiens GN=DSP;Desmoplakin OS=Homo sapiens GN=DSP PE=1 SV=3	8.7	17	0.121	AELIVQPELK+AFIGFEGVK+AITGFDDPFSGK+ALLQAILQTEDMLK+AQQIHSQTSQQYPLYDLDLGK+FLEFQYLTGGLVDPEVHGR+GLVGIEFK+GYFNEELSEILSDPSDDTK+LLEAQIASGGVVDPVNSVFLPK+LLEAQIATGGIIDPK+LSLQDAVSQGVIDQDMATR+NLPLADQGSSHHITVK+VTAMQLYECQLIDK
379a	sp|P40227|TCPZ_HUMAN	1.0000	T-complex protein 1 subunit zeta OS=Homo sapiens GN=CCT6A PE=1 SV=3	29.0	17	0.123	AQAALAVNISAAR+DGNVLLHEMQIQHPTASLIAK+EGIVALRR+EMDRETLIDVAR+GIDPFSLDALSK+GLQDVLR+IITEGFEAAK+MLVSGAGDIK+QADLYISEGLHPR+SVTLLIK+VATAQDDITGDGTTSNVLIIGELLK+VLAQNSGFDLQETLVK
289a	sp|P06576|ATPB_HUMAN	1.0000	ATP synthase subunit beta, mitochondrial OS=Homo sapiens GN=ATP5B PE=1 SV=3	39.7	17	0.123	AHGGYSVFAGVGER+AIAELGIYPAVDPLDSTSR+EGNDLYHEMIESGVINLK+FTQAGSEVSALLGR+IGLFGGAGVGK+IMDPNIVGSEHYDVAR+IMNVIGEPIDER+KGSITSVQAIYVPADDLTDPAPATTFAHLDATTVLSR+LVLEVAQHLGESTVR+TIAMDGTEGLVR+TVLIMELINNVAK+VLDSGAPIKIPVGPETLGR+VVDLLAPYAK
287e	sp|P13647|K2C5_HUMAN	1.0000	Keratin, type II cytoskeletal 5 OS=Homo sapiens GN=KRT5 PE=1 SV=3	15.3	17	0.060	FASFIDK+FASFIDKVR+FLEQQNK+ISISTSGGSFR+LALDVEIATYRK+NKYEDEINKR+NLDLDSIIAEVK+QNLEPLFEQYINNLR+SFSTASAITPSVSR
710a	sp|Q96TA2-2|YMEL1_HUMAN sp|Q96TA2-3|YMEL1_HUMAN sp|Q96TA2|YMEL1_HUMAN	1.0000	Isoform of Q96TA2, Isoform 2 of ATP-dependent zinc metalloprotease YME1L1 OS=Homo sapiens GN=YME1L1;Isoform of Q96TA2, Isoform 3 of ATP-dependent zinc metalloprotease YME1L1 OS=Homo sapiens GN=YME1L1;ATP-dependent zinc metalloprotease YME1L1 OS=Homo sapiens GN=YME1L1 PE=1 SV=2	28.0	16	0.125	AVAGEADVPFYYASGSEFDEMFVGVGASR+EIQIVLEGK+FDMQVTVPRPDVK+GILLVGPPGTGK+GTVGFSGAELENLVNQAALK+GVEEAKQELQEVVEFLK+LAETQNIAPSFVK+LSPETQSAIEQEIR+NLAEALLTYETLDAK+TGFAEGFLK+TTTGLDSAVDPVQMK+VAEELIFGTDHITTGASSDFDNATK
393a	sp|P46379-2|BAG6_HUMAN sp|P46379-3|BAG6_HUMAN sp|P46379|BAG6_HUMAN tr|A0A024RCR6|A0A024RCR6_HUMAN tr|A0A0G2JK23|A0A0G2JK23_HUMAN	1.0000	Isoform of P46379, Isoform 2 of Large proline-rich protein BAG6 OS=Homo sapiens GN=BAG6;Isoform of P46379, Isoform 3 of Large proline-rich protein BAG6 OS=Homo sapiens GN=BAG6;Large proline-rich protein BAG6 OS=Homo sapiens GN=BAG6 PE=1 SV=2;Isoform of P46379, HLA-B associated transcript 3, isoform CRA_a OS=Homo sapiens GN=BAT3 PE=1 SV=1;Isoform of P46379, Large proline-rich protein BAG6 OS=Homo …	12.0	16	0.117	AGSSESIAAFIQR+APPQTHLPSGASSGTGSASATHGGGSPPGTR+DIQTLLSR+DLEAPEVQESYR+ESFSLVQVQPGVDIIR+LINLVGESLR+LQEDPNYSPQR+MATHTLITGLEEYVR+SFFHQHYLGGQEPTPSNIR
372a	sp|P35998|PRS7_HUMAN	1.0000	26S protease regulatory subunit 7 OS=Homo sapiens GN=PSMC2 PE=1 SV=3	28.6	16	0.122	EVVETPLLHPER+FDDGAGGDNEVQR+FVNLGIEPPK+FVVDLSDQVAPTDIEEGMR+GVLLFGPPGTGK+IATEKDFLEAVNK+IINADSEDPKYIINVK+KIEFSLPDLEGR+LREVVETPLLHPER+TMLELINQLDGFDPR
312a	sp|P11940-2|PABP1_HUMAN sp|P11940|PABP1_HUMAN tr|A0A087WTT1|A0A087WTT1_HUMAN tr|E7EQV3|E7EQV3_HUMAN	1.0000	Isoform of P11940, Isoform 2 of Polyadenylate-binding protein 1 OS=Homo sapiens GN=PABPC1;Polyadenylate-binding protein 1 OS=Homo sapiens GN=PABPC1 PE=1 SV=2;Isoform of P11940, Polyadenylate-binding protein OS=Homo sapiens GN=PABPC1 PE=1 SV=1;Isoform of P11940, Polyadenylate-binding protein OS=Homo sapiens GN=PABPC1 PE=1 SV=1	26.6	16	0.083	AKEFTNVYIK+ALDTMNFDVIK+EFSPFGTITSAK+FGPALSVK+GFGFVSFER+GYGFVHFETQEAAER+IVATKPLYVALAQR+KEFSPFGTITSAK+LFPLIQAMHPTLAGK+QKQMLGERLFPLIQAMHPTLAGK+RSLGYAYVNFQQPADAER+SGVGNIFIK+SLGYAYVNFQQPADAER+YQGVNLYVK
304a	sp|P0CG47|UBB_HUMAN sp|P0CG48|UBC_HUMAN sp|P62979|RS27A_HUMAN sp|P62987|RL40_HUMAN tr|B4DV12|B4DV12_HUMAN tr|F5GXK7|F5GXK7_HUMAN tr|F5GYU3|F5GYU3_HUMAN tr|F5H265|F5H265_HUMAN tr|F5H2Z3|F5H2Z3_HUMAN tr|F5H388|F5H388_HUMAN tr|F5H6Q2|F5H6Q2_HUMAN tr|F5H747|F5H747_HUMAN tr|J3QKN0|J3QKN0_HUMAN tr|J3QS39|J3QS39_HUMAN tr|J3QTR3|J3QTR3_HUMAN tr|Q5PY61|Q5PY61_HUMAN tr|Q96C32|Q96C32_HUMAN	1.0000	Polyubiquitin-B OS=Homo sapiens GN=UBB PE=1 SV=1;Polyubiquitin-C OS=Homo sapiens GN=UBC PE=1 SV=3;Ubiquitin-40S ribosomal protein S27a OS=Homo sapiens GN=RPS27A PE=1 SV=2;Ubiquitin-60S ribosomal protein L40 OS=Homo sapiens GN=UBA52 PE=1 SV=2;Isoform of P0CG47, Polyubiquitin-B OS=Homo sapiens GN=UBB PE=1 SV=1;Isoform of P0CG48, Polyubiquitin-C (Fragment) OS=Homo sapiens GN=UBC PE=1 SV=2;Isoform of…	61.8	16	0.103	ESTLHLVLR+IQDKEGIPPDQQR+TITLEVEPSDTIENVK+TLSDYNIQK+TLSDYNIQKESTLHLVLR
283a	sp|P04844-2|RPN2_HUMAN sp|P04844|RPN2_HUMAN	1.0000	Isoform of P04844, Isoform 2 of Dolichyl-diphosphooligosaccharide--protein glycosyltransferase subunit 2 OS=Homo sapiens GN=RPN2;Dolichyl-diphosphooligosaccharide--protein glycosyltransferase subunit 2 OS=Homo sapiens GN=RPN2 PE=1 SV=3	31.1	16	0.118	EETVLATVQALQTASHLSQQADLR+FSSGYYDFLVEVEGDNR+ISTEVGITNVDLSTVDKDQSIAPK+LQVTNVLSQPLTQATVK+LSKEETVLATVQALQTASHLSQQADLR+NFESLSEAFSVASAAAVLSHNR+NPILWNVADVVIK+SIVEEIEDLVAR+TGQEVVFVAEPDNK+TGQEVVFVAEPDNKNVYK+TSFTPVGDVFELNFMNVK+YHVPVVVVPEGSASDTHEQAILR
266a	sp|O95163|ELP1_HUMAN	1.0000	Elongator complex protein 1 OS=Homo sapiens GN=IKBKAP PE=1 SV=3	14.6	16	0.121	AFEDTLQLMER+DFEPILEQQIHQDDFGESK+EYLPFLNTLK+FITVGWGR+INLNLIYDHNPK+IQFENNEDQDVNPLK+SVGDNSSDLSNVAVIDGNR+SVVLQLADGQIFK+TLQAGLSSNHVSHGEVLR+TSVPVLDAELFIPPK+VFLGNVETFIK+VHELQGNAPSDPDAVSAEEALK+VLVTVFR+YLWESPSLAIKPWK
254a	sp|O75489|NDUS3_HUMAN	1.0000	NADH dehydrogenase [ubiquinone] iron-sulfur protein 3, mitochondrial OS=Homo sapiens GN=NDUFS3 PE=1 SV=1	40.9	16	0.129	DFPLSGYVELR+FDLNSPWEAFPVYR+FEIVYNLLSLR+ILTDYGFEGHPFR+KFDLNSPWEAFPVYR+QLSAFGEYVAEILPK+SLVDLTAVDVPTR+TYTDELTPIESAVSVFK+VVAEPVELAQEFR+VVAEPVELAQEFRK
241a	sp|O60762|DPM1_HUMAN tr|H0Y368|H0Y368_HUMAN tr|Q5QPK2|Q5QPK2_HUMAN	1.0000	Dolichol-phosphate mannosyltransferase subunit 1 OS=Homo sapiens GN=DPM1 PE=1 SV=1;Isoform of O60762, Dolichol-phosphate mannosyltransferase subunit 1 (Fragment) OS=Homo sapiens GN=DPM1 PE=1 SV=1;Isoform of O60762, Dolichol-phosphate mannosyltransferase subunit 1 OS=Homo sapiens GN=DPM1 PE=1 SV=1	45.8	16	0.127	DVAEQLEK+EGNFDIVSGTR+FIPEFIR+GANFLTQILLRPGASDLTGSFR+HATGNYIIIMDADLSHHPK+LGGNEIVSFLK+LGLGTAYIHGMK+QKEGNFDIVSGTR+QLNYTIGEVPISFVDR+YSVLLPTYNER
201a	sp|O00425|IF2B3_HUMAN	1.0000	Insulin-like growth factor 2 mRNA-binding protein 3 OS=Homo sapiens GN=IGF2BP3 PE=1 SV=2	18.7	16	0.102	DQTPDENDQVVVK+IAPAEAPDAK+ILVPTQFVGAIIGK+IPVSGPFLVK+ITISPLQELTLYNPER+KIQEILTQVK+MVIITGPPEAQFK+TVNELQNLSSAEVVVPR+VAYIPDEMAAQQNPLQQPR
778a	sp|Q9HCM4-3|E41L5_HUMAN sp|Q9HCM4-4|E41L5_HUMAN sp|Q9HCM4|E41L5_HUMAN	1.0000	Isoform of Q9HCM4, Isoform 3 of Band 4.1-like protein 5 OS=Homo sapiens GN=EPB41L5;Isoform of Q9HCM4, Isoform 4 of Band 4.1-like protein 5 OS=Homo sapiens GN=EPB41L5;Band 4.1-like protein 5 OS=Homo sapiens GN=EPB41L5 PE=1 SV=3	24.3	15	0.116	DGNDYSLGLTPTGVLVFEGDTK+FMDSAQVAHWLDGTK+FVPIQTEEMELAIFEK+GQTPAQAETNYLNK+IGLFFWPK+LPGLGEPEVEYETLKDTSEK+SALPVSPSISSAPVPVEIENLPQSPGTDQHDRK+SNIDVNINSQEEVVK+VSLLDGTDVSVDLPK+VSLLDGTDVSVDLPKK+YLFVLQLK
715a	sp|Q99569-2|PKP4_HUMAN sp|Q99569|PKP4_HUMAN tr|A0A0D9SF60|A0A0D9SF60_HUMAN	1.0000	Isoform of Q99569, Isoform 2 of Plakophilin-4 OS=Homo sapiens GN=PKP4;Plakophilin-4 OS=Homo sapiens GN=PKP4 PE=1 SV=2;Isoform of Q99569, Plakophilin-4 OS=Homo sapiens GN=PKP4 PE=1 SV=1	14.6	15	0.114	AAAQVLNTLWQYR+AEGQTLVQPSVANR+AQSPSYVISTGVSPSR+FQTSLVLR+GLPILVELLR+LELEVPQAR+LGAESPSIASTSSTEK+LLGLNELDDLLGK+NNYALNTTATYAEPYRPIQYR+SPNHGTVELQGSQTALYR+STTNYVDFYSTK+TPQEDQWDGVGPIPGLSK
703a	sp|Q96RT1-2|LAP2_HUMAN sp|Q96RT1-3|LAP2_HUMAN sp|Q96RT1-5|LAP2_HUMAN sp|Q96RT1-6|LAP2_HUMAN sp|Q96RT1-8|LAP2_HUMAN sp|Q96RT1-9|LAP2_HUMAN sp|Q96RT1|LAP2_HUMAN	1.0000	Isoform of Q96RT1, Isoform 2 of Protein LAP2 OS=Homo sapiens GN=ERBB2IP;Isoform of Q96RT1, Isoform 3 of Protein LAP2 OS=Homo sapiens GN=ERBB2IP;Isoform of Q96RT1, Isoform 5 of Protein LAP2 OS=Homo sapiens GN=ERBB2IP;Isoform of Q96RT1, Isoform 6 of Protein LAP2 OS=Homo sapiens GN=ERBB2IP;Isoform of Q96RT1, Isoform 8 of Protein LAP2 OS=Homo sapiens GN=ERBB2IP;Isoform of Q96RT1, Isoform 9 of Protein…	14.9	15	0.105	EQLIDYLMLK+FDSNHNPEEPNIIR+GPTSGPQSAPQIYGPPQYNIQYSSSAAVK+IIQANGYSFINIEHGQAVSLLK+IRQEDENFNSLLQNGDILNSSTEEK+IYDILSDNGPQQPSTTVK+LQILELR+LTFIPGFIGSLK+QSSVSSTASVNLGDPGSTR+SATLLYDQPLQVFTGSSSSSDLISGTK+TLEELYLDANQIEELPK
554a	sp|Q15386|UBE3C_HUMAN	1.0000	Ubiquitin-protein ligase E3C OS=Homo sapiens GN=UBE3C PE=1 SV=3	16.3	15	0.113	EFLNELLK+HYYFLGR+LIWLYQNLIK+LLGTSADVDIHHLASLDPEVYK+LLYSLAFNAR+NAIIIQSFIR+NYIYEDAYDKLSPENEPDLK+QQTNTLLNLVWR+SFTNYSGGYSADHPVIK+SGFNPNQGFFK+SLYLLINSK+VHLLNAHGLDEAGIDGGGIFR+VTQLYVPASR+VVEGFTDEEK
552a	sp|Q15365|PCBP1_HUMAN	1.0000	Poly(rC)-binding protein 1 OS=Homo sapiens GN=PCBP1 PE=1 SV=2	30.1	15	0.089	ESTGAQVQVAGDMLPNSTER+EVGSIIGK+IANPVEGSSGR+IITLTGPTNAIFK+QGANINEIR+QQSHFAMMHGGTGFAGIDSSSPEVK+QVTITGSAASISLAQYLINAR
538a	sp|Q14596-2|NBR1_HUMAN sp|Q14596|NBR1_HUMAN	1.0000	Isoform of Q14596, Isoform 2 of Next to BRCA1 gene 1 protein OS=Homo sapiens GN=NBR1;Next to BRCA1 gene 1 protein OS=Homo sapiens GN=NBR1 PE=1 SV=3	17.4	15	0.114	ALPDSMVSVK+EQVVNETVEK+EQVVNETVEKLEQK+FMWGNLTLASTEK+GAEGKPGVEAGQEPAEAGER+GALSVAASAYK+KIHLWNSIHGLQSPK+KPLAHYSSLVR+LPAALEQVR+QGNQLQMQVHEGHHVVDEAPPPVVGAK+VSFDLNTIQIK+YLDEENEEVSINSQGEYEEALK
498a	sp|Q02978|M2OM_HUMAN tr|I3L1P8|I3L1P8_HUMAN	1.0000	Mitochondrial 2-oxoglutarate/malate carrier protein OS=Homo sapiens GN=SLC25A11 PE=1 SV=3;Isoform of Q02978, Mitochondrial 2-oxoglutarate/malate carrier protein (Fragment) OS=Homo sapiens GN=SLC25A11 PE=1 SV=1	43.6	15	0.114	AVIGMTAGATGAFVGTPAEVALIR+AVVVNAAQLASYSQSK+EEGVLTLWR+ITREEGVLTLWR+LGIYTVLFER+LGPHTVLTFIFLEQMNK+LTGADGTPPGFLLK+NGLDVLFK+NVFNALIR+TSFHALTSILK+YEGFFSLWK
483b	sp|P16989-2|YBOX3_HUMAN	1.0000	Isoform of P16989, Isoform 2 of Y-box-binding protein 3 OS=Homo sapiens GN=YBX3	44.9	15	0.083	GAEAANVTGPDGVPVEGSR+NAGEIGEMKDGVPEGAQLQGPVHR+NDTKEDVFVHQTAIK+NDTKEDVFVHQTAIKK+NGYGFINR+SPVGSGAPQAAAPAPAAHVAGNPGGDAAPAATGTAAAASLATAAGSEDAEK+SPVGSGAPQAAAPAPAAHVAGNPGGDAAPAATGTAAAASLATAAGSEDAEKK+SVGDGETVEFDVVEGEK
432a	sp|P53618|COPB_HUMAN	1.0000	Coatomer subunit beta OS=Homo sapiens GN=COPB1 PE=1 SV=3	22.7	15	0.115	EAGELKPEEEITVGPVQK+LVTEMGTYATQSALSSSRPTK+NAVLAIYTIYR+NVEELVIVLK+NVTVQPDDPISFMQLTAK+SIFGEDALANVSIEKPIHQGPDAAVTGHIR+SLGEIPIVESEIKK+TLQLALDLVSSR+VASTENGIIFGNIVYDVSGAASDR+VLQDLVMDILR+VLSTPDLEVR+VTVNTNMVDLNDYLQHILK+YEAAGTLVTLSSAPTAIK
378a	sp|P39656-3|OST48_HUMAN sp|P39656|OST48_HUMAN tr|A0A0C4DGS1|A0A0C4DGS1_HUMAN	1.0000	Isoform of P39656, Isoform 3 of Dolichyl-diphosphooligosaccharide--protein glycosyltransferase 48 kDa subunit OS=Homo sapiens GN=DDOST;Dolichyl-diphosphooligosaccharide--protein glycosyltransferase 48 kDa subunit OS=Homo sapiens GN=DDOST PE=1 SV=4;Isoform of P39656, Dolichyl-diphosphooligosaccharide--protein glycosyltransferase 48 kDa subunit OS=Homo sapiens GN=DDOST PE=1 SV=1	26.9	15	0.103	GFELTFK+NTLLIAGLQAR+SSLNPILFR+TADDPSLSLIK+TAVIDHHNYDISDLGQHTLIVADTENLLK+TLVLLDNLNVR+WVFKEEGVLR+WVPFDGDDIQLEFVR+YSQTGNYELAVALSR
338a	sp|P23258|TBG1_HUMAN	1.0000	Tubulin gamma-1 chain OS=Homo sapiens GN=TUBG1 PE=1 SV=2	36.4	15	0.112	AVLLDLEPR+DVFFYQADDEHYIPR+EAFLEQFR+IHEDIFDIIDR+KLANFIPWGPASIQVALSR+KLVQTYSVFPNQDEMSDVVVQPYNSLLTLK+KSPYLPSAHR+LANFIPWGPASIQVALSR+LHFLMTGYTPLTTDQSVASVR+LYNPENIYLSEHGGGAGNNWASGFSQGEK+VIHSILNSPYAK
325a	sp|P17980|PRS6A_HUMAN tr|E9PM69|E9PM69_HUMAN tr|R4GNH3|R4GNH3_HUMAN	1.0000	26S protease regulatory subunit 6A OS=Homo sapiens GN=PSMC3 PE=1 SV=3;Isoform of P17980, 26S protease regulatory subunit 6A OS=Homo sapiens GN=PSMC3 PE=1 SV=1;Isoform of P17980, 26S protease regulatory subunit 6A OS=Homo sapiens GN=PSMC3 PE=1 SV=1	42.1	15	0.105	AMEVDERPTEQYSDIGGLDK+APSIIFIDELDAIGTK+DSYLILETLPTEYDSR+GATELTHEDYMEGILEVQAK+GVLMYGPPGTGK+LAGPQLVQMFIGDGAK+QIQELVEAIVLPMNHK+QTYFLPVIGLVDAEK+TMLELLNQLDGFQPNTQVK+VDILDPALLR+VIAATNRVDILDPALLR
307a	sp|P10321|1C07_HUMAN tr|A2AEA2|A2AEA2_HUMAN	1.0000	Isoform of Q95604, HLA class I histocompatibility antigen, Cw-7 alpha chain OS=Homo sapiens GN=HLA-C PE=1 SV=3;Isoform of Q95604, HLA class I histocompatibility antigen, Cw-6 alpha chain OS=Homo sapiens GN=HLA-C PE=1 SV=2	33.6	15	0.099	APWVEQEGPEYWDR+APWVEQEGPEYWDRETQK+DGEDQTQDTELVETRPAGDGTFQK+DYIALNEDLR+FDSDAASPR+FISVGYVDDTQFVR+GYDQSAYDGKDYIALNEDLR+GYYNQSEDGSHTIQR+SWTAADTAAQITQR+WAAVVVPSGQEQR+YFDTAVSRPGR
203b	sp|P17844|DDX5_HUMAN tr|J3KTA4|J3KTA4_HUMAN	1.0000	Probable ATP-dependent RNA helicase DDX5 OS=Homo sapiens GN=DDX5 PE=1 SV=1;Isoform of P17844, Probable ATP-dependent RNA helicase DDX5 OS=Homo sapiens GN=DDX5 PE=1 SV=1	23.8	15	0.087	APILIATDVASR+DWVLNEFK+FVINYDYPNSSEDYIHR+MLDMGFEPQIR+NFYQEHPDLAR+QNFTEPTAIQAQGWPVALSGLDMVGVAQTGSGK+QTLMWSATWPK+QVSDLISVLR+TGTAYTFFTPNNIK+TIVFVETK+TTYLVLDEADR+YLVLDEADR
806a	sp|Q9P035|HACD3_HUMAN	1.0000	Very-long-chain (3R)-3-hydroxyacyl-CoA dehydratase 3 OS=Homo sapiens GN=HACD3 PE=1 SV=2	26.5	14	0.112	FSFTLPYPVK+GDNVYEFHLEFLDLVKPEPVYK+LESEGSPETLTNLR+LESEGSPETLTNLRK+LRLESEGSPETLTNLR+LRLESEGSPETLTNLRK+QVNITVQK+RPLFLAPDFDR+VELSDVQNPAISITENVLHFK+VSQWWER
700a	sp|Q96PU5-2|NED4L_HUMAN sp|Q96PU5-5|NED4L_HUMAN sp|Q96PU5-6|NED4L_HUMAN sp|Q96PU5-7|NED4L_HUMAN sp|Q96PU5|NED4L_HUMAN	1.0000	Isoform of Q96PU5, Isoform 2 of E3 ubiquitin-protein ligase NEDD4-like OS=Homo sapiens GN=NEDD4L;Isoform of Q96PU5, Isoform 5 of E3 ubiquitin-protein ligase NEDD4-like OS=Homo sapiens GN=NEDD4L;Isoform of Q96PU5, Isoform 6 of E3 ubiquitin-protein ligase NEDD4-like OS=Homo sapiens GN=NEDD4L;Isoform of Q96PU5, Isoform 7 of E3 ubiquitin-protein ligase NEDD4-like OS=Homo sapiens GN=NEDD4L;E3 ubiquiti…	19.1	14	0.097	DTLSNPQSPQPSPYNSPKPQHK+ELALVQTKTIK+LDLPPYETFEDLREK+LLDGFFIRPFYK+LLFEVFDENR+LQNPAITGPAVPYSR+LWIEFESEK+QITLNDMESVDSEYYNSLK+RLQITPDSNGEQFSSLIQR+SLSSPTVTLSAPLEGAK+TSPQELSEELSR+VTQSFLPPGWEMR
679a	sp|Q96CW5|GCP3_HUMAN	1.0000	Gamma-tubulin complex component 3 OS=Homo sapiens GN=TUBGCP3 PE=1 SV=2	21.3	14	0.112	AALEELQR+ATNAQFDSPEILR+AVFDQIIELQNAQDAIYR+EADAALFSELHR+EGDTGGTMEITEAALVR+EIEGQWGVTAAEEEEENKR+KGGELASAVHAYTK+LAWTLTANQPSSQATTSK+SEADVAQQFQYAVR+VFNFLWR+VIGSNFAPTVERDEFLVAEK+VSSYATLFAQALPR+YLLDVLNK+YLLLGQGDFIR
518a	sp|Q13188-2|STK3_HUMAN sp|Q13188|STK3_HUMAN	1.0000	Isoform of Q13188, Isoform 2 of Serine/threonine-protein kinase 3 OS=Homo sapiens GN=STK3;Serine/threonine-protein kinase 3 OS=Homo sapiens GN=STK3 PE=1 SV=2	22.4	14	0.083	AGNILLNTEGHAK+AIFMIPTNPPPTFR+ATATQLLQHPFIK+DLITEAMEIK+LADFGVAGQLTDTMAK+NLSLEELQMR+QPEEVFDVLEK+TLIEDEIATILK+VPQDGDFDFLK
509a	sp|Q12905|ILF2_HUMAN tr|B4DY09|B4DY09_HUMAN	1.0000	Interleukin enhancer-binding factor 2 OS=Homo sapiens GN=ILF2 PE=1 SV=2;Isoform of Q12905, Interleukin enhancer-binding factor 2 OS=Homo sapiens GN=ILF2 PE=1 SV=1	43.8	14	0.109	AQDPSEVLTMLTNETGFEISSSDATVK+GTMTTGHNVADLVVILK+ILGQEGDASYLASEISTWDGVIVTPSEK+ILPTLEAVAALGNK+KLDPELHLDIK+NQDLAPNSAEQASILSLVTK+QPLALNVAYR+RNQDLAPNSAEQASILSLVTK+VKPAPDETSFSEALLK+VLQSALAAIR
461b	sp|P62191-2|PRS4_HUMAN sp|P62191|PRS4_HUMAN	1.0000	Isoform of P62191, Isoform 2 of 26S protease regulatory subunit 4 OS=Homo sapiens GN=PSMC1;26S protease regulatory subunit 4 OS=Homo sapiens GN=PSMC1 PE=1 SV=1	32.7	14	0.096	APQETYADIGGLDNQIQEIK+AVANQTSATFLR+GVILYGPPGTGK+KQEGTPEGLYL+TMLELLNQLDGFDSR+VAEEHAPSIVFIDEIDAIGTK+VHAVIGVLMDDTDPLVTVMK+VVGSELIQK
357a	sp|P28074|PSB5_HUMAN	1.0000	Proteasome subunit beta type-5 OS=Homo sapiens GN=PSMB5 PE=1 SV=3	45.6	14	0.112	AIYQATYR+ATAGAYIASQTVK+ATAGAYIASQTVKK+DAYSGGAVNLYHVR+GPGLYYVDSEGNR+GYSYDLEVEQAYDLAR+HGVIVAADSR+ISGATFSVGSGSVYAYGVMDR+LLANMVYQYK+RAIYQATYR+RGPGLYYVDSEGNR+VSSDNVADLHEK
286a	sp|P05388|RLA0_HUMAN	1.0000	60S acidic ribosomal protein P0 OS=Homo sapiens GN=RPLP0 PE=1 SV=1	34.7	14	0.104	AFLADPSAFVAAAPVAAATTAAPAAAAAPAK+GHLENNPALEK+GNVGFVFTK+GNVGFVFTKEDLTEIR+GTIEILSDVQLIK+IIQLLDDYPK+TSFFQALGITTK+VLALSVETDYTFPLAEK
285a	sp|P05387|RLA2_HUMAN	1.0000	60S acidic ribosomal protein P2 OS=Homo sapiens GN=RPLP2 PE=1 SV=1	73.9	14	0.114	ILDSVGIEADDDRLNK+KILDSVGIEADDDRLNK+LASVPAGGAVAVSAAPGSAAPAAGSAPAAAEEK+LASVPAGGAVAVSAAPGSAAPAAGSAPAAAEEKKDEK+NIEDVIAQGIGK+YVASYLLAALGGNSSPSAK
258a	sp|O75746|CMC1_HUMAN	1.0000	Calcium-binding mitochondrial carrier protein Aralar1 OS=Homo sapiens GN=SLC25A12 PE=1 SV=2	28.6	14	0.127	DLGIFGLYK+FGLYLPK+FTLGSVAGAVGATAVYPIDLVK+GLIPQLIGVAPEK+IAPLAEGALPYNLAELQR+ILREEGPSAFWK+IVQLLAGVADQTK+LATATFAGIENK+LQVAGEITTGPR+LTVNDFVR+NIFLQYASTEVDGER+SSPQFGVTLVTYELLQR+VSALNVLR+WFYIDFGGLKPAGSEPTPK+YEGFFGLYR
236a	sp|O43852-3|CALU_HUMAN sp|O43852|CALU_HUMAN	1.0000	Isoform of O43852, Isoform 3 of Calumenin OS=Homo sapiens GN=CALU;Calumenin OS=Homo sapiens GN=CALU PE=1 SV=2	45.7	14	0.064	DWILPSDYDHAEAEAR+EEIVDKYDLFVGSQATDFGEALVR+EQFVEFR+HLVYESDQNKDGK+IDGDKDGFVTVDELK+IDGDKDGFVTVDELKDWIK+MADKDGDLIATK+MDKEETKDWILPSDYDHAEAEAR+TEREQFVEFR+TFDQLTPEESKER+VHNDAQSFDYDHDAFLGAEEAK+WIYEDVER
195a	sp|O00165-5|HAX1_HUMAN sp|O00165|HAX1_HUMAN	1.0000	Isoform of O00165, Isoform 5 of HCLS1-associated protein X-1 OS=Homo sapiens GN=HAX1;HCLS1-associated protein X-1 OS=Homo sapiens GN=HAX1 PE=1 SV=2	48.5	14	0.109	DFNSIFSDMGAWTLPSHPPELPGPESETPGER+FDDVWPMDPHPR+FHDNFGFDDLVR+GFFGFPGPR+IFGGVLESDAR+ITKPDGIVEER+TREDNDLDSQVSQEGLGPVLQPQPK
194a	sp|O00159-2|MYO1C_HUMAN sp|O00159-3|MYO1C_HUMAN sp|O00159|MYO1C_HUMAN tr|F5H6E2|F5H6E2_HUMAN	1.0000	Isoform of O00159, Isoform 2 of Unconventional myosin-Ic OS=Homo sapiens GN=MYO1C;Isoform of O00159, Isoform 3 of Unconventional myosin-Ic OS=Homo sapiens GN=MYO1C;Unconventional myosin-Ic OS=Homo sapiens GN=MYO1C PE=1 SV=4;Isoform of O00159, Unconventional myosin-Ic OS=Homo sapiens GN=MYO1C PE=1 SV=1	15.8	14	0.100	AVASEIFK+DGTIDFTPGSELLITK+GEELLSPLNLEQAAYAR+HLGYKPEEYK+IFIRFPK+LLQSNPVLEAFGNAK+LLSVEGSTLR+NPQSYLYLVK+QLLLTPNAVVIVEDAK+TFTWLVGK+TSFLLNLR+VNSININQGSITFAGGPGR+YLGLLENLR+YMDVQFDFK
857a	sp|Q9Y2J2-2|E41L3_HUMAN sp|Q9Y2J2-4|E41L3_HUMAN tr|A0A0A0MRA8|A0A0A0MRA8_HUMAN tr|A8K968|A8K968_HUMAN	1.0000	Isoform of Q9Y2J2, Isoform 2 of Band 4.1-like protein 3 OS=Homo sapiens GN=EPB41L3;Isoform of Q9Y2J2, Isoform 4 of Band 4.1-like protein 3 OS=Homo sapiens GN=EPB41L3;Isoform of Q9Y2J2, Band 4.1-like protein 3 OS=Homo sapiens GN=EPB41L3 PE=1 SV=1;Isoform of Q9Y2J2, Band 4.1-like protein 3 OS=Homo sapiens GN=EPB41L3 PE=1 SV=1	21.6	13	0.104	AVLEQEETAAASR+DSMSAAEVGTGQYATTK+EGSALTEGAKEEGGEEVAK+GISQTNLITTVTPEK+GKEGSALTEGAKEEGGEEVAK+HQTNISELKR+IRPGEFEQFESTIGFK+TETISFGSVSPGGVK+TFLETSTDTAVTNEWEK+VVHASGDASYSAGDSGDAAAQPAFTGIK+VVQETVLVEER
808a	sp|Q9P0J7|KCMF1_HUMAN	1.0000	E3 ubiquitin-protein ligase KCMF1 OS=Homo sapiens GN=KCMF1 PE=1 SV=2	27.6	13	0.098	ESNKGNEPPPPPL+RSNMHFTSSSTGGLSSSQSSYSPSNR+RTNTSSVTTTITQSTATTNIANTESSQQTLQNSQFLLTR+SAGGQLNSSGPSASQLQQLQMQLQLER+SNMHFTSSSTGGLSSSQSSYSPSNR
680a	sp|Q96D53|ADCK4_HUMAN	1.0000	AarF domain-containing protein kinase 4 OS=Homo sapiens GN=ADCK4 PE=1 SV=2	18.4	13	0.099	FLTGFETK+IQDLIPVLLR+LQSEGGSGLDSSPFLSEANAER+QLLANDPFFR+QPDAATAGSLPTK+RIQDLIPVLLR+VASLEEVPFAAASIGQVHQGLLR+VLEEELGR+VLEEELGRDWQAK
661a	sp|Q92945|FUBP2_HUMAN tr|A0A087WTP3|A0A087WTP3_HUMAN	1.0000	Far upstream element-binding protein 2 OS=Homo sapiens GN=KHSRP PE=1 SV=4;Isoform of Q92945, Far upstream element-binding protein 2 OS=Homo sapiens GN=KHSRP PE=1 SV=1	25.6	13	0.098	AINQQTGAFVEISR+GGGGPGGGGPGGGSAGGPSQPPGGGGPGIRK+IGGDAATTVNNSTPDFGFGGQK+IGGGIDVPVPR+IGQQPQQPGAPPQQDYTK+KIGQQPQQPGAPPQQDYTK+KLASQGDSISSQLGPIHPPPR+MILIQDGSQNTNVDKPLR+SVSLTGAPESVQK+TSMTEEYRVPDGMVGLIIGR+VQISPDSGGLPER
632a	sp|Q8IY17-3|PLPL6_HUMAN sp|Q8IY17-4|PLPL6_HUMAN sp|Q8IY17|PLPL6_HUMAN	1.0000	Isoform of Q8IY17, Isoform 3 of Neuropathy target esterase OS=Homo sapiens GN=PNPLA6;Isoform of Q8IY17, Isoform 4 of Neuropathy target esterase OS=Homo sapiens GN=PNPLA6;Neuropathy target esterase OS=Homo sapiens GN=PNPLA6 PE=1 SV=2	12.5	13	0.104	AQPSVVLSAAHTVAAR+DGFQDVLAPGEGSAGR+ETPGRPPDPTGAPLPGPTGDPVKPTSLETPSAPLLSR+GDLIGVVEALTR+ISVSLQEEASGGSLAAPAR+LFPSPGLPTR+LGASALDSIQEFR+VLTGNTIALVLGGGGAR+VPDMAEIQSR+VSQSTSSLVDTSVSATSRPR
603a	sp|Q6R327-3|RICTR_HUMAN sp|Q6R327|RICTR_HUMAN	1.0000	Isoform of Q6R327, Isoform 3 of Rapamycin-insensitive companion of mTOR OS=Homo sapiens GN=RICTOR;Rapamycin-insensitive companion of mTOR OS=Homo sapiens GN=RICTOR PE=1 SV=1	9.4	13	0.099	ALSYASLDKEDLLSPINQNTLQR+DTEEALLINLR+HIEDTGSTPSIGENDLK+HSPDTAEGQLK+HSPDTAEGQLKEDR+ILAPYTDFHYR+LKVDYLIAR+LYANLDLDFAK+STELLLGVK+TLTEPSVDFNHSDDFTPISTVQK+TSHYLTPQSNHLSLSK+YVDLIEEQLNEALTTYR
552b	sp|Q15366-4|PCBP2_HUMAN sp|Q15366-5|PCBP2_HUMAN sp|Q15366-7|PCBP2_HUMAN sp|Q15366-8|PCBP2_HUMAN	1.0000	Isoform of Q15366, Isoform 4 of Poly(rC)-binding protein 2 OS=Homo sapiens GN=PCBP2;Isoform of Q15366, Isoform 5 of Poly(rC)-binding protein 2 OS=Homo sapiens GN=PCBP2;Isoform of Q15366, Isoform 7 of Poly(rC)-binding protein 2 OS=Homo sapiens GN=PCBP2;Isoform of Q15366, Isoform 8 of Poly(rC)-binding protein 2 OS=Homo sapiens GN=PCBP2	34.9	13	0.072	ESTGAQVQVAGDMLPNSTER+EVGSIIGK+GVTIPYRPKPSSSPVIFAGGQAYTIQGQYAIPQPDLTK+IANPVEGSTDR+IITLAGPTNAIFK+QVTITGSAASISLAQYLINVR
56	sp|P42677|RS27_HUMAN tr|Q5T4L4|Q5T4L4_HUMAN	1.0000	40S ribosomal protein S27 OS=Homo sapiens GN=RPS27 PE=1 SV=3;Isoform of P42677, 40S ribosomal protein S27 OS=Homo sapiens GN=RPS27 PE=1 SV=1	39.4	13	0.068	DLLHPSPEEEK+DLLHPSPEEEKR+DLLHPSPEEEKRK+LVQSPNSYFMDVK
481a	sp|P63173|RL38_HUMAN	1.0000	60S ribosomal protein L38 OS=Homo sapiens GN=RPL38 PE=1 SV=2	52.9	13	0.103	IEEIKDFLLTAR+KIEEIKDFLLTAR+LKQSLPPGLAVK+QSLPPGLAVK+YLYTLVITDKEK
428b	sp|P31943|HNRH1_HUMAN tr|G8JLB6|G8JLB6_HUMAN	1.0000	Heterogeneous nuclear ribonucleoprotein H OS=Homo sapiens GN=HNRNPH1 PE=1 SV=4;Isoform of P31943, Heterogeneous nuclear ribonucleoprotein H OS=Homo sapiens GN=HNRNPH1 PE=1 SV=1	29.2	13	0.070	ATENDIYNFFSPLNPVR+EGRPSGEAFVELESEDEVK+HTGPNSPDTANDGFVR+SNNVEMDWVLK+STGEAFVQFASQEIAEK+VHIEIGPDGR+VTGEADVEFATHEDAVAAMSK+YVELFLNSTAGASGGAYEHR
406a	sp|P49327|FAS_HUMAN tr|A0A0U1RQF0|A0A0U1RQF0_HUMAN	1.0000	Fatty acid synthase OS=Homo sapiens GN=FASN PE=1 SV=3;Isoform of P49327, Fatty acid synthase OS=Homo sapiens GN=FASN PE=4 SV=1	7.2	13	0.101	EDGLAQQQTQLNLR+FDASFFGVHPK+GVDLVLNSLAEEK+HFLLEEDKPEEPTAHAFVSTLTR+HGLYLPTR+LFDHPESPTPNPTEPLFLAQAEVYK+LHLSGIDANPNALFPPVEFPAPR+LPEDPLLSGLLDSPALK+LQVVDQPLPVR+SEGVVAVLLTK+VLEALLPLK+VVVQVLAEEPEAVLK
398b	sp|P11532-2|DMD_HUMAN sp|P11532-3|DMD_HUMAN sp|P11532-4|DMD_HUMAN sp|P11532-5|DMD_HUMAN sp|P11532-6|DMD_HUMAN sp|P11532-7|DMD_HUMAN sp|P11532-8|DMD_HUMAN sp|P11532|DMD_HUMAN tr|A0A075B6G3|A0A075B6G3_HUMAN tr|A0A087WTU7|A0A087WTU7_HUMAN tr|A0A087WV90|A0A087WV90_HUMAN tr|E7EQR9|E7EQR9_HUMAN tr|E7EQS5|E7EQS5_HUMAN tr|E7ESB2|E7ESB2_HUMAN tr|E9PDN5|E9PDN5_HUMAN tr|F8VX32|F8VX32_HUMAN tr|H0Y304|H0Y304_…	1.0000	Isoform of P11532, Isoform 1 of Dystrophin OS=Homo sapiens GN=DMD;Isoform of P11532, Isoform 2 of Dystrophin OS=Homo sapiens GN=DMD;Isoform of P11532, Isoform 3 of Dystrophin OS=Homo sapiens GN=DMD;Isoform of P11532, Isoform 5 of Dystrophin OS=Homo sapiens GN=DMD;Isoform of P11532, Isoform 6 of Dystrophin OS=Homo sapiens GN=DMD;Isoform of P11532, Isoform 7 of Dystrophin OS=Homo sapiens GN=DMD;Iso…	16.9	13	0.081	LEPQSMVWLPVLHR+LGLLLHDSIQIPR+MTELYQSLADLNNVR+QLGEVASFGGSNIEPSVR+QLLEQPQAEAK+SPAQILISLESEERGELER+VNGTTVSSPSTSLQR
390a	sp|P43686|PRS6B_HUMAN	1.0000	26S protease regulatory subunit 6B OS=Homo sapiens GN=PSMC4 PE=1 SV=2	27.8	13	0.095	ADTLDPALLRPGR+EAVELPLTHFELYK+EFLHAQEEVKR+ELLKPNASVALHK+ILLELLNQMDGFDQNVNVK+KIEFPLPDRR+LIFSTITSK+MNLSEEVDLEDYVARPDK+VVGSEFVQK
353a	sp|P27694|RFA1_HUMAN	1.0000	Replication protein A 70 kDa DNA-binding subunit OS=Homo sapiens GN=RPA1 PE=1 SV=2	26.0	13	0.093	AAGPSLSHTSGGTQSK+GDTNIKPILQVINIRPITTGNSPPR+GWFDAEGQALDGVSISDLK+KVIDQQNGLYR+LFSLELVDESGEIR+SENLGQGDKPDYFSSVATVVYLR+SLSVLSSSTIIANPDIPEAYK+VIDQQNGLYR+VVPIASLTPYQSK+VVTATLWGEDADKFDGSR
310a	sp|P10644|KAP0_HUMAN	1.0000	cAMP-dependent protein kinase type I-alpha regulatory subunit OS=Homo sapiens GN=PRKAR1A PE=1 SV=1	27.0	13	0.103	GAISAEVYTEEDAASYVR+HNIQALLK+LGPSDYFGEIALLMNRPR+LTVADALEPVQFEDGQK+RGAISAEVYTEEDAASYVR+SENEEFVEVGR+TDSREDEISPPPPNPVVK+VSILESLDKWER
308a	sp|P10412|H14_HUMAN sp|P16402|H13_HUMAN sp|P16403|H12_HUMAN	1.0000	Histone H1.4 OS=Homo sapiens GN=HIST1H1E PE=1 SV=2;Histone H1.3 OS=Homo sapiens GN=HIST1H1D PE=1 SV=2;Histone H1.2 OS=Homo sapiens GN=HIST1H1C PE=1 SV=2	17.8	13	0.106	ALAAAGYDVEK+ALAAAGYDVEKNNSR+ASGPPVSELITK+KASGPPVSELITK+SGVSLAALK+SGVSLAALKK
215a	sp|O15084|ANR28_HUMAN	1.0000	Serine/threonine-protein phosphatase 6 regulatory ankyrin repeat subunit A OS=Homo sapiens GN=ANKRD28 PE=1 SV=5	12.0	13	0.103	KSYTPLHAAASSGMISVVK+LLSSGFDIDTPDDFGR+LRDQPSLVQAIFNGDPDEVR+NGLTMVVQELLGK+NLINATNAALQTPLHVAAR+SYTPLHAAASSGMISVVK+TPLDLAAFK+TVSFEALPIMR+YGHELLINTLITSGADTAK
825a	sp|Q9UH99-2|SUN2_HUMAN sp|Q9UH99-3|SUN2_HUMAN sp|Q9UH99|SUN2_HUMAN	1.0000	Isoform of Q9UH99, Isoform 2 of SUN domain-containing protein 2 OS=Homo sapiens GN=SUN2;Isoform of Q9UH99, Isoform 3 of SUN domain-containing protein 2 OS=Homo sapiens GN=SUN2;SUN domain-containing protein 2 OS=Homo sapiens GN=SUN2 PE=1 SV=3	24.0	12	0.087	DFAIFGFDEDLQQEGTLLGK+EAAASLSLTLQK+EGVIGVTEEQVHHIVK+IGLADYALESGGASVISTR+IRPTAVTLEHVPK+LTTAASLLDVFVLTR+QGAPGQGGGGGLSHEDTLALLEGLVSR+RLEALAAEFSSNWQK+SEWQSMTQESFQESSVK+SSLEELHGDANWGEDLR
804a	sp|Q9NZ01|TECR_HUMAN	1.0000	Very-long-chain enoyl-CoA reductase OS=Homo sapiens GN=TECR PE=1 SV=1	22.7	12	0.096	EFRDYPPLR+HYEVEILDAK+LLETLFVHR+LPVGTTATLYFR+MKHYEVEILDAK+SLKDEDVLQK+VEPHATIAEIK+YDFTSSR
750a	sp|Q9C0B9|ZCHC2_HUMAN	1.0000	Zinc finger CCHC domain-containing protein 2 OS=Homo sapiens GN=ZCCHC2 PE=1 SV=6	15.6	12	0.087	ANGLSDPGPLADFREPAVR+AQNNSAHGDYMQNNESSLIEQAPIPQDGLTVAPHR+FYPVYPAPNVVANTSGSGPK+GGAEDERGEDGDGEQDAEKDGSGPEGGIVEPR+GLGPPVAGGAAAGAGMPGGGGGPSAALR+LLPQVDSVLK+RHPDLEPILR+TIGMLVPSPVAISAIR+VYEWFGLVLGSAQR
718a	sp|Q99623-2|PHB2_HUMAN sp|Q99623|PHB2_HUMAN tr|J3KPX7|J3KPX7_HUMAN	1.0000	Isoform of Q99623, Isoform 2 of Prohibitin-2 OS=Homo sapiens GN=PHB2;Prohibitin-2 OS=Homo sapiens GN=PHB2 PE=1 SV=2;Isoform of Q99623, Prohibitin-2 OS=Homo sapiens GN=PHB2 PE=1 SV=2	38.7	12	0.093	AQVSLLIR+DLQMVNISLR+FNASQLITQR+IGGVQQDTILAEGLHFR+IPWFQYPIIYDIR+IYLTADNLVLNLQDESFTR+LLLGAGAVAYGVR+VLPSIVNEVLK
646a	sp|Q8NG27-3|PJA1_HUMAN sp|Q8NG27|PJA1_HUMAN	1.0000	Isoform of Q8NG27, Isoform 3 of E3 ubiquitin-protein ligase Praja-1 OS=Homo sapiens GN=PJA1;E3 ubiquitin-protein ligase Praja-1 OS=Homo sapiens GN=PJA1 PE=1 SV=2	24.1	12	0.098	ADFLPQSSVASQSSSEGK+EQTLSSSGESWETLPGKEEREPPQAK+IFFDTDDDDDMPHSTSR+LAQAMETALAHLESLAVDVEVANPPASK+RSWDDSESSGTNLNIDNEDYSR+SLAGPPPHFSSFSR+SWDDSESSGTNLNIDNEDYSR+WRDTANDNEGHSDGLAR
576a	sp|Q5H9R7-2|PP6R3_HUMAN sp|Q5H9R7-5|PP6R3_HUMAN sp|Q5H9R7-6|PP6R3_HUMAN sp|Q5H9R7|PP6R3_HUMAN tr|E9PKF6|E9PKF6_HUMAN tr|H7BXH2|H7BXH2_HUMAN	1.0000	Isoform of Q5H9R7, Isoform 2 of Serine/threonine-protein phosphatase 6 regulatory subunit 3 OS=Homo sapiens GN=PPP6R3;Isoform of Q5H9R7, Isoform 5 of Serine/threonine-protein phosphatase 6 regulatory subunit 3 OS=Homo sapiens GN=PPP6R3;Isoform of Q5H9R7, Isoform 6 of Serine/threonine-protein phosphatase 6 regulatory subunit 3 OS=Homo sapiens GN=PPP6R3;Serine/threonine-protein phosphatase 6 regula…	15.2	12	0.085	DQMLQIQNSTEPDPLLATLEK+ETLSLTVDAK+FADQDDIGNVSFDR+FDLHSSSHIDTLLER+ILEAWEMNEK+KPEQIVDFLK+LGSFHELLLEPPKK+LIEFLLK+QDVLNWLNEEK+SVLEAIR+VLSILISR
574a	sp|Q53H12|AGK_HUMAN tr|E9PC15|E9PC15_HUMAN tr|E9PG39|E9PG39_HUMAN	1.0000	Acylglycerol kinase, mitochondrial OS=Homo sapiens GN=AGK PE=1 SV=2;Isoform of Q53H12, Acylglycerol kinase, mitochondrial OS=Homo sapiens GN=AGK PE=1 SV=1;Isoform of Q53H12, Acylglycerol kinase, mitochondrial OS=Homo sapiens GN=AGK PE=1 SV=1	36.5	12	0.087	EQPVFAMTGLR+GETVPLDVLQIK+GETVPLDVLQIKGEK+IPIGFIPLGETSSLSHTLFAESGNK+NAAPILHLSGMDVTIVK+VQHITDATLAIVK+YWYLGPLK
572a	sp|Q53GQ0|DHB12_HUMAN	1.0000	Very-long-chain 3-oxoacyl-CoA reductase OS=Homo sapiens GN=HSD17B12 PE=1 SV=2	35.6	12	0.091	GVFVQSVLPYFVATK+IRKPTLDKPSPETFVK+ISYSLFTALR+KPTLDKPSPETFVK+MTQLVLPGMVER+SKDKLDQVSSEIK+TIAVDFASEDIYDK+TIAVDFASEDIYDKIK+VWGVGNEAGVGPGLGEWAVVTGSTDGIGK
566a	sp|Q16637-2|SMN_HUMAN sp|Q16637-3|SMN_HUMAN sp|Q16637-4|SMN_HUMAN sp|Q16637|SMN_HUMAN tr|E7EQZ4|E7EQZ4_HUMAN	1.0000	Isoform of Q16637, Isoform SMN-delta5 of Survival motor neuron protein OS=Homo sapiens GN=SMN1;Isoform of Q16637, Isoform SMN-delta7 of Survival motor neuron protein OS=Homo sapiens GN=SMN1;Isoform of Q16637, Isoform SMN-delta57 of Survival motor neuron protein OS=Homo sapiens GN=SMN1;Survival motor neuron protein OS=Homo sapiens GN=SMN1 PE=1 SV=1;Isoform of Q16637, Survival motor neuron protein …	19.2	12	0.084	GTGQSDDSDIWDDTALIK+KNTAASLQQWK+NTAASLQQWK+RGTGQSDDSDIWDDTALIK+SAPWNSFLPPPPPMPGPR
492a	sp|Q00587-2|BORG5_HUMAN sp|Q00587|BORG5_HUMAN	1.0000	Isoform of Q00587, Isoform 2 of Cdc42 effector protein 1 OS=Homo sapiens GN=CDC42EP1;Cdc42 effector protein 1 OS=Homo sapiens GN=CDC42EP1 PE=1 SV=1	39.3	12	0.088	ASWESLDEEWRAPQAGSR+DGSFPSEPGLR+GGDVFGDTSFLSNHGGSSGSTHR+LSPVGWVSSSQGK+LTADMISHPLGDFR+MASPPAPSPAPPAISPIIK+NAISLPQLNQAAYDSLVVGK+SDSLLSFR+TPVPSTVQANTFEFADAEEDDEVKV
474a	sp|P62701|RS4X_HUMAN	1.0000	40S ribosomal protein S4, X isoform OS=Homo sapiens GN=RPS4X PE=1 SV=2	36.1	12	0.068	GIPHLVTHDAR+GNKPWISLPR+HPGSFDVVHVK+IGVITNR+LSNIFVIGK+LTIAEER+TDITYPAGFMDVISIDK+TIRYPDPLIK+VNDTIQIDLETGK
421a	sp|P51617-2|IRAK1_HUMAN sp|P51617-3|IRAK1_HUMAN sp|P51617|IRAK1_HUMAN tr|D3YTB5|D3YTB5_HUMAN tr|H7C224|H7C224_HUMAN	1.0000	Isoform of P51617, Isoform 2 of Interleukin-1 receptor-associated kinase 1 OS=Homo sapiens GN=IRAK1;Isoform of P51617, Isoform 3 of Interleukin-1 receptor-associated kinase 1 OS=Homo sapiens GN=IRAK1;Interleukin-1 receptor-associated kinase 1 OS=Homo sapiens GN=IRAK1 PE=1 SV=2;Isoform of P51617, Interleukin-1 receptor-associated kinase 1 OS=Homo sapiens GN=IRAK1 PE=1 SV=1;Isoform of P51617, Inter…	34.7	12	0.092	AHSGAAPWQPLAAPSGASAQAAEQLQR+AIQFLHQDSPSLIHGDIK+DLVEEEAEEAGVALR+FAGSSPSQSSMVAR+GPNQPVESDESLGGLSAALR+GTLAYLPEEYIK+LDILLGTAR+QSFLTEVEQLSR+SSNVLLDER
346a	sp|P25787|PSA2_HUMAN tr|A0A024RA52|A0A024RA52_HUMAN	1.0000	Proteasome subunit alpha type-2 OS=Homo sapiens GN=PSMA2 PE=1 SV=2;Isoform of P25787, Proteasome subunit alpha type OS=Homo sapiens GN=PSMA2 PE=1 SV=1	49.6	12	0.086	AANGVVLATEKK+GYSFSLTTFSPSGK+HIGLVYSGMGPDYR+KLAQQYYLVYQEPIPTAQLVQR+LTPTEVKDYLAAIA+LVQIEYALAAVAGGAPSVGIK+YNEDLELEDAIHTAILTLK
340a	sp|P24928|RPB1_HUMAN tr|A0A0C4DGZ0|A0A0C4DGZ0_HUMAN	1.0000	DNA-directed RNA polymerase II subunit RPB1 OS=Homo sapiens GN=POLR2A PE=1 SV=2;Isoform of P24928, DNA-directed RNA polymerase OS=Homo sapiens GN=POLR2A PE=1 SV=1	7.8	12	0.089	ISPWLLR+NSINQVVQLR+SIAANMTFAEIVTPFNIDR+TVITPDPNLSIDQVGVPR+VQFGVLSPDELKR+YGEDGLAGESVEFQNLATLKPSNK+YSPTSPTYSPTSPK+YSPTSPTYSPTSPVYTPTSPK+YSPTSPTYSPTTPK
312b	sp|Q13310-2|PABP4_HUMAN sp|Q13310-3|PABP4_HUMAN sp|Q13310|PABP4_HUMAN tr|B1ANR0|B1ANR0_HUMAN	1.0000	Isoform of Q13310, Isoform 2 of Polyadenylate-binding protein 4 OS=Homo sapiens GN=PABPC4;Isoform of Q13310, Isoform 3 of Polyadenylate-binding protein 4 OS=Homo sapiens GN=PABPC4;Polyadenylate-binding protein 4 OS=Homo sapiens GN=PABPC4 PE=1 SV=1;Isoform of Q13310, Polyadenylate-binding protein OS=Homo sapiens GN=PABPC4 PE=1 SV=1	20.2	12	0.069	AKEFTNVYIK+ALDTMNFDVIK+EFSPFGSITSAK+FSPAGPVLSIR+IVGSKPLYVALAQR+NFGEEVDDESLKELFSQFGK+NLDDTIDDEKLR+RSLGYAYVNFQQPADAER+SKVDEAVAVLQAHHAK+SLGYAYVNFQQPADAER
237a	sp|O43933|PEX1_HUMAN tr|A0A0C4DG33|A0A0C4DG33_HUMAN	1.0000	Peroxisome biogenesis factor 1 OS=Homo sapiens GN=PEX1 PE=1 SV=1;Isoform of O43933, Peroxisome biogenesis factor 1 OS=Homo sapiens GN=PEX1 PE=1 SV=1	9.7	12	0.089	HFSDQGENVAEINR+ITPVEVTPK+KQETSWGLTEINAFK+LVLTTLDFQK+NFAELYESFQNPK+SQPPSIYNASATSVFHK+TGILLYGPPGTGK+VVPLDNIFR+VWIPDDLR+YPELFANLPIR
829a	sp|Q9UHI6|DDX20_HUMAN	1.0000	Probable ATP-dependent RNA helicase DDX20 OS=Homo sapiens GN=DDX20 PE=1 SV=2	14.4	11	0.085	AQHLADILSSK+HYTGPGDQTVNPQNGFVR+IKQLIELDYLNPGSIR+IPFNQALVFSNLHSR+LNSSDPSLIGLK+NSVQTPVENSTNSQHQVK+QLIELDYLNPGSIR+QMLAVSATYPEFLANALTK+TQHLQELFSR
798a	sp|Q9NXE4-2|NSMA3_HUMAN tr|H7BXF4|H7BXF4_HUMAN	1.0000	Isoform of Q9NXE4, Isoform 2 of Sphingomyelin phosphodiesterase 4 OS=Homo sapiens GN=SMPD4;Isoform of Q9NXE4, Sphingomyelin phosphodiesterase 4 OS=Homo sapiens GN=SMPD4 PE=1 SV=1	15.7	11	0.081	ESFTPTEEHVLVVR+FDFPVSYLPGPVK+GEQLFLEPELVIPHR+HISHQTSVNADPASHEIWR+LAQLITQAK+LFVGFLNR+LQAEDYKFDFPVSYLPGPVK+RFEIEYQGDPELQPIR+VFAQPNLAEMIQK+YHLTEPGLASR
754a	sp|Q9H019-3|MFR1L_HUMAN sp|Q9H019|MFR1L_HUMAN	1.0000	Isoform of Q9H019, Isoform 3 of Mitochondrial fission regulator 1-like OS=Homo sapiens GN=MTFR1L;Mitochondrial fission regulator 1-like OS=Homo sapiens GN=MTFR1L PE=1 SV=2	23.2	11	0.073	ASSFADMMGILK+FALKEEDISR+HTWKPSPLIVMQR+SLLKEEDPAVLISEVLR+SLLKEEDPAVLISEVLRR+TTELQDELSHLR
706a	sp|Q96S59|RANB9_HUMAN	1.0000	Ran-binding protein 9 OS=Homo sapiens GN=RANBP9 PE=1 SV=1	14.8	11	0.075	DAFSLLAYSDPWNSPVGNQLDPIQR+DKFSYIGLSQNNLR+LYPAVDEQETPLPR+MGEAIETTQQLYPSLLER+NPNLLFTLK+QFIEMVNGTDSEVR+STDQTVLEELASIK
691a	sp|Q96I24|FUBP3_HUMAN	1.0000	Far upstream element-binding protein 3 OS=Homo sapiens GN=FUBP3 PE=1 SV=2	30.1	11	0.082	DGFGGLAAAR+FAVGIVIGR+GDWSVGAPGGVQEITYTVPADK+IDSIPHLNNSTPLVDPSVYGYGVQK+MGGGSIEVSVPR+MVMIQDGPLPTGADKPLR+NGPGFHNDIDSNSTIQEILIPASK+QQVAFYGQTLGQAQAHSQEQ+RPLDDGVGNQLGALVHQR+SINQQSGAHVELQR
640a	sp|Q8NBP0|TTC13_HUMAN	1.0000	Tetratricopeptide repeat protein 13 OS=Homo sapiens GN=TTC13 PE=2 SV=3	14.8	11	0.083	AIQLQPSAR+ALLLNQNHVQTLQLR+GFNNHINLIR+IADPDQPVLWLDQMPAR+LVDFEAMTAPGSEAFSK+NAELALFELSR+NLPFLIEDYEEQPGLQPHIK+TLPSVSETFPTLR+VITLEPDRPEVFEQR
633a	sp|Q8IYB3-2|SRRM1_HUMAN sp|Q8IYB3|SRRM1_HUMAN tr|A9Z1X7|A9Z1X7_HUMAN	1.0000	Isoform of Q8IYB3, Isoform 2 of Serine/arginine repetitive matrix protein 1 OS=Homo sapiens GN=SRRM1;Serine/arginine repetitive matrix protein 1 OS=Homo sapiens GN=SRRM1 PE=1 SV=2;Isoform of Q8IYB3, Serine/arginine repetitive matrix protein 1 OS=Homo sapiens GN=SRRM1 PE=1 SV=1	10.6	11	0.084	AVAAAAAAAVTPAAIAAATTTLAQEEPVAAPEPK+KETESEAEDNLDDLEK+VKEPSVQEATSTSDILK+VNLEVIKPWITK+VPKPEPIPEPKEPSPEK
611a	sp|Q7Z3U7-2|MON2_HUMAN sp|Q7Z3U7-5|MON2_HUMAN sp|Q7Z3U7-6|MON2_HUMAN sp|Q7Z3U7|MON2_HUMAN	1.0000	Isoform of Q7Z3U7, Isoform 2 of Protein MON2 homolog OS=Homo sapiens GN=MON2;Isoform of Q7Z3U7, Isoform 5 of Protein MON2 homolog OS=Homo sapiens GN=MON2;Isoform of Q7Z3U7, Isoform 6 of Protein MON2 homolog OS=Homo sapiens GN=MON2;Protein MON2 homolog OS=Homo sapiens GN=MON2 PE=1 SV=3	5.6	11	0.064	AGLTFNHDPPLSQNQR+AWDVLLDHIQSAALSK+LQLLLLNPLK+MREWGAEALTSLIK+QVVTVVFER+TGFNMDDLQK+VLQNIIK+YLLQPLGDFSR
597a	sp|Q6P444|MTFR2_HUMAN	1.0000	Mitochondrial fission regulator 2 OS=Homo sapiens GN=MTFR2 PE=1 SV=2	30.9	11	0.076	AVDQGISNTSLLNSR+IAALENELTFLR+ISLGQLSSSR+LVRDPLSPAVR+NDLPVNEAAIR+NEEEKVEIFHPLR+NSTNSSSFGLSDER+QKETVKNDLPVNEAAIR+SQIAAIVEMQELK+SWESSPFSSPETSR
570a	sp|Q2TAY7|SMU1_HUMAN	1.0000	WD40 repeat-containing protein SMU1 OS=Homo sapiens GN=SMU1 PE=1 SV=2	22.4	11	0.088	AAIAQALAGEVSVVPPSR+AAVKDVEEEKFPTQLSR+DSSQILSASFDQTIR+LIMQYLK+LMALLGQALK+SLGSTAGTDITVNSVILLPK+WQQHQGLLPPGMTIDLFR+YIHLENLLAR
568a	sp|Q16891-2|MIC60_HUMAN sp|Q16891|MIC60_HUMAN	1.0000	Isoform of Q16891, Isoform 2 of MICOS complex subunit MIC60 OS=Homo sapiens GN=IMMT;MICOS complex subunit MIC60 OS=Homo sapiens GN=IMMT PE=1 SV=1	20.7	11	0.085	AVDEAADALLK+ELDSITPEVLPGWK+LSEQELQFR+LSQEQVDNFTLDINTAYAR+QTASVTLQAIAAQNAAVQAVNAHSNILK+SEFEQNLSEK+TDHPEIGEGKPTPALSEEASSSSIR+TSSAETPTIPLGSAVEAIK+VQEQELKSEFEQNLSEK+VVSQYHELVVQAR
560a	sp|Q15645|PCH2_HUMAN	1.0000	Pachytene checkpoint protein 2 homolog OS=Homo sapiens GN=TRIP13 PE=1 SV=2	25.7	11	0.089	ELEMIGFIENNVSK+HSNVVILTTSNITEK+IDVAFVDR+LSLLLNDISR+NVNSNLITWNR+NVQSVSIIDTELK+NVQSVSIIDTELKVK+QYIGPPSAAAIFK+VVLLHGPPGTGK+VVNAVLTQIDQIK
522a	sp|Q13435|SF3B2_HUMAN tr|A0A087WZZ5|A0A087WZZ5_HUMAN	1.0000	Splicing factor 3B subunit 2 OS=Homo sapiens GN=SF3B2 PE=1 SV=2;Isoform of Q13435, Splicing factor 3B subunit 2 OS=Homo sapiens GN=SF3B2 PE=1 SV=1	11.9	11	0.079	AAVLLEQER+FTVAELK+GPPPPPGDENREMDDPSVGPK+LAEIGAPIQGNREELVER+LAQQQAALLMQQEER+SSLGQSASETEEDTVSVSK+SSLGQSASETEEDTVSVSKK+VGEPVALSEEER+VGEPVALSEEERLK
383a	sp|P42167|LAP2B_HUMAN tr|G5E972|G5E972_HUMAN	1.0000	Isoform of P42166, Lamina-associated polypeptide 2, isoforms beta/gamma OS=Homo sapiens GN=TMPO PE=1 SV=2;Isoform of P42166, Lamina-associated polypeptide 2, isoforms beta/gamma OS=Homo sapiens GN=TMPO PE=1 SV=1	38.4	11	0.061	GAAGRPLELSDFR+GPPDFSSDEEREPTPVLGSGAAAAGR+HASPILPITEFSDIPR+IDGPVISESTPIAETIMASSNESLVVNR+MEESFSSK+QEDKDDLDVTELTNEDLLDQLVK+SELVANNVTLPAGEQR+SSTPLPTISSSAENTR+YGVNPGPIVGTTR
371a	sp|P35658-2|NU214_HUMAN sp|P35658-3|NU214_HUMAN sp|P35658-4|NU214_HUMAN sp|P35658-5|NU214_HUMAN sp|P35658|NU214_HUMAN tr|A0A0A0MSW3|A0A0A0MSW3_HUMAN	1.0000	Isoform of P35658, Isoform 2 of Nuclear pore complex protein Nup214 OS=Homo sapiens GN=NUP214;Isoform of P35658, Isoform 3 of Nuclear pore complex protein Nup214 OS=Homo sapiens GN=NUP214;Isoform of P35658, Isoform 4 of Nuclear pore complex protein Nup214 OS=Homo sapiens GN=NUP214;Isoform of P35658, Isoform 5 of Nuclear pore complex protein Nup214 OS=Homo sapiens GN=NUP214;Nuclear pore complex pr…	8.9	11	0.071	ETLFNTLANNR+LGELLFPSSLAGETLGSFSGLR+QGSLINSLKPSGPTPASGQLSSGDK+SHLVHGSSPGVMGTSVATSASK+TESDDLHTFLLEIK+TFGGFASSSFGEQKPTGTFSSGGGSVASQGFGFSSPNK+TPHPVLTPVAANQAK+TTLLEGFAGVEEAR+YYEDLDEVSSTSSVSQSLESEDAR
333a	sp|P22392-2|NDKB_HUMAN sp|P22392|NDKB_HUMAN tr|Q32Q12|Q32Q12_HUMAN	1.0000	Isoform of P22392, Isoform 3 of Nucleoside diphosphate kinase B OS=Homo sapiens GN=NME2;Nucleoside diphosphate kinase B OS=Homo sapiens GN=NME2 PE=1 SV=1;Isoform of P22392, Nucleoside diphosphate kinase OS=Homo sapiens GN=NME1-NME2 PE=1 SV=1	53.3	11	0.087	DRPFFPGLVK+EISLWFKPEELVDYK+GLVGEIIK+TFIAIKPDGVQR+VMLGETNPADSKPGTIR+YMNSGPVVAMVWEGLNVVK
301a	sp|P09543-2|CN37_HUMAN sp|P09543|CN37_HUMAN	1.0000	Isoform of P09543, Isoform CNPI of 2',3'-cyclic-nucleotide 3'-phosphodiesterase OS=Homo sapiens GN=CNP;2',3'-cyclic-nucleotide 3'-phosphodiesterase OS=Homo sapiens GN=CNP PE=1 SV=2	19.5	11	0.089	AGQVFLEELGNHK+AIFTGYYGK+APGAEEYAQQDVLK+APGAEEYAQQDVLKK+ILVLDDTNHER+LSPTDNLPR+MDLVTYFGK+NQWQLSADDLKK
293c	sp|P14625|ENPL_HUMAN	1.0000	Endoplasmin OS=Homo sapiens GN=HSP90B1 PE=1 SV=1	16.1	11	0.071	EAVEKEFEPLLNWMK+ELISNASDALDK+ELISNASDALDKIR+FAFQAEVNR+GVVDSDDLPLNVSR+LIINSLYK+LISLTDENALSGNEELTVK+SILFVPTSAPR+TDDEVVQREEEAIQLDGLNASQIR+YSQFINFPIYVWSSK
284a	sp|P05023-3|AT1A1_HUMAN sp|P05023-4|AT1A1_HUMAN sp|P05023|AT1A1_HUMAN	1.0000	Isoform of P05023, Isoform 3 of Sodium/potassium-transporting ATPase subunit alpha-1 OS=Homo sapiens GN=ATP1A1;Isoform of P05023, Isoform 4 of Sodium/potassium-transporting ATPase subunit alpha-1 OS=Homo sapiens GN=ATP1A1;Sodium/potassium-transporting ATPase subunit alpha-1 OS=Homo sapiens GN=ATP1A1 PE=1 SV=1	12.4	11	0.080	ADIGVAMGIAGSDVSK+AVFQANQENLPILK+GVGIISEGNETVEDIAAR+LNIPVSQVNPR+MSINAEEVVVGDLVEVK+QGAIVAVTGDGVNDSPALK+SPDFTNENPLETR+VDNSSLTGESEPQTR
242a	sp|O60814|H2B1K_HUMAN sp|P57053|H2BFS_HUMAN sp|P58876|H2B1D_HUMAN sp|P62807|H2B1C_HUMAN sp|Q5QNW6-2|H2B2F_HUMAN sp|Q5QNW6|H2B2F_HUMAN sp|Q93079|H2B1H_HUMAN sp|Q99877|H2B1N_HUMAN sp|Q99879|H2B1M_HUMAN sp|Q99880|H2B1L_HUMAN tr|B2R4S9|B2R4S9_HUMAN tr|U3KQK0|U3KQK0_HUMAN	1.0000	Histone H2B type 1-K OS=Homo sapiens GN=HIST1H2BK PE=1 SV=3;Histone H2B type F-S OS=Homo sapiens GN=H2BFS PE=1 SV=2;Histone H2B type 1-D OS=Homo sapiens GN=HIST1H2BD PE=1 SV=2;Histone H2B type 1-C/E/F/G/I OS=Homo sapiens GN=HIST1H2BC PE=1 SV=4;Isoform of Q5QNW6, Isoform 2 of Histone H2B type 2-F OS=Homo sapiens GN=HIST2H2BF;Histone H2B type 2-F OS=Homo sapiens GN=HIST2H2BF PE=1 SV=3;Histone H2B t…	34.9	11	0.057	AMGIMNSFVNDIFER+ESYSVYVYK+LLLPGELAK+QVHPDTGISSK
234a	sp|O43823|AKAP8_HUMAN	1.0000	A-kinase anchor protein 8 OS=Homo sapiens GN=AKAP8 PE=1 SV=1	14.0	11	0.087	ARSEAAEAGNGAETMAAEAESAQTR+LPDKTVEFLQEYIVNR+SDPFVPPAASSEPLSTPWNELNYVGGR+SFDDEEIQK+TVEFLQEYIVNR+VAPAPAAADAEVEQTDAESK
218a	sp|O15294|OGT1_HUMAN	1.0000	UDP-N-acetylglucosamine--peptide N-acetylglucosaminyltransferase 110 kDa subunit OS=Homo sapiens GN=OGT PE=1 SV=3	13.3	11	0.087	AFLDSLPDVK+EAIRISPTFADAYSNMGNTLK+FPAVGEPNIQQYAQNMGLPQNR+IIFSPVAPK+ISPTFADAYSNMGNTLK+ISSPLFNTK+LGTDLEYLKK+LVSIVADQLEK+MLSFQGLAELAHR+QEPDNTGVLLLLSSIHFQCRRLDR+VPNSVLWLLR
203c	sp|Q92841-1|DDX17_HUMAN sp|Q92841-2|DDX17_HUMAN sp|Q92841-3|DDX17_HUMAN sp|Q92841|DDX17_HUMAN tr|H3BLZ8|H3BLZ8_HUMAN	1.0000	Isoform of Q92841, Isoform 2 of Probable ATP-dependent RNA helicase DDX17 OS=Homo sapiens GN=DDX17;Isoform of Q92841, Isoform 3 of Probable ATP-dependent RNA helicase DDX17 OS=Homo sapiens GN=DDX17;Isoform of Q92841, Isoform 4 of Probable ATP-dependent RNA helicase DDX17 OS=Homo sapiens GN=DDX17;Probable ATP-dependent RNA helicase DDX17 OS=Homo sapiens GN=DDX17 PE=1 SV=2;Isoform of Q92841, Probab…	19.7	11	0.066	APILIATDVASR+ELAQQVQQVADDYGK+GTAYTFFTPGNLK+MLDMGFEPQIR+NFYVEHPEVAR+QTLMWSATWPK+SSQSSSQQFSGIGR+TLAYLLPAIVHINHQPYLER+VLEEANQAINPK+YLVLDEADR
167	sp|Q9UBF2-2|COPG2_HUMAN sp|Q9UBF2|COPG2_HUMAN	1.0000	Isoform of Q9UBF2, Isoform 2 of Coatomer subunit gamma-2 OS=Homo sapiens GN=COPG2;Coatomer subunit gamma-2 OS=Homo sapiens GN=COPG2 PE=1 SV=1	16.4	11	0.076	AEITLVATKPEK+ATFYLNVLQQR+EMATISEDVIIVTSSLTK+ITDGTMLQAIER+LFQSNDQTLR+QISSFVSEISDEFK+SIATLAITTLLK+SIPLAMAPVFEQK+SSEPVQLTEAETEYFVR
14	sp|O43164-2|PJA2_HUMAN sp|O43164|PJA2_HUMAN	1.0000	Isoform of O43164, Isoform 2 of E3 ubiquitin-protein ligase Praja-2 OS=Homo sapiens GN=PJA2;E3 ubiquitin-protein ligase Praja-2 OS=Homo sapiens GN=PJA2 PE=1 SV=4	20.2	11	0.081	AGDDYEVLELDDVPK+DEFEELDSVPLVK+ETENNQMTSESGATAGR+KLISSSQVDQETGFNR+KLISSSQVDQETGFNRHEAK+LAQAMETALAHLESLAVDVEVANPPASK+LISSSQVDQETGFNR+NHGSSPEQVVRPK+SSAGDTEFVHQNSQEIQR+YQESLGNTVFELENR
117	sp|Q71UM5|RS27L_HUMAN tr|C9JLI6|C9JLI6_HUMAN tr|H0YMV8|H0YMV8_HUMAN	1.0000	40S ribosomal protein S27-like OS=Homo sapiens GN=RPS27L PE=1 SV=3;Isoform of Q71UM5, 40S ribosomal protein S27 OS=Homo sapiens GN=RPS27L PE=1 SV=1;Isoform of Q71UM5, 40S ribosomal protein S27 OS=Homo sapiens GN=RPS27L PE=1 SV=1	31.0	11	0.052	DLLHPSLEEEK+DLLHPSLEEEKKK+LVQSPNSYFMDVK
236b	sp|O43852-2|CALU_HUMAN sp|O43852-4|CALU_HUMAN	0.9999	Isoform of O43852, Isoform 2 of Calumenin OS=Homo sapiens GN=CALU;Isoform of O43852, Isoform 4 of Calumenin OS=Homo sapiens GN=CALU	44.1	11	0.043	DWILPSDYDHAEAEAR+EEIVDKYDLFVGSQATDFGEALVR+EQFVEFR+HLVYESDQNKDGK+LGMIVDKIDADKDGFVTEGELK+MADKDGDLIATK+MDKEETKDWILPSDYDHAEAEAR+TEREQFVEFR+TFDQLTPEESKER+VHNDAQSFDYDHDAFLGAEEAK
242b	sp|P06899|H2B1J_HUMAN sp|P23527|H2B1O_HUMAN sp|P33778|H2B1B_HUMAN sp|Q16778|H2B2E_HUMAN sp|Q8N257|H2B3B_HUMAN	0.9673	Histone H2B type 1-J OS=Homo sapiens GN=HIST1H2BJ PE=1 SV=3;Histone H2B type 1-O OS=Homo sapiens GN=HIST1H2BO PE=1 SV=3;Histone H2B type 1-B OS=Homo sapiens GN=HIST1H2BB PE=1 SV=2;Histone H2B type 2-E OS=Homo sapiens GN=HIST2H2BE PE=1 SV=3;Histone H2B type 3-B OS=Homo sapiens GN=HIST3H2BB PE=1 SV=3	34.9	11	0.029	AMGIMNSFVNDIFER+ESYSIYVYK+LLLPGELAK+QVHPDTGISSK
874a	sp|Q9Y6J9|TAF6L_HUMAN	1.0000	TAF6-like RNA polymerase II p300/CBP-associated factor-associated factor 65 kDa subunit 6L OS=Homo sapiens GN=TAF6L PE=1 SV=1	20.7	10	0.077	ELYAFFGDSLATR+EVNLVELALATNIPK+FGTGQPAPTAPRPPGDK+GNLAPQGSVPSAVSSLTDDLLK+GSGGGGPASASGPAASESRPLPR+LFQTAFPAPYGPSPASR+VALQDLQTNSK+VYGAILVAVER
863a	sp|Q9Y3F4-2|STRAP_HUMAN sp|Q9Y3F4|STRAP_HUMAN	1.0000	Isoform of Q9Y3F4, Isoform 2 of Serine-threonine kinase receptor-associated protein OS=Homo sapiens GN=STRAP;Serine-threonine kinase receptor-associated protein OS=Homo sapiens GN=STRAP PE=1 SV=1	26.6	10	0.075	EFLVAGGEDFK+FSPDGELYASGSEDGTLR+SFEAPATINSASLHPEK+SFEAPATINSASLHPEKEFLVAGGEDFK+TVDFTQDSNYLLTGGQDK+VWDAVSGDELMTLAHK+YDYNSGEELESYK
860a	sp|Q9Y2X3|NOP58_HUMAN	1.0000	Nucleolar protein 58 OS=Homo sapiens GN=NOP58 PE=1 SV=1	22.7	10	0.081	HAASTVQILGAEK+KIEQVDKEDEITEK+LIAHAGSLLNLAK+LSELLPEEVEAEVK+SQMDGLIPGVEPR+VKVEEEEEEKVAEEEETSVK+YDAFGEDSSSAMGVENR+YGLIYHASLVGQTSPK
849a	sp|Q9UPY3-2|DICER_HUMAN sp|Q9UPY3|DICER_HUMAN	1.0000	Isoform of Q9UPY3, Isoform 2 of Endoribonuclease Dicer OS=Homo sapiens GN=DICER1;Endoribonuclease Dicer OS=Homo sapiens GN=DICER1 PE=1 SV=3	7.0	10	0.072	EAGKQDPELAYISSNFITGHGIGK+FYVADVYTDLTPLSK+HSTIVPENAAHQGANR+LPSDPFTHLAPK+QQFESVEWYNNR+SALVNNTIFASLAVK+TVFLVNSANQVAQQVSAVR+VGEYSNLEVNASWTK
807a	sp|Q9P0J0|NDUAD_HUMAN	1.0000	NADH dehydrogenase [ubiquinone] 1 alpha subcomplex subunit 13 OS=Homo sapiens GN=NDUFA13 PE=1 SV=3	63.2	10	0.075	ENLEEEAIIMK+IALLPLLQAETDRR+LQIEDFEAR+TTEEALHASHGFMWYT+VGESVFHTTR+VKQDMPPPGGYGPIDYKR+WVPPLIGELYGLR
805a	sp|Q9NZI8|IF2B1_HUMAN	1.0000	Insulin-like growth factor 2 mRNA-binding protein 1 OS=Homo sapiens GN=IGF2BP1 PE=1 SV=2	19.4	10	0.081	DQTPDENDQVIVK+IIGHFYASQMAQR+ITISSLQDLTLYNPER+LLVPTQYVGAIIGK+LYIGNLNESVTPADLEK+MVIITGPPEAQFK+QQQVDIPLR+TVNELQNLTAAEVVVPR
768a	sp|Q9H857-2|NT5D2_HUMAN sp|Q9H857-3|NT5D2_HUMAN sp|Q9H857-4|NT5D2_HUMAN sp|Q9H857|NT5D2_HUMAN	1.0000	Isoform of Q9H857, Isoform 2 of 5'-nucleotidase domain-containing protein 2 OS=Homo sapiens GN=NT5DC2;Isoform of Q9H857, Isoform 3 of 5'-nucleotidase domain-containing protein 2 OS=Homo sapiens GN=NT5DC2;Isoform of Q9H857, Isoform 4 of 5'-nucleotidase domain-containing protein 2 OS=Homo sapiens GN=NT5DC2;5'-nucleotidase domain-containing protein 2 OS=Homo sapiens GN=NT5DC2 PE=1 SV=1	24.9	10	0.081	ALFNAQFGSIFR+GDETFAVLSR+IDAFHYVQLGTAYR+QGNLFDFLR+QLFDVVIVQADKPSFFTDR+QLFLITNSPFSFVDK+TGAIIPELER+VDFTFYPR
740a	sp|Q9BW92|SYTM_HUMAN	1.0000	Threonine--tRNA ligase, mitochondrial OS=Homo sapiens GN=TARS2 PE=1 SV=1	17.0	10	0.067	AEASGGLGGLTR+FLTFDSPEGK+GPSTEYGFYHDFFLGK+GQAGALERPVLIHR+GSELPVLER+IDAVAWNTTPYQLAR+LADFGALHRAEASGGLGGLTR+LGEWDLPEAVQR+LHLIEEK+LVELQNTR+VYNALVAFIR
733a	sp|Q9BU61|NDUF3_HUMAN	1.0000	NADH dehydrogenase [ubiquinone] 1 alpha subcomplex assembly factor 3 OS=Homo sapiens GN=NDUFAF3 PE=1 SV=1	37.5	10	0.078	EAAQAMYIDSYNSR+IEIVVVGTGDR+LQSQVLQAMR+LSPADDELYQR+VTGAALIPPPGGTSLTSLGQAAQ
688a	sp|Q96H55|MYO19_HUMAN	1.0000	Unconventional myosin-XIX OS=Homo sapiens GN=MYO19 PE=1 SV=2	13.7	10	0.074	EPSFIVVHYAGPVR+FIQLQLNR+GSPSSYTVQTAQDQAGVTSIR+LIHVTSSAFTGLG+LKPHVFTVGEQTYR+LLQQSQDPLLMGLFPTNPK+LNRPSSAAQLQTR+SLIEPVNQSIVVSGESGAGK+VNPVTLETVLR
670a	sp|Q96A33-2|CCD47_HUMAN sp|Q96A33|CCD47_HUMAN	1.0000	Isoform of Q96A33, Isoform 2 of Coiled-coil domain-containing protein 47 OS=Homo sapiens GN=CCDC47;Coiled-coil domain-containing protein 47 OS=Homo sapiens GN=CCDC47 PE=1 SV=1	16.9	10	0.067	ELLESNFTLVGDDGTNK+ELLESNFTLVGDDGTNKEATSTGK+LAQAWFNTHR+MMRPVSDQVQIK+TLLFTFNVPGSGNTYPK+VTMNDEDMDTYVFAVGTR
615a	sp|Q7Z7L1|SLN11_HUMAN	1.0000	Schlafen family member 11 OS=Homo sapiens GN=SLFN11 PE=1 SV=2	13.1	10	0.072	DYLEYGEILPFPESQLVEFK+ELFVHGLPGSGK+ELIQSSDLQAFFETK+ELQQLLFSVPPGYLR+ENFEHIQHIVIDEAQNFR+GVYQELPNSDPADPNSDPADLIFQK+NRELFVHGLPGSGK+QHLYIFPWGGH
610a	sp|Q7Z2W4|ZCCHV_HUMAN	1.0000	Zinc finger CCCH-type antiviral protein 1 OS=Homo sapiens GN=ZC3HAV1 PE=1 SV=3	15.1	10	0.069	ASLEDAPVDDLTR+FVVLETGGEAGITR+LLFYATSR+LSTPSSVTKPANSVFTTK+SGTQDIQPGPLFNNNADGVATDITSTR+SNPSVFVIFQK+SSLGSLQTPEAVTTR+VALVNDSLSDVTSTTSSR+YSHEVLSEENFK
581a	sp|Q5SRE5|NU188_HUMAN	1.0000	Nucleoporin NUP188 homolog OS=Homo sapiens GN=NUP188 PE=1 SV=1	7.3	10	0.073	ELSQIEAELNK+ELWTILLGR+GAPSSPATGVLPSPQGK+KEPLTQAVGLSTQAEGTR+LLEGLSYYKPPSPSSAEK+LSMSLMEQLLK+QLFLDVLDGTK+TEAPTWETHGNLMTER+YNFLPEALDFVGVHQER
569a	sp|Q17RY0-2|CPEB4_HUMAN sp|Q17RY0|CPEB4_HUMAN tr|B7ZLQ8|B7ZLQ8_HUMAN tr|E5RJM0|E5RJM0_HUMAN	1.0000	Isoform of Q17RY0, Isoform 2 of Cytoplasmic polyadenylation element-binding protein 4 OS=Homo sapiens GN=CPEB4;Cytoplasmic polyadenylation element-binding protein 4 OS=Homo sapiens GN=CPEB4 PE=1 SV=1;Isoform of Q17RY0, CPEB4 protein OS=Homo sapiens GN=CPEB4 PE=1 SV=1;Isoform of Q17RY0, Cytoplasmic polyadenylation element-binding protein 4 OS=Homo sapiens GN=CPEB4 PE=1 SV=1	19.7	10	0.080	ADNIFPFPDRPR+AVELAMIMDR+DKPVQIRPWNLSDSDFVMDGSQPLDPR+FVQLQHGEIDKR+GLNGGITPLNSISPLK+GLNGGITPLNSISPLKK+NFASNHIQLQK+SWMEDSLNR+TIFVGGVPRPLR+VAFSNQQSYIAAISAR
565a	sp|Q16576|RBBP7_HUMAN tr|E9PC52|E9PC52_HUMAN	1.0000	Histone-binding protein RBBP7 OS=Homo sapiens GN=RBBP7 PE=1 SV=1;Isoform of Q16576, Histone-binding protein RBBP7 OS=Homo sapiens GN=RBBP7 PE=1 SV=1	18.5	10	0.073	EMFEDTVEER+IGEEQSAEDAEDGPPELLFIHGGHTAK+LMIWDTR+TPSSDVLVFDYTK+TVALWDLR+YMPQNPHIIATK
549a	sp|Q15233-2|NONO_HUMAN sp|Q15233|NONO_HUMAN	1.0000	Isoform of Q15233, Isoform 2 of Non-POU domain-containing octamer-binding protein OS=Homo sapiens GN=NONO;Non-POU domain-containing octamer-binding protein OS=Homo sapiens GN=NONO PE=1 SV=4	21.7	10	0.073	AAPGAEFAPNKR+ALIEMEK+FAQPGSFEYEYAMR+FGQAATMEGIGAIGGTPPAFNR+GIVEFSGKPAAR+TLAEIAKVELDNMPLR+VELDNMPLR
535a	sp|Q14315-2|FLNC_HUMAN sp|Q14315|FLNC_HUMAN	1.0000	Isoform of Q14315, Isoform 2 of Filamin-C OS=Homo sapiens GN=FLNC;Filamin-C OS=Homo sapiens GN=FLNC PE=1 SV=3	5.8	10	0.075	AFGPGLEGGLVNK+EAGAGGLSIAVEGPSK+GAGTGGLGLAIEGPSEAK+GGLVGTPAPFSIDTK+GVAGVPAEFSIWTR+LIALLEVLSQK+SPFVVNVAPPLDLSK+TSQLNVGTSTDVSLK+VEAAEIVEGEDSAYSVR+VEESTQVGGDPFPAVFGDFLGR
528a	sp|Q13724-2|MOGS_HUMAN sp|Q13724|MOGS_HUMAN	1.0000	Isoform of Q13724, Isoform 2 of Mannosyl-oligosaccharide glucosidase OS=Homo sapiens GN=MOGS;Mannosyl-oligosaccharide glucosidase OS=Homo sapiens GN=MOGS PE=1 SV=5	16.4	10	0.072	AVQLKPRPPQGLVR+FISGHTSELGDFR+GRDPALPTLLNPK+HLWSPFGLR+LAGSLLTQALESHAEGFR+LGPLLDILADSR+SLAASSSFYGQR+TLPSGLDDYPR+VDPALFPPVPLFTAVPSR
458a	sp|P61978-2|HNRPK_HUMAN sp|P61978-3|HNRPK_HUMAN sp|P61978|HNRPK_HUMAN	1.0000	Isoform of P61978, Isoform 2 of Heterogeneous nuclear ribonucleoprotein K OS=Homo sapiens GN=HNRNPK;Isoform of P61978, Isoform 3 of Heterogeneous nuclear ribonucleoprotein K OS=Homo sapiens GN=HNRNPK;Heterogeneous nuclear ribonucleoprotein K OS=Homo sapiens GN=HNRNPK PE=1 SV=1	27.7	10	0.078	GSYGDLGGPIITTQVTIPK+IDEPLEGSEDR+IILDLISESPIK+IITITGTQDQIQNAQYLLQNSVK+LLIHQSLAGGIIGVK+NLPLPPPPPPR+RPAEDMEEEQAFKR+TDYNASVSVPDSSGPER
457a	sp|P61964|WDR5_HUMAN	1.0000	WD repeat-containing protein 5 OS=Homo sapiens GN=WDR5 PE=1 SV=1	30.2	10	0.072	AQPTPSSSATQSKPTPVKPNYALK+FSPNGEWLASSSADK+IWGAYDGKFEK+LGISDVAWSSDSNLLVSASDDK+LGISDVAWSSDSNLLVSASDDKTLK+TLIDDDNPPVSFVK+YILAATLDNTLK
51	sp|P28331-2|NDUS1_HUMAN sp|P28331-3|NDUS1_HUMAN sp|P28331-4|NDUS1_HUMAN sp|P28331-5|NDUS1_HUMAN sp|P28331|NDUS1_HUMAN tr|B4DJ81|B4DJ81_HUMAN	1.0000	Isoform of P28331, Isoform 2 of NADH-ubiquinone oxidoreductase 75 kDa subunit, mitochondrial OS=Homo sapiens GN=NDUFS1;Isoform of P28331, Isoform 3 of NADH-ubiquinone oxidoreductase 75 kDa subunit, mitochondrial OS=Homo sapiens GN=NDUFS1;Isoform of P28331, Isoform 4 of NADH-ubiquinone oxidoreductase 75 kDa subunit, mitochondrial OS=Homo sapiens GN=NDUFS1;Isoform of P28331, Isoform 5 of NADH-ubiqu…	20.1	10	0.080	ALSEIAGMTLPYDTLDQVR+FASEIAGVDDLGTTGR+GLLTYTSWEDALSR+IASQVAALDLGYKPGVEAIR+ILQDIASGSHPFSQVLK+NDGAAILAAVSSIAQK+VALIGSPVDLTYTYDHLGDSPK
410a	sp|P49792|RBP2_HUMAN	1.0000	E3 SUMO-protein ligase RanBP2 OS=Homo sapiens GN=RANBP2 PE=1 SV=2	4.3	10	0.071	APGTNVAMASNQAVR+ELLQSFDSALQSVK+ELVGPPLAETVFTPK+FGESTTGFNFSFK+IIDDSDSNLSVVK+NSIPEPIDPLFK+SDAGNLNFEFQVAK+SGQSALYDALFSSQSPK+SVFGTPTLETANK+YIASVQGSTPSPR
403a	sp|P48634-3|PRC2A_HUMAN sp|P48634|PRC2A_HUMAN	1.0000	Isoform of P48634, Isoform 3 of Protein PRRC2A OS=Homo sapiens GN=PRRC2A;Protein PRRC2A OS=Homo sapiens GN=PRRC2A PE=1 SV=3	8.3	10	0.076	AVGTPGGGGGGAVPGISAMSR+EAPPPVLLTPK+GPAGNWGPPGDYPDR+GSEGKPSLTLPASAPGPEEALTTVTVAPAPR+LDQVIHSNPAGIQQALAQLSSR+LIPGPLSPVAR+LKAEPAAPPAAPSTPAPPPAVPK+RPPAAPENTPLVPSGVK+SSDASTAQPPESQPLPASQTPASNQPK
355a	sp|P28066|PSA5_HUMAN	1.0000	Proteasome subunit alpha type-5 OS=Homo sapiens GN=PSMA5 PE=1 SV=3	29.5	10	0.079	AIGSASEGAQSSLQEVYHK+EELEEVIKDI+GVNTFSPEGR+ITSPLMEPSSIEK+LFQVEYAIEAIK+SSLIILK
322a	sp|P16104|H2AX_HUMAN sp|Q96QV6|H2A1A_HUMAN	1.0000	Histone H2AX OS=Homo sapiens GN=H2AFX PE=1 SV=2;Histone H2A type 1-A OS=Homo sapiens GN=HIST1H2AA PE=1 SV=3	35.1	10	0.077	AGLQFPVGR+HLQLAIR+HLQLAIRNDEELNK+LLGGVTIAQGGVLPNIQAVLLPK+VTIAQGGVLPNIQAVLLPK
297a	sp|P08237-3|PFKAM_HUMAN sp|P08237|PFKAM_HUMAN	1.0000	Isoform of P08237, Isoform 3 of ATP-dependent 6-phosphofructokinase, muscle type OS=Homo sapiens GN=PFKM;ATP-dependent 6-phosphofructokinase, muscle type OS=Homo sapiens GN=PFKM PE=1 SV=2	20.0	10	0.081	AIAVLTSGGDAQGMNAAVR+ALVFQPVAELK+ALVFQPVAELKDQTDFEHR+DLQANVEHLVQK+GGTPSAFDR+GITNLCVIGGDGSLTGADTFRSEWSDLLSDLQK+GQIEEAGWSYVGGWTGQGGSK+IPKEQWWLK+KSFEQISANITK+SEWSDLLSDLQK+TFVLEVMGR+VLVVHDGFEGLAK
294a	sp|P07910-2|HNRPC_HUMAN sp|P07910-4|HNRPC_HUMAN tr|B2R5W2|B2R5W2_HUMAN tr|B4DY08|B4DY08_HUMAN tr|G3V4C1|G3V4C1_HUMAN tr|G3V4W0|G3V4W0_HUMAN	1.0000	Isoform of P07910, Isoform C1 of Heterogeneous nuclear ribonucleoproteins C1/C2 OS=Homo sapiens GN=HNRNPC;Isoform of P07910, Isoform 4 of Heterogeneous nuclear ribonucleoproteins C1/C2 OS=Homo sapiens GN=HNRNPC;Isoform of P07910, Heterogeneous nuclear ribonucleoproteins C1/C2 OS=Homo sapiens GN=HNRNPC PE=1 SV=1;Isoform of P07910, Heterogeneous nuclear ribonucleoproteins C1/C2 OS=Homo sapiens GN=H…	26.8	10	0.073	MIAGQVLDINLAAEPK+QKVDSLLENLEK+SAAEMYGSSFDLDYDFQR+VFIGNLNTLVVK+VPPPPPIAR
264a	sp|O94964-2|SOGA1_HUMAN sp|O94964|SOGA1_HUMAN	1.0000	Isoform of O94964, Isoform 2 of Protein SOGA1 OS=Homo sapiens GN=SOGA1;Protein SOGA1 OS=Homo sapiens GN=SOGA1 PE=1 SV=2	8.2	10	0.071	AAQTGQVDGELIR+DLGSDFQPPDFR+IIIEPGFLFTTAKPK+LLLNELAK+LQIGELSGK+LVEEEANLLSR+SLYGDLDSALSAEELADAPHSR+STSSQTVGLASVGTQTIR+YGIVQEFFR
13	sp|O43143|DHX15_HUMAN	1.0000	Pre-mRNA-splicing factor ATP-dependent RNA helicase DHX15 OS=Homo sapiens GN=DHX15 PE=1 SV=2	16.9	10	0.075	ALVTGYFMQVAHLER+ASTNAMLISAGLPPLK+EAMNDPLLER+EVDDLGPEVGDIK+HQSFVLVGETGSGK+IRVESLLVTAISK+LQLPVWEYKDR+TLATDILMGVLK+VADEMDVMLGQEVGYSIR+YGVIILDEAHER
675a	sp|Q96C92-2|SDCG3_HUMAN sp|Q96C92|SDCG3_HUMAN	0.9999	Isoform of Q96C92, Isoform 2 of Serologically defined colon cancer antigen 3 OS=Homo sapiens GN=SDCCAG3;Serologically defined colon cancer antigen 3 OS=Homo sapiens GN=SDCCAG3 PE=1 SV=3	23.3	10	0.045	LKQEISLLQAQVSNFQR+LNEVQSFSEAQTEMVR+SLAIPDAPAFYER+TLQISYDALKDENSK+VSPASPAGSPSADFAVHGESLGDR+VVMNSAQASIK
675b	sp|Q96C92-4|SDCG3_HUMAN	0.9997	Isoform of Q96C92, Isoform 4 of Serologically defined colon cancer antigen 3 OS=Homo sapiens GN=SDCCAG3	29.0	10	0.043	LKQEISLLQAQVSNFQR+LNEVQSFSEAQTEMVR+SLAIPDDDRFEDLEEANPFSFR+TLQISYDALKDENSK+VSPASPAGSPSADFAVHGESLGDR+VVMNSAQASIK
312c	sp|Q9H361|PABP3_HUMAN	0.9974	Polyadenylate-binding protein 3 OS=Homo sapiens GN=PABPC3 PE=1 SV=2	14.4	10	0.031	ALDTMNFDVIK+FGPALSVK+GFGFVSFER+IVATKPLYVALAQR+LFPLIQAMHPTLAGK+QKQMLGERLFPLIQAMHPTLAGK+VANTSTQTVGPRPAAAAAAAATPAVR
877a	tr|A0A087WZ13|A0A087WZ13_HUMAN tr|E9PAU2|E9PAU2_HUMAN	1.0000	Isoform of Q8IY67, Ribonucleoprotein PTB-binding 1 OS=Homo sapiens GN=RAVER1 PE=1 SV=1;Isoform of Q8IY67, Ribonucleoprotein PTB-binding 1 OS=Homo sapiens GN=RAVER1 PE=1 SV=1	21.7	9	0.069	AIGSSPLGSGEGLLGLSPGPNGHSHLLK+GLPGDVTNQEVHDLLSDYELK+IPLNPYLNLHSLLPASNLAGK+LPPEPGLSDSYSFDYPSDMGPR+RPAEGPPTNPPAPGGGSSSSK+SMLAALIAAQATALNR+SSGGSGGGPLSHFYSGSPTSYFTSGLQAGLK
869a	sp|Q9Y5A9-2|YTHD2_HUMAN sp|Q9Y5A9|YTHD2_HUMAN tr|A0A087WXZ3|A0A087WXZ3_HUMAN	1.0000	Isoform of Q9Y5A9, Isoform 2 of YTH domain-containing family protein 2 OS=Homo sapiens GN=YTHDF2;YTH domain-containing family protein 2 OS=Homo sapiens GN=YTHDF2 PE=1 SV=2;Isoform of Q9Y5A9, YTH domain-containing family protein 2 OS=Homo sapiens GN=YTHDF2 PE=1 SV=1	23.1	9	0.067	APGMNTIDQGMAALK+GSGFGHNGVDGNGVGQSQAGSGSTPSEPHPVLEK+HNMDIGTWDNKGPVAK+NGIAGSSLPPPPIK+VVGSAVGSGSITSNIVASNSLPPATIAPPKPASWADIASKPAK
848a	sp|Q9UNM6-2|PSD13_HUMAN sp|Q9UNM6|PSD13_HUMAN	1.0000	Isoform of Q9UNM6, Isoform 2 of 26S proteasome non-ATPase regulatory subunit 13 OS=Homo sapiens GN=PSMD13;26S proteasome non-ATPase regulatory subunit 13 OS=Homo sapiens GN=PSMD13 PE=1 SV=2	24.5	9	0.069	ALSVGLVK+ITVNEVELLVMK+LNIGDLQVTK+QLTFEEIAK+QMTDPNVALTFLEK+TAWGQQPDLAANEAQLLR+VLDLQQIK+YYQTIGNHASYYK
846a	sp|Q9UMS4|PRP19_HUMAN	1.0000	Pre-mRNA-processing factor 19 OS=Homo sapiens GN=PRPF19 PE=1 SV=1	24.8	9	0.071	ALQDEWDAVMLHSFTLR+ILTGGADKNVVVFDK+KVTSVVFHPSQDLVFSASPDATIR+SSEQILATLK+TNVANFPGHSGPITSIAFSENGYYLATAADDSSVK+VTSVVFHPSQDLVFSASPDATIR+YIAENGTDPINNQPLSEEQLIDIK
93	sp|Q15334|L2GL1_HUMAN tr|A0A087WW77|A0A087WW77_HUMAN	1.0000	Lethal(2) giant larvae protein homolog 1 OS=Homo sapiens GN=LLGL1 PE=1 SV=3;Isoform of Q15334, Lethal(2) giant larvae protein homolog 1 OS=Homo sapiens GN=LLGL1 PE=1 SV=1	10.6	9	0.070	AETLVTLDFTSR+APVVAIAVLDGR+FWDASGVALRPLYK+HGQGFYLISPSEFER+IVSAGEQQSPQPVSSALSWPITGGR+IYGAPGVEFTGLHR+TVEHGFPNQPSALAFDPELR
824a	sp|Q9UGJ1-2|GCP4_HUMAN sp|Q9UGJ1|GCP4_HUMAN	1.0000	Isoform of Q9UGJ1, Isoform 2 of Gamma-tubulin complex component 4 OS=Homo sapiens GN=TUBGCP4;Gamma-tubulin complex component 4 OS=Homo sapiens GN=TUBGCP4 PE=1 SV=1	20.9	9	0.072	GAAQLSILVK+ILFVGESVQMFENQNVNLTR+NQEDTFAAELHR+QGPSSGNVSAQPEEDEEDLGIGGLTGK+QQPLFSLVDFEQVVDR+SGLQVSQDFPFLHPSETSVLNR+TPPTAVTEHDVNVAFQQSAHK+VEILPSYIPVR
10	sp|O15063|K0355_HUMAN	1.0000	Uncharacterized protein KIAA0355 OS=Homo sapiens GN=KIAA0355 PE=1 SV=2	11.4	9	0.072	APQAGAHTPLTPQPGLAPQQQSPK+EAYAPQISLEGSR+GVSFNESAADNLK+LQSILNIGNFPR+NSGSGGGLSGMGHTPEVEEAVR+QQQPQVQYYQHLLQPIGPQQPPPQPR+YVAGVSQAMQQK
817a	sp|Q9UBL3-3|ASH2L_HUMAN sp|Q9UBL3|ASH2L_HUMAN tr|F5H8F7|F5H8F7_HUMAN	1.0000	Isoform of Q9UBL3, Isoform 3 of Set1/Ash2 histone methyltransferase complex subunit ASH2 OS=Homo sapiens GN=ASH2L;Set1/Ash2 histone methyltransferase complex subunit ASH2 OS=Homo sapiens GN=ASH2L PE=1 SV=1;Isoform of Q9UBL3, Set1/Ash2 histone methyltransferase complex subunit ASH2 OS=Homo sapiens GN=ASH2L PE=1 SV=1	24.1	9	0.069	DIFEGVYFPAISLYK+FGLLDQDLSNIGPAYDNQK+HYSSGYGQGDVLGFYINLPEDTETAK+LGWSQPLGNLQAPLGYDK+MTWPNNIVK+QSSAVSTSGNLNGGIAAGSSGK+SDPLFSAQR
801a	sp|Q9NXW2-2|DJB12_HUMAN sp|Q9NXW2|DJB12_HUMAN tr|J3KPS0|J3KPS0_HUMAN	1.0000	Isoform of Q9NXW2, Isoform 2 of DnaJ homolog subfamily B member 12 OS=Homo sapiens GN=DNAJB12;DnaJ homolog subfamily B member 12 OS=Homo sapiens GN=DNAJB12 PE=1 SV=4;Isoform of Q9NXW2, DnaJ (Hsp40) homolog, subfamily B, member 12, isoform CRA_c OS=Homo sapiens GN=DNAJB12 PE=1 SV=1	27.7	9	0.068	AIGTAYAVLSNPEK+ALIESLNQKPQTAGDQPPPTDTTHATHR+DYYEILGVSR+FHPDKNHAPGATEAFK+GYTAEQVAAVK+VTDHLGVVYYVGDTFSEEYTGSSLK
764a	sp|Q9H6R7|CB044_HUMAN	1.0000	WD repeat and coiled-coil-containing protein C2orf44 OS=Homo sapiens GN=C2orf44 PE=1 SV=1	20.0	9	0.064	DMTPYALPVIGEVR+DSFSHSPGAVSSLK+EIMLEEEPSITSGESQTTYSTFSAPLNK+HSSTPDHTSTLEPPR+HSSTPDHTSTLEPPRLPQR+HVTVWQLCPSPMESSKWLTSQTCEIR+NLQSEKETYQLSK+SSSVYPLSQDLPYVHIIYQKPYYLGPVVEK
752a	sp|Q9C0D3|ZY11B_HUMAN	1.0000	Protein zyg-11 homolog B OS=Homo sapiens GN=ZYG11B PE=1 SV=2	15.2	9	0.071	DILPNLVSLDVSGR+LLADVTHLLLK+LSTEQTAQLGTELFIVR+MTTTQILDVVR+NSLLDDLHSAILK+TMAFHGLLNDGTVGIFR+VLESFPTESSIQQK+VSGEANETQIAEALKR
746a	sp|Q9BZF1-2|OSBL8_HUMAN sp|Q9BZF1-3|OSBL8_HUMAN sp|Q9BZF1|OSBL8_HUMAN	1.0000	Isoform of Q9BZF1, Isoform 2 of Oxysterol-binding protein-related protein 8 OS=Homo sapiens GN=OSBPL8;Isoform of Q9BZF1, Isoform 3 of Oxysterol-binding protein-related protein 8 OS=Homo sapiens GN=OSBPL8;Oxysterol-binding protein-related protein 8 OS=Homo sapiens GN=OSBPL8 PE=1 SV=3	14.4	9	0.064	DLHQPSLSPASPHSQGFER+GEAVGSITQPLPSSYLIIR+GIELGDIQSSIESIK+LFELDPLTGEWHYK+LFHPLEQSIWAVK+SLIWTLLK+TDNSEVFWNPTPDIK+VVLPTFILEPR+WYLSGFYK
741a	sp|Q9BXW9|FACD2_HUMAN	1.0000	Fanconi anemia group D2 protein OS=Homo sapiens GN=FANCD2 PE=1 SV=2	9.7	9	0.061	AIEEIAGVGVPELINSPK+EQDSDESYDDSD+GILDYLDNISPQQIR+KIEPGTAADSQQIHEEK+LLLGIDILQPAIIK+NSDEINIPR+SHIANEVEENDSIFVK+TGESQNQLAVDQIAFQK+YEKTISEAWIKAIENTASVSEHK
665a	sp|Q93062-2|RBPMS_HUMAN sp|Q93062-3|RBPMS_HUMAN sp|Q93062-4|RBPMS_HUMAN sp|Q93062-5|RBPMS_HUMAN sp|Q93062|RBPMS_HUMAN tr|B4E3T4|B4E3T4_HUMAN	1.0000	Isoform of Q93062, Isoform B of RNA-binding protein with multiple splicing OS=Homo sapiens GN=RBPMS;Isoform of Q93062, Isoform C of RNA-binding protein with multiple splicing OS=Homo sapiens GN=RBPMS;Isoform of Q93062, Isoform D of RNA-binding protein with multiple splicing OS=Homo sapiens GN=RBPMS;Isoform of Q93062, Isoform E of RNA-binding protein with multiple splicing OS=Homo sapiens GN=RBPMS…	58.7	9	0.080	AEKENTPSEANLQEEEVR+ELYLLFRPFK+ENTPSEANLQEEEVR+FDPEIPQTLR+LVGTPNPSTPLPNTVPQFIAR+QPVGFVSFDSR+TLFVSGLPLDIKPR
644a	sp|Q8NFC6|BD1L1_HUMAN	1.0000	Biorientation of chromosomes in cell division protein 1-like 1 OS=Homo sapiens GN=BOD1L1 PE=1 SV=2	5.5	9	0.067	IEANVNSVVTEEKDDAVTSAGSEEK+IISQVVDPK+KLPSQPTTDTSTDKER+LAANTLSTPSGSSLQRPK+LTGVIVENENITK+NTAAEEHVAQGDATLEHSTNLDSSPSLSSVTVVPLR+RNENSEVDTSAGSGSAPSVLHQR+STADSGGEGLETAPK+VVETELQEGATK
590a	sp|Q5XKP0|MIC13_HUMAN	1.0000	MICOS complex subunit MIC13 OS=Homo sapiens GN=MIC13 PE=1 SV=1	35.6	9	0.072	DSWNAGIMTVMSALSVAPSK+GSVAGGAVYLVYDQELLGPSDK
545a	sp|Q15008-4|PSMD6_HUMAN sp|Q15008|PSMD6_HUMAN	1.0000	Isoform of Q15008, Isoform 4 of 26S proteasome non-ATPase regulatory subunit 6 OS=Homo sapiens GN=PSMD6;26S proteasome non-ATPase regulatory subunit 6 OS=Homo sapiens GN=PSMD6 PE=1 SV=1	23.1	9	0.059	GAEILEVLHSLPAVR+GDAAVRDELMAAVR+IDKVNEIVETNRPDSK+IGDKEGALTAFR+IGLFYMDNDLITR+KGDLLLNR+SLIEEGGDWDRR
543a	sp|Q14974|IMB1_HUMAN	1.0000	Importin subunit beta-1 OS=Homo sapiens GN=KPNB1 PE=1 SV=2	10.7	9	0.073	AAVENLPTFLVELSR+LAATNALLNSLEFTK+LQQVLQMESHIQSTSDR+SNEILTAIIQGMR+TVSPDRLELEAAQK+VAAGLQIK+VLANPGNSQVAR
513a	sp|Q13045-2|FLII_HUMAN sp|Q13045-3|FLII_HUMAN sp|Q13045|FLII_HUMAN	1.0000	Isoform of Q13045, Isoform 2 of Protein flightless-1 homolog OS=Homo sapiens GN=FLII;Isoform of Q13045, Isoform 3 of Protein flightless-1 homolog OS=Homo sapiens GN=FLII;Protein flightless-1 homolog OS=Homo sapiens GN=FLII PE=1 SV=2	8.0	9	0.069	AAEWYNIDFSLQNQLR+ADLTALFLPR+AVQGAQQPSLYQIR+FVFLLDR+LAEDILNTMFDTSYSK+VGLGLGYLELPQINYK+VPFESEDNQGIVYAWVGR
497a	sp|Q02809-2|PLOD1_HUMAN sp|Q02809|PLOD1_HUMAN	1.0000	Isoform of Q02809, Isoform 2 of Procollagen-lysine,2-oxoglutarate 5-dioxygenase 1 OS=Homo sapiens GN=PLOD1;Procollagen-lysine,2-oxoglutarate 5-dioxygenase 1 OS=Homo sapiens GN=PLOD1 PE=1 SV=2	14.4	9	0.063	AQVEEFLAQHGSEYQSVK+FLGSGGFIGYAPNLSK+IFQNLDGALDEVVLK+IQALGLGEDWNVEK+LQLNYLGNYIPR+LVAEWEGQDSDSDQLFYTK+SEDYVDIVQGR
463a	sp|P62258-2|1433E_HUMAN sp|P62258|1433E_HUMAN	1.0000	Isoform of P62258, Isoform SV of 14-3-3 protein epsilon OS=Homo sapiens GN=YWHAE;14-3-3 protein epsilon OS=Homo sapiens GN=YWHAE PE=1 SV=1	28.3	9	0.047	DSTLIMQLLR+EAAENSLVAYK+HLIPAANTGESK+NLLSVAYK+VAGMDVELTVEER+YLAEFATGNDRK
459a	sp|P62136|PP1A_HUMAN	1.0000	Serine/threonine-protein phosphatase PP1-alpha catalytic subunit OS=Homo sapiens GN=PPP1CA PE=1 SV=1	31.2	9	0.046	AHQVVEDGYEFFAK+EIFLSQPILLELEAPLK+GVSFTFGAEVVAK+IKYPENFFLLR+LLEVQGSRPGK+LNLDSIIGR+NVQLTENEIR+YGQFSGLNPGGRPITPPR
454a	sp|P61289-2|PSME3_HUMAN sp|P61289-3|PSME3_HUMAN sp|P61289|PSME3_HUMAN	1.0000	Isoform of P61289, Isoform 2 of Proteasome activator complex subunit 3 OS=Homo sapiens GN=PSME3;Isoform of P61289, Isoform 3 of Proteasome activator complex subunit 3 OS=Homo sapiens GN=PSME3;Proteasome activator complex subunit 3 OS=Homo sapiens GN=PSME3 PE=1 SV=1	22.4	9	0.060	ITSEAEDLVANFFPK+LIISELR+MWVQLLIPR+SNQQLVDIIEK+TVESEAASYLDQISR
49	sp|P26641-2|EF1G_HUMAN sp|P26641|EF1G_HUMAN	1.0000	Isoform of P26641, Isoform 2 of Elongation factor 1-gamma OS=Homo sapiens GN=EEF1G;Elongation factor 1-gamma OS=Homo sapiens GN=EEF1G PE=1 SV=3	15.6	9	0.074	ALIAAQYSGAQVR+EYFSWEGAFQHVGK+ILGLLDAYLK+KLDPGSEETQTLVR+STFVLDEFKR+TFLVGER
436a	sp|P55036|PSMD4_HUMAN	1.0000	26S proteasome non-ATPase regulatory subunit 4 OS=Homo sapiens GN=PSMD4 PE=1 SV=1	20.4	9	0.070	AAAASAAEAGIATTGTEDSDDALLK+EKVNVDIINFGEEEVNTEK+LTAFVNTLNGK+MTISQQEFGR+NAMGSLASQATK+VNVDIINFGEEEVNTEK
434a	sp|P53985|MOT1_HUMAN	1.0000	Monocarboxylate transporter 1 OS=Homo sapiens GN=SLC16A1 PE=1 SV=3	6.8	9	0.062	DLHDANTDLIGR+EEETSIDVAGKPNEVTK+ESKEEETSIDVAGKPNEVTK+KDLHDANTDLIGR+KESKEEETSIDVAGKPNEVTK
431a	sp|P53007|TXTP_HUMAN	1.0000	Tricarboxylate transport protein, mitochondrial OS=Homo sapiens GN=SLC25A1 PE=1 SV=2	23.2	9	0.071	FFVMTSLR+FGMFEFLSNHMR+FIHDQTSPNPK+GLSSLLYGSIPK+GTYQGLTATVLK+SHGVLGLYR+TQLQLDER
396a	sp|P46783|RS10_HUMAN	1.0000	40S ribosomal protein S10 OS=Homo sapiens GN=RPS10 PE=1 SV=1	23.6	9	0.070	AEAGAGSATEFQFR+DYLHLPPEIVPATLR+IAIYELLFK+KAEAGAGSATEFQFR
375a	sp|P37198|NUP62_HUMAN	1.0000	Nuclear pore glycoprotein p62 OS=Homo sapiens GN=NUP62 PE=1 SV=3	14.8	9	0.073	EQSGTIYLQHADEEREK+HFLQQATQVNAWDR+ILNAHMDSLQWIDQNSALLQR+LAENIDAQLKR+RLDQELDFILSQQK
345a	sp|P25786-2|PSA1_HUMAN sp|P25786|PSA1_HUMAN	1.0000	Isoform of P25786, Isoform Long of Proteasome subunit alpha type-1 OS=Homo sapiens GN=PSMA1;Proteasome subunit alpha type-1 OS=Homo sapiens GN=PSMA1 PE=1 SV=1	25.5	9	0.064	AQPAQPADEPAEKADEPMEH+ETLPAEQDLTTK+IHQIEYAMEAVK+LVSLIGSK+NQYDNDVTVWSPQGR
327a	sp|P18621-3|RL17_HUMAN sp|P18621|RL17_HUMAN tr|A0A087WXM6|A0A087WXM6_HUMAN tr|A0A0A6YYL6|A0A0A6YYL6_HUMAN tr|J3KRX5|J3KRX5_HUMAN tr|J3QQT2|J3QQT2_HUMAN	1.0000	Isoform of P18621, Isoform 3 of 60S ribosomal protein L17 OS=Homo sapiens GN=RPL17;60S ribosomal protein L17 OS=Homo sapiens GN=RPL17 PE=1 SV=3;Isoform of P18621, 60S ribosomal protein L17 (Fragment) OS=Homo sapiens GN=RPL17 PE=3 SV=1;Protein RPL17-C18orf32 OS=Homo sapiens GN=RPL17-C18orf32 PE=3 SV=1;Isoform of P18621, 60S ribosomal protein L17 (Fragment) OS=Homo sapiens GN=RPL17 PE=3 SV=1;Isofor…	34.9	9	0.062	EQIVPKPEEEVAQK+EQIVPKPEEEVAQKK+GLDVDSLVIEHIQVNK+QWGWTQGR+SAEFLLHMLK+YSLDPENPTK
34	sp|P00403|COX2_HUMAN	1.0000	Cytochrome c oxidase subunit 2 OS=Homo sapiens GN=MT-CO2 PE=1 SV=1	27.8	9	0.073	IFEMGPVFTL+ILYMTDEVNDPSLTIK+LLDVDNR+LLDVDNRVVLPIEAPIR+MMITSQDVLHSWAVPTLGLK+VVLPIEAPIR
277a	sp|P00367|DHE3_HUMAN	1.0000	Glutamate dehydrogenase 1, mitochondrial OS=Homo sapiens GN=GLUD1 PE=1 SV=2	24.2	9	0.067	ALASLMTYK+DDGSWEVIEGYR+GASIVEDKLVEDLR+HGGTIPIVPTAEFQDR+IIAEGANGPTTPEADKIFLER+ISGASEKDIVHSGLAYTMER+MVEGFFDR+TFVVQGFGNVGLHSMR+YNLGLDLR+YSTDVSVDEVK
272a	sp|O95793-2|STAU1_HUMAN sp|O95793-3|STAU1_HUMAN sp|O95793|STAU1_HUMAN tr|A0A087X1A5|A0A087X1A5_HUMAN	1.0000	Isoform of O95793, Isoform Short of Double-stranded RNA-binding protein Staufen homolog 1 OS=Homo sapiens GN=STAU1;Isoform of O95793, Isoform 3 of Double-stranded RNA-binding protein Staufen homolog 1 OS=Homo sapiens GN=STAU1;Double-stranded RNA-binding protein Staufen homolog 1 OS=Homo sapiens GN=STAU1 PE=1 SV=2;Isoform of O95793, Double-stranded RNA-binding protein Staufen homolog 1 OS=Homo sap…	19.7	9	0.070	ELLYGGTSPTAETILK+ILQNEPLPER+LLSELDQQSTEMPR+LPPLPAVER+TKPIVKPQTSPEYGQGINPISR+VQGFQVEYKDFPK+VSVGEFVGEGEGK
260a	sp|O75955|FLOT1_HUMAN	1.0000	Flotillin-1 OS=Homo sapiens GN=FLOT1 PE=1 SV=3	24.4	9	0.071	AAYDIEVNTR+AQQVAVQEQEIAR+DIHDDQDYLHSLGK+ITLVSSGSGTMGAAK+LTGVSISQVNHKPLR+TEAEIAHIALETLEGHQR+VASSDLVNMGISVVSYTLK
201b	sp|Q9Y6M1-1|IF2B2_HUMAN sp|Q9Y6M1|IF2B2_HUMAN tr|F8W930|F8W930_HUMAN	1.0000	Isoform of Q9Y6M1, Isoform 2 of Insulin-like growth factor 2 mRNA-binding protein 2 OS=Homo sapiens GN=IGF2BP2;Insulin-like growth factor 2 mRNA-binding protein 2 OS=Homo sapiens GN=IGF2BP2 PE=1 SV=2;Isoform of Q9Y6M1, Insulin-like growth factor 2 mRNA-binding protein 2 OS=Homo sapiens GN=IGF2BP2 PE=1 SV=1	13.8	9	0.048	ILVPTQFVGAIIGK+ISYIPDEEVSSPSPPQR+LYIGNLSPAVTADDLR+MVIITGPPEAQFK+TVNELQNLTSAEVIVPR
186a	sp|A0FGR8-2|ESYT2_HUMAN sp|A0FGR8-6|ESYT2_HUMAN sp|A0FGR8|ESYT2_HUMAN tr|A0A087WXU3|A0A087WXU3_HUMAN tr|H7BXI1|H7BXI1_HUMAN	1.0000	Isoform of A0FGR8, Isoform 2 of Extended synaptotagmin-2 OS=Homo sapiens GN=ESYT2;Isoform of A0FGR8, Isoform 6 of Extended synaptotagmin-2 OS=Homo sapiens GN=ESYT2;Extended synaptotagmin-2 OS=Homo sapiens GN=ESYT2 PE=1 SV=1;Isoform of A0FGR8, Extended synaptotagmin-2 OS=Homo sapiens GN=ESYT2 PE=1 SV=1;Isoform of A0FGR8, Extended synaptotagmin-2 (Fragment) OS=Homo sapiens GN=ESYT2 PE=1 SV=1	16.2	9	0.067	ADKDQANDGLSSALLILYLDSAR+FQLSNSGPNSTIK+GANTHLSTFSFTK+IHFIEAQDLQGKDTYLK+ISSNPNPVVQMSVGHK+ITVPLVSEVQIAQLR+LLDEWFTLDEVPK+NLIAFSEDGSDPYVR+TNEPVWEENFTFFIHNPK
15	sp|O43172-2|PRP4_HUMAN sp|O43172|PRP4_HUMAN	1.0000	Isoform of O43172, Isoform 2 of U4/U6 small nuclear ribonucleoprotein Prp4 OS=Homo sapiens GN=PRPF4;U4/U6 small nuclear ribonucleoprotein Prp4 OS=Homo sapiens GN=PRPF4 PE=1 SV=2	18.8	9	0.068	ALGEPITLFGEGPAER+GHNTNVGAIVFHPK+IWTHPGWSPLK+LWSLDSDEPVADIEGHTVR+NILSVVGTDALKK+QINVSTDDSEVK+TKAPDDLVAPVVK
140	sp|Q96PK6|RBM14_HUMAN	1.0000	RNA-binding protein 14 OS=Homo sapiens GN=RBM14 PE=1 SV=2	14.1	9	0.060	AQPSASLGVGYR+AQPSVSLGAAYR+ASYVAPLTAQPATYR+LSESQLSFR+TQPMTAQAASYR+TQSSASLAASYAAQQHPQAAASYR+YSGSYNDYLR
873a	sp|Q9Y679-2|AUP1_HUMAN sp|Q9Y679|AUP1_HUMAN	1.0000	Isoform of Q9Y679, Isoform Short of Ancient ubiquitous protein 1 OS=Homo sapiens GN=AUP1;Ancient ubiquitous protein 1 OS=Homo sapiens GN=AUP1 PE=1 SV=1	19.3	8	0.062	FPSSGPVTPQPTALTFAK+LPPTPLLLFPEEEATNGR+LRPQSAQSSFPPSPGPSPDVQLATLAQR+VKEVLPHVPLGVIQR
853a	sp|Q9Y285-2|SYFA_HUMAN sp|Q9Y285|SYFA_HUMAN tr|K7ER00|K7ER00_HUMAN	1.0000	Isoform of Q9Y285, Isoform 2 of Phenylalanine--tRNA ligase alpha subunit OS=Homo sapiens GN=FARSA;Phenylalanine--tRNA ligase alpha subunit OS=Homo sapiens GN=FARSA PE=1 SV=3;Isoform of Q9Y285, Phenylalanine--tRNA ligase alpha subunit OS=Homo sapiens GN=FARSA PE=1 SV=1	18.0	8	0.057	DPAEALQLPMDYVQR+HWELTAEGEEIAR+LDAEPRPPPTQEAA+LEASDGGLDSAELAAELGMEHQAVVGAVK+RLEASDGGLDSAELAAELGMEHQAVVGAVK+SLQALGEVIEAELR
802a	sp|Q9NYU1|UGGG2_HUMAN	1.0000	UDP-glucose:glycoprotein glucosyltransferase 2 OS=Homo sapiens GN=UGGT2 PE=1 SV=4	6.1	8	0.064	ANPGAWILR+AQNEEILYVLR+GILAAFLTQK+IIFVDADQIVR+LADVFYSHEVPLR+LGIIYNPTSK+LSEAPLESFYR+NYLSPTFK+TNAIDFLMDR
774a	sp|Q9HAV4|XPO5_HUMAN	1.0000	Exportin-5 OS=Homo sapiens GN=XPO5 PE=1 SV=1	6.6	8	0.062	DPLLLAIIPK+FDFDSDEDFNAFFNSSR+IFSFLLNTLQENVNK+QVLSGTLLADAVTWLFTSVLK+VLSDVDAFIAYVGTDQK
85	sp|Q13015|AF1Q_HUMAN	1.0000	Protein AF1q OS=Homo sapiens GN=MLLT11 PE=1 SV=1	91.1	8	0.054	APIASIHSFELDLL+MIGQATAADQEKNPEGDGLLEYSTFNFWR+MPIPELDLSELEGLGLSDTATYK+MRDPVSSQYSSFLFWR
762a	sp|Q9H3U1-2|UN45A_HUMAN sp|Q9H3U1|UN45A_HUMAN	1.0000	Isoform of Q9H3U1, Isoform 2 of Protein unc-45 homolog A OS=Homo sapiens GN=UNC45A;Protein unc-45 homolog A OS=Homo sapiens GN=UNC45A PE=1 SV=1	8.2	8	0.062	ALIPLALEGTDVGQTK+DNALTLLIK+EVQDLFEAQGNDR+GAVVVLNMVEASR+SWFEGQGLAGK+VEQMFQILLDPEEK
755a	sp|Q9H061|T126A_HUMAN	1.0000	Transmembrane protein 126A OS=Homo sapiens GN=TMEM126A PE=1 SV=1	28.2	8	0.055	ALQLSEPGKEIH+GNILSYWIR+IAAGLPMAGIPFLTTDLTYR+SNNKENITIVDISR
728a	sp|Q9BRX9|WDR83_HUMAN	1.0000	WD repeat domain-containing protein 83 OS=Homo sapiens GN=WDR83 PE=1 SV=1	17.8	8	0.051	AVVLWDVASGQVVR+LLDKDTGELLGEYK+RPEPVQTLDEAR+SRRPEPVQTLDEAR+VSDHEILAGSVDGR
725a	sp|Q9BQ70|TCF25_HUMAN	1.0000	Transcription factor 25 OS=Homo sapiens GN=TCF25 PE=1 SV=1	16.4	8	0.058	HVILSEIK+IEDSTGLNRPGPAPLSSR+LSPISHGNTIALFFR+SFYLALYK+SLLPNYTMEGERPEEGVAGGLNR+SSTGEASENGLEDIDR+VNNRFELINIDDLEDDPVVNGER
673a	sp|Q96AX9-11|MIB2_HUMAN sp|Q96AX9-13|MIB2_HUMAN sp|Q96AX9-14|MIB2_HUMAN sp|Q96AX9-2|MIB2_HUMAN sp|Q96AX9-3|MIB2_HUMAN sp|Q96AX9-6|MIB2_HUMAN sp|Q96AX9|MIB2_HUMAN tr|E9PD12|E9PD12_HUMAN tr|F2Z2L2|F2Z2L2_HUMAN	1.0000	Isoform of Q96AX9, Isoform 11 of E3 ubiquitin-protein ligase MIB2 OS=Homo sapiens GN=MIB2;Isoform of Q96AX9, Isoform 13 of E3 ubiquitin-protein ligase MIB2 OS=Homo sapiens GN=MIB2;Isoform of Q96AX9, Isoform 14 of E3 ubiquitin-protein ligase MIB2 OS=Homo sapiens GN=MIB2;Isoform of Q96AX9, Isoform 2 of E3 ubiquitin-protein ligase MIB2 OS=Homo sapiens GN=MIB2;Isoform of Q96AX9, Isoform 3 of E3 ubiqu…	13.2	8	0.063	AGYQGAHDLLLYDNAQIGVR+HQLLPLVADGAGGDPGPLQLLSR+KLRPDGSEVASAAPAPGPPR+LQAGHGEWTDDMAPALGR+LRPDGSEVASAAPAPGPPR+SVASVTWADGTTNVYR+TALQVAAYLGQVELIR+WGQQDGGEGGVGTVVELGR
667a	sp|Q969V3-2|NCLN_HUMAN sp|Q969V3|NCLN_HUMAN tr|K7EMW4|K7EMW4_HUMAN	1.0000	Isoform of Q969V3, Isoform 2 of Nicalin OS=Homo sapiens GN=NCLN;Nicalin OS=Homo sapiens GN=NCLN PE=1 SV=2;Isoform of Q969V3, Nicalin OS=Homo sapiens GN=NCLN PE=1 SV=1	19.4	8	0.065	AVSDWLIASVEGR+DPEFVFYDQLK+ELETVAAHQFPEVR+INLAEDVLAWEHER+LLDFSYEQYQK+QSAGAVVIILPR+QTQAASASQGSASAAEVLLR
634a	sp|Q8N1F7|NUP93_HUMAN	1.0000	Nuclear pore complex protein Nup93 OS=Homo sapiens GN=NUP93 PE=1 SV=2	15.4	8	0.060	EALQYFYFLR+FTSDTKPIINK+ILHTLLASGEDALDFTQESEPSYISDVGPPGR+LESLSAATTFEPLEPVKDTDIQGFLK+LTLSQFQK+LVPLNQESVEER+NEKDNALLSAIEESR+TLITFAGMIPYR
616a	sp|Q86TG7|PEG10_HUMAN tr|A0A087WUL4|A0A087WUL4_HUMAN tr|A0A087WX23|A0A087WX23_HUMAN tr|A0A087WXK2|A0A087WXK2_HUMAN	1.0000	Retrotransposon-derived protein PEG10 OS=Homo sapiens GN=PEG10 PE=1 SV=2;Isoform of Q86TG7, Retrotransposon-derived protein PEG10 OS=Homo sapiens GN=PEG10 PE=1 SV=1;Isoform of Q86TG7, Retrotransposon-derived protein PEG10 OS=Homo sapiens GN=PEG10 PE=1 SV=1;Isoform of Q86TG7, Retrotransposon-derived protein PEG10 OS=Homo sapiens GN=PEG10 PE=1 SV=1	11.9	8	0.063	AMIDSGASGNFIDHEYVAQNGIPLR+EQVEPTPEDEDDDIELR+LTEENTTLREQVEPTPEDEDDDIELR+RRDELSEEINNLR+YYYVQNVYTPVDEHVYPDHR
557a	sp|Q15459|SF3A1_HUMAN	1.0000	Splicing factor 3A subunit 1 OS=Homo sapiens GN=SF3A1 PE=1 SV=1	14.1	8	0.063	ASKPLPPAPAPDEYLVSPITGEK+EPPPEFEFIADPPSISAFDLDVVK+IGEEEIQKPEEK+LNGQVLVFTLPLTDQVSVIK+TQQAAQANITLQEQIEAIHK+VQAQVIQETIVPK
532a	sp|Q14204|DYHC1_HUMAN	1.0000	Cytoplasmic dynein 1 heavy chain 1 OS=Homo sapiens GN=DYNC1H1 PE=1 SV=5	2.5	8	0.058	IAFIMDESNVLDSGFLER+INEWLTLVEK+IQGLTVEQAEAVVR+TLINELVK+TPVIDADKPVSSQLR+VAAPDVVVPTLDTVR+VLRPQVTAVAQQNQGEVPEPQDMK+VTFVNFTVTR
527a	sp|Q13627-2|DYR1A_HUMAN sp|Q13627-3|DYR1A_HUMAN sp|Q13627-4|DYR1A_HUMAN sp|Q13627-5|DYR1A_HUMAN sp|Q13627|DYR1A_HUMAN	1.0000	Isoform of Q13627, Isoform 1 of Dual specificity tyrosine-phosphorylation-regulated kinase 1A OS=Homo sapiens GN=DYRK1A;Isoform of Q13627, Isoform 2 of Dual specificity tyrosine-phosphorylation-regulated kinase 1A OS=Homo sapiens GN=DYRK1A;Isoform of Q13627, Isoform 3 of Dual specificity tyrosine-phosphorylation-regulated kinase 1A OS=Homo sapiens GN=DYRK1A;Isoform of Q13627, Isoform 4 of Dual sp…	15.1	8	0.053	AFLNQAQIEVR+AYDRVEQEWVAIK+HINEVYYAK+IQPYYALQHSFFK+IVEVLGIPPAHILDQAPK+VEQEWVAIK+VYNDGYDDDNYDYIVK
505a	sp|Q10570|CPSF1_HUMAN	1.0000	Cleavage and polyadenylation specificity factor subunit 1 OS=Homo sapiens GN=CPSF1 PE=1 SV=2	6.4	8	0.060	ESLAEEHEGLVGEGQR+EVLLVALGSR+GFLYFNR+ISVLPAYLSYDAPWPVR+SSFLPSYIIDVR+TLSLHYFEEPELR+VLVDSSFGQPTTQGEAR
493a	sp|Q00610-2|CLH1_HUMAN sp|Q00610|CLH1_HUMAN tr|A0A087WVQ6|A0A087WVQ6_HUMAN	1.0000	Isoform of Q00610, Isoform 2 of Clathrin heavy chain 1 OS=Homo sapiens GN=CLTC;Clathrin heavy chain 1 OS=Homo sapiens GN=CLTC PE=1 SV=5;Isoform of Q00610, Clathrin heavy chain OS=Homo sapiens GN=CLTC PE=1 SV=1	6.2	8	0.058	IYIDSNNNPER+LAELEEFINGPNNAHIQQVGDR+LASTLVHLGEYQAAVDGAR+LLLPWLEAR+NLQNLLILTAIK+NNLAGAEELFAR+TSIDAYDNFDNISLAQR
447a	sp|P60842|IF4A1_HUMAN	1.0000	Eukaryotic initiation factor 4A-I OS=Homo sapiens GN=EIF4A1 PE=1 SV=1	19.2	8	0.058	ATQALVLAPTR+GFKDQIYDIFQK+GIYAYGFEKPSAIQQR+GYDVIAQAQSGTGK+LQMEAPHIIVGTPGR+VLITTDLLAR
50	sp|P28070|PSB4_HUMAN	1.0000	Proteasome subunit beta type-4 OS=Homo sapiens GN=PSMB4 PE=1 SV=4	35.2	8	0.065	FEGGVVIAADMLGSYGSLAR+FQIATVTEK+IPSTPDSFMDPASALYR+QPVLSQTEAR+QVLGQMVIDEELLGDGHSYSPR+TQNPMVTGTSVLGVK
444a	sp|P57740|NU107_HUMAN	1.0000	Nuclear pore complex protein Nup107 OS=Homo sapiens GN=NUP107 PE=1 SV=1	11.9	8	0.063	EADLDVATITK+EYLGANWTLEK+IQSALEEESVFAVTAVNASEK+LYHDPNVNGGTELEPVEGNPYR+SGFGEISSPVIR+TVVEALFQR+VLLQASQDENFGNTTPR+YLFTLIR
428c	sp|P55795|HNRH2_HUMAN	1.0000	Heterogeneous nuclear ribonucleoprotein H2 OS=Homo sapiens GN=HNRNPH2 PE=1 SV=1	18.5	8	0.043	EGRPSGEAFVELESEEEVK+HTGPNSPDTANDGFVR+STGEAFVQFASQEIAEK+VHIEIGPDGR+VTGEADVEFATHEDAVAAMAK
425b	tr|M0QZM1|M0QZM1_HUMAN	1.0000	Isoform of P52272, Heterogeneous nuclear ribonucleoprotein M (Fragment) OS=Homo sapiens GN=HNRNPM PE=1 SV=1	23.5	8	0.034	GIGMGNIGPAGMGMEGIGFGINK+INGGGGGSVPGIER+MGAGMGFGLER+MGPAMGPALGAGIER+MGPLGLDHMASSIER+MVPAGMGAGLER
419a	sp|P51571|SSRD_HUMAN	1.0000	Translocon-associated protein subunit delta OS=Homo sapiens GN=SSR4 PE=1 SV=1	31.2	8	0.058	FFDEESYSLLR+FFDEESYSLLRK+NNEDISIIPPLFTVSVDHR+VQNMALYADVGGK+YQVSWSLDHK
418a	sp|P51511|MMP15_HUMAN	1.0000	Matrix metalloproteinase-15 OS=Homo sapiens GN=MMP15 PE=1 SV=1	10.0	8	0.061	DVDNFKLPEDDLR+GAFLSNDAAYTYFYK+GDPGYPKPISVWQGIPASPK+VWEQATPLVFQEVPYEDIR
411a	sp|P49815-2|TSC2_HUMAN sp|P49815-3|TSC2_HUMAN sp|P49815-4|TSC2_HUMAN sp|P49815-5|TSC2_HUMAN sp|P49815-6|TSC2_HUMAN sp|P49815-7|TSC2_HUMAN sp|P49815|TSC2_HUMAN tr|H3BMQ0|H3BMQ0_HUMAN	1.0000	Isoform of P49815, Isoform 2 of Tuberin OS=Homo sapiens GN=TSC2;Isoform of P49815, Isoform 3 of Tuberin OS=Homo sapiens GN=TSC2;Isoform of P49815, Isoform 4 of Tuberin OS=Homo sapiens GN=TSC2;Isoform of P49815, Isoform 5 of Tuberin OS=Homo sapiens GN=TSC2;Isoform of P49815, Isoform 6 of Tuberin OS=Homo sapiens GN=TSC2;Isoform of P49815, Isoform 7 of Tuberin OS=Homo sapiens GN=TSC2;Tuberin OS=Homo…	8.3	8	0.065	APAQTPAEPTPGYEVGQR+EAPAKLESQAGQQVSR+IAVLYVGEGQSNSELAILSNEHGSYR+LVTVTTSVGTGTR+SLLGLDSGELQSGPESSSSPGVHVR+VGALDVPASQFLGSATSPGPR+VVSSEGGRPSVDLSFQPSQPLSK
387a	sp|P42704|LPPRC_HUMAN	1.0000	Leucine-rich PPR motif-containing protein, mitochondrial OS=Homo sapiens GN=LRPPRC PE=1 SV=3	9.0	8	0.060	AGYPQYVSEILEK+DAGIEPGPDTYLALLNAYAEKGDIDHVK+GDVENIEVVQK+IQEENVIPR+LGAVYDVSHYNALLK+MVFINNIALAQIK+SNTLPISLQSIR+TVLDQQQTPSR+VIEPQYFGLAYLFR
359a	sp|P28340|DPOD1_HUMAN tr|M0R2B7|M0R2B7_HUMAN	1.0000	DNA polymerase delta catalytic subunit OS=Homo sapiens GN=POLD1 PE=1 SV=2;Isoform of P28340, DNA polymerase OS=Homo sapiens GN=POLD1 PE=1 SV=1	6.5	8	0.047	IDISQLVITK+IFEPILGEGR+SEGGEDYTGATVIEPLK+VQTFPFLGR+VSANSVYGFTGAQVGK+VYFPYLLISK
343a	sp|P25685|DNJB1_HUMAN	1.0000	DnaJ homolog subfamily B member 1 OS=Homo sapiens GN=DNAJB1 PE=1 SV=4	20.6	8	0.060	EGDQTSNNIPADIVFVLK+FKEIAEAYDVLSDPR+KVPGEGLPLPK+NPFDTFFGQR+TIPVVFK+TVLEQVLPI
337a	sp|P23246|SFPQ_HUMAN	1.0000	Splicing factor, proline- and glutamine-rich OS=Homo sapiens GN=SFPQ PE=1 SV=2	13.6	8	0.061	ANLSLLR+DKLESEMEDAYHEHQANLLR+FAQHGTFEYEYSQR+FGQGGAGPVGGQGPR+GIVEFASKPAAR+LFVGNLPADITEDEFK+LFVGNLPADITEDEFKR+YGEPGEVFINK
331a	sp|P21796|VDAC1_HUMAN	1.0000	Voltage-dependent anion-selective channel protein 1 OS=Homo sapiens GN=VDAC1 PE=1 SV=2	38.2	8	0.065	LTFDSSFSPNTGKK+LTLSALIDGK+TDEFQLHTNVNDGTEFGGSIYQK+TKSENGLEFTSSGSANTETTK+VNNSSLIGLGYTQTLKPGIK+WNTDNTLGTEITVEDQLAR+WTEYGLTFTEK
281a	sp|P04792|HSPB1_HUMAN	1.0000	Heat shock protein beta-1 OS=Homo sapiens GN=HSPB1 PE=1 SV=2	40.0	8	0.065	GPSWDPFR+KYTLPPGVDPTQVSSSLSPEGTLTVEAPMPK+LATQSNEITIPVTFESR+LFDQAFGLPR+VSLDVNHFAPDELTVK
280a	sp|P04406-2|G3P_HUMAN sp|P04406|G3P_HUMAN	1.0000	Isoform of P04406, Isoform 2 of Glyceraldehyde-3-phosphate dehydrogenase OS=Homo sapiens GN=GAPDH;Glyceraldehyde-3-phosphate dehydrogenase OS=Homo sapiens GN=GAPDH PE=1 SV=3	31.4	8	0.054	GALQNIIPASTGAAK+LISWYDNEFGYSNR+LVINGNPITIFQER+LVINGNPITIFQERDPSK+VIHDNFGIVEGLMTTVHAITATQK+WGDAGAEYVVESTGVFTTMEK
274a	sp|O95817|BAG3_HUMAN	1.0000	BAG family molecular chaperone regulator 3 OS=Homo sapiens GN=BAG3 PE=1 SV=3	16.9	8	0.061	AAPSTAPAEATPPKPGEAEAPPK+ELLALDSVDPEGR+EVDSKPVSQKPPPPSEKVEVK+IDPQTGWPFFVDHNSR+SSLGSHQLPR+VQGLEQAVDNFEGK
271a	sp|O95714|HERC2_HUMAN	1.0000	E3 ubiquitin-protein ligase HERC2 OS=Homo sapiens GN=HERC2 PE=1 SV=2	2.2	8	0.062	AAGPEPQALDEFTSLLIADDTR+ALSFTGSALAALVK+LEGIDTILK+LLTTEFGQSININR+LSSQPVVVESSHPYTDDTSTSGTVK+SILDSWVWGK+SLNVSSSVNQASR
262a	sp|O94822-3|LTN1_HUMAN sp|O94822|LTN1_HUMAN	1.0000	Isoform of O94822, Isoform 3 of E3 ubiquitin-protein ligase listerin OS=Homo sapiens GN=LTN1;E3 ubiquitin-protein ligase listerin OS=Homo sapiens GN=LTN1 PE=1 SV=6	7.5	8	0.063	ETPDTLSDPQTVPEEEREAK+FLSTLLDSFSSSR+ISEPEADVESVLGVSNLLQVLQKPK+LADISINYVNER+LMPELPQYDQDNLK+LMPENPTYAETAVEVPNKDPK+NFLTSLVAGLSTER+QSIVQAKPLEIAK
214a	sp|O15047|SET1A_HUMAN	1.0000	Histone-lysine N-methyltransferase SETD1A OS=Homo sapiens GN=SETD1A PE=1 SV=3	6.3	8	0.059	EVPVPTPAPVEVPVPER+GSTPYSQDSAYSSSTTSTSFKPR+LIVDPALDPALR+LLSAIGTSAIMDSDLLK+RKEPSEISEASEEK+SGSPAPETTNESVPFAQHSSLDSR
209a	sp|O14818|PSA7_HUMAN	1.0000	Proteasome subunit alpha type-7 OS=Homo sapiens GN=PSMA7 PE=1 SV=1	27.8	8	0.060	AITVFSPDGHLFQVEYAQEAVK+AITVFSPDGHLFQVEYAQEAVKK+ALLEVVQSGGK+GRDIVVLGVEK+ILNPEEIEK+NYTDEAIETDDLTIK
202b	sp|P27986-4|P85A_HUMAN sp|P27986|P85A_HUMAN	1.0000	Isoform of P27986, Isoform 4 of Phosphatidylinositol 3-kinase regulatory subunit alpha OS=Homo sapiens GN=PIK3R1;Phosphatidylinositol 3-kinase regulatory subunit alpha OS=Homo sapiens GN=PIK3R1 PE=1 SV=2	13.0	8	0.057	FSAASSDNTENLIK+MNSIKPDLIQLR+NESLAQYNPK+TAIEAFNETIK+TATGYGFAEPYNLYSSLK+VLSEIFSPMLFR+YQQDQVVKEDNIEAVGK
187a	sp|A2RUB1-2|MEIOC_HUMAN sp|A2RUB1|MEIOC_HUMAN	1.0000	Isoform of A2RUB1, Isoform 2 of Meiosis-specific coiled-coil domain-containing protein MEIOC OS=Homo sapiens GN=MEIOC;Meiosis-specific coiled-coil domain-containing protein MEIOC OS=Homo sapiens GN=MEIOC PE=2 SV=3	15.8	8	0.061	HLDGLSQNTYQDLLESQGHSNSHR+HLESIHIVQSR+HNFQAKPQSGHYDPEEGPK+LANGTPETPTVEADTYTK+SSLLHASISTALDR+SVNLLSNSATSSGGINLNRPTWMNVQTK+TTFQEYPLIK
160	sp|Q9NT22|EMIL3_HUMAN	1.0000	EMILIN-3 OS=Homo sapiens GN=EMILIN3 PE=2 SV=2	9.3	8	0.055	APAVPVGFGVIPEGLVGPGDR+EAPPSPLTSLALLEEYVDRR+LWGSLLDGFEQK+QELSQLGSQLQGLSVSGR
114	sp|Q6P5Z2|PKN3_HUMAN	1.0000	Serine/threonine-protein kinase N3 OS=Homo sapiens GN=PKN3 PE=1 SV=1	14.1	8	0.064	AAVPGYPQPSGTPVKPTALTGTLQVR+ALAEAQAQLQESSQK+DLKLDNLLLDAQGFLK+GRGELASEVLAVLK+ISSLEASGSPEPGPELLAEELQHR+LYLPQEPTSEETPR+SPAAALASSPSEGWLR
518b	sp|Q13043-2|STK4_HUMAN sp|Q13043|STK4_HUMAN	0.9999	Isoform of Q13043, Isoform 2 of Serine/threonine-protein kinase 4 OS=Homo sapiens GN=STK4;Serine/threonine-protein kinase 4 OS=Homo sapiens GN=STK4 PE=1 SV=2	14.7	8	0.036	AGNILLNTEGHAK+AIFMIPTNPPPTFR+KPELWSDNFTDFVK+LADFGVAGQLTDTMAK+QPEEVFDVLEK
99	sp|Q15678|PTN14_HUMAN	1.0000	Tyrosine-protein phosphatase non-receptor type 14 OS=Homo sapiens GN=PTPN14 PE=1 SV=2	9.4	7	0.054	AHSGILPAEAELMYINEVER+ANGIFSTAALPENAER+GILHTDSQSQSLR+IPNKPPPEYPGPR+NLNIINTHAYNQPEDLVYSQPEMR+TFQEDSSPVVHQSLQEVSEPLTATK
816a	sp|Q9UBB9|TFP11_HUMAN	1.0000	Tuftelin-interacting protein 11 OS=Homo sapiens GN=TFIP11 PE=1 SV=1	9.7	7	0.046	DMVVNLFHELEK+DVFTPGSWEAFMVK+ENIAYLTHTER+HNVPDDGLPLQSQQLPQSGK+IFETLQDKYYEEYR+SFMDFGSWER
89	sp|Q14999-2|CUL7_HUMAN sp|Q14999|CUL7_HUMAN	1.0000	Isoform of Q14999, Isoform 2 of Cullin-7 OS=Homo sapiens GN=CUL7;Cullin-7 OS=Homo sapiens GN=CUL7 PE=1 SV=2	5.3	7	0.056	ILLDLEQALSSEGTQENK+SEFASGNTYALYVR+SPGSIFQPQLADVSPGLPAAQAQPSFR+TQILLSLSQQEAIEK+VPLGPGLHAYPDELIR
787a	sp|Q9NR30-2|DDX21_HUMAN sp|Q9NR30|DDX21_HUMAN	1.0000	Isoform of Q9NR30, Isoform 2 of Nucleolar RNA helicase 2 OS=Homo sapiens GN=DDX21;Nucleolar RNA helicase 2 OS=Homo sapiens GN=DDX21 PE=1 SV=5	11.3	7	0.052	APQVLVLAPTR+EGAFSNFPISEETIK+GAVEALAAALAHISGATSVDQR+GVTFLFPIQAK+IGVPSATEIIK+TFSFAIPLIEK
779a	sp|Q9HCU5|PREB_HUMAN	1.0000	Prolactin regulatory element-binding protein OS=Homo sapiens GN=PREB PE=1 SV=2	22.8	7	0.057	AHEGEIEDLALGPDGK+APFPLYALQVDPSTGLLIAAGGGGAAK+DQLVTQLHWQENGPTFSSTPYR+FGQVPDQPAGLR+VENLQAVQTDFSSDPLQK
749a	sp|Q9C037-2|TRIM4_HUMAN sp|Q9C037|TRIM4_HUMAN	1.0000	Isoform of Q9C037, Isoform Beta of E3 ubiquitin-protein ligase TRIM4 OS=Homo sapiens GN=TRIM4;E3 ubiquitin-protein ligase TRIM4 OS=Homo sapiens GN=TRIM4 PE=1 SV=2	15.4	7	0.053	FQVAVNLAEDTAHPK+HPSAPAALRPNWALAR+LHNFLVEEEDLFLQR+SEIQDVNYSLEAVK+SQAPTLELLQNPK
743a	sp|Q9BYD3|RM04_HUMAN tr|K7ES61|K7ES61_HUMAN	1.0000	39S ribosomal protein L4, mitochondrial OS=Homo sapiens GN=MRPL4 PE=1 SV=1;Isoform of Q9BYD3, 39S ribosomal protein L4, mitochondrial (Fragment) OS=Homo sapiens GN=MRPL4 PE=1 SV=1	32.3	7	0.058	ATENPEQVASEGLPEPVLR+AWLRPTGSQGLSSLAEEAAR+TFNLIPAVGLNVHSMLK+VGLADLHPDVFATAPR+WGDSVLLVDLTHEEMPQSIVEATSR
742a	sp|Q9BY77|PDIP3_HUMAN tr|F6VRR5|F6VRR5_HUMAN	1.0000	Polymerase delta-interacting protein 3 OS=Homo sapiens GN=POLDIP3 PE=1 SV=2;Isoform of Q9BY77, Polymerase delta-interacting protein 3 OS=Homo sapiens GN=POLDIP3 PE=1 SV=1	33.3	7	0.057	EMLNSRKQQTTVPQKPR+LVHPGVAEVVFVK+QNLYDLDEDDDGIASVPTK+RVNSASSSNPPAEVDPDTILK+SSGASVTTQPTEFK+SSPAAFINPPIGTVTPALK+VGIQQGLLSQSTRTATFQQR+VVQNDAYTAPALPSSIR
717a	sp|Q99615|DNJC7_HUMAN	1.0000	DnaJ homolog subfamily C member 7 OS=Homo sapiens GN=DNAJC7 PE=1 SV=2	16.2	7	0.054	AVQFFVQALR+EAETFKEQGNAYYAK+EALGDAQQSVR+EVGEAFTILSDPK+LAYELYTEALGIDPNNIK+YPEAQSVASDILR
713a	sp|Q99523|SORT_HUMAN	1.0000	Sortilin OS=Homo sapiens GN=SORT1 PE=1 SV=3	11.6	7	0.055	ADLGALELWR+DITDLINNTFIR+DPIYFTGLASEPGAR+EEHLTTNGYRK+IYSFGLGGR+VVLTAEVSGGSR+YSVLQQHAEANGVDGVDALDTASHTNK
697a	sp|Q96KA5-2|CLP1L_HUMAN sp|Q96KA5|CLP1L_HUMAN	1.0000	Isoform of Q96KA5, Isoform 2 of Cleft lip and palate transmembrane protein 1-like protein OS=Homo sapiens GN=CLPTM1L;Cleft lip and palate transmembrane protein 1-like protein OS=Homo sapiens GN=CLPTM1L PE=1 SV=1	12.9	7	0.056	KPTSALDEPVSHWRPR+LALNVMADNFVFDGSSLPADVHR+LQLSVYTTTR+TVHYLPILFIDQLSNR
78	sp|P83731|RL24_HUMAN tr|C9JNW5|C9JNW5_HUMAN tr|C9JXB8|C9JXB8_HUMAN	1.0000	60S ribosomal protein L24 OS=Homo sapiens GN=RPL24 PE=1 SV=1;Isoform of P83731, 60S ribosomal protein L24 OS=Homo sapiens GN=RPL24 PE=1 SV=1;Isoform of P83731, 60S ribosomal protein L24 OS=Homo sapiens GN=RPL24 PE=1 SV=1	28.1	7	0.057	AITGASLADIMAK+QINWTVLYR+TDGKVFQFLNAK+VFQFLNAK
682a	sp|Q96DI7|SNR40_HUMAN	1.0000	U5 small nuclear ribonucleoprotein 40 kDa protein OS=Homo sapiens GN=SNRNP40 PE=1 SV=1	27.5	7	0.054	FVYVWDTTSR+GHADSVTGLSLSSEGSYLLSNAMDNTVR+HELLLGAGSGPGAGQQQATPGALLQAGPPR+LPGHAGSINEVAFHPDEPIIISASSDKR+QRHELLLGAGSGPGAGQQQATPGALLQAGPPR
681a	sp|Q96DH6-2|MSI2H_HUMAN sp|Q96DH6|MSI2H_HUMAN tr|B4DHE8|B4DHE8_HUMAN	1.0000	Isoform of Q96DH6, Isoform 2 of RNA-binding protein Musashi homolog 2 OS=Homo sapiens GN=MSI2;RNA-binding protein Musashi homolog 2 OS=Homo sapiens GN=MSI2 PE=1 SV=1;Isoform of Q96DH6, RNA-binding protein Musashi homolog 2 OS=Homo sapiens GN=MSI2 PE=1 SV=1	34.7	7	0.057	GFGFVTFADPASVDK+GFGFVTFADPASVDKVLGQPHHELDSK+GFGFVTFENEDVVEK+IFVGGLSANTVVEDVK+MFIGGLSWQTSPDSLR+MFIGGLSWQTSPDSLRDYFSK+QYFEQFGK
676a	sp|Q96CP6-2|GRM1A_HUMAN sp|Q96CP6-3|GRM1A_HUMAN sp|Q96CP6|GRM1A_HUMAN tr|M0QZ12|M0QZ12_HUMAN	1.0000	Isoform of Q96CP6, Isoform 2 of GRAM domain-containing protein 1A OS=Homo sapiens GN=GRAMD1A;Isoform of Q96CP6, Isoform 3 of GRAM domain-containing protein 1A OS=Homo sapiens GN=GRAMD1A;GRAM domain-containing protein 1A OS=Homo sapiens GN=GRAMD1A PE=1 SV=2;Isoform of Q96CP6, GRAM domain-containing protein 1A OS=Homo sapiens GN=GRAMD1A PE=1 SV=1	13.2	7	0.052	ASVELLDEMK+GGVPGTPSTQSLGSR+GKFPQTATEWAEILALQK+LHQGITVSDPPFDTQPRPDDSFS+LLINSVFHVGAER+NSWSGIEDYFHHLER
666a	sp|Q969U6|FBXW5_HUMAN	1.0000	F-box/WD repeat-containing protein 5 OS=Homo sapiens GN=FBXW5 PE=1 SV=1	14.3	7	0.057	HGYIWDR+IFDLGSDNEEVVAGPAPAHAK+IQNLNASTVR+QILPHQMTTAGPVLGEGR+TFFSWLASQR+VAELLAQGHTKPPER
657a	sp|Q92615|LAR4B_HUMAN	1.0000	La-related protein 4B OS=Homo sapiens GN=LARP4B PE=1 SV=3	10.2	7	0.057	EISESTPVEEVEALFK+GPGLLESPSIFNFTADR+LSSLIIGPSK+NGFRPLDVSLYAQQR+TLSADASVNTLPVVVSR
653a	sp|Q8WUK0-2|PTPM1_HUMAN sp|Q8WUK0|PTPM1_HUMAN	1.0000	Isoform of Q8WUK0, Isoform 2 of Phosphatidylglycerophosphatase and protein-tyrosine phosphatase 1 OS=Homo sapiens GN=PTPMT1;Phosphatidylglycerophosphatase and protein-tyrosine phosphatase 1 OS=Homo sapiens GN=PTPMT1 PE=1 SV=1	35.0	7	0.054	GVITMNEEYETR+IDPTVLLGALPLR+QLVQDENVR+SYIHIRPGQLDVLK
638a	sp|Q8N766-2|EMC1_HUMAN sp|Q8N766-3|EMC1_HUMAN sp|Q8N766-4|EMC1_HUMAN sp|Q8N766|EMC1_HUMAN	1.0000	Isoform of Q8N766, Isoform 2 of ER membrane protein complex subunit 1 OS=Homo sapiens GN=EMC1;Isoform of Q8N766, Isoform 3 of ER membrane protein complex subunit 1 OS=Homo sapiens GN=EMC1;Isoform of Q8N766, Isoform 4 of ER membrane protein complex subunit 1 OS=Homo sapiens GN=EMC1;ER membrane protein complex subunit 1 OS=Homo sapiens GN=EMC1 PE=1 SV=1	9.5	7	0.055	FNVEDGEIVQQVR+HLLIGLPSGAILSLPK+LFGIESSSGTILWK+QIPLQSLDLEFGSGFQPR+VLLLIDDEYKVTAFPATR+VLPTQPNPVDASR
612a	sp|Q7Z494|NPHP3_HUMAN	1.0000	Nephrocystin-3 OS=Homo sapiens GN=NPHP3 PE=1 SV=1	6.5	7	0.056	DLGLLSQAIVPLQR+ELEALATLYQK+GVGAGGLLGASFK+LNDLVAAPAPIPPLLVSGGPGSGK+TAHSPNVFLQQGQR+WLIDPLPVNVR
604a	sp|Q6UUV7-3|CRTC3_HUMAN sp|Q6UUV7|CRTC3_HUMAN	1.0000	Isoform of Q6UUV7, Isoform 3 of CREB-regulated transcription coactivator 3 OS=Homo sapiens GN=CRTC3;CREB-regulated transcription coactivator 3 OS=Homo sapiens GN=CRTC3 PE=1 SV=2	20.1	7	0.056	AFEQLMTDLTLSR+LFSLSNPSLSTTNLSGPSR+LTQYHGGSLPNVSQLR+QFDGSAFGANYSSQPLDESWPR+SNPSIQATLNK+SSASEFQPSFHQADNVR+TVLSSSLNNHPQTSVPNASALHPSLR
601a	sp|Q6PGP7|TTC37_HUMAN	1.0000	Tetratricopeptide repeat protein 37 OS=Homo sapiens GN=TTC37 PE=1 SV=1	5.8	7	0.049	AALNELLK+AILLLQTAEDQDTYNVAIR+ASELNPESIYSVFK+AVHSNPGDPALWSLLSR+IVDNLGASGNSLYQR+TLDQISDADNIPGLLVLK
594a	sp|Q6P1M0|S27A4_HUMAN	1.0000	Long-chain fatty acid transport protein 4 OS=Homo sapiens GN=SLC27A4 PE=1 SV=1	11.8	7	0.056	ILSFVYPIR+LGVEAALINTNLR+QLDEYSSSVANFLQAR+QSIWTNFSSR+TVPILFASTVR+WKGENVSTTEVEGTLSR
582a	sp|Q5SW79|CE170_HUMAN	1.0000	Centrosomal protein of 170 kDa OS=Homo sapiens GN=CEP170 PE=1 SV=1	7.0	7	0.048	ASVASEVSTTSSTSKPPTGR+FGYDTNLFTVVQGEMR+QTSSTPSSLALTSASR+SGDPRPQAAEPPDHLTITR+SSPVNNHHSPGQTPTLGQPEAR+VFGVDDNQDYNRPVINEK
578a	sp|Q5JTV8-3|TOIP1_HUMAN sp|Q5JTV8|TOIP1_HUMAN tr|A0A0A0MSK5|A0A0A0MSK5_HUMAN tr|J3KN66|J3KN66_HUMAN	1.0000	Isoform of Q5JTV8, Isoform 3 of Torsin-1A-interacting protein 1 OS=Homo sapiens GN=TOR1AIP1;Torsin-1A-interacting protein 1 OS=Homo sapiens GN=TOR1AIP1 PE=1 SV=2;Isoform of Q5JTV8, Torsin-1A-interacting protein 1 OS=Homo sapiens GN=TOR1AIP1 PE=1 SV=1;Isoform of Q5JTV8, Torsin-1A-interacting protein 1 OS=Homo sapiens GN=TOR1AIP1 PE=1 SV=1	22.3	7	0.051	LQQQHSEQPPLQPSPVMTR+QVTGQPQNASFVK+SQPAILLLTAAR+SSSQYIESFWQSSQSQNFTAHDKQPSVLSSGYQK+VNFSEEGETEEDDQDSSHSSVTTVK
542a	sp|Q14764|MVP_HUMAN	1.0000	Major vault protein OS=Homo sapiens GN=MVP PE=1 SV=4	11.8	7	0.054	DAQGLVLFDVTGQVR+DITPLQVVLPNTALHLK+ELLELEALSMAVESTGTAK+LLQSLGLK+RVASGPSPGEGISPQSAQAPQAPGDNHVVPVLR+VASGPSPGEGISPQSAQAPQAPGDNHVVPVLR+VPHNAAVQVYDYR
537a	sp|Q14498-2|RBM39_HUMAN sp|Q14498-3|RBM39_HUMAN sp|Q14498|RBM39_HUMAN tr|A0A0U1RQH7|A0A0U1RQH7_HUMAN tr|G3XAC6|G3XAC6_HUMAN	1.0000	Isoform of Q14498, Isoform 2 of RNA-binding protein 39 OS=Homo sapiens GN=RBM39;Isoform of Q14498, Isoform 3 of RNA-binding protein 39 OS=Homo sapiens GN=RBM39;RNA-binding protein 39 OS=Homo sapiens GN=RBM39 PE=1 SV=2;Isoform of Q14498, RNA-binding protein 39 (Fragment) OS=Homo sapiens GN=RBM39 PE=4 SV=1;Isoform of Q14498, RNA-binding protein 39 OS=Homo sapiens GN=RBM39 PE=1 SV=1	30.6	7	0.051	DLEEFFSTVGK+GIFEPFGR+IESIQLMMDSETGR+TDASSASSFLDSDELER+TGIDLGTTGR+VLGVPIIVQASQAEK
536a	sp|Q14318-2|FKBP8_HUMAN sp|Q14318|FKBP8_HUMAN	1.0000	Isoform of Q14318, Isoform 2 of Peptidyl-prolyl cis-trans isomerase FKBP8 OS=Homo sapiens GN=FKBP8;Peptidyl-prolyl cis-trans isomerase FKBP8 OS=Homo sapiens GN=FKBP8 PE=1 SV=2	18.4	7	0.057	ADFVLAANSYDLAIK+TAVDGPDLEMLTGQER+TLVPGPPGSSRPVK+VDMTFEEEAQLLQLK+VLAQQGEYSEAIPILR
512a	sp|Q12979-4|ABR_HUMAN sp|Q12979|ABR_HUMAN	1.0000	Isoform of Q12979, Isoform 4 of Active breakpoint cluster region-related protein OS=Homo sapiens GN=ABR;Active breakpoint cluster region-related protein OS=Homo sapiens GN=ABR PE=2 SV=2	11.7	7	0.047	ATATTSQPVLTIQQIETIFYK+ISGVATDIQALK+LASQLGVYK+LYPAFMEGIALSDPAAK+SQGGGDGVSPTPPEGLAPGVEAGK+SYLFLLSSDYER
511a	sp|Q12923-3|PTN13_HUMAN sp|Q12923-4|PTN13_HUMAN sp|Q12923|PTN13_HUMAN	1.0000	Isoform of Q12923, Isoform 3 of Tyrosine-protein phosphatase non-receptor type 13 OS=Homo sapiens GN=PTPN13;Isoform of Q12923, Isoform 4 of Tyrosine-protein phosphatase non-receptor type 13 OS=Homo sapiens GN=PTPN13;Tyrosine-protein phosphatase non-receptor type 13 OS=Homo sapiens GN=PTPN13 PE=1 SV=2	3.7	7	0.052	AISTGSLASSTLNK+LAVRPLSVQAEILK+LDLSYIKEELPK+MTIEPFISLDLPR+TYHGDVFSTSSESPSIISSESDFR+YSDGSIALDIFGPQK
472a	sp|P62333|PRS10_HUMAN tr|A0A087X2I1|A0A087X2I1_HUMAN	1.0000	26S protease regulatory subunit 10B OS=Homo sapiens GN=PSMC6 PE=1 SV=1;Isoform of P62333, 26S protease regulatory subunit 10B OS=Homo sapiens GN=PSMC6 PE=1 SV=1	18.3	7	0.055	ALQSVGQIVGEVLK+ELREVIELPLTNPELFQR+EVIELPLTNPELFQR+HGEIDYEAIVK+KIHIDLPNEQAR+VVSSSIVDKYIGESAR
456a	sp|P61962|DCAF7_HUMAN	1.0000	DDB1- and CUL4-associated factor 7 OS=Homo sapiens GN=DCAF7 PE=1 SV=1	18.1	7	0.056	DMFASVGADGSVR+LALGSFVEEYNNK+LMWIPDTK+NTFDHPYPTTK+TQLIAHDKEVYDIAFSR
450a	sp|P60900|PSA6_HUMAN tr|G3V5Z7|G3V5Z7_HUMAN	1.0000	Proteasome subunit alpha type-6 OS=Homo sapiens GN=PSMA6 PE=1 SV=1;Isoform of P60900, Proteasome subunit alpha type OS=Homo sapiens GN=PSMA6 PE=1 SV=1	27.2	7	0.055	AINQGGLTSVAVR+ILTEAEIDAHLVALAERD+KVPDKLLDSSTVTHLFK+LLDSSTVTHLFK+LYQVEYAFK+QTESTSFLEK
429a	sp|P52701|MSH6_HUMAN	1.0000	DNA mismatch repair protein Msh6 OS=Homo sapiens GN=MSH6 PE=1 SV=2	7.2	7	0.051	FPDLTVELNR+GGHFYSAKPEILR+GTQTYSVLEGDPSENYSK+IIGIMEEVADGFK+LANLPEEVIQK+TLFSTHYHSLVEDYSQNVAVR+VHVQFFDDSPTR
423a	sp|P51665|PSMD7_HUMAN	1.0000	26S proteasome non-ATPase regulatory subunit 7 OS=Homo sapiens GN=PSMD7 PE=1 SV=2	30.6	7	0.056	DIKDTTVGTLSQR+DLGLPTEAYISVEEVHDDGTPTSK+SVVALHNLINNK+TFEHVTSEIGAEEAEEVGVEHLLR+TNDQMVVVYLASLIR+VVGVLLGSWQK
422a	sp|P51648-2|AL3A2_HUMAN sp|P51648|AL3A2_HUMAN tr|J3QRD1|J3QRD1_HUMAN	1.0000	Isoform of P51648, Isoform 2 of Fatty aldehyde dehydrogenase OS=Homo sapiens GN=ALDH3A2;Fatty aldehyde dehydrogenase OS=Homo sapiens GN=ALDH3A2 PE=1 SV=1;Isoform of P51648, Fatty aldehyde dehydrogenase OS=Homo sapiens GN=ALDH3A2 PE=1 SV=1	16.0	7	0.056	HLTPVTLELGGK+ILSLLEGQK+NVDEAINFINER+VMQEEIFGPILPIVPVK+YIAPTVLTDVDPK
47	sp|P20618|PSB1_HUMAN	1.0000	Proteasome subunit beta type-1 OS=Homo sapiens GN=PSMB1 PE=1 SV=2	27.8	7	0.053	AGGSASAMLQPLLDNQVGFK+DVYTGDALR+GAVYSFDPVGSYQR+LSEGFSIHTR+NMQNVEHVPLSLDR
46	sp|P17096-3|HMGA1_HUMAN sp|P17096|HMGA1_HUMAN	1.0000	Isoform of P17096, Isoform HMG-R of High mobility group protein HMG-I/HMG-Y OS=Homo sapiens GN=HMGA1;High mobility group protein HMG-I/HMG-Y OS=Homo sapiens GN=HMGA1 PE=1 SV=3	23.4	7	0.054	KQPPVSPGTALVGSQK+KQPPVSPGTALVGSQKEPSEVPTPK
389a	sp|P43307|SSRA_HUMAN	1.0000	Translocon-associated protein subunit alpha OS=Homo sapiens GN=SSR1 PE=1 SV=3	21.0	7	0.055	FLVGFTNK+GEDFPANNIVK+GTEDFIVESLDASFR+VEMGTSSQNDVDMSWIPQETLNQINK
388a	sp|P43243|MATR3_HUMAN tr|A0A0R4J2E8|A0A0R4J2E8_HUMAN tr|A8MXP9|A8MXP9_HUMAN	1.0000	Matrin-3 OS=Homo sapiens GN=MATR3 PE=1 SV=2;Isoform of P43243, Matrin-3 OS=Homo sapiens GN=MATR3 PE=4 SV=1;Isoform of P43243, Matrin-3 OS=Homo sapiens GN=MATR3 PE=1 SV=1	9.9	7	0.056	ALWFQGR+GDADQASNILASFGLSAR+GNLGAGNGNLQGPR+GPLPLSSQ+IGPYQPNVPVGIDYVIPK+VIHLSNLPHSGYSDSAVLK
385a	sp|P42356|PI4KA_HUMAN tr|J3KN10|J3KN10_HUMAN	1.0000	Phosphatidylinositol 4-kinase alpha OS=Homo sapiens GN=PI4KA PE=1 SV=4;Isoform of P42356, Phosphatidylinositol 4-kinase alpha OS=Homo sapiens GN=PI4KA PE=1 SV=1	4.0	7	0.049	ITVPDTYEAR+LDPGAVSDVPEAIK+LLTLGLSLLHADVVPNATIR+QYGDESTLAFQQAR+SPLLTFPSKEPLR+TLLLSLLATEIER
383b	sp|P42166|LAP2A_HUMAN	1.0000	Lamina-associated polypeptide 2, isoform alpha OS=Homo sapiens GN=TMPO PE=1 SV=2	15.9	7	0.032	GPPDFSSDEEREPTPVLGSGAAAAGR+QEDKDDLDVTELTNEDLLDQLVK+SELVANNVTLPAGEQR+SSTPLPTISSSAENTR+TVVSHSLTTLGLEVAK+YGVNPGPIVGTTR
42	sp|P13674-2|P4HA1_HUMAN sp|P13674-3|P4HA1_HUMAN sp|P13674|P4HA1_HUMAN	1.0000	Isoform of P13674, Isoform 2 of Prolyl 4-hydroxylase subunit alpha-1 OS=Homo sapiens GN=P4HA1;Isoform of P13674, Isoform 3 of Prolyl 4-hydroxylase subunit alpha-1 OS=Homo sapiens GN=P4HA1;Prolyl 4-hydroxylase subunit alpha-1 OS=Homo sapiens GN=P4HA1 PE=1 SV=2	11.6	7	0.056	DPEGFVGHPVNAFK+KLLELDPEHQR+LLELDPEHQR+LQDTYNLDTDTISK+LTSTATKDPEGFVGHPVNAFK+QYFPNDEDQVGAAK
373a	sp|P36542|ATPG_HUMAN	1.0000	ATP synthase subunit gamma, mitochondrial OS=Homo sapiens GN=ATP5C1 PE=1 SV=1	20.8	7	0.053	ELIEIISGAAALD+IYGLGSLALYEK+LTLTFNR+NASEMIDKLTLTFNR+SEVATLTAAGK+THSDQFLVAFK
367a	sp|P33993|MCM7_HUMAN	1.0000	DNA replication licensing factor MCM7 OS=Homo sapiens GN=MCM7 PE=1 SV=4	12.9	7	0.050	AGILTTLNARCSILAAANPAYGRYNPR+FLQEFYQDDELGKK+IAQPGDHVSVTGIFLPILR+LAASIAPEIYGHEDVKK+QVVQGLLSETYLEAHR
366a	sp|P31948-2|STIP1_HUMAN sp|P31948|STIP1_HUMAN	1.0000	Isoform of P31948, Isoform 2 of Stress-induced-phosphoprotein 1 OS=Homo sapiens GN=STIP1;Stress-induced-phosphoprotein 1 OS=Homo sapiens GN=STIP1 PE=1 SV=1	14.5	7	0.044	KETKPEPMEEDLPENKK+KFMNPFNMPNLYQK+LAYINPDLALEEK+LMDVGLIAIR+TLLSDPTYR+TYEEGLKHEANNPQLK
350a	sp|P26373|RL13_HUMAN	1.0000	60S ribosomal protein L13 OS=Homo sapiens GN=RPL13 PE=1 SV=4	25.1	7	0.052	GFSLEELR+LATQLTGPVMPVR+NGMVLKPHFHK+STESLQANVQR+VATWFNQPAR
347a	sp|P25788-2|PSA3_HUMAN sp|P25788|PSA3_HUMAN	1.0000	Isoform of P25788, Isoform 2 of Proteasome subunit alpha type-3 OS=Homo sapiens GN=PSMA3;Proteasome subunit alpha type-3 OS=Homo sapiens GN=PSMA3 PE=1 SV=2	27.4	7	0.045	AVENSSTAIGIR+HVGMAVAGLLADAR+IIYIVHDEVK+QAAKTEIEKLQMK+SNFGYNIPLK+VFQVEYAMK
317a	sp|P14678-2|RSMB_HUMAN sp|P14678-3|RSMB_HUMAN sp|P14678|RSMB_HUMAN sp|P63162-2|RSMN_HUMAN sp|P63162|RSMN_HUMAN tr|A8MT02|A8MT02_HUMAN tr|J3QLE5|J3QLE5_HUMAN	1.0000	Isoform of P14678, Isoform SM-B of Small nuclear ribonucleoprotein-associated proteins B and B' OS=Homo sapiens GN=SNRPB;Isoform of P14678, Isoform SM-B1 of Small nuclear ribonucleoprotein-associated proteins B and B' OS=Homo sapiens GN=SNRPB;Small nuclear ribonucleoprotein-associated proteins B and B' OS=Homo sapiens GN=SNRPB PE=1 SV=2;Isoform of P63162, Isoform 2 of Small nuclear ribonucleoprot…	15.6	7	0.057	GENLVSMTVEGPPPKDTGIAR+IFIGTFK+VLGLVLLR
269a	sp|O95373|IPO7_HUMAN	1.0000	Importin-7 OS=Homo sapiens GN=IPO7 PE=1 SV=1	8.2	7	0.052	AFAVGVQQVLLK+AIFQTIQNR+ETENDDLTNVIQK+EYNEFAEVFLK+QLQDIATLADQR+SDQNLQTALELTR+SPLVAAMQHFLPVLK
259a	sp|O75787-2|RENR_HUMAN sp|O75787|RENR_HUMAN	1.0000	Isoform of O75787, Isoform 2 of Renin receptor OS=Homo sapiens GN=ATP6AP2;Renin receptor OS=Homo sapiens GN=ATP6AP2 PE=1 SV=2	27.0	7	0.054	ANSVFEDLSVTLR+DHSPDLYSLELAGLDEIGKR+FADDMYSLYGGNAVVELVTVK+IPDVAALSMGFSVK+LFQENSVLSSLPLNSLSR
249a	sp|O75251-2|NDUS7_HUMAN sp|O75251|NDUS7_HUMAN tr|F5GXJ1|F5GXJ1_HUMAN tr|F5H5N1|F5H5N1_HUMAN	1.0000	Isoform of O75251, Isoform 2 of NADH dehydrogenase [ubiquinone] iron-sulfur protein 7, mitochondrial OS=Homo sapiens GN=NDUFS7;NADH dehydrogenase [ubiquinone] iron-sulfur protein 7, mitochondrial OS=Homo sapiens GN=NDUFS7 PE=1 SV=3;Isoform of O75251, NADH dehydrogenase [ubiquinone] iron-sulfur protein 7, mitochondrial OS=Homo sapiens GN=NDUFS7 PE=1 SV=1;Isoform of O75251, NADH dehydrogenase [ubiq…	17.6	7	0.057	LDDLVNWAR+QSDVMIVAGTLTNK+VYDQMPEPR
197a	sp|O00231-2|PSD11_HUMAN sp|O00231|PSD11_HUMAN	1.0000	Isoform of O00231, Isoform 2 of 26S proteasome non-ATPase regulatory subunit 11 OS=Homo sapiens GN=PSMD11;26S proteasome non-ATPase regulatory subunit 11 OS=Homo sapiens GN=PSMD11 PE=1 SV=3	15.2	7	0.053	EASIDILHSIVK+IMLNTPEDVQALVSGK+LYDNLLEQNLIR+VQIEHISSLIK+YQEALHLGSQLLR
144	sp|Q9BQG0-2|MBB1A_HUMAN sp|Q9BQG0|MBB1A_HUMAN tr|I3L1L3|I3L1L3_HUMAN	1.0000	Isoform of Q9BQG0, Isoform 2 of Myb-binding protein 1A OS=Homo sapiens GN=MYBBP1A;Myb-binding protein 1A OS=Homo sapiens GN=MYBBP1A PE=1 SV=2;Isoform of Q9BQG0, Myb-binding protein 1A (Fragment) OS=Homo sapiens GN=MYBBP1A PE=1 SV=1	6.2	7	0.050	ALVDILSEVSK+ATLQEILPEVLK+FLSPPALQGYVAWLR+LLGAALPLLTK+LLQALAQYQNHLQEQPR+VYSTALSSFLTK
307b	sp|P01889|1B07_HUMAN sp|P30460|1B08_HUMAN sp|P30480|1B42_HUMAN	0.9993	Isoform of Q31612, HLA class I histocompatibility antigen, B-7 alpha chain OS=Homo sapiens GN=HLA-B PE=1 SV=3;Isoform of Q31612, HLA class I histocompatibility antigen, B-8 alpha chain OS=Homo sapiens GN=HLA-B PE=1 SV=1;Isoform of Q31612, HLA class I histocompatibility antigen, B-42 alpha chain OS=Homo sapiens GN=HLA-B PE=1 SV=1	22.4	7	0.030	APWIEQEGPEYWDR+DGEDQTQDTELVETRPAGDR+DYIALNEDLR+FDSDAASPR+FISVGYVDDTQFVR+SWTAADTAAQITQR
867a	sp|Q9Y4R8|TELO2_HUMAN	1.0000	Telomere length regulation protein TEL2 homolog OS=Homo sapiens GN=TELO2 PE=1 SV=2	7.4	6	0.046	FNSVAGHFFFPLLQR+LLFLQSR+LQQENLAEFFPQNYFR+LSPAWLELLPHGR+VVALPDHLGNR
847a	sp|Q9UNF1|MAGD2_HUMAN	1.0000	Melanoma-associated antigen D2 OS=Homo sapiens GN=MAGED2 PE=1 SV=2	18.5	6	0.049	ALEVSEDVK+AQETEAAPSQAPADEPEPESAAAQSQENQDTRPK+EAPATQASSTTQLTDTQVLAAENK+EYTDVYPEIIER+GPIAFWAR+KVSHVADTK+VPNSNPPEYEFFWGLR
845a	sp|Q9ULX6|AKP8L_HUMAN	1.0000	A-kinase anchor protein 8-like OS=Homo sapiens GN=AKAP8L PE=1 SV=3	9.3	6	0.044	FGFGFGNGMK+LDMVPHLETDMMQGGVYGSGGER+QTADFLQEYVTNK+TFYEDEMASHLDSK
843a	sp|Q9ULH0-2|KDIS_HUMAN sp|Q9ULH0-4|KDIS_HUMAN sp|Q9ULH0|KDIS_HUMAN tr|E9PH70|E9PH70_HUMAN tr|H0Y8E4|H0Y8E4_HUMAN	1.0000	Isoform of Q9ULH0, Isoform 2 of Kinase D-interacting substrate of 220 kDa OS=Homo sapiens GN=KIDINS220;Isoform of Q9ULH0, Isoform 4 of Kinase D-interacting substrate of 220 kDa OS=Homo sapiens GN=KIDINS220;Kinase D-interacting substrate of 220 kDa OS=Homo sapiens GN=KIDINS220 PE=1 SV=3;Isoform of Q9ULH0, Kinase D-interacting substrate of 220 kDa (Fragment) OS=Homo sapiens GN=KIDINS220 PE=1 SV=1;I…	7.1	6	0.046	AINQNLNSVLR+DVEPLLEIDGDIR+EQISIGGLAYPPLPLHEGPPR+NFEVFLSSR+NIEVVELLLDK+SILTQIFGAR
841a	sp|Q9UKV8-2|AGO2_HUMAN sp|Q9UKV8|AGO2_HUMAN	1.0000	Isoform of Q9UKV8, Isoform 2 of Protein argonaute-2 OS=Homo sapiens GN=AGO2;Protein argonaute-2 OS=Homo sapiens GN=AGO2 PE=1 SV=3	9.9	6	0.045	LPSVPFETIQALDVVMR+LQANFFEMDIPK+NLYTAMPLPIGR+QEIIQDLAAMVR+SVSIPAPAYYAHLVAFR+VLQPPSILYGGR
828a	sp|Q9UHG0|DCDC2_HUMAN	1.0000	Doublecortin domain-containing protein 2 OS=Homo sapiens GN=DCDC2 PE=1 SV=2	14.5	6	0.044	ASSLPPIVGSR+EVTGGVQAPFGAVR+KSQGAGSGQDEADVDPQRPPRPEVK+LNYLDIGEIK+VSSFEVFLK
820a	sp|Q9UBX3-2|DIC_HUMAN sp|Q9UBX3|DIC_HUMAN tr|B4DLN1|B4DLN1_HUMAN	1.0000	Isoform of Q9UBX3, Isoform 2 of Mitochondrial dicarboxylate carrier OS=Homo sapiens GN=SLC25A10;Mitochondrial dicarboxylate carrier OS=Homo sapiens GN=SLC25A10 PE=1 SV=2;Uncharacterized protein OS=Homo sapiens PE=2 SV=1	18.8	6	0.045	GSQGPLPFHEK+LGPLAFYK+NYAHALDGLYR+VLLGSVSGLAGGFVGTPADLVNVR
815a	sp|Q9UBB4-2|ATX10_HUMAN sp|Q9UBB4|ATX10_HUMAN	1.0000	Isoform of Q9UBB4, Isoform 2 of Ataxin-10 OS=Homo sapiens GN=ATXN10;Ataxin-10 OS=Homo sapiens GN=ATXN10 PE=1 SV=1	18.5	6	0.046	ITSDEPLTKDDIPVFLR+LASEEPPDDEEALATIR+LSGVMVPAPIQDLEALR+NLTEDNSQNQDLIAK+VTLLDLMIAK
794c	sp|P40937-2|RFC5_HUMAN sp|P40937|RFC5_HUMAN	1.0000	Isoform of P40937, Isoform 2 of Replication factor C subunit 5 OS=Homo sapiens GN=RFC5;Replication factor C subunit 5 OS=Homo sapiens GN=RFC5 PE=1 SV=1	20.4	6	0.035	GPILSFASTR+HILLYGPPGTGK+IQLSSLIAAFQVTR+LVILDEADAMTQDAQNALRR+YRPQTLNDLISHQDILSTIQK
784a	sp|Q9NQL9|DMRT3_HUMAN	1.0000	Doublesex- and mab-3-related transcription factor 3 OS=Homo sapiens GN=DMRT3 PE=1 SV=1	16.3	6	0.037	IFPNQKPTVLELILK+SADNTEVFSDKDTDQRSSPDVAK+SQYVSPFPSNSTSVFR+WTAEPQPGALQAQLAKPDLTEER
776a	sp|Q9HC21-2|TPC_HUMAN sp|Q9HC21|TPC_HUMAN	1.0000	Isoform of Q9HC21, Isoform 2 of Mitochondrial thiamine pyrophosphate carrier OS=Homo sapiens GN=SLC25A19;Mitochondrial thiamine pyrophosphate carrier OS=Homo sapiens GN=SLC25A19 PE=1 SV=1	22.8	6	0.048	ALISPFDVIK+EGALGFFK+FQVAVAGSVSGLVTR+GLSPSLLK+SEGPQVFYK+TLTYPLDLFK
84	sp|Q12815|TROAP_HUMAN tr|F8W130|F8W130_HUMAN tr|F8W1U0|F8W1U0_HUMAN	1.0000	Tastin OS=Homo sapiens GN=TROAP PE=1 SV=3;Isoform of Q12815, Tastin OS=Homo sapiens GN=TROAP PE=1 SV=1;Isoform of Q12815, Tastin OS=Homo sapiens GN=TROAP PE=1 SV=1	9.8	6	0.045	IGILQQLLR+SLEGSGKPPVATPSGPHSNR+VPSPGPPTLTSYSVLR
723a	sp|Q99959-2|PKP2_HUMAN sp|Q99959|PKP2_HUMAN	1.0000	Isoform of Q99959, Isoform 1 of Plakophilin-2 OS=Homo sapiens GN=PKP2;Plakophilin-2 OS=Homo sapiens GN=PKP2 PE=1 SV=2	11.8	6	0.045	AHLTVGQAAAGGSGNLLTER+IMAISAGDAYASNK+IQEQVQQTLAR+NLVFEDNDNKLEVAELNGVPR+TVLGQQILGQLDSSSLALPSEAK+YSQNIYIQNR
719a	sp|Q99707-2|METH_HUMAN sp|Q99707|METH_HUMAN	1.0000	Isoform of Q99707, Isoform 2 of Methionine synthase OS=Homo sapiens GN=MTR;Methionine synthase OS=Homo sapiens GN=MTR PE=1 SV=2	6.3	6	0.048	AALFALQNLFEEK+IPLLIGGATTSK+ISGGLSNLSFSFR+KAAEEVTLQTGIKR+TLRDEINAILQK+YSAPVIHVLDASK
708a	sp|Q96T58|MINT_HUMAN	1.0000	Msx2-interacting protein OS=Homo sapiens GN=SPEN PE=1 SV=1	1.4	6	0.039	FYSFALDK+GGGGGPAYGPPPSLHAR+TLFIGNLEK+TLQHGLYYASR+YGLVFFR
707a	sp|Q96SK2-2|TM209_HUMAN sp|Q96SK2-3|TM209_HUMAN sp|Q96SK2|TM209_HUMAN	1.0000	Isoform of Q96SK2, Isoform 2 of Transmembrane protein 209 OS=Homo sapiens GN=TMEM209;Isoform of Q96SK2, Isoform 3 of Transmembrane protein 209 OS=Homo sapiens GN=TMEM209;Transmembrane protein 209 OS=Homo sapiens GN=TMEM209 PE=1 SV=2	20.4	6	0.034	DEADLSSKQAAEEVWARVAMNR+LASFSPSPPSPYPTTVGPVESSGLR+LGSPDSTSPSSSPTFWNYSR+MQGEAHPSASLIDRTIKMR+SSPTVYNSPTDKEDYMTDLR
704a	sp|Q96RT7-2|GCP6_HUMAN sp|Q96RT7-3|GCP6_HUMAN sp|Q96RT7|GCP6_HUMAN	1.0000	Isoform of Q96RT7, Isoform 2 of Gamma-tubulin complex component 6 OS=Homo sapiens GN=TUBGCP6;Isoform of Q96RT7, Isoform 3 of Gamma-tubulin complex component 6 OS=Homo sapiens GN=TUBGCP6;Gamma-tubulin complex component 6 OS=Homo sapiens GN=TUBGCP6 PE=1 SV=3	4.4	6	0.044	LGAGQTPGELLNPLVLNSVLSK+SITAPLAAHISLVNK+VGENVSDVAPTQPR+VGENVSDVAPTRPR
692a	sp|Q96JG8-2|MAGD4_HUMAN sp|Q96JG8-4|MAGD4_HUMAN sp|Q96JG8|MAGD4_HUMAN	1.0000	Isoform of Q96JG8, Isoform 2 of Melanoma-associated antigen D4 OS=Homo sapiens GN=MAGED4;Isoform of Q96JG8, Isoform 4 of Melanoma-associated antigen D4 OS=Homo sapiens GN=MAGED4;Melanoma-associated antigen D4 OS=Homo sapiens GN=MAGED4 PE=1 SV=3	6.2	6	0.035	ASEAVLWEALR+ASEAVLWEALRK+IPFAFWAR+RPAPAQEAATEGPSAASGVPQTGPGR
674a	sp|Q96C36|P5CR2_HUMAN tr|A0A087WTV6|A0A087WTV6_HUMAN tr|A0A087WZR9|A0A087WZR9_HUMAN	1.0000	Pyrroline-5-carboxylate reductase 2 OS=Homo sapiens GN=PYCR2 PE=1 SV=1;Isoform of Q96C36, Pyrroline-5-carboxylate reductase 2 OS=Homo sapiens GN=PYCR2 PE=1 SV=1;Isoform of Q96C36, Pyrroline-5-carboxylate reductase OS=Homo sapiens GN=PYCR2 PE=1 SV=1	13.8	6	0.039	LAIQLGAQALLGAAK+LESPTVSTLTPSSPGK+LGAQALLGAAK+RLAIQLGAQALLGAAK+VKLESPTVSTLTPSSPGK
669a	sp|Q969Y2-2|GTPB3_HUMAN sp|Q969Y2-3|GTPB3_HUMAN sp|Q969Y2-4|GTPB3_HUMAN sp|Q969Y2|GTPB3_HUMAN	1.0000	Isoform of Q969Y2, Isoform 2 of tRNA modification GTPase GTPBP3, mitochondrial OS=Homo sapiens GN=GTPBP3;Isoform of Q969Y2, Isoform 3 of tRNA modification GTPase GTPBP3, mitochondrial OS=Homo sapiens GN=GTPBP3;Isoform of Q969Y2, Isoform 4 of tRNA modification GTPase GTPBP3, mitochondrial OS=Homo sapiens GN=GTPBP3;tRNA modification GTPase GTPBP3, mitochondrial OS=Homo sapiens GN=GTPBP3 PE=1 SV=2	14.6	6	0.048	ALQVALGAHLR+EGVGPVEQEGVR+EGVGPVEQEGVRR+KPVSIVSPEPGTTR+SSGAPAPGSGATIFALSSGQGR+SSLVNLLSR
660a	sp|Q92769-3|HDAC2_HUMAN sp|Q92769|HDAC2_HUMAN	1.0000	Isoform of Q92769, Isoform 2 of Histone deacetylase 2 OS=Homo sapiens GN=HDAC2;Histone deacetylase 2 OS=Homo sapiens GN=HDAC2 PE=1 SV=2	21.6	6	0.033	DGIDDESYGQIFKPIISK+LHISPSNMTNQNTPEYMEK+MLPHAPGVQMQAIPEDAVHEDSGDEDGEDPDKR+SIRPDNMSEYSK+TFNLPLLMLGGGGYTIR
643a	sp|Q8NF37|PCAT1_HUMAN	1.0000	Lysophosphatidylcholine acyltransferase 1 OS=Homo sapiens GN=LPCAT1 PE=1 SV=2	10.1	6	0.045	GLGLKPEKLEK+NPALYASNVR+NPFVHELR+TALGVAELTVTDLFR+TLDTIQLAFK
625a	sp|Q8IUF1|CBWD2_HUMAN sp|Q9BRT8-3|CBWD1_HUMAN sp|Q9BRT8|CBWD1_HUMAN tr|A0A087X140|A0A087X140_HUMAN tr|C9J3G2|C9J3G2_HUMAN	1.0000	COBW domain-containing protein 2 OS=Homo sapiens GN=CBWD2 PE=1 SV=1;Isoform of Q9BRT8, Isoform 3 of COBW domain-containing protein 1 OS=Homo sapiens GN=CBWD1;COBW domain-containing protein 1 OS=Homo sapiens GN=CBWD1 PE=1 SV=1;Isoform of Q9BRT8, COBW domain-containing protein 1 OS=Homo sapiens GN=CBWD1 PE=1 SV=1;Isoform of Q8IUF1, COBW domain-containing protein 2 OS=Homo sapiens GN=CBWD2 PE=1 SV=2	21.3	6	0.048	IPVTIITGYLGAGK+QLFIATVTETEK+SLAVSQGGELYEEWLELR+TTLLNYILTEQHSK+VAVILNEFGEGSALEK
624a	sp|Q86Y56|DAAF5_HUMAN tr|H0Y650|H0Y650_HUMAN	1.0000	Dynein assembly factor 5, axonemal OS=Homo sapiens GN=DNAAF5 PE=1 SV=4;Isoform of Q86Y56, Dynein assembly factor 5, axonemal (Fragment) OS=Homo sapiens GN=DNAAF5 PE=1 SV=1	9.6	6	0.049	AIQDAILEVLK+EGSGLFPDLLVR+SAELVGTFVSPEVFLK+SVDDVLSHFAQR+SYYQSSVQYLYR
595a	sp|Q6P2E9-2|EDC4_HUMAN sp|Q6P2E9|EDC4_HUMAN	1.0000	Isoform of Q6P2E9, Isoform 2 of Enhancer of mRNA-decapping protein 4 OS=Homo sapiens GN=EDC4;Enhancer of mRNA-decapping protein 4 OS=Homo sapiens GN=EDC4 PE=1 SV=1	11.5	6	0.049	AAADTLQGPMQAAYR+DSQDASAEQSDHDDEVASLASASGGFGTK+EAFQSVVLPAFEK+GLLPGLLPAPADK+GLLPGLLPAPADKLTPK+LGTQEYLQQLESHMK+TRSPDVISSASTALSQDIPEIASEALSR
67	sp|P52429|DGKE_HUMAN tr|I3L112|I3L112_HUMAN	1.0000	Diacylglycerol kinase epsilon OS=Homo sapiens GN=DGKE PE=1 SV=1;Isoform of P52429, Diacylglycerol kinase (Fragment) OS=Homo sapiens GN=DGKE PE=1 SV=1	13.6	6	0.049	AVYLFYGTK+ILLNPVQVFDVTK+LWEGMGDETYPLAR+QWTPLIILANSR+SGTNMGEGLLGEFR
583a	sp|Q5T160|SYRM_HUMAN	1.0000	Probable arginine--tRNA ligase, mitochondrial OS=Homo sapiens GN=RARS2 PE=1 SV=1	11.9	6	0.048	AAQEFFQR+GLLLSDYK+LELGDVQALSLWQK+STIIGNFIANLK+TLQIKDSPPEVAGAR+VGLAALIIQDFK
580a	sp|Q5SQN1|SNP47_HUMAN tr|A0A087X0B7|A0A087X0B7_HUMAN	1.0000	Synaptosomal-associated protein 47 OS=Homo sapiens GN=SNAP47 PE=1 SV=3;Isoform of Q5SQN1, Synaptosomal-associated protein 47 OS=Homo sapiens GN=SNAP47 PE=1 SV=1	20.8	6	0.048	ELLLSQPGAVADASVPR+GLALEAESELERQDEALDGVAAAVDR+LLTELESPAWWPFSSK+MPEVIPILEVQFSK+WVTGQLSLTSLSLR
575a	sp|Q53R41-2|FAKD1_HUMAN sp|Q53R41|FAKD1_HUMAN	1.0000	Isoform of Q53R41, Isoform 2 of FAST kinase domain-containing protein 1 OS=Homo sapiens GN=FASTKD1;FAST kinase domain-containing protein 1 OS=Homo sapiens GN=FASTKD1 PE=1 SV=1	9.7	6	0.038	AISLLPSPHLDEVGISR+HLDGYKPLELLK+IASVAVQQIEK+LFVALGPIAGPEEK+NLETTQDLSSLSVLMVNISSLISR
553a	sp|Q15369-2|ELOC_HUMAN sp|Q15369|ELOC_HUMAN tr|E5RHG8|E5RHG8_HUMAN	1.0000	Isoform of Q15369, Isoform 2 of Transcription elongation factor B polypeptide 1 OS=Homo sapiens GN=TCEB1;Transcription elongation factor B polypeptide 1 OS=Homo sapiens GN=TCEB1 PE=1 SV=1;Isoform of Q15369, Transcription elongation factor B polypeptide 1 (Fragment) OS=Homo sapiens GN=TCEB1 PE=1 SV=1	37.1	6	0.046	AMLSGPGQFAENETNEVNFR+LISSDGHEFIVKR
7	sp|O00567|NOP56_HUMAN tr|H0Y653|H0Y653_HUMAN tr|H0YDU4|H0YDU4_HUMAN	1.0000	Nucleolar protein 56 OS=Homo sapiens GN=NOP56 PE=1 SV=4;Isoform of O00567, Nucleolar protein 56 (Fragment) OS=Homo sapiens GN=NOP56 PE=1 SV=1;Isoform of O00567, Nucleolar protein 56 (Fragment) OS=Homo sapiens GN=NOP56 PE=1 SV=1	32.0	6	0.048	EAMVQAEEAAAEITR+LSFYETGEIPR+MSQVAPSLSALIGEAVGAR+YGLIFHSTFIGR+YPASTVQILGAEK
530a	sp|Q14145|KEAP1_HUMAN	1.0000	Kelch-like ECH-associated protein 1 OS=Homo sapiens GN=KEAP1 PE=1 SV=2	10.4	6	0.045	EQGMEVVSIEGIHPK+FYVQALLR+QSLSYLEAYNPSDGTWLR+VVLASSSPVFK+YQDAPAAQFMAHK
526a	sp|Q13608-3|PEX6_HUMAN sp|Q13608|PEX6_HUMAN	1.0000	Isoform of Q13608, Isoform 3 of Peroxisome assembly factor 2 OS=Homo sapiens GN=PEX6;Peroxisome assembly factor 2 OS=Homo sapiens GN=PEX6 PE=1 SV=2	9.0	6	0.043	AQDLPADVQTAFPHELEVPALSEGQR+EILETIQLPLEHPELLSLGLR+LLALGSGAWVR+LQPSVSEQELLR+LVFVGANEDR
524a	sp|Q13501-2|SQSTM_HUMAN sp|Q13501|SQSTM_HUMAN	1.0000	Isoform of Q13501, Isoform 2 of Sequestosome-1 OS=Homo sapiens GN=SQSTM1;Sequestosome-1 OS=Homo sapiens GN=SQSTM1 PE=1 SV=1	24.7	6	0.048	AGEARPGPTAESASGPSEDPSVNFLK+EAALYPHLPPEADPR+LAFPSPFGHLSEGFSHSR+LTPVSPESSSTEEK+NYDIGAALDTIQYSK
514a	sp|Q13049|TRI32_HUMAN	1.0000	E3 ubiquitin-protein ligase TRIM32 OS=Homo sapiens GN=TRIM32 PE=1 SV=2	13.0	6	0.046	ELTLQDVELLK+FFTGSLAEVEK+ITSLTQLTDNLTVLK+LLASSINGVR+QADVALLEETADEEEPELTASLPR+VGHVGPLQIGQAVK
424a	sp|P51784|UBP11_HUMAN tr|G5E9A6|G5E9A6_HUMAN	1.0000	Ubiquitin carboxyl-terminal hydrolase 11 OS=Homo sapiens GN=USP11 PE=1 SV=3;Isoform of P51784, Ubiquitin carboxyl-terminal hydrolase 11 OS=Homo sapiens GN=USP11 PE=1 SV=1	6.3	6	0.046	EDIVVPVYLR+FLVEPQEDTR+NDSVIVDTFHGLFK+VEVYPVELLLVR+VLEVFFIPMDPR
409a	sp|P49721|PSB2_HUMAN	1.0000	Proteasome subunit beta type-2 OS=Homo sapiens GN=PSMB2 PE=1 SV=1	30.3	6	0.048	FILNLPTFSVR+IIDKNGIHDLDNISFPK+NGYELSPTAAANFTR+VAASNIVQMK+YYTPTISR
402a	sp|P48556|PSMD8_HUMAN tr|K7EJR3|K7EJR3_HUMAN tr|R4GMR5|R4GMR5_HUMAN	1.0000	26S proteasome non-ATPase regulatory subunit 8 OS=Homo sapiens GN=PSMD8 PE=1 SV=2;Isoform of P48556, 26S proteasome non-ATPase regulatory subunit 8 (Fragment) OS=Homo sapiens GN=PSMD8 PE=1 SV=7;Isoform of P48556, 26S proteasome non-ATPase regulatory subunit 8 OS=Homo sapiens GN=PSMD8 PE=1 SV=1	23.1	6	0.048	DIQTNVYIK+HPVSLEQYLMEGSYNK+ILFFNTPK+LVLLELNFLPTTGTK+VAEFHTELER
401a	sp|P48444|COPD_HUMAN tr|B0YIW6|B0YIW6_HUMAN	1.0000	Coatomer subunit delta OS=Homo sapiens GN=ARCN1 PE=1 SV=1;Isoform of P48444, Archain 1, isoform CRA_a OS=Homo sapiens GN=ARCN1 PE=1 SV=1	14.7	6	0.050	FSTETTFLVDKYEIL+IEGLLAAFPK+LFTAESLIGLK+LFTAESLIGLKNPEK+NSNILEDLETLR+SFPVNSDVGVLK+VTQVDGNSPVR
391a	sp|P45880-1|VDAC2_HUMAN sp|P45880-2|VDAC2_HUMAN sp|P45880|VDAC2_HUMAN tr|A0A0A0MR02|A0A0A0MR02_HUMAN	1.0000	Isoform of P45880, Isoform 1 of Voltage-dependent anion-selective channel protein 2 OS=Homo sapiens GN=VDAC2;Isoform of P45880, Isoform 2 of Voltage-dependent anion-selective channel protein 2 OS=Homo sapiens GN=VDAC2;Voltage-dependent anion-selective channel protein 2 OS=Homo sapiens GN=VDAC2 PE=1 SV=2;Isoform of P45880, Voltage-dependent anion-selective channel protein 2 (Fragment) OS=Homo sapi…	25.9	6	0.049	GFGFGLVK+LTLSALVDGK+TGDFQLHTNVNDGTEFGGSIYQK+VNNSSLIGVGYTQTLRPGVK+YQLDPTASISAK
384a	sp|P42285|SK2L2_HUMAN	1.0000	Superkiller viralicidic activity 2-like 2 OS=Homo sapiens GN=SKIV2L2 PE=1 SV=3	5.9	6	0.043	DVDFEGTDEPIFGK+EYPFILDAFQR+IVIPNEESVVIYYK+LTEQLAGPLR+NFQPVIIFSFSK
380a	sp|P40616-2|ARL1_HUMAN sp|P40616|ARL1_HUMAN tr|F8VYN9|F8VYN9_HUMAN	1.0000	Isoform of P40616, Isoform 2 of ADP-ribosylation factor-like protein 1 OS=Homo sapiens GN=ARL1;ADP-ribosylation factor-like protein 1 OS=Homo sapiens GN=ARL1 PE=1 SV=1;Isoform of P40616, ADP-ribosylation factor-like protein 1 OS=Homo sapiens GN=ARL1 PE=1 SV=1	34.8	6	0.041	AILVVFANK+ILILGLDGAGK+LQVGEVVTTIPTIGFNVETVTYK+SELVAMLEEEELRK
339a	sp|P23396|RS3_HUMAN tr|E9PPU1|E9PPU1_HUMAN	1.0000	40S ribosomal protein S3 OS=Homo sapiens GN=RPS3 PE=1 SV=2;Isoform of P23396, 40S ribosomal protein S3 OS=Homo sapiens GN=RPS3 PE=1 SV=1	54.4	6	0.045	AELNEFLTR+ELAEDGYSGVEVR+FGFPEGSVELYAEK+FVADGIFK+GGKPEPPAMPQPVPTA+KPLPDHVSIVEPKDEILPTTPISEQK
329a	sp|P19387|RPB3_HUMAN	1.0000	DNA-directed RNA polymerase II subunit RPB3 OS=Homo sapiens GN=POLR2C PE=1 SV=2	35.6	6	0.047	FIIENTDLAVANSIR+HTVYPKPEEWPK+ITELTDENVK+LSDLQTQLSHEIQSDVLTIN+SEYSELDEDESQAPYDPNGKPER+WNPTAGVAFEYDPDNALR
314a	sp|P12956|XRCC6_HUMAN tr|B1AHC9|B1AHC9_HUMAN	1.0000	X-ray repair cross-complementing protein 6 OS=Homo sapiens GN=XRCC6 PE=1 SV=2;Isoform of P12956, X-ray repair cross-complementing protein 6 OS=Homo sapiens GN=XRCC6 PE=1 SV=1	8.6	6	0.046	DTGIFLDLMHLK+ILELDQFK+NIYVLQELDNPGAK+SDSFENPVLQQHFR
303a	sp|P09661|RU2A_HUMAN	1.0000	U2 small nuclear ribonucleoprotein A' OS=Homo sapiens GN=SNRPA1 PE=1 SV=2	24.7	6	0.043	GLLQSGQIPGR+LTAELIEQAAQYTNAVR+NAIANASTLAEVER+SLTYLSILR+TFNPGAGLPTDK
291a	sp|P07237|PDIA1_HUMAN	1.0000	Protein disulfide-isomerase OS=Homo sapiens GN=P4HB PE=1 SV=3	14.6	6	0.048	EADDIVNWLK+ENLLDFIK+ILFIFIDSDHTDNQR+QFLQAAEAIDDIPFGITSNSDVFSK+VDATEESDLAQQYGVR
288b	sp|Q00537-2|CDK17_HUMAN sp|Q00537|CDK17_HUMAN	1.0000	Isoform of Q00537, Isoform 2 of Cyclin-dependent kinase 17 OS=Homo sapiens GN=CDK17;Cyclin-dependent kinase 17 OS=Homo sapiens GN=CDK17 PE=1 SV=2	14.5	6	0.037	DLKPQNLLINEK+GSQTIDESLSELAEQMTIEENSSKDNEPIVK+IADFGLAR+LFLYQILR+LGEGTYATVYK+SLTLVFEYLDKDLK
279a	sp|P04049-2|RAF1_HUMAN sp|P04049|RAF1_HUMAN tr|H7C155|H7C155_HUMAN	1.0000	Isoform of P04049, Isoform 2 of RAF proto-oncogene serine/threonine-protein kinase OS=Homo sapiens GN=RAF1;RAF proto-oncogene serine/threonine-protein kinase OS=Homo sapiens GN=RAF1 PE=1 SV=1;Isoform of P04049, RAF proto-oncogene serine/threonine-protein kinase (Fragment) OS=Homo sapiens GN=RAF1 PE=1 SV=1	18.4	6	0.041	FQMFQLIDIAR+IGDFGLATVK+SHSESASPSALSSSPNNLSPTGWSQPK+SNNIFLHEGLTVK+VVDPTPEQFQAFR+YSTPHAFTFNTSSPSSEGSLSQR
273a	sp|O95816|BAG2_HUMAN	1.0000	BAG family molecular chaperone regulator 2 OS=Homo sapiens GN=BAG2 PE=1 SV=1	30.8	6	0.042	FLDDLGNAK+IIDEVVNK+IIDEVVNKFLDDLGNAK+LLESLDQLELR+QISDGEREELNLTANR+TLTVEVSVETIRNPQQQESLK
263a	sp|O94887-2|FARP2_HUMAN sp|O94887-3|FARP2_HUMAN sp|O94887|FARP2_HUMAN	1.0000	Isoform of O94887, Isoform 2 of FERM, RhoGEF and pleckstrin domain-containing protein 2 OS=Homo sapiens GN=FARP2;Isoform of O94887, Isoform 3 of FERM, RhoGEF and pleckstrin domain-containing protein 2 OS=Homo sapiens GN=FARP2;FERM, RhoGEF and pleckstrin domain-containing protein 2 OS=Homo sapiens GN=FARP2 PE=1 SV=3	13.9	6	0.044	HVGQTPAESDFQVLEIAR+LGAQTPVGVSTLEPGQTLLPR+LLDNTMEIFDIEPK+TPASPSSANAFYSLSPSTLVPSGLPEFK+YLFALQLK
253a	sp|O75400-2|PR40A_HUMAN sp|O75400|PR40A_HUMAN	1.0000	Isoform of O75400, Isoform 2 of Pre-mRNA-processing factor 40 homolog A OS=Homo sapiens GN=PRPF40A;Pre-mRNA-processing factor 40 homolog A OS=Homo sapiens GN=PRPF40A PE=1 SV=2	8.9	6	0.048	ELEDLEGYQNTIVAGSLITK+FVKEPAFEDITLESER+LAFNSLLEK+QAAPPIELDAVWEDIRER+QETVADFTPK+TLLEQLDDDQ
240a	sp|O60716-10|CTND1_HUMAN sp|O60716-11|CTND1_HUMAN sp|O60716-12|CTND1_HUMAN sp|O60716-13|CTND1_HUMAN sp|O60716-14|CTND1_HUMAN sp|O60716-15|CTND1_HUMAN sp|O60716-16|CTND1_HUMAN sp|O60716-17|CTND1_HUMAN sp|O60716-18|CTND1_HUMAN sp|O60716-19|CTND1_HUMAN sp|O60716-20|CTND1_HUMAN sp|O60716-21|CTND1_HUMAN sp|O60716-22|CTND1_HUMAN sp|O60716-23|CTND1_HUMAN sp|O60716-24|CTND1_HUMAN sp|O60716-2|CTND1_HUMAN …	1.0000	Isoform of O60716, Isoform 2AB of Catenin delta-1 OS=Homo sapiens GN=CTNND1;Isoform of O60716, Isoform 2AC of Catenin delta-1 OS=Homo sapiens GN=CTNND1;Isoform of O60716, Isoform 2BC of Catenin delta-1 OS=Homo sapiens GN=CTNND1;Isoform of O60716, Isoform 2A of Catenin delta-1 OS=Homo sapiens GN=CTNND1;Isoform of O60716, Isoform 2B of Catenin delta-1 OS=Homo sapiens GN=CTNND1;Isoform of O60716, Is…	8.4	6	0.048	ALSAIADLLTNEHER+GYELLFQPEVVR+HYEDGYPGGSDNYGSLSR+TVQPVAMGPDGLPVDASSVSNNYIQTLGR
239a	sp|O60573|IF4E2_HUMAN	1.0000	Eukaryotic translation initiation factor 4E type 2 OS=Homo sapiens GN=EIF4E2 PE=1 SV=1	21.6	6	0.045	LLFQNLWKPR+QIGTFASVEQFWR+RTPGRPTSSQSYEQNIK+TPGRPTSSQSYEQNIK+VLNLPPNTIMEYK
238a	sp|O60318|GANP_HUMAN	1.0000	Germinal-center associated nuclear protein OS=Homo sapiens GN=MCM3AP PE=1 SV=2	5.1	6	0.044	DLLGASGLMLLLPPK+LISDYTVTEIPDTINDLQGSTK+SQLSVFEVVPGTDQVDHAAAVK+STIFPLDGVVR+TMDYLVTQIMDQK+VAHGALSDGAIDAVETQK
232a	sp|O43808|PM34_HUMAN tr|B0QYW5|B0QYW5_HUMAN tr|F6RTR7|F6RTR7_HUMAN	1.0000	Peroxisomal membrane protein PMP34 OS=Homo sapiens GN=SLC25A17 PE=1 SV=1;Isoform of O43808, Peroxisomal membrane protein PMP34 OS=Homo sapiens GN=SLC25A17 PE=1 SV=1;Isoform of O43808, Peroxisomal membrane protein PMP34 OS=Homo sapiens GN=SLC25A17 PE=1 SV=1	19.1	6	0.044	AIATTVTYPLQTVQSILR+LSSLDVFIIGAVAK+MKLSSLDVFIIGAVAK+NILYLLHQR
229a	sp|O43592|XPOT_HUMAN	1.0000	Exportin-T OS=Homo sapiens GN=XPOT PE=1 SV=2	7.8	6	0.047	ALAYFEQLK+DLQEFIPLINQITAK+LAQVSPELLLASVR+NAQEALQAIETK+QMNPFIEDILNR+YSELTTVQQQLIR
219a	sp|O15397|IPO8_HUMAN	1.0000	Importin-8 OS=Homo sapiens GN=IPO8 PE=1 SV=2	6.8	6	0.048	ETENDDVTNVIQK+EYFEFSEFFLK+IAAENELNQSYK+IINFAPSLLR+IIVSDHVEFPVR+TALQEVYTLAEHR
216a	sp|O15160-2|RPAC1_HUMAN sp|O15160|RPAC1_HUMAN	1.0000	Isoform of O15160, Isoform 2 of DNA-directed RNA polymerases I and III subunit RPAC1 OS=Homo sapiens GN=POLR1C;DNA-directed RNA polymerases I and III subunit RPAC1 OS=Homo sapiens GN=POLR1C PE=1 SV=1	17.5	6	0.048	FSPVATASYR+ILLAEVPTMAVEK+LLPDITLLEPVEGEAAEELSR+NQGDEEGTEIDTLQFR
205a	sp|O14559|RHG33_HUMAN	1.0000	Rho GTPase-activating protein 33 OS=Homo sapiens GN=ARHGAP33 PE=1 SV=2	5.5	6	0.043	ELPNPLLTYQLYGK+GLDFDPLTFR+GPAQVSAQLR+NLAIVWAPNLLR+STDSLDGPGEGSVQPLPTAGGPSVK
196a	sp|O00217|NDUS8_HUMAN tr|E9PKH6|E9PKH6_HUMAN tr|E9PN51|E9PN51_HUMAN tr|E9PPW7|E9PPW7_HUMAN tr|F8W9K7|F8W9K7_HUMAN	1.0000	NADH dehydrogenase [ubiquinone] iron-sulfur protein 8, mitochondrial OS=Homo sapiens GN=NDUFS8 PE=1 SV=1;Isoform of O00217, NADH dehydrogenase [ubiquinone] iron-sulfur protein 8, mitochondrial (Fragment) OS=Homo sapiens GN=NDUFS8 PE=1 SV=1;Isoform of O00217, NADH dehydrogenase [ubiquinone] iron-sulfur protein 8, mitochondrial (Fragment) OS=Homo sapiens GN=NDUFS8 PE=1 SV=1;Isoform of O00217, NADH …	28.2	6	0.043	EPATINYPFEK+GLGMTLSYLFR+TLLWTELFR
178	sp|Q9Y2X9-2|ZN281_HUMAN sp|Q9Y2X9|ZN281_HUMAN	1.0000	Isoform of Q9Y2X9, Isoform 2 of Zinc finger protein 281 OS=Homo sapiens GN=ZNF281;Zinc finger protein 281 OS=Homo sapiens GN=ZNF281 PE=1 SV=1	16.3	6	0.049	EPAASAAAFPSQR+MKIGSGFLSGGGGTGSSGGSGSGGGGSGGGGGGGSSGRR+QGQISSNYDDAMQFSK+SLSGKPSGSLGIVSNNSVETIGLLQSTSGK+TSWGFLQSLVSIK+VDLHTSGEHSELVQEENLSPGTQTPSNDK
176	sp|Q9UPN7|PP6R1_HUMAN	1.0000	Serine/threonine-protein phosphatase 6 regulatory subunit 1 OS=Homo sapiens GN=PPP6R1 PE=1 SV=5	8.2	6	0.046	SQDPTPPSAPQEATEGSK+VAGALVQNTEK+VAGALVQNTEKGPNAEQLR+VSGEEELHTGPPAPQGPLSVPQGLPTQSLASPPAR
159	sp|Q9NSE4|SYIM_HUMAN	1.0000	Isoleucine--tRNA ligase, mitochondrial OS=Homo sapiens GN=IARS2 PE=1 SV=2	5.7	6	0.041	DSFLGSIPGK+EMTADVIELK+QWFINITDIK+TGWISTSSIWK+TKDEYLINSQTTEHIVK
149	sp|Q9H0D6-2|XRN2_HUMAN sp|Q9H0D6|XRN2_HUMAN	1.0000	Isoform of Q9H0D6, Isoform 2 of 5'-3' exoribonuclease 2 OS=Homo sapiens GN=XRN2;5'-3' exoribonuclease 2 OS=Homo sapiens GN=XRN2 PE=1 SV=1	10.5	6	0.047	AALEEVYPDLTPEETRR+DQPAFTPSGILTPHALGSR+ELTMASLPFTFDVER+KPAAVLKPSDWEK+NLTVILSDASAPGEGEHK+QWKPQLGFNR
141	sp|Q99459|CDC5L_HUMAN	1.0000	Cell division cycle 5-like protein OS=Homo sapiens GN=CDC5L PE=1 SV=2	6.4	6	0.046	LGLLGLPAPK+LVLPAPQISDAELQEVVK+QVVQTPNTVLSTPFR+YADLLLEK
127	sp|Q8IZH2-2|XRN1_HUMAN sp|Q8IZH2|XRN1_HUMAN tr|H7C5E4|H7C5E4_HUMAN	1.0000	Isoform of Q8IZH2, Isoform 2 of 5'-3' exoribonuclease 1 OS=Homo sapiens GN=XRN1;5'-3' exoribonuclease 1 OS=Homo sapiens GN=XRN1 PE=1 SV=1;Isoform of Q8IZH2, 5'-3' exoribonuclease 1 (Fragment) OS=Homo sapiens GN=XRN1 PE=1 SV=1	5.5	6	0.046	APELFSYIAK+IISLDAWR+LPTSALVNLSHGSR+MQYFQPTIQEK+QVVPFVYQTIVK+VQEIITWLK
118	sp|Q7L2E3-2|DHX30_HUMAN sp|Q7L2E3-3|DHX30_HUMAN sp|Q7L2E3|DHX30_HUMAN tr|H7BXY3|H7BXY3_HUMAN	1.0000	Isoform of Q7L2E3, Isoform 2 of Putative ATP-dependent RNA helicase DHX30 OS=Homo sapiens GN=DHX30;Isoform of Q7L2E3, Isoform 3 of Putative ATP-dependent RNA helicase DHX30 OS=Homo sapiens GN=DHX30;Putative ATP-dependent RNA helicase DHX30 OS=Homo sapiens GN=DHX30 PE=1 SV=1;Isoform of Q7L2E3, Putative ATP-dependent RNA helicase DHX30 OS=Homo sapiens GN=DHX30 PE=1 SV=1	5.9	6	0.048	DSGPLSDPITGKPYVPLLEAEEVR+ENYLEENLLYAPSLR+IPQLLLER+LSQSLLELWR+TPLENLVLQAK
108	sp|Q5TH69|BIG3_HUMAN	1.0000	Brefeldin A-inhibited guanine nucleotide-exchange protein 3 OS=Homo sapiens GN=ARFGEF3 PE=1 SV=3	4.3	6	0.046	AGGGDLLLPPSPK+GLAFILGAEGIK+GLSEGQVQLLLLR+NLIDTLSTPLTGR+TITSAHTSSTSTSLESDSASPGVSDHGR+VLETEAVDQPDVVQR
463b	sp|P27348|1433T_HUMAN	0.9999	14-3-3 protein theta OS=Homo sapiens GN=YWHAQ PE=1 SV=1	20.8	6	0.016	AVTEQGAELSNEER+DSTLIMQLLR+KQTIDNSQGAYQEAFDISK+NLLSVAYK
459b	sp|P62140|PP1B_HUMAN	0.9997	Serine/threonine-protein phosphatase PP1-beta catalytic subunit OS=Homo sapiens GN=PPP1CB PE=1 SV=3	17.7	6	0.027	AHQVVEDGYEFFAK+EIFLSQPILLELEAPLK+IKYPENFFLLR+YQYGGLNSGRPVTPPR
459c	sp|P36873-2|PP1G_HUMAN sp|P36873|PP1G_HUMAN tr|F8VYE8|F8VYE8_HUMAN tr|F8W0W8|F8W0W8_HUMAN	0.9990	Isoform of P36873, Isoform Gamma-2 of Serine/threonine-protein phosphatase PP1-gamma catalytic subunit OS=Homo sapiens GN=PPP1CC;Serine/threonine-protein phosphatase PP1-gamma catalytic subunit OS=Homo sapiens GN=PPP1CC PE=1 SV=1;Isoform of P36873, Serine/threonine-protein phosphatase OS=Homo sapiens GN=PPP1CC PE=1 SV=1;Isoform of P36873, Serine/threonine-protein phosphatase OS=Homo sapiens GN=PP…	21.4	6	0.023	AHQVVEDGYEFFAK+EIFLSQPILLELEAPLK+GVSFTFGAEVVAK+IKYPENFFLLR+NVQLQENEIR
866a	sp|Q9Y4I1-2|MYO5A_HUMAN sp|Q9Y4I1-3|MYO5A_HUMAN sp|Q9Y4I1|MYO5A_HUMAN tr|A0A087WY00|A0A087WY00_HUMAN tr|F8W6H6|F8W6H6_HUMAN tr|F8WE88|F8WE88_HUMAN tr|G3V394|G3V394_HUMAN	1.0000	Isoform of Q9Y4I1, Isoform 2 of Unconventional myosin-Va OS=Homo sapiens GN=MYO5A;Isoform of Q9Y4I1, Isoform 3 of Unconventional myosin-Va OS=Homo sapiens GN=MYO5A;Unconventional myosin-Va OS=Homo sapiens GN=MYO5A PE=1 SV=2;Isoform of Q9Y4I1, Unconventional myosin-Va OS=Homo sapiens GN=MYO5A PE=1 SV=1;Isoform of Q9Y4I1, Unconventional myosin-Va OS=Homo sapiens GN=MYO5A PE=1 SV=2;Isoform of Q9Y4I1…	3.9	5	0.035	AATIVLQSYLR+AGQVAYLEK+ETLEPLIQAAQLLQVK+KLATATETYIKPISK+YNVSQLEEWLR+YQNLLNEFSR
865a	sp|Q9Y446-2|PKP3_HUMAN sp|Q9Y446|PKP3_HUMAN	1.0000	Isoform of Q9Y446, Isoform PKP3b of Plakophilin-3 OS=Homo sapiens GN=PKP3;Plakophilin-3 OS=Homo sapiens GN=PKP3 PE=1 SV=1	9.9	5	0.039	AASSLLANLWQYNK+AGGLDWPEATEVSPSR+ILNPLLDR+LGPGGLDDRYSLVSEQLEPAATSTYR+LSSGFDDIDLPSAVK
859a	sp|Q9Y2S7|PDIP2_HUMAN	1.0000	Polymerase delta-interacting protein 2 OS=Homo sapiens GN=POLDIP2 PE=1 SV=1	18.8	5	0.040	GVVLFPWQAR+IFSLSGTLETVR+LENLDSDVVQLR+LYDRDVASAAPEKAENPAGHGSK+NHPWLELSDVHR
854a	sp|Q9Y2G8|DJC16_HUMAN	1.0000	DnaJ homolog subfamily C member 16 OS=Homo sapiens GN=DNAJC16 PE=2 SV=3	7.4	5	0.035	ISFFHNAVVR+LLEGSLQR+QFVESLLPGNLVEK+QIIDDFITR+SNYDQYGDAGENQGYQK
831a	sp|Q9UHX1-2|PUF60_HUMAN sp|Q9UHX1-3|PUF60_HUMAN sp|Q9UHX1-4|PUF60_HUMAN sp|Q9UHX1-5|PUF60_HUMAN sp|Q9UHX1-6|PUF60_HUMAN sp|Q9UHX1|PUF60_HUMAN tr|A0A0J9YVP6|A0A0J9YVP6_HUMAN tr|A0A0J9YVR6|A0A0J9YVR6_HUMAN tr|A0A0J9YWM1|A0A0J9YWM1_HUMAN tr|A0A0J9YXJ8|A0A0J9YXJ8_HUMAN tr|A0A0J9YXX5|A0A0J9YXX5_HUMAN tr|A0A0J9YYL3|A0A0J9YYL3_HUMAN tr|E9PQ56|E9PQ56_HUMAN tr|H0YEM1|H0YEM1_HUMAN	1.0000	Isoform of Q9UHX1, Isoform 2 of Poly(U)-binding-splicing factor PUF60 OS=Homo sapiens GN=PUF60;Isoform of Q9UHX1, Isoform 3 of Poly(U)-binding-splicing factor PUF60 OS=Homo sapiens GN=PUF60;Isoform of Q9UHX1, Isoform 4 of Poly(U)-binding-splicing factor PUF60 OS=Homo sapiens GN=PUF60;Isoform of Q9UHX1, Isoform 5 of Poly(U)-binding-splicing factor PUF60 OS=Homo sapiens GN=PUF60;Isoform of Q9UHX1, …	15.2	5	0.040	AQSSQDAVSSMNLFDLGGQYLR+LGLPPLTPEQQEALQK+VGRPSNIGQAQPIIDQLAEEAR+VYVGSIYYELGEDTIR
822a	sp|Q9UET6-2|TRM7_HUMAN sp|Q9UET6|TRM7_HUMAN	1.0000	Isoform of Q9UET6, Isoform 2 of Putative tRNA (cytidine(32)/guanosine(34)-2'-O)-methyltransferase OS=Homo sapiens GN=FTSJ1;Putative tRNA (cytidine(32)/guanosine(34)-2'-O)-methyltransferase OS=Homo sapiens GN=FTSJ1 PE=1 SV=2	8.9	5	0.041	LLQLDKEFQLFQGVTR+SYPLDLEGGSEYK
818a	sp|Q9UBM7|DHCR7_HUMAN	1.0000	7-dehydrocholesterol reductase OS=Homo sapiens GN=DHCR7 PE=1 SV=1	10.5	5	0.039	FLPGYVGGIQEGAVTPAGVVNK+LLVSGFWGVAR+SLDGVTNDR+YTAAVPYR
811a	sp|Q9P2F8|SI1L2_HUMAN	1.0000	Signal-induced proliferation-associated 1-like protein 2 OS=Homo sapiens GN=SIPA1L2 PE=1 SV=2	3.8	5	0.039	AEQWADAADVSGPDDEPAK+FSFITLGAK+VAVATLTHEQMIDLLR+VNQLELILR+VVIIQPHDDGSPR
810a	sp|Q9P289-2|STK26_HUMAN sp|Q9P289|STK26_HUMAN tr|B4E0Y9|B4E0Y9_HUMAN tr|Q8NBY1|Q8NBY1_HUMAN	1.0000	Isoform of Q9P289, Isoform 2 of Serine/threonine-protein kinase 26 OS=Homo sapiens GN=STK26;Serine/threonine-protein kinase 26 OS=Homo sapiens GN=STK26 PE=1 SV=2;Isoform of Q9P289, Serine/threonine-protein kinase 26 OS=Homo sapiens GN=STK26 PE=1 SV=1;Isoform of Q9P289, Serine/threonine-protein kinase 26 OS=Homo sapiens GN=STK26 PE=1 SV=1	13.9	5	0.035	AANVLLSEQGDVK+LADFGVAGQLTDTQIKR+TSYLTELIDR+VLFLIPK
795a	sp|Q9NVV4-2|PAPD1_HUMAN	1.0000	Isoform of Q9NVV4, Isoform 2 of Poly(A) RNA polymerase, mitochondrial OS=Homo sapiens GN=MTPAP	9.3	5	0.041	EFFEYFGNFAFDK+EQNKPDSSPLYIQNPFETSLNISK+FAIETVK+LLELQELVLR+SPPILPTLDSLK
790a	sp|Q9NUJ1|ABHDA_HUMAN	1.0000	Mycophenolic acid acyl-glucuronide esterase, mitochondrial OS=Homo sapiens GN=ABHD10 PE=1 SV=1	15.7	5	0.040	FDYSGVGSSDGNSEESTLGK+VLSTDVDVILR+VVALIGVATAADTLVTK
788a	sp|Q9NRG9|AAAS_HUMAN tr|F8VZ44|F8VZ44_HUMAN	1.0000	Aladin OS=Homo sapiens GN=AAAS PE=1 SV=1;Isoform of Q9NRG9, Aladin OS=Homo sapiens GN=AAAS PE=1 SV=1	15.4	5	0.040	FAVALLDDSVR+GGGVTNLLWSPDGSK+IAHIPLYFVNAQFPR+ILATTPSAVFR+VYNASSTIVPSLK
87	sp|Q13428-2|TCOF_HUMAN sp|Q13428-3|TCOF_HUMAN sp|Q13428-4|TCOF_HUMAN sp|Q13428-6|TCOF_HUMAN sp|Q13428-7|TCOF_HUMAN sp|Q13428-8|TCOF_HUMAN sp|Q13428|TCOF_HUMAN tr|E7ETY2|E7ETY2_HUMAN tr|J3KQ96|J3KQ96_HUMAN	1.0000	Isoform of Q13428, Isoform 2 of Treacle protein OS=Homo sapiens GN=TCOF1;Isoform of Q13428, Isoform 3 of Treacle protein OS=Homo sapiens GN=TCOF1;Isoform of Q13428, Isoform 4 of Treacle protein OS=Homo sapiens GN=TCOF1;Isoform of Q13428, Isoform 6 of Treacle protein OS=Homo sapiens GN=TCOF1;Isoform of Q13428, Isoform 7 of Treacle protein OS=Homo sapiens GN=TCOF1;Isoform of Q13428, Isoform 8 of Tr…	4.5	5	0.037	GSLGSQGAKDEPEEELQK+KLGAGEGGEASVSPEKTSTTSK+LDSSPSVSSTLAAK+VLTELLEQER
767a	sp|Q9H7D7-2|WDR26_HUMAN sp|Q9H7D7|WDR26_HUMAN	1.0000	Isoform of Q9H7D7, Isoform 2 of WD repeat-containing protein 26 OS=Homo sapiens GN=WDR26;WD repeat-containing protein 26 OS=Homo sapiens GN=WDR26 PE=1 SV=3	9.1	5	0.035	DTTVIIWQVDPDTHLLK+LALLNVATQGVHLWDLQDR+LSQSDEDVIR+SELPIAELTGHTR
761a	sp|Q9H307|PININ_HUMAN	1.0000	Pinin OS=Homo sapiens GN=PNN PE=1 SV=4	12.3	5	0.035	ESRQESDPEDDDVKKPALQSSVVATSK+KLTGRDPNDVRPIQAR+LTEVPVEPVLTVHPESK+RIFGLLMGTLQK+VELAQLQEEWNEHNAK
748a	sp|Q9BZQ6-2|EDEM3_HUMAN sp|Q9BZQ6|EDEM3_HUMAN	1.0000	Isoform of Q9BZQ6, Isoform 2 of ER degradation-enhancing alpha-mannosidase-like protein 3 OS=Homo sapiens GN=EDEM3;ER degradation-enhancing alpha-mannosidase-like protein 3 OS=Homo sapiens GN=EDEM3 PE=1 SV=2	8.2	5	0.040	ATGDPYYLEVGK+AVQIVSHPFFGR+AYVLLGDDSFLER+VQLVQHAIQAASSIDAEDGLR+VVLTAGPAQFGLDLSK
81	sp|Q06210-2|GFPT1_HUMAN sp|Q06210|GFPT1_HUMAN	1.0000	Isoform of Q06210, Isoform 2 of Glutamine--fructose-6-phosphate aminotransferase [isomerizing] 1 OS=Homo sapiens GN=GFPT1;Glutamine--fructose-6-phosphate aminotransferase [isomerizing] 1 OS=Homo sapiens GN=GFPT1 PE=1 SV=3	9.8	5	0.041	AVEYYFASDASAVIEHTNR+GALTVGITNTVGSSISR+GYDFESETDTETIAK+VIFLEDDDVAAVVDGR
9	sp|O14773-2|TPP1_HUMAN sp|O14773|TPP1_HUMAN tr|A0A0C4DGZ9|A0A0C4DGZ9_HUMAN	1.0000	Isoform of O14773, Isoform 2 of Tripeptidyl-peptidase 1 OS=Homo sapiens GN=TPP1;Tripeptidyl-peptidase 1 OS=Homo sapiens GN=TPP1 PE=1 SV=2;Isoform of O14773, Tripeptidyl-peptidase 1 OS=Homo sapiens GN=TPP1 PE=1 SV=1	14.4	5	0.038	AYPDVAALSDGYWVVSNR+ILSGRPPLGFLNPR+LYQQHGAGLFDVTR
726a	sp|Q9BRK4|LZTS2_HUMAN	1.0000	Leucine zipper putative tumor suppressor 2 OS=Homo sapiens GN=LZTS2 PE=1 SV=2	10.9	5	0.038	AQQLLQLQVFQLQQEK+GAPSLPSFMGPR+NSLSSLPTYSTGGAEPTTSSPGGHLPSHGSGR+QLQDDFAQLLQER
721a	sp|Q99717|SMAD5_HUMAN	1.0000	Mothers against decapentaplegic homolog 5 OS=Homo sapiens GN=SMAD5 PE=1 SV=1	13.8	5	0.034	DVQPVAYEEPK+HNEFNPQHSLLVQFR+RVESPVLPPVLVPR+VESPVLPPVLVPR+VGEAFHASSTSVLVDGFTDPSNNK
720a	sp|Q99714-2|HCD2_HUMAN sp|Q99714|HCD2_HUMAN	1.0000	Isoform of Q99714, Isoform 2 of 3-hydroxyacyl-CoA dehydrogenase type-2 OS=Homo sapiens GN=HSD17B10;3-hydroxyacyl-CoA dehydrogenase type-2 OS=Homo sapiens GN=HSD17B10 PE=1 SV=3	31.7	5	0.041	GGIVGMTLPIAR+GLVAVITGGASGLGLATAER+GVIINTASVAAFEGQVGQAAYSASK+LVGQGASAVLLDLPNSGGEAQAK
689a	sp|Q96HC4|PDLI5_HUMAN	1.0000	PDZ and LIM domain protein 5 OS=Homo sapiens GN=PDLIM5 PE=1 SV=5	9.9	5	0.032	ASAAPKPEPVPVQK+GPFLVALGK+KANNSQEPSPQLASSVASTR+SPSWQRPNQGVPSTGR
684a	sp|Q96EP0|RNF31_HUMAN	1.0000	E3 ubiquitin-protein ligase RNF31 OS=Homo sapiens GN=RNF31 PE=1 SV=1	8.0	5	0.040	AELALSLLQETPR+LTEEVPLGQSIPR+LWDSGPEPTPSWDGPDK+NYLNTLSTALNILEK+VQELQSLGFGPEEGSLQALFQHGGDVSR
677a	sp|Q96CS3|FAF2_HUMAN	1.0000	FAS-associated factor 2 OS=Homo sapiens GN=FAF2 PE=1 SV=2	19.3	5	0.039	HTLEQHNWNIEAAVQDR+IYSYVVSRPQPR+LNEQEGVPSVFNPPPSRPLQVNTADHR+QQQDEAYLASLR+VTDPVGDIVSFMHSFEEK
668a	sp|Q969X5-2|ERGI1_HUMAN sp|Q969X5|ERGI1_HUMAN	1.0000	Isoform of Q969X5, Isoform 2 of Endoplasmic reticulum-Golgi intermediate compartment protein 1 OS=Homo sapiens GN=ERGIC1;Endoplasmic reticulum-Golgi intermediate compartment protein 1 OS=Homo sapiens GN=ERGIC1 PE=1 SV=1	27.8	5	0.039	FEGQFSINK+IIPAIWFR+LSFGDTLQVQNIHGAFNALGGADR+LTSNPLASHDYILK
662a	sp|Q92947-2|GCDH_HUMAN sp|Q92947|GCDH_HUMAN	1.0000	Isoform of Q92947, Isoform Short of Glutaryl-CoA dehydrogenase, mitochondrial OS=Homo sapiens GN=GCDH;Glutaryl-CoA dehydrogenase, mitochondrial OS=Homo sapiens GN=GCDH PE=1 SV=1	9.1	5	0.029	MQFGVPLAR+SAMSVQSSLVMHPIYAYGSEEQR+YLPQLAK
648a	sp|Q8TB37|NUBPL_HUMAN	1.0000	Iron-sulfur protein NUBPL OS=Homo sapiens GN=NUBPL PE=1 SV=3	16.9	5	0.041	AIGLLDVDVYGPSVPK+EASDTGQPIVFSQPESDEAK+STTAVNLALALAANDSSK
637a	sp|Q8N5F7|NKAP_HUMAN	1.0000	NF-kappa-B-activating protein OS=Homo sapiens GN=NKAP PE=1 SV=1	16.9	5	0.037	ALASFNQEER+NGLTHQLGGLSQGSR+TKAEEPSDLIGPEAPK+TLTSQDDKPLNYGHALLPGEGAAMAEYVK
635a	sp|Q8N1F8|S11IP_HUMAN tr|C9JQV3|C9JQV3_HUMAN	1.0000	Serine/threonine-protein kinase 11-interacting protein OS=Homo sapiens GN=STK11IP PE=1 SV=3;Isoform of Q8N1F8, Serine/threonine-protein kinase 11-interacting protein OS=Homo sapiens GN=STK11IP PE=1 SV=1	5.7	5	0.034	EQQPLSSLSSVLLYR+HLDLAYNLLEGHR+LESFWALR+RASISEPSDTDPEPR+TVIQEALALDR
629b	sp|O75179-2|ANR17_HUMAN sp|O75179-6|ANR17_HUMAN sp|O75179-7|ANR17_HUMAN sp|O75179|ANR17_HUMAN tr|H0YM23|H0YM23_HUMAN	1.0000	Isoform of O75179, Isoform 2 of Ankyrin repeat domain-containing protein 17 OS=Homo sapiens GN=ANKRD17;Isoform of O75179, Isoform 6 of Ankyrin repeat domain-containing protein 17 OS=Homo sapiens GN=ANKRD17;Isoform of O75179, Isoform 7 of Ankyrin repeat domain-containing protein 17 OS=Homo sapiens GN=ANKRD17;Ankyrin repeat domain-containing protein 17 OS=Homo sapiens GN=ANKRD17 PE=1 SV=3;Isoform o…	3.0	5	0.032	APSPAPSSVPLGSEKPSNVSQDR+LEALLEAAGIGK+SSYLPNSDPLHQSDTSK+TGLTPLMEAASGGYAEVGR
626a	sp|Q8IUH4|ZDH13_HUMAN	1.0000	Palmitoyltransferase ZDHHC13 OS=Homo sapiens GN=ZDHHC13 PE=1 SV=3	9.0	5	0.039	ATQYGIFER+GAVVDQLGGDLNSTPLHWAIR+LLEAGSSLDIQNVK+VIGPEPTGFLLK
620a	sp|Q86VV8-3|RTTN_HUMAN sp|Q86VV8|RTTN_HUMAN	1.0000	Isoform of Q86VV8, Isoform 3 of Rotatin OS=Homo sapiens GN=RTTN;Rotatin OS=Homo sapiens GN=RTTN PE=1 SV=3	3.0	5	0.035	GAVSNSLMLCILK+IVQSLLSLLK+SAQASPLLQGESQK+VAANALMSLLAVSR+VTDAPHFYGLPSLER
618a	sp|Q86UT6-2|NLRX1_HUMAN sp|Q86UT6|NLRX1_HUMAN	1.0000	Isoform of Q86UT6, Isoform 2 of NLR family member X1 OS=Homo sapiens GN=NLRX1;NLR family member X1 OS=Homo sapiens GN=NLRX1 PE=1 SV=1	5.4	5	0.040	ALPLLFNLIK+FSAEVLSSLR+NLAEWFSR+TLLPVFLR+VQTVVLYGTVGTGK
617a	sp|Q86UA1|PRP39_HUMAN	1.0000	Pre-mRNA-processing factor 39 OS=Homo sapiens GN=PRPF39 PE=1 SV=3	6.4	5	0.034	DLLTGEQFIQLR+ETLDPGDPETNNTIR+VLLEAIER+WTFEEGIK
607a	sp|Q70CQ3|UBP30_HUMAN tr|B3KUS5|B3KUS5_HUMAN	1.0000	Ubiquitin carboxyl-terminal hydrolase 30 OS=Homo sapiens GN=USP30 PE=1 SV=1;Isoform of Q70CQ3, Ubiquitin carboxyl-terminal hydrolase 30 OS=Homo sapiens GN=USP30 PE=1 SV=1	17.7	5	0.038	DQKEPPSHQYLSLTLLHLLK+LNKNPGPTLELQDGPGAPTPVLNQPGAPK+NPGPTLELQDGPGAPTPVLNQPGAPK+NPLSTSNQWLWVSDDTVR+VTHLFDVHSLEQQSEITPK
606a	sp|Q6ZRY4|RBPS2_HUMAN	1.0000	RNA-binding protein with multiple splicing 2 OS=Homo sapiens GN=RBPMS2 PE=1 SV=1	31.6	5	0.041	ELYLLFRPFK+FDPENPQTLR+LMATPNPSNVHPALGAHFIAR+QPVGFVIFDSR+TLFVSGLPVDIKPR
602a	sp|Q6PJG6|BRAT1_HUMAN	1.0000	BRCA1-associated ATM activator 1 OS=Homo sapiens GN=BRAT1 PE=1 SV=2	8.0	5	0.040	DGHADAAQDTEQFVATVLQAASR+DSALEFLTQLSR+GSPNTASAEATLPR+SPVFSSSDGSLWETVAR
599a	sp|Q6P996-3|PDXD1_HUMAN sp|Q6P996-4|PDXD1_HUMAN sp|Q6P996-5|PDXD1_HUMAN sp|Q6P996|PDXD1_HUMAN tr|H3BND4|H3BND4_HUMAN	1.0000	Isoform of Q6P996, Isoform 3 of Pyridoxal-dependent decarboxylase domain-containing protein 1 OS=Homo sapiens GN=PDXDC1;Isoform of Q6P996, Isoform 4 of Pyridoxal-dependent decarboxylase domain-containing protein 1 OS=Homo sapiens GN=PDXDC1;Isoform of Q6P996, Isoform 5 of Pyridoxal-dependent decarboxylase domain-containing protein 1 OS=Homo sapiens GN=PDXDC1;Pyridoxal-dependent decarboxylase domai…	7.5	5	0.030	FFQELPGSDPVFK+GVPHPEDDHSQVEGPESLR+HDDPALTLVAGLTSNKPTDK
591a	sp|Q63ZY3-2|KANK2_HUMAN sp|Q63ZY3-3|KANK2_HUMAN sp|Q63ZY3|KANK2_HUMAN	1.0000	Isoform of Q63ZY3, Isoform 2 of KN motif and ankyrin repeat domain-containing protein 2 OS=Homo sapiens GN=KANK2;Isoform of Q63ZY3, Isoform 3 of KN motif and ankyrin repeat domain-containing protein 2 OS=Homo sapiens GN=KANK2;KN motif and ankyrin repeat domain-containing protein 2 OS=Homo sapiens GN=KANK2 PE=1 SV=1	7.6	5	0.030	ALQELQAAQAR+EEVADPTAHR+EVEVVASTAAGAPAQR+LDLDFLK+LIPVLQVK+VAYTTVLQEWLR
589a	sp|Q5XG87|PAPD7_HUMAN	1.0000	Non-canonical poly(A) RNA polymerase PAPD7 OS=Homo sapiens GN=PAPD7 PE=1 SV=3	8.9	5	0.036	GGAFFNFADGAPSAPGTANGHPGPR+QAGVEGTASLK+QVFDYAYIVLSHAVSPLAR+WERPPLQLLEQALR
588a	sp|Q5VV42|CDKAL_HUMAN	1.0000	Threonylcarbamoyladenosine tRNA methylthiotransferase OS=Homo sapiens GN=CDKAL1 PE=1 SV=1	12.3	5	0.038	DIGTNLPTLLWK+GNLASYPIDELVDR+QQVLVTEESFDSK+VYTPSISKPLAK+YLQEEENSPPSDSTIPGIQK
544a	sp|Q14997|PSME4_HUMAN	1.0000	Proteasome activator complex subunit 4 OS=Homo sapiens GN=PSME4 PE=1 SV=2	3.3	5	0.040	FFVENLNHDAIVVR+IAPVENDNSYDELKR+LDAESDLQLAQIK+TEHLGLNWFPNSVENILK
540a	sp|Q14697|GANAB_HUMAN tr|F5H6X6|F5H6X6_HUMAN	1.0000	Neutral alpha-glucosidase AB OS=Homo sapiens GN=GANAB PE=1 SV=3;Isoform of Q14697, Neutral alpha-glucosidase AB OS=Homo sapiens GN=GANAB PE=1 SV=1	9.1	5	0.040	FGAVWTGDNTAEWDHLK+LDLLEDR+QYASLTGTQALPPLFSLGYHQSR+SLLLSVNAR+VSQGSKDPAEGDGAQPEETPR
535b	sp|P21333-2|FLNA_HUMAN sp|P21333|FLNA_HUMAN tr|A0A087WWY3|A0A087WWY3_HUMAN tr|Q5HY54|Q5HY54_HUMAN tr|Q60FE5|Q60FE5_HUMAN	1.0000	Isoform of P21333, Isoform 2 of Filamin-A OS=Homo sapiens GN=FLNA;Filamin-A OS=Homo sapiens GN=FLNA PE=1 SV=4;Isoform of P21333, Filamin-A OS=Homo sapiens GN=FLNA PE=1 SV=1;Isoform of P21333, Filamin-A OS=Homo sapiens GN=FLNA PE=1 SV=1;Isoform of P21333, Filamin A OS=Homo sapiens GN=FLNA PE=1 SV=1	3.2	5	0.031	AFGPGLQGGSAGSPAR+GAGTGGLGLAVEGPSEAK+LIALLEVLSQK+TGVAVNKPAEFTVDAK+YGGDEIPFSPYR
523a	sp|Q13490-2|BIRC2_HUMAN sp|Q13490|BIRC2_HUMAN tr|E9PMH5|E9PMH5_HUMAN	1.0000	Isoform of Q13490, Isoform 2 of Baculoviral IAP repeat-containing protein 2 OS=Homo sapiens GN=BIRC2;Baculoviral IAP repeat-containing protein 2 OS=Homo sapiens GN=BIRC2 PE=1 SV=2;Isoform of Q13490, Baculoviral IAP repeat-containing protein 2 OS=Homo sapiens GN=BIRC2 PE=1 SV=1	11.2	5	0.040	AGFYYIGPGDR+ANVINKQEHDIIK+ELIDTILVK+FSISNLSMQTHAAR+YIPTEDVSGLSLEEQLR
510a	sp|Q12906-2|ILF3_HUMAN sp|Q12906-3|ILF3_HUMAN sp|Q12906-4|ILF3_HUMAN sp|Q12906-5|ILF3_HUMAN sp|Q12906-6|ILF3_HUMAN sp|Q12906-7|ILF3_HUMAN sp|Q12906|ILF3_HUMAN	1.0000	Isoform of Q12906, Isoform 2 of Interleukin enhancer-binding factor 3 OS=Homo sapiens GN=ILF3;Isoform of Q12906, Isoform 3 of Interleukin enhancer-binding factor 3 OS=Homo sapiens GN=ILF3;Isoform of Q12906, Isoform 4 of Interleukin enhancer-binding factor 3 OS=Homo sapiens GN=ILF3;Isoform of Q12906, Isoform 5 of Interleukin enhancer-binding factor 3 OS=Homo sapiens GN=ILF3;Isoform of Q12906, Isof…	7.8	5	0.035	EDITQSAQHALR+FVMEVEVDGQK+LFPDTPLALDANK+VLAGETLSVNDPPDVLDR
501a	sp|Q07021|C1QBP_HUMAN	1.0000	Complement component 1 Q subcomponent-binding protein, mitochondrial OS=Homo sapiens GN=C1QBP PE=1 SV=1	22.0	5	0.041	AFVDFLSDEIKEER+EVSFQSTGESEWK+MSGGWELELNGTEAK+VEEQEPELTSTPNFVVEVIK
494a	sp|Q00839-2|HNRPU_HUMAN sp|Q00839|HNRPU_HUMAN	1.0000	Isoform of Q00839, Isoform Short of Heterogeneous nuclear ribonucleoprotein U OS=Homo sapiens GN=HNRNPU;Heterogeneous nuclear ribonucleoprotein U OS=Homo sapiens GN=HNRNPU PE=1 SV=6	12.4	5	0.039	EKPYFPIPEEYTFIQNVPLEDR+GYFEYIEENKYSR+LQAALDDEEAGGRPAMEPGNGSLDLGGDSAGR+NFILDQTNVSAAAQR+SSGPTSLFAVTVAPPGAR
54	sp|P41252|SYIC_HUMAN tr|A0A0A0MSX9|A0A0A0MSX9_HUMAN tr|J3KR24|J3KR24_HUMAN	1.0000	Isoleucine--tRNA ligase, cytoplasmic OS=Homo sapiens GN=IARS PE=1 SV=2;Isoform of P41252, Isoleucine--tRNA ligase, cytoplasmic OS=Homo sapiens GN=IARS PE=1 SV=1;Isoform of P41252, Isoleucine--tRNA ligase, cytoplasmic OS=Homo sapiens GN=IARS PE=1 SV=1	6.9	5	0.037	FVDILTNWYVR+LQKEEEIEFLYNENTVR+LYLINSPVVR+NTELAVFHDETEIQNQTDLLSLSGK+TESAVSQMQSVIELGR
471a	sp|P62316|SMD2_HUMAN	1.0000	Small nuclear ribonucleoprotein Sm D2 OS=Homo sapiens GN=SNRPD2 PE=1 SV=1	32.2	5	0.036	GDSVIVVLR+REEEEFNTGPLSVLTQSVK+SEMTPEELQK
466a	sp|P62269|RS18_HUMAN	1.0000	40S ribosomal protein S18 OS=Homo sapiens GN=RPS18 PE=1 SV=3	27.0	5	0.040	IAFAITAIK+IPDWFLNR+RAGELTEDEVER+YSQVLANGLDNK
464a	sp|P62263|RS14_HUMAN	1.0000	40S ribosomal protein S14 OS=Homo sapiens GN=RPS14 PE=1 SV=3	30.5	5	0.038	ADRDESSPYAAMLAAQDVAQR+IEDVTPIPSDSTR+IEDVTPIPSDSTRR+TPGPGAQSALR
448a	sp|P60866-2|RS20_HUMAN sp|P60866|RS20_HUMAN	1.0000	Isoform of P60866, Isoform 2 of 40S ribosomal protein S20 OS=Homo sapiens GN=RPS20;40S ribosomal protein S20 OS=Homo sapiens GN=RPS20 PE=1 SV=1	22.7	5	0.040	DTGKTPVEPEVAIHR+LIDLHSPSEIVK+TPVEPEVAIHR
445a	sp|P58107|EPIPL_HUMAN tr|A0A075B730|A0A075B730_HUMAN tr|A0A087X1U6|A0A087X1U6_HUMAN	1.0000	Epiplakin OS=Homo sapiens GN=EPPK1 PE=1 SV=2;Isoform of P58107, Epiplakin OS=Homo sapiens GN=EPPK1 PE=1 SV=2;Isoform of P58107, Epiplakin OS=Homo sapiens GN=EPPK1 PE=1 SV=1	7.8	5	0.040	AVPVWDVLASGYVSR+GFFDPNTHENLTYVQLLR+LLEAQIATGGVIDPVHSHR+LSVEEAVAAGVVGGEIQEK
437a	sp|P55209-2|NP1L1_HUMAN sp|P55209-3|NP1L1_HUMAN sp|P55209|NP1L1_HUMAN tr|B7Z9C2|B7Z9C2_HUMAN tr|F5H4R6|F5H4R6_HUMAN tr|F8VUX1|F8VUX1_HUMAN tr|F8VV59|F8VV59_HUMAN tr|F8VXI6|F8VXI6_HUMAN tr|F8VY35|F8VY35_HUMAN tr|F8W020|F8W020_HUMAN tr|F8W0J6|F8W0J6_HUMAN tr|F8W118|F8W118_HUMAN tr|H0YHC3|H0YHC3_HUMAN tr|H0YIV4|H0YIV4_HUMAN	1.0000	Isoform of P55209, Isoform 2 of Nucleosome assembly protein 1-like 1 OS=Homo sapiens GN=NAP1L1;Isoform of P55209, Isoform 3 of Nucleosome assembly protein 1-like 1 OS=Homo sapiens GN=NAP1L1;Nucleosome assembly protein 1-like 1 OS=Homo sapiens GN=NAP1L1 PE=1 SV=1;Isoform of P55209, Nucleosome assembly protein 1-like 1 OS=Homo sapiens GN=NAP1L1 PE=1 SV=1;Isoform of P55209, Nucleosome assembly prote…	17.3	5	0.029	FYEEVHDLER+GIPEFWLTVFK+LDGLVETPTGYIESLPR+NVDLLSDMVQEHDEPILK
430a	sp|P52926-2|HMGA2_HUMAN	1.0000	Isoform of P52926, Isoform 2 of High mobility group protein HMGI-C OS=Homo sapiens GN=HMGA2	31.1	5	0.039	GEGAGQPSTSAQGQPAAPAPQKR+KTSLGNSTKR
414a	sp|P50454|SERPH_HUMAN	1.0000	Serpin H1 OS=Homo sapiens GN=SERPINH1 PE=1 SV=2	15.8	5	0.038	GVVEVTHDLQK+HLAGLGLTEAIDKNK+LFYADHPFIFLVR+SAGLAFSLYQAMAK+TGLYNYYDDEKEK
399a	sp|P46977|STT3A_HUMAN	1.0000	Dolichyl-diphosphooligosaccharide--protein glycosyltransferase subunit STT3A OS=Homo sapiens GN=STT3A PE=1 SV=2	6.4	5	0.036	EAYYWLR+ENDYYTPTGEFR+FHNWFDDR+FYSLLDPSYAK+IIFDDFR
381a	sp|P40939|ECHA_HUMAN	1.0000	Trifunctional enzyme subunit alpha, mitochondrial OS=Homo sapiens GN=HADHA PE=1 SV=2	10.0	5	0.039	DLNSDMDSILASLK+FGGGNPELLTQMVSK+LTAYAMTIPFVR+TLQEVTQLSQEAQR+TVLGTPEVLLGALPGAGGTQR
376a	sp|P38159|RBMX_HUMAN tr|H0Y6E7|H0Y6E7_HUMAN tr|H3BT71|H3BT71_HUMAN	1.0000	RNA-binding motif protein, X chromosome OS=Homo sapiens GN=RBMX PE=1 SV=3;Isoform of P38159, RNA-binding motif protein, X chromosome (Fragment) OS=Homo sapiens GN=RBMX PE=1 SV=2;Isoform of P38159, RNA-binding motif protein, X chromosome OS=Homo sapiens GN=RBMX PE=1 SV=1	15.8	5	0.040	AIKVEQATKPSFESGR+ALEAVFGK+GFAFVTFESPADAK+IVEVLLMK
368a	sp|P35221-2|CTNA1_HUMAN sp|P35221|CTNA1_HUMAN	1.0000	Isoform of P35221, Isoform 2 of Catenin alpha-1 OS=Homo sapiens GN=CTNNA1;Catenin alpha-1 OS=Homo sapiens GN=CTNNA1 PE=1 SV=1	9.3	5	0.040	FTEQVEAAVEALSSDPAQPMDENEFIDASR+IAEQVASFQEEK+LLEPLVTQVTTLVNTNSK+NAGNEQDLGIQYK+NLMNAVVQTVK
5	sp|O00487|PSDE_HUMAN	1.0000	26S proteasome non-ATPase regulatory subunit 14 OS=Homo sapiens GN=PSMD14 PE=1 SV=1	20.0	5	0.039	AVAVVVDPIQSVK+AVEEEDKMTPEQLAIK+VIDVFAMPQSGTGVSVEAVDPVFQAK+VVIDAFR
349a	sp|P26196|DDX6_HUMAN	1.0000	Probable ATP-dependent RNA helicase DDX6 OS=Homo sapiens GN=DDX6 PE=1 SV=2	11.2	5	0.039	GPVKPTGGPGGGGTQTQQQMNQLK+SGAYLIPLLER+SIEEQLGTEIKPIPSNIDK
342a	sp|P25205-2|MCM3_HUMAN sp|P25205|MCM3_HUMAN	1.0000	Isoform of P25205, Isoform 2 of DNA replication licensing factor MCM3 OS=Homo sapiens GN=MCM3;DNA replication licensing factor MCM3 OS=Homo sapiens GN=MCM3 PE=1 SV=3	7.7	5	0.039	ALKDFVASIDATYAK+DAQPSFSAEDIAK+DSEEPFSSVEIQAALSK+LIVNVNDLR+VALLDVFR
321a	sp|P15880|RS2_HUMAN tr|E9PQD7|E9PQD7_HUMAN tr|H0YEN5|H0YEN5_HUMAN	1.0000	40S ribosomal protein S2 OS=Homo sapiens GN=RPS2 PE=1 SV=2;Isoform of P15880, 40S ribosomal protein S2 OS=Homo sapiens GN=RPS2 PE=1 SV=1;Isoform of P15880, 40S ribosomal protein S2 (Fragment) OS=Homo sapiens GN=RPS2 PE=1 SV=1	22.1	5	0.040	ATFDAISK+GTGIVSAPVPK+SLEEIYLFSLPIK+TYSYLTPDLWK
292a	sp|P07814|SYEP_HUMAN	1.0000	Bifunctional glutamate/proline--tRNA ligase OS=Homo sapiens GN=EPRS PE=1 SV=5	5.7	5	0.037	AALLNQHYQVNFK+NPEVGLKPVWYSPK+SLYDEVAAQGEVVR+TGQEYKPGNPPAEIGQNISSNSSASILESK+THVADFAPEVAWVTR
279b	sp|P10398|ARAF_HUMAN	1.0000	Serine/threonine-protein kinase A-Raf OS=Homo sapiens GN=ARAF PE=1 SV=2	11.2	5	0.031	DSGYYWEVPPSEVQLLK+IGDFGLATVK+QQFYHSVQDLSGGSR+SNNIFLHEGLTVK+VSQPTAEQAQAFK
261a	sp|O94813|SLIT2_HUMAN tr|X6R3P0|X6R3P0_HUMAN	1.0000	Slit homolog 2 protein OS=Homo sapiens GN=SLIT2 PE=1 SV=1;Isoform of O94813, Slit homolog 2 protein OS=Homo sapiens GN=SLIT2 PE=1 SV=1	4.1	5	0.038	EQYFIPGTEDYR+LDLSENQIQAIPR+LNNNEFTVLEATGIFK+RIDLSNNQISELAPDAFQGLR
256a	sp|O75616|ERAL1_HUMAN	1.0000	GTPase Era, mitochondrial OS=Homo sapiens GN=ERAL1 PE=1 SV=2	13.0	5	0.040	EIFMLSALSQEDVK+LLEHLPQEVPYNVQQK+STLSNQLLGR+TAVWEEGPGGELVIQQK
251a	sp|O75376-2|NCOR1_HUMAN sp|O75376|NCOR1_HUMAN	1.0000	Isoform of O75376, Isoform 2 of Nuclear receptor corepressor 1 OS=Homo sapiens GN=NCOR1;Nuclear receptor corepressor 1 OS=Homo sapiens GN=NCOR1 PE=1 SV=2	4.2	5	0.034	GTAGAIQEGSITR+GTPTSKISVESIPSLR+NQVSSQTPQQPPTSTFQNSPSALVSTPVR+SSHLEVSQASQLLQQQQQQQLR+VSAAVLPLVHPLPEGLR
248a	sp|O75190|DNJB6_HUMAN	1.0000	DnaJ homolog subfamily B member 6 OS=Homo sapiens GN=DNAJB6 PE=1 SV=2	19.0	5	0.032	APGPWDPLASAAGLK+EGLNGGGGGGSHFDSPFEFGFTFR+QVAEAYEVLSDAK+VEVEEDGQLK
246a	sp|O75170-2|PP6R2_HUMAN sp|O75170-3|PP6R2_HUMAN sp|O75170-4|PP6R2_HUMAN sp|O75170-5|PP6R2_HUMAN sp|O75170-6|PP6R2_HUMAN sp|O75170|PP6R2_HUMAN tr|T1ECW5|T1ECW5_HUMAN	1.0000	Isoform of O75170, Isoform 2 of Serine/threonine-protein phosphatase 6 regulatory subunit 2 OS=Homo sapiens GN=PPP6R2;Isoform of O75170, Isoform 3 of Serine/threonine-protein phosphatase 6 regulatory subunit 2 OS=Homo sapiens GN=PPP6R2;Isoform of O75170, Isoform 4 of Serine/threonine-protein phosphatase 6 regulatory subunit 2 OS=Homo sapiens GN=PPP6R2;Isoform of O75170, Isoform 5 of Serine/threon…	4.9	5	0.037	AILTTIGVLEEPLGNAR+IANAVVQNLER+VGTEGLVDSFSQGLER
233a	sp|O43819|SCO2_HUMAN	1.0000	Protein SCO2 homolog, mitochondrial OS=Homo sapiens GN=SCO2 PE=1 SV=3	27.4	5	0.034	QAAVGQGDFHLLDHR+QGPAETGGQGQPQGPGLR+QLEAEPGLPPVQPVFITVDPERDDVEAMAR+SAEQISDSVR
225a	sp|O43347|MSI1H_HUMAN	1.0000	RNA-binding protein Musashi homolog 1 OS=Homo sapiens GN=MSI1 PE=1 SV=1	20.7	5	0.041	GFGFVTFMDQAGVDK+GTGSHPWTMAPPPGSTPSR+IFVGGLSVNTTVEDVK+QYFEQFGK+SYTGLAPGYTYQFPEFR
217a	sp|O15269|SPTC1_HUMAN	1.0000	Serine palmitoyltransferase 1 OS=Homo sapiens GN=SPTLC1 PE=1 SV=1	15.9	5	0.032	DHPALNYNIVSGPPSHK+LLKEQEIEDQKNPR+TEEAIIYSYGFATIASAIPAYSK+VVGESLSPAFHLQLEESTGSR
211a	sp|O14925|TIM23_HUMAN sp|Q5SRD1|TI23B_HUMAN	1.0000	Mitochondrial import inner membrane translocase subunit Tim23 OS=Homo sapiens GN=TIMM23 PE=1 SV=1;Putative mitochondrial import inner membrane translocase subunit Tim23B OS=Homo sapiens GN=TIMM23B PE=5 SV=2	23.0	5	0.030	ETQNMAWSKPR+GAEDDLNTVAAGTMTGMLYK+YLVQDTDEFILPTGANK
208a	sp|O14735-3|CDIPT_HUMAN sp|O14735|CDIPT_HUMAN tr|B3KY94|B3KY94_HUMAN	1.0000	Isoform of O14735, Isoform 3 of CDP-diacylglycerol--inositol 3-phosphatidyltransferase OS=Homo sapiens GN=CDIPT;CDP-diacylglycerol--inositol 3-phosphatidyltransferase OS=Homo sapiens GN=CDIPT PE=1 SV=1;Isoform of O14735, CDP-diacylglycerol--inositol 3-phosphatidyltransferase OS=Homo sapiens GN=CDIPT PE=1 SV=1	22.0	5	0.038	MGLWVTAPIALLK+MIDLSGNPVLR+SLISVIHLITAAR
190a	sp|A6ZKI3|F127A_HUMAN	1.0000	Isoform of O15255, Protein FAM127A OS=Homo sapiens GN=FAM127A PE=1 SV=1	36.3	5	0.036	ESPLLNDYR+LTGPALQWVIPYIK+RVFGWEEDEDF+VTFLITR
179	sp|Q9Y312|AAR2_HUMAN tr|A2A2Q9|A2A2Q9_HUMAN	1.0000	Protein AAR2 homolog OS=Homo sapiens GN=AAR2 PE=1 SV=2;Isoform of Q9Y312, Protein AAR2 homolog OS=Homo sapiens GN=AAR2 PE=1 SV=1	16.9	5	0.039	ANLQELDQFLGPYPYATLK+GTEFGIDYNSWEVGPK+HSMDLSYALETVLNK+WISLTNFISEATVEK
165	sp|Q9P2P1|NYNRI_HUMAN	1.0000	Protein NYNRIN OS=Homo sapiens GN=NYNRIN PE=2 SV=3	2.3	5	0.027	AAEEDDLDSSLASVFR+LPGQNPLPLNLEWK+QGAQGGGQWWSLPK
136	sp|Q92900-2|RENT1_HUMAN sp|Q92900|RENT1_HUMAN	1.0000	Isoform of Q92900, Isoform 2 of Regulator of nonsense transcripts 1 OS=Homo sapiens GN=UPF1;Regulator of nonsense transcripts 1 OS=Homo sapiens GN=UPF1 PE=1 SV=2	5.0	5	0.036	AGLSQSLFER+ANEHQGIGFLNDPR+ESLMQFSKPR+IAYFTLPK+VPDNYGDEIAIELR
130	sp|Q8NCH0|CHSTE_HUMAN tr|H0YN65|H0YN65_HUMAN	1.0000	Carbohydrate sulfotransferase 14 OS=Homo sapiens GN=CHST14 PE=1 SV=2;Isoform of Q8NCH0, Carbohydrate sulfotransferase 14 OS=Homo sapiens GN=CHST14 PE=1 SV=1	10.8	5	0.033	AGAGPSPAGDDVTFPEFLR+ALLQDVLPK+DPWDLPVGQR
109	sp|Q66K14-2|TBC9B_HUMAN sp|Q66K14|TBC9B_HUMAN	1.0000	Isoform of Q66K14, Isoform 2 of TBC1 domain family member 9B OS=Homo sapiens GN=TBC1D9B;TBC1 domain family member 9B OS=Homo sapiens GN=TBC1D9B PE=1 SV=3	3.8	5	0.041	ALLSSSDDPPAEVDIFELLK+NATLLFPESIR+VVGALVDQGIFEELTR
105	sp|Q5SWA1|PR15B_HUMAN	1.0000	Protein phosphatase 1 regulatory subunit 15B OS=Homo sapiens GN=PPP1R15B PE=1 SV=1	5.3	5	0.040	ELGSSPSGPLNIQR+FPTPLGPENSGNPTLLSSAQPETR
104	sp|Q5JVF3-2|PCID2_HUMAN sp|Q5JVF3-3|PCID2_HUMAN sp|Q5JVF3-4|PCID2_HUMAN sp|Q5JVF3|PCID2_HUMAN	1.0000	Isoform of Q5JVF3, Isoform 2 of PCI domain-containing protein 2 OS=Homo sapiens GN=PCID2;Isoform of Q5JVF3, Isoform 3 of PCI domain-containing protein 2 OS=Homo sapiens GN=PCID2;Isoform of Q5JVF3, Isoform 4 of PCI domain-containing protein 2 OS=Homo sapiens GN=PCID2;PCI domain-containing protein 2 OS=Homo sapiens GN=PCID2 PE=1 SV=2	13.8	5	0.040	AIDSSNLKDDYSTAQR+MILIYLLPVK+THQLSLDAFLVALK+VFANNADQQLVK
101	sp|Q5JPH6-2|SYEM_HUMAN sp|Q5JPH6|SYEM_HUMAN tr|H3BTB7|H3BTB7_HUMAN	1.0000	Isoform of Q5JPH6, Isoform 2 of Probable glutamate--tRNA ligase, mitochondrial OS=Homo sapiens GN=EARS2;Probable glutamate--tRNA ligase, mitochondrial OS=Homo sapiens GN=EARS2 PE=1 SV=2;Isoform of Q5JPH6, Probable glutamate--tRNA ligase, mitochondrial OS=Homo sapiens GN=EARS2 PE=1 SV=1	14.4	5	0.039	AQLDAISEKVDVIAK+FAPSPTGFLHLGGLR+LELYAQATEALLK+LQDLVSPVYSYLWTRPAVGR+TALYNYIFAK
463c	sp|P61981|1433G_HUMAN	0.9998	14-3-3 protein gamma OS=Homo sapiens GN=YWHAG PE=1 SV=2	13.0	5	0.014	DSTLIMQLLR+NLLSVAYK+NVTELNEPLSNEER
463d	sp|Q04917|1433F_HUMAN	0.9997	14-3-3 protein eta OS=Homo sapiens GN=YWHAH PE=1 SV=4	13.0	5	0.014	AVTELNEPLSNEDR+DSTLIMQLLR+NLLSVAYK
463e	sp|P63104|1433Z_HUMAN tr|E7EX29|E7EX29_HUMAN	0.9914	14-3-3 protein zeta/delta OS=Homo sapiens GN=YWHAZ PE=1 SV=1;Isoform of P63104, 14-3-3 protein zeta/delta (Fragment) OS=Homo sapiens GN=YWHAZ PE=1 SV=1	13.1	5	0.014	DSTLIMQLLR+NLLSVAYK+SVTEQGAELSNEER
100	sp|Q504Q3-2|PAN2_HUMAN sp|Q504Q3-3|PAN2_HUMAN sp|Q504Q3|PAN2_HUMAN	1.0000	Isoform of Q504Q3, Isoform 2 of PAB-dependent poly(A)-specific ribonuclease subunit PAN2 OS=Homo sapiens GN=PAN2;Isoform of Q504Q3, Isoform 3 of PAB-dependent poly(A)-specific ribonuclease subunit PAN2 OS=Homo sapiens GN=PAN2;PAB-dependent poly(A)-specific ribonuclease subunit PAN2 OS=Homo sapiens GN=PAN2 PE=1 SV=3	4.4	4	0.032	AITPLQVHVDPAFLR+NPIEASVLLAEASLAR+VPAILYYVK+YSSFQVNGSDDIR
98	sp|Q15629-2|TRAM1_HUMAN sp|Q15629|TRAM1_HUMAN tr|G3XAN4|G3XAN4_HUMAN	1.0000	Isoform of Q15629, Isoform 2 of Translocating chain-associated membrane protein 1 OS=Homo sapiens GN=TRAM1;Translocating chain-associated membrane protein 1 OS=Homo sapiens GN=TRAM1 PE=1 SV=3;Isoform of Q15629, Translocating chain-associated membrane protein 1 OS=Homo sapiens GN=TRAM1 PE=1 SV=1	14.2	4	0.032	FINFQLR+KGTENGVNGTLTSNVADSPR+LDFSTGNFNVLAVR
864a	sp|Q9Y3Z3-2|SAMH1_HUMAN sp|Q9Y3Z3-4|SAMH1_HUMAN sp|Q9Y3Z3|SAMH1_HUMAN	1.0000	Isoform of Q9Y3Z3, Isoform 2 of Deoxynucleoside triphosphate triphosphohydrolase SAMHD1 OS=Homo sapiens GN=SAMHD1;Isoform of Q9Y3Z3, Isoform 4 of Deoxynucleoside triphosphate triphosphohydrolase SAMHD1 OS=Homo sapiens GN=SAMHD1;Deoxynucleoside triphosphate triphosphohydrolase SAMHD1 OS=Homo sapiens GN=SAMHD1 PE=1 SV=2	4.2	4	0.020	EVGNLYDMFHTR+ISTAIDDMEAYTK
856a	sp|Q9Y2I1|NISCH_HUMAN	1.0000	Nischarin OS=Homo sapiens GN=NISCH PE=1 SV=3	3.5	4	0.030	LYSLVNLDLR+TLNLAGNLLESLSGLHK+VPLSTVLLDPTR+YFSEPLQDFWHQK
855a	sp|Q9Y2H2|SAC2_HUMAN	1.0000	Phosphatidylinositide phosphatase SAC2 OS=Homo sapiens GN=INPP5F PE=1 SV=3	6.1	4	0.030	GSVPVFWSQVGYR+IEIGPEPTLFGKPK+SHQELISQLLQSYMK+SQSLSSTDSSVHAPSEITVAHGSGLGK
844a	sp|Q9ULT8|HECD1_HUMAN tr|A0A087X2H1|A0A087X2H1_HUMAN	1.0000	E3 ubiquitin-protein ligase HECTD1 OS=Homo sapiens GN=HECTD1 PE=1 SV=3;Isoform of Q9ULT8, E3 ubiquitin-protein ligase HECTD1 OS=Homo sapiens GN=HECTD1 PE=1 SV=1	1.9	4	0.032	GQVKPSTSSQPILSAPGPTK+IFLDESAPDNVLEVTAR+ILYIVASDPYSR
840a	sp|Q9UKM7|MA1B1_HUMAN	1.0000	Endoplasmic reticulum mannosyl-oligosaccharide 1,2-alpha-mannosidase OS=Homo sapiens GN=MAN1B1 PE=1 SV=2	9.2	4	0.030	GAVIEPEQGTELPSR+IPYSDVNIGTGVAHPPR+LTFVGELAHGR+VPSGGYSSINNVQDPQKPEPR
839a	sp|Q9UKF6|CPSF3_HUMAN tr|G5E9W3|G5E9W3_HUMAN	1.0000	Cleavage and polyadenylation specificity factor subunit 3 OS=Homo sapiens GN=CPSF3 PE=1 SV=1;Isoform of Q9UKF6, Cleavage and polyadenylation specific factor 3, 73kDa, isoform CRA_b OS=Homo sapiens GN=CPSF3 PE=1 SV=1	7.0	4	0.032	GLIPVFALGR+LTGDVEELEIQEKPALK+NTEAVTLNFR+WLLSDYVK
832a	sp|Q9UI09|NDUAC_HUMAN	1.0000	NADH dehydrogenase [ubiquinone] 1 alpha subcomplex subunit 12 OS=Homo sapiens GN=NDUFA12 PE=1 SV=1	28.3	4	0.032	FNVTGTPEQYVPYSTTR+GLQQITGHGGLR+IQEWIPPSTPYK
813a	sp|Q9P2J5-2|SYLC_HUMAN sp|Q9P2J5|SYLC_HUMAN	1.0000	Isoform of Q9P2J5, Isoform 2 of Leucine--tRNA ligase, cytoplasmic OS=Homo sapiens GN=LARS;Leucine--tRNA ligase, cytoplasmic OS=Homo sapiens GN=LARS PE=1 SV=2	4.8	4	0.033	LALADAGDTVEDANFVEAMADAGILR+SFITTDVNPYYDSFVR+VDIGDTIIYLVH
797a	sp|Q9NX63|MIC19_HUMAN tr|C9JRZ6|C9JRZ6_HUMAN tr|F8WAR4|F8WAR4_HUMAN	1.0000	MICOS complex subunit MIC19 OS=Homo sapiens GN=CHCHD3 PE=1 SV=1;Isoform of Q9NX63, MICOS complex subunit OS=Homo sapiens GN=CHCHD3 PE=1 SV=1;Isoform of Q9NX63, MICOS complex subunit OS=Homo sapiens GN=CHCHD3 PE=1 SV=1	18.9	4	0.031	RVTFEADENENITVVK+VAEELALEQAK+YSGAYGASVSDEELK+YSGAYGASVSDEELKR
791a	sp|Q9NUJ3|T11L1_HUMAN tr|E9PJ55|E9PJ55_HUMAN	1.0000	T-complex protein 11-like protein 1 OS=Homo sapiens GN=TCP11L1 PE=1 SV=1;Isoform of Q9NUJ3, T-complex protein 11-like protein 1 OS=Homo sapiens GN=TCP11L1 PE=1 SV=1	11.0	4	0.032	EIFSVLDLMK+FVTVEELLETAR+LSPVAVQNYAYLK+SNDSEEGLEDAVEGADEALQK
783a	sp|Q9NPA8-2|ENY2_HUMAN sp|Q9NPA8|ENY2_HUMAN	1.0000	Isoform of Q9NPA8, Isoform 2 of Transcription and mRNA export factor ENY2 OS=Homo sapiens GN=ENY2;Transcription and mRNA export factor ENY2 OS=Homo sapiens GN=ENY2 PE=1 SV=1	27.1	4	0.033	GLEHVTVDDLVAEITPK+TFLAQHASL
781a	sp|Q9NP81|SYSM_HUMAN tr|M0QWZ7|M0QWZ7_HUMAN	1.0000	Serine--tRNA ligase, mitochondrial OS=Homo sapiens GN=SARS2 PE=1 SV=1;Isoform of Q9NP81, Serine--tRNA ligase, mitochondrial OS=Homo sapiens GN=SARS2 PE=1 SV=1	8.9	4	0.028	ALLANQDSGEVQQDPK+SADLPAIISTWQELR+VLDMPTQELGLPAYR
777a	sp|Q9HCE1|MOV10_HUMAN tr|Q5JR04|Q5JR04_HUMAN	1.0000	Putative helicase MOV-10 OS=Homo sapiens GN=MOV10 PE=1 SV=2;Isoform of Q9HCE1, Mov10, Moloney leukemia virus 10, homolog (Mouse), isoform CRA_a OS=Homo sapiens GN=MOV10 PE=1 SV=1	6.3	4	0.028	AKGYDLELSMALGTYYPPPR+HGVDVEVQGPHEAR+LDLQQGQNLLQGLSK+VLITTLITAGR
773a	sp|Q9HAD4|WDR41_HUMAN	1.0000	WD repeat-containing protein 41 OS=Homo sapiens GN=WDR41 PE=2 SV=3	14.2	4	0.030	FLVQLDDYR+LVAPTEGSLEWDILEVKR+NFWDPSPQLDTQQEIK+SPLQTIGEEQTQNPYTELLVLK
771a	sp|Q9H992-2|MARH7_HUMAN sp|Q9H992|MARH7_HUMAN	1.0000	Isoform of Q9H992, Isoform 2 of E3 ubiquitin-protein ligase MARCH7 OS=Homo sapiens GN=MARCH7;E3 ubiquitin-protein ligase MARCH7 OS=Homo sapiens GN=MARCH7 PE=1 SV=1	15.2	4	0.032	ENSMSTLQLNTSSTNHQLPSEHQTILSSR+ESNEVVHLEAQNDPLGAAANRPQASAASSSATTGGSTSDSAQGGR+NVGNGLNTLSDSSWR+SLNSENSYVSPR
770a	sp|Q9H936|GHC1_HUMAN tr|A0A0D9SEI9|A0A0D9SEI9_HUMAN tr|A0A0D9SFE1|A0A0D9SFE1_HUMAN tr|E9PJH7|E9PJH7_HUMAN	1.0000	Mitochondrial glutamate carrier 1 OS=Homo sapiens GN=SLC25A22 PE=1 SV=1;Isoform of Q9H936, Mitochondrial glutamate carrier 1 (Fragment) OS=Homo sapiens GN=SLC25A22 PE=1 SV=1;Isoform of Q9H936, Mitochondrial glutamate carrier 1 (Fragment) OS=Homo sapiens GN=SLC25A22 PE=1 SV=1;Isoform of Q9H936, Mitochondrial glutamate carrier 1 (Fragment) OS=Homo sapiens GN=SLC25A22 PE=1 SV=5	27.4	4	0.032	GAAVNLTLVTPEK+GLGATLLR+ILAAQGQLSAQGGAQPSVEAPAAPRPTATQLTR
763a	sp|Q9H4B6|SAV1_HUMAN	1.0000	Protein salvador homolog 1 OS=Homo sapiens GN=SAV1 PE=1 SV=2	12.3	4	0.030	NLMPSFIR+YDQPPPVTYQPQQTER+YYEYNHDLFQR+YYYSDNFFDGQR
756a	sp|Q9H078-2|CLPB_HUMAN sp|Q9H078-3|CLPB_HUMAN sp|Q9H078-5|CLPB_HUMAN	1.0000	Isoform of Q9H078, Isoform 2 of Caseinolytic peptidase B protein homolog OS=Homo sapiens GN=CLPB;Isoform of Q9H078, Isoform 3 of Caseinolytic peptidase B protein homolog OS=Homo sapiens GN=CLPB;Isoform of Q9H078, Isoform 5 of Caseinolytic peptidase B protein homolog OS=Homo sapiens GN=CLPB	12.1	4	0.032	ELLDGGANPLQR+EQGIHSLEVLITR+EVADVLVDGYNVHYGAR+FIGSPPGYVGHEEGGQLTK
745a	sp|Q9BZE1|RM37_HUMAN tr|S4R369|S4R369_HUMAN	1.0000	39S ribosomal protein L37, mitochondrial OS=Homo sapiens GN=MRPL37 PE=1 SV=2;Isoform of Q9BZE1, 39S ribosomal protein L37, mitochondrial OS=Homo sapiens GN=MRPL37 PE=1 SV=1	9.2	4	0.029	ESLLLQVR+VLEQPVVVQSVGTDGR+VYEIPGLEPITFAGK
739a	sp|Q9BW27-3|NUP85_HUMAN sp|Q9BW27|NUP85_HUMAN tr|J3KT10|J3KT10_HUMAN	1.0000	Isoform of Q9BW27, Isoform 3 of Nuclear pore complex protein Nup85 OS=Homo sapiens GN=NUP85;Nuclear pore complex protein Nup85 OS=Homo sapiens GN=NUP85 PE=1 SV=1;Isoform of Q9BW27, Nuclear pore complex protein Nup85 OS=Homo sapiens GN=NUP85 PE=1 SV=1	4.6	4	0.023	DVDVYSQILR+YLQDSTFATSPHLESLLK
738a	sp|Q9BVV7|TIM21_HUMAN	1.0000	Mitochondrial import inner membrane translocase subunit Tim21 OS=Homo sapiens GN=TIMM21 PE=1 SV=1	17.7	4	0.031	ENPGSGEYDFR+SHPEVIGVFGESVK+TIIIEDNR+YIFVEIESYPR
734a	sp|Q9BU76-3|MMTA2_HUMAN sp|Q9BU76-4|MMTA2_HUMAN sp|Q9BU76|MMTA2_HUMAN	1.0000	Isoform of Q9BU76, Isoform 3 of Multiple myeloma tumor-associated protein 2 OS=Homo sapiens GN=MMTAG2;Isoform of Q9BU76, Isoform 4 of Multiple myeloma tumor-associated protein 2 OS=Homo sapiens GN=MMTAG2;Multiple myeloma tumor-associated protein 2 OS=Homo sapiens GN=MMTAG2 PE=1 SV=1	23.9	4	0.030	EALLAALGYK+ENYLGNSLMAPVGR+LLGLGSASGSVGR
732a	sp|Q9BTY7|HGH1_HUMAN	1.0000	Protein HGH1 homolog OS=Homo sapiens GN=HGH1 PE=1 SV=1	14.9	4	0.030	ALVNLAADPGLHETLLAADPGLPAR+ELAPEPWVER+LLPFLAPGAR+LLPLTQYPDSSVR
731a	sp|Q9BTY2|FUCO2_HUMAN	1.0000	Plasma alpha-L-fucosidase OS=Homo sapiens GN=FUCA2 PE=1 SV=2	10.1	4	0.024	EAGISDYLTIEELVK+FDPTWESLDAR+LVYAIFLK+VNGEAIYETHTWR
730a	sp|Q9BT22|ALG1_HUMAN	1.0000	Chitobiosyldiphosphodolichol beta-mannosyltransferase OS=Homo sapiens GN=ALG1 PE=1 SV=2	6.5	4	0.017	AVTVYDKPASFFK+IQIVGLTELQSLAVGPR
716a	sp|Q99613-2|EIF3C_HUMAN sp|Q99613|EIF3C_HUMAN	1.0000	Isoform of Q99613, Isoform 2 of Eukaryotic translation initiation factor 3 subunit C OS=Homo sapiens GN=EIF3C;Eukaryotic translation initiation factor 3 subunit C OS=Homo sapiens GN=EIF3C PE=1 SV=1	4.4	4	0.032	AKELLGQGLLLR+ELLGQGLLLR+RLDEEEEDNEGGEWER+VWDLFPEADKVR
709a	sp|Q96T76-5|MMS19_HUMAN sp|Q96T76-8|MMS19_HUMAN sp|Q96T76-9|MMS19_HUMAN sp|Q96T76|MMS19_HUMAN	1.0000	Isoform of Q96T76, Isoform 4 of MMS19 nucleotide excision repair protein homolog OS=Homo sapiens GN=MMS19;Isoform of Q96T76, Isoform 5 of MMS19 nucleotide excision repair protein homolog OS=Homo sapiens GN=MMS19;Isoform of Q96T76, Isoform 6 of MMS19 nucleotide excision repair protein homolog OS=Homo sapiens GN=MMS19;MMS19 nucleotide excision repair protein homolog OS=Homo sapiens GN=MMS19 PE=1 SV…	6.2	4	0.031	EDLILSLR+FFTDNVPALVQGFHAAPQDVKPNYLK+FLNLSSSPSMAVR+GEWFLLGSPGS
705a	sp|Q96RT8-2|GCP5_HUMAN sp|Q96RT8|GCP5_HUMAN tr|A0A087X1Z1|A0A087X1Z1_HUMAN tr|A0A0G2JPW5|A0A0G2JPW5_HUMAN tr|A0A0G2JQX1|A0A0G2JQX1_HUMAN tr|A0A0G2JSA7|A0A0G2JSA7_HUMAN	1.0000	Isoform of Q96RT8, Isoform 2 of Gamma-tubulin complex component 5 OS=Homo sapiens GN=TUBGCP5;Gamma-tubulin complex component 5 OS=Homo sapiens GN=TUBGCP5 PE=1 SV=1;Isoform of Q96RT8, Gamma-tubulin complex component 5 OS=Homo sapiens GN=TUBGCP5 PE=1 SV=1;Isoform of Q96RT8, Gamma-tubulin complex component 5 OS=Homo sapiens GN=TUBGCP5 PE=1 SV=1;Isoform of Q96RT8, Gamma-tubulin complex component 5 OS…	4.3	4	0.026	HGEDSTPQVLTEQQATK+LTEEFLNAPLPSIK+SLYTLFLESVQSR
695a	sp|Q96K12|FACR2_HUMAN	1.0000	Fatty acyl-CoA reductase 2 OS=Homo sapiens GN=FAR2 PE=2 SV=1	8.0	4	0.031	AIYADLNQNDFAISK+TVSMLEYFINR+VFNFDVR+VFQILDSK
693a	sp|Q96JJ7|TMX3_HUMAN	1.0000	Protein disulfide-isomerase TMX3 OS=Homo sapiens GN=TMX3 PE=1 SV=2	17.0	4	0.032	MDATSYSSIASEFGVR+TKDDIIEFAHR+VFFVYVGGESPLK+YEVSKSENENQEQIEESKEQQEPSSGGSVVPTVQEPK
687a	sp|Q96GD4-2|AURKB_HUMAN sp|Q96GD4-4|AURKB_HUMAN sp|Q96GD4-5|AURKB_HUMAN sp|Q96GD4|AURKB_HUMAN	1.0000	Isoform of Q96GD4, Isoform 2 of Aurora kinase B OS=Homo sapiens GN=AURKB;Isoform of Q96GD4, Isoform 4 of Aurora kinase B OS=Homo sapiens GN=AURKB;Isoform of Q96GD4, Isoform 5 of Aurora kinase B OS=Homo sapiens GN=AURKB;Aurora kinase B OS=Homo sapiens GN=AURKB PE=1 SV=3	17.5	4	0.030	DIKPENLLLGLK+IADFGWSVHAPSLR+LPLAQVSAHPWVR+VMENSSGTPDILTR
678a	sp|Q96CU9-3|FXRD1_HUMAN sp|Q96CU9|FXRD1_HUMAN	1.0000	Isoform of Q96CU9, Isoform 3 of FAD-dependent oxidoreductase domain-containing protein 1 OS=Homo sapiens GN=FOXRED1;FAD-dependent oxidoreductase domain-containing protein 1 OS=Homo sapiens GN=FOXRED1 PE=1 SV=2	6.8	4	0.027	FQTIDLSPFLFTR+GRFQTIDLSPFLFTR+NINEYLAVVDAPPLDLR
672a	sp|Q96AQ6-2|PBIP1_HUMAN sp|Q96AQ6|PBIP1_HUMAN	1.0000	Isoform of Q96AQ6, Isoform 2 of Pre-B-cell leukemia transcription factor-interacting protein 1 OS=Homo sapiens GN=PBXIP1;Pre-B-cell leukemia transcription factor-interacting protein 1 OS=Homo sapiens GN=PBXIP1 PE=1 SV=1	6.4	4	0.032	ALESELQQLR+ELPLSPAFFGEDGIFR+EQEPELSFLK+QQELASLLR
671a	sp|Q96AE7-2|TTC17_HUMAN	1.0000	Isoform of Q96AE7, Isoform 2 of Tetratricopeptide repeat protein 17 OS=Homo sapiens GN=TTC17	7.2	4	0.033	EDPIFTYLSK+GTEEDPVFSVENSGR+LIQEEQILR+VPVGGELPTYFLPPENK+YFDNSQSLDAAEEEPSER
74	sp|P62851|RS25_HUMAN	1.0000	40S ribosomal protein S25 OS=Homo sapiens GN=RPS25 PE=1 SV=1	24.0	4	0.029	AALQELLSK+DKLNNLVLFDK+LITPAVVSER
655a	sp|Q8WWC4|CB047_HUMAN	1.0000	Uncharacterized protein C2orf47, mitochondrial OS=Homo sapiens GN=C2orf47 PE=1 SV=1	16.8	4	0.033	EFTQGVKPDWTIAR+FDLLEELVAK+MIVLGFSNPINWVR+QLLSASYEFQR
652a	sp|Q8TEX9-2|IPO4_HUMAN sp|Q8TEX9|IPO4_HUMAN	1.0000	Isoform of Q8TEX9, Isoform 2 of Importin-4 OS=Homo sapiens GN=IPO4;Importin-4 OS=Homo sapiens GN=IPO4 PE=1 SV=2	4.3	4	0.029	EVMPLLLAYLK+GLEDPSQVVR+LLPVLLSTAQEADPEVR+SLILTALQR
650a	sp|Q8TEM1|PO210_HUMAN	1.0000	Nuclear pore membrane glycoprotein 210 OS=Homo sapiens GN=NUP210 PE=1 SV=3	2.8	4	0.030	AVDPSSVALVTLGSSK+ELYLEDSPLELK+VFGAPEVLENLEVK+VGQALELPLR
647a	sp|Q8NI60-3|ADCK3_HUMAN sp|Q8NI60|ADCK3_HUMAN	1.0000	Isoform of Q8NI60, Isoform 3 of Atypical kinase ADCK3, mitochondrial OS=Homo sapiens GN=ADCK3;Atypical kinase ADCK3, mitochondrial OS=Homo sapiens GN=ADCK3 PE=1 SV=1	4.5	4	0.030	AVLGSSPFLSEANAER+KAVLGSSPFLSEANAER+VALLDFGATR
639a	sp|Q8NBM4-2|UBAC2_HUMAN sp|Q8NBM4-3|UBAC2_HUMAN sp|Q8NBM4-4|UBAC2_HUMAN sp|Q8NBM4|UBAC2_HUMAN	1.0000	Isoform of Q8NBM4, Isoform 2 of Ubiquitin-associated domain-containing protein 2 OS=Homo sapiens GN=UBAC2;Isoform of Q8NBM4, Isoform 3 of Ubiquitin-associated domain-containing protein 2 OS=Homo sapiens GN=UBAC2;Isoform of Q8NBM4, Isoform 4 of Ubiquitin-associated domain-containing protein 2 OS=Homo sapiens GN=UBAC2;Ubiquitin-associated domain-containing protein 2 OS=Homo sapiens GN=UBAC2 PE=1 SV…	28.7	4	0.029	ASNNDLNVATNFLLQH+IGMGATLDIQR+QSEPAAPPLEVSEEQVAR
71	sp|P56134-2|ATPK_HUMAN sp|P56134-3|ATPK_HUMAN sp|P56134-4|ATPK_HUMAN sp|P56134|ATPK_HUMAN tr|C9JJT5|C9JJT5_HUMAN tr|C9JU26|C9JU26_HUMAN tr|G3V325|G3V325_HUMAN	1.0000	Isoform of P56134, Isoform 2 of ATP synthase subunit f, mitochondrial OS=Homo sapiens GN=ATP5J2;Isoform of P56134, Isoform 3 of ATP synthase subunit f, mitochondrial OS=Homo sapiens GN=ATP5J2;Isoform of P56134, Isoform 4 of ATP synthase subunit f, mitochondrial OS=Homo sapiens GN=ATP5J2;ATP synthase subunit f, mitochondrial OS=Homo sapiens GN=ATP5J2 PE=1 SV=3;Isoform of G3V325, Protein ATP5J2-PTC…	49.0	4	0.029	DFSPSGIFGAFQR+LGELPSWILMR
627a	sp|Q8IVF7-2|FMNL3_HUMAN sp|Q8IVF7-3|FMNL3_HUMAN sp|Q8IVF7|FMNL3_HUMAN tr|F8W1F5|F8W1F5_HUMAN	1.0000	Isoform of Q8IVF7, Isoform 2 of Formin-like protein 3 OS=Homo sapiens GN=FMNL3;Isoform of Q8IVF7, Isoform 3 of Formin-like protein 3 OS=Homo sapiens GN=FMNL3;Formin-like protein 3 OS=Homo sapiens GN=FMNL3 PE=1 SV=3;Isoform of Q8IVF7, Formin-like protein 3 OS=Homo sapiens GN=FMNL3 PE=1 SV=1	5.7	4	0.028	AAAVSLENVLLDVK+LGLEEFLQK+NVALEKVEELEEHVSHLTEK+TTPPSVFFPVFVR
70	sp|P55316|FOXG1_HUMAN	1.0000	Forkhead box protein G1 OS=Homo sapiens GN=FOXG1 PE=1 SV=2	14.5	4	0.033	ADGLGGKGEPGGGPGELAPVGPDEKEK+GAPAADDDKGPQQLLLPPPPPPPPAAALDGAK+LTLNGIYEFIMK
619a	sp|Q86VM9|ZCH18_HUMAN tr|E7ERS3|E7ERS3_HUMAN	1.0000	Zinc finger CCCH domain-containing protein 18 OS=Homo sapiens GN=ZC3H18 PE=1 SV=2;Isoform of Q86VM9, Zinc finger CCCH domain-containing protein 18 OS=Homo sapiens GN=ZC3H18 PE=1 SV=1	6.2	4	0.031	AGVQSVGEKESLEAAK+DTVLEPYADPYYDYEIER+SSQQPSTPQQAPPGQPQQGTFVAHK
68	sp|P54136-2|SYRC_HUMAN sp|P54136|SYRC_HUMAN	1.0000	Isoform of P54136, Isoform Monomeric of Arginine--tRNA ligase, cytoplasmic OS=Homo sapiens GN=RARS;Arginine--tRNA ligase, cytoplasmic OS=Homo sapiens GN=RARS PE=1 SV=2	8.8	4	0.033	IYDALDVSLIER+KVIVDFSSPNIAK+LFEFAGYDVLR+SDGGYTYDTSDLAAIK+VIVDFSSPNIAK
600a	sp|Q6P9H4|CNKR3_HUMAN tr|C9IZX4|C9IZX4_HUMAN tr|G9CGD6|G9CGD6_HUMAN	1.0000	Connector enhancer of kinase suppressor of ras 3 OS=Homo sapiens GN=CNKSR3 PE=1 SV=1;Isoform of Q6P9H4, Connector enhancer of kinase suppressor of ras 3 OS=Homo sapiens GN=CNKSR3 PE=1 SV=1;Isoform of Q6P9H4, CNK3/IPCEF1 fusion protein long isoform OS=Homo sapiens GN=CNKSR3 PE=1 SV=1	8.8	4	0.029	ASSHNLQNYISSR+ENPTGVVLLLK+KAPNEFLTSVVELIGAAK
592a	sp|Q6DN90|IQEC1_HUMAN tr|A0A087WWK8|A0A087WWK8_HUMAN	1.0000	IQ motif and SEC7 domain-containing protein 1 OS=Homo sapiens GN=IQSEC1 PE=1 SV=1;Isoform of Q6DN90, IQ motif and SEC7 domain-containing protein 1 OS=Homo sapiens GN=IQSEC1 PE=1 SV=1	4.8	4	0.030	GFVPDTPVGVAHFLLQR+NSWDSPAFSNDVIR+SLSESYELSSDLQDK
585a	sp|Q5TAQ9|DCAF8_HUMAN tr|G3V3G9|G3V3G9_HUMAN	1.0000	DDB1- and CUL4-associated factor 8 OS=Homo sapiens GN=DCAF8 PE=1 SV=1;Uncharacterized protein OS=Homo sapiens PE=4 SV=1	6.0	4	0.026	IWAPTAEASTELTGLKDVIK+VVVWDWVR+WQALPALR
65	sp|P51116|FXR2_HUMAN	1.0000	Fragile X mental retardation syndrome-related protein 2 OS=Homo sapiens GN=FXR2 PE=1 SV=2	11.1	4	0.028	AGYSTDESSSSSLHATR+LQIDEQLR+SYLEFSEDSVQVPR+TGGPAYGPSSDVSTASETESEKREEPNR+VIQEIVDK
64	sp|P51114-2|FXR1_HUMAN sp|P51114-3|FXR1_HUMAN sp|P51114|FXR1_HUMAN tr|B4DXZ6|B4DXZ6_HUMAN tr|E7EU85|E7EU85_HUMAN tr|E9PFF5|E9PFF5_HUMAN	1.0000	Isoform of P51114, Isoform 2 of Fragile X mental retardation syndrome-related protein 1 OS=Homo sapiens GN=FXR1;Isoform of P51114, Isoform 3 of Fragile X mental retardation syndrome-related protein 1 OS=Homo sapiens GN=FXR1;Fragile X mental retardation syndrome-related protein 1 OS=Homo sapiens GN=FXR1 PE=1 SV=3;Isoform of P51114, Fragile X mental retardation syndrome-related protein 1 OS=Homo sa…	15.9	4	0.028	EDGMVPFVFVGTK+KVPGVTAIELDEDTGTFR+LQIDEQLR+RGPNYTSGYGTNSELSNPSETESER+VIQEIVDK
562a	sp|Q15758|AAAT_HUMAN	1.0000	Neutral amino acid transporter B(0) OS=Homo sapiens GN=SLC1A5 PE=1 SV=2	4.4	4	0.032	EVLDSFLDLAR+NIFPSNLVSAAFR
556a	sp|Q15434|RBMS2_HUMAN	1.0000	RNA-binding motif, single-stranded-interacting protein 2 OS=Homo sapiens GN=RBMS2 PE=1 SV=1	11.8	4	0.032	GLQPGTTDQDLVK+GYGFVDFDSPSAAQK+MLAQSALSPYLSSPVSSYQR
539a	sp|Q14671-2|PUM1_HUMAN sp|Q14671-3|PUM1_HUMAN sp|Q14671-4|PUM1_HUMAN sp|Q14671|PUM1_HUMAN tr|E9PR38|E9PR38_HUMAN tr|H0YEH2|H0YEH2_HUMAN tr|Q5T1Z4|Q5T1Z4_HUMAN tr|Q5T1Z8|Q5T1Z8_HUMAN	1.0000	Isoform of Q14671, Isoform 2 of Pumilio homolog 1 OS=Homo sapiens GN=PUM1;Isoform of Q14671, Isoform 3 of Pumilio homolog 1 OS=Homo sapiens GN=PUM1;Isoform of Q14671, Isoform 4 of Pumilio homolog 1 OS=Homo sapiens GN=PUM1;Pumilio homolog 1 OS=Homo sapiens GN=PUM1 PE=1 SV=3;Isoform of Q14671, Pumilio homolog 1 OS=Homo sapiens GN=PUM1 PE=1 SV=1;Isoform of Q14671, Pumilio homolog 1 (Fragment) OS=Hom…	3.9	4	0.025	SASSASSLFSPSSTLFSSSR+SMDELNHDFQALALEGR
533a	sp|Q14254|FLOT2_HUMAN tr|E7EMK3|E7EMK3_HUMAN tr|J3QLD9|J3QLD9_HUMAN	1.0000	Flotillin-2 OS=Homo sapiens GN=FLOT2 PE=1 SV=2;Isoform of Q14254, Flotillin-2 OS=Homo sapiens GN=FLOT2 PE=1 SV=1;Isoform of Q14254, Flotillin-2 OS=Homo sapiens GN=FLOT2 PE=1 SV=1	10.3	4	0.025	QIAVEAQEILR+SILGTLTVEQIYQDRDQFAK+VDEIVVLSGDNSK
59	sp|P46020-2|KPB1_HUMAN sp|P46020-3|KPB1_HUMAN sp|P46020|KPB1_HUMAN tr|A6NIT2|A6NIT2_HUMAN tr|A6NMN0|A6NMN0_HUMAN	1.0000	Isoform of P46020, Isoform 2 of Phosphorylase b kinase regulatory subunit alpha, skeletal muscle isoform OS=Homo sapiens GN=PHKA1;Isoform of P46020, Isoform 3 of Phosphorylase b kinase regulatory subunit alpha, skeletal muscle isoform OS=Homo sapiens GN=PHKA1;Phosphorylase b kinase regulatory subunit alpha, skeletal muscle isoform OS=Homo sapiens GN=PHKA1 PE=1 SV=2;Isoform of P46020, Phosphorylas…	3.5	4	0.030	AALEALDELDLFGVK+SVRPTDSNVSPAISIHEIGAVGATK
516a	sp|Q13148|TADBP_HUMAN tr|A0A087WX29|A0A087WX29_HUMAN	1.0000	TAR DNA-binding protein 43 OS=Homo sapiens GN=TARDBP PE=1 SV=1;Isoform of Q13148, TAR DNA-binding protein 43 (Fragment) OS=Homo sapiens GN=TARDBP PE=1 SV=1	27.2	4	0.027	FGGNPGGFGNQGGFGNSR+GISVHISNAEPK+LVEGILHAPDAGWGNLVYVVNYPK+TSDLIVLGLPWK
58	sp|P42766|RL35_HUMAN tr|F2Z388|F2Z388_HUMAN	1.0000	60S ribosomal protein L35 OS=Homo sapiens GN=RPL35 PE=1 SV=2;Isoform of P42766, 60S ribosomal protein L35 OS=Homo sapiens GN=RPL35 PE=1 SV=1	28.1	4	0.026	QLDDLKVELSQLR+VLTVINQTQK+VLTVINQTQKENLR
506a	sp|Q12769|NU160_HUMAN tr|E9PR16|E9PR16_HUMAN tr|G3V198|G3V198_HUMAN	1.0000	Nuclear pore complex protein Nup160 OS=Homo sapiens GN=NUP160 PE=1 SV=3;Isoform of Q12769, Nuclear pore complex protein Nup160 (Fragment) OS=Homo sapiens GN=NUP160 PE=1 SV=2;Isoform of Q12769, Nuclear pore complex protein Nup160 (Fragment) OS=Homo sapiens GN=NUP160 PE=1 SV=2	3.9	4	0.031	GFNPAQPLNIR+NPIHAIGLLIR+SFVELSGAER+TAPLLLSYYLIK
496a	sp|Q02086-2|SP2_HUMAN sp|Q02086|SP2_HUMAN	1.0000	Isoform of Q02086, Isoform 2 of Transcription factor Sp2 OS=Homo sapiens GN=SP2;Transcription factor Sp2 OS=Homo sapiens GN=SP2 PE=1 SV=3	10.9	4	0.031	AEQQQVVQIPQQALR+SSTTTTPVQSGANVVK+VVQAASATLPTVPQKPSQNFQIQAAEPTPTQVYIR
490a	sp|P80723|BASP1_HUMAN	1.0000	Brain acid soluble protein 1 OS=Homo sapiens GN=BASP1 PE=1 SV=2	35.7	4	0.032	AAEAAAAPAESAAPAAGEEPSKEEGEPK+AEPPKAPEQEQAAPGPAAGGEAPK+AQGPAASAEEPKPVEAPAANSDQTVTVKE
486a	sp|P69849|NOMO3_HUMAN sp|Q15155|NOMO1_HUMAN sp|Q5JPE7-2|NOMO2_HUMAN sp|Q5JPE7|NOMO2_HUMAN tr|A0A087X117|A0A087X117_HUMAN tr|A0A0G2JN29|A0A0G2JN29_HUMAN tr|J3KN36|J3KN36_HUMAN	1.0000	Nodal modulator 3 OS=Homo sapiens GN=NOMO3 PE=3 SV=2;Nodal modulator 1 OS=Homo sapiens GN=NOMO1 PE=1 SV=5;Isoform of Q5JPE7, Isoform 2 of Nodal modulator 2 OS=Homo sapiens GN=NOMO2;Nodal modulator 2 OS=Homo sapiens GN=NOMO2 PE=1 SV=1;Isoform of Q15155, Nodal modulator 1 OS=Homo sapiens GN=NOMO1 PE=1 SV=1;Isoform of Q15155, Nodal modulator 1 OS=Homo sapiens GN=NOMO1 PE=1 SV=1;Isoform of P69849, No…	5.5	4	0.026	DGENYVVLLDSTLPR+EGYVLTAVEGTIGDFK+GQPLGPAGVQVSLR+VLNGPEGDGVPEAVVTLNNQIK
482a	sp|P63244|GBLP_HUMAN tr|D6RHH4|D6RHH4_HUMAN	1.0000	Guanine nucleotide-binding protein subunit beta-2-like 1 OS=Homo sapiens GN=GNB2L1 PE=1 SV=3;Isoform of P63244, Guanine nucleotide-binding protein subunit beta-2-like 1 OS=Homo sapiens GN=GNB2L1 PE=1 SV=1	19.3	4	0.031	DVLSVAFSSDNR+LTRDETNYGIPQR+LWDLTTGTTTR+VWQVTIGTR
476a	sp|P62826|RAN_HUMAN tr|B5MDF5|B5MDF5_HUMAN tr|F5H018|F5H018_HUMAN tr|J3KQE5|J3KQE5_HUMAN	1.0000	GTP-binding nuclear protein Ran OS=Homo sapiens GN=RAN PE=1 SV=3;Isoform of P62826, GTP-binding nuclear protein Ran OS=Homo sapiens GN=RAN PE=1 SV=1;Isoform of P62826, GTP-binding nuclear protein Ran (Fragment) OS=Homo sapiens GN=RAN PE=1 SV=7;Isoform of P62826, GTP-binding nuclear protein Ran (Fragment) OS=Homo sapiens GN=RAN PE=1 SV=1	21.6	4	0.033	FNVWDTAGQEK+HLTGEFEK+NLQYYDISAK+SNYNFEKPFLWLAR
467a	sp|P62277|RS13_HUMAN tr|J3KMX5|J3KMX5_HUMAN	1.0000	40S ribosomal protein S13 OS=Homo sapiens GN=RPS13 PE=1 SV=2;Isoform of P62277, 40S ribosomal protein S13 OS=Homo sapiens GN=RPS13 PE=1 SV=1	29.7	4	0.031	GLAPDLPEDLYHLIK+GLSQSALPYR+GLTPSQIGVILR+SVPTWLK
462a	sp|P62249|RS16_HUMAN tr|A0A087WZ27|A0A087WZ27_HUMAN tr|M0R210|M0R210_HUMAN	1.0000	40S ribosomal protein S16 OS=Homo sapiens GN=RPS16 PE=1 SV=2;Isoform of Q03938, Zinc finger protein 90 OS=Homo sapiens GN=ZNF90 PE=4 SV=2;Isoform of P62249, 40S ribosomal protein S16 OS=Homo sapiens GN=RPS16 PE=1 SV=1	24.8	4	0.032	EIKDILIQYDR+GPLQSVQVFGR+LLEPVLLLGK
52	sp|P31040-2|SDHA_HUMAN sp|P31040-3|SDHA_HUMAN sp|P31040|SDHA_HUMAN tr|A0A087X1I3|A0A087X1I3_HUMAN tr|D6RFM5|D6RFM5_HUMAN	1.0000	Isoform of P31040, Isoform 2 of Succinate dehydrogenase [ubiquinone] flavoprotein subunit, mitochondrial OS=Homo sapiens GN=SDHA;Isoform of P31040, Isoform 3 of Succinate dehydrogenase [ubiquinone] flavoprotein subunit, mitochondrial OS=Homo sapiens GN=SDHA;Succinate dehydrogenase [ubiquinone] flavoprotein subunit, mitochondrial OS=Homo sapiens GN=SDHA PE=1 SV=2;Isoform of P31040, Succinate dehyd…	8.5	4	0.032	IDEYDYSKPIQGQQK+VSDSISAQYPVVDHEFDAVVVGAGGAGLR
455a	sp|P61619|S61A1_HUMAN tr|B4DR61|B4DR61_HUMAN	1.0000	Protein transport protein Sec61 subunit alpha isoform 1 OS=Homo sapiens GN=SEC61A1 PE=1 SV=2;Isoform of P61619, Protein transport protein Sec61 subunit alpha isoform 1 OS=Homo sapiens GN=SEC61A1 PE=1 SV=1	6.7	4	0.023	AFSPTTVNTGR+ETSMVHELNR+IIEVGDTPK+IIEVGDTPKDR
452a	sp|P61160|ARP2_HUMAN	1.0000	Actin-related protein 2 OS=Homo sapiens GN=ACTR2 PE=1 SV=1	11.4	4	0.033	GYAFNHSADFETVR+ILLTEPPMNPTK+VGNIEIKDLMVGDEASELR
442a	sp|P57105|SYJ2B_HUMAN tr|A0A087WUM0|A0A087WUM0_HUMAN tr|A0A087WYV9|A0A087WYV9_HUMAN tr|A0A087X1F5|A0A087X1F5_HUMAN	1.0000	Synaptojanin-2-binding protein OS=Homo sapiens GN=SYNJ2BP PE=1 SV=2;Protein SYNJ2BP-COX16 (Fragment) OS=Homo sapiens GN=SYNJ2BP-COX16 PE=4 SV=1;Isoform of A0A087WUM0, Protein SYNJ2BP-COX16 OS=Homo sapiens GN=SYNJ2BP-COX16 PE=4 SV=1;Isoform of A0A087WUM0, Protein SYNJ2BP-COX16 (Fragment) OS=Homo sapiens GN=SYNJ2BP-COX16 PE=4 SV=5	37.2	4	0.032	GPSGLGFNIVGGTDQQYVSNDSGIYVSR+NLLHQDAVDLFR+VDYLVTEEEINLTR
441a	sp|P57088|TMM33_HUMAN tr|D6RAA6|D6RAA6_HUMAN	1.0000	Transmembrane protein 33 OS=Homo sapiens GN=TMEM33 PE=1 SV=2;Isoform of P57088, Transmembrane protein 33 (Fragment) OS=Homo sapiens GN=TMEM33 PE=1 SV=1	12.2	4	0.033	ALLANALTSALR+LSANQQNILK+SVLDKLSANQQNILK
439a	sp|P56192|SYMC_HUMAN	1.0000	Methionine--tRNA ligase, cytoplasmic OS=Homo sapiens GN=MARS PE=1 SV=2	8.2	4	0.032	GVGVFGDMAQDTGIPADIWR+ITQDIFQQLLK+NNSELLNNLGNFINR+TSPKPAVVETVTTAKPQQIQALMDEVTK
438a	sp|P55735-2|SEC13_HUMAN sp|P55735-3|SEC13_HUMAN sp|P55735|SEC13_HUMAN tr|A0A0C4DFR6|A0A0C4DFR6_HUMAN tr|A8MXL6|A8MXL6_HUMAN	1.0000	Isoform of P55735, Isoform 2 of Protein SEC13 homolog OS=Homo sapiens GN=SEC13;Isoform of P55735, Isoform 3 of Protein SEC13 homolog OS=Homo sapiens GN=SEC13;Protein SEC13 homolog OS=Homo sapiens GN=SEC13 PE=1 SV=3;Isoform of P55735, Protein SEC13 homolog OS=Homo sapiens GN=SEC13 PE=1 SV=1;Isoform of P55735, Protein SEC13 homolog OS=Homo sapiens GN=SEC13 PE=1 SV=1	9.2	4	0.022	LWKEEEDGQWKEEQK+NGGQILIADLR
412a	sp|P49959-2|MRE11_HUMAN sp|P49959-3|MRE11_HUMAN sp|P49959|MRE11_HUMAN tr|F5GXT0|F5GXT0_HUMAN tr|F8W7U8|F8W7U8_HUMAN	1.0000	Isoform of P49959, Isoform 2 of Double-strand break repair protein MRE11A OS=Homo sapiens GN=MRE11A;Isoform of P49959, Isoform 3 of Double-strand break repair protein MRE11A OS=Homo sapiens GN=MRE11A;Double-strand break repair protein MRE11A OS=Homo sapiens GN=MRE11A PE=1 SV=3;Isoform of P49959, Double-strand break repair protein MRE11A OS=Homo sapiens GN=MRE11A PE=1 SV=1;Isoform of P49959, Doubl…	16.3	4	0.026	GNDTFVTLDEILR+IALYGLGSIPDER+IDISPVLLQK
405a	sp|P48729-3|KC1A_HUMAN sp|P48729|KC1A_HUMAN sp|Q8N752|KC1AL_HUMAN	1.0000	Isoform of P48729, Isoform 3 of Casein kinase I isoform alpha OS=Homo sapiens GN=CSNK1A1;Casein kinase I isoform alpha OS=Homo sapiens GN=CSNK1A1 PE=1 SV=2;Casein kinase I isoform alpha-like OS=Homo sapiens GN=CSNK1A1L PE=2 SV=2	13.8	4	0.027	HPQLLYESK+LFLIDFGLAK+TVLMLADQMISR+YASINAHLGIEQSR
395a	sp|P46781|RS9_HUMAN tr|A0A024R4M0|A0A024R4M0_HUMAN tr|B5MCT8|B5MCT8_HUMAN tr|C9JM19|C9JM19_HUMAN	1.0000	40S ribosomal protein S9 OS=Homo sapiens GN=RPS9 PE=1 SV=3;Isoform of P46781, 40S ribosomal protein S9 OS=Homo sapiens GN=RPS9 PE=1 SV=1;Isoform of P46781, 40S ribosomal protein S9 OS=Homo sapiens GN=RPS9 PE=1 SV=1;Isoform of P46781, 40S ribosomal protein S9 OS=Homo sapiens GN=RPS9 PE=1 SV=1	30.9	4	0.032	ELLTLDEKDPR+IEDFLER+LDYILGLK+LFEGNALLR+LIGEYGLR
394a	sp|P46776|RL27A_HUMAN tr|E9PLL6|E9PLL6_HUMAN	1.0000	60S ribosomal protein L27a OS=Homo sapiens GN=RPL27A PE=1 SV=2;Isoform of P46776, 60S ribosomal protein L27a OS=Homo sapiens GN=RPL27A PE=1 SV=1	22.2	4	0.026	INFDKYHPGYFGK+TGAAPIIDVVR
356a	sp|P28072|PSB6_HUMAN	1.0000	Proteasome subunit beta type-6 OS=Homo sapiens GN=PSMB6 PE=1 SV=4	17.6	4	0.033	LAAIAESGVER+QVLLGDQIPK+TTTGSYIANR+VTDKLTPIHDR
351a	sp|P26599-2|PTBP1_HUMAN sp|P26599-3|PTBP1_HUMAN sp|P26599|PTBP1_HUMAN tr|A0A0U1RRM4|A0A0U1RRM4_HUMAN tr|A6NLN1|A6NLN1_HUMAN	1.0000	Isoform of P26599, Isoform 2 of Polypyrimidine tract-binding protein 1 OS=Homo sapiens GN=PTBP1;Isoform of P26599, Isoform 3 of Polypyrimidine tract-binding protein 1 OS=Homo sapiens GN=PTBP1;Polypyrimidine tract-binding protein 1 OS=Homo sapiens GN=PTBP1 PE=1 SV=1;Isoform of P26599, Polypyrimidine tract-binding protein 1 OS=Homo sapiens GN=PTBP1 PE=4 SV=1;Isoform of P26599, Polypyrimidine tract …	12.7	4	0.032	KLPIDVTEGEVISLGLPFGK+NFQNIFPPSATLHLSNIPPSVSEEDLK+NNQFQALLQYADPVSAQHAK
330a	sp|P21359-2|NF1_HUMAN sp|P21359-6|NF1_HUMAN sp|P21359|NF1_HUMAN	1.0000	Isoform of P21359, Isoform 1 of Neurofibromin OS=Homo sapiens GN=NF1;Isoform of P21359, Isoform 6 of Neurofibromin OS=Homo sapiens GN=NF1;Neurofibromin OS=Homo sapiens GN=NF1 PE=1 SV=2	1.9	4	0.032	FDEQLPIK+FINPAIVSPYEAGILDK+ILYEYLAEASVVFPK+LFDLVDGFAESTKR
328a	sp|P19367-2|HXK1_HUMAN sp|P19367-3|HXK1_HUMAN sp|P19367-4|HXK1_HUMAN sp|P19367|HXK1_HUMAN	1.0000	Isoform of P19367, Isoform 2 of Hexokinase-1 OS=Homo sapiens GN=HK1;Isoform of P19367, Isoform 3 of Hexokinase-1 OS=Homo sapiens GN=HK1;Isoform of P19367, Isoform 4 of Hexokinase-1 OS=Homo sapiens GN=HK1;Hexokinase-1 OS=Homo sapiens GN=HK1 PE=1 SV=3	6.7	4	0.030	GDFIALDLGGSSFR+GKFNTSDVSAIEK+LSDETLIDIMTR+LVDEYSLNAGK+TTVGVDGSLYK
320a	sp|P14923|PLAK_HUMAN	1.0000	Junction plakoglobin OS=Homo sapiens GN=JUP PE=1 SV=3	7.0	4	0.031	LAEPSQLLK+LVQLLVK+SAIVHLINYQDDAELATR+TLVTQNSGVEALIHAILR
318a	sp|P14866-2|HNRPL_HUMAN sp|P14866|HNRPL_HUMAN tr|M0QXS5|M0QXS5_HUMAN	1.0000	Isoform of P14866, Isoform 2 of Heterogeneous nuclear ribonucleoprotein L OS=Homo sapiens GN=HNRNPL;Heterogeneous nuclear ribonucleoprotein L OS=Homo sapiens GN=HNRNPL PE=1 SV=2;Isoform of P14866, Heterogeneous nuclear ribonucleoprotein L (Fragment) OS=Homo sapiens GN=HNRNPL PE=1 SV=1	11.6	4	0.032	NDQDTWDYTNPNLSGQGDPGSNPNKR+SDALETLGFLNHYQMK+SSSGLLEWESK
316a	sp|P13861-2|KAP2_HUMAN sp|P13861|KAP2_HUMAN	1.0000	Isoform of P13861, Isoform 2 of cAMP-dependent protein kinase type II-alpha regulatory subunit OS=Homo sapiens GN=PRKAR2A;cAMP-dependent protein kinase type II-alpha regulatory subunit OS=Homo sapiens GN=PRKAR2A PE=1 SV=2	11.5	4	0.032	AATIVATSEGSLWGLDR+APASVLPAATPR+GQYFGELALVTNKPR
315a	sp|P13804-2|ETFA_HUMAN sp|P13804|ETFA_HUMAN tr|H0YL12|H0YL12_HUMAN	1.0000	Isoform of P13804, Isoform 2 of Electron transfer flavoprotein subunit alpha, mitochondrial OS=Homo sapiens GN=ETFA;Electron transfer flavoprotein subunit alpha, mitochondrial OS=Homo sapiens GN=ETFA PE=1 SV=1;Isoform of P13804, Electron transfer flavoprotein subunit alpha, mitochondrial (Fragment) OS=Homo sapiens GN=ETFA PE=1 SV=7	27.1	4	0.030	AAVDAGFVPNDMQVGQTGK+GLLPEELTPLILATQK+LEVAPISDIIAIK+LLYDLADQLHAAVGASR
35	sp|P05386|RLA1_HUMAN	1.0000	60S acidic ribosomal protein P1 OS=Homo sapiens GN=RPLP1 PE=1 SV=1	14.0	4	0.032	AAGVNVEPFWPGLFAK
306a	sp|P10155-3|RO60_HUMAN sp|P10155-4|RO60_HUMAN sp|P10155-5|RO60_HUMAN sp|P10155|RO60_HUMAN	1.0000	Isoform of P10155, Isoform 3 of 60 kDa SS-A/Ro ribonucleoprotein OS=Homo sapiens GN=TROVE2;Isoform of P10155, Isoform 4 of 60 kDa SS-A/Ro ribonucleoprotein OS=Homo sapiens GN=TROVE2;Isoform of P10155, Isoform 5 of 60 kDa SS-A/Ro ribonucleoprotein OS=Homo sapiens GN=TROVE2;60 kDa SS-A/Ro ribonucleoprotein OS=Homo sapiens GN=TROVE2 PE=1 SV=2	9.8	4	0.032	ALLQEMPLTALLR+IPTHLFTFIQFK+LGLENAEALIR+TRDELEVIHLIEEHR
298a	sp|P08243-2|ASNS_HUMAN sp|P08243|ASNS_HUMAN	1.0000	Isoform of P08243, Isoform 2 of Asparagine synthetase [glutamine-hydrolyzing] OS=Homo sapiens GN=ASNS;Asparagine synthetase [glutamine-hydrolyzing] OS=Homo sapiens GN=ASNS PE=1 SV=4	10.9	4	0.032	EAFSDGITSVK+EAQVQYPLQTFAIGMEDSPDLLAAR+ELYLFDVLR+LAVVDPLFGMQPIR
32	sp|O95684-2|FR1OP_HUMAN sp|O95684-3|FR1OP_HUMAN sp|O95684|FR1OP_HUMAN tr|A0A087WV25|A0A087WV25_HUMAN	1.0000	Isoform of O95684, Isoform 2 of FGFR1 oncogene partner OS=Homo sapiens GN=FGFR1OP;Isoform of O95684, Isoform 3 of FGFR1 oncogene partner OS=Homo sapiens GN=FGFR1OP;FGFR1 oncogene partner OS=Homo sapiens GN=FGFR1OP PE=1 SV=1;Isoform of O95684, FGFR1 oncogene partner OS=Homo sapiens GN=FGFR1OP PE=1 SV=1	24.8	4	0.032	IGSLGLGTGEDDDYVDDFNSTSHR+SGLSSLAGAPSLK
287f	sp|P07196|NFL_HUMAN	1.0000	Neurofilament light polypeptide OS=Homo sapiens GN=NEFL PE=1 SV=3	6.6	4	0.021	EYQDLLNVK+SAYSSYSAPVSSSLSVR+VLEAELLVLR
30	sp|O94927|HAUS5_HUMAN	1.0000	HAUS augmin-like complex subunit 5 OS=Homo sapiens GN=HAUS5 PE=1 SV=2	5.2	4	0.029	KVVPTFEAVAPQSR+QVLILGLR+SPGEVLALVQR
29	sp|O94874-2|UFL1_HUMAN sp|O94874-3|UFL1_HUMAN sp|O94874|UFL1_HUMAN	1.0000	Isoform of O94874, Isoform 2 of E3 UFM1-protein ligase 1 OS=Homo sapiens GN=UFL1;Isoform of O94874, Isoform 3 of E3 UFM1-protein ligase 1 OS=Homo sapiens GN=UFL1;E3 UFM1-protein ligase 1 OS=Homo sapiens GN=UFL1 PE=1 SV=2	9.0	4	0.031	GVIFTEAFVAR+LGIPDAVSYIK+TTQLLFLK+TYDLPGNFLTQALTQR
28	sp|O94832|MYO1D_HUMAN tr|J3QRN6|J3QRN6_HUMAN tr|K7EIG7|K7EIG7_HUMAN	1.0000	Unconventional myosin-Id OS=Homo sapiens GN=MYO1D PE=1 SV=2;Isoform of O94832, Unconventional myosin-Id OS=Homo sapiens GN=MYO1D PE=1 SV=1;Isoform of O94832, Unconventional myosin-Id OS=Homo sapiens GN=MYO1D PE=1 SV=1	7.6	4	0.032	AWEGNYLASKPDTPQTSGTFVPVANELK+HYAGDVVYSVIGFIDK+IGELVGVLVNHFK+VTDEMFLEALNSK
252a	sp|O75396|SC22B_HUMAN	1.0000	Vesicle-trafficking protein SEC22b OS=Homo sapiens GN=SEC22B PE=1 SV=4	25.6	4	0.032	GEALSALDSK+IMVANIEEVLQR+NLGSINTELQDVQR+VADGLPLAASMQEDEQSGR
250a	sp|O75340-2|PDCD6_HUMAN sp|O75340|PDCD6_HUMAN tr|A0A024QZ42|A0A024QZ42_HUMAN	1.0000	Isoform of O75340, Isoform 2 of Programmed cell death protein 6 OS=Homo sapiens GN=PDCD6;Programmed cell death protein 6 OS=Homo sapiens GN=PDCD6 PE=1 SV=1;Isoform of O75340, HCG1985580, isoform CRA_c OS=Homo sapiens GN=PDCD6 PE=1 SV=1	28.1	4	0.026	AGVNFSEFTGVWK+LSDQFHDILIR+YITDWQNVFR
27	sp|O76071|CIAO1_HUMAN	1.0000	Probable cytosolic iron-sulfur protein assembly protein CIAO1 OS=Homo sapiens GN=CIAO1 PE=1 SV=1	6.2	4	0.031	HVVWHPSQELLASASYDDTVK
247a	sp|O75175-2|CNOT3_HUMAN sp|O75175|CNOT3_HUMAN	1.0000	Isoform of O75175, Isoform 2 of CCR4-NOT transcription complex subunit 3 OS=Homo sapiens GN=CNOT3;CCR4-NOT transcription complex subunit 3 OS=Homo sapiens GN=CNOT3 PE=1 SV=1	8.5	4	0.030	AAGALLNGPPQFSTAPEIK+AAISSGIEDPVPTLHLTER+VSEGVEQFEDIWQK
243a	sp|O60832|DKC1_HUMAN	1.0000	H/ACA ribonucleoprotein complex subunit 4 OS=Homo sapiens GN=DKC1 PE=1 SV=3	8.0	4	0.031	ALETLTGALFQRPPLIAAVK+APQVVAEAAK+LDTSQWPLLLK
25	sp|O75600-2|KBL_HUMAN sp|O75600|KBL_HUMAN	1.0000	Isoform of O75600, Isoform 2 of 2-amino-3-ketobutyrate coenzyme A ligase, mitochondrial OS=Homo sapiens GN=GCAT;2-amino-3-ketobutyrate coenzyme A ligase, mitochondrial OS=Homo sapiens GN=GCAT PE=1 SV=1	8.4	4	0.032	ALGGASGGYTTGPGPLVSLLR+GIFVIGFSYPVVPK
230a	sp|O43707|ACTN4_HUMAN	1.0000	Alpha-actinin-4 OS=Homo sapiens GN=ACTN4 PE=1 SV=2	6.3	4	0.032	LSGSNPYTTVTPQIINSK+LVSIGAEEIVDGNAK+TINEVENQILTR+VGWEQLLTTIAR
228a	sp|O43572|AKA10_HUMAN	1.0000	A-kinase anchor protein 10, mitochondrial OS=Homo sapiens GN=AKAP10 PE=1 SV=2	10.4	4	0.031	AGTHQVSMETQESSSTLTVASR+NFDEAIIVDAASLDPESLYQR+SIEQDAVNTFTK+VFLPGFLSSNLYYK
224a	sp|O43251-6|RFOX2_HUMAN sp|O43251-8|RFOX2_HUMAN	1.0000	Isoform of O43251, Isoform 6 of RNA binding protein fox-1 homolog 2 OS=Homo sapiens GN=RBFOX2;Isoform of O43251, Isoform 8 of RNA binding protein fox-1 homolog 2 OS=Homo sapiens GN=RBFOX2	15.8	4	0.031	ESELELPVPGAGGDGADPGLSK+GFGFVTFENSADADR+QMFGQFGK+YAQPATATAATAAAAAAAAYSDGYGR
221a	sp|O15460-2|P4HA2_HUMAN sp|O15460|P4HA2_HUMAN	1.0000	Isoform of O15460, Isoform IIa of Prolyl 4-hydroxylase subunit alpha-2 OS=Homo sapiens GN=P4HA2;Prolyl 4-hydroxylase subunit alpha-2 OS=Homo sapiens GN=P4HA2 PE=1 SV=1	12.9	4	0.029	QFFPTDEDEIGAAK+SAADAEGYLAHPVNAYK+SSWLEEDDDPVVAR+TAELLQVANYGVGGQYEPHFDFSR
200a	sp|O00411|RPOM_HUMAN	1.0000	DNA-directed RNA polymerase, mitochondrial OS=Homo sapiens GN=POLRMT PE=1 SV=2	6.6	4	0.033	DSVGAASVNLEPSDVPQDVYSGVAAQVEVFR+LSLDVEQAPSGQHSQAQLSGQQQR+QLQAESVSEVVVNR+QTVMTVVYGVTR
198a	sp|O00232|PSD12_HUMAN	1.0000	26S proteasome non-ATPase regulatory subunit 12 OS=Homo sapiens GN=PSMD12 PE=1 SV=3	13.8	4	0.032	EAASILQELQVETYGSMEK+GSLESPATDVFGSTEEGEKR+LAGIINFQRPK+LQEVIETLLSLEK
185	tr|H7C3M7|H7C3M7_HUMAN	1.0000	Isoform of O94887, FERM, RhoGEF and pleckstrin domain-containing protein 2 (Fragment) OS=Homo sapiens GN=FARP2 PE=1 SV=2	15.1	4	0.028	NDNGGDDFTTGSFPSGGEHR+NSQSENSSLNNMPLR+TPASPSSANAFYSLSPSTLVPSGLPEFK+VPFDLQNNLK
183	sp|Q9Y4C2-2|TCAF1_HUMAN sp|Q9Y4C2|TCAF1_HUMAN	1.0000	Isoform of Q9Y4C2, Isoform 2 of TRPM8 channel-associated factor 1 OS=Homo sapiens GN=TCAF1;TRPM8 channel-associated factor 1 OS=Homo sapiens GN=TCAF1 PE=1 SV=3	4.8	4	0.030	EVATSLAYLPEWK+LGAEPFPLR+STLAEFQVIMGR+TLENPEPLLR
181	sp|Q9Y3R5-2|DOP2_HUMAN sp|Q9Y3R5|DOP2_HUMAN	1.0000	Isoform of Q9Y3R5, Isoform 2 of Protein dopey-2 OS=Homo sapiens GN=DOPEY2;Protein dopey-2 OS=Homo sapiens GN=DOPEY2 PE=1 SV=5	2.8	4	0.034	DLLVEGLAEILHQK+DLMNMQSSSLK+LSYTQSGNSLISAIK+LYAWLLGSDIK+SALLAAFQSESFK
168	sp|Q9UEW8-2|STK39_HUMAN sp|Q9UEW8|STK39_HUMAN	1.0000	Isoform of Q9UEW8, Isoform 2 of STE20/SPS1-related proline-alanine-rich protein kinase OS=Homo sapiens GN=STK39;STE20/SPS1-related proline-alanine-rich protein kinase OS=Homo sapiens GN=STK39 PE=1 SV=3	7.0	4	0.030	EVLEGLDYLHR+LLSGGSMLDIIK+NGVLEEAIIATILK
166	sp|Q9UBB6-2|NCDN_HUMAN sp|Q9UBB6-3|NCDN_HUMAN sp|Q9UBB6|NCDN_HUMAN tr|C9J5H8|C9J5H8_HUMAN	1.0000	Isoform of Q9UBB6, Isoform 2 of Neurochondrin OS=Homo sapiens GN=NCDN;Isoform of Q9UBB6, Isoform 3 of Neurochondrin OS=Homo sapiens GN=NCDN;Neurochondrin OS=Homo sapiens GN=NCDN PE=1 SV=1;Isoform of Q9UBB6, Neurochondrin (Fragment) OS=Homo sapiens GN=NCDN PE=1 SV=1	15.2	4	0.032	IFDAVGFTFPNR+IPILSTFLTAR+NDSEQFAALLLVTK
164	sp|Q9P032|NDUF4_HUMAN	1.0000	NADH dehydrogenase [ubiquinone] 1 alpha subcomplex assembly factor 4 OS=Homo sapiens GN=NDUFAF4 PE=1 SV=1	28.0	4	0.031	DVYVDSKDPVSSLQVK+HPSTNSLLR+IMQEYQLEQK+ISIVEALTLLNNHK
161	sp|Q9NTJ3-2|SMC4_HUMAN sp|Q9NTJ3|SMC4_HUMAN tr|E9PD53|E9PD53_HUMAN	1.0000	Isoform of Q9NTJ3, Isoform 2 of Structural maintenance of chromosomes protein 4 OS=Homo sapiens GN=SMC4;Structural maintenance of chromosomes protein 4 OS=Homo sapiens GN=SMC4 PE=1 SV=2;Isoform of Q9NTJ3, Structural maintenance of chromosomes protein OS=Homo sapiens GN=SMC4 PE=1 SV=1	4.1	4	0.033	DTLVADNLDQATR+ELEANVLATAPDK+LIEQEEYLNVQVK+SNNIINETTTR
156	sp|Q9HAV7|GRPE1_HUMAN	1.0000	GrpE protein homolog 1, mitochondrial OS=Homo sapiens GN=GRPEL1 PE=1 SV=2	27.2	4	0.031	DLLEVADVLEK+NSGQNLEEDMGQSEQKADPPATEK+TLRPALVGVVK+VKLEEQLKETVEK
151	sp|Q9H0W5|CCDC8_HUMAN	1.0000	Coiled-coil domain-containing protein 8 OS=Homo sapiens GN=CCDC8 PE=1 SV=2	17.7	4	0.029	AEAPADQGSEVTDNQREEAVHDQR+AGAPADQGAEAADNQREEAADNQR+AGAPAEEGAEAADNQREEAADNQR+LASTAVESAGVSSAPEGTSPGDR
146	sp|Q9BT25-2|HAUS8_HUMAN sp|Q9BT25-3|HAUS8_HUMAN sp|Q9BT25|HAUS8_HUMAN	1.0000	Isoform of Q9BT25, Isoform 2 of HAUS augmin-like complex subunit 8 OS=Homo sapiens GN=HAUS8;Isoform of Q9BT25, Isoform 3 of HAUS augmin-like complex subunit 8 OS=Homo sapiens GN=HAUS8;HAUS augmin-like complex subunit 8 OS=Homo sapiens GN=HAUS8 PE=1 SV=3	11.7	4	0.029	KPESTSFSAPR+SFAQVLELSAEASK+TFATALDTTR+TFATALDTTRHELPVR
139	sp|Q96P70|IPO9_HUMAN	1.0000	Importin-9 OS=Homo sapiens GN=IPO9 PE=1 SV=3	3.8	4	0.032	EALVDTLTGILSPVQEVR+ELGENLDQILR+IFTMAEVYGIR
135	sp|Q92791|SC65_HUMAN tr|K7ERA3|K7ERA3_HUMAN	1.0000	Synaptonemal complex protein SC65 OS=Homo sapiens GN=P3H4 PE=1 SV=1;Isoform of Q92791, Synaptonemal complex protein SC65 (Fragment) OS=Homo sapiens GN=P3H4 PE=1 SV=1	20.8	4	0.030	AVAAAYTFLQR+LPYQYLHYALFK+SAASYMLFDPK+TLPAFQVPYPPR
131	sp|Q8TAE8|G45IP_HUMAN	1.0000	Growth arrest and DNA damage-inducible proteins-interacting protein 1 OS=Homo sapiens GN=GADD45GIP1 PE=1 SV=1	21.2	4	0.032	AAALAAAVAQDPAASGAPSS+LQAEAQELLGYQVDPR+WPDPEDLLTPR
129	sp|Q8NB46|ANR52_HUMAN	1.0000	Serine/threonine-protein phosphatase 6 regulatory ankyrin repeat subunit C OS=Homo sapiens GN=ANKRD52 PE=1 SV=3	5.8	4	0.030	DAVSPFSFSLLK+RAEPHTPSSHDAEEDEPLKESR+TLAETLVNLDVR+TPLHAAAFADNVSGLR
122	sp|Q86YV9|HPS6_HUMAN	1.0000	Hermansky-Pudlak syndrome 6 protein OS=Homo sapiens GN=HPS6 PE=1 SV=1	5.5	4	0.030	ALDAGLALGPSSPLLR+LLSDLSAFGGAAR+TLEPSGEASTSLGR
120	sp|Q86V81|THOC4_HUMAN tr|E9PB61|E9PB61_HUMAN	1.0000	THO complex subunit 4 OS=Homo sapiens GN=ALYREF PE=1 SV=3;Isoform of Q86V81, THO complex subunit 4 OS=Homo sapiens GN=ALYREF PE=1 SV=1	11.3	4	0.033	QQLSAEELDAQLDAYNAR+SLGTADVHFER
103	sp|Q5JTZ9|SYAM_HUMAN	1.0000	Alanine--tRNA ligase, mitochondrial OS=Homo sapiens GN=AARS2 PE=1 SV=1	4.9	4	0.032	DIWLSLGVPASR+EADGSLQPLPQR+GVQLDSAGLER+TGAVGDLVIIGDR
907a	sp|Q6ZN54-3|DEFI8_HUMAN sp|Q6ZN54-4|DEFI8_HUMAN sp|Q6ZN54-5|DEFI8_HUMAN sp|Q6ZN54|DEFI8_HUMAN	0.9999	Isoform of Q6ZN54, Isoform 3 of Differentially expressed in FDCP 8 homolog OS=Homo sapiens GN=DEF8;Isoform of Q6ZN54, Isoform 4 of Differentially expressed in FDCP 8 homolog OS=Homo sapiens GN=DEF8;Isoform of Q6ZN54, Isoform 5 of Differentially expressed in FDCP 8 homolog OS=Homo sapiens GN=DEF8;Differentially expressed in FDCP 8 homolog OS=Homo sapiens GN=DEF8 PE=1 SV=2	12.3	4	0.024	LLLQLQDR+LQELKDPNEDEPNIR+QSLFQEPGPDVEA+QVILELPEQSEK
698a	sp|Q96N67-2|DOCK7_HUMAN sp|Q96N67-3|DOCK7_HUMAN sp|Q96N67-4|DOCK7_HUMAN sp|Q96N67-5|DOCK7_HUMAN sp|Q96N67-6|DOCK7_HUMAN sp|Q96N67|DOCK7_HUMAN tr|H0Y7L2|H0Y7L2_HUMAN	0.9999	Isoform of Q96N67, Isoform 2 of Dedicator of cytokinesis protein 7 OS=Homo sapiens GN=DOCK7;Isoform of Q96N67, Isoform 3 of Dedicator of cytokinesis protein 7 OS=Homo sapiens GN=DOCK7;Isoform of Q96N67, Isoform 4 of Dedicator of cytokinesis protein 7 OS=Homo sapiens GN=DOCK7;Isoform of Q96N67, Isoform 5 of Dedicator of cytokinesis protein 7 OS=Homo sapiens GN=DOCK7;Isoform of Q96N67, Isoform 6 of…	2.2	4	0.024	KIPQLYK+KQISGQYSGSPQLLK+NLLYIYPQSLNFANR+VLIPIHEANR
293d	sp|Q9NQH7-2|XPP3_HUMAN sp|Q9NQH7-4|XPP3_HUMAN sp|Q9NQH7|XPP3_HUMAN	0.9998	Isoform of Q9NQH7, Isoform 2 of Probable Xaa-Pro aminopeptidase 3 OS=Homo sapiens GN=XPNPEP3;Isoform of Q9NQH7, Isoform 4 of Probable Xaa-Pro aminopeptidase 3 OS=Homo sapiens GN=XPNPEP3;Probable Xaa-Pro aminopeptidase 3 OS=Homo sapiens GN=XPNPEP3 PE=1 SV=1	4.2	4	0.020	AILFVPR+APVEEAFLYAK
943a	sp|O43660|PLRG1_HUMAN	0.9997	Pleiotropic regulator 1 OS=Homo sapiens GN=PLRG1 PE=1 SV=1	13.4	4	0.026	ASVHTLSGHTNAVATVR+LRNEYGPVLHMPTSKENLK+QYPANQGQEVEYFVAGTHPYPPGPGVALTADTK
962	sp|Q8WXI7|MUC16_HUMAN tr|B5ME49|B5ME49_HUMAN	0.9994	Mucin-16 OS=Homo sapiens GN=MUC16 PE=1 SV=2;Isoform of Q8WXI7, Mucin-16 OS=Homo sapiens GN=MUC16 PE=1 SV=2	0.4	4	0.025	ASTMPNSAIPFSMTLSNAETSAER+ENAPVSMTPAETTVTDSHTPGR+QSSSTAAHGSSDILR
335a	sp|P22694-2|KAPCB_HUMAN sp|P22694-3|KAPCB_HUMAN sp|P22694-4|KAPCB_HUMAN sp|P22694-5|KAPCB_HUMAN sp|P22694-6|KAPCB_HUMAN sp|P22694-7|KAPCB_HUMAN sp|P22694-9|KAPCB_HUMAN sp|P22694|KAPCB_HUMAN tr|A0A087WVC4|A0A087WVC4_HUMAN tr|A0A0A0MS54|A0A0A0MS54_HUMAN	0.9993	Isoform of P22694, Isoform 2 of cAMP-dependent protein kinase catalytic subunit beta OS=Homo sapiens GN=PRKACB;Isoform of P22694, Isoform 3 of cAMP-dependent protein kinase catalytic subunit beta OS=Homo sapiens GN=PRKACB;Isoform of P22694, Isoform 4 of cAMP-dependent protein kinase catalytic subunit beta OS=Homo sapiens GN=PRKACB;Isoform of P22694, Isoform 5 of cAMP-dependent protein kinase cata…	14.2	4	0.020	FPSHFSSDLKDLLR+ILQAVNFPFLVR+KVEAPFIPK+WFATTDWIAIYQR
970a	sp|O75143-2|ATG13_HUMAN sp|O75143-3|ATG13_HUMAN sp|O75143-4|ATG13_HUMAN sp|O75143-5|ATG13_HUMAN sp|O75143|ATG13_HUMAN	0.9992	Isoform of O75143, Isoform 2 of Autophagy-related protein 13 OS=Homo sapiens GN=ATG13;Isoform of O75143, Isoform 3 of Autophagy-related protein 13 OS=Homo sapiens GN=ATG13;Isoform of O75143, Isoform 4 of Autophagy-related protein 13 OS=Homo sapiens GN=ATG13;Isoform of O75143, Isoform 5 of Autophagy-related protein 13 OS=Homo sapiens GN=ATG13;Autophagy-related protein 13 OS=Homo sapiens GN=ATG13 P…	7.0	4	0.023	INLAFMSTR+IYFGEVQLSGLGEGFQTVR
335b	sp|P17612-2|KAPCA_HUMAN sp|P17612|KAPCA_HUMAN	0.9987	Isoform of P17612, Isoform 2 of cAMP-dependent protein kinase catalytic subunit alpha OS=Homo sapiens GN=PRKACA;cAMP-dependent protein kinase catalytic subunit alpha OS=Homo sapiens GN=PRKACA PE=1 SV=2	14.0	4	0.020	FPSHFSSDLKDLLR+ILQAVNFPFLVK+KVEAPFIPK+WFATTDWIAIYQR
1069	sp|Q58A45-3|PAN3_HUMAN sp|Q58A45-4|PAN3_HUMAN sp|Q58A45|PAN3_HUMAN	0.9878	Isoform of Q58A45, Isoform 3 of PAB-dependent poly(A)-specific ribonuclease subunit PAN3 OS=Homo sapiens GN=PAN3;Isoform of Q58A45, Isoform 4 of PAB-dependent poly(A)-specific ribonuclease subunit PAN3 OS=Homo sapiens GN=PAN3;PAB-dependent poly(A)-specific ribonuclease subunit PAN3 OS=Homo sapiens GN=PAN3 PE=1 SV=3	3.8	4	0.032	KPDLGDPGTGAAAGGGGSSGGLDGPR
1186a	tr|F8VVT9|F8VVT9_HUMAN tr|J3KNM6|J3KNM6_HUMAN	0.9798	Isoform of Q99490, Arf-GAP with GTPase, ANK repeat and PH domain-containing protein 2 OS=Homo sapiens GN=AGAP2 PE=1 SV=1;Isoform of Q99490, Arf-GAP with GTPase, ANK repeat and PH domain-containing protein 2 (Fragment) OS=Homo sapiens GN=AGAP2 PE=1 SV=1	2.4	4	0.010	AGGGIPGSSSPHPGTGSR+HLLKPDR
461c	sp|Q8NB90-2|SPAT5_HUMAN sp|Q8NB90-3|SPAT5_HUMAN sp|Q8NB90|SPAT5_HUMAN	0.8284	Isoform of Q8NB90, Isoform 2 of Spermatogenesis-associated protein 5 OS=Homo sapiens GN=SPATA5;Isoform of Q8NB90, Isoform 3 of Spermatogenesis-associated protein 5 OS=Homo sapiens GN=SPATA5;Spermatogenesis-associated protein 5 OS=Homo sapiens GN=SPATA5 PE=1 SV=3	2.0	4	0.009	EIIELPLKQPELFK+GVILYGPPGTGK
875a	sp|Q9Y6N5|SQRD_HUMAN	1.0000	Sulfide:quinone oxidoreductase, mitochondrial OS=Homo sapiens GN=SQRDL PE=1 SV=1	8.2	3	0.024	TAAAVAAQSGILDR+VGAENVAIVEPSER+VILAEFDYK
96	sp|Q15427|SF3B4_HUMAN tr|Q5SZ64|Q5SZ64_HUMAN	1.0000	Splicing factor 3B subunit 4 OS=Homo sapiens GN=SF3B4 PE=1 SV=1;Isoform of Q15427, Splicing factor 3B subunit 4 (Fragment) OS=Homo sapiens GN=SF3B4 PE=1 SV=1	21.6	3	0.024	LLYDTFSAFGVILQTPK+VTGQHQGYGFVEFLSEEDADYAIK
871a	sp|Q9Y5Q9|TF3C3_HUMAN	1.0000	General transcription factor 3C polypeptide 3 OS=Homo sapiens GN=GTF3C3 PE=1 SV=1	5.6	3	0.024	ALEALEPMYDPDTLAQDANAAQQELK+ILNLLSPSDGER+VVDLAPLHLDAR
870a	sp|Q9Y5B6|PAXB1_HUMAN	1.0000	PAX3- and PAX7-binding protein 1 OS=Homo sapiens GN=PAXBP1 PE=1 SV=2	6.0	3	0.024	LQLLTWTPLEAK+TGGAFSNALSSLNVLRPGEIPDAAFIHAAR+TLQELSIDGLLNR
862a	sp|Q9Y3D0|MIP18_HUMAN tr|H3BNV7|H3BNV7_HUMAN	1.0000	Mitotic spindle-associated MMXD complex subunit MIP18 OS=Homo sapiens GN=FAM96B PE=1 SV=1;Isoform of Q9Y3D0, Mitotic spindle-associated MMXD complex subunit MIP18 (Fragment) OS=Homo sapiens GN=FAM96B PE=1 SV=1	31.1	3	0.024	EIFDLIR+SGERPVTAGEEDEQVPDSIDAR+SINDPEHPLTLEELNVVEQVR
94	sp|Q15370-2|ELOB_HUMAN sp|Q15370|ELOB_HUMAN tr|A0A0B4J296|A0A0B4J296_HUMAN tr|B8ZZU8|B8ZZU8_HUMAN tr|I3L0M9|I3L0M9_HUMAN	1.0000	Isoform of Q15370, Isoform 2 of Transcription elongation factor B polypeptide 2 OS=Homo sapiens GN=TCEB2;Transcription elongation factor B polypeptide 2 OS=Homo sapiens GN=TCEB2 PE=1 SV=1;Isoform of Q15370, Transcription elongation factor B polypeptide 2 OS=Homo sapiens GN=TCEB2 PE=1 SV=1;Isoform of Q15370, Transcription elongation factor B (SIII), polypeptide 2 (18kDa, elongin B), isoform CRA_b …	25.8	3	0.023	ESSTVFELK+ESSTVFELKR+IVEGILK
838a	sp|Q9UK99-2|FBX3_HUMAN sp|Q9UK99-3|FBX3_HUMAN sp|Q9UK99|FBX3_HUMAN tr|E9PJM3|E9PJM3_HUMAN tr|G3V1E0|G3V1E0_HUMAN	1.0000	Isoform of Q9UK99, Isoform 2 of F-box only protein 3 OS=Homo sapiens GN=FBXO3;Isoform of Q9UK99, Isoform 3 of F-box only protein 3 OS=Homo sapiens GN=FBXO3;F-box only protein 3 OS=Homo sapiens GN=FBXO3 PE=1 SV=3;Isoform of Q9UK99, F-box only protein 3 OS=Homo sapiens GN=FBXO3 PE=1 SV=1;Isoform of Q9UK99, F-box only protein 3 OS=Homo sapiens GN=FBXO3 PE=1 SV=1	13.1	3	0.023	GDVEEVQGPGVVGEFPIISPGR+IFNVAIPR+SEDLLDVDTAAGGFQQR
835a	sp|Q9UIV1-2|CNOT7_HUMAN sp|Q9UIV1|CNOT7_HUMAN	1.0000	Isoform of Q9UIV1, Isoform 2 of CCR4-NOT transcription complex subunit 7 OS=Homo sapiens GN=CNOT7;CCR4-NOT transcription complex subunit 7 OS=Homo sapiens GN=CNOT7 PE=1 SV=3	18.0	3	0.024	GGLQEVAEQLELER+IGPQHQAGSDSLLTGMAFFK+LFFPVIYDVK
833a	sp|Q9UI10-2|EI2BD_HUMAN sp|Q9UI10-3|EI2BD_HUMAN sp|Q9UI10|EI2BD_HUMAN tr|A0A087WTA5|A0A087WTA5_HUMAN tr|E7ERK9|E7ERK9_HUMAN	1.0000	Isoform of Q9UI10, Isoform 2 of Translation initiation factor eIF-2B subunit delta OS=Homo sapiens GN=EIF2B4;Isoform of Q9UI10, Isoform 3 of Translation initiation factor eIF-2B subunit delta OS=Homo sapiens GN=EIF2B4;Translation initiation factor eIF-2B subunit delta OS=Homo sapiens GN=EIF2B4 PE=1 SV=2;Isoform of Q9UI10, Translation initiation factor eIF-2B subunit delta OS=Homo sapiens GN=EIF2B…	10.0	3	0.024	IVLAAQAISR+LGLQYSQGLVSGSNAR+SLVHAGVPASYLLIPAASYVLPEVSK
92	sp|Q15120-2|PDK3_HUMAN sp|Q15120|PDK3_HUMAN	1.0000	Isoform of Q15120, Isoform 2 of [Pyruvate dehydrogenase (acetyl-transferring)] kinase isozyme 3, mitochondrial OS=Homo sapiens GN=PDK3;[Pyruvate dehydrogenase (acetyl-transferring)] kinase isozyme 3, mitochondrial OS=Homo sapiens GN=PDK3 PE=1 SV=1	8.1	3	0.019	FSPSPLSIK+ISDLGGGVPLR+TLVTLGKEDLSIK
823a	sp|Q9UGI8-2|TES_HUMAN sp|Q9UGI8|TES_HUMAN	1.0000	Isoform of Q9UGI8, Isoform 2 of Testin OS=Homo sapiens GN=TES;Testin OS=Homo sapiens GN=TES PE=1 SV=1	8.5	3	0.024	KNVSINTVTYEWAPPVQNQALAR+STPAAVGAMEDK
91	sp|Q15070-2|OXA1L_HUMAN sp|Q15070-3|OXA1L_HUMAN sp|Q15070|OXA1L_HUMAN tr|C9JC63|C9JC63_HUMAN tr|E7EVY0|E7EVY0_HUMAN tr|J3KNA0|J3KNA0_HUMAN tr|S4R3Q9|S4R3Q9_HUMAN	1.0000	Isoform of Q15070, Isoform 2 of Mitochondrial inner membrane protein OXA1L OS=Homo sapiens GN=OXA1L;Isoform of Q15070, Isoform 3 of Mitochondrial inner membrane protein OXA1L OS=Homo sapiens GN=OXA1L;Mitochondrial inner membrane protein OXA1L OS=Homo sapiens GN=OXA1L PE=1 SV=3;Isoform of Q15070, Mitochondrial inner membrane protein OXA1L (Fragment) OS=Homo sapiens GN=OXA1L PE=1 SV=2;Isoform of Q1…	17.9	3	0.023	IHNHLPEIQK+LAGDHIEYYK
812a	sp|Q9P2G1|AKIB1_HUMAN	1.0000	Ankyrin repeat and IBR domain-containing protein 1 OS=Homo sapiens GN=ANKIB1 PE=1 SV=3	2.8	3	0.019	ILGTFLGR+LGAENDPFSTDTLSSHPLSEAR
800a	sp|Q9NXS2-3|QPCTL_HUMAN sp|Q9NXS2|QPCTL_HUMAN	1.0000	Isoform of Q9NXS2, Isoform 2 of Glutaminyl-peptide cyclotransferase-like protein OS=Homo sapiens GN=QPCTL;Glutaminyl-peptide cyclotransferase-like protein OS=Homo sapiens GN=QPCTL PE=1 SV=2	10.8	3	0.024	ELRVPLIGSLPEAR+HLAQLMESIPHSPGPTR
799a	sp|Q9NXR1-2|NDE1_HUMAN sp|Q9NXR1|NDE1_HUMAN tr|X5DR54|X5DR54_HUMAN	1.0000	Isoform of Q9NXR1, Isoform 2 of Nuclear distribution protein nudE homolog 1 OS=Homo sapiens GN=NDE1;Nuclear distribution protein nudE homolog 1 OS=Homo sapiens GN=NDE1 PE=1 SV=2;Isoform of Q9NXR1, Nuclear distribution protein nudE homolog 1 (Fragment) OS=Homo sapiens GN=NDE1 PE=1 SV=1	11.6	3	0.023	ELEQANDDLER+GLDDSTGGTPLTPAAR+ISALNIVGDLLR
796a	sp|Q9NW64-2|RBM22_HUMAN sp|Q9NW64|RBM22_HUMAN	1.0000	Isoform of Q9NW64, Isoform 2 of Pre-mRNA-splicing factor RBM22 OS=Homo sapiens GN=RBM22;Pre-mRNA-splicing factor RBM22 OS=Homo sapiens GN=RBM22 PE=1 SV=1	12.7	3	0.023	EISNSDGTRPVGMLGK+TITTLYVGGLGDTITETDLR+YYGINDPVADK
88	sp|Q14258|TRI25_HUMAN	1.0000	E3 ubiquitin/ISG15 ligase TRIM25 OS=Homo sapiens GN=TRIM25 PE=1 SV=2	5.1	3	0.024	FDTIYQILLK+LPTFGAPEQLVDLK+VLETFLAK
86	sp|Q13370-2|PDE3B_HUMAN sp|Q13370|PDE3B_HUMAN	1.0000	Isoform of Q13370, Isoform 2 of cGMP-inhibited 3',5'-cyclic phosphodiesterase B OS=Homo sapiens GN=PDE3B;cGMP-inhibited 3',5'-cyclic phosphodiesterase B OS=Homo sapiens GN=PDE3B PE=1 SV=2	4.4	3	0.023	AGVLSSLSPVNSSNHGPVSTGSLTNR+SPIEFPDTADFLNKPSVILQR
766a	sp|Q9H799-5|CE042_HUMAN sp|Q9H799|CE042_HUMAN tr|H0Y9I8|H0Y9I8_HUMAN tr|H0YA77|H0YA77_HUMAN	1.0000	Isoform of Q9H799, Isoform 2 of Uncharacterized protein C5orf42 OS=Homo sapiens GN=C5orf42;Uncharacterized protein C5orf42 OS=Homo sapiens GN=C5orf42 PE=1 SV=4;Isoform of Q9H799, Uncharacterized protein C5orf42 (Fragment) OS=Homo sapiens GN=C5orf42 PE=1 SV=1;Isoform of Q9H799, Uncharacterized protein C5orf42 (Fragment) OS=Homo sapiens GN=C5orf42 PE=1 SV=1	1.7	3	0.022	AAQTTPASHLNVSQYNTEAR+TQLIPLENLIAFK
758a	sp|Q9H0U3|MAGT1_HUMAN tr|A0A087WU53|A0A087WU53_HUMAN	1.0000	Magnesium transporter protein 1 OS=Homo sapiens GN=MAGT1 PE=1 SV=1;Isoform of Q9H0U3, Magnesium transporter protein 1 OS=Homo sapiens GN=MAGT1 PE=1 SV=1	9.9	3	0.024	GFSAEQIAR+QADEEFQILANSWR+RGDTYELQVR
753a	sp|Q9GZS3|WDR61_HUMAN tr|H0YN81|H0YN81_HUMAN	1.0000	WD repeat-containing protein 61 OS=Homo sapiens GN=WDR61 PE=1 SV=1;Isoform of Q9GZS3, WD repeat-containing protein 61 (Fragment) OS=Homo sapiens GN=WDR61 PE=1 SV=1	16.7	3	0.024	ENSETVVTGSLDDLVK+FILSIAYSPDGK+SLTFSPDSQLLVTASDDGYIK
747a	sp|Q9BZL6-2|KPCD2_HUMAN sp|Q9BZL6|KPCD2_HUMAN tr|B4DTS2|B4DTS2_HUMAN	1.0000	Isoform of Q9BZL6, Isoform 2 of Serine/threonine-protein kinase D2 OS=Homo sapiens GN=PRKD2;Serine/threonine-protein kinase D2 OS=Homo sapiens GN=PRKD2 PE=1 SV=2;Isoform of Q9BZL6, Serine/threonine-protein kinase OS=Homo sapiens GN=PRKD2 PE=1 SV=1	4.3	3	0.023	NEVAILQSLR+SVVGTPAYLAPEVLLNQGYNR
737a	sp|Q9BVG4|PBDC1_HUMAN	1.0000	Protein PBDC1 OS=Homo sapiens GN=PBDC1 PE=1 SV=1	15.0	3	0.024	IDVLDPEELKSESAK+IQFFAIEIAR+VDDQIYSEFR
82	sp|Q07065|CKAP4_HUMAN	1.0000	Cytoskeleton-associated protein 4 OS=Homo sapiens GN=CKAP4 PE=1 SV=2	8.3	3	0.020	LEGLGSSEADQDGLASTVR+VASLEESEGNKQDLK+VQSLQATFGTFESILR
736a	sp|Q9BV44|THUM3_HUMAN	1.0000	THUMP domain-containing protein 3 OS=Homo sapiens GN=THUMPD3 PE=1 SV=1	8.1	3	0.021	DFGGAVQDYFK+TGSVDIIVTDLPFGK+TPQAFVHPSEQDGER
80	sp|Q04837|SSBP_HUMAN tr|A0A0G2JLD8|A0A0G2JLD8_HUMAN tr|C9K0U8|C9K0U8_HUMAN tr|E7EUY5|E7EUY5_HUMAN	1.0000	Single-stranded DNA-binding protein, mitochondrial OS=Homo sapiens GN=SSBP1 PE=1 SV=1;Isoform of Q04837, Single-stranded DNA-binding protein, mitochondrial (Fragment) OS=Homo sapiens GN=SSBP1 PE=1 SV=1;Isoform of Q04837, Single-stranded DNA-binding protein, mitochondrial (Fragment) OS=Homo sapiens GN=SSBP1 PE=1 SV=1;Isoform of Q04837, Single-stranded DNA-binding protein, mitochondrial (Fragment) …	24.8	3	0.022	NPVTIFSLATNEMWR+SGDSEVYQLGDVSQK
79	sp|Q03518|TAP1_HUMAN	1.0000	Antigen peptide transporter 1 OS=Homo sapiens GN=TAP1 PE=1 SV=2	5.4	3	0.024	QVAAVGQEPQVFGR+SGAHSFISGLPQGYDTEVDEAGSQLSGGQR
701a	sp|Q96PV6-2|LENG8_HUMAN sp|Q96PV6|LENG8_HUMAN tr|A0A087WTE7|A0A087WTE7_HUMAN tr|A0A087WUE4|A0A087WUE4_HUMAN tr|A0A0G2JNN3|A0A0G2JNN3_HUMAN tr|C9JMY0|C9JMY0_HUMAN	1.0000	Isoform of Q96PV6, Isoform 2 of Leukocyte receptor cluster member 8 OS=Homo sapiens GN=LENG8;Leukocyte receptor cluster member 8 OS=Homo sapiens GN=LENG8 PE=1 SV=2;Isoform of Q96PV6, Leukocyte receptor cluster member 8 OS=Homo sapiens GN=LENG8 PE=1 SV=1;Isoform of Q96PV6, Leukocyte receptor cluster member 8 OS=Homo sapiens GN=LENG8 PE=1 SV=1;Isoform of Q96PV6, Leukocyte receptor cluster member 8 …	13.6	3	0.026	ELKADPCVAHALALRTAWALGNYHR+GTPGAGGAGRARGNSFTK+LQDGSAYTIDWSR+NSGDITTELAYLTR+RPFAVTTQSFGSNAEGQHSGFGPQPNPEK
696a	sp|Q96K37|S35E1_HUMAN tr|H7C1I0|H7C1I0_HUMAN	1.0000	Solute carrier family 35 member E1 OS=Homo sapiens GN=SLC35E1 PE=1 SV=2;Isoform of Q96K37, Solute carrier family 35 member E1 (Fragment) OS=Homo sapiens GN=SLC35E1 PE=1 SV=2	14.0	3	0.019	NNILTDHFQYSR+QSYPNSYSLNR+VPPAPPVSGPGPSPHPSSGPLLPPR
694a	sp|Q96JX3|SRAC1_HUMAN	1.0000	Protein SERAC1 OS=Homo sapiens GN=SERAC1 PE=1 SV=1	4.6	3	0.024	LAEYSVNIR+TLQDDFLEFAK+YLLFPSLEVK
77	sp|P68400|CSK21_HUMAN sp|Q8NEV1|CSK23_HUMAN tr|E7EU96|E7EU96_HUMAN tr|Q5U5J2|Q5U5J2_HUMAN	1.0000	Casein kinase II subunit alpha OS=Homo sapiens GN=CSNK2A1 PE=1 SV=1;Casein kinase II subunit alpha 3 OS=Homo sapiens GN=CSNK2A3 PE=1 SV=2;Isoform of P68400, Casein kinase II subunit alpha OS=Homo sapiens GN=CSNK2A1 PE=1 SV=1;Isoform of P68400, CSNK2A1 protein OS=Homo sapiens GN=CSNK2A1 PE=1 SV=1	7.8	3	0.024	GGPNIITLADIVKDPVSR+QLYQTLTDYDIR
683a	sp|Q96ED9-2|HOOK2_HUMAN sp|Q96ED9|HOOK2_HUMAN	1.0000	Isoform of Q96ED9, Isoform 2 of Protein Hook homolog 2 OS=Homo sapiens GN=HOOK2;Protein Hook homolog 2 OS=Homo sapiens GN=HOOK2 PE=1 SV=3	6.6	3	0.024	DTPDSLSPETYGNFDSQSR+LLLLQSQLEQLQEENFR+RIEELQHNLQK
75	sp|P62861|RS30_HUMAN tr|E9PR30|E9PR30_HUMAN	1.0000	Isoform of P35544, 40S ribosomal protein S30 OS=Homo sapiens GN=FAU PE=1 SV=1;Isoform of P35544, 40S ribosomal protein S30 OS=Homo sapiens GN=FAU PE=1 SV=1	18.6	3	0.023	FVNVVPTFGK+FVNVVPTFGKK
659a	sp|Q92626|PXDN_HUMAN	1.0000	Peroxidasin homolog OS=Homo sapiens GN=PXDN PE=1 SV=2	2.8	3	0.024	NGDPFVATSIVEAIATVDR+SPNDLLALFR+VPSQLLNTELTER
656a	sp|Q92552-2|RT27_HUMAN sp|Q92552|RT27_HUMAN tr|G5EA06|G5EA06_HUMAN	1.0000	Isoform of Q92552, Isoform 2 of 28S ribosomal protein S27, mitochondrial OS=Homo sapiens GN=MRPS27;28S ribosomal protein S27, mitochondrial OS=Homo sapiens GN=MRPS27 PE=1 SV=3;Isoform of Q92552, 28S ribosomal protein S27, mitochondrial OS=Homo sapiens GN=MRPS27 PE=1 SV=1	13.1	3	0.024	EALDVLGAVLK+IESEGLLSLTTQLVK+LVEQLDIEETEQSKLPQYLER
651a	sp|Q8TEP8-3|CE192_HUMAN tr|H0Y966|H0Y966_HUMAN	1.0000	Isoform of Q8TEP8, Isoform 3 of Centrosomal protein of 192 kDa OS=Homo sapiens GN=CEP192;Isoform of Q8TEP8, Centrosomal protein of 192 kDa (Fragment) OS=Homo sapiens GN=CEP192 PE=1 SV=1	2.2	3	0.020	KDVLDFGDLTYGGWK+LSLGEFFAQR+TATELSTVYLFGGDEISR
642a	sp|Q8NE86-3|MCU_HUMAN sp|Q8NE86|MCU_HUMAN	1.0000	Isoform of Q8NE86, Isoform 3 of Calcium uniporter protein, mitochondrial OS=Homo sapiens GN=MCU;Calcium uniporter protein, mitochondrial OS=Homo sapiens GN=MCU PE=1 SV=1	14.6	3	0.021	DLLSHENAATLNDVK+LEDLKEQLAPLEK+VAASTGIDLLLLDDFK
72	sp|P62241|RS8_HUMAN tr|Q5JR95|Q5JR95_HUMAN	1.0000	40S ribosomal protein S8 OS=Homo sapiens GN=RPS8 PE=1 SV=2;Isoform of P62241, 40S ribosomal protein S8 OS=Homo sapiens GN=RPS8 PE=1 SV=1	20.7	3	0.024	IIDVVYNASNNELVR+ISSLLEEQFQQGK+LTPEEEEILNK
8	sp|O14579-2|COPE_HUMAN sp|O14579-3|COPE_HUMAN sp|O14579|COPE_HUMAN tr|A0A087X0I4|A0A087X0I4_HUMAN tr|M0QXB4|M0QXB4_HUMAN tr|M0R061|M0R061_HUMAN	1.0000	Isoform of O14579, Isoform 2 of Coatomer subunit epsilon OS=Homo sapiens GN=COPE;Isoform of O14579, Isoform 3 of Coatomer subunit epsilon OS=Homo sapiens GN=COPE;Coatomer subunit epsilon OS=Homo sapiens GN=COPE PE=1 SV=3;Isoform of O14579, Coatomer subunit epsilon OS=Homo sapiens GN=COPE PE=1 SV=1;Isoform of O14579, Coatomer protein complex, subunit epsilon, isoform CRA_g OS=Homo sapiens GN=COPE …	8.2	3	0.024	FGVVLDEIKPSSAPELQAVR+KFGVVLDEIKPSSAPELQAVR
631a	sp|Q8IXI2-2|MIRO1_HUMAN sp|Q8IXI2-3|MIRO1_HUMAN sp|Q8IXI2-4|MIRO1_HUMAN sp|Q8IXI2-5|MIRO1_HUMAN sp|Q8IXI2-7|MIRO1_HUMAN sp|Q8IXI2|MIRO1_HUMAN tr|H7BXZ6|H7BXZ6_HUMAN	1.0000	Isoform of Q8IXI2, Isoform 2 of Mitochondrial Rho GTPase 1 OS=Homo sapiens GN=RHOT1;Isoform of Q8IXI2, Isoform 3 of Mitochondrial Rho GTPase 1 OS=Homo sapiens GN=RHOT1;Isoform of Q8IXI2, Isoform 4 of Mitochondrial Rho GTPase 1 OS=Homo sapiens GN=RHOT1;Isoform of Q8IXI2, Isoform 5 of Mitochondrial Rho GTPase 1 OS=Homo sapiens GN=RHOT1;Isoform of Q8IXI2, Isoform 7 of Mitochondrial Rho GTPase 1 OS=H…	5.2	3	0.015	LPLILVGNK+NISELFYYAQK+SGVLQALLGR
630a	sp|Q8IXB1-2|DJC10_HUMAN sp|Q8IXB1|DJC10_HUMAN	1.0000	Isoform of Q8IXB1, Isoform 2 of DnaJ homolog subfamily C member 10 OS=Homo sapiens GN=DNAJC10;DnaJ homolog subfamily C member 10 OS=Homo sapiens GN=DNAJC10 PE=1 SV=2	5.2	3	0.023	GVNSYPSLFIFR+ILYDILAFAK+YDFGIYDDDPEIITLER
623a	sp|Q86Y07-2|VRK2_HUMAN sp|Q86Y07-3|VRK2_HUMAN sp|Q86Y07-5|VRK2_HUMAN sp|Q86Y07|VRK2_HUMAN	1.0000	Isoform of Q86Y07, Isoform 2 of Serine/threonine-protein kinase VRK2 OS=Homo sapiens GN=VRK2;Isoform of Q86Y07, Isoform 3 of Serine/threonine-protein kinase VRK2 OS=Homo sapiens GN=VRK2;Isoform of Q86Y07, Isoform 5 of Serine/threonine-protein kinase VRK2 OS=Homo sapiens GN=VRK2;Serine/threonine-protein kinase VRK2 OS=Homo sapiens GN=VRK2 PE=1 SV=3	12.9	3	0.022	ILNPHGIPLGPLDFSTK+KIGSGGFGLIYLAFPTNKPEK+TNLLDELPQSVLK
621a	sp|Q86XI2-2|CNDG2_HUMAN sp|Q86XI2|CNDG2_HUMAN	1.0000	Isoform of Q86XI2, Isoform 2 of Condensin-2 complex subunit G2 OS=Homo sapiens GN=NCAPG2;Condensin-2 complex subunit G2 OS=Homo sapiens GN=NCAPG2 PE=1 SV=1	3.8	3	0.020	ELVGEFLQFVQLDK+FASVLPEYLK+GVLSTLIAGPVVEISHQLR
69	sp|P55081|MFAP1_HUMAN	1.0000	Microfibrillar-associated protein 1 OS=Homo sapiens GN=MFAP1 PE=1 SV=2	11.8	3	0.023	DFSAPTLEDHFNK+QPPIQSTAGAVPVR+YTHLVDQDTTSFDSAWGQESAQNTK
609a	sp|Q7L5D6-2|GET4_HUMAN sp|Q7L5D6|GET4_HUMAN	1.0000	Isoform of Q7L5D6, Isoform 2 of Golgi to ER traffic protein 4 homolog OS=Homo sapiens GN=GET4;Golgi to ER traffic protein 4 homolog OS=Homo sapiens GN=GET4 PE=1 SV=1	14.6	3	0.020	AEVEVADELLENLAK+SSASVVFTTYTQK+VFSLMDPNSPER
598a	sp|Q6P4A7|SFXN4_HUMAN	1.0000	Sideroflexin-4 OS=Homo sapiens GN=SFXN4 PE=1 SV=1	10.4	3	0.024	DAVPAFIEPNVR+IQSPTEETEIFYHR+YGLTGPWIK
586a	sp|Q5UIP0-2|RIF1_HUMAN sp|Q5UIP0|RIF1_HUMAN	1.0000	Isoform of Q5UIP0, Isoform 2 of Telomere-associated protein RIF1 OS=Homo sapiens GN=RIF1;Telomere-associated protein RIF1 OS=Homo sapiens GN=RIF1 PE=1 SV=2	2.7	3	0.022	EAHSDTLFTIGNSITGIISSVLGHISLPSMIRK+ITSELSEANALELLSK+LVSDIIDPVALEIPLSK
66	sp|P51151|RAB9A_HUMAN	1.0000	Ras-related protein Rab-9A OS=Homo sapiens GN=RAB9A PE=1 SV=1	13.9	3	0.024	DATNVAAAFEEAVR+SDHLIQTDTVNLHR
579a	sp|Q5JXC2|MIIP_HUMAN	1.0000	Migration and invasion-inhibitory protein OS=Homo sapiens GN=MIIP PE=1 SV=3	9.0	3	0.024	LGDPGPQEAQTPR+LLNLELLR+RKSFDASDTLALPR
577a	sp|Q5JSZ5-5|PRC2B_HUMAN sp|Q5JSZ5|PRC2B_HUMAN	1.0000	Isoform of Q5JSZ5, Isoform 1 of Protein PRRC2B OS=Homo sapiens GN=PRRC2B;Protein PRRC2B OS=Homo sapiens GN=PRRC2B PE=1 SV=2	2.4	3	0.024	FIQSEMSEAVER+SVSNLQKPTQSISQENTNSVPGGPK
563a	sp|Q15773|MLF2_HUMAN	1.0000	Myeloid leukemia factor 2 OS=Homo sapiens GN=MLF2 PE=1 SV=1	18.5	3	0.022	DSDSGLEQMSIGHHIR+DVEPEDPMFLMDPFAIHR+LAIQGPEDSPSR
561a	sp|Q15717-2|ELAV1_HUMAN sp|Q15717|ELAV1_HUMAN	1.0000	Isoform of Q15717, Isoform 2 of ELAV-like protein 1 OS=Homo sapiens GN=ELAVL1;ELAV-like protein 1 OS=Homo sapiens GN=ELAVL1 PE=1 SV=2	12.9	3	0.022	NVALLSQLYHSPAR+VAGHSLGYGFVNYVTAK+VLVDQTTGLSR
559a	sp|Q15637-2|SF01_HUMAN sp|Q15637-3|SF01_HUMAN sp|Q15637-4|SF01_HUMAN sp|Q15637-5|SF01_HUMAN sp|Q15637-6|SF01_HUMAN sp|Q15637-7|SF01_HUMAN sp|Q15637|SF01_HUMAN	1.0000	Isoform of Q15637, Isoform 2 of Splicing factor 1 OS=Homo sapiens GN=SF1;Isoform of Q15637, Isoform 3 of Splicing factor 1 OS=Homo sapiens GN=SF1;Isoform of Q15637, Isoform 4 of Splicing factor 1 OS=Homo sapiens GN=SF1;Isoform of Q15637, Isoform 5 of Splicing factor 1 OS=Homo sapiens GN=SF1;Isoform of Q15637, Isoform 6 of Splicing factor 1 OS=Homo sapiens GN=SF1;Isoform of Q15637, Isoform 7 of Sp…	7.8	3	0.024	AYIVQLQIEDLTR+QGIETPEDQNDLRK+TVIPGMPTVIPPGLTR
550a	sp|Q15291|RBBP5_HUMAN	1.0000	Retinoblastoma-binding protein 5 OS=Homo sapiens GN=RBBP5 PE=1 SV=2	8.9	3	0.024	HVVLPVDDDSDLNVVASFDR+IVIWDFLTR+VQAELSQPLTAGGAISELL
547a	sp|Q15021|CND1_HUMAN	1.0000	Condensin complex subunit 1 OS=Homo sapiens GN=NCAPD2 PE=1 SV=3	4.0	3	0.023	EAITHLLGVALTR+EATGHFQESEPFSHIDPEESEETR+YQPLASTASDNDFVTPEPR
61	sp|P47914|RL29_HUMAN	1.0000	60S ribosomal protein L29 OS=Homo sapiens GN=RPL29 PE=1 SV=2	14.5	3	0.024	AQAAAPASVPAQAPK+LAYIAHPK
60	sp|P46778|RL21_HUMAN tr|G3V1B3|G3V1B3_HUMAN tr|M0R181|M0R181_HUMAN	1.0000	60S ribosomal protein L21 OS=Homo sapiens GN=RPL21 PE=1 SV=2;Isoform of P46778, 60S ribosomal protein L21 OS=Homo sapiens GN=RPL21 PE=1 SV=1;Isoform of P46778, 60S ribosomal protein L21 (Fragment) OS=Homo sapiens GN=RPL21 PE=1 SV=1	17.2	3	0.024	VYNVTQHAVGIVVNK
525a	sp|Q13573|SNW1_HUMAN tr|G3V3A4|G3V3A4_HUMAN	1.0000	SNW domain-containing protein 1 OS=Homo sapiens GN=SNW1 PE=1 SV=1;Isoform of Q13573, SNW domain-containing protein 1 OS=Homo sapiens GN=SNW1 PE=1 SV=1	10.4	3	0.024	DISEVIALGVPNPR+GLQTVHINENFAK+LLEDFGDGGAFPEIHVAQYPLDMGR+NENRDISEVIALGVPNPR
517a	sp|Q13155|AIMP2_HUMAN	1.0000	Aminoacyl tRNA synthase complex-interacting multifunctional protein 2 OS=Homo sapiens GN=AIMP2 PE=1 SV=2	10.6	3	0.022	FLFSLFGQK+SYGPAPGAGHVQEESNLSLQALESR
515a	sp|Q13131-2|AAPK1_HUMAN sp|Q13131|AAPK1_HUMAN	1.0000	Isoform of Q13131, Isoform 2 of 5'-AMP-activated protein kinase catalytic subunit alpha-1 OS=Homo sapiens GN=PRKAA1;5'-AMP-activated protein kinase catalytic subunit alpha-1 OS=Homo sapiens GN=PRKAA1 PE=1 SV=4	6.1	3	0.023	IGHYILGDTLGVGTFGK+TYLLDFR+VPFLVAETPR
507a	sp|Q12797-10|ASPH_HUMAN sp|Q12797|ASPH_HUMAN	1.0000	Isoform of Q12797, Isoform 10 of Aspartyl/asparaginyl beta-hydroxylase OS=Homo sapiens GN=ASPH;Aspartyl/asparaginyl beta-hydroxylase OS=Homo sapiens GN=ASPH PE=1 SV=3	9.9	3	0.025	GAIETYQEVASLPDVPADLLK+GDWSQFTLWQQGR+LGIYDADGDGDFDVDDAK+VLIFDDSFEHEVWQDASSFR
500a	sp|Q06787-2|FMR1_HUMAN sp|Q06787-3|FMR1_HUMAN sp|Q06787-4|FMR1_HUMAN sp|Q06787-5|FMR1_HUMAN sp|Q06787-6|FMR1_HUMAN sp|Q06787-7|FMR1_HUMAN sp|Q06787-8|FMR1_HUMAN sp|Q06787-9|FMR1_HUMAN sp|Q06787|FMR1_HUMAN tr|A8MQB8|A8MQB8_HUMAN tr|G3V0J0|G3V0J0_HUMAN tr|R9WNI0|R9WNI0_HUMAN	1.0000	Isoform of Q06787, Isoform 1 of Fragile X mental retardation protein 1 OS=Homo sapiens GN=FMR1;Isoform of Q06787, Isoform 2 of Fragile X mental retardation protein 1 OS=Homo sapiens GN=FMR1;Isoform of Q06787, Isoform 3 of Fragile X mental retardation protein 1 OS=Homo sapiens GN=FMR1;Isoform of Q06787, Isoform 4 of Fragile X mental retardation protein 1 OS=Homo sapiens GN=FMR1;Isoform of Q06787, …	9.0	3	0.025	DINESDEVEVYSR+DSIANATVLLDYHLNYLK+LQIDEQLR+SFLEFAEDVIQVPR
499a	sp|Q06587|RING1_HUMAN	1.0000	E3 ubiquitin-protein ligase RING1 OS=Homo sapiens GN=RING1 PE=1 SV=2	10.1	3	0.024	LHNQQALSSSIEEGLR+SLRPDPNFDALISK+TWELSLYELHR
495a	sp|Q01085-2|TIAR_HUMAN sp|Q01085|TIAR_HUMAN	1.0000	Isoform of Q01085, Isoform 2 of Nucleolysin TIAR OS=Homo sapiens GN=TIAL1;Nucleolysin TIAR OS=Homo sapiens GN=TIAL1 PE=1 SV=1	10.4	3	0.023	FEDVVNQSSPK+GYGFVSFYNK+LDAENAIVHMGGQWLGGR
488a	sp|P78406|RAE1L_HUMAN tr|E9PQ57|E9PQ57_HUMAN	1.0000	mRNA export factor OS=Homo sapiens GN=RAE1 PE=1 SV=1;Isoform of P78406, mRNA export factor OS=Homo sapiens GN=RAE1 PE=1 SV=1	13.3	3	0.022	GLIVYQLENQPSEFRR+MWDLSSNQAIQIAQHDAPVK+VAIHYINPPNPAK
480a	sp|P62913-2|RL11_HUMAN sp|P62913|RL11_HUMAN	1.0000	Isoform of P62913, Isoform 2 of 60S ribosomal protein L11 OS=Homo sapiens GN=RPL11;60S ribosomal protein L11 OS=Homo sapiens GN=RPL11 PE=1 SV=2	13.0	3	0.024	VLEQLTGQTPVFSK+YDGIILPGK
478a	sp|P62854|RS26_HUMAN	1.0000	40S ribosomal protein S26 OS=Homo sapiens GN=RPS26 PE=1 SV=3	20.9	3	0.024	DISEASVFDAYVLPK+NIVEAAAVR
475a	sp|P62753|RS6_HUMAN tr|A2A3R5|A2A3R5_HUMAN	1.0000	40S ribosomal protein S6 OS=Homo sapiens GN=RPS6 PE=1 SV=1;Isoform of P62753, 40S ribosomal protein S6 OS=Homo sapiens GN=RPS6 PE=1 SV=1	14.2	3	0.020	KGEKDIPGLTDTTVPR+MATEVAADALGEEWK
473a	sp|P62424|RL7A_HUMAN	1.0000	60S ribosomal protein L7a OS=Homo sapiens GN=RPL7A PE=1 SV=2	12.8	3	0.023	HWGGNVLGPK+LKVPPAINQFTQALDR+QTATQLLK
470a	sp|P62314|SMD1_HUMAN	1.0000	Small nuclear ribonucleoprotein Sm D1 OS=Homo sapiens GN=SNRPD1 PE=1 SV=1	28.6	3	0.024	NGTQVHGTITGVDVSMNTHLK+NREPVQLETLSIR
469a	sp|P62304|RUXE_HUMAN	1.0000	Small nuclear ribonucleoprotein E OS=Homo sapiens GN=SNRPE PE=1 SV=1	25.0	3	0.024	GDNITLLQSVSN+VMVQPINLIFR
468a	sp|P62280|RS11_HUMAN tr|M0QZC5|M0QZC5_HUMAN	1.0000	40S ribosomal protein S11 OS=Homo sapiens GN=RPS11 PE=1 SV=3;Isoform of P62280, 40S ribosomal protein S11 OS=Homo sapiens GN=RPS11 PE=1 SV=1	22.9	3	0.023	EAIEGTYIDKK+ILSGVVTK+QPTIFQNK
465a	sp|P62266|RS23_HUMAN	1.0000	40S ribosomal protein S23 OS=Homo sapiens GN=RPS23 PE=1 SV=3	16.1	3	0.024	GHAVGDIPGVR+KGHAVGDIPGVR+VANVSLLALYK
460a	sp|P62158|CALM_HUMAN tr|E7EMB3|E7EMB3_HUMAN tr|E7ETZ0|E7ETZ0_HUMAN tr|H0Y7A7|H0Y7A7_HUMAN	1.0000	Calmodulin OS=Homo sapiens GN=CALM1 PE=1 SV=2;Isoform of P62158, Calmodulin OS=Homo sapiens GN=CALM2 PE=1 SV=1;Isoform of P62158, Calmodulin OS=Homo sapiens GN=CALM1 PE=1 SV=1;Isoform of P62158, Calmodulin (Fragment) OS=Homo sapiens GN=CALM2 PE=1 SV=1	22.1	3	0.024	EAFSLFDKDGDGTITTK+VFDKDGNGYISAAELR
6	sp|O00560-2|SDCB1_HUMAN sp|O00560|SDCB1_HUMAN tr|B4DHN5|B4DHN5_HUMAN tr|E9PBU7|E9PBU7_HUMAN tr|G5EA09|G5EA09_HUMAN	1.0000	Isoform of O00560, Isoform 2 of Syntenin-1 OS=Homo sapiens GN=SDCBP;Syntenin-1 OS=Homo sapiens GN=SDCBP PE=1 SV=1;Isoform of O00560, Syntenin-1 OS=Homo sapiens GN=SDCBP PE=1 SV=1;Isoform of O00560, Syntenin-1 OS=Homo sapiens GN=SDCBP PE=1 SV=1;Isoform of O00560, Syndecan binding protein (Syntenin), isoform CRA_a OS=Homo sapiens GN=SDCBP PE=1 SV=1	14.2	3	0.024	VIQAQTAFSANPANPAILSEASAPIPHDGNLYPR
453a	sp|P61247|RS3A_HUMAN tr|D6RAT0|D6RAT0_HUMAN tr|D6RB09|D6RB09_HUMAN tr|D6RG13|D6RG13_HUMAN tr|E9PFI5|E9PFI5_HUMAN	1.0000	40S ribosomal protein S3a OS=Homo sapiens GN=RPS3A PE=1 SV=2;Isoform of P61247, 40S ribosomal protein S3a OS=Homo sapiens GN=RPS3A PE=1 SV=1;Isoform of P61247, 40S ribosomal protein S3a (Fragment) OS=Homo sapiens GN=RPS3A PE=1 SV=7;Isoform of P61247, 40S ribosomal protein S3a (Fragment) OS=Homo sapiens GN=RPS3A PE=1 SV=1;Isoform of P61247, 40S ribosomal protein S3a OS=Homo sapiens GN=RPS3A PE=1 S…	16.0	3	0.024	EVQTNDLKEVVNK+VFEVSLADLQNDEVAFR+VFEVSLADLQNDEVAFRK
449a	sp|P60891-2|PRPS1_HUMAN sp|P60891|PRPS1_HUMAN tr|B1ALA9|B1ALA9_HUMAN	1.0000	Isoform of P60891, Isoform 2 of Ribose-phosphate pyrophosphokinase 1 OS=Homo sapiens GN=PRPS1;Ribose-phosphate pyrophosphokinase 1 OS=Homo sapiens GN=PRPS1 PE=1 SV=2;Isoform of P60891, Ribose-phosphate pyrophosphokinase 1 OS=Homo sapiens GN=PRPS1 PE=1 SV=1	19.7	3	0.016	LNVDFALIHK+THNGESVSYLFSHVPL+VYAILTHGIFSGPAISR
440a	sp|P56962|STX17_HUMAN	1.0000	Syntaxin-17 OS=Homo sapiens GN=STX17 PE=1 SV=2	9.6	3	0.024	IDSIADHVNSAAVNVEEGTK+IVIPTDLER
427a	sp|P52434-3|RPAB3_HUMAN sp|P52434|RPAB3_HUMAN tr|C9JLU1|C9JLU1_HUMAN	1.0000	Isoform of P52434, Isoform 3 of DNA-directed RNA polymerases I, II, and III subunit RPABC3 OS=Homo sapiens GN=POLR2H;DNA-directed RNA polymerases I, II, and III subunit RPABC3 OS=Homo sapiens GN=POLR2H PE=1 SV=4;Isoform of P52434, DNA-directed RNA polymerases I, II, and III subunit RPABC3 (Fragment) OS=Homo sapiens GN=POLR2H PE=1 SV=7	35.1	3	0.024	LSAYVSYGGLLMR+LVIASTLYEDGTLDDGEYNPTDDRPSR
415a	sp|P50502|F10A1_HUMAN sp|Q8IZP2|ST134_HUMAN tr|A0A087X1H6|A0A087X1H6_HUMAN tr|F6VDH7|F6VDH7_HUMAN tr|H7C3I1|H7C3I1_HUMAN tr|Q3KNR6|Q3KNR6_HUMAN	1.0000	Hsc70-interacting protein OS=Homo sapiens GN=ST13 PE=1 SV=2;Putative protein FAM10A4 OS=Homo sapiens GN=ST13P4 PE=5 SV=1;Isoform of P50502, Hsc70-interacting protein OS=Homo sapiens GN=ST13 PE=1 SV=1;Isoform of P50502, Hsc70-interacting protein (Fragment) OS=Homo sapiens GN=ST13 PE=1 SV=1;Isoform of P50502, Hsc70-interacting protein (Fragment) OS=Homo sapiens GN=ST13 PE=1 SV=1;Isoform of P50502, …	25.3	3	0.024	AIDLFTDAIK+AIEINPDSAQPYK+VAAIEALNDGELQK
44	sp|P15927-2|RFA2_HUMAN sp|P15927-3|RFA2_HUMAN sp|P15927|RFA2_HUMAN tr|Q5TEJ7|Q5TEJ7_HUMAN	1.0000	Isoform of P15927, Isoform 2 of Replication protein A 32 kDa subunit OS=Homo sapiens GN=RPA2;Isoform of P15927, Isoform 3 of Replication protein A 32 kDa subunit OS=Homo sapiens GN=RPA2;Replication protein A 32 kDa subunit OS=Homo sapiens GN=RPA2 PE=1 SV=1;Isoform of P15927, Replication protein A 32 kDa subunit (Fragment) OS=Homo sapiens GN=RPA2 PE=1 SV=1	27.9	3	0.024	IDDMTAAPMDVR+IGNVEISQVTIVGIIR+QWVDTDDTSSENTVVPPETYVK
392a	sp|P46060|RAGP1_HUMAN	1.0000	Ran GTPase-activating protein 1 OS=Homo sapiens GN=RANGAP1 PE=1 SV=1	12.8	3	0.025	AFNSSSFNSNTFLTR+ILDPNTGEPAPVLSSPPPADVSTFLAFPSPEK+SSVLIAQQTDTSDPEK+VINLNDNTFTEK
374a	sp|P36578|RL4_HUMAN	1.0000	60S ribosomal protein L4 OS=Homo sapiens GN=RPL4 PE=1 SV=5	12.6	3	0.024	IEEVPELPLVVEDKVEGYKK+NIPGITLLNVSK+QPYAVSELAGHQTSAESWGTGR
363a	sp|P30154-2|2AAB_HUMAN sp|P30154-4|2AAB_HUMAN sp|P30154-5|2AAB_HUMAN sp|P30154|2AAB_HUMAN	1.0000	Isoform of P30154, Isoform 2 of Serine/threonine-protein phosphatase 2A 65 kDa regulatory subunit A beta isoform OS=Homo sapiens GN=PPP2R1B;Isoform of P30154, Isoform 4 of Serine/threonine-protein phosphatase 2A 65 kDa regulatory subunit A beta isoform OS=Homo sapiens GN=PPP2R1B;Isoform of P30154, Isoform 5 of Serine/threonine-protein phosphatase 2A 65 kDa regulatory subunit A beta isoform OS=Hom…	10.5	3	0.022	IGPILDTNALQGEVKPVLQK+LSTIALALGVER+QLSQSLLPAIVELAEDAK
362a	sp|P30050|RL12_HUMAN	1.0000	60S ribosomal protein L12 OS=Homo sapiens GN=RPL12 PE=1 SV=1	24.2	3	0.024	HSGNITFDEIVNIAR+IGPLGLSPK+QAQIEVVPSASALIIK
358a	sp|P28288|ABCD3_HUMAN	1.0000	ATP-binding cassette sub-family D member 3 OS=Homo sapiens GN=ABCD3 PE=1 SV=1	6.2	3	0.024	IANPDQLLTQDVEK+STHSELLEDYYQSGR+VLGELWPLFGGR
40	sp|P11586|C1TC_HUMAN tr|F5H2F4|F5H2F4_HUMAN	1.0000	C-1-tetrahydrofolate synthase, cytoplasmic OS=Homo sapiens GN=MTHFD1 PE=1 SV=3;Isoform of P11586, C-1-tetrahydrofolate synthase, cytoplasmic OS=Homo sapiens GN=MTHFD1 PE=1 SV=1	4.2	3	0.024	GALALAQAVQR+TDTESELDLISR+YVVVTGITPTPLGEGK
352a	sp|P27635|RL10_HUMAN tr|A0A087WV22|A0A087WV22_HUMAN tr|F8W7C6|F8W7C6_HUMAN tr|X1WI28|X1WI28_HUMAN	1.0000	60S ribosomal protein L10 OS=Homo sapiens GN=RPL10 PE=1 SV=4;Isoform of P27635, 60S ribosomal protein L10 OS=Homo sapiens GN=RPL10 PE=1 SV=1;Isoform of P27635, 60S ribosomal protein L10 OS=Homo sapiens GN=RPL10 PE=1 SV=2;Isoform of P27635, 60S ribosomal protein L10 (Fragment) OS=Homo sapiens GN=RPL10 PE=1 SV=6	15.3	3	0.024	FNADEFEDMVAEK+FNADEFEDMVAEKR+VHIGQVIMSIR
348a	sp|P25789|PSA4_HUMAN tr|H0YL69|H0YL69_HUMAN tr|H0YMZ1|H0YMZ1_HUMAN	1.0000	Proteasome subunit alpha type-4 OS=Homo sapiens GN=PSMA4 PE=1 SV=1;Isoform of P25789, Proteasome subunit alpha type (Fragment) OS=Homo sapiens GN=PSMA4 PE=1 SV=1;Isoform of P25789, Proteasome subunit alpha type (Fragment) OS=Homo sapiens GN=PSMA4 PE=1 SV=7	12.2	3	0.024	LLDEVFFSEK+TTIFSPEGR+VEIATLTR
341a	sp|P25054-2|APC_HUMAN sp|P25054|APC_HUMAN tr|E9PFT7|E9PFT7_HUMAN	1.0000	Isoform of P25054, Isoform Short of Adenomatous polyposis coli protein OS=Homo sapiens GN=APC;Adenomatous polyposis coli protein OS=Homo sapiens GN=APC PE=1 SV=2;Isoform of P25054, Adenomatous polyposis coli protein (Fragment) OS=Homo sapiens GN=APC PE=1 SV=7	3.7	3	0.024	GIGLGNYHPATENPGTSSK+QLLQSQATEAER+SQTNTLAIIESGGGILR
334a	sp|P22626-2|ROA2_HUMAN sp|P22626|ROA2_HUMAN	1.0000	Isoform of P22626, Isoform A2 of Heterogeneous nuclear ribonucleoproteins A2/B1 OS=Homo sapiens GN=HNRNPA2B1;Heterogeneous nuclear ribonucleoproteins A2/B1 OS=Homo sapiens GN=HNRNPA2B1 PE=1 SV=2	9.1	3	0.024	GGGGNFGPGPGSNFR+LFIGGLSFETTEESLR
319a	sp|P14868-2|SYDC_HUMAN sp|P14868|SYDC_HUMAN	1.0000	Isoform of P14868, Isoform 2 of Aspartate--tRNA ligase, cytoplasmic OS=Homo sapiens GN=DARS;Aspartate--tRNA ligase, cytoplasmic OS=Homo sapiens GN=DARS PE=1 SV=2	9.5	3	0.022	GEEILSGAQR+IISAASEGGANVFTVSYFK+VFSIGPVFR
36	sp|P08574|CY1_HUMAN	1.0000	Cytochrome c1, heme protein, mitochondrial OS=Homo sapiens GN=CYC1 PE=1 SV=3	8.6	3	0.024	GLLSSLDHTSIR+LFDYFPKPYPNSEAAR
302a	sp|P09651-2|ROA1_HUMAN sp|P09651-3|ROA1_HUMAN sp|P09651|ROA1_HUMAN tr|F8W6I7|F8W6I7_HUMAN	1.0000	Isoform of P09651, Isoform A1-A of Heterogeneous nuclear ribonucleoprotein A1 OS=Homo sapiens GN=HNRNPA1;Isoform of P09651, Isoform 2 of Heterogeneous nuclear ribonucleoprotein A1 OS=Homo sapiens GN=HNRNPA1;Heterogeneous nuclear ribonucleoprotein A1 OS=Homo sapiens GN=HNRNPA1 PE=1 SV=5;Isoform of P09651, Heterogeneous nuclear ribonucleoprotein A1 OS=Homo sapiens GN=HNRNPA1 PE=1 SV=2	17.6	3	0.024	GFAFVTFDDHDSVDK+LFIGGLSFETTDESLR+SSGPYGGGGQYFAKPR
300a	sp|P08865|RSSA_HUMAN tr|A0A0C4DG17|A0A0C4DG17_HUMAN tr|C9J9K3|C9J9K3_HUMAN	1.0000	40S ribosomal protein SA OS=Homo sapiens GN=RPSA PE=1 SV=4;Isoform of P08865, 40S ribosomal protein SA OS=Homo sapiens GN=RPSA PE=1 SV=1;Isoform of P08865, 40S ribosomal protein SA (Fragment) OS=Homo sapiens GN=RPSA PE=1 SV=7	14.4	3	0.024	AIVAIENPADVSVISSR+FAAATGATPIAGR+LLVVTDPR
296a	sp|P08236-2|BGLR_HUMAN sp|P08236-3|BGLR_HUMAN sp|P08236|BGLR_HUMAN	1.0000	Isoform of P08236, Isoform 2 of Beta-glucuronidase OS=Homo sapiens GN=GUSB;Isoform of P08236, Isoform 3 of Beta-glucuronidase OS=Homo sapiens GN=GUSB;Beta-glucuronidase OS=Homo sapiens GN=GUSB PE=1 SV=2	7.3	3	0.024	ELDGLWSFR+GFEEQWYR+SLDPSRPVTFVSNSNYAADK
290a	sp|P07195|LDHB_HUMAN	1.0000	L-lactate dehydrogenase B chain OS=Homo sapiens GN=LDHB PE=1 SV=2	10.5	3	0.023	IVVVTAGVR+LIAPVAEEEATVPNNK+SADTLWDIQK
288c	sp|P50750-2|CDK9_HUMAN sp|P50750|CDK9_HUMAN	1.0000	Isoform of P50750, Isoform 2 of Cyclin-dependent kinase 9 OS=Homo sapiens GN=CDK9;Cyclin-dependent kinase 9 OS=Homo sapiens GN=CDK9 PE=1 SV=3	5.9	3	0.018	DPYALDLIDK+IADFGLAR+NPATTNQTEFER
31	sp|O94972-2|TRI37_HUMAN sp|O94972-3|TRI37_HUMAN sp|O94972|TRI37_HUMAN	1.0000	Isoform of O94972, Isoform 2 of E3 ubiquitin-protein ligase TRIM37 OS=Homo sapiens GN=TRIM37;Isoform of O94972, Isoform 3 of E3 ubiquitin-protein ligase TRIM37 OS=Homo sapiens GN=TRIM37;E3 ubiquitin-protein ligase TRIM37 OS=Homo sapiens GN=TRIM37 PE=1 SV=2	7.5	3	0.025	DLSPPDNHLSPQNDDALETR+LDLLANEGYLNPQNDTVILR+LQDLGMELLAK+MVTLGANAK
4	sp|O00311|CDC7_HUMAN	1.0000	Cell division cycle 7-related protein kinase OS=Homo sapiens GN=CDC7 PE=1 SV=1	5.4	3	0.024	ITAEEALLHPFFK+LTSDIQGHASHQPAISEK
270a	sp|O95628-10|CNOT4_HUMAN sp|O95628-4|CNOT4_HUMAN sp|O95628-8|CNOT4_HUMAN sp|O95628-9|CNOT4_HUMAN	1.0000	Isoform of O95628, Isoform 10 of CCR4-NOT transcription complex subunit 4 OS=Homo sapiens GN=CNOT4;Isoform of O95628, Isoform 4 of CCR4-NOT transcription complex subunit 4 OS=Homo sapiens GN=CNOT4;Isoform of O95628, Isoform 8 of CCR4-NOT transcription complex subunit 4 OS=Homo sapiens GN=CNOT4;Isoform of O95628, Isoform 9 of CCR4-NOT transcription complex subunit 4 OS=Homo sapiens GN=CNOT4	7.5	3	0.023	QPEDDLGFDPFDVTR+SPFEGAVTESQSLFSDNFR+TPTDLLQSSTLDRH
268a	sp|O95347-2|SMC2_HUMAN sp|O95347|SMC2_HUMAN	1.0000	Isoform of O95347, Isoform 2 of Structural maintenance of chromosomes protein 2 OS=Homo sapiens GN=SMC2;Structural maintenance of chromosomes protein 2 OS=Homo sapiens GN=SMC2 PE=1 SV=2	3.9	3	0.024	ASNLQDLVYK+TILEEEITPTIQK+TVTLGGDVFDPHGTLSGGAR
245a	sp|O60941-2|DTNB_HUMAN sp|O60941-4|DTNB_HUMAN sp|O60941-7|DTNB_HUMAN sp|O60941|DTNB_HUMAN	1.0000	Isoform of O60941, Isoform 2 of Dystrobrevin beta OS=Homo sapiens GN=DTNB;Isoform of O60941, Isoform 4 of Dystrobrevin beta OS=Homo sapiens GN=DTNB;Isoform of O60941, Isoform 7 of Dystrobrevin beta OS=Homo sapiens GN=DTNB;Dystrobrevin beta OS=Homo sapiens GN=DTNB PE=1 SV=1	9.3	3	0.023	AQQNPTLLAELR+LRLEHEQASQPTPEK+QAAQATGSPHTSPTHGGGRPMPMPVR
26	sp|O75694-2|NU155_HUMAN sp|O75694|NU155_HUMAN tr|E9PF10|E9PF10_HUMAN	1.0000	Isoform of O75694, Isoform 2 of Nuclear pore complex protein Nup155 OS=Homo sapiens GN=NUP155;Nuclear pore complex protein Nup155 OS=Homo sapiens GN=NUP155 PE=1 SV=1;Isoform of O75694, Nuclear pore complex protein Nup155 OS=Homo sapiens GN=NUP155 PE=1 SV=1	3.8	3	0.022	HLLVSNVGGDGEEIER+LPPGFSASSTVEKPSK+VASVSQNAIVSAAGNIAR
227a	sp|O43464-2|HTRA2_HUMAN sp|O43464-3|HTRA2_HUMAN sp|O43464|HTRA2_HUMAN tr|A0A0C4DG44|A0A0C4DG44_HUMAN	1.0000	Isoform of O43464, Isoform 2 of Serine protease HTRA2, mitochondrial OS=Homo sapiens GN=HTRA2;Isoform of O43464, Isoform 3 of Serine protease HTRA2, mitochondrial OS=Homo sapiens GN=HTRA2;Serine protease HTRA2, mitochondrial OS=Homo sapiens GN=HTRA2 PE=1 SV=2;Isoform of O43464, Serine protease HTRA2, mitochondrial (Fragment) OS=Homo sapiens GN=HTRA2 PE=1 SV=1	10.2	3	0.022	LLSGDTYEAVVTAVDPVADIATLR+VTAGISFAIPSDR
226b	sp|O60506-2|HNRPQ_HUMAN sp|O60506-3|HNRPQ_HUMAN sp|O60506-4|HNRPQ_HUMAN sp|O60506|HNRPQ_HUMAN	1.0000	Isoform of O60506, Isoform 2 of Heterogeneous nuclear ribonucleoprotein Q OS=Homo sapiens GN=SYNCRIP;Isoform of O60506, Isoform 3 of Heterogeneous nuclear ribonucleoprotein Q OS=Homo sapiens GN=SYNCRIP;Isoform of O60506, Isoform 4 of Heterogeneous nuclear ribonucleoprotein Q OS=Homo sapiens GN=SYNCRIP;Heterogeneous nuclear ribonucleoprotein Q OS=Homo sapiens GN=SYNCRIP PE=1 SV=2	8.2	3	0.020	AGPIWDLR+DLFEDELVPLFEK+VAEKLDEIYVAGLVAHSDLDER
226a	sp|O43390-2|HNRPR_HUMAN sp|O43390-3|HNRPR_HUMAN sp|O43390-4|HNRPR_HUMAN sp|O43390|HNRPR_HUMAN tr|B4DT28|B4DT28_HUMAN	1.0000	Isoform of O43390, Isoform 2 of Heterogeneous nuclear ribonucleoprotein R OS=Homo sapiens GN=HNRNPR;Isoform of O43390, Isoform 3 of Heterogeneous nuclear ribonucleoprotein R OS=Homo sapiens GN=HNRNPR;Isoform of O43390, Isoform 4 of Heterogeneous nuclear ribonucleoprotein R OS=Homo sapiens GN=HNRNPR;Heterogeneous nuclear ribonucleoprotein R OS=Homo sapiens GN=HNRNPR PE=1 SV=1;Isoform of O43390, He…	6.9	3	0.020	AGPIWDLR+DLYEDELVPLFEK+NLATTVTEEILEK
22	sp|O75155-2|CAND2_HUMAN sp|O75155|CAND2_HUMAN	1.0000	Isoform of O75155, Isoform 2 of Cullin-associated NEDD8-dissociated protein 2 OS=Homo sapiens GN=CAND2;Cullin-associated NEDD8-dissociated protein 2 OS=Homo sapiens GN=CAND2 PE=1 SV=3	4.2	3	0.024	AVAALLTIPEVGK+LISLLTAPVYEQAVDGGPGLHK+LVLVNPSFLLPR
204a	sp|O00743-3|PPP6_HUMAN sp|O00743|PPP6_HUMAN	1.0000	Isoform of O00743, Isoform 3 of Serine/threonine-protein phosphatase 6 catalytic subunit OS=Homo sapiens GN=PPP6C;Serine/threonine-protein phosphatase 6 catalytic subunit OS=Homo sapiens GN=PPP6C PE=1 SV=1	13.1	3	0.024	GAGWLFGAK+TGGQVPDTNYIFMGDFVDR+VTNEFVHINNLK
199a	sp|O00410-2|IPO5_HUMAN sp|O00410-3|IPO5_HUMAN sp|O00410|IPO5_HUMAN tr|H0Y8C6|H0Y8C6_HUMAN	1.0000	Isoform of O00410, Isoform 2 of Importin-5 OS=Homo sapiens GN=IPO5;Isoform of O00410, Isoform 3 of Importin-5 OS=Homo sapiens GN=IPO5;Importin-5 OS=Homo sapiens GN=IPO5 PE=1 SV=4;Isoform of O00410, Importin-5 (Fragment) OS=Homo sapiens GN=IPO5 PE=1 SV=1	4.4	3	0.022	LLSSAFDEVYPALPSDVQTA+LLSSAFDEVYPALPSDVQTAIK+SLVEIADTVPK+VSDILHSIFSSYK
21	sp|O60725|ICMT_HUMAN	1.0000	Protein-S-isoprenylcysteine O-methyltransferase OS=Homo sapiens GN=ICMT PE=1 SV=1	9.5	3	0.024	AAMFTAGSNFNHVVQNEK+VPTGLPFIK
194b	sp|O43795-2|MYO1B_HUMAN sp|O43795|MYO1B_HUMAN tr|E9PDF6|E9PDF6_HUMAN	1.0000	Isoform of O43795, Isoform 2 of Unconventional myosin-Ib OS=Homo sapiens GN=MYO1B;Unconventional myosin-Ib OS=Homo sapiens GN=MYO1B PE=1 SV=3;Isoform of O43795, Unconventional myosin-Ib OS=Homo sapiens GN=MYO1B PE=1 SV=1	3.7	3	0.020	IFLLTNNNLLLADQK+LLQSNPVLEAFGNAK+YNYLSLDSAK
192a	sp|A8CG34-2|P121C_HUMAN sp|A8CG34|P121C_HUMAN sp|Q96HA1-2|P121A_HUMAN sp|Q96HA1-3|P121A_HUMAN sp|Q96HA1|P121A_HUMAN tr|A0A075B7F8|A0A075B7F8_HUMAN tr|A0A087WY75|A0A087WY75_HUMAN	1.0000	Isoform of A8CG34, Isoform 2 of Nuclear envelope pore membrane protein POM 121C OS=Homo sapiens GN=POM121C;Nuclear envelope pore membrane protein POM 121C OS=Homo sapiens GN=POM121C PE=1 SV=2;Isoform of Q96HA1, Isoform 2 of Nuclear envelope pore membrane protein POM 121 OS=Homo sapiens GN=POM121;Isoform of Q96HA1, Isoform 3 of Nuclear envelope pore membrane protein POM 121 OS=Homo sapiens GN=POM1…	4.1	3	0.024	APPTLQAETATKPQATSAPSPAPK+TVEEEDQIFLDGQENK
20	sp|O60563|CCNT1_HUMAN	1.0000	Cyclin-T1 OS=Homo sapiens GN=CCNT1 PE=1 SV=1	7.0	3	0.021	HNSVEDSVTK+TSENLALTGVDHSLPQDGSNAFISQK+TYSLSSSFSSSSSTR
184	sp|Q9Y512|SAM50_HUMAN	1.0000	Sorting and assembly machinery component 50 homolog OS=Homo sapiens GN=SAMM50 PE=1 SV=3	6.6	3	0.024	VTFQFSYGTK+VTGQFPWSSLR+WSYGAGIVLR
174	sp|Q9UKJ3-2|GPTC8_HUMAN sp|Q9UKJ3|GPTC8_HUMAN	1.0000	Isoform of Q9UKJ3, Isoform 2 of G patch domain-containing protein 8 OS=Homo sapiens GN=GPATCH8;G patch domain-containing protein 8 OS=Homo sapiens GN=GPATCH8 PE=1 SV=2	4.0	3	0.023	ALGGDVSDQSLESHSQK+LGVSFSFAK+VGDSDGSSNLDGKKEDEDPQDGGSLASTLSK
171	sp|Q9UHV9|PFD2_HUMAN	1.0000	Prefoldin subunit 2 OS=Homo sapiens GN=PFDN2 PE=1 SV=1	22.7	3	0.021	GAVSAEQVIAGFNR+IIETLTQQLQAK+MVGGVLVER
18	sp|O60313-2|OPA1_HUMAN sp|O60313|OPA1_HUMAN tr|E5KLJ5|E5KLJ5_HUMAN tr|E5KLJ6|E5KLJ6_HUMAN tr|E5KLJ9|E5KLJ9_HUMAN tr|E5KLK1|E5KLK1_HUMAN	1.0000	Isoform of O60313, Isoform 2 of Dynamin-like 120 kDa protein, mitochondrial OS=Homo sapiens GN=OPA1;Dynamin-like 120 kDa protein, mitochondrial OS=Homo sapiens GN=OPA1 PE=1 SV=3;Isoform of O60313, Dynamin-like 120 kDa protein, mitochondrial OS=Homo sapiens GN=OPA1 PE=1 SV=1;Isoform of O60313, Dynamin-like 120 kDa protein, mitochondrial OS=Homo sapiens GN=OPA1 PE=1 SV=1;Isoform of O60313, Dynamin-…	4.2	3	0.024	AKNEILDEVISLSQVTPK+ALGYFAVVTGK+TSVLEMIAQAR
169	sp|Q9UG56-2|PISD_HUMAN sp|Q9UG56|PISD_HUMAN tr|B1AKM6|B1AKM6_HUMAN tr|B1AKM8|B1AKM8_HUMAN tr|H0Y7P7|H0Y7P7_HUMAN	1.0000	Isoform of Q9UG56, Isoform 2 of Phosphatidylserine decarboxylase proenzyme, mitochondrial OS=Homo sapiens GN=PISD;Phosphatidylserine decarboxylase proenzyme, mitochondrial OS=Homo sapiens GN=PISD PE=2 SV=4;Isoform of Q9UG56, Phosphatidylserine decarboxylase proenzyme OS=Homo sapiens GN=PISD PE=1 SV=1;Isoform of Q9UG56, Phosphatidylserine decarboxylase proenzyme (Fragment) OS=Homo sapiens GN=PISD …	14.0	3	0.023	GVTYSLESFLGPR+ILNFGQVK+LNQVELPHWLR
162	sp|Q9NVW2-2|RNF12_HUMAN sp|Q9NVW2|RNF12_HUMAN	1.0000	Isoform of Q9NVW2, Isoform 2 of E3 ubiquitin-protein ligase RLIM OS=Homo sapiens GN=RLIM;E3 ubiquitin-protein ligase RLIM OS=Homo sapiens GN=RLIM PE=1 SV=3	12.2	3	0.020	NASQGAGSSDTAASGESTGSGQRPPTIVLDLQVR+QQISGPELLSR+SQTPNNTVTYESER
17	sp|O60306|AQR_HUMAN	1.0000	Intron-binding protein aquarius OS=Homo sapiens GN=AQR PE=1 SV=4	2.6	3	0.023	IFTQLEEFR+TLIVEPHVIPNR+TLIVTHSNQALNQLFEK
143	sp|Q99758|ABCA3_HUMAN tr|H0Y3H2|H0Y3H2_HUMAN	1.0000	ATP-binding cassette sub-family A member 3 OS=Homo sapiens GN=ABCA3 PE=1 SV=2;Isoform of Q99758, ATP-binding cassette sub-family A member 3 OS=Homo sapiens GN=ABCA3 PE=1 SV=1	2.6	3	0.022	AIWDLLQR+ILAPSPDSLLHTPLIIK+TTTLSMLTGLFPPTSGR
142	sp|Q99653|CHP1_HUMAN tr|F5GX29|F5GX29_HUMAN tr|H0YKE7|H0YKE7_HUMAN tr|H0YLY7|H0YLY7_HUMAN tr|H0YNG9|H0YNG9_HUMAN	1.0000	Calcineurin B homologous protein 1 OS=Homo sapiens GN=CHP1 PE=1 SV=3;Isoform of Q99653, Calcineurin B homologous protein 1 OS=Homo sapiens GN=CHP1 PE=1 SV=1;Isoform of Q99653, Calcineurin B homologous protein 1 OS=Homo sapiens GN=CHP1 PE=1 SV=1;Isoform of Q99653, Calcineurin B homologous protein 1 (Fragment) OS=Homo sapiens GN=CHP1 PE=1 SV=1;Isoform of Q99653, Calcineurin B homologous protein 1 O…	30.8	3	0.024	IINAFFPEGEDQVNFR+IPELAINPLGDR
137	sp|Q93063-2|EXT2_HUMAN sp|Q93063-3|EXT2_HUMAN sp|Q93063|EXT2_HUMAN	1.0000	Isoform of Q93063, Isoform 2 of Exostosin-2 OS=Homo sapiens GN=EXT2;Isoform of Q93063, Isoform 3 of Exostosin-2 OS=Homo sapiens GN=EXT2;Exostosin-2 OS=Homo sapiens GN=EXT2 PE=1 SV=1	5.4	3	0.024	ALLAGGGFSTWTYR+LLVVWNNQNK+YVDDFGVSVSNTISR
125	sp|Q8IX01-3|SUGP2_HUMAN sp|Q8IX01-4|SUGP2_HUMAN sp|Q8IX01|SUGP2_HUMAN tr|M0R2Z9|M0R2Z9_HUMAN tr|M0R3F6|M0R3F6_HUMAN	1.0000	Isoform of Q8IX01, Isoform 3 of SURP and G-patch domain-containing protein 2 OS=Homo sapiens GN=SUGP2;Isoform of Q8IX01, Isoform 4 of SURP and G-patch domain-containing protein 2 OS=Homo sapiens GN=SUGP2;SURP and G-patch domain-containing protein 2 OS=Homo sapiens GN=SUGP2 PE=1 SV=2;Isoform of Q8IX01, SURP and G-patch domain-containing protein 2 OS=Homo sapiens GN=SUGP2 PE=1 SV=1;Isoform of Q8IX0…	5.1	3	0.024	DYDVDHPGEADSVLR+GETQGLLTAK+IPLGLDLK+VVGTIDQLVK
116	sp|Q6UXN9|WDR82_HUMAN	1.0000	WD repeat-containing protein 82 OS=Homo sapiens GN=WDR82 PE=1 SV=1	8.6	3	0.022	VVALSMSPVDDTFISGSLDK+YGVDLIR
115	sp|Q6PI48|SYDM_HUMAN	1.0000	Aspartate--tRNA ligase, mitochondrial OS=Homo sapiens GN=DARS2 PE=1 SV=1	7.3	3	0.024	IIDISDVFR+NTEIGFLQDALSKPHGTVK+SQHYDLVLNGNEIGGGSIR
112	sp|Q6NZY4-2|ZCHC8_HUMAN sp|Q6NZY4|ZCHC8_HUMAN tr|F5GX80|F5GX80_HUMAN tr|F5H6J5|F5H6J5_HUMAN	1.0000	Isoform of Q6NZY4, Isoform 2 of Zinc finger CCHC domain-containing protein 8 OS=Homo sapiens GN=ZCCHC8;Zinc finger CCHC domain-containing protein 8 OS=Homo sapiens GN=ZCCHC8 PE=1 SV=2;Isoform of Q6NZY4, Zinc finger CCHC domain-containing protein 8 (Fragment) OS=Homo sapiens GN=ZCCHC8 PE=1 SV=1;Isoform of Q6NZY4, Zinc finger CCHC domain-containing protein 8 (Fragment) OS=Homo sapiens GN=ZCCHC8 PE=…	36.2	3	0.024	DVFANYLTSNFQAPGVK+EAELENSGLALYDGKDGTDGETEVGEIQQNK+FKPGVISEELQDALGVTDK
111	sp|Q6AI08|HEAT6_HUMAN tr|A0A087WXZ7|A0A087WXZ7_HUMAN tr|K7EIX2|K7EIX2_HUMAN tr|K7ELR8|K7ELR8_HUMAN	1.0000	HEAT repeat-containing protein 6 OS=Homo sapiens GN=HEATR6 PE=1 SV=1;Isoform of Q6AI08, HEAT repeat-containing protein 6 OS=Homo sapiens GN=HEATR6 PE=1 SV=1;Isoform of Q6AI08, HEAT repeat-containing protein 6 OS=Homo sapiens GN=HEATR6 PE=1 SV=1;Isoform of Q6AI08, HEAT repeat-containing protein 6 OS=Homo sapiens GN=HEATR6 PE=1 SV=1	10.2	3	0.024	KIQQGEEEEKESSGEIEAAPVTGTGR+LTQTDELGALLAVLKK
102	sp|Q5JTW2-2|CEP78_HUMAN sp|Q5JTW2-3|CEP78_HUMAN sp|Q5JTW2-5|CEP78_HUMAN sp|Q5JTW2|CEP78_HUMAN tr|A8MST6|A8MST6_HUMAN	1.0000	Isoform of Q5JTW2, Isoform 2 of Centrosomal protein of 78 kDa OS=Homo sapiens GN=CEP78;Isoform of Q5JTW2, Isoform 3 of Centrosomal protein of 78 kDa OS=Homo sapiens GN=CEP78;Isoform of Q5JTW2, Isoform 4 of Centrosomal protein of 78 kDa OS=Homo sapiens GN=CEP78;Centrosomal protein of 78 kDa OS=Homo sapiens GN=CEP78 PE=1 SV=1;Isoform of Q5JTW2, Centrosomal protein of 78 kDa OS=Homo sapiens GN=CEP78…	6.0	3	0.024	EGVLDFNADR+EYYAPAPLPPGVSGFLPWR+GVDWAPLLSTLK
2	sp|A7MCY6|TBKB1_HUMAN	1.0000	TANK-binding kinase 1-binding protein 1 OS=Homo sapiens GN=TBKBP1 PE=1 SV=1	5.9	3	0.023	GGSGLSHAGWPGSTPSVSDLER+RLEEALEAAQGEAR
918a	sp|Q9H9Y6-3|RPA2_HUMAN sp|Q9H9Y6-5|RPA2_HUMAN sp|Q9H9Y6|RPA2_HUMAN	0.9999	Isoform of Q9H9Y6, Isoform 3 of DNA-directed RNA polymerase I subunit RPA2 OS=Homo sapiens GN=POLR1B;Isoform of Q9H9Y6, Isoform 5 of DNA-directed RNA polymerase I subunit RPA2 OS=Homo sapiens GN=POLR1B;DNA-directed RNA polymerase I subunit RPA2 OS=Homo sapiens GN=POLR1B PE=1 SV=2	4.6	3	0.022	DALLAHGTSFLLHDR+ISFTILDAVISPPTVPK+LDDDGLPFIGAK
914a	sp|Q9BQ95|ECSIT_HUMAN	0.9999	Evolutionarily conserved signaling intermediate in Toll pathway, mitochondrial OS=Homo sapiens GN=ECSIT PE=1 SV=1	13.5	3	0.020	ALVPFEDLFGQAPGGER+DLAVYNQLLNIFPK+DSTGAADPPQPHIVGIQSPDQQAALAR
898a	sp|O43166-2|SI1L1_HUMAN sp|O43166-3|SI1L1_HUMAN sp|O43166|SI1L1_HUMAN	0.9999	Isoform of O43166, Isoform 2 of Signal-induced proliferation-associated 1-like protein 1 OS=Homo sapiens GN=SIPA1L1;Isoform of O43166, Isoform 3 of Signal-induced proliferation-associated 1-like protein 1 OS=Homo sapiens GN=SIPA1L1;Signal-induced proliferation-associated 1-like protein 1 OS=Homo sapiens GN=SIPA1L1 PE=1 SV=4	2.9	3	0.015	ASLLDQALPNDVLFSSTYPSLPK+GSGFSLDVIDGPISQR+QGTSGESFFDLLK
897a	sp|O14545|TRAD1_HUMAN	0.9999	TRAF-type zinc finger domain-containing protein 1 OS=Homo sapiens GN=TRAFD1 PE=1 SV=1	6.0	3	0.017	LDSQPQETSPELPR+NITAQVSIQNNLFEEQERQER
896	sp|Q9Y5S9-2|RBM8A_HUMAN sp|Q9Y5S9|RBM8A_HUMAN	0.9999	Isoform of Q9Y5S9, Isoform 2 of RNA-binding protein 8A OS=Homo sapiens GN=RBM8A;RNA-binding protein 8A OS=Homo sapiens GN=RBM8A PE=1 SV=1	11.0	3	0.022	MREDYDSVEQDGDEPGPQR
889	sp|Q8TE54-2|S26A7_HUMAN sp|Q8TE54|S26A7_HUMAN tr|E5RGL8|E5RGL8_HUMAN tr|H0YB61|H0YB61_HUMAN	0.9999	Isoform of Q8TE54, Isoform 2 of Anion exchange transporter OS=Homo sapiens GN=SLC26A7;Anion exchange transporter OS=Homo sapiens GN=SLC26A7 PE=2 SV=2;Isoform of Q8TE54, Anion exchange transporter OS=Homo sapiens GN=SLC26A7 PE=1 SV=1;Isoform of Q8TE54, Anion exchange transporter (Fragment) OS=Homo sapiens GN=SLC26A7 PE=4 SV=1	8.9	3	0.022	LEALLLSLLSIVVLVLVK+SVRLEALLLSLLSIVVLVLVK
880	sp|P43490|NAMPT_HUMAN tr|A0A0C4DFS8|A0A0C4DFS8_HUMAN	0.9999	Nicotinamide phosphoribosyltransferase OS=Homo sapiens GN=NAMPT PE=1 SV=1;Isoform of P43490, Nicotinamide phosphoribosyltransferase OS=Homo sapiens GN=NAMPT PE=1 SV=1	9.8	3	0.019	STQAPLIIRPDSGNPLDTVLK+YLLETSGNLDGLEYK
879	sp|P12004|PCNA_HUMAN	0.9999	Proliferating cell nuclear antigen OS=Homo sapiens GN=PCNA PE=1 SV=1	10.0	3	0.023	AEDNADTLALVFEAPNQEK+YLNFFTK
760a	sp|Q9H2V7-2|SPNS1_HUMAN sp|Q9H2V7-3|SPNS1_HUMAN sp|Q9H2V7|SPNS1_HUMAN tr|H3BMF4|H3BMF4_HUMAN tr|H3BR82|H3BR82_HUMAN	0.9999	Isoform of Q9H2V7, Isoform 2 of Protein spinster homolog 1 OS=Homo sapiens GN=SPNS1;Isoform of Q9H2V7, Isoform 3 of Protein spinster homolog 1 OS=Homo sapiens GN=SPNS1;Protein spinster homolog 1 OS=Homo sapiens GN=SPNS1 PE=1 SV=1;Isoform of Q9H2V7, Protein spinster homolog 1 OS=Homo sapiens GN=SPNS1 PE=1 SV=1;Isoform of Q9H2V7, Protein spinster homolog 1 (Fragment) OS=Homo sapiens GN=SPNS1 PE=1 S…	6.8	3	0.024	HSDLPPLNPTSWWADLR+SEEPEVPDQEGLQR
631b	sp|Q8IXI1|MIRO2_HUMAN	0.9999	Mitochondrial Rho GTPase 2 OS=Homo sapiens GN=RHOT2 PE=1 SV=2	4.9	3	0.016	NISELFYYAQK+SAFLQAFLGR+VPIILVGNK
744a	sp|Q9BYJ9|YTHD1_HUMAN	0.9998	YTH domain-containing family protein 1 OS=Homo sapiens GN=YTHDF1 PE=1 SV=1	8.9	3	0.020	HTTSIFDDFAHYEK+NAAFGQSGGAGSDSNSPGNVQPNSAPSVESHPVLEK
938a	sp|Q9NVH1-2|DJC11_HUMAN sp|Q9NVH1-3|DJC11_HUMAN sp|Q9NVH1|DJC11_HUMAN	0.9998	Isoform of Q9NVH1, Isoform 2 of DnaJ homolog subfamily C member 11 OS=Homo sapiens GN=DNAJC11;Isoform of Q9NVH1, Isoform 3 of DnaJ homolog subfamily C member 11 OS=Homo sapiens GN=DNAJC11;DnaJ homolog subfamily C member 11 OS=Homo sapiens GN=DNAJC11 PE=1 SV=2	5.1	3	0.015	AGFFGTVVEYGAER+GIRPGLTTVLAR
935a	sp|Q8WVD3|RN138_HUMAN	0.9998	E3 ubiquitin-protein ligase RNF138 OS=Homo sapiens GN=RNF138 PE=1 SV=1	13.9	3	0.022	ALDLENIMR+SETSTSDNTETYQENTSSSGHPTFK
930a	sp|P22314-2|UBA1_HUMAN sp|P22314|UBA1_HUMAN	0.9998	Isoform of P22314, Isoform 2 of Ubiquitin-like modifier-activating enzyme 1 OS=Homo sapiens GN=UBA1;Ubiquitin-like modifier-activating enzyme 1 OS=Homo sapiens GN=UBA1 PE=1 SV=3	3.5	3	0.024	AAVATFLQSVQVPEFTPK+SLVASLAEPDFVVTDFAK
920	sp|O43854-2|EDIL3_HUMAN sp|O43854|EDIL3_HUMAN	0.9998	Isoform of O43854, Isoform 2 of EGF-like repeat and discoidin I-like domain-containing protein 3 OS=Homo sapiens GN=EDIL3;EGF-like repeat and discoidin I-like domain-containing protein 3 OS=Homo sapiens GN=EDIL3 PE=1 SV=1	7.4	3	0.021	GNIDNNTPYANSFTPPIK+LAYSNDGEHWTVYQDEK
939	sp|O15379-2|HDAC3_HUMAN sp|O15379|HDAC3_HUMAN	0.9997	Isoform of O15379, Isoform 2 of Histone deacetylase 3 OS=Homo sapiens GN=HDAC3;Histone deacetylase 3 OS=Homo sapiens GN=HDAC3 PE=1 SV=2	9.3	3	0.020	QTIFENLK+SFNIPLLVLGGGGYTVR+YTGASLQGATQLNNK
957	sp|O75792|RNH2A_HUMAN	0.9995	Ribonuclease H2 subunit A OS=Homo sapiens GN=RNASEH2A PE=1 SV=2	10.0	3	0.020	LQDLDTDYGSGYPNDPK+LQQSFPGIEVTVK
660b	sp|Q13547|HDAC1_HUMAN	0.9990	Histone deacetylase 1 OS=Homo sapiens GN=HDAC1 PE=1 SV=1	6.4	3	0.013	LHISPSNMTNQNTNEYLEK+SIRPDNMSEYSK
437b	sp|Q99733-2|NP1L4_HUMAN sp|Q99733|NP1L4_HUMAN tr|A8MXH2|A8MXH2_HUMAN	0.9990	Isoform of Q99733, Isoform 2 of Nucleosome assembly protein 1-like 4 OS=Homo sapiens GN=NAP1L4;Nucleosome assembly protein 1-like 4 OS=Homo sapiens GN=NAP1L4 PE=1 SV=1;Isoform of Q99733, Nucleosome assembly protein 1-like 4 (Fragment) OS=Homo sapiens GN=NAP1L4 PE=1 SV=2	28.8	3	0.017	FYEEVHDLER+LDNVPHTPSSYIETLPK+NVDMLSELVQEYDEPILK
980a	sp|Q15165-3|PON2_HUMAN sp|Q15165|PON2_HUMAN tr|A0A0J9YXF2|A0A0J9YXF2_HUMAN tr|A0A0J9YYG4|A0A0J9YYG4_HUMAN tr|G3XAK4|G3XAK4_HUMAN tr|J3QT77|J3QT77_HUMAN	0.9989	Isoform of Q15165, Isoform 3 of Serum paraoxonase/arylesterase 2 OS=Homo sapiens GN=PON2;Serum paraoxonase/arylesterase 2 OS=Homo sapiens GN=PON2 PE=1 SV=3;Isoform of Q15165, Paraoxonase 2, isoform CRA_a OS=Homo sapiens GN=PON2 PE=1 SV=1;Isoform of Q15165, Serum paraoxonase/arylesterase 2 OS=Homo sapiens GN=PON2 PE=1 SV=1;Isoform of Q15165, Paraoxonase 2, isoform CRA_c OS=Homo sapiens GN=PON2 PE=…	13.2	3	0.022	LVAVGLLGIALALLGERLLALR+NTVEIFK
288d	sp|Q00535|CDK5_HUMAN	0.9987	Cyclin-dependent-like kinase 5 OS=Homo sapiens GN=CDK5 PE=1 SV=3	6.5	3	0.015	IADFGLAR+IGEGTYGTVFK+SFLFQLLK
988a	sp|Q14244-2|MAP7_HUMAN sp|Q14244-3|MAP7_HUMAN sp|Q14244-4|MAP7_HUMAN sp|Q14244-6|MAP7_HUMAN sp|Q14244-7|MAP7_HUMAN sp|Q14244|MAP7_HUMAN tr|A0A087WZ40|A0A087WZ40_HUMAN	0.9986	Isoform of Q14244, Isoform 2 of Ensconsin OS=Homo sapiens GN=MAP7;Isoform of Q14244, Isoform 3 of Ensconsin OS=Homo sapiens GN=MAP7;Isoform of Q14244, Isoform 4 of Ensconsin OS=Homo sapiens GN=MAP7;Isoform of Q14244, Isoform 6 of Ensconsin OS=Homo sapiens GN=MAP7;Isoform of Q14244, Isoform 7 of Ensconsin OS=Homo sapiens GN=MAP7;Ensconsin OS=Homo sapiens GN=MAP7 PE=1 SV=1;Isoform of Q14244, Enscon…	6.1	3	0.022	LLTPTHSFLAR+NASSRPASAISGQNNNHSGNKPDPPPVLR
991	sp|Q92997-2|DVL3_HUMAN sp|Q92997|DVL3_HUMAN	0.9985	Isoform of Q92997, Isoform 2 of Segment polarity protein dishevelled homolog DVL-3 OS=Homo sapiens GN=DVL3;Segment polarity protein dishevelled homolog DVL-3 OS=Homo sapiens GN=DVL3 PE=1 SV=2	1.9	3	0.019	SGGSGSESDHTTR
455b	sp|Q9H9S3-2|S61A2_HUMAN sp|Q9H9S3-3|S61A2_HUMAN sp|Q9H9S3|S61A2_HUMAN tr|F8W776|F8W776_HUMAN tr|Q8TC24|Q8TC24_HUMAN	0.9984	Isoform of Q9H9S3, Isoform 2 of Protein transport protein Sec61 subunit alpha isoform 2 OS=Homo sapiens GN=SEC61A2;Isoform of Q9H9S3, Isoform 3 of Protein transport protein Sec61 subunit alpha isoform 2 OS=Homo sapiens GN=SEC61A2;Protein transport protein Sec61 subunit alpha isoform 2 OS=Homo sapiens GN=SEC61A2 PE=2 SV=3;Isoform of Q9H9S3, Protein transport protein Sec61 subunit alpha isoform 2 O…	5.4	3	0.016	AFSPTTINTGR+IIEVGDTPK+IIEVGDTPKDR
287g	sp|P07197|NFM_HUMAN tr|E7EMV2|E7EMV2_HUMAN tr|E7ESP9|E7ESP9_HUMAN	0.9979	Neurofilament medium polypeptide OS=Homo sapiens GN=NEFM PE=1 SV=3;Isoform of P07197, Neurofilament medium polypeptide OS=Homo sapiens GN=NEFM PE=1 SV=1;Isoform of P07197, Neurofilament medium polypeptide OS=Homo sapiens GN=NEFM PE=1 SV=1	5.0	3	0.014	EIEAEIQALR+EYQDLLNVK+QASHAQLGDAYDQEIR
1000a	sp|Q9UPN3-2|MACF1_HUMAN sp|Q9UPN3-3|MACF1_HUMAN sp|Q9UPN3-4|MACF1_HUMAN sp|Q9UPN3-5|MACF1_HUMAN sp|Q9UPN3|MACF1_HUMAN tr|H0Y390|H0Y390_HUMAN tr|H3BPE1|H3BPE1_HUMAN tr|H3BQK9|H3BQK9_HUMAN	0.9974	Isoform of Q9UPN3, Isoform 2 of Microtubule-actin cross-linking factor 1, isoforms 1/2/3/5 OS=Homo sapiens GN=MACF1;Isoform of Q9UPN3, Isoform 3 of Microtubule-actin cross-linking factor 1, isoforms 1/2/3/5 OS=Homo sapiens GN=MACF1;Isoform of Q9UPN3, Isoform 5 of Microtubule-actin cross-linking factor 1, isoforms 1/2/3/5 OS=Homo sapiens GN=MACF1;Isoform of Q9UPN3, Isoform 4 of Microtubule-actin c…	1.9	3	0.018	AASPTRSSSSASQSNHSCTSMPSSPATPASGTK+EVEEELATSGGQSPTGEQIPQFQQR+FLDVLELAEK+KSIDEMNNAWENLNK+LETVALPLQGLEDLAADR
1100	sp|Q9NX61-2|T161A_HUMAN sp|Q9NX61|T161A_HUMAN tr|K7EPA3|K7EPA3_HUMAN tr|K7EQ34|K7EQ34_HUMAN tr|K7EQE7|K7EQE7_HUMAN tr|U3KQT6|U3KQT6_HUMAN	0.9878	Isoform of Q9NX61, Isoform 2 of Transmembrane protein 161A OS=Homo sapiens GN=TMEM161A;Transmembrane protein 161A OS=Homo sapiens GN=TMEM161A PE=2 SV=1;Isoform of Q9NX61, Transmembrane protein 161A OS=Homo sapiens GN=TMEM161A PE=1 SV=2;Isoform of Q9NX61, Transmembrane protein 161A (Fragment) OS=Homo sapiens GN=TMEM161A PE=1 SV=1;Isoform of Q9NX61, Transmembrane protein 161A (Fragment) OS=Homo sap…	10.3	3	0.024	WANGLSEEKPLSVPR
1075	sp|Q7Z4R8|CF120_HUMAN	0.9878	UPF0669 protein C6orf120 OS=Homo sapiens GN=C6orf120 PE=1 SV=1	14.1	3	0.023	VYYDGTVEQHPFGEAAYPADGADAGQK
1041	sp|P18074-2|ERCC2_HUMAN sp|P18074|ERCC2_HUMAN tr|A8MX75|A8MX75_HUMAN tr|E7EVE9|E7EVE9_HUMAN tr|K7EKF3|K7EKF3_HUMAN	0.9878	Isoform of P18074, Isoform 2 of TFIIH basal transcription factor complex helicase XPD subunit OS=Homo sapiens GN=ERCC2;TFIIH basal transcription factor complex helicase XPD subunit OS=Homo sapiens GN=ERCC2 PE=1 SV=1;Isoform of P18074, TFIIH basal transcription factor complex helicase XPD subunit (Fragment) OS=Homo sapiens GN=ERCC2 PE=1 SV=2;Isoform of P18074, TFIIH basal transcription factor comp…	12.4	3	0.017	ETDAHLANPVLPDEVLQEAVPGSIR
231b	sp|Q15438-2|CYH1_HUMAN sp|Q15438-3|CYH1_HUMAN sp|Q15438|CYH1_HUMAN	0.9877	Isoform of Q15438, Isoform 2 of Cytohesin-1 OS=Homo sapiens GN=CYTH1;Isoform of Q15438, Isoform 3 of Cytohesin-1 OS=Homo sapiens GN=CYTH1;Cytohesin-1 OS=Homo sapiens GN=CYTH1 PE=1 SV=1	10.3	3	0.015	DPFYEMLAAR+GIIPLENLSIR+ISAPTPEEKEEWIK
905a	sp|Q13162|PRDX4_HUMAN tr|H7C3T4|H7C3T4_HUMAN	0.9737	Peroxiredoxin-4 OS=Homo sapiens GN=PRDX4 PE=1 SV=1;Isoform of Q13162, Peroxiredoxin-4 (Fragment) OS=Homo sapiens GN=PRDX4 PE=1 SV=1	14.3	3	0.014	GLFIIDDKGILR+QITLNDLPVGR
1237	sp|P39086-2|GRIK1_HUMAN sp|P39086|GRIK1_HUMAN tr|E7ENK3|E7ENK3_HUMAN tr|E7EPY9|E7EPY9_HUMAN tr|E7EPZ0|E7EPZ0_HUMAN tr|E9PD61|E9PD61_HUMAN tr|F5H1W5|F5H1W5_HUMAN tr|F8W7X3|F8W7X3_HUMAN tr|H7BYG7|H7BYG7_HUMAN	0.9651	Isoform of P39086, Isoform 2 of Glutamate receptor ionotropic, kainate 1 OS=Homo sapiens GN=GRIK1;Glutamate receptor ionotropic, kainate 1 OS=Homo sapiens GN=GRIK1 PE=1 SV=1;Isoform of P39086, Glutamate receptor ionotropic, kainate 1 OS=Homo sapiens GN=GRIK1 PE=1 SV=1;Isoform of P39086, Glutamate receptor ionotropic, kainate 1 OS=Homo sapiens GN=GRIK1 PE=1 SV=1;Isoform of P39086, Glutamate recept…	2.2	3	0.015	GYGVGTPIGSPYR+QQTALVR
1280	sp|P60953|CDC42_HUMAN	0.9411	Cell division control protein 42 homolog OS=Homo sapiens GN=CDC42 PE=1 SV=2	8.9	3	0.017	NVFDEAILAALEPPEPK
1326	sp|Q16650|TBR1_HUMAN	0.8983	T-box brain protein 1 OS=Homo sapiens GN=TBR1 PE=2 SV=1	1.8	3	0.022	LSPVLDGVSELR
288e	sp|P06241-2|FYN_HUMAN sp|P06241-3|FYN_HUMAN sp|P06241|FYN_HUMAN sp|P07947|YES_HUMAN tr|J3QRU1|J3QRU1_HUMAN	0.8825	Isoform of P06241, Isoform 2 of Tyrosine-protein kinase Fyn OS=Homo sapiens GN=FYN;Isoform of P06241, Isoform 3 of Tyrosine-protein kinase Fyn OS=Homo sapiens GN=FYN;Tyrosine-protein kinase Fyn OS=Homo sapiens GN=FYN PE=1 SV=3;Tyrosine-protein kinase Yes OS=Homo sapiens GN=YES1 PE=1 SV=3;Isoform of P07947, Tyrosine-protein kinase OS=Homo sapiens GN=YES1 PE=1 SV=1	3.9	3	0.013	IADFGLAR+WTAPEAALYGR
905b	sp|Q06830|PRDX1_HUMAN tr|A0A0A0MSI0|A0A0A0MSI0_HUMAN	0.8527	Peroxiredoxin-1 OS=Homo sapiens GN=PRDX1 PE=1 SV=1;Isoform of Q06830, Peroxiredoxin-1 (Fragment) OS=Homo sapiens GN=PRDX1 PE=1 SV=1	12.9	3	0.010	GLFIIDDKGILR+TIAQDYGVLK
97	sp|Q15428|SF3A2_HUMAN tr|K7EMT0|K7EMT0_HUMAN	1.0000	Splicing factor 3A subunit 2 OS=Homo sapiens GN=SF3A2 PE=1 SV=2;Isoform of Q15428, Splicing factor 3A subunit 2 (Fragment) OS=Homo sapiens GN=SF3A2 PE=1 SV=2	12.6	2	0.016	QLALETIDINKDPYFMK
95	sp|Q15390-2|MTFR1_HUMAN sp|Q15390|MTFR1_HUMAN tr|H0YBZ4|H0YBZ4_HUMAN	1.0000	Isoform of Q15390, Isoform 2 of Mitochondrial fission regulator 1 OS=Homo sapiens GN=MTFR1;Mitochondrial fission regulator 1 OS=Homo sapiens GN=MTFR1 PE=1 SV=2;Isoform of Q15390, Mitochondrial fission regulator 1 (Fragment) OS=Homo sapiens GN=MTFR1 PE=1 SV=1	9.3	2	0.016	QISLPDLSQEEPQLK+TPALANEEALQK
861a	sp|Q9Y2Z2-2|MTO1_HUMAN sp|Q9Y2Z2-4|MTO1_HUMAN sp|Q9Y2Z2-5|MTO1_HUMAN sp|Q9Y2Z2-6|MTO1_HUMAN sp|Q9Y2Z2|MTO1_HUMAN	1.0000	Isoform of Q9Y2Z2, Isoform 1 of Protein MTO1 homolog, mitochondrial OS=Homo sapiens GN=MTO1;Isoform of Q9Y2Z2, Isoform 5 of Protein MTO1 homolog, mitochondrial OS=Homo sapiens GN=MTO1;Isoform of Q9Y2Z2, Isoform 6 of Protein MTO1 homolog, mitochondrial OS=Homo sapiens GN=MTO1;Isoform of Q9Y2Z2, Isoform 7 of Protein MTO1 homolog, mitochondrial OS=Homo sapiens GN=MTO1;Protein MTO1 homolog, mitochond…	4.5	2	0.016	IPGVTPAAIINLLR+QITPSLETHLVQR
858a	sp|Q9Y2L1-2|RRP44_HUMAN sp|Q9Y2L1|RRP44_HUMAN tr|G3V1J5|G3V1J5_HUMAN	1.0000	Isoform of Q9Y2L1, Isoform 2 of Exosome complex exonuclease RRP44 OS=Homo sapiens GN=DIS3;Exosome complex exonuclease RRP44 OS=Homo sapiens GN=DIS3 PE=1 SV=2;Isoform of Q9Y2L1, Exosome complex exonuclease RRP44 OS=Homo sapiens GN=DIS3 PE=1 SV=1	2.6	2	0.016	ASLTYAEAQLR+IIVAIDGWPR
842a	sp|Q9UL03-3|INT6_HUMAN sp|Q9UL03|INT6_HUMAN tr|C9JVX2|C9JVX2_HUMAN	1.0000	Isoform of Q9UL03, Isoform 3 of Integrator complex subunit 6 OS=Homo sapiens GN=INTS6;Integrator complex subunit 6 OS=Homo sapiens GN=INTS6 PE=1 SV=1;Isoform of Q9UL03, Integrator complex subunit 6 (Fragment) OS=Homo sapiens GN=INTS6 PE=1 SV=7	12.9	2	0.016	LFALVLR+TAFDLLNLNR
834a	sp|Q9UI30|TR112_HUMAN tr|F5GX77|F5GX77_HUMAN tr|F5GYQ2|F5GYQ2_HUMAN	1.0000	Multifunctional methyltransferase subunit TRM112-like protein OS=Homo sapiens GN=TRMT112 PE=1 SV=1;Isoform of Q9UI30, Multifunctional methyltransferase subunit TRM112-like protein OS=Homo sapiens GN=TRMT112 PE=1 SV=1;Isoform of Q9UI30, Multifunctional methyltransferase subunit TRM112-like protein OS=Homo sapiens GN=TRMT112 PE=1 SV=1	34.6	2	0.016	GPVEGYEENEEFLR+VEWSAFLEAADNLR
830a	sp|Q9UHW5-2|GPN3_HUMAN sp|Q9UHW5-3|GPN3_HUMAN sp|Q9UHW5|GPN3_HUMAN	1.0000	Isoform of Q9UHW5, Isoform 2 of GPN-loop GTPase 3 OS=Homo sapiens GN=GPN3;Isoform of Q9UHW5, Isoform 3 of GPN-loop GTPase 3 OS=Homo sapiens GN=GPN3;GPN-loop GTPase 3 OS=Homo sapiens GN=GPN3 PE=1 SV=2	11.6	2	0.016	ELIEVDDVMEDDSLR+FLDPDMYSLLEDSTSDLR
826a	sp|Q9UHB6-2|LIMA1_HUMAN sp|Q9UHB6-3|LIMA1_HUMAN sp|Q9UHB6-4|LIMA1_HUMAN sp|Q9UHB6-5|LIMA1_HUMAN sp|Q9UHB6|LIMA1_HUMAN tr|F8VQE1|F8VQE1_HUMAN tr|F8VS07|F8VS07_HUMAN	1.0000	Isoform of Q9UHB6, Isoform Alpha of LIM domain and actin-binding protein 1 OS=Homo sapiens GN=LIMA1;Isoform of Q9UHB6, Isoform 3 of LIM domain and actin-binding protein 1 OS=Homo sapiens GN=LIMA1;Isoform of Q9UHB6, Isoform 4 of LIM domain and actin-binding protein 1 OS=Homo sapiens GN=LIMA1;Isoform of Q9UHB6, Isoform 5 of LIM domain and actin-binding protein 1 OS=Homo sapiens GN=LIMA1;LIM domain …	7.0	2	0.016	IAWPPPTELGSSGSALEEGIK+ISANENSLAVR
821a	sp|Q9UDY4|DNJB4_HUMAN	1.0000	DnaJ homolog subfamily B member 4 OS=Homo sapiens GN=DNAJB4 PE=1 SV=1	10.7	2	0.016	EIYDQFGEEGLKGGAGGTDGQGGTFR+IIGYGLPFPK
90	sp|Q15007-2|FL2D_HUMAN sp|Q15007|FL2D_HUMAN tr|A0A087X1R4|A0A087X1R4_HUMAN	1.0000	Isoform of Q15007, Isoform 2 of Pre-mRNA-splicing regulator WTAP OS=Homo sapiens GN=WTAP;Pre-mRNA-splicing regulator WTAP OS=Homo sapiens GN=WTAP PE=1 SV=2;Isoform of Q15007, Pre-mRNA-splicing regulator WTAP OS=Homo sapiens GN=WTAP PE=1 SV=1	15.9	2	0.016	QVQQPSVAQLR+YTDLNSNDVTGLR
809a	sp|Q9P0U4-2|CXXC1_HUMAN sp|Q9P0U4|CXXC1_HUMAN	1.0000	Isoform of Q9P0U4, Isoform 2 of CXXC-type zinc finger protein 1 OS=Homo sapiens GN=CXXC1;CXXC-type zinc finger protein 1 OS=Homo sapiens GN=CXXC1 PE=1 SV=2	3.5	2	0.016	LDELFEQER+YESQTSFGSMYPTR
792a	sp|Q9NVH0-2|EXD2_HUMAN sp|Q9NVH0|EXD2_HUMAN	1.0000	Isoform of Q9NVH0, Isoform 2 of Exonuclease 3'-5' domain-containing protein 2 OS=Homo sapiens GN=EXD2;Exonuclease 3'-5' domain-containing protein 2 OS=Homo sapiens GN=EXD2 PE=1 SV=2	5.2	2	0.016	EFQAPIGSEEGLR+TLLDILADGTILK
786a	sp|Q9NR12-2|PDLI7_HUMAN sp|Q9NR12|PDLI7_HUMAN	1.0000	Isoform of Q9NR12, Isoform 2 of PDZ and LIM domain protein 7 OS=Homo sapiens GN=PDLIM7;PDZ and LIM domain protein 7 OS=Homo sapiens GN=PDLIM7 PE=1 SV=1	7.6	2	0.016	TSIVQAAAGGVPGGGSNNGK+VVLEGPAPWGFR
785a	sp|Q9NQX7-2|ITM2C_HUMAN sp|Q9NQX7-3|ITM2C_HUMAN sp|Q9NQX7|ITM2C_HUMAN tr|C9JG41|C9JG41_HUMAN	1.0000	Isoform of Q9NQX7, Isoform 2 of Integral membrane protein 2C OS=Homo sapiens GN=ITM2C;Isoform of Q9NQX7, Isoform 3 of Integral membrane protein 2C OS=Homo sapiens GN=ITM2C;Integral membrane protein 2C OS=Homo sapiens GN=ITM2C PE=1 SV=1;Isoform of Q9NQX7, Integral membrane protein 2C (Fragment) OS=Homo sapiens GN=ITM2C PE=1 SV=1	18.3	2	0.015	INVPVPQFGGGDPADIIHDFQR+ISFQPAVAGIK
782a	sp|Q9NP97|DLRB1_HUMAN tr|B1AKR6|B1AKR6_HUMAN	1.0000	Dynein light chain roadblock-type 1 OS=Homo sapiens GN=DYNLRB1 PE=1 SV=3;Isoform of Q9NP97, Dynein light chain roadblock-type 1 OS=Homo sapiens GN=DYNLRB1 PE=1 SV=1	29.2	2	0.016	DIDPQNDLTFLR+GVQGIIVVNTEGIPIK
775a	sp|Q9HC07|TM165_HUMAN	1.0000	Transmembrane protein 165 OS=Homo sapiens GN=TMEM165 PE=1 SV=1	13.9	2	0.016	LLNGPGDVETGTSITVPQKK+NKEPPAPAQQLQPQPVAVQGPEPAR
772a	sp|Q9HA92|RSAD1_HUMAN	1.0000	Radical S-adenosyl methionine domain-containing protein 1, mitochondrial OS=Homo sapiens GN=RSAD1 PE=2 SV=2	5.7	2	0.016	EAGFHQYEVSNFAR+LAEFGAAGVNR
769a	sp|Q9H900-2|ZWILC_HUMAN sp|Q9H900|ZWILC_HUMAN	1.0000	Isoform of Q9H900, Isoform 2 of Protein zwilch homolog OS=Homo sapiens GN=ZWILCH;Protein zwilch homolog OS=Homo sapiens GN=ZWILCH PE=1 SV=2	5.0	2	0.016	FLLVLADGLR+INLPVTALPPLWVR
759a	sp|Q9H269-2|VPS16_HUMAN sp|Q9H269|VPS16_HUMAN	1.0000	Isoform of Q9H269, Isoform 2 of Vacuolar protein sorting-associated protein 16 homolog OS=Homo sapiens GN=VPS16;Vacuolar protein sorting-associated protein 16 homolog OS=Homo sapiens GN=VPS16 PE=1 SV=2	4.3	2	0.016	LGDTPGVSYSDIAAR+LTALADLEDWEELEK
83	sp|Q09161|NCBP1_HUMAN	1.0000	Nuclear cap-binding protein subunit 1 OS=Homo sapiens GN=NCBP1 PE=1 SV=1	2.9	2	0.016	ANNYNEAVYLVR+ATNDEIFSILK
724a	sp|Q9BPZ7-2|SIN1_HUMAN sp|Q9BPZ7-4|SIN1_HUMAN sp|Q9BPZ7|SIN1_HUMAN tr|B1AMA5|B1AMA5_HUMAN tr|E9PGB8|E9PGB8_HUMAN	1.0000	Isoform of Q9BPZ7, Isoform 2 of Target of rapamycin complex 2 subunit MAPKAP1 OS=Homo sapiens GN=MAPKAP1;Isoform of Q9BPZ7, Isoform 4 of Target of rapamycin complex 2 subunit MAPKAP1 OS=Homo sapiens GN=MAPKAP1;Target of rapamycin complex 2 subunit MAPKAP1 OS=Homo sapiens GN=MAPKAP1 PE=1 SV=2;Isoform of Q9BPZ7, Target of rapamycin complex 2 subunit MAPKAP1 (Fragment) OS=Homo sapiens GN=MAPKAP1 PE=…	13.9	2	0.016	FGFSTLALVEK+FTTDVQLGISGDKVEIDPVTNQK
702a	sp|Q96R06|SPAG5_HUMAN	1.0000	Sperm-associated antigen 5 OS=Homo sapiens GN=SPAG5 PE=1 SV=2	3.5	2	0.016	LASTIADNQEQDLEK+SQLAVPHPETQDSSTQTDTSHSGITNK
699a	sp|Q96PK6-5|RBM14_HUMAN sp|Q9BWF3|RBM4_HUMAN	1.0000	Isoform of Q96PK6, Isoform 5 of RNA-binding protein 14 OS=Homo sapiens GN=RBM14;RNA-binding protein 4 OS=Homo sapiens GN=RBM4 PE=1 SV=1	13.0	2	0.016	ATAPVPTVGEGYGYGHESELSQASAAAR+VADLTEQYNEQYGAVR
686a	sp|Q96G23|CERS2_HUMAN tr|H0YKH6|H0YKH6_HUMAN tr|Q5SZE1|Q5SZE1_HUMAN tr|Q5SZE2|Q5SZE2_HUMAN tr|Q5SZE3|Q5SZE3_HUMAN tr|Q5SZE4|Q5SZE4_HUMAN	1.0000	Ceramide synthase 2 OS=Homo sapiens GN=CERS2 PE=1 SV=1;Isoform of Q96G23, Ceramide synthase 2 (Fragment) OS=Homo sapiens GN=CERS2 PE=1 SV=7;Isoform of Q96G23, Ceramide synthase 2 (Fragment) OS=Homo sapiens GN=CERS2 PE=1 SV=2;Isoform of Q96G23, Ceramide synthase 2 (Fragment) OS=Homo sapiens GN=CERS2 PE=1 SV=7;Isoform of Q96G23, Ceramide synthase 2 (Fragment) OS=Homo sapiens GN=CERS2 PE=1 SV=1;Isof…	19.4	2	0.016	APPNATLEHFYLTSGK+QVEVELLSR
76	sp|P63208|SKP1_HUMAN tr|E5RJR5|E5RJR5_HUMAN	1.0000	S-phase kinase-associated protein 1 OS=Homo sapiens GN=SKP1 PE=1 SV=2;Isoform of P63208, S-phase kinase-associated protein 1 OS=Homo sapiens GN=SKP1 PE=1 SV=1	10.4	2	0.016	NDFTEEEEAQVR+TFNIKNDFTEEEEAQVR
663a	sp|Q92974-2|ARHG2_HUMAN sp|Q92974-3|ARHG2_HUMAN sp|Q92974|ARHG2_HUMAN tr|V9GYM8|V9GYM8_HUMAN	1.0000	Isoform of Q92974, Isoform 2 of Rho guanine nucleotide exchange factor 2 OS=Homo sapiens GN=ARHGEF2;Isoform of Q92974, Isoform 3 of Rho guanine nucleotide exchange factor 2 OS=Homo sapiens GN=ARHGEF2;Rho guanine nucleotide exchange factor 2 OS=Homo sapiens GN=ARHGEF2 PE=1 SV=4;Isoform of Q92974, Rho guanine nucleotide exchange factor 2 OS=Homo sapiens GN=ARHGEF2 PE=1 SV=1	3.7	2	0.016	ELLSNVDEGIYQLEK+SVSTTNIAGHFNDESPLGLR
73	sp|P62805|H4_HUMAN	1.0000	Histone H4 OS=Homo sapiens GN=HIST1H4A PE=1 SV=2	21.4	2	0.016	DNIQGITKPAIR+ISGLIYEETR
645a	sp|Q8NFH4|NUP37_HUMAN	1.0000	Nucleoporin Nup37 OS=Homo sapiens GN=NUP37 PE=1 SV=1	8.3	2	0.016	VDGIAWSPETR+VGAVAGNDWLIWDITR
641a	sp|Q8ND25|ZNRF1_HUMAN tr|H3BRB6|H3BRB6_HUMAN	1.0000	E3 ubiquitin-protein ligase ZNRF1 OS=Homo sapiens GN=ZNRF1 PE=1 SV=2;Isoform of Q8ND25, E3 ubiquitin-protein ligase ZNRF1 OS=Homo sapiens GN=ZNRF1 PE=1 SV=1	11.5	2	0.016	ASLADALPLHIAPR+LSYNDDVLTK
636a	sp|Q8N4T8|CBR4_HUMAN	1.0000	Carbonyl reductase family member 4 OS=Homo sapiens GN=CBR4 PE=1 SV=3	14.8	2	0.015	TMIQQQGGSIVNVGSIVGLK+VNVVAPGFVHTDMTK
628a	sp|Q8IVL6|P3H3_HUMAN	1.0000	Prolyl 3-hydroxylase 3 OS=Homo sapiens GN=P3H3 PE=1 SV=1	4.6	2	0.016	AYAAGAWAPAVALLR+LVAFSSGVENPHGVWAVTR
622a	sp|Q86XP3|DDX42_HUMAN	1.0000	ATP-dependent RNA helicase DDX42 OS=Homo sapiens GN=DDX42 PE=1 SV=1	4.9	2	0.016	LPQQSHSAFGATSSSSGFGK+VVQGDIGEANEDVTQIVEILHSGPSK
614a	sp|Q7Z736-2|PKHH3_HUMAN sp|Q7Z736-3|PKHH3_HUMAN sp|Q7Z736|PKHH3_HUMAN tr|X6R3U4|X6R3U4_HUMAN	1.0000	Isoform of Q7Z736, Isoform 2 of Pleckstrin homology domain-containing family H member 3 OS=Homo sapiens GN=PLEKHH3;Isoform of Q7Z736, Isoform 3 of Pleckstrin homology domain-containing family H member 3 OS=Homo sapiens GN=PLEKHH3;Pleckstrin homology domain-containing family H member 3 OS=Homo sapiens GN=PLEKHH3 PE=1 SV=2;Isoform of Q7Z736, Pleckstrin homology domain-containing family H member 3 O…	4.1	2	0.016	APLETPTQLLLR+EGGGGAGTAAAVLGGWK
605a	sp|Q6YHU6-3|THADA_HUMAN sp|Q6YHU6|THADA_HUMAN tr|H0Y3V5|H0Y3V5_HUMAN	1.0000	Isoform of Q6YHU6, Isoform 3 of Thyroid adenoma-associated protein OS=Homo sapiens GN=THADA;Thyroid adenoma-associated protein OS=Homo sapiens GN=THADA PE=1 SV=1;Isoform of Q6YHU6, Thyroid adenoma-associated protein (Fragment) OS=Homo sapiens GN=THADA PE=1 SV=1	2.6	2	0.016	AAILGFTSPVWAVR+SAGIPFYIQALLASEPK
573a	sp|Q53GS9|SNUT2_HUMAN tr|B9A018|B9A018_HUMAN	1.0000	U4/U6.U5 tri-snRNP-associated protein 2 OS=Homo sapiens GN=USP39 PE=1 SV=2;Isoform of Q53GS9, U4/U6.U5 tri-snRNP-associated protein 2 OS=Homo sapiens GN=USP39 PE=1 SV=1	4.9	2	0.016	EAPASVVPFVR+NPTIVNFPITNVDLR
558a	sp|Q15633-2|TRBP2_HUMAN sp|Q15633|TRBP2_HUMAN	1.0000	Isoform of Q15633, Isoform 2 of RISC-loading complex subunit TARBP2 OS=Homo sapiens GN=TARBP2;RISC-loading complex subunit TARBP2 OS=Homo sapiens GN=TARBP2 PE=1 SV=3	9.0	2	0.016	DGNEVEPDDDHFSIGVGSR+TPISLLQEYGTR
63	sp|P49790-2|NU153_HUMAN sp|P49790-3|NU153_HUMAN sp|P49790|NU153_HUMAN	1.0000	Isoform of P49790, Isoform 2 of Nuclear pore complex protein Nup153 OS=Homo sapiens GN=NUP153;Isoform of P49790, Isoform 3 of Nuclear pore complex protein Nup153 OS=Homo sapiens GN=NUP153;Nuclear pore complex protein Nup153 OS=Homo sapiens GN=NUP153 PE=1 SV=2	2.0	2	0.016	NTSLPPLWSPEAER+QLSAQSYGVTSSTAR
62	sp|P49756-2|RBM25_HUMAN sp|P49756-3|RBM25_HUMAN sp|P49756|RBM25_HUMAN tr|E9PQU5|E9PQU5_HUMAN	1.0000	Isoform of P49756, Isoform 2 of RNA-binding protein 25 OS=Homo sapiens GN=RBM25;Isoform of P49756, Isoform 3 of RNA-binding protein 25 OS=Homo sapiens GN=RBM25;RNA-binding protein 25 OS=Homo sapiens GN=RBM25 PE=1 SV=3;Isoform of P49756, RNA-binding protein 25 (Fragment) OS=Homo sapiens GN=RBM25 PE=1 SV=1	10.7	2	0.016	EYSSELNAPSQESDSHPR+GAIEVLIR
541a	sp|Q14739|LBR_HUMAN	1.0000	Lamin-B receptor OS=Homo sapiens GN=LBR PE=1 SV=2	5.5	2	0.016	LTPLILKPFGNSISR+NDLSPASSGNAVYDFFIGR
521a	sp|Q13315|ATM_HUMAN	1.0000	Serine-protein kinase ATM OS=Homo sapiens GN=ATM PE=1 SV=4	1.2	2	0.017	LVVNLLQLSK+SLLTDCFPK+SVATSSIVGYILGLGDR
508a	sp|Q12904-2|AIMP1_HUMAN sp|Q12904|AIMP1_HUMAN	1.0000	Isoform of Q12904, Isoform 2 of Aminoacyl tRNA synthase complex-interacting multifunctional protein 1 OS=Homo sapiens GN=AIMP1;Aminoacyl tRNA synthase complex-interacting multifunctional protein 1 OS=Homo sapiens GN=AIMP1 PE=1 SV=2	9.3	2	0.016	GAEADQIIEYLK+QQSIAGSADSKPIDVSR
504a	sp|Q08AE8-2|SPIR1_HUMAN sp|Q08AE8|SPIR1_HUMAN	1.0000	Isoform of Q08AE8, Isoform 2 of Protein spire homolog 1 OS=Homo sapiens GN=SPIRE1;Protein spire homolog 1 OS=Homo sapiens GN=SPIRE1 PE=1 SV=3	4.2	2	0.016	DALSLEEILR+LPSKPYSTLPIFSLGPSALQR
57	sp|P42695|CNDD3_HUMAN	1.0000	Condensin-2 complex subunit D3 OS=Homo sapiens GN=NCAPD3 PE=1 SV=2	2.4	2	0.016	ASAGHVAVSSPTPETGPLQR+SLGVLPFTLNSGSPEK
55	sp|P41743|KPCI_HUMAN	1.0000	Protein kinase C iota type OS=Homo sapiens GN=PRKCI PE=1 SV=2	5.0	2	0.015	ASSSLGLQDFDLLR+ELVNDDEDIDWVQTEK
53	sp|P35232-2|PHB_HUMAN sp|P35232|PHB_HUMAN tr|C9JW96|C9JW96_HUMAN tr|C9JZ20|C9JZ20_HUMAN tr|D6RBK0|D6RBK0_HUMAN tr|E7ESE2|E7ESE2_HUMAN tr|E9PCW0|E9PCW0_HUMAN	1.0000	Isoform of P35232, Isoform 2 of Prohibitin OS=Homo sapiens GN=PHB;Prohibitin OS=Homo sapiens GN=PHB PE=1 SV=1;Isoform of P35232, Prohibitin (Fragment) OS=Homo sapiens GN=PHB PE=1 SV=2;Isoform of P35232, Prohibitin (Fragment) OS=Homo sapiens GN=PHB PE=1 SV=1;Isoform of P35232, Prohibitin (Fragment) OS=Homo sapiens GN=PHB PE=1 SV=1;Isoform of P35232, Prohibitin (Fragment) OS=Homo sapiens GN=PHB PE=…	19.4	2	0.016	IFTSIGEDYDER+ILFRPVASQLPR
451a	sp|P61026|RAB10_HUMAN	1.0000	Ras-related protein Rab-10 OS=Homo sapiens GN=RAB10 PE=1 SV=1	5.5	2	0.016	AFLTLAEDILR+LLIIGDSGVGK
48	sp|P24386|RAE1_HUMAN	1.0000	Rab proteins geranylgeranyltransferase component A 1 OS=Homo sapiens GN=CHM PE=1 SV=3	2.9	2	0.016	LFVPYTEMEIENEQVEKPR
45	sp|P17029|ZKSC1_HUMAN tr|B3KRF7|B3KRF7_HUMAN tr|E9PC66|E9PC66_HUMAN	1.0000	Zinc finger protein with KRAB and SCAN domains 1 OS=Homo sapiens GN=ZKSCAN1 PE=1 SV=3;Isoform of P17029, Zinc finger protein with KRAB and SCAN domains 1 OS=Homo sapiens GN=ZKSCAN1 PE=1 SV=1;Isoform of P17029, Zinc finger protein with KRAB and SCAN domains 1 OS=Homo sapiens GN=ZKSCAN1 PE=1 SV=1	10.3	2	0.016	ASEYSPASLDAFGAFLK+SFSLSSNFTTPEEVPTGTK
400a	sp|P48047|ATPO_HUMAN	1.0000	ATP synthase subunit O, mitochondrial OS=Homo sapiens GN=ATP5O PE=1 SV=1	12.2	2	0.016	LVRPPVQVYGIEGR+TDPSILGGMIVR
382a	sp|P41227-2|NAA10_HUMAN sp|P41227|NAA10_HUMAN	1.0000	Isoform of P41227, Isoform 2 of N-alpha-acetyltransferase 10 OS=Homo sapiens GN=NAA10;N-alpha-acetyltransferase 10 OS=Homo sapiens GN=NAA10 PE=1 SV=1	15.0	2	0.016	HVVLGAIENKVESK+MEEDPDDVPHGHITSLAVK
361a	sp|P29597|TYK2_HUMAN tr|E9PM19|E9PM19_HUMAN tr|E9PPF2|E9PPF2_HUMAN	1.0000	Non-receptor tyrosine-protein kinase TYK2 OS=Homo sapiens GN=TYK2 PE=1 SV=3;Isoform of P29597, Tyrosine-protein kinase OS=Homo sapiens GN=TYK2 PE=1 SV=1;Isoform of P29597, Tyrosine-protein kinase OS=Homo sapiens GN=TYK2 PE=1 SV=1	2.8	2	0.016	DGIHGPLLEPFVQAK+TLNLSQLSFHR
360a	sp|P29590-10|PML_HUMAN sp|P29590-11|PML_HUMAN sp|P29590-12|PML_HUMAN sp|P29590-13|PML_HUMAN sp|P29590-14|PML_HUMAN sp|P29590-2|PML_HUMAN sp|P29590-3|PML_HUMAN sp|P29590-4|PML_HUMAN sp|P29590-5|PML_HUMAN sp|P29590-8|PML_HUMAN sp|P29590-9|PML_HUMAN sp|P29590|PML_HUMAN tr|H3BT57|H3BT57_HUMAN	1.0000	Isoform of P29590, Isoform PML-7 of Protein PML OS=Homo sapiens GN=PML;Isoform of P29590, Isoform PML-11 of Protein PML OS=Homo sapiens GN=PML;Isoform of P29590, Isoform PML-12 of Protein PML OS=Homo sapiens GN=PML;Isoform of P29590, Isoform PML-13 of Protein PML OS=Homo sapiens GN=PML;Isoform of P29590, Isoform PML-14 of Protein PML OS=Homo sapiens GN=PML;Isoform of P29590, Isoform PML-5 of Prot…	6.1	2	0.016	APASEEEFQFLR+LRQEEPQSLQAAVR
38	sp|P0DI83|NARR_HUMAN	1.0000	Isoform of Q9BZG1, Ras-related protein Rab-34, isoform NARR OS=Homo sapiens GN=RAB34 PE=1 SV=1	18.2	2	0.016	AEGSRPGGAAPVPEEGGR+VADADPASAPSQGALQGR
37	sp|P08708|RS17_HUMAN	1.0000	40S ribosomal protein S17 OS=Homo sapiens GN=RPS17 PE=1 SV=2	16.3	2	0.016	LLDFGSLSNLQVTQPTVGMNFK
309a	sp|P10589|COT1_HUMAN sp|P24468-2|COT2_HUMAN sp|P24468-3|COT2_HUMAN sp|P24468|COT2_HUMAN tr|F1DAL9|F1DAL9_HUMAN	1.0000	COUP transcription factor 1 OS=Homo sapiens GN=NR2F1 PE=1 SV=1;Isoform of P24468, Isoform 2 of COUP transcription factor 2 OS=Homo sapiens GN=NR2F2;Isoform of P24468, Isoform 3 of COUP transcription factor 2 OS=Homo sapiens GN=NR2F2;COUP transcription factor 2 OS=Homo sapiens GN=NR2F2 PE=1 SV=1;Isoform of P10589, COUP transcription factor 1 OS=Homo sapiens GN=NR2F1 PE=1 SV=1	8.4	2	0.016	TPIETLIR+TVSSSVIEQLFFVR
33	sp|O95905-2|ECD_HUMAN sp|O95905-3|ECD_HUMAN sp|O95905|ECD_HUMAN	1.0000	Isoform of O95905, Isoform 2 of Protein ecdysoneless homolog OS=Homo sapiens GN=ECD;Isoform of O95905, Isoform 3 of Protein ecdysoneless homolog OS=Homo sapiens GN=ECD;Protein ecdysoneless homolog OS=Homo sapiens GN=ECD PE=1 SV=1	4.3	2	0.016	EPSEAPITFDADSFLNYFDK+GAELPREPSEAPITFDADSFLNYFDK
295a	sp|P08195-2|4F2_HUMAN sp|P08195-3|4F2_HUMAN sp|P08195-4|4F2_HUMAN sp|P08195|4F2_HUMAN tr|F5GZS6|F5GZS6_HUMAN tr|J3KPF3|J3KPF3_HUMAN	1.0000	Isoform of P08195, Isoform 2 of 4F2 cell-surface antigen heavy chain OS=Homo sapiens GN=SLC3A2;Isoform of P08195, Isoform 3 of 4F2 cell-surface antigen heavy chain OS=Homo sapiens GN=SLC3A2;Isoform of P08195, Isoform 4 of 4F2 cell-surface antigen heavy chain OS=Homo sapiens GN=SLC3A2;4F2 cell-surface antigen heavy chain OS=Homo sapiens GN=SLC3A2 PE=1 SV=3;Isoform of P08195, 4F2 cell-surface antig…	4.2	2	0.016	LLTSFLPAQLLR+VILDLTPNYR
278a	sp|P02786|TFR1_HUMAN	1.0000	Transferrin receptor protein 1 OS=Homo sapiens GN=TFRC PE=1 SV=2	3.3	2	0.016	ILNIFGVIK+SAFSNLFGGEPLSYTR
276a	sp|P00338-3|LDHA_HUMAN sp|P00338|LDHA_HUMAN	1.0000	Isoform of P00338, Isoform 3 of L-lactate dehydrogenase A chain OS=Homo sapiens GN=LDHA;L-lactate dehydrogenase A chain OS=Homo sapiens GN=LDHA PE=1 SV=2	5.4	2	0.015	FIIPNVVK+SADTLWGIQK
267a	sp|O95299-2|NDUAA_HUMAN sp|O95299|NDUAA_HUMAN tr|A0A087WXC5|A0A087WXC5_HUMAN tr|E7ESZ7|E7ESZ7_HUMAN	1.0000	Isoform of O95299, Isoform 2 of NADH dehydrogenase [ubiquinone] 1 alpha subcomplex subunit 10, mitochondrial OS=Homo sapiens GN=NDUFA10;NADH dehydrogenase [ubiquinone] 1 alpha subcomplex subunit 10, mitochondrial OS=Homo sapiens GN=NDUFA10 PE=1 SV=1;Isoform of O95299, NADH dehydrogenase [ubiquinone] 1 alpha subcomplex subunit 10, mitochondrial OS=Homo sapiens GN=NDUFA10 PE=1 SV=1;Isoform of O9529…	7.0	2	0.016	ITSAYLQDIENAYKK+KVVEDIEYLK
235a	sp|O43837|IDH3B_HUMAN tr|A0A087WZN1|A0A087WZN1_HUMAN	1.0000	Isocitrate dehydrogenase [NAD] subunit beta, mitochondrial OS=Homo sapiens GN=IDH3B PE=1 SV=2;Isoform of O43837, Isocitrate dehydrogenase [NAD] subunit, mitochondrial OS=Homo sapiens GN=IDH3B PE=1 SV=1	7.5	2	0.016	DMGGYSTTTDFIK+EQTEGEYSSLEHESAR
24	sp|O75439|MPPB_HUMAN tr|G3V0E4|G3V0E4_HUMAN	1.0000	Mitochondrial-processing peptidase subunit beta OS=Homo sapiens GN=PMPCB PE=1 SV=2;Isoform of O75439, Mitochondrial-processing peptidase subunit beta OS=Homo sapiens GN=PMPCB PE=1 SV=1	8.2	2	0.015	AVEILADIIQNSTLGEAEIER+IVLAAAGGVSHDELLDLAK
220a	sp|O15417|TNC18_HUMAN tr|H9KVB4|H9KVB4_HUMAN	1.0000	Trinucleotide repeat-containing gene 18 protein OS=Homo sapiens GN=TNRC18 PE=1 SV=3;Isoform of O15417, Trinucleotide repeat-containing gene 18 protein OS=Homo sapiens GN=TNRC18 PE=1 SV=1	1.9	2	0.018	IFLHDASAAAPAPVSTAPATK+KTPAPQPQAPPPQPTQPLQPK+SLLTSDDYELGAGIR
210a	sp|O14874-2|BCKD_HUMAN sp|O14874-3|BCKD_HUMAN sp|O14874|BCKD_HUMAN tr|H3BS02|H3BS02_HUMAN tr|H3BTL2|H3BTL2_HUMAN	1.0000	Isoform of O14874, Isoform 2 of [3-methyl-2-oxobutanoate dehydrogenase [lipoamide]] kinase, mitochondrial OS=Homo sapiens GN=BCKDK;Isoform of O14874, Isoform 3 of [3-methyl-2-oxobutanoate dehydrogenase [lipoamide]] kinase, mitochondrial OS=Homo sapiens GN=BCKDK;[3-methyl-2-oxobutanoate dehydrogenase [lipoamide]] kinase, mitochondrial OS=Homo sapiens GN=BCKDK PE=1 SV=2;Isoform of O14874, [3-methyl…	13.8	2	0.016	TVTSFYNQSAIDAAAEKPSVR+YLQQELPVR
206a	sp|O14617-4|AP3D1_HUMAN sp|O14617-5|AP3D1_HUMAN sp|O14617|AP3D1_HUMAN	1.0000	Isoform of O14617, Isoform 4 of AP-3 complex subunit delta-1 OS=Homo sapiens GN=AP3D1;Isoform of O14617, Isoform 5 of AP-3 complex subunit delta-1 OS=Homo sapiens GN=AP3D1;AP-3 complex subunit delta-1 OS=Homo sapiens GN=AP3D1 PE=1 SV=1	2.8	2	0.016	NYLSLAPLFFK+VTTLPGHIQAVYVQNVVK
182	sp|Q9Y4B6-2|VPRBP_HUMAN sp|Q9Y4B6-3|VPRBP_HUMAN sp|Q9Y4B6|VPRBP_HUMAN	1.0000	Isoform of Q9Y4B6, Isoform 2 of Protein VPRBP OS=Homo sapiens GN=VPRBP;Isoform of Q9Y4B6, Isoform 3 of Protein VPRBP OS=Homo sapiens GN=VPRBP;Protein VPRBP OS=Homo sapiens GN=VPRBP PE=1 SV=3	2.1	2	0.016	HSFTEDHYVEFSK+VLLSLLSIK
19	sp|O60341-2|KDM1A_HUMAN sp|O60341|KDM1A_HUMAN	1.0000	Isoform of O60341, Isoform 2 of Lysine-specific histone demethylase 1A OS=Homo sapiens GN=KDM1A;Lysine-specific histone demethylase 1A OS=Homo sapiens GN=KDM1A PE=1 SV=2	3.8	2	0.016	LQELEANPPSDVYLSSR+VIIIGSGVSGLAAAR
180	sp|Q9Y3B4|SF3B6_HUMAN	1.0000	Splicing factor 3B subunit 6 OS=Homo sapiens GN=SF3B6 PE=1 SV=1	20.8	2	0.016	GTAYVVYEDIFDAK+ITAEEMYDIFGK
177	sp|Q9Y262-2|EIF3L_HUMAN sp|Q9Y262|EIF3L_HUMAN tr|B0QY89|B0QY89_HUMAN tr|B0QY90|B0QY90_HUMAN	1.0000	Isoform of Q9Y262, Isoform 2 of Eukaryotic translation initiation factor 3 subunit L OS=Homo sapiens GN=EIF3L;Eukaryotic translation initiation factor 3 subunit L OS=Homo sapiens GN=EIF3L PE=1 SV=1;Isoform of Q9Y262, Eukaryotic translation initiation factor 3 subunit L OS=Homo sapiens GN=EIF3L PE=1 SV=1;Isoform of Q9Y262, Eukaryotic translation initiation factor 3 subunit L OS=Homo sapiens GN=EIF…	6.2	2	0.016	LAGFLDLTEQEFR+VFSDEVQQQAQLSTIR
175	sp|Q9UN37|VPS4A_HUMAN tr|I3L4J1|I3L4J1_HUMAN	1.0000	Vacuolar protein sorting-associated protein 4A OS=Homo sapiens GN=VPS4A PE=1 SV=1;Uncharacterized protein (Fragment) OS=Homo sapiens PE=1 SV=3	7.2	2	0.016	IYIPLPEEAAR+LHLGSTPHNLTDANIHELAR
173	sp|Q9UKA4|AKA11_HUMAN	1.0000	A-kinase anchor protein 11 OS=Homo sapiens GN=AKAP11 PE=1 SV=1	1.6	2	0.016	SLAKPSTSSVNVLGHK+SVSPTFLNPSDENLK
172	sp|Q9UII4|HERC5_HUMAN	1.0000	E3 ISG15--protein ligase HERC5 OS=Homo sapiens GN=HERC5 PE=1 SV=2	3.4	2	0.016	GGAGVQVHQLLAGSGGAR+SPGAQLWLFPSAAGLHR
170	sp|Q9UHI8|ATS1_HUMAN	1.0000	A disintegrin and metalloproteinase with thrombospondin motifs 1 OS=Homo sapiens GN=ADAMTS1 PE=1 SV=4	4.3	2	0.016	ASFGSGPAVEWIPK+ISGSVTSAKPGYHDIITIPTGATNIEVK
163	sp|Q9P003|CNIH4_HUMAN tr|A6NLH6|A6NLH6_HUMAN	1.0000	Protein cornichon homolog 4 OS=Homo sapiens GN=CNIH4 PE=1 SV=1;Isoform of Q9P003, Protein cornichon homolog 4 OS=Homo sapiens GN=CNIH4 PE=1 SV=1	14.6	2	0.016	YIMVPSGNMGVFDPTEIHNR
158	sp|Q9NRA8-2|4ET_HUMAN sp|Q9NRA8-3|4ET_HUMAN sp|Q9NRA8|4ET_HUMAN tr|B1AKL4|B1AKL4_HUMAN	1.0000	Isoform of Q9NRA8, Isoform 2 of Eukaryotic translation initiation factor 4E transporter OS=Homo sapiens GN=EIF4ENIF1;Isoform of Q9NRA8, Isoform 3 of Eukaryotic translation initiation factor 4E transporter OS=Homo sapiens GN=EIF4ENIF1;Eukaryotic translation initiation factor 4E transporter OS=Homo sapiens GN=EIF4ENIF1 PE=1 SV=2;Isoform of Q9NRA8, Eukaryotic translation initiation factor 4E transpo…	4.7	2	0.016	SVLHPPGSGSHAAAVSVQTTPQNVPSR+VISVDELEYRQ
155	sp|Q9HAH7-1|FBRS_HUMAN sp|Q9HAH7|FBRS_HUMAN tr|J3KNZ9|J3KNZ9_HUMAN	1.0000	Isoform of Q9HAH7, Isoform 1 of Probable fibrosin-1 OS=Homo sapiens GN=FBRS;Probable fibrosin-1 OS=Homo sapiens GN=FBRS PE=1 SV=3;Isoform of Q9HAH7, Probable fibrosin-1 OS=Homo sapiens GN=FBRS PE=1 SV=1	6.5	2	0.016	LAPPPPPAAAPGTPHLLSK+LGPVPSGLSQK
154	sp|Q9H6T3-2|RPAP3_HUMAN sp|Q9H6T3-3|RPAP3_HUMAN sp|Q9H6T3|RPAP3_HUMAN	1.0000	Isoform of Q9H6T3, Isoform 2 of RNA polymerase II-associated protein 3 OS=Homo sapiens GN=RPAP3;Isoform of Q9H6T3, Isoform 3 of RNA polymerase II-associated protein 3 OS=Homo sapiens GN=RPAP3;RNA polymerase II-associated protein 3 OS=Homo sapiens GN=RPAP3 PE=1 SV=2	5.9	2	0.016	GIAADGANALLPANR+NSSQDDLFPTSDTPR
153	sp|Q9H5Q4|TFB2M_HUMAN	1.0000	Dimethyladenosine transferase 2, mitochondrial OS=Homo sapiens GN=TFB2M PE=1 SV=1	6.6	2	0.015	NLGIEAVPWTADIPLK+WLYDETLEDR
152	sp|Q9H444|CHM4B_HUMAN	1.0000	Charged multivesicular body protein 4b OS=Homo sapiens GN=CHMP4B PE=1 SV=1	7.1	2	0.016	QLAQIDGTLSTIEFQR
16	sp|O43264-2|ZW10_HUMAN sp|O43264|ZW10_HUMAN	1.0000	Isoform of O43264, Isoform 2 of Centromere/kinetochore protein zw10 homolog OS=Homo sapiens GN=ZW10;Centromere/kinetochore protein zw10 homolog OS=Homo sapiens GN=ZW10 PE=1 SV=3	3.7	2	0.016	AMGTLLNTAISEVIGK+DSVVLSLLK
150	sp|Q9H0U9|TSYL1_HUMAN	1.0000	Testis-specific Y-encoded-like protein 1 OS=Homo sapiens GN=TSPYL1 PE=1 SV=3	9.8	2	0.016	SASELTAGAEAEAEEVK+TTPLQTHSIIISDQVPSDQDAHQYLR
148	sp|Q9BZJ0-2|CRNL1_HUMAN sp|Q9BZJ0-3|CRNL1_HUMAN sp|Q9BZJ0|CRNL1_HUMAN tr|Q5JY65|Q5JY65_HUMAN	1.0000	Isoform of Q9BZJ0, Isoform 2 of Crooked neck-like protein 1 OS=Homo sapiens GN=CRNKL1;Isoform of Q9BZJ0, Isoform 3 of Crooked neck-like protein 1 OS=Homo sapiens GN=CRNKL1;Crooked neck-like protein 1 OS=Homo sapiens GN=CRNKL1 PE=1 SV=4;Isoform of Q9BZJ0, Crooked neck-like protein 1 OS=Homo sapiens GN=CRNKL1 PE=1 SV=1	3.5	2	0.016	AIYELAISQPR+FAELETILGDIDR
147	sp|Q9BVQ7-2|SPA5L_HUMAN sp|Q9BVQ7-3|SPA5L_HUMAN sp|Q9BVQ7|SPA5L_HUMAN	1.0000	Isoform of Q9BVQ7, Isoform 2 of Spermatogenesis-associated protein 5-like protein 1 OS=Homo sapiens GN=SPATA5L1;Isoform of Q9BVQ7, Isoform 3 of Spermatogenesis-associated protein 5-like protein 1 OS=Homo sapiens GN=SPATA5L1;Spermatogenesis-associated protein 5-like protein 1 OS=Homo sapiens GN=SPATA5L1 PE=1 SV=2	5.6	2	0.016	NTAAVLEAAQELLR+VAVWPVLR
145	sp|Q9BSD7|NTPCR_HUMAN tr|Q5TDF0|Q5TDF0_HUMAN	1.0000	Cancer-related nucleoside-triphosphatase OS=Homo sapiens GN=NTPCR PE=1 SV=1;Isoform of Q9BSD7, Cancer-related nucleoside-triphosphatase OS=Homo sapiens GN=NTPCR PE=1 SV=1	14.2	2	0.016	IGFDVVTLSGTR+SSGVPVDGFYTEEVR
138	sp|Q96A35|RM24_HUMAN	1.0000	39S ribosomal protein L24, mitochondrial OS=Homo sapiens GN=MRPL24 PE=1 SV=1	17.1	2	0.016	ADGIVPETWIDGPKDTSVEDALER+TLQEEVMEAMGIK
132	sp|Q8WUH6|TM263_HUMAN	1.0000	Transmembrane protein 263 OS=Homo sapiens GN=TMEM263 PE=1 SV=1	22.4	2	0.016	GAVGATIGGVAWIGGK+VTGGIFSVTK
128	sp|Q8N490-2|PNKD_HUMAN	1.0000	Isoform of Q8N490, Isoform 2 of Probable hydrolase PNKD OS=Homo sapiens GN=PNKD	19.7	2	0.016	ASSQSAPSPDVGSGVQT+LSNTGEYESQR
126	sp|Q8IZ52-2|CHSS2_HUMAN sp|Q8IZ52-4|CHSS2_HUMAN sp|Q8IZ52|CHSS2_HUMAN	1.0000	Isoform of Q8IZ52, Isoform 2 of Chondroitin sulfate synthase 2 OS=Homo sapiens GN=CHPF;Isoform of Q8IZ52, Isoform 3 of Chondroitin sulfate synthase 2 OS=Homo sapiens GN=CHPF;Chondroitin sulfate synthase 2 OS=Homo sapiens GN=CHPF PE=1 SV=2	8.6	2	0.016	LTVLLPLAAAER+VPWLSVQTAAPSPLR
124	sp|Q8IW92|GLBL2_HUMAN	1.0000	Beta-galactosidase-1-like protein 2 OS=Homo sapiens GN=GLB1L2 PE=2 SV=1	4.2	2	0.016	GLIGNLYLNDSPLK+IAVPLIQGYTVLR
123	sp|Q8IVT5-2|KSR1_HUMAN sp|Q8IVT5-3|KSR1_HUMAN sp|Q8IVT5-4|KSR1_HUMAN sp|Q8IVT5|KSR1_HUMAN tr|A0A0A0MQW1|A0A0A0MQW1_HUMAN tr|A8MY87|A8MY87_HUMAN	1.0000	Isoform of Q8IVT5, Isoform 2 of Kinase suppressor of Ras 1 OS=Homo sapiens GN=KSR1;Isoform of Q8IVT5, Isoform 3 of Kinase suppressor of Ras 1 OS=Homo sapiens GN=KSR1;Isoform of Q8IVT5, Isoform 4 of Kinase suppressor of Ras 1 OS=Homo sapiens GN=KSR1;Kinase suppressor of Ras 1 OS=Homo sapiens GN=KSR1 PE=1 SV=3;Isoform of Q8IVT5, Protein kinase C OS=Homo sapiens GN=KSR1 PE=1 SV=1;Isoform of Q8IVT5, …	3.1	2	0.016	ISFLPLTR+VVITDFGLFGISGVVR
119	sp|Q7Z3B4-2|NUP54_HUMAN sp|Q7Z3B4-3|NUP54_HUMAN sp|Q7Z3B4|NUP54_HUMAN	1.0000	Isoform of Q7Z3B4, Isoform 2 of Nucleoporin p54 OS=Homo sapiens GN=NUP54;Isoform of Q7Z3B4, Isoform 3 of Nucleoporin p54 OS=Homo sapiens GN=NUP54;Nucleoporin p54 OS=Homo sapiens GN=NUP54 PE=1 SV=2	11.3	2	0.016	VLGGNQTLTVNVEGTK+VQLDTIQGELNAPTQFK
113	sp|Q6P3X3|TTC27_HUMAN	1.0000	Tetratricopeptide repeat protein 27 OS=Homo sapiens GN=TTC27 PE=1 SV=1	6.5	2	0.017	DISQLQIDLTGALGK+QLASLLFELGCTSSALQIFEK+QTQALADQFEDKTTSVLER
12	sp|O15321-2|TM9S1_HUMAN sp|O15321|TM9S1_HUMAN tr|E9PJC4|E9PJC4_HUMAN tr|E9PJM1|E9PJM1_HUMAN tr|E9PL78|E9PL78_HUMAN tr|E9PMQ9|E9PMQ9_HUMAN tr|E9PQY7|E9PQY7_HUMAN tr|E9PS99|E9PS99_HUMAN tr|E9PSI1|E9PSI1_HUMAN	1.0000	Isoform of O15321, Isoform 2 of Transmembrane 9 superfamily member 1 OS=Homo sapiens GN=TM9SF1;Transmembrane 9 superfamily member 1 OS=Homo sapiens GN=TM9SF1 PE=2 SV=2;Isoform of O15321, Transmembrane 9 superfamily member 1 (Fragment) OS=Homo sapiens GN=TM9SF1 PE=4 SV=1;Isoform of O15321, Transmembrane 9 superfamily member 1 OS=Homo sapiens GN=TM9SF1 PE=4 SV=1;Isoform of O15321, Transmembrane 9 s…	11.0	2	0.016	AGDPVILYVNK+SLSLGEVLDGDR
110	sp|Q66PJ3-2|AR6P4_HUMAN sp|Q66PJ3-3|AR6P4_HUMAN sp|Q66PJ3-4|AR6P4_HUMAN sp|Q66PJ3-7|AR6P4_HUMAN sp|Q66PJ3|AR6P4_HUMAN tr|A0A0C4DG62|A0A0C4DG62_HUMAN tr|F5GYV5|F5GYV5_HUMAN tr|F5H7X4|F5H7X4_HUMAN tr|F8WCT1|F8WCT1_HUMAN tr|H7BZV4|H7BZV4_HUMAN	1.0000	Isoform of Q66PJ3, Isoform 2 of ADP-ribosylation factor-like protein 6-interacting protein 4 OS=Homo sapiens GN=ARL6IP4;Isoform of Q66PJ3, Isoform 3 of ADP-ribosylation factor-like protein 6-interacting protein 4 OS=Homo sapiens GN=ARL6IP4;Isoform of Q66PJ3, Isoform 4 of ADP-ribosylation factor-like protein 6-interacting protein 4 OS=Homo sapiens GN=ARL6IP4;Isoform of Q66PJ3, Isoform 7 of ADP-rib…	15.5	2	0.016	AEAQQVEALPGPSLDQWHR+SAGEEEDGPVLTDEQK
107	sp|Q5T3I0-2|GPTC4_HUMAN sp|Q5T3I0-3|GPTC4_HUMAN sp|Q5T3I0|GPTC4_HUMAN tr|A0A0A0MRK1|A0A0A0MRK1_HUMAN tr|E9PAV9|E9PAV9_HUMAN tr|E9PPY4|E9PPY4_HUMAN tr|F2Z3C6|F2Z3C6_HUMAN	1.0000	Isoform of Q5T3I0, Isoform 2 of G patch domain-containing protein 4 OS=Homo sapiens GN=GPATCH4;Isoform of Q5T3I0, Isoform 3 of G patch domain-containing protein 4 OS=Homo sapiens GN=GPATCH4;G patch domain-containing protein 4 OS=Homo sapiens GN=GPATCH4 PE=1 SV=2;Isoform of Q5T3I0, G patch domain-containing protein 4 OS=Homo sapiens GN=GPATCH4 PE=1 SV=1;Isoform of Q5T3I0, G patch domain-containing…	12.2	2	0.016	TAANLVVETGQDGVQIR
11	sp|O15198-2|SMAD9_HUMAN sp|O15198|SMAD9_HUMAN sp|P84022-2|SMAD3_HUMAN sp|P84022-3|SMAD3_HUMAN sp|P84022|SMAD3_HUMAN sp|Q15796-2|SMAD2_HUMAN sp|Q15796|SMAD2_HUMAN tr|B7Z5N5|B7Z5N5_HUMAN tr|H0YL71|H0YL71_HUMAN tr|H0YMP2|H0YMP2_HUMAN tr|H3BP09|H3BP09_HUMAN tr|H3BVD1|H3BVD1_HUMAN tr|K7EJX0|K7EJX0_HUMAN	1.0000	Isoform of O15198, Isoform B of Mothers against decapentaplegic homolog 9 OS=Homo sapiens GN=SMAD9;Mothers against decapentaplegic homolog 9 OS=Homo sapiens GN=SMAD9 PE=1 SV=1;Isoform of P84022, Isoform 2 of Mothers against decapentaplegic homolog 3 OS=Homo sapiens GN=SMAD3;Isoform of P84022, Isoform 3 of Mothers against decapentaplegic homolog 3 OS=Homo sapiens GN=SMAD3;Mothers against decapenta…	4.1	2	0.016	VETPVLPPVLVPR
1	sp|A1L0T0|ILVBL_HUMAN tr|E9PJS0|E9PJS0_HUMAN tr|E9PL44|E9PL44_HUMAN tr|M0R026|M0R026_HUMAN tr|M0R1B5|M0R1B5_HUMAN	1.0000	Acetolactate synthase-like protein OS=Homo sapiens GN=ILVBL PE=1 SV=2;Isoform of A1L0T0, Acetolactate synthase-like protein (Fragment) OS=Homo sapiens GN=ILVBL PE=1 SV=1;Isoform of A1L0T0, Acetolactate synthase-like protein (Fragment) OS=Homo sapiens GN=ILVBL PE=1 SV=1;Isoform of A1L0T0, Acetolactate synthase-like protein OS=Homo sapiens GN=ILVBL PE=1 SV=1;Isoform of A1L0T0, Acetolactate synthase…	28.3	2	0.016	LSGTVGVAAVTAGPGLTNTVTAVK+NAQMAQSPILLLGGAASTLLQNR
919a	sp|Q9NVE7|PANK4_HUMAN tr|A0A0G2JR38|A0A0G2JR38_HUMAN tr|E9PHT6|E9PHT6_HUMAN	0.9999	Pantothenate kinase 4 OS=Homo sapiens GN=PANK4 PE=1 SV=1;Isoform of Q9NVE7, Pantothenate kinase 4 OS=Homo sapiens GN=PANK4 PE=1 SV=1;Isoform of Q9NVE7, Pantothenate kinase 4 (Fragment) OS=Homo sapiens GN=PANK4 PE=1 SV=2	3.3	2	0.015	FAIDIGGSLTK+GLLAGNVFDWGAK
917a	sp|Q9H089|LSG1_HUMAN	0.9999	Large subunit GTPase 1 homolog OS=Homo sapiens GN=LSG1 PE=1 SV=2	2.4	2	0.015	LILTPFER+QELLELFK
916a	sp|Q9BZK7|TBL1R_HUMAN tr|A0A0D9SF63|A0A0D9SF63_HUMAN	0.9999	F-box-like/WD repeat-containing protein TBL1XR1 OS=Homo sapiens GN=TBL1XR1 PE=1 SV=1;Isoform of Q9BZK7, F-box-like/WD repeat-containing protein TBL1XR1 OS=Homo sapiens GN=TBL1XR1 PE=1 SV=1	8.4	2	0.015	DKLAQQQAAAAAAAAAAASQQGSAK+HQEPVYSVAFSPDGR
915a	sp|Q9BUN8-2|DERL1_HUMAN sp|Q9BUN8|DERL1_HUMAN tr|B4E1G1|B4E1G1_HUMAN	0.9999	Isoform of Q9BUN8, Isoform 2 of Derlin-1 OS=Homo sapiens GN=DERL1;Derlin-1 OS=Homo sapiens GN=DERL1 PE=1 SV=1;Isoform of Q9BUN8, Derlin-1 OS=Homo sapiens GN=DERL1 PE=1 SV=1	16.6	2	0.016	NFLSTPQFLYR+YWFAATVAVPLVGK
913a	sp|Q96T17-2|MA7D2_HUMAN	0.9999	Isoform of Q96T17, Isoform 2 of MAP7 domain-containing protein 2 OS=Homo sapiens GN=MAP7D2	4.3	2	0.016	AENSAALGKPTAGTTDAGEAAK+LLTPTQSSLAR
912a	sp|Q96ST3|SIN3A_HUMAN	0.9999	Paired amphipathic helix protein Sin3a OS=Homo sapiens GN=SIN3A PE=1 SV=2	2.1	2	0.015	LKVEDALSYLDQVK+SLLNEIESIYDER
911a	sp|Q8NDZ4|DIA1_HUMAN	0.9999	Deleted in autism protein 1 OS=Homo sapiens GN=C3orf58 PE=1 SV=1	5.3	2	0.013	LLDFLNVK+VIIVDAENVLVADKR
909a	sp|Q7RTS9-2|DYM_HUMAN sp|Q7RTS9|DYM_HUMAN	0.9999	Isoform of Q7RTS9, Isoform 2 of Dymeclin OS=Homo sapiens GN=DYM;Dymeclin OS=Homo sapiens GN=DYM PE=1 SV=1	4.6	2	0.014	IISLFSLLSK+LLQAGAELSVER
908a	sp|Q7L576-2|CYFP1_HUMAN sp|Q7L576-3|CYFP1_HUMAN sp|Q7L576|CYFP1_HUMAN	0.9999	Isoform of Q7L576, Isoform 2 of Cytoplasmic FMR1-interacting protein 1 OS=Homo sapiens GN=CYFIP1;Isoform of Q7L576, Isoform 3 of Cytoplasmic FMR1-interacting protein 1 OS=Homo sapiens GN=CYFIP1;Cytoplasmic FMR1-interacting protein 1 OS=Homo sapiens GN=CYFIP1 PE=1 SV=1	5.8	2	0.014	FQILNDEIITILDK+YAPLHLVPLIER
906a	sp|Q6NZ67|MZT2B_HUMAN sp|Q6P582|MZT2A_HUMAN tr|B8ZZ87|B8ZZ87_HUMAN tr|H7C173|H7C173_HUMAN tr|H7C202|H7C202_HUMAN	0.9999	Mitotic-spindle organizing protein 2B OS=Homo sapiens GN=MZT2B PE=1 SV=1;Mitotic-spindle organizing protein 2A OS=Homo sapiens GN=MZT2A PE=1 SV=2;Isoform of Q6NZ67, Mitotic-spindle organizing protein 2B OS=Homo sapiens GN=MZT2B PE=1 SV=1;Isoform of Q6NZ67, Mitotic-spindle organizing protein 2B (Fragment) OS=Homo sapiens GN=MZT2B PE=1 SV=1;Isoform of Q6P582, Mitotic-spindle organizing protein 2A (…	23.8	2	0.016	ILVDLLK+LASEPQDPAAVSLPTSSVPETR
904a	sp|P42345|MTOR_HUMAN	0.9999	Serine/threonine-protein kinase mTOR OS=Homo sapiens GN=MTOR PE=1 SV=1	1.0	2	0.016	IQSIAPSLQVITSK+VLGLLGALDPYK
903a	sp|P35613-2|BASI_HUMAN sp|P35613|BASI_HUMAN tr|A0A087X2B5|A0A087X2B5_HUMAN tr|I3L192|I3L192_HUMAN	0.9999	Isoform of P35613, Isoform 2 of Basigin OS=Homo sapiens GN=BSG;Basigin OS=Homo sapiens GN=BSG PE=1 SV=2;Isoform of P35613, Basigin (Fragment) OS=Homo sapiens GN=BSG PE=1 SV=1;Isoform of P35613, Basigin (Fragment) OS=Homo sapiens GN=BSG PE=1 SV=7	17.4	2	0.016	GGVVLKEDALPGQK+SESVPPVTDWAWYK
902a	sp|P18085|ARF4_HUMAN	0.9999	ADP-ribosylation factor 4 OS=Homo sapiens GN=ARF4 PE=1 SV=3	15.6	2	0.014	LGEIVTTIPTIGFNVETVEYK+LGLQSLR
901a	sp|P05455|LA_HUMAN tr|E7ERC4|E7ERC4_HUMAN tr|E9PGX9|E9PGX9_HUMAN	0.9999	Lupus La protein OS=Homo sapiens GN=SSB PE=1 SV=2;Isoform of P05455, Lupus La protein (Fragment) OS=Homo sapiens GN=SSB PE=1 SV=1;Isoform of P05455, Lupus La protein (Fragment) OS=Homo sapiens GN=SSB PE=1 SV=1	26.7	2	0.016	GSIFVVFDSIESAK+SPSKPLPEVTDEYKNDVK
900a	sp|O95470|SGPL1_HUMAN	0.9999	Sphingosine-1-phosphate lyase 1 OS=Homo sapiens GN=SGPL1 PE=1 SV=3	5.3	2	0.015	AFEPYLEILEVYSTK+ALPSQGLSSSAVLEK
899a	sp|O75569-2|PRKRA_HUMAN sp|O75569-3|PRKRA_HUMAN sp|O75569|PRKRA_HUMAN	0.9999	Isoform of O75569, Isoform 2 of Interferon-inducible double-stranded RNA-dependent protein kinase activator A OS=Homo sapiens GN=PRKRA;Isoform of O75569, Isoform 3 of Interferon-inducible double-stranded RNA-dependent protein kinase activator A OS=Homo sapiens GN=PRKRA;Interferon-inducible double-stranded RNA-dependent protein kinase activator A OS=Homo sapiens GN=PRKRA PE=1 SV=1	8.7	2	0.015	AAEAAINILK+LPEYTLSQEGGPAHK
895	sp|Q9Y2U8|MAN1_HUMAN	0.9999	Inner nuclear membrane protein Man1 OS=Homo sapiens GN=LEMD3 PE=1 SV=2	3.2	2	0.014	APPAPLAASEVTNSNSAER+IGGADFLVWR
894	sp|Q9UFF9-2|CNOT8_HUMAN sp|Q9UFF9-3|CNOT8_HUMAN sp|Q9UFF9|CNOT8_HUMAN tr|B7Z9U0|B7Z9U0_HUMAN tr|E5RIL2|E5RIL2_HUMAN	0.9999	Isoform of Q9UFF9, Isoform 2 of CCR4-NOT transcription complex subunit 8 OS=Homo sapiens GN=CNOT8;Isoform of Q9UFF9, Isoform 3 of CCR4-NOT transcription complex subunit 8 OS=Homo sapiens GN=CNOT8;CCR4-NOT transcription complex subunit 8 OS=Homo sapiens GN=CNOT8 PE=1 SV=1;Isoform of Q9UFF9, CCR4-NOT transcription complex subunit 8 OS=Homo sapiens GN=CNOT8 PE=1 SV=1;Isoform of Q9UFF9, CCR4-NOT tran…	19.5	2	0.015	GGLQEVADQLDLQR+LYGLGTGVAQK
893	sp|Q9H4I3-2|TRABD_HUMAN sp|Q9H4I3|TRABD_HUMAN tr|J3KPT4|J3KPT4_HUMAN	0.9999	Isoform of Q9H4I3, Isoform 2 of TraB domain-containing protein OS=Homo sapiens GN=TRABD;TraB domain-containing protein OS=Homo sapiens GN=TRABD PE=1 SV=1;Isoform of Q9H4I3, TraB domain-containing protein OS=Homo sapiens GN=TRABD PE=1 SV=1	8.5	2	0.014	AIAALSFWQK+VSAHITEQLGMAPGGEFR
892	sp|Q9BXW7-2|CECR5_HUMAN sp|Q9BXW7|CECR5_HUMAN	0.9999	Isoform of Q9BXW7, Isoform 1 of Cat eye syndrome critical region protein 5 OS=Homo sapiens GN=CECR5;Cat eye syndrome critical region protein 5 OS=Homo sapiens GN=CECR5 PE=1 SV=1	10.4	2	0.015	LYAVGDNPMSDVYGANLFHQYLQK+VPVVFVTNAGNILQHSK
891	sp|Q96A65|EXOC4_HUMAN	0.9999	Exocyst complex component 4 OS=Homo sapiens GN=EXOC4 PE=1 SV=1	3.4	2	0.015	SGELQGGPDDNLIEGGGTK+SQTGVGELTTQNTR
890	sp|Q92908-2|GATA6_HUMAN sp|Q92908|GATA6_HUMAN	0.9999	Isoform of Q92908, Isoform 2 of Transcription factor GATA-6 OS=Homo sapiens GN=GATA6;Transcription factor GATA-6 OS=Homo sapiens GN=GATA6 PE=1 SV=2	6.5	2	0.015	EPGGYAAAGSGGAGGVSGGGSSLAAMGGR
888	sp|Q8N0X7|SPG20_HUMAN	0.9999	Spartin OS=Homo sapiens GN=SPG20 PE=1 SV=1	4.1	2	0.015	AEEENEFQIPGR+GLATSLQNDLQEVPK
887	sp|Q8IWX8|CHERP_HUMAN tr|J3QK89|J3QK89_HUMAN	0.9999	Calcium homeostasis endoplasmic reticulum protein OS=Homo sapiens GN=CHERP PE=1 SV=3;Isoform of Q8IWX8, Calcium homeostasis endoplasmic reticulum protein OS=Homo sapiens GN=CHERP PE=1 SV=1	2.7	2	0.015	LLAAVEAFYSPPSHDRPR+LLQLWEK
886	sp|Q7L8L6|FAKD5_HUMAN	0.9999	FAST kinase domain-containing protein 5 OS=Homo sapiens GN=FASTKD5 PE=1 SV=1	3.1	2	0.016	ASTLQLGSPR+IQLFDTQDLINVLK
885	sp|Q71RC2-2|LARP4_HUMAN sp|Q71RC2-3|LARP4_HUMAN sp|Q71RC2-4|LARP4_HUMAN sp|Q71RC2-5|LARP4_HUMAN sp|Q71RC2-7|LARP4_HUMAN sp|Q71RC2|LARP4_HUMAN tr|Q96J85|Q96J85_HUMAN tr|X6RLN4|X6RLN4_HUMAN	0.9999	Isoform of Q71RC2, Isoform 2 of La-related protein 4 OS=Homo sapiens GN=LARP4;Isoform of Q71RC2, Isoform 3 of La-related protein 4 OS=Homo sapiens GN=LARP4;Isoform of Q71RC2, Isoform 4 of La-related protein 4 OS=Homo sapiens GN=LARP4;Isoform of Q71RC2, Isoform 5 of La-related protein 4 OS=Homo sapiens GN=LARP4;Isoform of Q71RC2, Isoform 7 of La-related protein 4 OS=Homo sapiens GN=LARP4;La-relate…	8.5	2	0.016	HNPTVTGHQEQTYLQK+SSGGSEHSTEGSVSLGDGQLNR
884	sp|Q5VUD6-2|FA69B_HUMAN sp|Q5VUD6|FA69B_HUMAN tr|A0A087WVG3|A0A087WVG3_HUMAN	0.9999	Isoform of Q5VUD6, Isoform 2 of Protein FAM69B OS=Homo sapiens GN=FAM69B;Protein FAM69B OS=Homo sapiens GN=FAM69B PE=1 SV=3;Isoform of Q5VUD6, Protein FAM69B OS=Homo sapiens GN=FAM69B PE=1 SV=1	8.3	2	0.016	MADLQQVAPEATVR+SVWALLQR
883	sp|Q13459-2|MYO9B_HUMAN sp|Q13459|MYO9B_HUMAN tr|M0R0P8|M0R0P8_HUMAN tr|M0R300|M0R300_HUMAN	0.9999	Isoform of Q13459, Isoform Short of Unconventional myosin-IXb OS=Homo sapiens GN=MYO9B;Unconventional myosin-IXb OS=Homo sapiens GN=MYO9B PE=1 SV=3;Isoform of Q13459, Unconventional myosin-IXb OS=Homo sapiens GN=MYO9B PE=1 SV=1;Isoform of Q13459, Unconventional myosin-IXb (Fragment) OS=Homo sapiens GN=MYO9B PE=1 SV=7	1.1	2	0.016	TPIESLFIEATEK+YLDEFLLNK
882	sp|Q13151|ROA0_HUMAN	0.9999	Heterogeneous nuclear ribonucleoprotein A0 OS=Homo sapiens GN=HNRNPA0 PE=1 SV=1	11.5	2	0.015	GDVAEGDLIEHFSQFGTVEK+GFGFVYFQNHDAADK
881	sp|P50914|RL14_HUMAN tr|E7EPB3|E7EPB3_HUMAN	0.9999	60S ribosomal protein L14 OS=Homo sapiens GN=RPL14 PE=1 SV=4;Isoform of P50914, 60S ribosomal protein L14 OS=Homo sapiens GN=RPL14 PE=1 SV=1	19.4	2	0.015	LVAIVDVIDQNR+VAYVSFGPHAGK
878	sp|O95382-2|M3K6_HUMAN sp|O95382-3|M3K6_HUMAN sp|O95382|M3K6_HUMAN tr|H0Y894|H0Y894_HUMAN	0.9999	Isoform of O95382, Isoform 2 of Mitogen-activated protein kinase kinase kinase 6 OS=Homo sapiens GN=MAP3K6;Isoform of O95382, Isoform 3 of Mitogen-activated protein kinase kinase kinase 6 OS=Homo sapiens GN=MAP3K6;Mitogen-activated protein kinase kinase kinase 6 OS=Homo sapiens GN=MAP3K6 PE=1 SV=3;Isoform of O95382, Mitogen-activated protein kinase kinase kinase 6 (Fragment) OS=Homo sapiens GN=MA…	5.5	2	0.016	DIKGDNVLINTFSGLLK+VPEEPAAEEPASPEESSGLSLLHQESK
529a	sp|Q14103-2|HNRPD_HUMAN sp|Q14103-3|HNRPD_HUMAN sp|Q14103-4|HNRPD_HUMAN sp|Q14103|HNRPD_HUMAN tr|D6RAF8|D6RAF8_HUMAN tr|D6RF44|D6RF44_HUMAN tr|H0Y8G5|H0Y8G5_HUMAN tr|H0YA96|H0YA96_HUMAN	0.9998	Isoform of Q14103, Isoform 2 of Heterogeneous nuclear ribonucleoprotein D0 OS=Homo sapiens GN=HNRNPD;Isoform of Q14103, Isoform 3 of Heterogeneous nuclear ribonucleoprotein D0 OS=Homo sapiens GN=HNRNPD;Isoform of Q14103, Isoform 4 of Heterogeneous nuclear ribonucleoprotein D0 OS=Homo sapiens GN=HNRNPD;Heterogeneous nuclear ribonucleoprotein D0 OS=Homo sapiens GN=HNRNPD PE=1 SV=1;Isoform of Q14103…	10.0	2	0.012	GFGFVLFK+IFVGGLSPDTPEEK
479a	sp|P62873-2|GBB1_HUMAN sp|P62873|GBB1_HUMAN sp|P62879|GBB2_HUMAN sp|Q9HAV0|GBB4_HUMAN tr|B1AKQ8|B1AKQ8_HUMAN tr|C9JIS1|C9JIS1_HUMAN tr|C9JXA5|C9JXA5_HUMAN tr|C9JZN1|C9JZN1_HUMAN tr|E7EP32|E7EP32_HUMAN tr|F6UT28|F6UT28_HUMAN tr|F6X3N5|F6X3N5_HUMAN	0.9998	Isoform of P62873, Isoform 2 of Guanine nucleotide-binding protein G(I)/G(S)/G(T) subunit beta-1 OS=Homo sapiens GN=GNB1;Guanine nucleotide-binding protein G(I)/G(S)/G(T) subunit beta-1 OS=Homo sapiens GN=GNB1 PE=1 SV=3;Guanine nucleotide-binding protein G(I)/G(S)/G(T) subunit beta-2 OS=Homo sapiens GN=GNB2 PE=1 SV=3;Guanine nucleotide-binding protein subunit beta-4 OS=Homo sapiens GN=GNB4 PE=1 S…	19.4	2	0.016	LIIWDSYTTNK+LLVSASQDGK
936a	sp|Q9BST9|RTKN_HUMAN	0.9998	Rhotekin OS=Homo sapiens GN=RTKN PE=1 SV=2	7.1	2	0.016	ASLDSAGGSGSSPILLPTPVVGGPR+LSLFSDLPEDTELQR
934a	sp|Q8IV08|PLD3_HUMAN	0.9998	Phospholipase D3 OS=Homo sapiens GN=PLD3 PE=1 SV=1	4.3	2	0.016	LFVVPADEAQAR+SQLEAIFLR
933a	sp|P63151-2|2ABA_HUMAN sp|P63151|2ABA_HUMAN	0.9998	Isoform of P63151, Isoform 2 of Serine/threonine-protein phosphatase 2A 55 kDa regulatory subunit B alpha isoform OS=Homo sapiens GN=PPP2R2A;Serine/threonine-protein phosphatase 2A 55 kDa regulatory subunit B alpha isoform OS=Homo sapiens GN=PPP2R2A PE=1 SV=1	12.5	2	0.014	GAVDDDVAEADIISTVEFNHSGELLATGDK+RDITLEASRENNKPR+VVIFQQEQENK
932a	sp|P62244|RS15A_HUMAN tr|H3BN98|H3BN98_HUMAN tr|I3L246|I3L246_HUMAN tr|I3L3P7|I3L3P7_HUMAN	0.9998	40S ribosomal protein S15a OS=Homo sapiens GN=RPS15A PE=1 SV=2;Uncharacterized protein (Fragment) OS=Homo sapiens PE=4 SV=2;Isoform of P62244, 40S ribosomal protein S15a OS=Homo sapiens GN=RPS15A PE=1 SV=1;Isoform of P62244, 40S ribosomal protein S15a OS=Homo sapiens GN=RPS15A PE=1 SV=1	23.0	2	0.016	HGYIGEFEIIDDHR+MNVLADALK
929a	sp|P06730-2|IF4E_HUMAN sp|P06730-3|IF4E_HUMAN sp|P06730|IF4E_HUMAN tr|D6RBW1|D6RBW1_HUMAN	0.9998	Isoform of P06730, Isoform 2 of Eukaryotic translation initiation factor 4E OS=Homo sapiens GN=EIF4E;Isoform of P06730, Isoform 3 of Eukaryotic translation initiation factor 4E OS=Homo sapiens GN=EIF4E;Eukaryotic translation initiation factor 4E OS=Homo sapiens GN=EIF4E PE=1 SV=2;Isoform of P06730, Eukaryotic translation initiation factor 4E OS=Homo sapiens GN=EIF4E PE=1 SV=1	9.7	2	0.012	IVIGYQSHADTATK+WALWFFK
928a	sp|O76031|CLPX_HUMAN	0.9998	ATP-dependent Clp protease ATP-binding subunit clpX-like, mitochondrial OS=Homo sapiens GN=CLPX PE=1 SV=2	3.5	2	0.013	LAFQQKPPPPPK+TLVQILTEPR
927	sp|Q9Y5M8|SRPRB_HUMAN tr|H7C4H2|H7C4H2_HUMAN	0.9998	Signal recognition particle receptor subunit beta OS=Homo sapiens GN=SRPRB PE=1 SV=3;Isoform of Q9Y5M8, Signal recognition particle receptor subunit beta (Fragment) OS=Homo sapiens GN=SRPRB PE=1 SV=1	20.0	2	0.016	AIVFVVDSAAFQR+SAAPSTLDSSSTAPAQLGK
926	sp|Q9NYY8-2|FAKD2_HUMAN sp|Q9NYY8|FAKD2_HUMAN	0.9998	Isoform of Q9NYY8, Isoform 2 of FAST kinase domain-containing protein 2 OS=Homo sapiens GN=FASTKD2;FAST kinase domain-containing protein 2 OS=Homo sapiens GN=FASTKD2 PE=1 SV=1	5.6	2	0.015	NQVLPLSDVDTTSATDIQR+VAEVLSSLLGGEGHFSK
925	sp|Q9BYI3-3|HYCCI_HUMAN sp|Q9BYI3|HYCCI_HUMAN tr|H7C0W7|H7C0W7_HUMAN	0.9998	Isoform of Q9BYI3, Isoform 3 of Hyccin OS=Homo sapiens GN=FAM126A;Hyccin OS=Homo sapiens GN=FAM126A PE=1 SV=2;Isoform of Q9BYI3, Hyccin (Fragment) OS=Homo sapiens GN=FAM126A PE=1 SV=1	4.1	2	0.014	AQLELYPEPLLVANAIK
924	sp|Q9BRR8|GPTC1_HUMAN	0.9998	G patch domain-containing protein 1 OS=Homo sapiens GN=GPATCH1 PE=1 SV=1	4.7	2	0.013	QLAAATAPIPGATLLDDLITPAK+YDTVLKDEEPGDGLYGWTAPR
923	sp|Q96AG4|LRC59_HUMAN	0.9998	Leucine-rich repeat-containing protein 59 OS=Homo sapiens GN=LRRC59 PE=1 SV=1	9.1	2	0.013	LVNLQHLDLLNNK+WLDLKDNPLDPVLAK
922	sp|Q13772-3|NCOA4_HUMAN sp|Q13772-4|NCOA4_HUMAN sp|Q13772|NCOA4_HUMAN tr|B4DF87|B4DF87_HUMAN tr|B4DZ85|B4DZ85_HUMAN	0.9998	Isoform of Q13772, Isoform 3 of Nuclear receptor coactivator 4 OS=Homo sapiens GN=NCOA4;Isoform of Q13772, Isoform 4 of Nuclear receptor coactivator 4 OS=Homo sapiens GN=NCOA4;Nuclear receptor coactivator 4 OS=Homo sapiens GN=NCOA4 PE=1 SV=1;Isoform of Q13772, Nuclear receptor coactivator 4 OS=Homo sapiens GN=NCOA4 PE=1 SV=1;Isoform of Q13772, Nuclear receptor coactivator 4 OS=Homo sapiens GN=NCO…	4.2	2	0.016	GLENWLLK+GVEIENLGNLK
921	sp|P35869|AHR_HUMAN	0.9998	Aryl hydrocarbon receptor OS=Homo sapiens GN=AHR PE=1 SV=2	2.1	2	0.013	NLGIDFEDIR+SFFDVALK
876b	sp|P07477|TRY1_HUMAN sp|P07478|TRY2_HUMAN sp|Q8NHM4|TRY6_HUMAN tr|A0A087WW55|A0A087WW55_HUMAN tr|A0A0J9YW57|A0A0J9YW57_HUMAN tr|A0A0J9YXX4|A0A0J9YXX4_HUMAN tr|A0A0J9YYC8|A0A0J9YYC8_HUMAN tr|A6XMV8|A6XMV8_HUMAN tr|A6XMV9|A6XMV9_HUMAN tr|E7EQ64|E7EQ64_HUMAN tr|H0Y8D1|H0Y8D1_HUMAN tr|Q5NV56|Q5NV56_HUMAN	0.9997	Trypsin-1 OS=Homo sapiens GN=PRSS1 PE=1 SV=1;Trypsin-2 OS=Homo sapiens GN=PRSS2 PE=1 SV=1;Putative trypsin-6 OS=Homo sapiens GN=PRSS3P2 PE=5 SV=2;Isoform of P07477, Trypsin-1 OS=Homo sapiens GN=PRSS1 PE=1 SV=1;Isoform of P07478, Trypsin-2 OS=Homo sapiens GN=PRSS2 PE=1 SV=1;Isoform of P07478, Trypsin-2 OS=Homo sapiens GN=PRSS2 PE=1 SV=1;Isoform of P07478, Trypsin-2 OS=Homo sapiens GN=PRSS2 PE=1 SV…	8.1	2	0.012	LGEHNIEVLEGNEQFINAAK+VLEGNEQFINAAK
950a	sp|Q9Y3U8|RL36_HUMAN	0.9997	60S ribosomal protein L36 OS=Homo sapiens GN=RPL36 PE=1 SV=3	19.0	2	0.014	EELSNVLAAMR+YPMAVGLNK
949a	sp|Q99683|M3K5_HUMAN	0.9997	Mitogen-activated protein kinase kinase kinase 5 OS=Homo sapiens GN=MAP3K5 PE=1 SV=1	2.1	2	0.014	LSALSAGSNEYLR+NIVQYLGSFSENGFIK
948a	sp|Q96HR8-2|NAF1_HUMAN sp|Q96HR8|NAF1_HUMAN	0.9997	Isoform of Q96HR8, Isoform 2 of H/ACA ribonucleoprotein complex non-core subunit NAF1 OS=Homo sapiens GN=NAF1;H/ACA ribonucleoprotein complex non-core subunit NAF1 OS=Homo sapiens GN=NAF1 PE=1 SV=2	6.7	2	0.016	DFTQYIFTEK+IFEIFGPVAHPFYVLR
947a	sp|Q96D09|GASP2_HUMAN	0.9997	G-protein coupled receptor-associated sorting protein 2 OS=Homo sapiens GN=GPRASP2 PE=1 SV=1	3.3	2	0.013	ELVNVDAETFPGTQGQK+IRDPFIHEISK
946a	sp|Q05519-2|SRS11_HUMAN sp|Q05519|SRS11_HUMAN tr|Q5T760|Q5T760_HUMAN	0.9997	Isoform of Q05519, Isoform 2 of Serine/arginine-rich splicing factor 11 OS=Homo sapiens GN=SRSF11;Serine/arginine-rich splicing factor 11 OS=Homo sapiens GN=SRSF11 PE=1 SV=1;Isoform of Q05519, Serine/arginine-rich-splicing factor 11 (Fragment) OS=Homo sapiens GN=SRSF11 PE=1 SV=1	6.4	2	0.016	ALIVVPYAEGVIPDEAK+TLFGFLGK
945a	sp|P61353|RL27_HUMAN	0.9997	60S ribosomal protein L27 OS=Homo sapiens GN=RPL27 PE=1 SV=2	21.3	2	0.016	NIDDGTSDRPYSHALVAGIDR+VVLVLAGR
944a	sp|P29558|RBMS1_HUMAN tr|F6Y5H0|F6Y5H0_HUMAN	0.9997	RNA-binding motif, single-stranded-interacting protein 1 OS=Homo sapiens GN=RBMS1 PE=1 SV=3;Isoform of P29558, RNA-binding motif, single-stranded-interacting protein 1 OS=Homo sapiens GN=RBMS1 PE=1 SV=1	11.7	2	0.012	GYGFVDFDSPAAAQK+LAGMTLTYDPTTAAIQNGFYPSPYSIATNR
942a	sp|O43395|PRPF3_HUMAN	0.9997	U4/U6 small nuclear ribonucleoprotein Prp3 OS=Homo sapiens GN=PRPF3 PE=1 SV=2	5.0	2	0.013	LPIGNTIQPSQAATFMNDAIEK+VLGTEAVQDPTK
941	sp|Q9HD45|TM9S3_HUMAN tr|Q5TB53|Q5TB53_HUMAN	0.9997	Transmembrane 9 superfamily member 3 OS=Homo sapiens GN=TM9SF3 PE=1 SV=2;Isoform of Q9HD45, Transmembrane 9 superfamily member 3 (Fragment) OS=Homo sapiens GN=TM9SF3 PE=1 SV=7	7.1	2	0.016	DAFVYAIK+YLDPSFFQHR
940	sp|Q70EL1-10|UBP54_HUMAN sp|Q70EL1-7|UBP54_HUMAN sp|Q70EL1-8|UBP54_HUMAN sp|Q70EL1-9|UBP54_HUMAN sp|Q70EL1|UBP54_HUMAN	0.9997	Isoform of Q70EL1, Isoform 7 of Inactive ubiquitin carboxyl-terminal hydrolase 54 OS=Homo sapiens GN=USP54;Isoform of Q70EL1, Isoform 4 of Inactive ubiquitin carboxyl-terminal hydrolase 54 OS=Homo sapiens GN=USP54;Isoform of Q70EL1, Isoform 5 of Inactive ubiquitin carboxyl-terminal hydrolase 54 OS=Homo sapiens GN=USP54;Isoform of Q70EL1, Isoform 6 of Inactive ubiquitin carboxyl-terminal hydrolase…	4.4	2	0.016	LLTSVEVDNIEPSAFHR+TVGEGFLFVLSDAPR
955a	sp|Q8NEY1-2|NAV1_HUMAN sp|Q8NEY1-3|NAV1_HUMAN sp|Q8NEY1-4|NAV1_HUMAN sp|Q8NEY1-6|NAV1_HUMAN sp|Q8NEY1-7|NAV1_HUMAN sp|Q8NEY1|NAV1_HUMAN tr|A0A0A0MRJ3|A0A0A0MRJ3_HUMAN	0.9996	Isoform of Q8NEY1, Isoform 2 of Neuron navigator 1 OS=Homo sapiens GN=NAV1;Isoform of Q8NEY1, Isoform 3 of Neuron navigator 1 OS=Homo sapiens GN=NAV1;Isoform of Q8NEY1, Isoform 4 of Neuron navigator 1 OS=Homo sapiens GN=NAV1;Isoform of Q8NEY1, Isoform 6 of Neuron navigator 1 OS=Homo sapiens GN=NAV1;Isoform of Q8NEY1, Isoform 7 of Neuron navigator 1 OS=Homo sapiens GN=NAV1;Neuron navigator 1 OS=Ho…	3.1	2	0.015	KPPPATGTATVMQTGGSATLSK+LELVESLDSDEVDLK
954a	sp|O00303|EIF3F_HUMAN	0.9996	Eukaryotic translation initiation factor 3 subunit F OS=Homo sapiens GN=EIF3F PE=1 SV=1	9.0	2	0.014	LHPVILASIVDSYER+VIGLSSDLQQVGGASAR
953	sp|Q9H1A4|APC1_HUMAN tr|H0Y564|H0Y564_HUMAN	0.9996	Anaphase-promoting complex subunit 1 OS=Homo sapiens GN=ANAPC1 PE=1 SV=1;Isoform of Q9H1A4, Anaphase-promoting complex subunit 1 (Fragment) OS=Homo sapiens GN=ANAPC1 PE=1 SV=1	2.2	2	0.015	DLETLPFGIALPIR+LLGSLDEVVLLSPVPELR
952	sp|P20700|LMNB1_HUMAN tr|A0A0D9SFE5|A0A0D9SFE5_HUMAN tr|E9PBF6|E9PBF6_HUMAN	0.9996	Lamin-B1 OS=Homo sapiens GN=LMNB1 PE=1 SV=2;Isoform of P20700, Lamin B1, isoform CRA_a OS=Homo sapiens GN=LMNB1 PE=1 SV=1;Isoform of P20700, Lamin-B1 OS=Homo sapiens GN=LMNB1 PE=1 SV=1	8.2	2	0.015	IESLSSQLSNLQK+LSSEMNTSTVNSAR
951	sp|P11166|GTR1_HUMAN	0.9996	Solute carrier family 2, facilitated glucose transporter member 1 OS=Homo sapiens GN=SLC2A1 PE=1 SV=2	3.7	2	0.014	TFDEIASGFR+VTILELFR
960	sp|Q7L0J3-2|SV2A_HUMAN sp|Q7L0J3|SV2A_HUMAN	0.9995	Isoform of Q7L0J3, Isoform 2 of Synaptic vesicle glycoprotein 2A OS=Homo sapiens GN=SV2A;Synaptic vesicle glycoprotein 2A OS=Homo sapiens GN=SV2A PE=1 SV=1	5.0	2	0.015	GGQYFNDKFIGLR+TIHQEDELIEIQSDTGTWYQR
959	sp|P62906|RL10A_HUMAN	0.9995	60S ribosomal protein L10a OS=Homo sapiens GN=RPL10A PE=1 SV=2	9.7	2	0.015	ILGPGLNK+KYDAFLASESLIK
958	sp|P31942-2|HNRH3_HUMAN sp|P31942-3|HNRH3_HUMAN sp|P31942-4|HNRH3_HUMAN sp|P31942-5|HNRH3_HUMAN sp|P31942-6|HNRH3_HUMAN sp|P31942|HNRH3_HUMAN	0.9995	Isoform of P31942, Isoform 2 of Heterogeneous nuclear ribonucleoprotein H3 OS=Homo sapiens GN=HNRNPH3;Isoform of P31942, Isoform 3 of Heterogeneous nuclear ribonucleoprotein H3 OS=Homo sapiens GN=HNRNPH3;Isoform of P31942, Isoform 4 of Heterogeneous nuclear ribonucleoprotein H3 OS=Homo sapiens GN=HNRNPH3;Isoform of P31942, Isoform 5 of Heterogeneous nuclear ribonucleoprotein H3 OS=Homo sapiens GN…	12.2	2	0.014	ATENDIANFFSPLNPIR
956	sp|O00483|NDUA4_HUMAN	0.9995	Cytochrome c oxidase subunit NDUFA4 OS=Homo sapiens GN=NDUFA4 PE=1 SV=1	22.2	2	0.015	FYSVNVDYSK+NNPEPWNK
965a	sp|P49720|PSB3_HUMAN tr|A0A087WUL2|A0A087WUL2_HUMAN	0.9994	Proteasome subunit beta type-3 OS=Homo sapiens GN=PSMB3 PE=1 SV=2;Isoform of P49720, Proteasome subunit beta type-3 (Fragment) OS=Homo sapiens GN=PSMB3 PE=1 SV=1	23.4	2	0.011	FGPYYTEPVIAGLDPK+LYIGLAGLATDVQTVAQR
964	sp|Q9H5Z1-2|DHX35_HUMAN sp|Q9H5Z1|DHX35_HUMAN tr|Q5THR1|Q5THR1_HUMAN	0.9994	Isoform of Q9H5Z1, Isoform 2 of Probable ATP-dependent RNA helicase DHX35 OS=Homo sapiens GN=DHX35;Probable ATP-dependent RNA helicase DHX35 OS=Homo sapiens GN=DHX35 PE=1 SV=2;Isoform of Q9H5Z1, Probable ATP-dependent RNA helicase DHX35 OS=Homo sapiens GN=DHX35 PE=1 SV=1	3.0	2	0.015	ALGIDNVLR+SNLAPVILQLK
963	sp|Q96P67|GPR82_HUMAN	0.9994	Probable G-protein coupled receptor 82 OS=Homo sapiens GN=GPR82 PE=2 SV=1	20.5	2	0.014	QMELGAMISQIAGLIGTTFIGFSFLVVLTSYYSFVSHLR+TSTHIYLSHLVTANLLVCSAMPFMSIYFLK
961	sp|Q6P1L8|RM14_HUMAN	0.9994	39S ribosomal protein L14, mitochondrial OS=Homo sapiens GN=MRPL14 PE=1 SV=1	19.3	2	0.015	FDSNNVVLIEDNGNPVGTR+VLAIAQNFV
968a	sp|P35222|CTNB1_HUMAN tr|B4DGU4|B4DGU4_HUMAN	0.9993	Catenin beta-1 OS=Homo sapiens GN=CTNNB1 PE=1 SV=1;Isoform of P35222, Catenin beta-1 OS=Homo sapiens GN=CTNNB1 PE=1 SV=1	4.8	2	0.015	AAVSHWQQQSYLDSGIHSGATTTAPSLSGK+LVQLLVR
966	sp|P35249-2|RFC4_HUMAN sp|P35249|RFC4_HUMAN tr|C9J8M3|C9J8M3_HUMAN tr|C9JTT7|C9JTT7_HUMAN tr|C9JXZ7|C9JXZ7_HUMAN tr|C9JZI1|C9JZI1_HUMAN	0.9993	Isoform of P35249, Isoform 2 of Replication factor C subunit 4 OS=Homo sapiens GN=RFC4;Replication factor C subunit 4 OS=Homo sapiens GN=RFC4 PE=1 SV=2;Isoform of P35249, Replication factor C subunit 4 (Fragment) OS=Homo sapiens GN=RFC4 PE=1 SV=1;Isoform of P35249, Replication factor C subunit 4 (Fragment) OS=Homo sapiens GN=RFC4 PE=1 SV=1;Isoform of P35249, Replication factor C subunit 4 (Fragme…	15.4	2	0.015	ELFGPELFR+VLELNASDER
972a	sp|P40938|RFC3_HUMAN	0.9992	Replication factor C subunit 3 OS=Homo sapiens GN=RFC3 PE=1 SV=2	7.0	2	0.014	AIYHLEAFVAK+TVAQSQQLETNSQR
971a	sp|P39019|RS19_HUMAN	0.9992	40S ribosomal protein S19 OS=Homo sapiens GN=RPS19 PE=1 SV=2	13.1	2	0.015	DVNQQEFVR+RVLQALEGLK
969	sp|Q9NWB6-2|ARGL1_HUMAN sp|Q9NWB6-3|ARGL1_HUMAN sp|Q9NWB6|ARGL1_HUMAN	0.9992	Isoform of Q9NWB6, Isoform 2 of Arginine and glutamate-rich protein 1 OS=Homo sapiens GN=ARGLU1;Isoform of Q9NWB6, Isoform 3 of Arginine and glutamate-rich protein 1 OS=Homo sapiens GN=ARGLU1;Arginine and glutamate-rich protein 1 OS=Homo sapiens GN=ARGLU1 PE=1 SV=1	8.1	2	0.015	LIEEETAR+QLLEELER
975a	sp|Q8WVR3|CG043_HUMAN	0.9991	Uncharacterized protein C7orf43 OS=Homo sapiens GN=C7orf43 PE=1 SV=2	7.1	2	0.014	LPGTSGCFPCPLNALEEHNFLFQLR+NHLYLGETVRFLLVLR
974a	sp|O60658-2|PDE8A_HUMAN sp|O60658-3|PDE8A_HUMAN sp|O60658-4|PDE8A_HUMAN sp|O60658-5|PDE8A_HUMAN sp|O60658|PDE8A_HUMAN tr|E9PIJ0|E9PIJ0_HUMAN tr|H0YKR1|H0YKR1_HUMAN	0.9991	Isoform of O60658, Isoform 2 of High affinity cAMP-specific and IBMX-insensitive 3',5'-cyclic phosphodiesterase 8A OS=Homo sapiens GN=PDE8A;Isoform of O60658, Isoform 3 of High affinity cAMP-specific and IBMX-insensitive 3',5'-cyclic phosphodiesterase 8A OS=Homo sapiens GN=PDE8A;Isoform of O60658, Isoform 4 of High affinity cAMP-specific and IBMX-insensitive 3',5'-cyclic phosphodiesterase 8A OS=H…	14.0	2	0.015	LSENTVIVGVVR+LVAEDAPSPAAPPLSSGGPR
910a	sp|Q8IUR7-2|ARMC8_HUMAN sp|Q8IUR7-3|ARMC8_HUMAN sp|Q8IUR7-6|ARMC8_HUMAN sp|Q8IUR7-7|ARMC8_HUMAN sp|Q8IUR7-8|ARMC8_HUMAN sp|Q8IUR7|ARMC8_HUMAN tr|B7Z637|B7Z637_HUMAN tr|G5E9V6|G5E9V6_HUMAN tr|G5E9V7|G5E9V7_HUMAN	0.9990	Isoform of Q8IUR7, Isoform 2 of Armadillo repeat-containing protein 8 OS=Homo sapiens GN=ARMC8;Isoform of Q8IUR7, Isoform 3 of Armadillo repeat-containing protein 8 OS=Homo sapiens GN=ARMC8;Isoform of Q8IUR7, Isoform 6 of Armadillo repeat-containing protein 8 OS=Homo sapiens GN=ARMC8;Isoform of Q8IUR7, Isoform 7 of Armadillo repeat-containing protein 8 OS=Homo sapiens GN=ARMC8;Isoform of Q8IUR7, …	6.2	2	0.014	ANLIVLGAVPR+LYASLGANDEDIR
977a	sp|Q96RQ1|ERGI2_HUMAN tr|A0A087WU02|A0A087WU02_HUMAN tr|H0YI50|H0YI50_HUMAN tr|H0YI58|H0YI58_HUMAN	0.9990	Endoplasmic reticulum-Golgi intermediate compartment protein 2 OS=Homo sapiens GN=ERGIC2 PE=1 SV=2;Isoform of Q96RQ1, Endoplasmic reticulum-Golgi intermediate compartment protein 2 OS=Homo sapiens GN=ERGIC2 PE=1 SV=1;Isoform of Q96RQ1, Endoplasmic reticulum-Golgi intermediate compartment protein 2 (Fragment) OS=Homo sapiens GN=ERGIC2 PE=1 SV=1;Isoform of Q96RQ1, Endoplasmic reticulum-Golgi interm…	21.5	2	0.015	IDHLSFGELVPAIINPLDGTEK+ISADTHQFSVTER
976	sp|P19338|NUCL_HUMAN tr|H7BY16|H7BY16_HUMAN	0.9990	Nucleolin OS=Homo sapiens GN=NCL PE=1 SV=3;Isoform of P19338, Nucleolin (Fragment) OS=Homo sapiens GN=NCL PE=1 SV=7	12.5	2	0.010	GLSEDTTEETLKESFDGSVR+VTQDELKEVFEDAAEIR
981a	sp|Q8NEW0|ZNT7_HUMAN	0.9989	Zinc transporter 7 OS=Homo sapiens GN=SLC30A7 PE=2 SV=1	6.9	2	0.015	LIVAPDADAR+WILSQTHNIFTQAGVR
979a	sp|B7ZAQ6-2|GPHRA_HUMAN sp|B7ZAQ6-3|GPHRA_HUMAN sp|B7ZAQ6|GPHRA_HUMAN sp|P0CG08|GPHRB_HUMAN	0.9989	Isoform of B7ZAQ6, Isoform 2 of Golgi pH regulator A OS=Homo sapiens GN=GPR89A;Isoform of B7ZAQ6, Isoform 3 of Golgi pH regulator A OS=Homo sapiens GN=GPR89A;Golgi pH regulator A OS=Homo sapiens GN=GPR89A PE=1 SV=2;Golgi pH regulator B OS=Homo sapiens GN=GPR89B PE=1 SV=1	7.5	2	0.015	NVTDTDILALER+QLFLETADLYATK
984a	sp|Q7KZI7-10|MARK2_HUMAN sp|Q7KZI7-11|MARK2_HUMAN sp|Q7KZI7-12|MARK2_HUMAN sp|Q7KZI7-13|MARK2_HUMAN sp|Q7KZI7-14|MARK2_HUMAN sp|Q7KZI7-15|MARK2_HUMAN sp|Q7KZI7-16|MARK2_HUMAN sp|Q7KZI7-2|MARK2_HUMAN sp|Q7KZI7-3|MARK2_HUMAN sp|Q7KZI7-4|MARK2_HUMAN sp|Q7KZI7-5|MARK2_HUMAN sp|Q7KZI7-6|MARK2_HUMAN sp|Q7KZI7-7|MARK2_HUMAN sp|Q7KZI7-8|MARK2_HUMAN sp|Q7KZI7-9|MARK2_HUMAN sp|Q7KZI7|MARK2_HUMAN tr|E7ETY4|…	0.9988	Isoform of Q7KZI7, Isoform 10 of Serine/threonine-protein kinase MARK2 OS=Homo sapiens GN=MARK2;Isoform of Q7KZI7, Isoform 11 of Serine/threonine-protein kinase MARK2 OS=Homo sapiens GN=MARK2;Isoform of Q7KZI7, Isoform 12 of Serine/threonine-protein kinase MARK2 OS=Homo sapiens GN=MARK2;Isoform of Q7KZI7, Isoform 13 of Serine/threonine-protein kinase MARK2 OS=Homo sapiens GN=MARK2;Isoform of Q7KZ…	3.9	2	0.012	IANELKL+VPVASPSAHNISSSGGAPDR
983a	sp|Q5VYK3|ECM29_HUMAN tr|J3KN16|J3KN16_HUMAN tr|R4GMY1|R4GMY1_HUMAN	0.9988	Proteasome-associated protein ECM29 homolog OS=Homo sapiens GN=ECM29 PE=1 SV=2;Isoform of Q5VYK3, Proteasome-associated protein ECM29 homolog OS=Homo sapiens GN=KIAA0368 PE=1 SV=1;Isoform of Q5VYK3, Proteasome-associated protein ECM29 homolog (Fragment) OS=Homo sapiens GN=KIAA0368 PE=1 SV=1	2.8	2	0.013	LGHAETDEQLQNIISK+VYLGDIPLK
982a	sp|O15504|NUPL2_HUMAN	0.9988	Nucleoporin-like protein 2 OS=Homo sapiens GN=NUPL2 PE=1 SV=1	5.9	2	0.015	IPLKPPPLELLNV+YSNVIQPSSFSK
937a	sp|Q9HAU0-2|PKHA5_HUMAN sp|Q9HAU0-4|PKHA5_HUMAN sp|Q9HAU0-5|PKHA5_HUMAN sp|Q9HAU0-6|PKHA5_HUMAN sp|Q9HAU0-8|PKHA5_HUMAN sp|Q9HAU0|PKHA5_HUMAN tr|A0JP02|A0JP02_HUMAN tr|B4DJX4|B4DJX4_HUMAN	0.9988	Isoform of Q9HAU0, Isoform 2 of Pleckstrin homology domain-containing family A member 5 OS=Homo sapiens GN=PLEKHA5;Isoform of Q9HAU0, Isoform 4 of Pleckstrin homology domain-containing family A member 5 OS=Homo sapiens GN=PLEKHA5;Isoform of Q9HAU0, Isoform 5 of Pleckstrin homology domain-containing family A member 5 OS=Homo sapiens GN=PLEKHA5;Isoform of Q9HAU0, Isoform 6 of Pleckstrin homology do…	3.1	2	0.014	KGLNVIGASDQSPLQSPSNLR+TNSMQQLEQWIK
990a	tr|A0A087WYI0|A0A087WYI0_HUMAN	0.9986	Isoform of Q5TA45, Integrator complex subunit 11 OS=Homo sapiens GN=CPSF3L PE=1 SV=1	7.0	2	0.015	APSSTDTRTGFHVLPHGVNDELEIK+VLIPVFALGR
987a	sp|O43615|TIM44_HUMAN tr|M0QXU7|M0QXU7_HUMAN	0.9986	Mitochondrial import inner membrane translocase subunit TIM44 OS=Homo sapiens GN=TIMM44 PE=1 SV=2;Isoform of O43615, Mitochondrial import inner membrane translocase subunit TIM44 (Fragment) OS=Homo sapiens GN=TIMM44 PE=1 SV=1	9.5	2	0.015	EIDDSVLGQTGPYR+TEMSEVLTEILR
973a	sp|Q13492-2|PICAL_HUMAN sp|Q13492-3|PICAL_HUMAN sp|Q13492-4|PICAL_HUMAN sp|Q13492-5|PICAL_HUMAN sp|Q13492|PICAL_HUMAN	0.9986	Isoform of Q13492, Isoform 2 of Phosphatidylinositol-binding clathrin assembly protein OS=Homo sapiens GN=PICALM;Isoform of Q13492, Isoform 3 of Phosphatidylinositol-binding clathrin assembly protein OS=Homo sapiens GN=PICALM;Isoform of Q13492, Isoform 4 of Phosphatidylinositol-binding clathrin assembly protein OS=Homo sapiens GN=PICALM;Isoform of Q13492, Isoform 5 of Phosphatidylinositol-binding…	8.2	2	0.015	ATTLSNAVSSLASTGLSLTK+LVSDDLDSSLANLVGNLGIGNGTTK
931a	sp|P49821-2|NDUV1_HUMAN sp|P49821|NDUV1_HUMAN tr|E9PMX3|E9PMX3_HUMAN tr|E9PPS5|E9PPS5_HUMAN tr|G3V0I5|G3V0I5_HUMAN	0.9986	Isoform of P49821, Isoform 2 of NADH dehydrogenase [ubiquinone] flavoprotein 1, mitochondrial OS=Homo sapiens GN=NDUFV1;NADH dehydrogenase [ubiquinone] flavoprotein 1, mitochondrial OS=Homo sapiens GN=NDUFV1 PE=1 SV=4;Isoform of P49821, NADH dehydrogenase [ubiquinone] flavoprotein 1, mitochondrial (Fragment) OS=Homo sapiens GN=NDUFV1 PE=1 SV=1;Isoform of P49821, NADH dehydrogenase [ubiquinone] fl…	24.0	2	0.013	GPDWILGEIK+KTSFGSLK
447b	sp|P38919|IF4A3_HUMAN	0.9985	Eukaryotic initiation factor 4A-III OS=Homo sapiens GN=EIF4A3 PE=1 SV=4	11.2	2	0.013	GIYAYGFEKPSAIQQR+KLDYGQHVVAGTPGR+MATTATMATSGSARK
985a	sp|Q96DT7-3|ZBT10_HUMAN sp|Q96DT7-4|ZBT10_HUMAN sp|Q96DT7|ZBT10_HUMAN	0.9984	Isoform of Q96DT7, Isoform 3 of Zinc finger and BTB domain-containing protein 10 OS=Homo sapiens GN=ZBTB10;Isoform of Q96DT7, Isoform 4 of Zinc finger and BTB domain-containing protein 10 OS=Homo sapiens GN=ZBTB10;Zinc finger and BTB domain-containing protein 10 OS=Homo sapiens GN=ZBTB10 PE=1 SV=2	3.5	2	0.014	IASFWATR+YGLIPGASNDFK
993a	sp|Q9H4A3-2|WNK1_HUMAN sp|Q9H4A3-5|WNK1_HUMAN sp|Q9H4A3-6|WNK1_HUMAN sp|Q9H4A3-7|WNK1_HUMAN sp|Q9H4A3|WNK1_HUMAN tr|F5GWT4|F5GWT4_HUMAN	0.9983	Isoform of Q9H4A3, Isoform 2 of Serine/threonine-protein kinase WNK1 OS=Homo sapiens GN=WNK1;Isoform of Q9H4A3, Isoform 4 of Serine/threonine-protein kinase WNK1 OS=Homo sapiens GN=WNK1;Isoform of Q9H4A3, Isoform 5 of Serine/threonine-protein kinase WNK1 OS=Homo sapiens GN=WNK1;Isoform of Q9H4A3, Isoform 6 of Serine/threonine-protein kinase WNK1 OS=Homo sapiens GN=WNK1;Serine/threonine-protein ki…	1.2	2	0.015	EGPVLATSSGAGVFK+IGDLGLATLK
992	sp|Q9NVS2-2|RT18A_HUMAN sp|Q9NVS2|RT18A_HUMAN tr|Q5QPA5|Q5QPA5_HUMAN	0.9983	Isoform of Q9NVS2, Isoform 2 of 28S ribosomal protein S18a, mitochondrial OS=Homo sapiens GN=MRPS18A;28S ribosomal protein S18a, mitochondrial OS=Homo sapiens GN=MRPS18A PE=1 SV=1;Isoform of Q9NVS2, 28S ribosomal protein S18a, mitochondrial (Fragment) OS=Homo sapiens GN=MRPS18A PE=1 SV=8	10.2	2	0.015	MPVGSPLLR+WAPGSVKPIYK
994a	sp|Q9H7S9|ZN703_HUMAN	0.9982	Zinc finger protein 703 OS=Homo sapiens GN=ZNF703 PE=1 SV=1	4.2	2	0.015	FATSEELLSHLR+SAPGAASAAAALK
989a	sp|Q99729-2|ROAA_HUMAN sp|Q99729-3|ROAA_HUMAN tr|A0A087WZV1|A0A087WZV1_HUMAN tr|D6R9P3|D6R9P3_HUMAN tr|D6RBZ0|D6RBZ0_HUMAN tr|D6RD18|D6RD18_HUMAN	0.9981	Isoform of Q99729, Isoform 2 of Heterogeneous nuclear ribonucleoprotein A/B OS=Homo sapiens GN=HNRNPAB;Isoform of Q99729, Isoform 3 of Heterogeneous nuclear ribonucleoprotein A/B OS=Homo sapiens GN=HNRNPAB;Isoform of Q99729, Heterogeneous nuclear ribonucleoprotein A/B OS=Homo sapiens GN=HNRNPAB PE=1 SV=1;Isoform of Q99729, Heterogeneous nuclear ribonucleoprotein A/B OS=Homo sapiens GN=HNRNPAB PE=…	7.9	2	0.014	GFGFILFK+IFVGGLNPEATEEK
995a	sp|Q9NUD5|ZCHC3_HUMAN	0.9979	Zinc finger CCHC domain-containing protein 3 OS=Homo sapiens GN=ZCCHC3 PE=1 SV=1	5.9	2	0.015	DFVVGALILR+NETVDVEDIVTWLK
999a	sp|Q9UKV5|AMFR_HUMAN	0.9976	E3 ubiquitin-protein ligase AMFR OS=Homo sapiens GN=AMFR PE=1 SV=2	7.0	2	0.015	ALSQPEAGPGEPDQLTASLQPEPPAPARPSAGGPR+MSLNIADNNR
998a	sp|P14618-3|KPYM_HUMAN sp|P14618|KPYM_HUMAN	0.9976	Isoform of P14618, Isoform 3 of Pyruvate kinase PKM OS=Homo sapiens GN=PKM;Pyruvate kinase PKM OS=Homo sapiens GN=PKM PE=1 SV=4	8.7	2	0.014	LAPITSDPTEATAVGAVEASFK+TATESFASDPILYRPVAVALDTK
997a	sp|O60284|ST18_HUMAN	0.9976	Suppression of tumorigenicity 18 protein OS=Homo sapiens GN=ST18 PE=1 SV=1	5.3	2	0.014	NRILDKSAPLTSSNTSIPTPSSSPFK+QIEFNFPSQAITSPRATVSK+SVSGCPLADK
996	sp|O15014|ZN609_HUMAN	0.9976	Zinc finger protein 609 OS=Homo sapiens GN=ZNF609 PE=1 SV=2	4.3	2	0.011	AEADKIYSFTDNAPSPSIGGSSR+SMPAVMMQNYPGSYLPSSYSFSPYGSKVSGGEDADKAR
1001a	sp|Q8WXG6-2|MADD_HUMAN sp|Q8WXG6-4|MADD_HUMAN sp|Q8WXG6|MADD_HUMAN	0.9973	Isoform of Q8WXG6, Isoform 2 of MAP kinase-activating death domain protein OS=Homo sapiens GN=MADD;Isoform of Q8WXG6, Isoform 4 of MAP kinase-activating death domain protein OS=Homo sapiens GN=MADD;MAP kinase-activating death domain protein OS=Homo sapiens GN=MADD PE=1 SV=2	2.3	2	0.014	GVFVLEEFVPEIK+VFGLNTLMEIVTEAGPGSGEGNR
1003a	sp|P39060-1|COIA1_HUMAN sp|P39060-2|COIA1_HUMAN sp|P39060|COIA1_HUMAN tr|H7BXV5|H7BXV5_HUMAN	0.9970	Isoform of P39060, Isoform 2 of Collagen alpha-1(XVIII) chain OS=Homo sapiens GN=COL18A1;Isoform of P39060, Isoform 3 of Collagen alpha-1(XVIII) chain OS=Homo sapiens GN=COL18A1;Collagen alpha-1(XVIII) chain OS=Homo sapiens GN=COL18A1 PE=1 SV=5;Isoform of P39060, Collagen alpha-1(XVIII) chain (Fragment) OS=Homo sapiens GN=COL18A1 PE=1 SV=1	4.8	2	0.015	GTDNEVAALQPPVVQLHDSNPYPR+LQDLYSIVR
1002	sp|O14548|COX7R_HUMAN tr|E5RJZ1|E5RJZ1_HUMAN tr|H0YBD2|H0YBD2_HUMAN	0.9970	Cytochrome c oxidase subunit 7A-related protein, mitochondrial OS=Homo sapiens GN=COX7A2L PE=1 SV=2;Isoform of O14548, Cytochrome c oxidase subunit 7A-related protein, mitochondrial OS=Homo sapiens GN=COX7A2L PE=1 SV=1;Isoform of O14548, Cytochrome c oxidase subunit 7A-related protein, mitochondrial (Fragment) OS=Homo sapiens GN=COX7A2L PE=1 SV=1	58.2	2	0.013	LAGAWASEAYSPQGLKPVVSTEAPPIIFATPTK+LTSDSTVYDYAGK
1004a	sp|Q8IWS0-5|PHF6_HUMAN sp|Q8IWS0|PHF6_HUMAN	0.9968	Isoform of Q8IWS0, Isoform 5 of PHD finger protein 6 OS=Homo sapiens GN=PHF6;PHD finger protein 6 OS=Homo sapiens GN=PHF6 PE=1 SV=1	10.0	2	0.013	AEFGDFDIK+TAHNSEADLEESFNEHELEPSSPK
231a	sp|O43739-2|CYH3_HUMAN sp|O43739|CYH3_HUMAN sp|Q99418-2|CYH2_HUMAN sp|Q99418|CYH2_HUMAN tr|A0A0D9SFG6|A0A0D9SFG6_HUMAN	0.9966	Isoform of O43739, Isoform 2 of Cytohesin-3 OS=Homo sapiens GN=CYTH3;Cytohesin-3 OS=Homo sapiens GN=CYTH3 PE=1 SV=2;Isoform of Q99418, Isoform 2 of Cytohesin-2 OS=Homo sapiens GN=CYTH2;Cytohesin-2 OS=Homo sapiens GN=CYTH2 PE=1 SV=2;Isoform of Q99418, Cytohesin-2 OS=Homo sapiens GN=CYTH2 PE=1 SV=1	6.3	2	0.012	GIIPLENLSIR+GINEGGDLPEELLR
1005	sp|P01034|CYTC_HUMAN	0.9965	Cystatin-C OS=Homo sapiens GN=CST3 PE=1 SV=1	19.2	2	0.014	ALDFAVGEYNK+LVGGPMDASVEEEGVRR
1006	sp|Q8N2A8|PLD6_HUMAN	0.9963	Mitochondrial cardiolipin hydrolase OS=Homo sapiens GN=PLD6 PE=1 SV=1	8.3	2	0.014	ENVLITEDDEYVR+LFLEEFER
1007a	sp|Q9UL63|MKLN1_HUMAN	0.9962	Muskelin OS=Homo sapiens GN=MKLN1 PE=1 SV=2	6.0	2	0.014	SGSDFTALGFSDVDHTYAQR+WSSFSSTYLPENILVDKPNDQSSR
1008	sp|Q13523|PRP4B_HUMAN tr|H0YDJ3|H0YDJ3_HUMAN	0.9961	Serine/threonine-protein kinase PRP4 homolog OS=Homo sapiens GN=PRPF4B PE=1 SV=3;Isoform of Q13523, Serine/threonine-protein kinase PRP4 homolog (Fragment) OS=Homo sapiens GN=PRPF4B PE=1 SV=1	4.9	2	0.013	DLLDQILMLDPAKR+RISINQALQHAFIQEK
529b	sp|O14979-2|HNRDL_HUMAN sp|O14979-3|HNRDL_HUMAN sp|O14979|HNRDL_HUMAN tr|A0A087WUK2|A0A087WUK2_HUMAN	0.9958	Isoform of O14979, Isoform 2 of Heterogeneous nuclear ribonucleoprotein D-like OS=Homo sapiens GN=HNRNPDL;Isoform of O14979, Isoform 3 of Heterogeneous nuclear ribonucleoprotein D-like OS=Homo sapiens GN=HNRNPDL;Heterogeneous nuclear ribonucleoprotein D-like OS=Homo sapiens GN=HNRNPDL PE=1 SV=3;Isoform of O14979, Heterogeneous nuclear ribonucleoprotein D-like OS=Homo sapiens GN=HNRNPDL PE=1 SV=1	6.6	2	0.012	DLTEYLSR+GFGFVLFK
1009	sp|Q8TAA9-2|VANG1_HUMAN sp|Q8TAA9|VANG1_HUMAN	0.9956	Isoform of Q8TAA9, Isoform 2 of Vang-like protein 1 OS=Homo sapiens GN=VANGL1;Vang-like protein 1 OS=Homo sapiens GN=VANGL1 PE=1 SV=1	4.4	2	0.014	EAAQAIFPSMAR+FYSLGHLSIQR
1010a	sp|P47897-2|SYQ_HUMAN sp|P47897|SYQ_HUMAN tr|C9J165|C9J165_HUMAN	0.9954	Isoform of P47897, Isoform 2 of Glutamine--tRNA ligase OS=Homo sapiens GN=QARS;Glutamine--tRNA ligase OS=Homo sapiens GN=QARS PE=1 SV=1;Isoform of P47897, Glutamine--tRNA ligase (Fragment) OS=Homo sapiens GN=QARS PE=1 SV=2	6.5	2	0.014	AINFNFGYAK+ATGILLYGLASR
1012a	sp|Q14444-2|CAPR1_HUMAN sp|Q14444|CAPR1_HUMAN tr|E9PLA9|E9PLA9_HUMAN	0.9952	Isoform of Q14444, Isoform 2 of Caprin-1 OS=Homo sapiens GN=CAPRIN1;Caprin-1 OS=Homo sapiens GN=CAPRIN1 PE=1 SV=2;Isoform of Q14444, Caprin-1 (Fragment) OS=Homo sapiens GN=CAPRIN1 PE=1 SV=1	29.0	2	0.014	SSGPPPPSGSSGSEAAAGAGAAAPASQHPATGTGAVQTEAMK+YQEVTNNLEFAK
1011	sp|P04062-2|GLCM_HUMAN sp|P04062-3|GLCM_HUMAN sp|P04062-4|GLCM_HUMAN sp|P04062-5|GLCM_HUMAN sp|P04062|GLCM_HUMAN tr|A0A0G2JLB3|A0A0G2JLB3_HUMAN tr|A0A0G2JNZ0|A0A0G2JNZ0_HUMAN tr|A0A0G2JNZ5|A0A0G2JNZ5_HUMAN	0.9952	Isoform of P04062, Isoform Short of Glucosylceramidase OS=Homo sapiens GN=GBA;Isoform of P04062, Isoform 3 of Glucosylceramidase OS=Homo sapiens GN=GBA;Isoform of P04062, Isoform 4 of Glucosylceramidase OS=Homo sapiens GN=GBA;Isoform of P04062, Isoform 5 of Glucosylceramidase OS=Homo sapiens GN=GBA;Glucosylceramidase OS=Homo sapiens GN=GBA PE=1 SV=3;Isoform of P04062, Glucosylceramidase OS=Homo s…	12.5	2	0.013	ALQLAQRPVSLLASPWTSPTWLK+VVLTDPEAAK
1013	sp|Q8IYU8|MICU2_HUMAN	0.9950	Calcium uptake protein 2, mitochondrial OS=Homo sapiens GN=MICU2 PE=1 SV=2	3.9	2	0.013	VATGQELSNNILDTVFK
1014	sp|A8MXV4|NUD19_HUMAN	0.9948	Nucleoside diphosphate-linked moiety X motif 19 OS=Homo sapiens GN=NUDT19 PE=1 SV=1	9.1	2	0.013	FGLGPAPFSR+TSPPGPAPGPGLALEPPPGLASWR
1015a	sp|P40692-3|MLH1_HUMAN sp|P40692|MLH1_HUMAN tr|H0Y818|H0Y818_HUMAN	0.9946	Isoform of P40692, Isoform 3 of DNA mismatch repair protein Mlh1 OS=Homo sapiens GN=MLH1;DNA mismatch repair protein Mlh1 OS=Homo sapiens GN=MLH1 PE=1 SV=1;Isoform of P40692, DNA mismatch repair protein Mlh1 (Fragment) OS=Homo sapiens GN=MLH1 PE=1 SV=1	5.8	2	0.011	APPKPCAGNQGTQITVEDLFYNIATR+TLPNASTVDNIR
1016	sp|O15360|FANCA_HUMAN tr|H3BS03|H3BS03_HUMAN	0.9944	Fanconi anemia group A protein OS=Homo sapiens GN=FANCA PE=1 SV=2;Isoform of O15360, Fanconi anemia group A protein (Fragment) OS=Homo sapiens GN=FANCA PE=1 SV=1	13.1	2	0.013	GQGNPVELITK+LFLLQLIPR
1017	sp|P33992|MCM5_HUMAN tr|B1AHB1|B1AHB1_HUMAN	0.9936	DNA replication licensing factor MCM5 OS=Homo sapiens GN=MCM5 PE=1 SV=5;Isoform of P33992, DNA helicase OS=Homo sapiens GN=MCM5 PE=1 SV=1	4.2	2	0.014	LQPFATEADVEEALR+RLAALPNVYEVISK
744b	sp|Q7Z739|YTHD3_HUMAN tr|A0A024R7W5|A0A024R7W5_HUMAN tr|A0A087WY31|A0A087WY31_HUMAN tr|A0A087X0Q1|A0A087X0Q1_HUMAN	0.9917	YTH domain-containing family protein 3 OS=Homo sapiens GN=YTHDF3 PE=1 SV=1;Isoform of Q7Z739, YTH domain family, member 3, isoform CRA_a OS=Homo sapiens GN=YTHDF3 PE=1 SV=1;Isoform of Q7Z739, YTH domain-containing family protein 3 OS=Homo sapiens GN=YTHDF3 PE=1 SV=1;Isoform of Q7Z739, YTH domain-containing family protein 3 OS=Homo sapiens GN=YTHDF3 PE=1 SV=1	5.6	2	0.012	AITDGQAGFGNDTLSK+HTTSIFDDFAHYEK
1019a	sp|Q9Y2X7-3|GIT1_HUMAN sp|Q9Y2X7|GIT1_HUMAN tr|A0A0C4DGN6|A0A0C4DGN6_HUMAN tr|J3QRU8|J3QRU8_HUMAN	0.9908	Isoform of Q9Y2X7, Isoform 3 of ARF GTPase-activating protein GIT1 OS=Homo sapiens GN=GIT1;ARF GTPase-activating protein GIT1 OS=Homo sapiens GN=GIT1 PE=1 SV=2;Isoform of Q9Y2X7, ARF GTPase-activating protein GIT1 OS=Homo sapiens GN=GIT1 PE=1 SV=1;Isoform of Q9Y2X7, ARF GTPase-activating protein GIT1 OS=Homo sapiens GN=GIT1 PE=1 SV=1	3.5	2	0.014	LQAENLQLR+QPPGPVPTPPLPSER
1018a	sp|P26639-2|SYTC_HUMAN sp|P26639|SYTC_HUMAN	0.9908	Isoform of P26639, Isoform 2 of Threonine--tRNA ligase, cytoplasmic OS=Homo sapiens GN=TARS;Threonine--tRNA ligase, cytoplasmic OS=Homo sapiens GN=TARS PE=1 SV=3	3.5	2	0.010	AELNPWPEYIYTR+NELSGALTGLTR
631c	sp|P08134|RHOC_HUMAN sp|P61586|RHOA_HUMAN tr|C9JNR4|C9JNR4_HUMAN tr|C9JX21|C9JX21_HUMAN tr|E9PQH6|E9PQH6_HUMAN tr|Q5JR05|Q5JR05_HUMAN tr|Q5JR07|Q5JR07_HUMAN tr|Q5JR08|Q5JR08_HUMAN	0.9905	Rho-related GTP-binding protein RhoC OS=Homo sapiens GN=RHOC PE=1 SV=1;Transforming protein RhoA OS=Homo sapiens GN=RHOA PE=1 SV=1;Isoform of P61586, Transforming protein RhoA (Fragment) OS=Homo sapiens GN=RHOA PE=1 SV=1;Isoform of P61586, Transforming protein RhoA OS=Homo sapiens GN=RHOA PE=1 SV=1;Isoform of P08134, Rho-related GTP-binding protein RhoC (Fragment) OS=Homo sapiens GN=RHOC PE=1 SV=…	20.2	2	0.012	QVELALWDTAGQEDYDR+VPIILVGNK
1020a	sp|B2RTY4-2|MYO9A_HUMAN sp|B2RTY4-4|MYO9A_HUMAN sp|B2RTY4-5|MYO9A_HUMAN sp|B2RTY4|MYO9A_HUMAN tr|H3BMM1|H3BMM1_HUMAN tr|H3BRD5|H3BRD5_HUMAN	0.9897	Isoform of B2RTY4, Isoform 2 of Unconventional myosin-IXa OS=Homo sapiens GN=MYO9A;Isoform of B2RTY4, Isoform 4 of Unconventional myosin-IXa OS=Homo sapiens GN=MYO9A;Isoform of B2RTY4, Isoform 5 of Unconventional myosin-IXa OS=Homo sapiens GN=MYO9A;Unconventional myosin-IXa OS=Homo sapiens GN=MYO9A PE=1 SV=2;Isoform of B2RTY4, Unconventional myosin-IXa OS=Homo sapiens GN=MYO9A PE=1 SV=1;Isoform o…	1.5	2	0.013	EGNARPIFFTPK+FNIQDFFR
1021	sp|Q9BWH6-2|RPAP1_HUMAN sp|Q9BWH6|RPAP1_HUMAN tr|H3BRE8|H3BRE8_HUMAN	0.9896	Isoform of Q9BWH6, Isoform 2 of RNA polymerase II-associated protein 1 OS=Homo sapiens GN=RPAP1;RNA polymerase II-associated protein 1 OS=Homo sapiens GN=RPAP1 PE=1 SV=3;Isoform of Q9BWH6, RNA polymerase II-associated protein 1 OS=Homo sapiens GN=RPAP1 PE=1 SV=1	3.0	2	0.013	AGYSLQELFHLTR+GLRDQEAEQEAQTIHEENIAR
1022	sp|P11717|MPRI_HUMAN	0.9890	Cation-independent mannose-6-phosphate receptor OS=Homo sapiens GN=IGF2R PE=1 SV=3	1.0	2	0.011	FLHQDIDSGQGIR+YVDQVLQLVYK
1023a	sp|Q8TED0-3|UTP15_HUMAN sp|Q8TED0|UTP15_HUMAN tr|H0Y8P4|H0Y8P4_HUMAN	0.9884	Isoform of Q8TED0, Isoform 3 of U3 small nucleolar RNA-associated protein 15 homolog OS=Homo sapiens GN=UTP15;U3 small nucleolar RNA-associated protein 15 homolog OS=Homo sapiens GN=UTP15 PE=1 SV=3;Isoform of Q8TED0, U3 small nucleolar RNA-associated protein 15 homolog (Fragment) OS=Homo sapiens GN=UTP15 PE=1 SV=1	12.6	2	0.011	EISHVLNFLIR+ELLETLGMMDMLFATMRRK+LLVAGSEDGGVQLFDISGR+LWDIPNSKEILTFK
1110	sp|Q9Y605|MOFA1_HUMAN tr|A0A087WTY9|A0A087WTY9_HUMAN	0.9878	MORF4 family-associated protein 1 OS=Homo sapiens GN=MRFAP1 PE=1 SV=1;Isoform of Q9Y605, MORF4 family-associated protein 1 OS=Homo sapiens GN=MRFAP1 PE=1 SV=1	23.3	2	0.016	TQVEASEESALNHLQNPGDAAEGR
1105	sp|Q9UL42|PNMA2_HUMAN	0.9878	Paraneoplastic antigen Ma2 OS=Homo sapiens GN=PNMA2 PE=1 SV=2	6.3	2	0.016	VIREEEEEEASFENESIEEPEER
1101	sp|Q9NZB2-2|F120A_HUMAN sp|Q9NZB2-4|F120A_HUMAN sp|Q9NZB2-5|F120A_HUMAN sp|Q9NZB2-6|F120A_HUMAN sp|Q9NZB2|F120A_HUMAN	0.9878	Isoform of Q9NZB2, Isoform B of Constitutive coactivator of PPAR-gamma-like protein 1 OS=Homo sapiens GN=FAM120A;Isoform of Q9NZB2, Isoform D of Constitutive coactivator of PPAR-gamma-like protein 1 OS=Homo sapiens GN=FAM120A;Isoform of Q9NZB2, Isoform E of Constitutive coactivator of PPAR-gamma-like protein 1 OS=Homo sapiens GN=FAM120A;Isoform of Q9NZB2, Isoform F of Constitutive coactivator of …	2.1	2	0.014	QTAQQIVSHVQNK
1095	sp|Q9BVG9|PTSS2_HUMAN tr|E9PLE4|E9PLE4_HUMAN tr|E9PS47|E9PS47_HUMAN	0.9878	Phosphatidylserine synthase 2 OS=Homo sapiens GN=PTDSS2 PE=1 SV=1;Isoform of Q9BVG9, Phosphatidylserine synthase 2 OS=Homo sapiens GN=PTDSS2 PE=1 SV=1;Isoform of Q9BVG9, Phosphatidylserine synthase 2 OS=Homo sapiens GN=PTDSS2 PE=1 SV=1	36.7	2	0.016	ASLEEPPDGPSAGQATGPGEGR
1086	sp|Q8TEB9-2|RHBL4_HUMAN sp|Q8TEB9|RHBL4_HUMAN tr|B9A054|B9A054_HUMAN	0.9878	Isoform of Q8TEB9, Isoform 2 of Rhomboid-related protein 4 OS=Homo sapiens GN=RHBDD1;Rhomboid-related protein 4 OS=Homo sapiens GN=RHBDD1 PE=1 SV=1;Isoform of Q8TEB9, Rhomboid-related protein 4 OS=Homo sapiens GN=RHBDD1 PE=1 SV=1	16.0	2	0.016	NYDTYTAGLSEEEQLER
1058	sp|Q12986-2|NFX1_HUMAN sp|Q12986-3|NFX1_HUMAN sp|Q12986|NFX1_HUMAN	0.9878	Isoform of Q12986, Isoform 2 of Transcriptional repressor NF-X1 OS=Homo sapiens GN=NFX1;Isoform of Q12986, Isoform 3 of Transcriptional repressor NF-X1 OS=Homo sapiens GN=NFX1;Transcriptional repressor NF-X1 OS=Homo sapiens GN=NFX1 PE=1 SV=2	3.5	2	0.016	TTPKPEDAGPESTKPVGVFHPDSSEASSR
1049	sp|P61923-2|COPZ1_HUMAN sp|P61923-3|COPZ1_HUMAN sp|P61923-4|COPZ1_HUMAN sp|P61923|COPZ1_HUMAN tr|F8VVA7|F8VVA7_HUMAN tr|F8VYK5|F8VYK5_HUMAN tr|F8W651|F8W651_HUMAN	0.9878	Isoform of P61923, Isoform 2 of Coatomer subunit zeta-1 OS=Homo sapiens GN=COPZ1;Isoform of P61923, Isoform 3 of Coatomer subunit zeta-1 OS=Homo sapiens GN=COPZ1;Isoform of P61923, Isoform 4 of Coatomer subunit zeta-1 OS=Homo sapiens GN=COPZ1;Coatomer subunit zeta-1 OS=Homo sapiens GN=COPZ1 PE=1 SV=1;Isoform of P61923, Coatomer subunit zeta-1 OS=Homo sapiens GN=COPZ1 PE=1 SV=1;Isoform of P61923, …	18.3	2	0.016	VALRGEDVPLTEQTVSQVLQSAK
1047	sp|P61326|MGN_HUMAN sp|Q96A72|MGN2_HUMAN tr|F5H3U9|F5H3U9_HUMAN tr|F5H6N1|F5H6N1_HUMAN tr|F5H6P7|F5H6P7_HUMAN	0.9878	Protein mago nashi homolog OS=Homo sapiens GN=MAGOH PE=1 SV=1;Protein mago nashi homolog 2 OS=Homo sapiens GN=MAGOHB PE=1 SV=1;Isoform of Q96A72, Protein mago nashi homolog 2 OS=Homo sapiens GN=MAGOHB PE=4 SV=1;Isoform of Q96A72, Protein mago nashi homolog 2 OS=Homo sapiens GN=MAGOHB PE=1 SV=1;Isoform of Q96A72, Protein mago nashi homolog 2 OS=Homo sapiens GN=MAGOHB PE=4 SV=1	45.5	2	0.013	IIDDSEITKEDDALWPPPDR
1040	sp|P05067-10|A4_HUMAN sp|P05067-11|A4_HUMAN sp|P05067-2|A4_HUMAN sp|P05067-3|A4_HUMAN sp|P05067-4|A4_HUMAN sp|P05067-5|A4_HUMAN sp|P05067-6|A4_HUMAN sp|P05067-7|A4_HUMAN sp|P05067-8|A4_HUMAN sp|P05067-9|A4_HUMAN sp|P05067|A4_HUMAN tr|A0A0A0MRG2|A0A0A0MRG2_HUMAN tr|E9PG40|E9PG40_HUMAN tr|H7C0V9|H7C0V9_HUMAN	0.9878	Isoform of P05067, Isoform APP639 of Amyloid beta A4 protein OS=Homo sapiens GN=APP;Isoform of P05067, Isoform 11 of Amyloid beta A4 protein OS=Homo sapiens GN=APP;Isoform of P05067, Isoform APP305 of Amyloid beta A4 protein OS=Homo sapiens GN=APP;Isoform of P05067, Isoform L-APP677 of Amyloid beta A4 protein OS=Homo sapiens GN=APP;Isoform of P05067, Isoform APP695 of Amyloid beta A4 protein OS=H…	3.3	2	0.013	THPHFVIPYR
1038	sp|O95873|CF047_HUMAN	0.9878	Uncharacterized protein C6orf47 OS=Homo sapiens GN=C6orf47 PE=2 SV=2	7.1	2	0.016	VSGAASEPSKEEPQVEQLGSK
1029	sp|O43761|SNG3_HUMAN tr|Q96L30|Q96L30_HUMAN	0.9878	Synaptogyrin-3 OS=Homo sapiens GN=SYNGR3 PE=1 SV=2;Isoform of O43761, SYNGR3 protein OS=Homo sapiens GN=SYNGR3 PE=1 SV=1	8.3	2	0.011	AGAALDPVSFAR
1112a	sp|Q8NDF8-3|PAPD5_HUMAN sp|Q8NDF8-5|PAPD5_HUMAN sp|Q8NDF8|PAPD5_HUMAN tr|H3BQM0|H3BQM0_HUMAN	0.9871	Isoform of Q8NDF8, Isoform 3 of Non-canonical poly(A) RNA polymerase PAPD5 OS=Homo sapiens GN=PAPD5;Isoform of Q8NDF8, Isoform 5 of Non-canonical poly(A) RNA polymerase PAPD5 OS=Homo sapiens GN=PAPD5;Non-canonical poly(A) RNA polymerase PAPD5 OS=Homo sapiens GN=PAPD5 PE=1 SV=2;Isoform of Q8NDF8, Non-canonical poly(A) RNA polymerase PAPD5 OS=Homo sapiens GN=PAPD5 PE=1 SV=1	6.1	2	0.010	QAFDYAYVVLSHAVSPIAK+VGSQDVSLESSQAVGK
1113	sp|Q08J23-2|NSUN2_HUMAN sp|Q08J23-3|NSUN2_HUMAN sp|Q08J23|NSUN2_HUMAN	0.9869	Isoform of Q08J23, Isoform 2 of tRNA (cytosine(34)-C(5))-methyltransferase OS=Homo sapiens GN=NSUN2;Isoform of Q08J23, Isoform 3 of tRNA (cytosine(34)-C(5))-methyltransferase OS=Homo sapiens GN=NSUN2;tRNA (cytosine(34)-C(5))-methyltransferase OS=Homo sapiens GN=NSUN2 PE=1 SV=2	4.1	2	0.013	GKASIRTFVPK+ILLTQENPFFR
1130	sp|Q9C0F1-2|CEP44_HUMAN sp|Q9C0F1|CEP44_HUMAN	0.9866	Isoform of Q9C0F1, Isoform 2 of Centrosomal protein of 44 kDa OS=Homo sapiens GN=CEP44;Centrosomal protein of 44 kDa OS=Homo sapiens GN=CEP44 PE=1 SV=2	6.4	2	0.016	SEVERPASIPLSSGYSTASSDSTPR
1129	sp|Q9BQT8-2|ODC_HUMAN sp|Q9BQT8|ODC_HUMAN tr|A0A087WY12|A0A087WY12_HUMAN	0.9866	Isoform of Q9BQT8, Isoform 2 of Mitochondrial 2-oxodicarboxylate carrier OS=Homo sapiens GN=SLC25A21;Mitochondrial 2-oxodicarboxylate carrier OS=Homo sapiens GN=SLC25A21 PE=1 SV=1;Isoform of Q9BQT8, Mitochondrial 2-oxodicarboxylate carrier OS=Homo sapiens GN=SLC25A21 PE=1 SV=1	6.0	2	0.016	NTFAEQPSTVGYAR
1115	sp|P19388|RPAB1_HUMAN tr|A0A087WVZ9|A0A087WVZ9_HUMAN tr|A0A0A0MQR7|A0A0A0MQR7_HUMAN	0.9866	DNA-directed RNA polymerases I, II, and III subunit RPABC1 OS=Homo sapiens GN=POLR2E PE=1 SV=4;Isoform of P19388, DNA-directed RNA polymerases I, II, and III subunit RPABC1 OS=Homo sapiens GN=POLR2E PE=1 SV=1;Isoform of P19388, DNA-directed RNA polymerases I, II, and III subunit RPABC1 OS=Homo sapiens GN=POLR2E PE=1 SV=1	9.2	2	0.015	GYLVTQDELDQTLEEFK
1150	sp|Q2NL68-2|PRSR3_HUMAN sp|Q2NL68-3|PRSR3_HUMAN sp|Q2NL68-4|PRSR3_HUMAN sp|Q2NL68|PRSR3_HUMAN tr|A0A087WZB3|A0A087WZB3_HUMAN tr|C9JFW7|C9JFW7_HUMAN	0.9842	Isoform of Q2NL68, Isoform 2 of Proline and serine-rich protein 3 OS=Homo sapiens GN=PROSER3;Isoform of Q2NL68, Isoform 3 of Proline and serine-rich protein 3 OS=Homo sapiens GN=PROSER3;Isoform of Q2NL68, Isoform 4 of Proline and serine-rich protein 3 OS=Homo sapiens GN=PROSER3;Proline and serine-rich protein 3 OS=Homo sapiens GN=PROSER3 PE=2 SV=1;Isoform of Q2NL68, Proline and serine-rich protei…	9.8	2	0.015	SLPVFSIQDSPFGDAPLGR
1148	sp|P60604-2|UB2G2_HUMAN sp|P60604|UB2G2_HUMAN	0.9842	Isoform of P60604, Isoform 2 of Ubiquitin-conjugating enzyme E2 G2 OS=Homo sapiens GN=UBE2G2;Ubiquitin-conjugating enzyme E2 G2 OS=Homo sapiens GN=UBE2G2 PE=1 SV=1	17.5	2	0.015	ILLSVVSMLAEPNDESGANVDASK
1146	sp|P02794|FRIH_HUMAN tr|E9PK45|E9PK45_HUMAN tr|E9PKM5|E9PKM5_HUMAN tr|E9PKY7|E9PKY7_HUMAN tr|E9PQR3|E9PQR3_HUMAN tr|E9PRK8|E9PRK8_HUMAN	0.9842	Ferritin heavy chain OS=Homo sapiens GN=FTH1 PE=1 SV=2;Isoform of P02794, Ferritin heavy chain OS=Homo sapiens GN=FTH1 PE=1 SV=1;Isoform of P02794, Ferritin heavy chain OS=Homo sapiens GN=FTH1 PE=1 SV=1;Isoform of P02794, Ferritin (Fragment) OS=Homo sapiens GN=FTH1 PE=1 SV=1;Isoform of P02794, Ferritin OS=Homo sapiens GN=FTH1 PE=1 SV=1;Isoform of P02794, Ferritin OS=Homo sapiens GN=FTH1 PE=1 SV=1	26.0	2	0.016	QNYHQDSEAAINR
1145	sp|O96005-3|CLPT1_HUMAN sp|O96005-4|CLPT1_HUMAN sp|O96005|CLPT1_HUMAN	0.9842	Isoform of O96005, Isoform 2 of Cleft lip and palate transmembrane protein 1 OS=Homo sapiens GN=CLPTM1;Isoform of O96005, Isoform 3 of Cleft lip and palate transmembrane protein 1 OS=Homo sapiens GN=CLPTM1;Cleft lip and palate transmembrane protein 1 OS=Homo sapiens GN=CLPTM1 PE=1 SV=1	5.6	2	0.015	EEASTSLPTKPTQGASSASEPQEAPPKPAEDK
[truncated: 331 more rows]
