# Supplementary material for: Comparative interactome analysis of α-arrestin families in human and Drosophila
Source: eLife. 2024 Jan 25;12:RP88328. doi: 10.7554/eLife.88328 (PMC10945707; doi:10.7554/eLife.88328)
Supplement: Figure 1—source data 1. [file elife-88328-fig1-data1.zip › Human/ARRDC2/interact-ARRDC2_2.prot.tsv]

entry no.	protein	protein probability	protein description	percent coverage	tot indep spectra	percent share of spectrum ids	peptides
3	sp|GFP_AEQVI|	1.0000	sp GFP_AEQVI	73.9	311	2.749	AEVKFEGDTLVNR+AEVKFEGDTLVNRIELK+EDGNILGHK+EDGNILGHKLEYNYNSHNVYIMADK+FEGDTLVNR+FEGDTLVNRIELK+FSVSGEGEGDATYGK+FSVSGEGEGDATYGKLTLK+GEELFTGVVPILVELDGDVNGHK+GIDFKEDGNILGHK+GIDFKEDGNILGHKLEYNYNSHNVYIMADK+HNIEDGSVQLADHYQQNTPIGDGPVLLPDNHYLSTQSALSK+LEYNYNSHNVYIMADK+LEYNYNSHNVYIMADKQK+NGIKVNFK+SAMPEGYVQER+TIFFKDDGNYK+TIFFKDDGNYKTR+TRAEVKFEGDTLVNR+YPDHMKQHDFFK
517c	sp|P07437|TBB5_HUMAN tr|Q5JP53|Q5JP53_HUMAN	1.0000	Tubulin beta chain OS=Homo sapiens GN=TUBB PE=1 SV=2;Isoform of P07437, Tubulin beta chain OS=Homo sapiens GN=TUBB PE=1 SV=1	52.6	268	0.761	AILVDLEPGTMDSVR+EVDEQMLNVQNK+FPGQLNADLR+FPGQLNADLRK+FWEVISDEHGIDPTGTYHGDSDLQLDR+GHYTEGAELVDSVLDVVR+IMNTFSVVPSPK+IREEYPDR+IREEYPDRIMNTFSVVPSPK+ISEQFTAMFR+ISVYYNEATGGK+ISVYYNEATGGKYVPR+KLAVNMVPFPR+LAVNMVPFPR+LHFFMPGFAPLTSR+MAVTFIGNSTAIQELFKR+MSMKEVDEQMLNVQNK+NSSYFVEWIPNNVK+RISEQFTAMFR+SGPFGQIFRPDNFVFGQSGAGNNWAK+YLTVAAVFR
517a	sp|P68371|TBB4B_HUMAN	1.0000	Tubulin beta-4B chain OS=Homo sapiens GN=TUBB4B PE=1 SV=1	52.8	255	0.674	ALTVPELTQQMFDAK+AVLVDLEPGTMDSVR+EVDEQMLNVQNK+FPGQLNADLR+FPGQLNADLRK+FWEVISDEHGIDPTGTYHGDSDLQLER+GHYTEGAELVDSVLDVVR+IMNTFSVVPSPK+INVYYNEATGGK+IREEYPDR+IREEYPDRIMNTFSVVPSPK+ISEQFTAMFR+KLAVNMVPFPR+LAVNMVPFPR+LHFFMPGFAPLTSR+MSATFIGNSTAIQELFK+MSATFIGNSTAIQELFKR+MSMKEVDEQMLNVQNK+NSSYFVEWIPNNVK+RISEQFTAMFR+SGPFGQIFRPDNFVFGQSGAGNNWAK+YLTVAAVFR
282a	sp|P05787-2|K2C8_HUMAN sp|P05787|K2C8_HUMAN	1.0000	Isoform of P05787, Isoform 2 of Keratin, type II cytoskeletal 8 OS=Homo sapiens GN=KRT8;Keratin, type II cytoskeletal 8 OS=Homo sapiens GN=KRT8 PE=1 SV=7	71.2	240	1.905	AEAESMYQIK+AEAESMYQIKYEELQSLAGK+AQYEDIANR+ASLEAAIADAEQR+ASLEAAIADAEQRGELAIK+DGKLVSESSDVLPK+DVDEAYMNKVELESR+ELQSQISDTSVVLSMDNSR+EYQELMNVK+FASFIDK+FASFIDKVR+FLEQQNK+GELAIKDANAK+ISSSSFSR+KDVDEAYMNKVELESR+KLLEGEESR+KLLEGEESRLESGMQNMSIHTK+KYEDEINKR+LALDIEIATYR+LALDIEIATYRK+LEAELGNMQGLVEDFKNK+LESGMQNMSIHTK+LKLEAELGNMQGLVEDFK+LKLEAELGNMQGLVEDFKNK+LLEGEESR+LLEGEESRLESGMQNMSIHTK+LQAEIEGLK+LQAEIEGLKGQR+LSE…
517b	sp|Q13885|TBB2A_HUMAN	1.0000	Tubulin beta-2A chain OS=Homo sapiens GN=TUBB2A PE=1 SV=1	52.8	239	0.637	AILVDLEPGTMDSVR+ALTVPELTQQMFDSK+EVDEQMLNVQNK+FPGQLNADLR+FPGQLNADLRK+FWEVISDEHGIDPTGSYHGDSDLQLER+GHYTEGAELVDSVLDVVR+IMNTFSVMPSPK+INVYYNEAAGNK+IREEYPDR+ISEQFTAMFR+KLAVNMVPFPR+LAVNMVPFPR+LHFFMPGFAPLTSR+MSATFIGNSTAIQELFK+MSATFIGNSTAIQELFKR+MSMKEVDEQMLNVQNK+NSSYFVEWIPNNVK+RISEQFTAMFR+SGPFGQIFRPDNFVFGQSGAGNNWAK+YLTVAAIFR
9	sp|O14654|IRS4_HUMAN	1.0000	Insulin receptor substrate 4 OS=Homo sapiens GN=IRS4 PE=1 SV=1	36.4	184	1.643	AAAAAAAAAASGAAIPPLIPPR+AAAAAAAAAASGAAIPPLIPPRR+AAVSAFPTDSLER+AFDEDEDDPYVPMRPGVATPLVSSSDYMPMAPQNVSASK+AIGDGEDEMLFTR+AIGDGEDEMLFTRR+ANPLSLDSAR+APDTNKEDDSKDNDSESDYMFMAPGAGAIPK+AVSVPASFFR+DAASKPSGEGSFSKPGDGGSPSKPSDHEPPK+DAASKPSGEGSFSKPGDGGSPSKPSDHEPPKNK+DAEIPEGAAR+DVWQVIVKPR+EADSSSDYVNMDFTK+EADSSSDYVNMDFTKR+ELSGVFR+ESNTPAPSTQGLPDSWGIIAEPR+EVKDAEIPEGAAR+FVTPSEPVAHSR+GAQDVAGGSNPGAHNPSANLAR+GDNQAGGAAAAA…
297a	sp|P08727|K1C19_HUMAN	1.0000	Keratin, type I cytoskeletal 19 OS=Homo sapiens GN=KRT19 PE=1 SV=4	71.5	178	1.444	AALEDTLAETEAR+ALEAANGELEVK+DAEAWFTSR+DKILGATIENSR+DYSHYYTTIQDLR+DYSHYYTTIQDLRDK+EVAGHTEQLQMSR+FETEQALR+FGPGVAFR+FVSSSSSGAYGGGYGGVLTASDGLLAGNEK+GQVGGQVSVEVDSAPGTDLAK+ILGATIENSR+ITMQNLNDR+IVLQIDNAR+KDAEAWFTSR+KNHEEEISTLR+LAADDFR+LASYLDK+LASYLDKVR+LEQEIATYR+MSVEADINGLR+MSVEADINGLRR+NHEEEISTLR+QNQEYQR+QSSATSSFGGLGGGSVR+SLLEGQEDHYNNLSASK+SQYEVMAEQNR+SQYEVMAEQNRK+SRLEQEIATYR+TDLEMQIEGLK+TDLEMQIEGLKEELA…
517d	sp|P04350|TBB4A_HUMAN	1.0000	Tubulin beta-4A chain OS=Homo sapiens GN=TUBB4A PE=1 SV=2	43.2	176	0.438	ALTVPELTQQMFDAK+AVLVDLEPGTMDSVR+EVDEQMLSVQSK+FPGQLNADLR+FPGQLNADLRK+FWEVISDEHGIDPTGTYHGDSDLQLER+IMNTFSVVPSPK+INVYYNEATGGNYVPR+ISEQFTAMFR+KLAVNMVPFPR+LAVNMVPFPR+LHFFMPGFAPLTSR+NSSYFVEWIPNNVK+RISEQFTAMFR+SGPFGQIFRPDNFVFGQSGAGNNWAK+YLTVAAVFR
517e	sp|Q13509|TBB3_HUMAN tr|A0A0B4J269|A0A0B4J269_HUMAN	1.0000	Tubulin beta-3 chain OS=Homo sapiens GN=TUBB3 PE=1 SV=2;Uncharacterized protein OS=Homo sapiens PE=1 SV=1	32.0	162	0.371	AILVDLEPGTMDSVR+ALTVPELTQQMFDAK+EVDEQMLAIQSK+FPGQLNADLR+FPGQLNADLRK+GHYTEGAELVDSVLDVVR+IMNTFSVVPSPK+ISEQFTAMFR+KLAVNMVPFPR+LAVNMVPFPR+MSSTFIGNSTAIQELFK+NSSYFVEWIPNNVK+RISEQFTAMFR+YLTVATVFR
662a	sp|Q8TBH0|ARRD2_HUMAN	1.0000	Arrestin domain-containing protein 2 OS=Homo sapiens GN=ARRDC2 PE=2 SV=2	47.9	142	1.303	AAVVQTQTFMAR+AFSVQLDGATAGVEPVFSGGQAVAGR+AHVHWTESR+ATLHRPWVPAR+ATLLAPDTGETTTLPPGR+AVVASLAGEPVGPGQR+KVFTVIEPVDINTPALLAPQAGAR+RAVVASLAGEPVGPGQR+SAGSSTAYTQSYSER+SAGSSTAYTQSYSERVEVVSHR+SSSVGSHASFLLDWR+VFTVIEPVDINTPALLAPQAGAR+VLHVDYALK+VLLELSSAAR+YRPPPLYSEEDPNPLLGDMRPR
310b	sp|P0DMV8|HS71A_HUMAN sp|P0DMV9|HS71B_HUMAN tr|A0A0G2JIW1|A0A0G2JIW1_HUMAN	1.0000	Heat shock 70 kDa protein 1A OS=Homo sapiens GN=HSPA1A PE=1 SV=1;Heat shock 70 kDa protein 1B OS=Homo sapiens GN=HSPA1B PE=1 SV=1;Isoform of P0DMV9, Heat shock 70 kDa protein 1B OS=Homo sapiens GN=HSPA1B PE=1 SV=1	45.4	136	1.114	AFYPEEISSMVLTK+AQIHDLVLVGGSTR+ATAGDTHLGGEDFDNR+DAGVIAGLNVLR+FELSGIPPAPR+FGDPVVQSDMK+HWPFQVINDGDKPK+IINEPTAAAIAYGLDR+ITITNDK+ITITNDKGR+KFGDPVVQSDMK+LDKAQIHDLVLVGGSTR+LLQDFFNGR+LLQDFFNGRDLNK+LVNHFVEEFK+LVNHFVEEFKR+MKEIAEAYLGYPVTNAVITVPAYFNDSQR+MVQEAEKYKAEDEVQR+NALESYAFNMK+NAVITVPAYFNDSQR+NQVALNPQNTVFDAK+NQVALNPQNTVFDAKR+SAVEDEGLK+SINPDEAVAYGAAVQAAILMGDK+STLEPVEK+TTPSYVAFTDTER+VEIIANDQGNR+VQVSYKGETK
295a	sp|P08238|HS90B_HUMAN	1.0000	Heat shock protein HSP 90-beta OS=Homo sapiens GN=HSP90AB1 PE=1 SV=4	43.5	133	0.857	ADLINNLGTIAK+ALLFIPR+APFDLFENK+DNSTMGYMMAK+EDQTEYLEER+EGLELPEDEEEK+EGLELPEDEEEKK+EGLELPEDEEEKKK+EKYIDQEELNK+ELISNASDALDK+ELISNASDALDKIR+ELKIDIIPNPQER+EQVANSAFVER+FYEAFSK+GVVDSEDIPLNLSR+HFSVEGQLEFR+HLEINPDHPIVETLR+HNDDEQYAWESSAGGSFTVR+HSQFIGYPITLYLEK+IDIIPNPQER+IEDVGSDEEDDSGKDKK+IRYESLTDPSK+IRYESLTDPSKLDSGK+KHLEINPDHPIVETLR+KRGFEVVYMTEPIDEYCVQQLK+LMKEILDK+NPDDITQEEYGEFYK+RAPFDLFENK+RAPFDLFENKK+RLS…
310a	sp|P11142|HSP7C_HUMAN	1.0000	Heat shock cognate 71 kDa protein OS=Homo sapiens GN=HSPA8 PE=1 SV=1	44.6	131	0.946	ARFEELNADLFR+DAGTIAGLNVLR+EIAEAYLGK+FDDAVVQSDMK+FEELNADLFR+FELTGIPPAPR+HWPFMVVNDAGRPK+IINEPTAAAIAYGLDK+IINEPTAAAIAYGLDKK+ITITNDK+ITITNDKGR+LDKSQIHDIVLVGGSTR+LLQDFFNGK+LLQDFFNGKELNK+LSKEDIER+MKEIAEAYLGK+MVNHFIAEFK+MVNHFIAEFKR+NQTAEKEEFEHQQKELEK+NQVAMNPTNTVFDAK+NQVAMNPTNTVFDAKR+NSLESYAFNMK+QTQTFTTYSDNQPGVLIQVYEGER+RFDDAVVQSDMK+SFYPEEVSSMVLTK+SQIHDIVLVGGSTR+STAGDTHLGGEDFDNR+TTPSYVAFTDTER+TVTNAVVTVPA…
674a	sp|Q93008-1|USP9X_HUMAN sp|Q93008|USP9X_HUMAN	1.0000	Isoform of Q93008, Isoform 2 of Probable ubiquitin carboxyl-terminal hydrolase FAF-X OS=Homo sapiens GN=USP9X;Probable ubiquitin carboxyl-terminal hydrolase FAF-X OS=Homo sapiens GN=USP9X PE=1 SV=3	27.4	121	1.084	AQENYEGSEEVSPPQTK+DDVFGYPQQFEDKPALSK+DGLTISFTK+DHEDYDPQTVR+DSLHQPQYVEK+EICSLFGEAPQNLSQTQRSPHVFYR+EIYTNLGPR+ELDMEPYTVAGVAK+ELLAFQTSEK+ELLAFQTSEKK+EYNIGVLR+FLFTTGFHTK+FNDYFEFPR+GIPDDRDGLFDTIQR+GWLVDLINK+HGNPEEEEWLTAER+HLQVIFGHLAASR+HSGDYFTLLR+IELFVGGELIDPADDRK+ILTDEAVSGWK+KEYNIGVLR+KLIGQLNLK+KLIGQLNLKDK+KLPPVLAIQLK+KQNVQFMHNR+LAEDDKDGVMAHK+LAQQISDEASR+LEGDNVNPESQLIQQSEQSESETAGSTK+LIGQLNLK+LLLTAIGYG…
516a	sp|P68363|TBA1B_HUMAN	1.0000	Tubulin alpha-1B chain OS=Homo sapiens GN=TUBA1B PE=1 SV=1	45.7	115	0.521	AFVHWYVGEGMEEGEFSEAR+AVFVDLEPTVIDEVR+DVNAAIATIK+DYEEVGVDSVEGEGEEEGEEY+EDAANNYAR+EDMAALEK+EDMAALEKDYEEVGVDSVEGEGEEEGEEY+EIIDLVLDR+FDLMYAK+IHFPLATYAPVISAEK+LDHKFDLMYAK+LISQIVSSITASLR+LSVDYGK+LSVDYGKK+NLDIERPTYTNLNR+QIFHPEQLITGK+QLFHPEQLITGKEDAANNYAR+RNLDIERPTYTNLNR+TIGGGDDSFNTFFSETGAGK+VGINYQPPTVVPGGDLAK
295b	sp|P07900-2|HS90A_HUMAN sp|P07900|HS90A_HUMAN	1.0000	Isoform of P07900, Isoform 2 of Heat shock protein HSP 90-alpha OS=Homo sapiens GN=HSP90AA1;Heat shock protein HSP 90-alpha OS=Homo sapiens GN=HSP90AA1 PE=1 SV=5	37.4	113	0.694	ADLINNLGTIAK+AILFVPR+APFDLFENR+APFDLFENRK+DNSTMGYMAAK+DQVANSAFVER+EDQTEYLEER+EGLELPEDEEEK+EGLELPEDEEEKK+EGLELPEDEEEKKK+EKYIDQEELNK+ELHINLIPNK+ELHINLIPNKQDR+ELISNSSDALDK+ELISNSSDALDKIR+GVVDSEDIPLNLSR+HFSVEGQLEFR+HIYYITGETK+HIYYITGETKDQVANSAFVER+HLEINPDHSIIETLR+HNDDEQYAWESSAGGSFTVR+IRYESLTDPSK+IRYESLTDPSKLDSGK+KHLEINPDHSIIETLR+LDSGKELHINLIPNKQDR+LGLGIDEDDPTADDTSAAVTEEMPPLEGDDDTSR+NPDDITNEEYGEFYK+RA…
516b	sp|Q9BQE3|TBA1C_HUMAN tr|F5H5D3|F5H5D3_HUMAN	1.0000	Tubulin alpha-1C chain OS=Homo sapiens GN=TUBA1C PE=1 SV=1;Isoform of Q9BQE3, Tubulin alpha-1C chain OS=Homo sapiens GN=TUBA1C PE=1 SV=1	45.4	112	0.487	AFVHWYVGEGMEEGEFSEAR+AVFVDLEPTVIDEVR+DVNAAIATIK+DYEEVGADSADGEDEGEEY+EDAANNYAR+EDMAALEK+EIIDLVLDR+FDLMYAK+IHFPLATYAPVISAEK+LDHKFDLMYAK+LISQIVSSITASLR+LSVDYGK+LSVDYGKK+NLDIERPTYTNLNR+QIFHPEQLITGK+QLFHPEQLITGKEDAANNYAR+RNLDIERPTYTNLNR+TIGGGDDSFNTFFSETGAGK+VGINYQPPTVVPGGDLAK
282b	sp|P04264|K2C1_HUMAN	1.0000	Keratin, type II cytoskeletal 1 OS=Homo sapiens GN=KRT1 PE=1 SV=6	52.5	107	0.789	AEAESLYQSK+AEAESLYQSKYEELQITAGR+AQYEDIAQK+DVDGAYMTK+DYQELMNTK+FASFIDK+FASFIDKVR+FLEQQNQVLQTK+GGGGGGYGSGGSSYGSGGGSYGSGGGGGGGR+GSYGSGGSSYGSGGGSYGSGGGGGGHGSYGSGSSSGGYR+IEISELNR+KQISNLQQSISDAEQR+KYEDEINKR+LALDIEIATYR+LDSELKNMQDMVEDYR+LLEGEESR+LLRDYQELMNTK+LNDLEDALQQAK+LRSEIDNVKK+MSGECAPNVSVSVSTSHTTISGGGSR+NKLNDLEDALQQAK+NKYEDEINKR+NMQDMVEDYR+NSKIEISELNR+QISNLQQSISDAEQR+QISNLQQSISDAEQRGENALK+QISNLQQSI…
773a	sp|Q9NVI7-2|ATD3A_HUMAN	1.0000	Isoform of Q9NVI7, Isoform 2 of ATPase family AAA domain-containing protein 3A OS=Homo sapiens GN=ATAD3A	52.6	106	0.610	AEGPGRGDEPSPS+AERENADIIR+ATLNAFLYR+DALNLAQMQEQTLQLEQQSK+DKWSNFDPTGLER+EYEAAVEQLK+FMLVLASNQPEQFDWAINDR+GEGAGPPPPLPPAQPGAEGGGDR+INEMVHFDLPGQEER+INEMVHFDLPGQEERER+ITVLEALR+KLALHSGMDYAIMTGGDVAPMGR+LALHSGMDYAIMTGGDVAPMGR+LAQFDYGR+LAQFDYGRK+LFDWANTSR+LKEYEAAVEQLK+LKEYEAAVEQLKSEQIR+LKLAQFDYGR+LLSRPQDALEGVVLSPSLEAR+MYFDKYVLKPATEGK+NILMYGPPGTGK+QQQLLNEENLR+QRYEDQLKQQQLLNEENLR+QTVLESIR+RLLSRPQDALEGVVLSPSLE…
517f	sp|Q9BUF5|TBB6_HUMAN	1.0000	Tubulin beta-6 chain OS=Homo sapiens GN=TUBB6 PE=1 SV=1	41.5	101	0.300	AALVDLEPGTMDSVR+ALTVPELTQQMFDAR+EVDEQMLAIQSK+FPGQLNADLR+FPGQLNADLRK+IMNTFSVMPSPK+INVYYNESSSQK+ISEQFSAMFR+KLAVNMVPFPR+LAVNMVPFPR+LHFFMPGFAPLTSR+LTTPTYGDLNHLVSATMSGVTTSLR+NSSYFVEWIPNNVK+SGPFGQLFRPDNFIFGQTGAGNNWAK+YLTVATVFR
607a	sp|Q5T4S7-2|UBR4_HUMAN sp|Q5T4S7-3|UBR4_HUMAN sp|Q5T4S7-4|UBR4_HUMAN sp|Q5T4S7|UBR4_HUMAN	1.0000	Isoform of Q5T4S7, Isoform 2 of E3 ubiquitin-protein ligase UBR4 OS=Homo sapiens GN=UBR4;Isoform of Q5T4S7, Isoform 3 of E3 ubiquitin-protein ligase UBR4 OS=Homo sapiens GN=UBR4;Isoform of Q5T4S7, Isoform 4 of E3 ubiquitin-protein ligase UBR4 OS=Homo sapiens GN=UBR4;E3 ubiquitin-protein ligase UBR4 OS=Homo sapiens GN=UBR4 PE=1 SV=1	17.0	100	0.902	AAPPPPPPPPPLESSPR+AEHASSLLELASTTK+ALATNPALR+ALGTLGMTTNEK+APSYIEIFGR+AQQALSELHTVEK+ASVVTASSGSALQYDTLISLMEHLK+AVEMTDQLMVPTLGSQEGAFENVR+AVSNINTLLDKADR+AYLLQNFNEEGTTEKPSK+DLDPEVFQR+DNPEATQQMNDLIIGK+EGKDLDPEVFQR+EKLQGFAAVLAIGSSR+ELFDYNLR+ELLEYDLQQR+EPTYQLNIHDIK+ESAFQSEPR+FADKETLIQFLR+FAMEQSFSADTGGGGR+FLSRPALPFILR+FVPLILAR+GITQNALDYMK+GLAIQHPGTQVLIGTDSIPNLHK+GREEWESAALQNANTK+GVLPYVGNLITK+HFSSDAVPHPR+HI…
297b	sp|P35527|K1C9_HUMAN	1.0000	Keratin, type I cytoskeletal 9 OS=Homo sapiens GN=KRT9 PE=1 SV=3	59.2	98	0.829	EIETYHNLLEGGQEDFESSGAGK+FEMEQNLR+FSSSSGYGGGSSR+GGGGSFGYSYGGGSGGGFSASSLGGGFGGGSR+GGSGGSHGGGSGFGGESGGSYGGGEEASGSGGGYGGGSGK+GGSGGSYGGGGSGGGYGGGSGSR+HGVQELEIELQSQLSK+HGVQELEIELQSQLSKK+IKFEMEQNLR+IQDWYDK+IQDWYDKK+KDIENQYETQITQIEHEVSSSGQEVQSSAK+LASYLDK+LASYLDKVQALEEANNDLENK+LEKEIETYHNLLEGGQEDFESSGAGK+MTLDDFR+NHKEEMSQLTGQNSGDVNVEINVAPGK+NHKEEMSQLTGQNSGDVNVEINVAPGKDLTK+NYSPYYNTIDDLK+QFSSSYLSR+QGVDADINGLR…
520a	sp|P78527|PRKDC_HUMAN	1.0000	DNA-dependent protein kinase catalytic subunit OS=Homo sapiens GN=PRKDC PE=1 SV=3	16.5	83	0.723	AALSALESFLK+AFLGELK+APGLGAFR+AQEPESGLSEETQVK+ATQMPEGGQGAPPMYQLYK+AYVPALQMAFK+DLLLNTMSQEEK+DQNILLGTTYR+DYVDLFR+EIFNFVLK+FYGELALK+GGSWIQEINVAEK+GIFTSEIGTK+HNLEIIK+HSSLITPLQAVAQR+HSSLITPLQAVAQRDPIIAK+IAGFDER+ILELSGSSSEDSEK+ILELSGSSSEDSEKVIAGLYQR+KEEENASVIDSAELQAYPALVVEK+KFIQTFGK+LATTILQHWK+LGASLAFNNIYR+LGLPGDEVDNKVK+LGNPIVPLNIR+LLALNSLYSPK+LLEEALLR+LLNFLMK+LLNTWTNR+LLQIIER+LLQIIERYPEETLSLMTK+LNESTFD…
475a	sp|P60709|ACTB_HUMAN sp|P63261|ACTG_HUMAN	1.0000	Actin, cytoplasmic 1 OS=Homo sapiens GN=ACTB PE=1 SV=1;Actin, cytoplasmic 2 OS=Homo sapiens GN=ACTG1 PE=1 SV=1	52.5	81	0.567	AGFAGDDAPR+AVFPSIVGRPR+DLTDYLMK+DLYANTVLSGGTTMYPGIADR+DSYVGDEAQSK+DSYVGDEAQSKR+EITALAPSTMK+GYSFTTTAER+HQGVMVGMGQK+IIAPPER+IWHHTFYNELR+KDLYANTVLSGGTTMYPGIADR+LDLAGRDLTDYLMK+QEYDESGPSIVHR+QEYDESGPSIVHRK+SYELPDGQVITIGNER+TTGIVMDSGDGVTHTVPIYEGYALPHAILR+VAPEEHPVLLTEAPLNPK
260a	sp|O95071-2|UBR5_HUMAN sp|O95071|UBR5_HUMAN	1.0000	Isoform of O95071, Isoform 2 of E3 ubiquitin-protein ligase UBR5 OS=Homo sapiens GN=UBR5;E3 ubiquitin-protein ligase UBR5 OS=Homo sapiens GN=UBR5 PE=1 SV=2	25.0	73	0.678	AASTAPSSTSTPAASSAGLIYIDPSNLR+AEQENNFPTSSIAFLGQNER+AMNQQTTLDTPQLER+ANAHFILK+ARVDEAMELIIAHGR+ATFLGLTNEK+AYPAAITILETAQK+AYSIVIR+EGEEQPVLPEETESSKPGPSAHDLAAQLK+ENGADSILDLGLVDSSEK+EVVFVEDVK+FAQLALER+GLLDVLPK+IDELQVVK+IGFSVQPDRLELGKPDNNDGSK+IGHLLPEEQVYLNQQSGTIR+IVLLSANSIR+KEDLFGRPSQGLYSSSASSGK+LEHTAQTYSELQGER+LLTATNLVTLPNSR+LSLELFGR+LTYQDAVNLQNYVEEK+LYVPLYSSK+MLVVAEQPLHAMR+NNFIPQPIGK+NNPLYHAGAVAFSISAGIP…
282c	sp|P35908|K22E_HUMAN	1.0000	Keratin, type II cytoskeletal 2 epidermal OS=Homo sapiens GN=KRT2 PE=1 SV=2	58.4	72	0.501	AAFGGSGGRGSSSGGGYSSGSSSYGSGGR+AQYEEIAQR+DVDNAYMIK+DYQELMNVK+FASFIDK+FASFIDKVR+FLEQQNQVLQTK+GFSSGSAVVSGGSR+GGGFGGGSSFGGGSGFSGGGFGGGGFGGGR+GGSISGGGYGSGGGK+HGGGGGGFGGGGFGSR+IEISELNR+KYEDEINKR+LALDVEIATYR+LALDVEIATYRK+LNDLEEALQQAK+MSGDLSSNVTVSVTSSTISSNVASK+NKLNDLEEALQQAK+NVQDAIADAEQR+SISISVAGGGGGFGAAGGFGGR+SKEEAEALYHSK+SLVGLGGTK+TAAENDFVTLK+TAAENDFVTLKK+TSQNSELNNMQDLVEDYK+TSQNSELNNMQDLVEDYKK+TSQNSELN…
297c	sp|P13645|K1C10_HUMAN	1.0000	Keratin, type I cytoskeletal 10 OS=Homo sapiens GN=KRT10 PE=1 SV=6	37.5	69	0.527	ALEESNYELEGK+DAEAWFNEK+ELTTEIDNNIEQISSYK+GSLGGGFSSGGFSGGSFSR+IKEWYEK+IRLENEIQTYR+KDAEAWFNEK+LAADDFR+LASYLDK+LASYLDKVR+LENEIQTYR+LKYENEVALR+NHEEEMKDLR+NVQALEIELQSQLALK+NVSTGDVNVEMNAAPGVDLTQLLNNMR+QSVEADINGLR+QSVEADINGLRR+RVLDELTLTK+SEITELR+SKELTTEIDNNIEQISSYK+SLLEGEGSSGGGGR+SQYEQLAEQNR+SQYEQLAEQNRK+VLDELTLTK+VTMQNLNDR+YENEVALR
773b	sp|Q5T9A4|ATD3B_HUMAN	1.0000	ATPase family AAA domain-containing protein 3B OS=Homo sapiens GN=ATAD3B PE=1 SV=1	38.6	68	0.312	AERENADIIR+DKWSNFDPTGLER+EALNLAQMQEQTLQLEQQSK+EIAQLAVSWQATAYASK+EYEAAVEQLK+GEGAGPPPPLPPAQPGAEGGGDR+HILLYGPPGTGK+ITVLEALR+KLALHSGMDYAIMTGGDVAPMGR+LALHSGMDYAIMTGGDVAPMGR+LAQFDYGR+LAQFDYGRK+LFDWANTSR+LKEYEAAVEQLK+LKEYEAAVEQLKSEQIR+LKLAQFDYGR+LLSRPQDVLEGVVLSPSLEAR+QQQLLNEENLR+QRYEDQLKQQQLLNEENLR+QTVLESIR+TAGTLFGEGFR+VRDIAIATR+VTATVAGLTLLAVGVYSAK+YEDQLKQQQLLNEENLR
515a	sp|P68104|EF1A1_HUMAN	1.0000	Elongation factor 1-alpha 1 OS=Homo sapiens GN=EEF1A1 PE=1 SV=1	34.2	68	0.608	EHALLAYTLGVK+EVSTYIK+EVSTYIKK+IGGIGTVPVGR+LPLQDVYK+QLIVGVNK+QTVAVGVIK+RYEEIVK+STTTGHLIYK+SVEMHHEALSEALPGDNVGFNVK+THINIVVIGHVDSGK+TIEKFEK+VETGVLKPGMVVTFAPVNVTTEVK+YEEIVKEVSTYIK+YEEIVKEVSTYIKK+YYVTIIDAPGHR+YYVTIIDAPGHRDFIK
505a	sp|P62829|RL23_HUMAN	1.0000	60S ribosomal protein L23 OS=Homo sapiens GN=RPL23 PE=1 SV=1	45.7	65	0.595	GSAITGPVAK+KDGVFLYFEDNAGVIVNNK+LNRLPAAGVGDMVMATVK+LNRLPAAGVGDMVMATVKK+LPAAGVGDMVMATVK+LPAAGVGDMVMATVKK+NLYIISVK+VHPAVVIR
729a	sp|Q9BUJ2-2|HNRL1_HUMAN sp|Q9BUJ2|HNRL1_HUMAN	1.0000	Isoform of Q9BUJ2, Isoform 2 of Heterogeneous nuclear ribonucleoprotein U-like protein 1 OS=Homo sapiens GN=HNRNPUL1;Heterogeneous nuclear ribonucleoprotein U-like protein 1 OS=Homo sapiens GN=HNRNPUL1 PE=1 SV=2	25.6	57	0.496	APQQQPPPQQPPPPQPPPQQPPPPPSYSPAR+EALGGQALYPHVLVK+HLPSTEPDPHVVR+INEEISVK+KYNILGTNAIMDK+LIQIAAR+LQAALEAEEPDDER+MRPFEGFQR+NYILDQTNVYGSAQR+QGAPTSFLPPEASQLKPDR+QNQFYDTQVIK+QNQFYDTQVIKQENESGYER+RNYILDQTNVYGSAQR+RPLEMEQQQAYRPEMK+RTDEEGKDVPDHAVLEMK+TDEEGKDVPDHAVLEMK+WMGIAFR+YNILGTNAIMDK
809a	sp|Q9UJV9|DDX41_HUMAN tr|J3KNN5|J3KNN5_HUMAN	1.0000	Probable ATP-dependent RNA helicase DDX41 OS=Homo sapiens GN=DDX41 PE=1 SV=2;Isoform of Q9UJV9, Probable ATP-dependent RNA helicase DDX41 (Fragment) OS=Homo sapiens GN=DDX41 PE=1 SV=1	50.8	55	0.475	AGAASLDVIQEVEYVK+AGAASLDVIQEVEYVKEEAK+ARTDEVPAGGSRSEAEDEDDEDYVPYVPLR+DMIGIAFTGSGK+DVLVATDVASK+DYLAHSSMDF+EGKKDVLVATDVASK+FPAAILR+GAAEEEQQDSGSEPRGDEDDIPLGPQSNVSLLDQHQHLK+GDEDDIPLGPQSNVSLLDQHQHLK+GIHHPTPIQIQGIPTILSGR+GITYDDPIKTSWTPPR+GVEAVAIHGGKDQEER+HGVHMMVATPGR+ILESVAEGR+KADVDAIHEYLLLK+KDVLVATDVASK+KDYLAHSSMDF+LLQEDSSPLLR+LMDLLQK+MIDMGFEGDIR+QTLLFSATMPK+SALVKPVTINVGR+SEAEDEDDEDYVPYVPLR+TDEVPAGGSR…
548a	sp|Q13263|TIF1B_HUMAN	1.0000	Transcription intermediary factor 1-beta OS=Homo sapiens GN=TRIM28 PE=1 SV=5	29.0	55	0.497	ADVQSIIGLQR+DHQYQFLEDAVR+DIVENYFMR+FSAVLVEPPPMSLPGAGLSSQELSGGPGDGP+GAAAAATGQPGTAPAGTPGAPPLAGMAIVK+IVAERPGTNSTGPAPMAPPR+KLIYFQLHR+LDLDLTADSQPPVFK+LSPPYSSPQEFAQDVGR+LTEDKADVQSIIGLQR+MAILQIMK+MIVDPVEPHGEMK+MNEAFGDTK+QGSGSSQPMEVQEGYGFGSGDDPYSSAEPHVSGVK+QGSGSSQPMEVQEGYGFGSGDDPYSSAEPHVSGVKR+VFPGSTTEDYNLIVIER
378a	sp|P31689|DNJA1_HUMAN	1.0000	DnaJ homolog subfamily A member 1 OS=Homo sapiens GN=DNAJA1 PE=1 SV=2	40.3	55	0.505	ELYDKGGEQAIK+ETTYYDVLGVKPNATQEELKK+EVEETDEMDQVELVDFDPNQER+EVEETDEMDQVELVDFDPNQERR+FKQISQAYEVLSDAK+HYNGEAYEDDEHHPR+ILEVHIDK+ITFHGEGDQEPGLEPGDIIIVLDQK+KEVEETDEMDQVELVDFDPNQER+KILEVHIDK+QISQAYEVLSDAK+QISQAYEVLSDAKK+TIVITSHPGQIVK+VNFPENGFLSPDK+YHPDKNPNEGEKFK
297e	sp|P02533|K1C14_HUMAN	1.0000	Keratin, type I cytoskeletal 14 OS=Homo sapiens GN=KRT14 PE=1 SV=4	43.2	53	0.249	ALEEANADLEVK+APSTYGGGLSVSSSR+ASLENSLEETK+DAEEWFFTK+EVATNSELVQSGK+GQVGGDVNVEMDAAPGVDLSR+ILNEMRDQYEK+ILTATVDNANVLLQIDNAR+LAADDFR+LASYLDK+LASYLDKVR+LEQEIATYR+LLEGEDAHLSSSQFSSGSQSSR+MSVEADINGLR+MSVEADINGLRR+NHEEEMNALR+TEELNREVATNSELVQSGK+VLDELTLAR+VTMQNLNDR
297d	sp|P05783|K1C18_HUMAN	1.0000	Keratin, type I cytoskeletal 18 OS=Homo sapiens GN=KRT18 PE=1 SV=2	59.5	53	0.430	AQIFANTVDNAR+AQYDELAR+DWSHYFK+ETMQSLNDR+GGMGSGGLATGIAGGLAGMGGIQNEK+GGMGSGGLATGIAGGLAGMGGIQNEKETMQSLNDR+GLQAQIASSGLTVEVDAPK+IVLQIDNAR+LAADDFR+LASYLDR+LASYLDRVR+LEAEIATYR+LLEDGEDFNLGDALDSSNSMQTIQK+LQLETEIEALKEELLFMK+NHEEEVKGLQAQIASSGLTVEVDAPK+QAQEYEALLNIK+QSVENDIHGLR+QSVENDIHGLRK+RLLEDGEDFNLGDALDSSNSMQTIQK+RTVQSLEIDLDSMR+SLGSVQAPSYGARPVSSAASVYAGAGGSGSR+TVQSLEIDLDSMR+VIDDTNITR+VKLEAEIATYR+VKYETELAMR
578a	sp|Q15020|SART3_HUMAN	1.0000	Squamous cell carcinoma antigen recognized by T-cells 3 OS=Homo sapiens GN=SART3 PE=1 SV=1	29.7	52	0.459	AAEKEAALVQQEEEKAEQR+ALQRPSAAAPQAENGPAAAPAVAAPAATEAPK+ALSSVGLHMTK+DLVLSVHNR+EAALVQQEEEK+EAALVQQEEEKAEQR+EFESAIVEAAR+ELWDSIMTR+GADEDDEKEWGDDEEEQPSK+GADEDDEKEWGDDEEEQPSKR+GLALWEAYR+GLAYVEYENESQASQAVMK+HGVDHQVISVTFEK+IQLIFER+KAPGGPMLLPQTYGAR+RRVENSIPAAGETQNVEVAAGPAGK+RVENSIPAAGETQNVEVAAGPAGK+SALQALEMDRK+TEGSLEDWDIAVQK+TQLSLLPR+VAISNPPQR+VENSIPAAGETQNVEVAAGPAGK+YANMWLEYYNLER+YKPYEEALLQAEAPR+YLLAMER+YS…
744a	sp|Q9H0M0-3|WWP1_HUMAN sp|Q9H0M0|WWP1_HUMAN	1.0000	Isoform of Q9H0M0, Isoform 3 of NEDD4-like E3 ubiquitin-protein ligase WWP1 OS=Homo sapiens GN=WWP1;NEDD4-like E3 ubiquitin-protein ligase WWP1 OS=Homo sapiens GN=WWP1 PE=1 SV=1	35.4	51	0.412	FIDTGFSLPFYK+FIDTGFSLPFYKR+GEEGLDYGGIAR+GGPQIAYER+LDLPPYK+LGGSNILVTEENKDEYIGLMTEWR+LPLGGFAELMGSNGPQK+LQLQVTVSSAK+NFEQWQSQR+NQLQGAMQQFNQR+QQSGNANTETLPSGWEQR+QTLFEDSFQQIMALKPYDLR+RLYVIFR+SILEPDTSNSR+SSSAFEAAK+TQGLQNEEPLPEGWEIR+TTQWEDPRTQGLQNEEPLPEGWEIR+TTTFKDPR+TTTWERPQPLPPGWER+TTTWQRPTMESVR+TYYVDHNTR+VYFVNHNTK+YFVDHNTR+YLYSASMLAAENDPYGPLPPGWEK
365a	sp|P27708|PYR1_HUMAN tr|F8VPD4|F8VPD4_HUMAN	1.0000	CAD protein OS=Homo sapiens GN=CAD PE=1 SV=3;Isoform of P27708, CAD protein OS=Homo sapiens GN=CAD PE=1 SV=1	21.0	50	0.468	AAFALGGLGSGFASNR+ALKEENIQTLLINPNIATVQTSQGLADK+ATGYPLAYVAAK+DQMSHLFNVAHTLR+ELSDLESAR+FLSSAAAVSK+GEVAYIDGQVLVPPGYGQDVR+GQPLPPDLLQQAK+HPQPGAVELAAK+IHRASDPGLPAEEPKEK+IIAHAQLLEQHR+KNILLTIGSYK+KVLILGSGGLSIGQAGEFDYSGSQAIK+LFVEALGQIGPAPPLK+LGGAVLSFSEATSSVQK+LGYPVLVR+LLDTIGISQPQWR+LSLDDLLQR+LVQNGTEPSSLPFLDPNARPLVPEVSIK+MAEIGEHVAPSEAANSLEQAQAAAER+MALLATVLGR+NILLTIGSYK+SELLPTVR+SVGEVMGIGR+TPHVLVLGSGVYR+TSSS…
309a	sp|P11021|GRP78_HUMAN	1.0000	78 kDa glucose-regulated protein OS=Homo sapiens GN=HSPA5 PE=1 SV=2	43.6	48	0.426	AKFEELNMDLFR+DAGTIAGLNVMR+DNHLLGTFDLTGIPPAPR+ELEEIVQPIISK+IDTRNELESYAYSLK+IEWLESHQDADIEDFKAK+IINEPTAAAIAYGLDK+IINEPTAAAIAYGLDKR+ITITNDQNR+ITPSYVAFTPEGER+KKELEEIVQPIISK+KSDIDEIVLVGGSTR+KSQIFSTASDNQPTVTIK+KTKPYIQVDIGGGQTK+LTPEEIER+LYGSAGPPPTGEEDTAEKDEL+NELESYAYSLK+NQLTSNPENTVFDAK+NQLTSNPENTVFDAKR+SQIFSTASDNQPTVTIK+TFAPEEISAMVLTK+TKPYIQVDIGGGQTK+TWNDPSVQQDIK+VEIIANDQGNR+VLEDSDLKKSDIDEIVLVGGSTR+VTHAV…
688a	sp|Q96EY1|DNJA3_HUMAN	1.0000	DnaJ homolog subfamily A member 3, mitochondrial OS=Homo sapiens GN=DNAJA3 PE=1 SV=2	24.2	44	0.404	AQGLYETINVTIPPGTQTDQK+EAGEDEEGFLSK+EIFITFR+GGPTVDPEELFR+INSYGYGDHYIHIK+KAYYQLAK+KQYDAYGSAGFDPGASGSQHSYWK+QYDAYGSAGFDPGASGSQHSYWK+REAGEDEEGFLSK+RVMIPVPAGVEDGQTVR+VMIPVPAGVEDGQTVR
619a	sp|Q6P2Q9|PRP8_HUMAN	1.0000	Pre-mRNA-processing-splicing factor 8 OS=Homo sapiens GN=PRPF8 PE=1 SV=2	17.5	43	0.386	ADWWTNTAHYNR+ALDIPLVK+AQIAGYLYGVSPPDNPQVK+AVFWDIK+DINLQDEDWNEFNDINK+DLILADYGK+EELGLIEQAYDNPHEALSR+EMEPLGWIHTQPNESPQLSPQDVTTHAK+EQSQLTATQTR+ETGYTYILPK+GPGNPVPGPLAPLPDYMSEEKLQEK+HDPNMKYELQLANPK+HGDEIITSTTSNYETQTFSSK+IDLTLLNR+IMADNPSWDGEK+ITDAYLDQYLWYEADKR+LIVDHNIADYMTAK+LLILALER+LTLEDLEDSWDR+LTPSGYEWGR+LVVDSHVQYR+NNVNVASLTQSEIR+QILMASGSTTFTK+RLTLEDLEDSWDR+SGMSHEEDQLIPNLYR+SLPVEEQPK+TAEEVAALIR+TNHIY…
285a	sp|P06733|ENOA_HUMAN	1.0000	Alpha-enolase OS=Homo sapiens GN=ENO1 PE=1 SV=2	55.1	43	0.383	AAVPSGASTGIYEALELR+AAVPSGASTGIYEALELRDNDK+AAVPSGASTGIYEALELRDNDKTR+AGYTDKVVIGMDVAASEFFR+DATNVGDEGGFAPNILENK+DYPVVSIEDPFDQDDWGAWQK+FTASAGIQVVGDDLTVTNPK+FTASAGIQVVGDDLTVTNPKR+GNPTVEVDLFTSK+HIADLAGNSEVILPVPAFNVINGGSHAGNK+KLNVTEQEKIDK+LAMQEFMILPVGAANFR+LAQANGWGVMVSHR+LMIEMDGTENK+SGKYDLDFKSPDDPSR+TIAPALVSK+VVIGMDVAASEFFR+YISPDQLADLYK
591a	sp|Q16531|DDB1_HUMAN	1.0000	DNA damage-binding protein 1 OS=Homo sapiens GN=DDB1 PE=1 SV=1	31.1	41	0.371	ALVSEWKEPQAK+ALYYLQIHPQELR+EATADDLIK+EMLGGEIIPR+GAVYSMVEFNGK+GDFILVGDLMR+GESKDLLFILTAK+IAVMELFRPK+IEVQDTSGGTTALRPSASTQALSSSVSSSK+IVVFQYSDGK+KTEPATGFIDGDLIESFLDISRPK+LEELHVIDVK+LEIYVVTAEGLRPVK+LGKDPNTYFIVGTAMVYPEEAEPK+LLASINSTVR+LPSFELLHK+LVFSNVNLK+LYDGLFK+MQEVVANLQYDDGSGMK+MQEVVANLQYDDGSGMKR+QSGESIDIITR+SDPNRETDDTLVLSFVGQTR+SVLLLAYKPMEGNFEEIAR+TKGDFILVGDLMR+TVPLYESPR+TYEVSLR+VTLGTQPTVLR+YLAIAPPII…
823a	sp|Q9UQ35|SRRM2_HUMAN	1.0000	Serine/arginine repetitive matrix protein 2 OS=Homo sapiens GN=SRRM2 PE=1 SV=2	11.7	40	0.353	AAFGISDSYVDGSSFDPQR+AAFGISDSYVDGSSFDPQRR+DVNPGGKEETPGQRPAVTETHQLAELNEK+EETPGQRPAVTETHQLAELNEK+FQSDSSSYPTVDSNSLLGQSR+IPAASAAAMNLASAR+MAPALSGANLTSPR+MGQAPSQSLLPPAQDQPR+MGQAPSQSLLPPAQDQPRSPVPSAFSDQSR+MSQVPAPVPLMSLR+RPNPDILDHER+RVPSPTPAPK+SAHATAPVNIAGSR+SPVPSAFSDQSR+SSTPPGESYFGVSSLQLK+TAAALAPASLTSAR+TAPAANLASR+TAVAPSAVNLADPR+TAVAPSAVNLADPRTPTAPAVNLAGAR+TPAAAAAMNLASPR+TPAALAALSLTGSGTPPTAANYPSSSR+TPQAP…
310c	sp|P54652|HSP72_HUMAN	1.0000	Heat shock-related 70 kDa protein 2 OS=Homo sapiens GN=HSPA2 PE=1 SV=1	20.8	39	0.147	ARFEELNADLFR+FEELNADLFR+IINEPTAAAIAYGLDK+IINEPTAAAIAYGLDKK+ITITNDK+ITITNDKGR+LLQDFFNGK+LLQDFFNGKELNK+NQVAMNPTNTIFDAK+STAGDTHLGGEDFDNR+TLSSSTQASIEIDSLYEGVDFYTSITR+TTPSYVAFTDTER+VEIIANDQGNR
336a	sp|P21333-2|FLNA_HUMAN sp|P21333|FLNA_HUMAN tr|Q60FE5|Q60FE5_HUMAN	1.0000	Isoform of P21333, Isoform 2 of Filamin-A OS=Homo sapiens GN=FLNA;Filamin-A OS=Homo sapiens GN=FLNA PE=1 SV=4;Isoform of P21333, Filamin A OS=Homo sapiens GN=FLNA PE=1 SV=1	17.6	38	0.317	AEAGVPAEFSIWTR+AGVAPLQVK+ANLPQSFQVDTSK+DAGEGLLAVQITDPEGKPK+EAGAGGLAIAVEGPSK+EATTEFSVDAR+EGPYSISVLYGDEEVPR+FADQHVPGSPFSVK+FGGEHVPNSPFQVTALAGDQPSVQPPLR+FNEEHIPDSPFVVPVASPSGDAR+GAGTGGLGLAVEGPSEAK+GLVEPVDVVDNADGTQTVNYVPSR+IANLQTDLSDGLR+LLGWIQNK+NGQHVASSPIPVVISQSEIGDASR+SADFVVEAIGDDVGTLGFSVEGPSQAK+SAGQGEVLVYVEDPAGHQEEAK+TGVAVNKPAEFTVDAK+TGVELGKPTHFTVNAK+VANPSGNLTETYVQDR+VAQPTITDNKDGTVTVR+VEPGLGADNSVVR…
297f	sp|P08779|K1C16_HUMAN	1.0000	Keratin, type I cytoskeletal 16 OS=Homo sapiens GN=KRT16 PE=1 SV=4	41.2	38	0.178	ALEEANADLEVK+ASLENSLEETK+DAETWFLSK+GQTGGDVNVEMDAAPGVDLSR+IIAATIENAQPILQIDNAR+LAADDFR+LASYLDK+LASYLDKVR+LEQEIATYR+LLEGEDAHLSSQQASGQSYSSR+QTVEADVNGLRR+TDLEMQIEGLK+TEELNKEVASNSELVQSSR+VLDELTLAR+VLQGLEIELQSQLSMK+VTMQNLNDR
307a	sp|P10809|CH60_HUMAN	1.0000	60 kDa heat shock protein, mitochondrial OS=Homo sapiens GN=HSPD1 PE=1 SV=2	40.8	37	0.325	ALMLQGVDLLADAVAVTMGPK+GYISPYFINTSK+IGIEIIK+IMQSSSEVGYDAMAGDFVNMVEK+IPAMTIAK+IQEIIEQLDVTTSEYEK+IQEIIEQLDVTTSEYEKEK+ISSIQSIVPALEIANAHR+KISSIQSIVPALEIANAHR+LSDGVAVLK+LVQDVANNTNEEAGDGTTTATVLAR+NAGVEGSLIVEK+TLKIPAMTIAK+TLNDELEIIEGMK+TLNDELEIIEGMKFDR+TVIIEQSWGSPK+VGEVIVTKDDAMLLK+VGGTSDVEVNEK+VGGTSDVEVNEKKDR+VGLQVVAVK+VTDALNATR
457a	sp|P53621-2|COPA_HUMAN sp|P53621|COPA_HUMAN	1.0000	Isoform of P53621, Isoform 2 of Coatomer subunit alpha OS=Homo sapiens GN=COPA;Coatomer subunit alpha OS=Homo sapiens GN=COPA PE=1 SV=2	26.8	36	0.314	ASNLENSTYDLYTIPK+DADSITLFDVQQK+DMSGHYQNALYLGDVSER+DVAVMQLR+EYIVGLSVETER+GFFEGTIASK+GITGVDLFGTTDAVVK+GVNWAAFHPTMPLIVSGADDR+ISPLQFR+KYDEVLHMVR+LLELGPKPEVAQQTR+LLHDQVGVIQFGPYK+LVGQSIIAYLQK+NLSPGAVESDVR+QELILSNSEDK+QLFLQTYAR+QQPLFVSGGDDYK+RLLELGPKPEVAQQTR+SGAWDESGVFIYTTSNHIK+SSGLTAVWVAR+TALNLFFK+TLDLPIYVTR+VLTIDPTEFK+VTTVTEIGKDVIGLR+VWDISGLR+YAVTTGDHGIIR+YVIWSADMSHVALLAK
243a	sp|O60884|DNJA2_HUMAN	1.0000	DnaJ homolog subfamily A member 2 OS=Homo sapiens GN=DNAJA2 PE=1 SV=1	27.4	36	0.308	DGNDLHMTYK+EISFAYEVLSNPEK+EISFAYEVLSNPEKR+ELYDRYGEQGLR+EYHPDKNPNAGDKFK+FDVQFPENNWINPDK+GEGMPQYR+LYDILGVPPGASENELK+LYDILGVPPGASENELKK+RGEDMMHPLK+VSLEDLYNGK+YGEQGLR
135	sp|Q92616|GCN1_HUMAN	1.0000	eIF-2-alpha kinase activator GCN1 OS=Homo sapiens GN=GCN1 PE=1 SV=6	13.0	36	0.312	ALGTLVSHVTLR+ALQAAIQQLAEAQPEATAK+ALVAVLLSR+ASPNTPPGRVDENGPELLPR+DLAPYLPSVTPGLK+EEFAIMQTPAGELYDK+GAAYGLAGLVK+GLGILSLK+HLDQIIPR+ILDVASLEVLNEVNRR+LASQADSTEQVDDTILT+LMDEAVLALR+LMPEIVATASK+LMQQLLESDKYAER+LTSADALRPSVVSITGPLIR+LTTPPVNTR+LYRPPPVLDALGR+QAGAEALSQAVAR+QGEEVFQSLSK+QLDDEEVSEFALDGLK+SGAAQGLAEVMAGLGVEK+SIIQSAQQDSIK+SIIQSAQQDSIKK+SLVSGLIR+VDENGPELLPR+VDPLFTELLNGIR+VLPLEALVTDAGEVTEAGK+VVLPYLVPK
282h	sp|P48668|K2C6C_HUMAN	0.9985	Keratin, type II cytoskeletal 6C OS=Homo sapiens GN=KRT6C PE=1 SV=3	20.2	36	0.087	AIGGGLSSVGGGSSTIK+AQYEEIAQR+EYQELMNVK+FASFIDK+FASFIDKVR+FLEQQNK+KYEDEINKR+LALDVEIATYR+LALDVEIATYRK+NKYEDEINKR+QLDSIVGER+SGFSSISVSR+TAAENEFVTLKK+WTLLQEQGTK
780a	sp|Q9NYU2-2|UGGG1_HUMAN sp|Q9NYU2|UGGG1_HUMAN	1.0000	Isoform of Q9NYU2, Isoform 2 of UDP-glucose:glycoprotein glucosyltransferase 1 OS=Homo sapiens GN=UGGT1;UDP-glucose:glycoprotein glucosyltransferase 1 OS=Homo sapiens GN=UGGT1 PE=1 SV=3	22.3	35	0.298	AIWAALQTQTSNAAK+ANPGAWILR+EGETYFDVVAVVDPVTR+FLFVDADQIVR+FTILDSQGK+GQYQGLSQDPNSLSNLDQDLPNNMIHQVPIK+HLVESTNEMAPLK+HYIFNPR+IEYQFFEDR+ILETTTFFQR+IMMLSVLK+IYSHDGTDSPPDADEVVIVLNNFK+KEPVYLSGYGVELAIK+KYPYVEVNSILGIDSAYDR+LGIEGLSLHNVLK+LNIQPSEADYAVDIR+LRDLHPDLEGQLK+NYLSPTFK+SGYWASHLAGR+SPAISWVNNLEVDSR+TAVSSELRTEVEENQK+VDALLSAQPK+VKVEHVVSVLEK+VWQLQDLSFQTAAR+YVLEPEISFTSDNSFAK
460a	sp|P54886|P5CS_HUMAN	1.0000	Delta-1-pyrroline-5-carboxylate synthase OS=Homo sapiens GN=ALDH18A1 PE=1 SV=2	36.5	35	0.315	AALWALQGGTSVVIANGTHPK+EAVQLVNTR+EMAIPVLEAR+EMMLVTSGAVAFGK+FASYLTFSPSEVK+FGLGAEVGISTSR+GKDHVVSDFSEHGSLK+GPVGLEGLLTTK+ILHLLTQEALSIHGVK+KVGTFFSEVKPAGPTVEQQGEMAR+LASIVEQVSVLQNQGR+LGSAVVTR+LNSLAIGLR+LRHEILLSQSVR+MIDLIIPR+MLATLEPEQR+MNIVPIVNTNDAVVPPAEPNSDLQGVNVISVK+NLNGTLHELLR+TPLFDQIIDMLR+VGTFFSEVKPAGPTVEQQGEMAR+VSGHVITDIVEGK+VSGHVITDIVEGKK+YLHENLPIPQR
395a	sp|P38646|GRP75_HUMAN	1.0000	Stress-70 protein, mitochondrial OS=Homo sapiens GN=HSPA9 PE=1 SV=2	37.8	35	0.322	ASNGDAWVEAHGK+DAGQISGLNVLR+EQQIVIQSSGGLSK+EQQIVIQSSGGLSKDDIENMVK+ERVEAVNMAEGIIHDTETK+ETGVDLTKDNMALQR+LFEMAYK+LLGQFTLIGIPPAPR+LYSPSQIGAFVLMK+MKETAENYLGHTAK+NAVITVPAYFNDSQR+QAASSLQQASLK+QAVTNPNNTFYATK+SDIGEVILVGGMTR+SQVFSTAADGQTQVEIK+TTPSVVAFTADGER+VINEPTAAALAYGLDK+VINEPTAAALAYGLDKSEDK+VLENAEGAR+VQQTVQDLFGR
282f	sp|P02538|K2C6A_HUMAN	1.0000	Keratin, type II cytoskeletal 6A OS=Homo sapiens GN=KRT6A PE=1 SV=3	20.2	35	0.098	AIGGGLSSVGGGSSTIK+AQYEEIAQR+EYQELMNVK+FASFIDK+FASFIDKVR+FLEQQNK+KYEDEINKR+LALDVEIATYR+LALDVEIATYRK+NKYEDEINKR+QLDSIVGER+SGFSSVSVSR+TAAENEFVTLKK+WTLLQEQGTK
251a	sp|O75643|U520_HUMAN	1.0000	U5 small nuclear ribonucleoprotein 200 kDa helicase OS=Homo sapiens GN=SNRNP200 PE=1 SV=2	17.5	35	0.320	AIFEIVLNR+ANSNLVLQADR+DTLGLFLR+EGSASTEVLR+EIDLLLGQTDDTR+ETLLNGVGYLHEGLSPMER+FQIMNEIVYEK+GLIEIISNAAEYENIPIR+HINMDGTINVDDFK+HLILPEK+IIYIAPMR+IVALSSSLSNAK+KADEVLEILK+KVVLLTGETSTDLKLLGK+LELSVHLQPITR+LPDMLNAEIVLGNVQNAK+LYDLNHNEIGELIR+MDTDLETMDLDQGGEALAPR+MQLSAELQSDTEEILSK+MTQNPNYYNLQGISHR+NIEMTQEDVR+SLVQEMVGSFGK+SPTLYGISHDDLKGDPLLDQR+TLVEDLFADK+TNLLLQAHLSR+VFSLSSEFK+VPIPVKESIEEPSAK+VVLLTGETSTDLK+YAQAG…
528a	sp|Q01813|PFKAP_HUMAN	1.0000	ATP-dependent 6-phosphofructokinase, platelet type OS=Homo sapiens GN=PFKP PE=1 SV=2	22.3	34	0.233	AIGVLTSGGDAQGMNAAVR+ASYDVSDSGQLEHVQPWSV+ELVVTQLGYDTR+EWSGLLEELAR+GGTPSAFDR+IIEVVDAIMTTAQSHQR+IKELVVTQLGYDTR+KEWSGLLEELAR+KFLEHLSGAGK+LAIKLPDDQIPK+LPDDQIPK+MLAIYDGFDGFAK+NVIFQPVAELK+NVIFQPVAELKK+NVLGHMQQGGAPSPFDR+SFAGNLNTYKR+TFVLEVMGR
475b	sp|P68032|ACTC_HUMAN sp|P68133|ACTS_HUMAN	1.0000	Actin, alpha cardiac muscle 1 OS=Homo sapiens GN=ACTC1 PE=1 SV=1;Actin, alpha skeletal muscle OS=Homo sapiens GN=ACTA1 PE=1 SV=1	31.6	34	0.141	AGFAGDDAPR+AVFPSIVGRPR+DLTDYLMK+DSYVGDEAQSK+DSYVGDEAQSKR+EITALAPSTMK+HQGVMVGMGQK+IIAPPER+IWHHTFYNELR+LDLAGRDLTDYLMK+SYELPDGQVITIGNER+YPIEHGIITNWDDMEK
282d	sp|P08670|VIME_HUMAN	1.0000	Vimentin OS=Homo sapiens GN=VIM PE=1 SV=4	48.9	34	0.268	DGQVINETSQHHDDLE+EEAENTLQSFR+EMEENFAVEAANYQDTIGR+ETNLDSLPLVDTHSK+ETNLDSLPLVDTHSKR+FADLSEAANR+FLEQQNK+ILLAELEQLK+ILLAELEQLKGQGK+KLLEGEESR+KVESLQEEIAFLK+KVESLQEEIAFLKK+LGDLYEEEMR+LLEGEESR+LQDEIQNMKEEMAR+MALDIEIATYR+NLQEAEEWYK+SLYASSPGGVYATR+SSVPGVRLLQDSVDFSLADAINTEFK+TNEKVELQELNDR+VELQELNDR+VEVERDNLAEDIMR
528b	sp|P17858|PFKAL_HUMAN	1.0000	ATP-dependent 6-phosphofructokinase, liver type OS=Homo sapiens GN=PFKL PE=1 SV=6	20.6	33	0.222	AIGVLTSGGDAQGMNAAVR+AMDDKRFDEATQLR+AMLWLSEK+FDEATQLR+GGSFENNWNIYK+GGTPSAFDR+GQLESIVENIR+IMEVIDAITTTAQSHQR+ISMAAYVSGELEHVTR+KAVAFSPVTELKK+RFDEATQLR+SEWGSLLEELVAEGK+TFVLEVMGR+TNVLGHLQQGGAPTPFDR
192	sp|TRYP_PIG|	1.0000	sp TRYP_PIG	25.1	33	0.275	IITHPNFNGNTLDNDIMLIK+LGEHNIDVLEGNEQFINAAK+LSSPATLNSR+VATVSLPR
847a	sp|Q9Y5V3-2|MAGD1_HUMAN sp|Q9Y5V3|MAGD1_HUMAN	1.0000	Isoform of Q9Y5V3, Isoform 2 of Melanoma-associated antigen D1 OS=Homo sapiens GN=MAGED1;Melanoma-associated antigen D1 OS=Homo sapiens GN=MAGED1 PE=1 SV=3	29.2	32	0.292	APLAAGTWR+APTADTQTQNVNQAK+ASEAVLWEALR+ASEAVLWEALRK+AWNDTTKAPTADTQTQNVNQAK+DIIREYTDVYPEIIER+EYTDVYPEIIER+FIAEVQK+GPNAAYDFSQAATTGELAANK+GPNAAYDFSQAATTGELAANKSEMAFK+GPNGVYDFSQAHNAK+HPLLGDLR+INNLNVEENSSGDQR+KFGIQLK+KINNLNVEENSSGDQR+KLLTYEFVK+LLTYEFVK+MATSQADIETDPGISEPDGATAQTSADGSQAQNLESR+RAPLAAGTWR+RVPNSNPPEYEFLWGLR+VGPNATYNFSQSLNANDLANSRPK
353a	sp|P25705|ATPA_HUMAN	1.0000	ATP synthase subunit alpha, mitochondrial OS=Homo sapiens GN=ATP5A1 PE=1 SV=1	40.9	32	0.281	AVDSLVPIGR+EAYPGDVFYLHSR+FENAFLSHVVSQHQALLGTIR+GIRPAINVGLSVSR+GMSLNLEPDNVGVVVFGNDK+GYLDKLEPSK+HALIIYDDLSK+ILGADTSVDLEETGR+ISVREPMQTGIK+LELAQYR+NVQAEEMVEFSSGLK+RTGAIVDVPVGEELLGR+STVAQLVK+TGAIVDVPVGEELLGR+TGTAEMSSILEER+TSIAIDTIINQK+VLSIGDGIAR+VVDALGNAIDGK+VVDALGNAIDGKGPIGSK
797a	sp|Q9UBS4|DJB11_HUMAN	1.0000	DnaJ homolog subfamily B member 11 OS=Homo sapiens GN=DNAJB11 PE=1 SV=1	26.0	31	0.281	DGMEYPFIGEGEPHVDGEPGDLR+FQDLGAAYEVLSDSEK+FQDLGAAYEVLSDSEKR+GEGLPNFDNNNIK+KGEGLPNFDNNNIK+KLALQLHPDRNPDDPQAQEK+LALQLHPDRNPDDPQAQEK+TLEVEIEPGVR+TLEVEIEPGVRDGMEYPFIGEGEPHVDGEPGDLR+TTQLGPGR
195a	sp|A3KMH1-3|VWA8_HUMAN sp|A3KMH1|VWA8_HUMAN	1.0000	Isoform of A3KMH1, Isoform 3 of von Willebrand factor A domain-containing protein 8 OS=Homo sapiens GN=VWA8;von Willebrand factor A domain-containing protein 8 OS=Homo sapiens GN=VWA8 PE=1 SV=2	18.6	31	0.270	DGLIVYEDSPLVK+DIYYLPFKDQLK+DTTVQTLTLQPSVK+DVTPPQTSGYIEVTDLQSK+EKVPNVPQEALDK+ELTLPEQTFMGYWTIGQAR+ENVVVIHPDFR+ETQDPTAQSLAASLSTR+EVEYIALSR+GNSLTVLDVLEGR+IGAVSAPIYNAHEK+ILPPGEVPLKDIYPK+ISSDQLSSEHLSSAVEQK+LDAGHTVYQVSQAEKDAVPEEVKR+LSQYPNENLHSAVTK+NVFDFDSYNNDMR+NVLPVLNNLLENR+NWLVFYK+RGELEPQLGSPQQKPK+RLSQYPNENLHSAVTK+SLADQGIINYPYSTR+TLILEGLEK+VIALGLPVPR+VNAGTLAVLQR+YGIPIGAKPTSVQLAK+YSGNPLDPPLR
792a	sp|Q9P2P5|HECW2_HUMAN	1.0000	E3 ubiquitin-protein ligase HECW2 OS=Homo sapiens GN=HECW2 PE=1 SV=2	20.4	30	0.278	DLVGFLNMFANK+ELKPGGANIPVTEK+GFYEVVDAR+GMFFNPDPYLK+GSPVSSPQNSPGTQR+GVVQQTESLVR+IFYVDHVNR+ITLLLQSPPVK+KLVSFTLSDLR+LPLQSSRPTSALVHR+LTIPVQR+LVSFTLSDLR+LYVTFVGEEGLDYSGPSR+NPAVMMGAEGMEGGASGNLHSR+QAIGDQMLSYNLGR+RAVSETESLDQGSEPSQVSSETEPSDPAR+RLPADHVSGYLQFK+SNSIQQMEQLNR+TMTNERPEENTNAIDGAGEEADFHQASADFR+TSSTLEIDTEELTSTSSR+TTTWQRPTAPPAPQVLQR+VDEALPPNWEAR+WFWAAVER
750a	sp|Q9H6S0|YTDC2_HUMAN	1.0000	Probable ATP-dependent RNA helicase YTHDC2 OS=Homo sapiens GN=YTHDC2 PE=1 SV=2	19.5	30	0.275	APEPPPALIVR+DVNTNSENWAVVK+EMEFPSSLTSTER+EMFLEDILR+FQNMLEFQTPELLR+FSDFLLTK+FTAGAFSDHMALLR+GESEFDSFR+GFASQVEQLISMGANVHSK+GIWSTTPSNER+GNVFAVEAENR+IAVNIALER+IGQTIGYQIR+LAAIAVAER+LSQSLGLVSK+QSLPVFEKQEEIVK+SFDALNFVTMLK+SQDWGSAGLGGVFK+TLMAGDSTLSTVTHVIVDEVHER+TQLLGQLR+TVLNVTDEYDLLDDGGDAVFSQLTEK+VVLIVGETGSGK
284a	sp|P06576|ATPB_HUMAN	1.0000	ATP synthase subunit beta, mitochondrial OS=Homo sapiens GN=ATP5B PE=1 SV=3	42.2	29	0.268	AHGGYSVFAGVGER+FLSQPFQVAEVFTGHMGK+FTQAGSEVSALLGR+IGLFGGAGVGK+IMDPNIVGSEHYDVAR+IMNVIGEPIDER+IMNVIGEPIDERGPIK+IPSAVGYQPTLATDMGTMQER+LVLEVAQHLGESTVR+LVPLKETIK+TIAMDGTEGLVR+TREGNDLYHEMIESGVINLK+TVLIMELINNVAK+VALVYGQMNEPPGAR+VLDSGAPIKIPVGPETLGR+VVDLLAPYAK
579a	sp|Q15029-2|U5S1_HUMAN sp|Q15029-3|U5S1_HUMAN sp|Q15029|U5S1_HUMAN	1.0000	Isoform of Q15029, Isoform 2 of 116 kDa U5 small nuclear ribonucleoprotein component OS=Homo sapiens GN=EFTUD2;Isoform of Q15029, Isoform 3 of 116 kDa U5 small nuclear ribonucleoprotein component OS=Homo sapiens GN=EFTUD2;116 kDa U5 small nuclear ribonucleoprotein component OS=Homo sapiens GN=EFTUD2 PE=1 SV=1	22.3	28	0.231	DSIVQGFQWGTR+FNTTSVIK+GHVTQDAPIPGSPLYTIK+GLSEDVSISK+GNEEAQIFRPLK+IAVEPVNPSELPK+ILAQVVGDVDTSLPR+ITMIAEPLEK+IYADTFGDINYQEFAK+KGLSEDVSISK+LGEFFQTK+LWGDIYFNPK+LWISVAR+MYSTDDGVQFHAFGR+RLWGDIYFNPK+RVVYSAFLMATPR+STPVTVVLPDTK+TLDELGIHLTKEELK+VLSGTIHAGQPVK
565a	sp|Q14257-2|RCN2_HUMAN sp|Q14257|RCN2_HUMAN	1.0000	Isoform of Q14257, Isoform 2 of Reticulocalbin-2 OS=Homo sapiens GN=RCN2;Reticulocalbin-2 OS=Homo sapiens GN=RCN2 PE=1 SV=1	39.1	28	0.247	AEELHYPLGER+EALLGVQEDVDEYVK+NGDGFVSLEEFLGDYR+NSDDTVTWDEYNIQMYDR+QLHDDYFYHDEL+QQFVEYDK+QQFVEYDKNSDDTVTWDEYNIQMYDR+RSDYDREALLGVQEDVDEYVK+SDYDREALLGVQEDVDEYVK+VIDFDENTALDDAEEESFR+VIDFDENTALDDAEEESFRK+WDPTANEDPEWILVEKDR
514a	sp|P67809|YBOX1_HUMAN	1.0000	Nuclease-sensitive element-binding protein 1 OS=Homo sapiens GN=YBX1 PE=1 SV=3	50.0	28	0.215	AADPPAENSSAPEAEQGGAE+EDGNEEDKENQGDETQGQQPPQR+GAEAANVTGPGGVPVQGSK+NDTKEDVFVHQTAIK+NDTKEDVFVHQTAIKK+NGYGFINR+NYQQNYQNSESGEKNEGSESAPEGQAQQR+RPQYSNPPVQGEVMEGADNQGAGEQGRPVR+SVGDGETVEFDVVEGEK+SVGDGETVEFDVVEGEKGAEAANVTGPGGVPVQGSK
282e	sp|P13647|K2C5_HUMAN	1.0000	Keratin, type II cytoskeletal 5 OS=Homo sapiens GN=KRT5 PE=1 SV=3	25.9	28	0.126	FASFIDK+FASFIDKVR+FLEQQNK+ISISTSGGSFR+KYEDEINKR+LAELEEALQK+LALDVEIATYR+LALDVEIATYRK+MFFDAELSQMQTHVSDTSVVLSMDNNR+NKYEDEINKR+QLDSIVGER+SFSTASAITPSVSR+SRTEAESWYQTK+TEAESWYQTK+TEAESWYQTKYEELQQTAGR+VDALMDEINFMK+WTLLQEQGTK+YEELQQTAGR
439a	sp|P50990|TCPQ_HUMAN	1.0000	T-complex protein 1 subunit theta OS=Homo sapiens GN=CCT8 PE=1 SV=4	38.9	27	0.244	AIADTGANVVVTGGK+APGFAQMLK+AVDDGVNTFK+DIDEVSSLLR+FAEAFEAIPR+GSTDNLMDDIER+HEKEDGAISTIVLR+HFSGLEEAVYR+LATNAAVTVLR+LFVTNDAATILR+LVPGGGATEIELAK+NLRDIDEVSSLLR+NVGLDIEAEVPAVK+QYGNEVFLAK+TAEELMNFSKGEENLMDAQVK+VADMALHYANK+VDQIIMAKPAGGPKPPSGK+YNIMLVR
199a	sp|ALBU_BOVIN|	1.0000	sp ALBU_BOVIN	22.4	27	0.242	AEFVEVTK+FKDLGEEHFK+HLVDEPQNLIK+HPYFYAPELLYYANK+KVPQVSTPTLVEVSR+LGEYGFQNALIVR+LSQKFPK+LVNELTEFAK+LVTDLTK+QTALVELLK+RHPEYAVSVLLR+TVMENFVAFVDK+VPQVSTPTLVEVSR+YLYEIAR
425a	sp|P49327|FAS_HUMAN tr|A0A0U1RQF0|A0A0U1RQF0_HUMAN	1.0000	Fatty acid synthase OS=Homo sapiens GN=FASN PE=1 SV=3;Isoform of P49327, Fatty acid synthase OS=Homo sapiens GN=FASN PE=4 SV=1	11.6	26	0.240	AFEVSENGNLVVSGK+EDGLAQQQTQLNLR+ELNLVLSVR+FDASFFGVHPK+FPQLDSTSFANSR+GILADEDSSRPVWLK+GLVQALQTK+GTHTGVWVGVSGSETSEALSR+GVDLVLNSLAEEK+GYDYGPHFQGILEASLEGDSGR+HGLYLPTR+LQVVDQPLPVR+MVVPGLDGAQIPR+RPTPQDSPIFLPVDDTSFR+SDEAVKPFGLK+SEGVVAVLLTK+SLLVNPEGPTLMR+TGTVSLEVR+VAAAVDLIIK+VLEALLPLK+VLEALLPLKGLEER+VLFPATGYLSIVWK+VVVQVLAEEPEAVLK
403a	sp|P42694|HELZ_HUMAN tr|J3QS41|J3QS41_HUMAN	1.0000	Probable helicase with zinc finger domain OS=Homo sapiens GN=HELZ PE=1 SV=2;Isoform of P42694, Probable helicase with zinc finger domain OS=Homo sapiens GN=HELZ PE=1 SV=1	14.0	26	0.220	AYTPPPPLGPHPNLGK+DIEVASNPAFPQR+ELIAPPK+EQLLEDSTEDLDYGFLSNYK+HINLPLPAPHAQYAIPNR+IASFLQLK+IHGSVALETLR+LTETLSEDTLAGR+LTSSAEDEVETTYSR+NSTAFYNNAEVFEVVER+QIAESANSSSPQSSAGGKPAMSYASALR+QLSGSYMETLIEK+SLTGESLNGMVTK+TFTLAQAVK+TIIDFEPNETTDLEK+TVSSSSLPSLEEYEPR+VMIDAASTEDLEYLMHAK+VNAVYLLPVPK+YAQNGQLFGR
328a	sp|P16615-2|AT2A2_HUMAN sp|P16615-3|AT2A2_HUMAN sp|P16615-5|AT2A2_HUMAN sp|P16615|AT2A2_HUMAN	1.0000	Isoform of P16615, Isoform 2 of Sarcoplasmic/endoplasmic reticulum calcium ATPase 2 OS=Homo sapiens GN=ATP2A2;Isoform of P16615, Isoform 3 of Sarcoplasmic/endoplasmic reticulum calcium ATPase 2 OS=Homo sapiens GN=ATP2A2;Isoform of P16615, Isoform 5 of Sarcoplasmic/endoplasmic reticulum calcium ATPase 2 OS=Homo sapiens GN=ATP2A2;Sarcoplasmic/endoplasmic reticulum calcium ATPase 2 OS=Homo sapiens G…	19.3	26	0.234	AEIGIAMGSGTAVAK+AFTGREFDELNPSAQR+AKDIVPGDIVEIAVGDKVPADIR+AMGVVVATGVNTEIGK+DIVPGDIVEIAVGDKVPADIR+EFDELNPSAQR+EFTLEFSR+GAPEGVIDR+IGIFGQDEDVTSK+IRDEMVATEQER+KAEIGIAMGSGTAVAK+MNVFDTELK+NAENAIEALKEYEPEMGK+NMLFSGTNIAAGK+TVEEVLGHFGVNESTGLSLEQVK+TVEEVLGHFGVNESTGLSLEQVKK+VDQSILTGESVSVIK
314b	sp|P05141|ADT2_HUMAN	1.0000	ADP/ATP translocase 2 OS=Homo sapiens GN=SLC25A5 PE=1 SV=7	29.5	26	0.111	AAYFGIYDTAK+DFLAGGVAAAISK+EQGVLSFWR+GAWSNVLR+GMLPDPK+IPKEQGVLSFWR+LLLQVQHASK+QIFLGGVDK+VKLLLQVQHASK+YFPTQALNFAFK+YFPTQALNFAFKDK+YFPTQALNFAFKDKYK
314a	sp|P12236|ADT3_HUMAN	1.0000	ADP/ATP translocase 3 OS=Homo sapiens GN=SLC25A6 PE=1 SV=4	31.5	26	0.114	AAYFGVYDTAK+DFLAGGIAAAISK+EQGVLSFWR+GAWSNVLR+GMLPDPK+IPKEQGVLSFWR+LLLQVQHASK+QIFLGGVDK+QIFLGGVDKHTQFWR+VKLLLQVQHASK+YFPTQALNFAFK+YFPTQALNFAFKDK+YFPTQALNFAFKDKYK
295c	sp|P14625|ENPL_HUMAN	1.0000	Endoplasmin OS=Homo sapiens GN=HSP90B1 PE=1 SV=1	31.9	26	0.219	AQAYQTGKDISTNYYASQK+EAESSPFVER+EAVEKEFEPLLNWMK+EEASDYLELDTIK+EGSRTDDEVVQREEEAIQLDGLNASQIR+ELISNASDALDK+ELISNASDALDKIR+EVEEDEYKAFYK+FAFQAEVNR+FQSSHHPTDITSLDQYVER+GLFDEYGSK+GVVDSDDLPLNVSR+IADDKYNDTFWK+KTLDMIKK+LIINSLYK+LISLTDENALSGNEELTVK+NLLHVTDTGVGMTR+SGYLLPDTK+SILFVPTSAPR+TDDEVVQREEEAIQLDGLNASQIR+VFITDDFHDMMPK
216a	sp|O15027-2|SC16A_HUMAN sp|O15027-3|SC16A_HUMAN sp|O15027-4|SC16A_HUMAN sp|O15027-5|SC16A_HUMAN sp|O15027|SC16A_HUMAN tr|F1T0I1|F1T0I1_HUMAN tr|J3KNL6|J3KNL6_HUMAN	1.0000	Isoform of O15027, Isoform 2 of Protein transport protein Sec16A OS=Homo sapiens GN=SEC16A;Isoform of O15027, Isoform 3 of Protein transport protein Sec16A OS=Homo sapiens GN=SEC16A;Isoform of O15027, Isoform 4 of Protein transport protein Sec16A OS=Homo sapiens GN=SEC16A;Isoform of O15027, Isoform 5 of Protein transport protein Sec16A OS=Homo sapiens GN=SEC16A;Protein transport protein Sec16A OS…	15.1	26	0.234	ADSGPTQPPLSLSPAPETK+AGSALPGFANSPAGSTSVVLVPPAHGTLVPDGNK+DDTHKVDVINFAQNK+EKPEEESLAAPTWLVHLQQVER+ELLLYGR+FANLTPSR+GGIGASENLENPPK+GLANPEPAPEPK+LLPSAPQTLPDGPLASPAR+LVLIGSNHSLPFLK+NGLWGHALLLASK+QIDSSPVGGETDETTVSQNYR+QSGPGAPNLDR+SPDPGIVPQEAPVGNSLSELSEENFDGK+TLENPVNVYNPSHSDSLASQQSVASHPR+TVPDSEAPPGWDR+TVQAAPPALPGPPGAPVNMYSR+YGPLPGPAVPR+YVDVLNPSGTQR
761a	sp|Q9NNW5|WDR6_HUMAN tr|A0A087X295|A0A087X295_HUMAN tr|E9PDU5|E9PDU5_HUMAN	1.0000	WD repeat-containing protein 6 OS=Homo sapiens GN=WDR6 PE=1 SV=1;Isoform of Q9NNW5, WD repeat-containing protein 6 OS=Homo sapiens GN=WDR6 PE=1 SV=1;Isoform of Q9NNW5, WD repeat-containing protein 6 OS=Homo sapiens GN=WDR6 PE=1 SV=1	18.1	25	0.225	AGAGAPVVGSGSSGGGNAFTGLGPVSTLPSLHGK+AVAVWGIGTPGGPQDPQPGLTAHVVSAGGR+AVTLAGSWR+DGAYYQLFVR+GLLATASEDR+GMNWLAGLR+ILSPSIMVSASIDQR+LDEYWDR+LFLLQDSGR+QAWVITGGDDSGIR+VHSFTHEAPNQR+VKVVPINTPTAAVDQTLFPGK+VQNLLGHYLIHGFR+VVPINTPTAAVDQTLFPGK
274a	sp|P04406|G3P_HUMAN	1.0000	Glyceraldehyde-3-phosphate dehydrogenase OS=Homo sapiens GN=GAPDH PE=1 SV=3	45.4	25	0.208	GALQNIIPASTGAAK+LEKPAKYDDIKK+LISWYDNEFGYSNR+LTGMAFR+LVINGNPITIFQERDPSK+VGVNGFGR+VIHDNFGIVEGLMTTVHAITATQK+VIISAPSADAPMFVMGVNHEK+VVDLMAHMASKE+WGDAGAEYVVESTGVFTTMEK
634a	sp|Q7Z6Z7-2|HUWE1_HUMAN sp|Q7Z6Z7-3|HUWE1_HUMAN sp|Q7Z6Z7|HUWE1_HUMAN	1.0000	Isoform of Q7Z6Z7, Isoform 2 of E3 ubiquitin-protein ligase HUWE1 OS=Homo sapiens GN=HUWE1;Isoform of Q7Z6Z7, Isoform 3 of E3 ubiquitin-protein ligase HUWE1 OS=Homo sapiens GN=HUWE1;E3 ubiquitin-protein ligase HUWE1 OS=Homo sapiens GN=HUWE1 PE=1 SV=3	7.1	24	0.225	AGSSTPGDAPPAVAEVQGR+AIQDPAFSDGIR+DSAVAISGADSR+EINYILR+EMFNPMYALFR+GNDTPLALESTNTEKETSLEETK+HADHSSLTLGSGSSTTR+IKGPNAVQLVK+IVNQPSSLFGSK+LFGHSSTSALSAILR+LGSSGLGSASSIQAAVR+LLSLISIALPENK+LLVGNDDVHIIAR+LPGGVQNFPQFSALR+MVNPTTVLESPHSLPAK+QIGTLLAELR+QPNPPLILQR+SAATSGAGSTTSGVVSGSLGSR+SLLSILQR+TLTSIVHLER+TNIFQIQR+VLLSPDYLPAMR+VPLQGFAALEGMNGIQK
598a	sp|Q3ZCQ8-2|TIM50_HUMAN sp|Q3ZCQ8|TIM50_HUMAN	1.0000	Isoform of Q3ZCQ8, Isoform 2 of Mitochondrial import inner membrane translocase subunit TIM50 OS=Homo sapiens GN=TIMM50;Mitochondrial import inner membrane translocase subunit TIM50 OS=Homo sapiens GN=TIMM50 PE=1 SV=2	33.4	24	0.222	AQGPQQQPGSEGPSYAK+AQGPQQQPGSEGPSYAKK+IPDEFDNDPILVQQLR+IPDEFDNDPILVQQLRR+LQPYNGVALRPWDGNSDDR+QNLFLGSLTSR+RAPDQAAEIGSR+SNKQNLFLGSLTSR+TIALNGVEDVR+TVLEHYALEDDPLAAFK+VLLDLSAFLK
45	sp|P13639|EF2_HUMAN	1.0000	Elongation factor 2 OS=Homo sapiens GN=EEF2 PE=1 SV=4	16.7	24	0.218	ALLELQLEPEELYQTFQR+ARPFPDGLAEDIDKGEVSAR+DSVVAGFQWATK+EDLYLKPIQR+FSVSPVVR+GHVFEESQVAGTPMFVVK+GPLMMYISK+KEDLYLKPIQR+SDPVVSYR+TGTITTFEHAHNMR+VFSGLVSTGLK+YEWDVAEAR+YLAEKYEWDVAEAR
321a	sp|P14618-2|KPYM_HUMAN sp|P14618|KPYM_HUMAN	1.0000	Isoform of P14618, Isoform M1 of Pyruvate kinase PKM OS=Homo sapiens GN=PKM;Pyruvate kinase PKM OS=Homo sapiens GN=PKM PE=1 SV=4	25.8	23	0.191	GADFLVTEVENGGSLGSK+GADFLVTEVENGGSLGSKK+GDLGIEIPAEK+GVNLPGAAVDLPAVSEK+GVNLPGAAVDLPAVSEKDIQDLK+IYVDDGLISLQVK+KGVNLPGAAVDLPAVSEK+KGVNLPGAAVDLPAVSEKDIQDLK+LNFSHGTHEYHAETIK+QKGADFLVTEVENGGSLGSK+RFDEILEASDGIMVAR+TATESFASDPILYRPVAVALDTK+TATESFASDPILYRPVAVALDTKGPEIR+VNFAMNVGK
744b	sp|O00308|WWP2_HUMAN	1.0000	NEDD4-like E3 ubiquitin-protein ligase WWP2 OS=Homo sapiens GN=WWP2 PE=1 SV=2	22.5	22	0.155	AGVALPFEK+DSSGTAVAPENR+FLYQSSSASTDHDPLGPLPPGWEK+FYYVDHNTR+GEEGLDYGGIAR+INSYVEVAVDGLPSETK+INSYVEVAVDGLPSETKK+LDLPPYK+LPVGGFAELIGSNGPQK+NELLGTASVNLSNVLK+NQLQGAMQHFSQR+NYEQWQSQR+TTPATGEQSPGAR+TTTFKDPR+TTTFKDPRPGFESGTK+TTTWQRPTAEYVR+YFVDHNTR
522a	sp|Q00325-2|MPCP_HUMAN sp|Q00325|MPCP_HUMAN	1.0000	Isoform of Q00325, Isoform B of Phosphate carrier protein, mitochondrial OS=Homo sapiens GN=SLC25A3;Phosphate carrier protein, mitochondrial OS=Homo sapiens GN=SLC25A3 PE=1 SV=2	25.2	22	0.206	FGFYEVFK+GIFNGFSVTLK+GIFNGFSVTLKEDGVR+GSSASLVLK+GSSASLVLKR+GVAPLWMR+IQTQPGYANTLR+LPRPPPPEMPESLK+TVEALYK+VLYSNMLGEENTYLWR
519a	sp|P78371-2|TCPB_HUMAN sp|P78371|TCPB_HUMAN	1.0000	Isoform of P78371, Isoform 2 of T-complex protein 1 subunit beta OS=Homo sapiens GN=CCT2;T-complex protein 1 subunit beta OS=Homo sapiens GN=CCT2 PE=1 SV=4	36.1	22	0.200	AAHSEGNTTAGLDMR+DASLMVTNDGATILK+EALLSSAVDHGSDEVK+EALLSSAVDHGSDEVKFR+EAVAMESYAK+GATQQILDEAER+ILIANTGMDTDKIK+KLGGSLADSYLDEGFLLDKK+LALVTGGEIASTFDHPELVK+LAVEAVLR+LGGSLADSYLDEGFLLDKK+MLPTIIADNAGYDSADLVAQLR+VQDDEVGDGTTSVTVLAAELLR
303a	sp|P0CG47|UBB_HUMAN sp|P0CG48|UBC_HUMAN sp|P62979|RS27A_HUMAN sp|P62987|RL40_HUMAN tr|B4DV12|B4DV12_HUMAN tr|F5GXK7|F5GXK7_HUMAN tr|F5GYU3|F5GYU3_HUMAN tr|F5H265|F5H265_HUMAN tr|F5H2Z3|F5H2Z3_HUMAN tr|F5H388|F5H388_HUMAN tr|F5H6Q2|F5H6Q2_HUMAN tr|F5H747|F5H747_HUMAN tr|J3QKN0|J3QKN0_HUMAN tr|J3QS39|J3QS39_HUMAN tr|J3QTR3|J3QTR3_HUMAN tr|Q5PY61|Q5PY61_HUMAN tr|Q96C32|Q96C32_HUMAN	1.0000	Polyubiquitin-B OS=Homo sapiens GN=UBB PE=1 SV=1;Polyubiquitin-C OS=Homo sapiens GN=UBC PE=1 SV=3;Ubiquitin-40S ribosomal protein S27a OS=Homo sapiens GN=RPS27A PE=1 SV=2;Ubiquitin-60S ribosomal protein L40 OS=Homo sapiens GN=UBA52 PE=1 SV=2;Isoform of P0CG47, Polyubiquitin-B OS=Homo sapiens GN=UBB PE=1 SV=1;Isoform of P0CG48, Polyubiquitin-C (Fragment) OS=Homo sapiens GN=UBC PE=1 SV=2;Isoform of…	61.8	22	0.177	ESTLHLVLR+IQDKEGIPPDQQR+TITLEVEPSDTIENVK+TLSDYNIQK+TLSDYNIQKESTLHLVLR
266a	sp|O95831-3|AIFM1_HUMAN sp|O95831|AIFM1_HUMAN	1.0000	Isoform of O95831, Isoform 3 of Apoptosis-inducing factor 1, mitochondrial OS=Homo sapiens GN=AIFM1;Apoptosis-inducing factor 1, mitochondrial OS=Homo sapiens GN=AIFM1 PE=1 SV=1	31.7	22	0.188	AALSASEGEEVPQDK+AALSASEGEEVPQDKAPSHVPFLLIGGGTAAFAAAR+ALGTEVIQLFPEK+ARALGTEVIQLFPEKGNMGK+ELWFSDDPNVTK+GVIFYLR+ILPEYLSNWTMEK+ISGLGLTPEQK+KIIKDGEQHEDLNEVAK+KVETDHIVAAVGLEPNVELAK+TGGLEIDSDFGGFR+VETDHIVAAVGLEPNVELAK+VLIVSEDPELPYMRPPLSK+VMPNAIVQSVGVSSGK+VVQLDVR
225a	sp|O43242|PSMD3_HUMAN	1.0000	26S proteasome non-ATPase regulatory subunit 3 OS=Homo sapiens GN=PSMD3 PE=1 SV=2	34.6	22	0.201	AIRDGVIEASINHEK+AKPPPGGGEQEPPPPPAPQDVEMKEEAATGGGSTGEADGK+ALDLVAAK+AVQGFFTSNNATR+DGVIEASINHEK+ELDTVTLEDIKEHVK+FNQVLDQFGEK+FQADGTYTLIIR+ISLADIAQK+LQLDSPEDAEFIVAK+NYLHYSLYDQAEK+RLNHYVLYK+SLMPYFLLTQAVR+VYEFLDKLDVVR
722a	sp|Q9BRK5|CAB45_HUMAN	1.0000	45 kDa calcium-binding protein OS=Homo sapiens GN=SDF4 PE=1 SV=1	36.5	21	0.166	AVDPDGDGHVSWDEYK+AVDPDGDGHVSWDEYKVK+DLGGFDEDAEPR+DLGGFDEDAEPRR+GFHQEVFLGK+KLMVIFSK+LMVIFSK+LNEELKVDEETQEVLENLK+LNEELKVDEETQEVLENLKDR+QMIAVADENQNHHLEPEEVLK+TAEHFQEAMEESK+VANREENEILPPDHLNGVK+YSEFFTGSK
672a	sp|Q92945|FUBP2_HUMAN	1.0000	Far upstream element-binding protein 2 OS=Homo sapiens GN=KHSRP PE=1 SV=4	30.0	21	0.178	AINQQTGAFVEISR+GGGGPGGGGPGGGSAGGPSQPPGGGGPGIR+GGGGPGGGGPGGGSAGGPSQPPGGGGPGIRK+IGGDAATTVNNSTPDFGFGGQKR+IGGGIDVPVPR+IGQQPQQPGAPPQQDYTK+IINDLLQSLR+KLASQGDSISSQLGPIHPPPR+LASQGDSISSQLGPIHPPPR+MILIQDGSQNTNVDKPLR+QAQVATGGGPGAPPGSQPDYSAAWAEYYR+SVSLTGAPESVQK+VPDGMVGLIIGR+VQISPDSGGLPER
581a	sp|Q15293|RCN1_HUMAN	1.0000	Reticulocalbin-1 OS=Homo sapiens GN=RCN1 PE=1 SV=1	49.8	21	0.179	AADLNGDLTATR+DGKLDKDEIR+EEFTAFLHPEEFEHMK+EQFNEFRDLNK+HWILPQDYDHAQAEAR+IDNDGDGFVTTEELK+ISWEEYK+IVDRIDNDGDGFVTTEELK+QATYGYYLGNPAEFHDSSDHHTFK+TFDQLTPDESK+TFDQLTPDESKER+VVRPDSELGERPPEDNQSFQYDHEAFLGK+YIFDNVAK
440a	sp|P50991|TCPD_HUMAN	1.0000	T-complex protein 1 subunit delta OS=Homo sapiens GN=CCT4 PE=1 SV=4	31.4	21	0.185	ALIAGGGAPEIELALR+AYILNLVK+ETLLNSATTSLNSK+GDVTITNDGATILK+GIHPTIISESFQK+LVIEEAER+MIQDGKGDVTITNDGATILK+MLVELSK+TDMDNQIVVSDYAQMDR+TIGTKPVAHIDQFTADMLGSAELAEEVNLNGSGK+VIDPATATSVDLR+VVSQYSSLLSPMSVNAVMK
427a	sp|P49411|EFTU_HUMAN	1.0000	Elongation factor Tu, mitochondrial OS=Homo sapiens GN=TUFM PE=1 SV=2	39.4	21	0.192	ADAVQDSEMVELVELEIR+AEAGDNLGALVR+DKPHVNVGTIGHVDHGK+DLEKPFLLPVEAVYSVPGR+GITINAAHVEYSTAAR+GTVVTGTLER+KYEEIDNAPEER+LLDAVDTYIPVPAR+QIGVEHVVVYVNK+TIGTGLVTNTLAMTEEEK+TIGTGLVTNTLAMTEEEKNIK+TVVTGIEMFHK+VEAQVYILSK+VEAQVYILSKEEGGR+YEEIDNAPEER
426a	sp|P49368|TCPG_HUMAN tr|B4DUR8|B4DUR8_HUMAN	1.0000	T-complex protein 1 subunit gamma OS=Homo sapiens GN=CCT3 PE=1 SV=4;Isoform of P49368, T-complex protein 1 subunit gamma OS=Homo sapiens GN=CCT3 PE=1 SV=1	37.4	21	0.183	ALDDMISTLK+ALDDMISTLKK+AMTGVEQWPYR+AVAQALEVIPR+EILSEVER+GISDLAQHYLMR+IVLLDSSLEYK+IVSRPEELREDDVGTGAGLLEIK+IVSRPEELREDDVGTGAGLLEIKK+KGESQTDIEITREEDFTR+KISIPVDISDSDMMLNIINSSITTK+MLLDPMGGIVMTNDGNAILR+NVLLDPQLVPGGGASEMAVAHALTEK+TAVETAVLLLR
415a	sp|P46821|MAP1B_HUMAN	1.0000	Microtubule-associated protein 1B OS=Homo sapiens GN=MAP1B PE=1 SV=2	10.5	21	0.180	AAEAGGAEEQYGFLTTPTK+AIGNIELGIR+AVLDALLEGK+DLTGQVPTPVVK+DMSLYASLTSEK+HSPTEDEESAKAEADAYIR+ITSFPESEGYSYETSTK+MSISEGTVSDK+SPSDSGYSYETIGK+SSYYVVSGNDPAAEEPSR+SVGNTIDPVILFQK+SVNFSLTPNEIK+TLEVVSPSQSVTGSAGHTPYYQSPTDEK+TPEEGGYSYDISEK+TPGDFSYAYQKPEETTR+TTSPPEVSGYSYEK+VLFPGNSTQYNILEGLEK
547a	sp|Q13200|PSMD2_HUMAN	1.0000	26S proteasome non-ATPase regulatory subunit 2 OS=Homo sapiens GN=PSMD2 PE=1 SV=3	20.3	20	0.183	APVQPQQSPAAAPGGTDEKPSGK+DKAPVQPQQSPAAAPGGTDEKPSGK+DPNNLFMVR+EPLLTLVK+FGGSGSQVDSAR+LGEKDTSLYRPALEELRR+LLTDDGNKWLYK+LNILDTLSK+LVGSQEELASWGHEYVR+SSTTSMTSVPKPLK+TITGFQTHTTPVLLAHGER+VGQAVDVVGQAGKPK+VQREPLLTLVK+WLPLGLGLNHLGK+YLYSSEDYIK
445a	sp|P51610-4|HCFC1_HUMAN tr|A6NEM2|A6NEM2_HUMAN	1.0000	Isoform of P51610, Isoform 4 of Host cell factor 1 OS=Homo sapiens GN=HCFC1;Isoform of P51610, Host cell factor 1 OS=Homo sapiens GN=HCFC1 PE=1 SV=2	13.1	20	0.177	AVTTVTQSTPVPGPSVPK+ENQWFDVGVIK+GPFSEISAFK+GYGPATQVR+IATGHGQQGVTQVVLK+IPPSSAPTVLSVPAGTTIVK+ISVATGALEAAQGSK+LLVFGGMVEYGK+QEAAASLVTSTVGQQNGSVVR+SPDGAHLTWEPPSVTSGK+SPISVPGGSALISNLGK+TAAAQVGTSVSSATNTSTRPIITVHK+VASSPVMVSNPATR+VMSVVQTKPVQTSAVTGQASTGPVTQIIQTK+VTGPQATTGTPLVTMRPASQAGK+YSNDLYELQASR
283a	sp|P06493|CDK1_HUMAN tr|A0A024QZP7|A0A024QZP7_HUMAN	1.0000	Cyclin-dependent kinase 1 OS=Homo sapiens GN=CDK1 PE=1 SV=3;Isoform of P06493, Cyclin-dependent kinase 1 OS=Homo sapiens GN=CDK1 PE=1 SV=1	41.8	20	0.165	AFGIPIR+ALGTPNNEVWPEVESLQDYK+ALGTPNNEVWPEVESLQDYKNTFPK+DLKPQNLLIDDK+DLKPQNLLIDDKGTIK+IADFGLAR+IGEGTYGVVYK+IRLESEEEGVPSTAIR+LESEEEGVPSTAIR+MALNHPYFNDLDNQIK+NLDENGLDLLSK+SPEVLLGSAR+WKPGSLASHVK
250a	sp|O75533|SF3B1_HUMAN	1.0000	Splicing factor 3B subunit 1 OS=Homo sapiens GN=SF3B1 PE=1 SV=3	14.9	20	0.184	AALDEAQGVGLDSTGYYDQEIYGGSDSR+AIGPHDVLATLLNNLK+ATVNTFGYIAK+DTPGHGSGWAETPR+GGDSIGETPTPGASK+IVDDLKDEAEQYRK+IYNSIYIGSQDALIAHYPR+KAALDEAQGVGLDSTGYYDQEIYGGSDSR+LLVDVDESTLSPEEQKER+SRWDETPASQMGGSTPVLTPGK+THEDIEAQIR+VLPPPAGYVPIR+WDETPASQMGGSTPVLTPGK+WDQTADQTPGATPK
224a	sp|O43175|SERA_HUMAN	1.0000	D-3-phosphoglycerate dehydrogenase OS=Homo sapiens GN=PHGDH PE=1 SV=4	19.3	20	0.173	AGTGVDNVDLEAATR+AGTGVDNVDLEAATRK+FMGTELNGK+GGIVDEGALLR+GTIQVITQGTSLK+ILQDGGLQVVEK+KILQDGGLQVVEK+QADVNLVNAK+QHVTEAFQFHF+TLGILGLGR+VTADVINAAEK
164	sp|Q9HCN8|SDF2L_HUMAN	1.0000	Stromal cell-derived factor 2-like protein 1 OS=Homo sapiens GN=SDF2L1 PE=1 SV=2	41.6	20	0.170	AMEGIFIKPSVEPSAGHDEL+FQHVGTSVFLSVTGEQYGSPIR+GQHEVHGMPSANTHNTWK+LTHVLTGK+YGSGSGQQSVTGVEASDDANSYWR
646a	sp|Q8IWZ3-4|ANKH1_HUMAN sp|Q8IWZ3-6|ANKH1_HUMAN sp|Q8IWZ3|ANKH1_HUMAN	1.0000	Isoform of Q8IWZ3, Isoform 4 of Ankyrin repeat and KH domain-containing protein 1 OS=Homo sapiens GN=ANKHD1;Isoform of Q8IWZ3, Isoform 6 of Ankyrin repeat and KH domain-containing protein 1 OS=Homo sapiens GN=ANKHD1;Ankyrin repeat and KH domain-containing protein 1 OS=Homo sapiens GN=ANKHD1 PE=1 SV=1	9.9	19	0.162	AEVVSLLLDR+GANLEEVNDEGYTPLMEAAR+LEALLEAAGIGK+LEGEVTPNSLSTSYK+LFGEAGPASGVGSSGGGGSGSGTGGGDAALDFK+LSVPASVVSR+MVAADNQDTSNLPQLAVPAPR+NVSDYTPLSLAASGGYVNIIK+SAPAGASEPPPPGGVGLGIR+SIHANFSSGVGTTAASSK+SLELIQGEPLNK+TSQENSPALLGVQK+TTSEIFLSSTAEGADLR+TVSLPLSSPNIK+VFLQGPAPVGTPSFNR
514b	sp|P16989-2|YBOX3_HUMAN	1.0000	Isoform of P16989, Isoform 2 of Y-box-binding protein 3 OS=Homo sapiens GN=YBX3	51.2	19	0.134	AGEAPTENPAPPTQQSSAE+GAEAANVTGPDGVPVEGSR+NAGEIGEMKDGVPEGAQLQGPVHR+NDTKEDVFVHQTAIK+NDTKEDVFVHQTAIKK+NGYGFINR+SPVGSGAPQAAAPAPAAHVAGNPGGDAAPAATGTAAAASLATAAGSEDAEK+SPVGSGAPQAAAPAPAAHVAGNPGGDAAPAATGTAAAASLATAAGSEDAEKK+SVGDGETVEFDVVEGEK+SVGDGETVEFDVVEGEKGAEAANVTGPDGVPVEGSR
392a	sp|P35998|PRS7_HUMAN	1.0000	26S protease regulatory subunit 7 OS=Homo sapiens GN=PSMC2 PE=1 SV=3	30.9	19	0.170	EVVETPLLHPER+FDDGAGGDNEVQR+FVNLGIEPPK+FVVDLSDQVAPTDIEEGMR+GVLLFGPPGTGK+IEFSLPDLEGR+IINADSEDPK+KIEFSLPDLEGR+KINELTGIK+LREVVETPLLHPER+QVEDDIQQLLK+TMLELINQLDGFDPR+VIGSELVQK
389a	sp|P35606-2|COPB2_HUMAN sp|P35606|COPB2_HUMAN	1.0000	Isoform of P35606, Isoform 2 of Coatomer subunit beta' OS=Homo sapiens GN=COPB2;Coatomer subunit beta' OS=Homo sapiens GN=COPB2 PE=1 SV=2	24.9	19	0.181	AAESLADPTEYENLFPGLK+EAFVVEEWVK+GSNNVALGYDEGSIIVK+IAYQLAVEAESEQK+KNWVVTGADDMQIR+LNYYVGGEIVTIAHLDR+LPEAAFLAR+NVMEEGKDFQPSR+NWVVTGADDMQIR+QLAELAISK+QYPLVTPNEER+SFGSAQEFAWAHDSSEYAIR+STAQQELDGKPASPTPVIVASHTANKEEK+TYLPSQVSR+VFNYNTLER+VWQLGSSSPNFTLEGHEK
338a	sp|P22087|FBRL_HUMAN	1.0000	rRNA 2'-O-methyltransferase fibrillarin OS=Homo sapiens GN=FBL PE=1 SV=2	31.2	19	0.172	DHAVVVGVYRPPPK+IVALNAHTFLR+LAAAILGGVDQIHIKPGAK+MQQENMKPQEQLTLEPYER+NLVPGESVYGEK+NLVPGESVYGEKR+RVSISEGDDKIEYR+TNIIPVIEDAR+VSISEGDDKIEYR
330a	sp|P17987|TCPA_HUMAN	1.0000	T-complex protein 1 subunit alpha OS=Homo sapiens GN=TCP1 PE=1 SV=1	30.8	19	0.170	AFHNEAQVNPER+AFHNEAQVNPERK+EQLAIAEFAR+FATEAAITILR+GDVTITNDGATILK+LGVQVVITDPEKLDQIR+MLVDDIGDVTITNDGATILK+QAGVFEPTIVK+SLLVIPNTLAVNAAQDSTDLVAK+SQNVMAAASIANIVK+SSLGPVGLDK+TSASIILR+WIGLDLSNGKPR+YFVEAGAMAVR+YPVNSVNILK
22	sp|O75306-2|NDUS2_HUMAN sp|O75306|NDUS2_HUMAN	1.0000	Isoform of O75306, Isoform 2 of NADH dehydrogenase [ubiquinone] iron-sulfur protein 2, mitochondrial OS=Homo sapiens GN=NDUFS2;NADH dehydrogenase [ubiquinone] iron-sulfur protein 2, mitochondrial OS=Homo sapiens GN=NDUFS2 PE=1 SV=2	37.0	19	0.153	APGFAHLAGLDK+ETAHWKPPPWNDVDPPKDTIVK+GEFGVYLVSDGSSRPYR+GSGIQWDLR+IKAPGFAHLAGLDK+LDELEELLTNNR+LVMELSGEMVR+LYTEGYQVPPGATYTAIEAPK+MFEFYER+NITLNFGPQHPAAHGVLR+TQPYDVYDQVEFDVPVGSR+TYLQALPYFDR+VLFGEITR
297g	sp|Q04695|K1C17_HUMAN	0.9998	Keratin, type I cytoskeletal 17 OS=Homo sapiens GN=KRT17 PE=1 SV=2	21.5	19	0.060	DAEDWFFSK+EVATNSELVQSGK+FETEQALR+ILNEMRDQYEK+LAADDFR+LASYLDK+LASYLDKVR+LEQEIATYR+NHEEEMNALR+TEELNREVATNSELVQSGK+TKFETEQALR+VLDELTLAR
724a	sp|Q9BSJ2-4|GCP2_HUMAN sp|Q9BSJ2|GCP2_HUMAN	1.0000	Isoform of Q9BSJ2, Isoform 3 of Gamma-tubulin complex component 2 OS=Homo sapiens GN=TUBGCP2;Gamma-tubulin complex component 2 OS=Homo sapiens GN=TUBGCP2 PE=1 SV=2	19.2	18	0.145	AASAPYFEVLEK+AELAAAAVGSSTTSINVPAAASK+ERAELAAAAVGSSTTSINVPAAASK+ILPVAASYSAVTR+IQEDYNDKYWDQR+ISMQELEELRK+LDGELGGQTLEHSTVLGLPAGAEER+LTEDKETLQYLQQNAK+QLGSVATGSTLQQSLELK+VHGGDGAEVYIDLLQK+VLLDFLMEEK+YTIVQQQIPSFLQK
707a	sp|Q99470|SDF2_HUMAN	1.0000	Stromal cell-derived factor 2 OS=Homo sapiens GN=SDF2 PE=1 SV=2	36.0	18	0.170	AMEGIFMKPSELLK+EVHGMAQPSQNNYWK+HSSTEVLLSVTGEQYGRPISGQK+YGSGSGQQSVTGVTSVDDSNSYWR
313a	sp|P11940-2|PABP1_HUMAN sp|P11940|PABP1_HUMAN tr|A0A087WTT1|A0A087WTT1_HUMAN tr|E7EQV3|E7EQV3_HUMAN	1.0000	Isoform of P11940, Isoform 2 of Polyadenylate-binding protein 1 OS=Homo sapiens GN=PABPC1;Polyadenylate-binding protein 1 OS=Homo sapiens GN=PABPC1 PE=1 SV=2;Isoform of P11940, Polyadenylate-binding protein OS=Homo sapiens GN=PABPC1 PE=1 SV=1;Isoform of P11940, Polyadenylate-binding protein OS=Homo sapiens GN=PABPC1 PE=1 SV=1	30.3	18	0.137	AKEFTNVYIK+ALDTMNFDVIK+EFSPFGTITSAK+FGPALSVK+GFGFVSFER+GYGFVHFETQEAAER+IVATKPLYVALAQR+KEFSPFGTITSAK+MASVRAVPNPVINPYQPAPPSGYFMAAIPQ+NLDDGIDDER+NLDDGIDDERLR+RSLGYAYVNFQQPADAER+SGVGNIFIK+SLGYAYVNFQQPADAER+YQGVNLYVK
803a	sp|Q9UHD2|TBK1_HUMAN	1.0000	Serine/threonine-protein kinase TBK1 OS=Homo sapiens GN=TBK1 PE=1 SV=1	19.9	17	0.155	ELAENNHILER+EPLNTIGLIYEK+IISSNQELIYEGR+IITGKPSGAISGVQK+INLEAAELGEISDIHTK+LAYNEEQIHKFDK+LSSSQGTIETSLQDIDSR+TGDLFAIK+TTEENPIFVVSR+VIGEDGQSVYK+YQEYTNELQETLPQK
706a	sp|Q99460-2|PSMD1_HUMAN sp|Q99460|PSMD1_HUMAN	1.0000	Isoform of Q99460, Isoform 2 of 26S proteasome non-ATPase regulatory subunit 1 OS=Homo sapiens GN=PSMD1;26S proteasome non-ATPase regulatory subunit 1 OS=Homo sapiens GN=PSMD1 PE=1 SV=2	17.9	17	0.142	DTSEDIEELVEPVAAHGPK+EALQLMATYLPK+FTATASLGVIHK+HGGSLGLGLAAMGTAR+KKEPEPNFQLLDNPAR+LLHVAVSDVNDDVRR+MITSAAGIISLLDEDEPQLK+NAQAIEDMVGYAQETQHEK+QAIGIALETR+QDVYDLLK+RLDVFEK+VSTAVLSITAK
476a	sp|P60842|IF4A1_HUMAN	1.0000	Eukaryotic initiation factor 4A-I OS=Homo sapiens GN=EIF4A1 PE=1 SV=1	33.5	17	0.132	ATQALVLAPTR+GFKDQIYDIFQK+GIYAYGFEKPSAIQQR+GVAINMVTEEDKR+GYDVIAQAQSGTGK+KVDWLTEK+LNSNTQVVLLSATMPSDVLEVTK+LNSNTQVVLLSATMPSDVLEVTKK+LQMEAPHIIVGTPGR+MFVLDEADEMLSR+VLITTDLLAR
435a	sp|P50402|EMD_HUMAN	1.0000	Emerin OS=Homo sapiens GN=EMD PE=1 SV=1	42.5	17	0.152	DSAYQSITHYRPVSASR+GDADMYDLPK+GYNDDYYEESYFTTR+IFEYETQR+KEDALLYQSK+LSPPSSSAASSYSFSDLNSTR+RLSPPSSSAASSYSFSDLNSTR+RYNIPHGPVVGSTR+TYGEPESAGPSR+YNIPHGPVVGSTR
397a	sp|P40227|TCPZ_HUMAN	1.0000	T-complex protein 1 subunit zeta OS=Homo sapiens GN=CCT6A PE=1 SV=3	22.8	17	0.131	AQAALAVNISAAR+DGNVLLHEMQIQHPTASLIAK+EMDRETLIDVAR+GIDPFSLDALSK+GLQDVLR+IITEGFEAAK+MLVSGAGDIK+QADLYISEGLHPR+SVTLLIK+VLAQNSGFDLQETLVK
295d	sp|Q12931-2|TRAP1_HUMAN sp|Q12931|TRAP1_HUMAN	1.0000	Isoform of Q12931, Isoform 2 of Heat shock protein 75 kDa, mitochondrial OS=Homo sapiens GN=TRAP1;Heat shock protein 75 kDa, mitochondrial OS=Homo sapiens GN=TRAP1 PE=1 SV=3	18.7	17	0.124	AFLDALQNQAEASSK+AQLLQPTLEINPR+EGIVTATEQEVKEDIAK+ELGSSVALYSR+ELISNASDALEK+ELLQESALIR+FFEDYGLFMR+GVVDSEDIPLNLSR+YESSALPSGQLTSLSEYASR
235a	sp|O43852-2|CALU_HUMAN sp|O43852-4|CALU_HUMAN	1.0000	Isoform of O43852, Isoform 2 of Calumenin OS=Homo sapiens GN=CALU;Isoform of O43852, Isoform 4 of Calumenin OS=Homo sapiens GN=CALU	50.8	17	0.088	DIVVQETMEDIDK+DWILPSDYDHAEAEAR+EEIVDKYDLFVGSQATDFGEALVR+EQFVEFR+HLVYESDQNKDGK+IDADKDGFVTEGELK+LGMIVDKIDADKDGFVTEGELK+MDKEETKDWILPSDYDHAEAEAR+QFLMCLSLCTAFALSKPTEK+TEREQFVEFR+TFDQLTPEESKER+VHNDAQSFDYDHDAFLGAEEAK
833b	sp|Q9Y2J2-4|E41L3_HUMAN	1.0000	Isoform of Q9Y2J2, Isoform 4 of Band 4.1-like protein 3 OS=Homo sapiens GN=EPB41L3	21.3	16	0.069	ASALIDRPAPYFER+DSMSAAEVGTGQYATTK+EGSALTEGAKEEGGEEVAK+GISQTNLITTVTPEK+GISQTNLITTVTPEKK+IRPGEFEQFESTIGFK+IVITGDADIDHDQE+TESSGIETEPTVHHLPLSTEK+TETISFGSVSPGGVK+TFLETSTDTAVTNEWEK+VVHASGDASYSAGDSGDAAAQPAFTGIK+VVQETVLVEER
833a	sp|Q9Y2J2-2|E41L3_HUMAN tr|A0A0A0MRA8|A0A0A0MRA8_HUMAN tr|A8K968|A8K968_HUMAN	1.0000	Isoform of Q9Y2J2, Isoform 2 of Band 4.1-like protein 3 OS=Homo sapiens GN=EPB41L3;Isoform of Q9Y2J2, Band 4.1-like protein 3 OS=Homo sapiens GN=EPB41L3 PE=1 SV=1;Isoform of Q9Y2J2, Band 4.1-like protein 3 OS=Homo sapiens GN=EPB41L3 PE=1 SV=1	25.7	16	0.071	ASALIDRPAPYFER+DSMSAAEVGTGQYATTK+EGSALTEGAKEEGGEEVAK+GISQTNLITTVTPEK+GISQTNLITTVTPEKK+IRPGEFEQFESTIGFK+IVITGDADIDHDQALAQAIK+TESSGIETEPTVHHLPLSTEK+TETISFGSVSPGGVK+TFLETSTDTAVTNEWEK+VVHASGDASYSAGDSGDAAAQPAFTGIK+VVQETVLVEER
717a	sp|Q99832-3|TCPH_HUMAN sp|Q99832|TCPH_HUMAN	1.0000	Isoform of Q99832, Isoform 3 of T-complex protein 1 subunit eta OS=Homo sapiens GN=CCT7;T-complex protein 1 subunit eta OS=Homo sapiens GN=CCT7 PE=1 SV=2	26.7	16	0.148	ALEIIPR+ATISNDGATILK+GGAEQFMEETER+GKATISNDGATILK+KVQGGALEDSQLVAGVAFK+QQLLIGAYAK+QVKPYVEEGLHPQIIIR+SLHDAIMIVR+SQDAEVGDGTTSVTLLAAEFLK+TATQLAVNK+TFSYAGFEMQPK+VQGGALEDSQLVAGVAFK+VQGGALEDSQLVAGVAFKK
639a	sp|Q86VI3|IQGA3_HUMAN	1.0000	Ras GTPase-activating-like protein IQGAP3 OS=Homo sapiens GN=IQGAP3 PE=1 SV=2	12.0	16	0.142	AAGPGWAAYER+DASGFWSSLVNPATGLAEVEGENAQR+GQSALQEILGK+GVLVEIEDLPASHFR+HALGAVAQLLQHAAAGK+NWINQTEAQTGQR+SHLPYDVTPEQALSHPEVQR+TLSALLLPAAGLDDVSLPVAPR+TTFYEEQGDYYSQYIR+VEQPQDVVTGNPTVVR+VLAVSLINEALDKGSPEK+YGLQLPAFSK
560a	sp|Q14157-1|UBP2L_HUMAN sp|Q14157-4|UBP2L_HUMAN	1.0000	Isoform of Q14157, Isoform 2 of Ubiquitin-associated protein 2-like OS=Homo sapiens GN=UBAP2L;Isoform of Q14157, Isoform 4 of Ubiquitin-associated protein 2-like OS=Homo sapiens GN=UBAP2L	19.4	16	0.145	DGSLASNPYSGDLTK+GGSTTGSQFLEQFK+IFTASNVSSVPLPAENVTITAGQR+LAQMISDHNDADFEEK+NGFSSVQATQLQTTQSVEGATGSAVK+NPSDSAVHSPFTK+QHGVNVSVNASATPFQQPSGYGSHGYNTGR+SPAVATSTAAPPPPSSPLPSK+TPSTMENDSSNLDPSQAPSLAQPLVFSNSK
424a	sp|P48643|TCPE_HUMAN tr|E7ENZ3|E7ENZ3_HUMAN	1.0000	T-complex protein 1 subunit epsilon OS=Homo sapiens GN=CCT5 PE=1 SV=1;Isoform of P48643, T-complex protein 1 subunit epsilon OS=Homo sapiens GN=CCT5 PE=1 SV=1	23.7	16	0.127	AVTIFIR+DVDFELIK+DVDFELIKVEGK+EKFEEMIQQIK+GVIVDKDFSHPQMPK+IADGYEQAAR+ISDSVLVDIKDTEPLIQTAK+LDVTSVEDYK+LMGLEALK+QQHVIETLIGK+QQISLATQMVR
343a	sp|P22695|QCR2_HUMAN	1.0000	Cytochrome b-c1 complex subunit 2, mitochondrial OS=Homo sapiens GN=UQCRC2 PE=1 SV=3	31.1	16	0.151	ATAAPAGAPPQPQDLEFTK+AVAFQNPQTHVIENLHAAAYR+MALIGLGVSHPVLK+QVAEQFLNMR+RWEVADLQPQLK+SMAASGNLGHTPFVDEL+TIAQGNLSNTDVQAAK+VTSEELHYFVQNHFTSAR+WEVADLQPQLK+YEDFSNLGTTHLLR
340a	sp|P22314-2|UBA1_HUMAN sp|P22314|UBA1_HUMAN	1.0000	Isoform of P22314, Isoform 2 of Ubiquitin-like modifier-activating enzyme 1 OS=Homo sapiens GN=UBA1;Ubiquitin-like modifier-activating enzyme 1 OS=Homo sapiens GN=UBA1 PE=1 SV=3	17.3	16	0.132	AAVATFLQSVQVPEFTPK+ALPAVQQNNLDEDLIR+ALPAVQQNNLDEDLIRK+ATLPSPDKLPGFK+GNVQVVIPFLTESYSSSQDPPEK+IHVSDQELQSANASVDDSRLEELK+LAGTQPLEVLEAVQR+LDQPMTEIVSR+LQTSSVLVSGLR+NFPNAIEHTLQWAR+QPAENVNQYLTDPK+YDGQVAVFGSDLQEK
327a	sp|P15924|DESP_HUMAN	1.0000	Desmoplakin OS=Homo sapiens GN=DSP PE=1 SV=3	8.3	16	0.144	AELIVQPELK+AITGFDDPFSGK+ALLQAILQTEDMLK+AQQIHSQTSQQYPLYDLDLGK+FLEFQYLTGGLVDPEVHGR+GLVGIEFK+IEVLEEELR+LLEAQIATGGIIDPK+LQSLTENLTK+NGVGTSSSMGSGVSDDVFSSSRHESVSK+NLPLADQGSSHHITVK+QLLQEQESVK+QLQNIIQATSR+TIADLELHYQEFIR+TLELQGLINDLQR+TMIQSPSGVILQEAADVHAR+VLLQEEGTR
314c	sp|P12235|ADT1_HUMAN	1.0000	ADP/ATP translocase 1 OS=Homo sapiens GN=SLC25A4 PE=1 SV=4	22.5	16	0.047	AAYFGVYDTAK+DFLAGGVAAAVSK+GAWSNVLR+GMLPDPK+LLLQVQHASK+VKLLLQVQHASK+YFPTQALNFAFK+YFPTQALNFAFKDK+YFPTQALNFAFKDKYK
306a	sp|P10644-2|KAP0_HUMAN sp|P10644|KAP0_HUMAN	1.0000	Isoform of P10644, Isoform 2 of cAMP-dependent protein kinase type I-alpha regulatory subunit OS=Homo sapiens GN=PRKAR1A;cAMP-dependent protein kinase type I-alpha regulatory subunit OS=Homo sapiens GN=PRKAR1A PE=1 SV=1	30.6	16	0.132	GAISAEVYTEEDAASYVR+HNIQALLK+ILMGSTLR+KMYEEFLSK+LTVADALEPVQFEDGQK+RGAISAEVYTEEDAASYVR+RILMGSTLR+SENEEFVEVGR+TDSREDEISPPPPNPVVK+VSILESLDKWER
304a	sp|P10321|1C07_HUMAN tr|A2AEA2|A2AEA2_HUMAN	1.0000	Isoform of Q95604, HLA class I histocompatibility antigen, Cw-7 alpha chain OS=Homo sapiens GN=HLA-C PE=1 SV=3;Isoform of Q95604, HLA class I histocompatibility antigen, Cw-6 alpha chain OS=Homo sapiens GN=HLA-C PE=1 SV=2	34.2	16	0.129	APWVEQEGPEYWDR+APWVEQEGPEYWDRETQK+DGEDQTQDTELVETRPAGDGTFQK+DYIALNEDLR+FISVGYVDDTQFVR+GYDQSAYDGKDYIALNEDLR+SWTAADTAAQITQR+WAAVVVPSGQEQR+YFDTAVSRPGR+YLENGKETLQR
276a	sp|P04843|RPN1_HUMAN	1.0000	Dolichyl-diphosphooligosaccharide--protein glycosyltransferase subunit 1 OS=Homo sapiens GN=RPN1 PE=1 SV=1	23.2	16	0.147	ALTSEIALLQSR+FVDHVFDEQVIDSLTVK+HFDETVNR+IDHILDAL+LPVALDPGAK+NIEIDSPYEISR+QPDSGISSIR+SEDLLDYGPFR+VHYENNSPFLTITSMTR+VIEVSHWGNIAVEENVDLK+VTAEVVLAHLGGGSTSR
235b	sp|O43852-3|CALU_HUMAN sp|O43852|CALU_HUMAN	1.0000	Isoform of O43852, Isoform 3 of Calumenin OS=Homo sapiens GN=CALU;Calumenin OS=Homo sapiens GN=CALU PE=1 SV=2	46.3	16	0.074	DIVVQETMEDIDK+DWILPSDYDHAEAEAR+EEIVDKYDLFVGSQATDFGEALVR+EQFVEFR+HLVYESDQNKDGK+MDKEETKDWILPSDYDHAEAEAR+QFLMCLSLCTAFALSKPTEK+TEREQFVEFR+TFDQLTPEESKER+VHNDAQSFDYDHDAFLGAEEAK+WIYEDVER
209a	sp|O00571-2|DDX3X_HUMAN sp|O00571|DDX3X_HUMAN tr|A0A0D9SF53|A0A0D9SF53_HUMAN tr|A0A0D9SFB3|A0A0D9SFB3_HUMAN tr|A0A0D9SG12|A0A0D9SG12_HUMAN	1.0000	Isoform of O00571, Isoform 2 of ATP-dependent RNA helicase DDX3X OS=Homo sapiens GN=DDX3X;ATP-dependent RNA helicase DDX3X OS=Homo sapiens GN=DDX3X PE=1 SV=3;Isoform of O00571, ATP-dependent RNA helicase DDX3X OS=Homo sapiens GN=DDX3X PE=1 SV=1;Isoform of O00571, ATP-dependent RNA helicase DDX3X OS=Homo sapiens GN=DDX3X PE=1 SV=1;Isoform of O00571, ATP-dependent RNA helicase DDX3X OS=Homo sapiens…	22.5	16	0.120	DLLDLLVEAK+DSLTLVFVETK+ELAVQIYEEAR+HAIPIIK+HVINFDLPSDIEEYVHR+KQYPISLVLAPTR+LEQELFSGGNTGINFEK+MLDMGFEPQIR+QYPISLVLAPTR+SFLLDLLNATGK+SPILVATAVAAR+TIVFVETK+VGNLGLATSFFNER+YLVLDEADR
475c	sp|Q562R1|ACTBL_HUMAN	0.9990	Beta-actin-like protein 2 OS=Homo sapiens GN=ACTBL2 PE=1 SV=2	20.7	16	0.049	DLTDYLMK+HQGVMVGMGQK+IIAPPER+LDLAGRDLTDYLMK+SYELPDGQVITIGNER+TTGIVMDSGDGVTHIVPIYEGYALPHAILR
282i	sp|Q7Z794|K2C1B_HUMAN	0.9962	Keratin, type II cytoskeletal 1b OS=Homo sapiens GN=KRT77 PE=2 SV=3	8.7	16	0.035	FASFIDK+FASFIDKVR+FLEQQNQVLQTK+KYEDEINKR+LLEGEESR+VDTLTGEVNFLK
827a	sp|Q9Y265|RUVB1_HUMAN	1.0000	RuvB-like 1 OS=Homo sapiens GN=RUVBL1 PE=1 SV=1	30.9	15	0.135	ALESSIAPIVIFASNR+AQTEGINISEEALNHLGEIGTK+AVLLAGPPGTGK+GTEDITSPHGIPLDLLDR+KTEVLMENFRR+LDPSIFESLQK+QAASGLVGQENAR+TEVLMENFR+TISHVIIGLK+TMLYTPQEMK+VEAGDVIYIEANSGAVK+VEAGDVIYIEANSGAVKR
808a	sp|Q9UJS0-2|CMC2_HUMAN sp|Q9UJS0|CMC2_HUMAN	1.0000	Isoform of Q9UJS0, Isoform 2 of Calcium-binding mitochondrial carrier protein Aralar2 OS=Homo sapiens GN=SLC25A13;Calcium-binding mitochondrial carrier protein Aralar2 OS=Homo sapiens GN=SLC25A13 PE=1 SV=2	21.9	15	0.123	GLIPQLIGVAPEK+INLPAPNPDHVGGYK+LAVATFAGIENK+LQVAGEITTGPR+LTVNDFVR+MTLADIER+NGEFFMSPNDFVTR+SSPQFGVTLLTYELLQR+STGSFVGELMYK+TVELLSGVVDQTK+VSALSVVR+VTAIDFR+YEGFFGLYR+YLNIFGESQPNPK
584a	sp|Q15393|SF3B3_HUMAN	1.0000	Splicing factor 3B subunit 3 OS=Homo sapiens GN=SF3B3 PE=1 SV=4	15.2	15	0.135	AGNGQWASVIR+ATGISFAIHGNFSGTK+HIANYISGIQTIGHR+ITLETDEDMVTEIR+IVILEYQPSK+LTGGTKDYIVVGSDSGR+LTISSPLEAHK+MFLYNLTLQR+NENQLIIFADDTYPR+QQEIVVSR+SWLSYSYQSR+TPVEEVPAAIAPFQGR+TVLDPVTGDLSDTR+WVTTASLLDYDTVAGADK
524a	sp|Q00610-2|CLH1_HUMAN sp|Q00610|CLH1_HUMAN tr|A0A087WVQ6|A0A087WVQ6_HUMAN	1.0000	Isoform of Q00610, Isoform 2 of Clathrin heavy chain 1 OS=Homo sapiens GN=CLTC;Clathrin heavy chain 1 OS=Homo sapiens GN=CLTC PE=1 SV=5;Isoform of Q00610, Clathrin heavy chain OS=Homo sapiens GN=CLTC PE=1 SV=1	11.4	15	0.142	ISGETIFVTAPHEATAGIIGVNR+IVLDNSVFSEHR+IYIDSNNNPER+KFNALFAQGNYSEAAK+LAELEEFINGPNNAHIQQVGDR+LASTLVHLGEYQAAVDGAR+LHIIEVGTPPTGNQPFPK+NNLAGAEELFAR+QLPLVKPYLR+TLQIFNIEMK+TSIDAYDNFDNISLAQR+VANVELYYR+YIEIYVQK
451a	sp|P52292|IMA1_HUMAN	1.0000	Importin subunit alpha-1 OS=Homo sapiens GN=KPNA2 PE=1 SV=1	16.4	15	0.143	EATWTMSNITAGR+GINSSNVENQLQATQAAR+LLGASELPIVTPALR+NNQGTVNWSVDDIVK+NVSSFPDDATSPLQENR+RIEVNVELR
410a	sp|P46379-2|BAG6_HUMAN sp|P46379-3|BAG6_HUMAN sp|P46379|BAG6_HUMAN tr|A0A024RCR6|A0A024RCR6_HUMAN tr|A0A0G2JK23|A0A0G2JK23_HUMAN	1.0000	Isoform of P46379, Isoform 2 of Large proline-rich protein BAG6 OS=Homo sapiens GN=BAG6;Isoform of P46379, Isoform 3 of Large proline-rich protein BAG6 OS=Homo sapiens GN=BAG6;Large proline-rich protein BAG6 OS=Homo sapiens GN=BAG6 PE=1 SV=2;Isoform of P46379, HLA-B associated transcript 3, isoform CRA_a OS=Homo sapiens GN=BAT3 PE=1 SV=1;Isoform of P46379, Large proline-rich protein BAG6 OS=Homo …	15.2	15	0.118	AGSSESIAAFIQR+APPQTHLPSGASSGTGSASATHGGGSPPGTR+ASPEPQRENASPAPGTTAEEAMSR+DIQTLLSR+DLEAPEVQESYR+EEDQRLINLVGESLR+EFKEHIAASVSIPSEK+ENASPAPGTTAEEAMSR+ESFSLVQVQPGVDIIR+LINLVGESLR+LQVVLEHMPVGPDAILR+SFFHQHYLGGQEPTPSNIR
379a	sp|P31943|HNRH1_HUMAN tr|G8JLB6|G8JLB6_HUMAN	1.0000	Heterogeneous nuclear ribonucleoprotein H OS=Homo sapiens GN=HNRNPH1 PE=1 SV=4;Isoform of P31943, Heterogeneous nuclear ribonucleoprotein H OS=Homo sapiens GN=HNRNPH1 PE=1 SV=1	29.2	15	0.104	EGRPSGEAFVELESEDEVK+HTGPNSPDTANDGFVR+RGAYGGGYGGYDDYNGYNDGYGFGSDR+SNNVEMDWVLK+STGEAFVQFASQEIAEK+VTGEADVEFATHEDAVAAMSK+YVELFLNSTAGASGGAYEHR
377a	sp|P30876|RPB2_HUMAN tr|C9J2Y9|C9J2Y9_HUMAN	1.0000	DNA-directed RNA polymerase II subunit RPB2 OS=Homo sapiens GN=POLR2B PE=1 SV=1;Isoform of P30876, DNA-directed RNA polymerase OS=Homo sapiens GN=POLR2B PE=1 SV=2	13.8	15	0.133	FEQIYLSKPTHWER+GPIQILNR+ISNLLSDYGYHLR+IVATLPYIK+IVEDAPPIDLQAEAQHASGEVEEPPR+KITSQIFIGPTYYQR+TVIKEGEEQLQTQHQK+TVTLPENEDELESTNR+VSANKGEIGDATPFNDAVNVQK+VSGDDVIIGK+YSLATGNWGDQK
744c	sp|Q96J02-2|ITCH_HUMAN sp|Q96J02|ITCH_HUMAN	1.0000	Isoform of Q96J02, Isoform 2 of E3 ubiquitin-protein ligase Itchy homolog OS=Homo sapiens GN=ITCH;E3 ubiquitin-protein ligase Itchy homolog OS=Homo sapiens GN=ITCH PE=1 SV=2	13.2	14	0.101	FIDTGFSLPFYK+FIDTGFSLPFYKR+ITQWEDPR+IYYVDHFTR+LDLPPYK+NYEQWQLQR+SQGQLNEKPLPEGWEMR+SQLQGAMQQFNQR+TTWDRPEPLPPGWER+VYFVNHNTR+WKQPLTVIVTPVSK
659a	sp|Q8NG27-3|PJA1_HUMAN sp|Q8NG27|PJA1_HUMAN	1.0000	Isoform of Q8NG27, Isoform 3 of E3 ubiquitin-protein ligase Praja-1 OS=Homo sapiens GN=PJA1;E3 ubiquitin-protein ligase Praja-1 OS=Homo sapiens GN=PJA1 PE=1 SV=2	23.3	14	0.125	ADFLPQSSVASQSSSEGK+EQTLSSSGESWETLPGKEEREPPQAK+FKDDKLYDPEK+GMAYGHIDSYGADDSEEEGAGPVERPPVR+RSWDDSESSGTNLNIDNEDYSR+SLAGPPPHFSSFSR+SWDDSESSGTNLNIDNEDYSR+WRDTANDNEGHSDGLAR
69	sp|P43686-2|PRS6B_HUMAN sp|P43686|PRS6B_HUMAN	1.0000	Isoform of P43686, Isoform 2 of 26S protease regulatory subunit 6B OS=Homo sapiens GN=PSMC4;26S protease regulatory subunit 6B OS=Homo sapiens GN=PSMC4 PE=1 SV=2	28.9	14	0.129	ADTLDPALLRPGR+EAVELPLTHFELYK+ELLKPNASVALHK+ILLELLNQMDGFDQNVNVK+ILSTIDRELLKPNASVALHK+KIEFPLPDRR+LIFSTITSK+MNLSEEVDLEDYVARPDK+VVGSEFVQK
450a	sp|P52272-2|HNRPM_HUMAN sp|P52272|HNRPM_HUMAN tr|A0A087X0X3|A0A087X0X3_HUMAN	1.0000	Isoform of P52272, Isoform 2 of Heterogeneous nuclear ribonucleoprotein M OS=Homo sapiens GN=HNRNPM;Heterogeneous nuclear ribonucleoprotein M OS=Homo sapiens GN=HNRNPM PE=1 SV=3;Isoform of P52272, Heterogeneous nuclear ribonucleoprotein M OS=Homo sapiens GN=HNRNPM PE=1 SV=1	15.2	14	0.126	AFITNIPFDVK+FESPEVAER+GNFGGSFAGSFGGAGGHAPGVAR+INEILSNALK+LGSTVFVANLDYK+MGLAMGGGGGASFDR+MGPLGLDHMASSIER+NLPFDFTWK
280a	sp|P05387|RLA2_HUMAN	1.0000	60S acidic ribosomal protein P2 OS=Homo sapiens GN=RPLP2 PE=1 SV=1	57.4	14	0.127	ILDSVGIEADDDRLNK+KILDSVGIEADDDRLNK+LASVPAGGAVAVSAAPGSAAPAAGSAPAAAEEK+LASVPAGGAVAVSAAPGSAAPAAGSAPAAAEEKK+LASVPAGGAVAVSAAPGSAAPAAGSAPAAAEEKKDEK+NIEDVIAQGIGK
196a	sp|A5YKK6|CNOT1_HUMAN	1.0000	CCR4-NOT transcription complex subunit 1 OS=Homo sapiens GN=CNOT1 PE=1 SV=2	7.1	14	0.127	AVQELVHPVVDR+DAIAALGLLQK+DVPPSINTTNIDTLLVATDQTER+EIDDEANSYFQR+IAFIFNNLSQSNMTQK+IVEPPENIQEK+LAEVGQYEQVK+LGTSGLNQPTFQQSK+LPDPFTPNLK+NLILSAFPR+QLAVYEEFAR+SLLEVVVLSR+SLLLEAYVK+SPVTFLSDLR
842a	sp|Q9Y4W6|AFG32_HUMAN	1.0000	AFG3-like protein 2 OS=Homo sapiens GN=AFG3L2 PE=1 SV=2	15.2	13	0.110	DLFALAR+GAILTGPPGTGK+GLGYAQYLPK+GMGGLFSVGETTAK+HFEQAIER+NLETLQQELGIEGENR+QIFIGPPDIK+VALLLLEK+VGQISFDLPR+VSEEIFFGR+VTQSAYAQIVQFGMNEK
782b	sp|O00425|IF2B3_HUMAN	1.0000	Insulin-like growth factor 2 mRNA-binding protein 3 OS=Homo sapiens GN=IGF2BP3 PE=1 SV=2	17.6	13	0.106	DQTPDENDQVVVK+EAQDIKFTEEIPLK+IAPAEAPDAK+ITISPLQELTLYNPER+MVIITGPPEAQFK+TVNELQNLSSAEVVVPR+VAYIPDEMAAQQNPLQQPR
561a	sp|Q14204|DYHC1_HUMAN	1.0000	Cytoplasmic dynein 1 heavy chain 1 OS=Homo sapiens GN=DYNC1H1 PE=1 SV=5	3.6	13	0.109	EFGPVVIDYGK+EWTDGLFTHVLR+FNYGFEYLGVQDK+INEWLTLVEK+IQGLTVEQAEAVVR+SACDTVDTWLDDTAKGR+SLLQALNEVK+TLINELVK+TPVIDADKPVSSQLR+TTDLLTDWEK+VLRPQVTAVAQQNQGEVPEPQDMK+VQVALEELQDLK+VTFVNFTVTR
490a	sp|P62195-2|PRS8_HUMAN sp|P62195|PRS8_HUMAN	1.0000	Isoform of P62195, Isoform 2 of 26S protease regulatory subunit 8 OS=Homo sapiens GN=PSMC5;26S protease regulatory subunit 8 OS=Homo sapiens GN=PSMC5 PE=1 SV=1	31.2	13	0.107	EHAPSIIFMDEIDSIGSSR+GVILYGPPGTGK+IAELMPGASGAEVK+IDILDSALLRPGR+IEELQLIVNDK+LEGGSGGDSEVQR+RVHVTQEDFEMAVAK+TMLELLNQLDGFEATK+VPDSTYEMIGGLDK+VSGSELVQK
51	sp|P26641-2|EF1G_HUMAN sp|P26641|EF1G_HUMAN	1.0000	Isoform of P26641, Isoform 2 of Elongation factor 1-gamma OS=Homo sapiens GN=EEF1G;Elongation factor 1-gamma OS=Homo sapiens GN=EEF1G PE=1 SV=3	22.2	13	0.120	ALIAAQYSGAQVR+DPFAHLPK+EYFSWEGAFQHVGK+KLDPGSEETQTLVR+QAFPNTNR+QVLEPSFR+STFVLDEFKR+TFLVGER+VLSAPPHFHFGQTNR
345a	sp|P23258|TBG1_HUMAN	1.0000	Tubulin gamma-1 chain OS=Homo sapiens GN=TUBG1 PE=1 SV=2	26.8	13	0.118	AVLLDLEPR+DVFFYQADDEHYIPR+EAFLEQFR+IHEDIFDIIDR+KSPYLPSAHR+LANFIPWGPASIQVALSR+LHFLMTGYTPLTTDQSVASVR+LYNPENIYLSEHGGGAGNNWASGFSQGEK
341a	sp|P22392-2|NDKB_HUMAN sp|P22392|NDKB_HUMAN tr|Q32Q12|Q32Q12_HUMAN	1.0000	Isoform of P22392, Isoform 3 of Nucleoside diphosphate kinase B OS=Homo sapiens GN=NME2;Nucleoside diphosphate kinase B OS=Homo sapiens GN=NME2 PE=1 SV=1;Isoform of P22392, Nucleoside diphosphate kinase OS=Homo sapiens GN=NME1-NME2 PE=1 SV=1	40.8	13	0.120	DRPFFPGLVK+EISLWFKPEELVDYK+GLVGEIIK+TFIAIKPDGVQR+VMLGETNPADSKPGTIR
329a	sp|P17980|PRS6A_HUMAN tr|E9PM69|E9PM69_HUMAN tr|R4GNH3|R4GNH3_HUMAN	1.0000	26S protease regulatory subunit 6A OS=Homo sapiens GN=PSMC3 PE=1 SV=3;Isoform of P17980, 26S protease regulatory subunit 6A OS=Homo sapiens GN=PSMC3 PE=1 SV=1;Isoform of P17980, 26S protease regulatory subunit 6A OS=Homo sapiens GN=PSMC3 PE=1 SV=1	20.2	13	0.106	AMEVDERPTEQYSDIGGLDK+DSYLILETLPTEYDSR+GVLMYGPPGTGK+KMNVSPDVNYEELAR+MNVSPDVNYEELAR+VDILDPALLR+VIAATNRVDILDPALLR
209b	sp|P17844-2|DDX5_HUMAN sp|P17844|DDX5_HUMAN tr|J3KTA4|J3KTA4_HUMAN	1.0000	Isoform of P17844, Isoform 2 of Probable ATP-dependent RNA helicase DDX5 OS=Homo sapiens GN=DDX5;Probable ATP-dependent RNA helicase DDX5 OS=Homo sapiens GN=DDX5 PE=1 SV=1;Isoform of P17844, Probable ATP-dependent RNA helicase DDX5 OS=Homo sapiens GN=DDX5 PE=1 SV=1	17.9	13	0.084	APILIATDVASR+DWVLNEFK+FVINYDYPNSSEDYIHR+LLQLVEDR+MLDMGFEPQIR+NFYQEHPDLAR+QVSDLISVLR+TIVFVETK+TTYLVLDEADR+YLVLDEADR
130	sp|Q8NCT1|ARRD4_HUMAN	1.0000	Arrestin domain-containing protein 4 OS=Homo sapiens GN=ARRDC4 PE=1 SV=3	14.1	13	0.105	AAIFQTQTYLASGK+EPPAGEGIILLQPGK+LMLELPLVIGTIPYNGFGSR+SLGLVFEDER
111	sp|Q5T0W9|FA83B_HUMAN	1.0000	Protein FAM83B OS=Homo sapiens GN=FAM83B PE=1 SV=1	13.4	13	0.121	EGYVSHHNTPAQSFANR+EINAVVTPER+FNTEQIQYR+HSYAGEQPETVPYLLLNR+HYVYSTLTR+IESSIQPTSNMPNTSINRPEIK+LPLQSEAPK+SFPLFDNSK+SMHNVTHNLEEDEEEVTKR+SSPLLNYNTGVYR
773d	tr|J3QSF3|J3QSF3_HUMAN	0.9965	Isoform of Q5T2N8, ATPase family AAA domain-containing protein 3C (Fragment) OS=Homo sapiens GN=ATAD3C PE=1 SV=1	46.6	13	0.054	DALNLAQMQEQTLQLEQQSK+HILLYGPPGTGK+LLSRPQDVLEGVVLSPSLEAR+VTATQVSR
825a	sp|Q9Y230|RUVB2_HUMAN	1.0000	RuvB-like 2 OS=Homo sapiens GN=RUVBL2 PE=1 SV=3	25.3	12	0.110	AAGVVLEMIR+ALESDMAPVLIMATNR+AVLIAGQPGTGK+EVVHTVSLHEIDVINSR+GLGLDDALEPR+LLIVSTTPYSEK+LLIVSTTPYSEKDTK+QASQGMVGQLAAR+TTEMETIYDLGTK+VYSLFLDESR
785a	sp|Q9P0J7|KCMF1_HUMAN	1.0000	E3 ubiquitin-protein ligase KCMF1 OS=Homo sapiens GN=KCMF1 PE=1 SV=2	27.3	12	0.099	ESNKGNEPPPPPL+RSNMHFTSSSTGGLSSSQSSYSPSNR+SAGGQLNSSGPSASQLQQLQMQLQLER+SNMHFTSSSTGGLSSSQSSYSPSNR+TNTSSVTTTITQSTATTNIANTESSQQTLQNSQFLLTR
693a	sp|Q96HS1|PGAM5_HUMAN	1.0000	Serine/threonine-protein phosphatase PGAM5, mitochondrial OS=Homo sapiens GN=PGAM5 PE=1 SV=2	30.8	12	0.106	AIETTDIISR+EPLSLINVR+EQAELTGLR+HSQYHVDGSLEKDR+LSLNNGSITHLVIRPNGR+NVESGEEELASK+NVESGEEELASKLDHYK+TLGDTGFMPPDK
670a	sp|Q92621|NU205_HUMAN	1.0000	Nuclear pore complex protein Nup205 OS=Homo sapiens GN=NUP205 PE=1 SV=3	5.4	12	0.104	DLPSADSVQYR+FTDELMEQGLTYK+LAWALALR+LLDIEGLYSK+LLPEQLIK+LQDSFASETNLDFR+LTAPEDVFSK+MLALALLDR+VLTLVSQIDVNNEFEK+YSFIQALVR
601a	sp|Q5H9R7-2|PP6R3_HUMAN sp|Q5H9R7-5|PP6R3_HUMAN sp|Q5H9R7-6|PP6R3_HUMAN sp|Q5H9R7|PP6R3_HUMAN tr|E9PKF6|E9PKF6_HUMAN tr|H7BXH2|H7BXH2_HUMAN	1.0000	Isoform of Q5H9R7, Isoform 2 of Serine/threonine-protein phosphatase 6 regulatory subunit 3 OS=Homo sapiens GN=PPP6R3;Isoform of Q5H9R7, Isoform 5 of Serine/threonine-protein phosphatase 6 regulatory subunit 3 OS=Homo sapiens GN=PPP6R3;Isoform of Q5H9R7, Isoform 6 of Serine/threonine-protein phosphatase 6 regulatory subunit 3 OS=Homo sapiens GN=PPP6R3;Serine/threonine-protein phosphatase 6 regula…	14.3	12	0.103	ETLSLTVDAK+FADQDDIGNVSFDR+FDLHSSSHIDTLLER+GPNSALVQQLIK+ILEAWEMNEK+KPEQIVDFLK+LGSFHELLLEPPKK+LIEFLLK+LVEIVHPSQEEDR+SVLEAIR+VLSILISR
592a	sp|Q16576|RBBP7_HUMAN tr|E9PC52|E9PC52_HUMAN	1.0000	Histone-binding protein RBBP7 OS=Homo sapiens GN=RBBP7 PE=1 SV=1;Isoform of Q16576, Histone-binding protein RBBP7 OS=Homo sapiens GN=RBBP7 PE=1 SV=1	20.4	12	0.106	EMFEDTVEER+IGEEQSAEDAEDGPPELLFIHGGHTAK+LMIWDTR+LNVWDLSK+TPSSDVLVFDYTK+TVALWDLR+YMPQNPHIIATK
582b	sp|Q15366-2|PCBP2_HUMAN sp|Q15366-3|PCBP2_HUMAN sp|Q15366-6|PCBP2_HUMAN sp|Q15366|PCBP2_HUMAN	1.0000	Isoform of Q15366, Isoform 2 of Poly(rC)-binding protein 2 OS=Homo sapiens GN=PCBP2;Isoform of Q15366, Isoform 3 of Poly(rC)-binding protein 2 OS=Homo sapiens GN=PCBP2;Isoform of Q15366, Isoform 6 of Poly(rC)-binding protein 2 OS=Homo sapiens GN=PCBP2;Poly(rC)-binding protein 2 OS=Homo sapiens GN=PCBP2 PE=1 SV=1	20.8	12	0.076	ESTGAQVQVAGDMLPNSTER+EVGSIIGK+GVTIPYRPKPSSSPVIFAGGQDR+IANPVEGSTDR+IITLAGPTNAIFK
582a	sp|Q15365|PCBP1_HUMAN	1.0000	Poly(rC)-binding protein 1 OS=Homo sapiens GN=PCBP1 PE=1 SV=2	17.1	12	0.079	ESTGAQVQVAGDMLPNSTER+EVGSIIGK+IANPVEGSSGR+IITLTGPTNAIFK+QGANINEIR
580a	sp|Q15233|NONO_HUMAN	1.0000	Non-POU domain-containing octamer-binding protein OS=Homo sapiens GN=NONO PE=1 SV=4	20.0	12	0.107	AGEVFIHK+FAQPGSFEYEYAMR+FGQAATMEGIGAIGGTPPAFNR+GIVEFSGKPAAR+LFVGNLPPDITEEEMR+QQEGFKGTFPDAR+VELDNMPLR
538a	sp|Q08380|LG3BP_HUMAN	1.0000	Galectin-3-binding protein OS=Homo sapiens GN=LGALS3BP PE=1 SV=1	21.9	12	0.114	ASHEEVEGLVEK+AVDTWSWGER+ELSEALGQIFDSQR+IDITLSSVK+IYTSPTWSAFVTDSSWSAR+SDLAVPSELALLK+TLQALEFHTVPFQLLAR+YSSDYFQAPSDYR+YYPYQSFQTPQHPSFLFQDKR
531a	sp|Q02978|M2OM_HUMAN tr|I3L1P8|I3L1P8_HUMAN	1.0000	Mitochondrial 2-oxoglutarate/malate carrier protein OS=Homo sapiens GN=SLC25A11 PE=1 SV=3;Isoform of Q02978, Mitochondrial 2-oxoglutarate/malate carrier protein (Fragment) OS=Homo sapiens GN=SLC25A11 PE=1 SV=1	34.8	12	0.114	AVIGMTAGATGAFVGTPAEVALIR+AVVVNAAQLASYSQSK+ITREEGVLTLWR+LGIYTVLFER+LTGADGTPPGFLLK+NGLDVLFK+NVFNALIR+TSFHALTSILK
416a	sp|P46939-2|UTRO_HUMAN sp|P46939|UTRO_HUMAN	1.0000	Isoform of P46939, Isoform 2 of Utrophin OS=Homo sapiens GN=UTRN;Utrophin OS=Homo sapiens GN=UTRN PE=1 SV=2	5.1	12	0.112	EGLPTEEIKNVLEK+LLDPEDVAVQLPDKK+LLQVSVDDR+LSQADGSFLK+QLGEVAAFGGSNIEPSVR+QNALEAEWR+QTLDQLSEIGQDVGQLLDNSK+SNIVTVGDVEEINK+SSLLPTDYLVEINK+STTELGENLQELR+TVNDLSSQLSPLDLHPSLK+VLYNDLGAQVTEGKQDLER
388a	sp|P35579|MYH9_HUMAN	1.0000	Myosin-9 OS=Homo sapiens GN=MYH9 PE=1 SV=4	6.5	12	0.085	AGVLAHLEEER+AGVLAHLEEERDLK+ANLQIDQINTDLNLER+IAEFTTNLTEEEEK+IAEFTTNLTEEEEKSK+IAQLEEELEEEQGNTELINDR+IAQLEEQLDNETK+QLLQANPILEAFGNAK+TQLEELEDELQATEDAK+VSHLLGINVTDFTR
370a	sp|P28074|PSB5_HUMAN	1.0000	Proteasome subunit beta type-5 OS=Homo sapiens GN=PSMB5 PE=1 SV=3	44.9	12	0.109	AIYQATYR+ATAGAYIASQTVK+DAYSGGAVNLYHVR+GPGLYYVDSEGNR+GYSYDLEVEQAYDLAR+HGVIVAADSR+ISGATFSVGSGSVYAYGVMDR+LLANMVYQYK+RGPGLYYVDSEGNR+VSSDNVADLHEK
350a	sp|P24928|RPB1_HUMAN tr|A0A0C4DGZ0|A0A0C4DGZ0_HUMAN	1.0000	DNA-directed RNA polymerase II subunit RPB1 OS=Homo sapiens GN=POLR2A PE=1 SV=2;Isoform of P24928, DNA-directed RNA polymerase OS=Homo sapiens GN=POLR2A PE=1 SV=1	7.2	12	0.104	AHNNELEPTPGNTLR+ISPWLLR+NSINQVVQLR+QAQENATLLFNIHLR+TVITPDPNLSIDQVGVPR+VQFGVLSPDELKR+YSPTSPTYSPTSPK+YSPTSPTYSPTSPVYTPTSPK+YSPTSPTYSPTTPK
333a	sp|P19338|NUCL_HUMAN	1.0000	Nucleolin OS=Homo sapiens GN=NCL PE=1 SV=3	19.9	12	0.103	EAMEDGEIDGNKVTLDWAKPK+FGYVDFESAEDLEK+GFGFVDFNSEEDAK+GIAYIEFK+GLSEDTTEETLK+GLSEDTTEETLKESFDGSVR+KFGYVDFESAEDLEK+NDLAVVDVR+QKVEGTEPTTAFNLFVGNLNFNK+SISLYYTGEK+TGISDVFAK+VFGNEIKLEKPK
282g	sp|Q8N1N4|K2C78_HUMAN	1.0000	Keratin, type II cytoskeletal 78 OS=Homo sapiens GN=KRT78 PE=2 SV=2	7.9	12	0.035	FASFIDK+FASFIDKVR+FLEQQNK+KTVESSLK+TLNNQFASFIDK+VQISQLHQEIQR
269a	sp|P00367|DHE3_HUMAN	1.0000	Glutamate dehydrogenase 1, mitochondrial OS=Homo sapiens GN=GLUD1 PE=1 SV=2	22.4	12	0.097	DDGSWEVIEGYR+GASIVEDKLVEDLR+GFIGPGIDVPAPDMSTGER+HGGTIPIVPTAEFQDR+ISGASEKDIVHSGLAYTMER+KGFIGPGIDVPAPDMSTGER+MVEGFFDR+TFVVQGFGNVGLHSMR+YNLGLDLR+YSTDVSVDEVK
204a	sp|O00165-2|HAX1_HUMAN sp|O00165-5|HAX1_HUMAN sp|O00165|HAX1_HUMAN	1.0000	Isoform of O00165, Isoform 2 of HCLS1-associated protein X-1 OS=Homo sapiens GN=HAX1;Isoform of O00165, Isoform 5 of HCLS1-associated protein X-1 OS=Homo sapiens GN=HAX1;HCLS1-associated protein X-1 OS=Homo sapiens GN=HAX1 PE=1 SV=2	41.1	12	0.106	FDDVWPMDPHPR+FHDNFGFDDLVR+GFFGFPGPR+IFGGVLESDAR+ITKPDGIVEER+TREDNDLDSQVSQEGLGPVLQPQPK+TVVDSEGRTETTVTR
782a	sp|Q9NZI8|IF2B1_HUMAN	1.0000	Insulin-like growth factor 2 mRNA-binding protein 1 OS=Homo sapiens GN=IGF2BP1 PE=1 SV=2	21.0	11	0.084	DQTPDENDQVIVK+ISYSGQFLVK+LKEENFFGPKEEVK+LYIGNLNESVTPADLEK+MVIITGPPEAQFK+QQQVDIPLR+RLEIEHSVPK+TVNELQNLTAAEVVVPR+VSYIPDEQIAQGPENGR+VSYIPDEQIAQGPENGRR
738a	sp|Q9C0B9|ZCHC2_HUMAN	1.0000	Zinc finger CCHC domain-containing protein 2 OS=Homo sapiens GN=ZCCHC2 PE=1 SV=6	11.2	11	0.092	ANGLSDPGPLADFREPAVR+FYPVYPAPNVVANTSGSGPK+GGAEDERGEDGDGEQDAEKDGSGPEGGIVEPR+GLGPPVAGGAAAGAGMPGGGGGPSAALR+LLPQVDSVLK+RHPDLEPILR+VNWSDLSVTTVTK
714a	sp|Q99623-2|PHB2_HUMAN sp|Q99623|PHB2_HUMAN tr|F5GY37|F5GY37_HUMAN tr|J3KPX7|J3KPX7_HUMAN	1.0000	Isoform of Q99623, Isoform 2 of Prohibitin-2 OS=Homo sapiens GN=PHB2;Prohibitin-2 OS=Homo sapiens GN=PHB2 PE=1 SV=2;Isoform of Q99623, Prohibitin-2 OS=Homo sapiens GN=PHB2 PE=1 SV=1;Isoform of Q99623, Prohibitin-2 OS=Homo sapiens GN=PHB2 PE=1 SV=2	39.8	11	0.091	AQVSLLIR+DLQMVNISLR+ESVFTVEGGHR+FNASQLITQR+IGGVQQDTILAEGLHFR+LGLDYEER+LLLGAGAVAYGVR+VLPSIVNEVLK+VLSRPNAQELPSMYQR
705a	sp|Q96TA2-2|YMEL1_HUMAN sp|Q96TA2-3|YMEL1_HUMAN sp|Q96TA2|YMEL1_HUMAN	1.0000	Isoform of Q96TA2, Isoform 2 of ATP-dependent zinc metalloprotease YME1L1 OS=Homo sapiens GN=YME1L1;Isoform of Q96TA2, Isoform 3 of ATP-dependent zinc metalloprotease YME1L1 OS=Homo sapiens GN=YME1L1;ATP-dependent zinc metalloprotease YME1L1 OS=Homo sapiens GN=YME1L1 PE=1 SV=2	21.4	11	0.103	AVAGEADVPFYYASGSEFDEMFVGVGASR+EIQIVLEGK+GILLVGPPGTGK+GPTLGHVSLLPENDRWNETR+LAETQNIAPSFVK+LSPETQSAIEQEIR+TGFAEGFLK+TTTGLDSAVDPVQMK+VAEELIFGTDHITTGASSDFDNATK
694a	sp|Q96I24|FUBP3_HUMAN	1.0000	Far upstream element-binding protein 3 OS=Homo sapiens GN=FUBP3 PE=1 SV=2	34.1	11	0.104	DGFGGLAAAR+FAVGIVIGR+GDWSVGAPGGVQEITYTVPADK+GVPQQIEVAR+IDSIPHLNNSTPLVDPSVYGYGVQK+IQFKPDDGISPER+MGGGSIEVSVPR+MVMIQDGPLPTGADKPLR+NGPGFHNDIDSNSTIQEILIPASK+QQVAFYGQTLGQAQAHSQEQ+RPLDDGVGNQLGALVHQR+SINQQSGAHVELQR
690a	sp|Q96H55|MYO19_HUMAN	1.0000	Unconventional myosin-XIX OS=Homo sapiens GN=MYO19 PE=1 SV=2	12.2	11	0.099	AQQMTGAAVQTYLLEK+FIQLQLNR+FYAVVATSPASWESHK+GSPSSYTVQTAQDQAGVTSIR+LIHVTSSAFTGLG+LNRPSSAAQLQTR+SLIEPVNQSIVVSGESGAGK+VNPVTLETVLR
685a	sp|Q96CW5|GCP3_HUMAN	1.0000	Gamma-tubulin complex component 3 OS=Homo sapiens GN=TUBGCP3 PE=1 SV=2	17.4	11	0.097	AALEELQR+ATNAQFDSPEILR+DILYVFQGIDGK+EADAALFSELHR+EGDTGGTMEITEAALVR+EIEGQWGVTAAEEEEENKR+KGGELASAVHAYTK+LAWTLTANQPSSQATTSK+SEADVAQQFQYAVR+VIGSNFAPTVERDEFLVAEK+YLLLGQGDFIR
571a	sp|Q14697-2|GANAB_HUMAN sp|Q14697|GANAB_HUMAN tr|F5H6X6|F5H6X6_HUMAN	1.0000	Isoform of Q14697, Isoform 2 of Neutral alpha-glucosidase AB OS=Homo sapiens GN=GANAB;Neutral alpha-glucosidase AB OS=Homo sapiens GN=GANAB PE=1 SV=3;Isoform of Q14697, Neutral alpha-glucosidase AB OS=Homo sapiens GN=GANAB PE=1 SV=1	13.7	11	0.081	DGDKPEETQGKAEKDEPGAWEETFK+FRIDELEPR+LDLLEDR+LKVTEGGEPYR+LSVSGRDENSVELTMAEGPYK+MMDYLQGSGETPQTDVR+SLLLSVNAR+VVIIGAGKPAAVVLQTK
570a	sp|Q14596-2|NBR1_HUMAN sp|Q14596|NBR1_HUMAN	1.0000	Isoform of Q14596, Isoform 2 of Next to BRCA1 gene 1 protein OS=Homo sapiens GN=NBR1;Next to BRCA1 gene 1 protein OS=Homo sapiens GN=NBR1 PE=1 SV=3	14.6	11	0.093	ALPDSMVSVK+EQVVNETVEKLEQK+FMWGNLTLASTEK+GAEGKPGVEAGQEPAEAGER+KPLAHYSSLVR+LPAALEQVR+QGNQLQMQVHEGHHVVDEAPPPVVGAK+VSFDLNTIQIK+YLDEENEEVSINSQGEYEEALK
555a	sp|Q13627-2|DYR1A_HUMAN sp|Q13627-3|DYR1A_HUMAN sp|Q13627-4|DYR1A_HUMAN sp|Q13627-5|DYR1A_HUMAN sp|Q13627|DYR1A_HUMAN	1.0000	Isoform of Q13627, Isoform 1 of Dual specificity tyrosine-phosphorylation-regulated kinase 1A OS=Homo sapiens GN=DYRK1A;Isoform of Q13627, Isoform 2 of Dual specificity tyrosine-phosphorylation-regulated kinase 1A OS=Homo sapiens GN=DYRK1A;Isoform of Q13627, Isoform 3 of Dual specificity tyrosine-phosphorylation-regulated kinase 1A OS=Homo sapiens GN=DYRK1A;Isoform of Q13627, Isoform 4 of Dual sp…	16.6	11	0.093	AFLNQAQIEVR+AYDRVEQEWVAIK+HINEVYYAK+IQPYYALQHSFFK+IVEVLGIPPAHILDQAPK+KVYNDGYDDDNYDYIVK+LSVDLIK+VYNDGYDDDNYDYIVK
492a	sp|P62258-2|1433E_HUMAN sp|P62258|1433E_HUMAN	1.0000	Isoform of P62258, Isoform SV of 14-3-3 protein epsilon OS=Homo sapiens GN=YWHAE;14-3-3 protein epsilon OS=Homo sapiens GN=YWHAE PE=1 SV=1	31.3	11	0.082	AASDIAMTELPPTHPIR+EAAENSLVAYK+HLIPAANTGESK+NLLSVAYK+VAGMDVELTVEER+YLAEFATGNDRK
490b	sp|P62191-2|PRS4_HUMAN sp|P62191|PRS4_HUMAN	1.0000	Isoform of P62191, Isoform 2 of 26S protease regulatory subunit 4 OS=Homo sapiens GN=PSMC1;26S protease regulatory subunit 4 OS=Homo sapiens GN=PSMC1 PE=1 SV=1	23.4	11	0.089	APQETYADIGGLDNQIQEIK+AVANQTSATFLR+GVILYGPPGTGK+IEFPLPDEK+IETLDPALIRPGR+KQEGTPEGLYL+VVGSELIQK
404a	sp|P42704|LPPRC_HUMAN	1.0000	Leucine-rich PPR motif-containing protein, mitochondrial OS=Homo sapiens GN=LRPPRC PE=1 SV=3	7.9	11	0.091	AGYPQYVSEILEK+EQNIVFNAETYSNLIK+FSPTDFLAK+IIAELLR+IQEENVIPR+LGAVYDVSHYNALLK+LQDAINILK+MVFINNIALAQIK+NVQGIIEILK+TVLDQQQTPSR+TVLDQQQTPSRLAVTR
399a	sp|P40926|MDHM_HUMAN	1.0000	Malate dehydrogenase, mitochondrial OS=Homo sapiens GN=MDH2 PE=1 SV=3	24.9	11	0.095	AGAGSATLSMAYAGAR+ANTFVAELK+FVFSLVDAMNGK+IFGVTTLDIVR+LTLYDIAHTPGVAADLSHIETK+VDFPQDQLTALTGR
347a	sp|P23396|RS3_HUMAN	1.0000	40S ribosomal protein S3 OS=Homo sapiens GN=RPS3 PE=1 SV=2	43.2	11	0.082	AELNEFLTR+ELAEDGYSGVEVR+FGFPEGSVELYAEK+FVADGIFK+FVDGLMIHSGDPVNYYVDTAVR+GGKPEPPAMPQPVPTA+IMLPWDPTGK+KPLPDHVSIVEPK
316a	sp|P12277|KCRB_HUMAN	1.0000	Creatine kinase B-type OS=Homo sapiens GN=CKB PE=1 SV=1	24.9	11	0.104	GTGGVDTAAVGGVFDVSNADR+LAVEALSSLDGDLAGR+LEQGQAIDDLMPAQK+LLIEMEQR+RGTGGVDTAAVGGVFDVSNADR+TDLNPDNLQGGDDLDPNYVLSSR+VLTPELYAELR
301a	sp|P09543-2|CN37_HUMAN sp|P09543|CN37_HUMAN	1.0000	Isoform of P09543, Isoform CNPI of 2',3'-cyclic-nucleotide 3'-phosphodiesterase OS=Homo sapiens GN=CNP;2',3'-cyclic-nucleotide 3'-phosphodiesterase OS=Homo sapiens GN=CNP PE=1 SV=2	19.7	11	0.104	AGQVFLEELGNHK+AIFTGYYGK+APGAEEYAQQDVLK+APGAEEYAQQDVLKK+ILVLDDTNHER+KAGQVFLEELGNHK+LSPTDNLPR+MDLVTYFGK+NQWQLSADDLKK
291a	sp|P07814|SYEP_HUMAN	1.0000	Bifunctional glutamate/proline--tRNA ligase OS=Homo sapiens GN=EPRS PE=1 SV=5	8.2	11	0.101	AALLNQHYQVNFK+DQDLEPGAPSMGAK+DQVDIAVQELLQLK+LTVAENEAETK+NSEPAGLETPEAK+SLIGVEYKPVSATGAEDKDKK+SLYDEVAAQGEVVR+THVADFAPEVAWVTR+VAVQGDVVR
287a	sp|P07195|LDHB_HUMAN	1.0000	L-lactate dehydrogenase B chain OS=Homo sapiens GN=LDHB PE=1 SV=2	27.5	11	0.101	FIIPQIVK+GLTSVINQK+IVADKDYSVTANSK+IVVVTAGVR+LIAPVAEEEATVPNNK+MVVESAYEVIK+SADTLWDIQK+SLADELALVDVLEDK
277a	sp|P04844-2|RPN2_HUMAN sp|P04844|RPN2_HUMAN	1.0000	Isoform of P04844, Isoform 2 of Dolichyl-diphosphooligosaccharide--protein glycosyltransferase subunit 2 OS=Homo sapiens GN=RPN2;Dolichyl-diphosphooligosaccharide--protein glycosyltransferase subunit 2 OS=Homo sapiens GN=RPN2 PE=1 SV=3	19.0	11	0.085	FSSGYYDFLVEVEGDNR+ISTEVGITNVDLSTVDKDQSIAPK+LQVTNVLSQPLTQATVK+TGQEVVFVAEPDNK+TGQEVVFVAEPDNKNVYK+TSFTPVGDVFELNFMNVK+YHVPVVVVPEGSASDTHEQAILR
215a	sp|O14980|XPO1_HUMAN	1.0000	Exportin-1 OS=Homo sapiens GN=XPO1 PE=1 SV=1	7.9	11	0.090	AVGHPFVIQLGR+ETLVYLTHLDYVDTER+IYLDMLNVYK+MAKPEEVLVVENDQGEVVR+NVDILKDPETVK+QLLDFSQK+YVVGLIIK
838a	sp|Q9Y3F4-2|STRAP_HUMAN sp|Q9Y3F4|STRAP_HUMAN	1.0000	Isoform of Q9Y3F4, Isoform 2 of Serine-threonine kinase receptor-associated protein OS=Homo sapiens GN=STRAP;Serine-threonine kinase receptor-associated protein OS=Homo sapiens GN=STRAP PE=1 SV=1	34.9	10	0.089	FSPDGELYASGSEDGTLR+QGDTGDWIGTFLGHK+SFEAPATINSASLHPEK+SFEAPATINSASLHPEKEFLVAGGEDFK+SIAFHSAVSLDPIK+TVDFTQDSNYLLTGGQDK+VWDAVSGDELMTLAHK+YDYNSGEELESYK
89	sp|Q07065|CKAP4_HUMAN	1.0000	Cytoskeleton-associated protein 4 OS=Homo sapiens GN=CKAP4 PE=1 SV=2	18.4	10	0.092	LEGLGSSEADQDGLASTVR+SINDNIAIFTEVQK+STLQTMESDIYTEVR+SVGELPSTVESLQK+VASLEESEGNKQDLK+VQEQVHTLLSQDQAQAAR+VQSLQATFGTFESILR
783a	sp|Q9P035|HACD3_HUMAN tr|H3BPZ1|H3BPZ1_HUMAN tr|H3BS72|H3BS72_HUMAN	1.0000	Very-long-chain (3R)-3-hydroxyacyl-CoA dehydratase 3 OS=Homo sapiens GN=HACD3 PE=1 SV=2;Isoform of Q9P035, Very-long-chain (3R)-3-hydroxyacyl-CoA dehydratase 3 OS=Homo sapiens GN=HACD3 PE=1 SV=1;Isoform of Q9P035, Very-long-chain (3R)-3-hydroxyacyl-CoA dehydratase 3 OS=Homo sapiens GN=HACD3 PE=1 SV=1	16.3	10	0.094	LESEGSPETLTNLR+LESEGSPETLTNLRK+LRLESEGSPETLTNLR+LRLESEGSPETLTNLRK+QVNITVQK+RPLFLAPDFDR+VSQWWER+WLDESDAEMELR
781a	sp|Q9NZ01|TECR_HUMAN	1.0000	Very-long-chain enoyl-CoA reductase OS=Homo sapiens GN=TECR PE=1 SV=1	19.2	10	0.078	EFRDYPPLR+HYEVEILDAK+LLETLFVHR+LPVGTTATLYFR+MKHYEVEILDAK+SLKDEDVLQK+YDFTSSR
759a	sp|Q9HCM4-3|E41L5_HUMAN sp|Q9HCM4-4|E41L5_HUMAN sp|Q9HCM4|E41L5_HUMAN	1.0000	Isoform of Q9HCM4, Isoform 3 of Band 4.1-like protein 5 OS=Homo sapiens GN=EPB41L5;Isoform of Q9HCM4, Isoform 4 of Band 4.1-like protein 5 OS=Homo sapiens GN=EPB41L5;Band 4.1-like protein 5 OS=Homo sapiens GN=EPB41L5 PE=1 SV=3	17.6	10	0.093	GQTPAQAETNYLNK+LPGLGEPEVEYETLKDTSEK+NANVQDAATNSAVLNENNVPLPK+SALPVSPSISSAPVPVEIENLPQSPGTDQHDR+SALPVSPSISSAPVPVEIENLPQSPGTDQHDRK+SNIDVNINSQEEVVK+VSLLDGTDVSVDLPK+VSLLDGTDVSVDLPKK
710a	sp|Q99567|NUP88_HUMAN	1.0000	Nuclear pore complex protein Nup88 OS=Homo sapiens GN=NUP88 PE=1 SV=2	18.5	10	0.096	EDVEVAESPLR+EGLKNQSPTEAEKPASSSLPSSPPPQLLTR+ELQLIPDQLR+FFTSSTSLTLK+FLGSDEEDKDSLQELSTEQK+IYSLREPQTPTNVIILSEAEEESLVLNK+NQSPTEAEKPASSSLPSSPPPQLLTR+VLAETPDSFEK+VLSLPKPTIILSAYQR
701a	sp|Q96RT1-2|LAP2_HUMAN sp|Q96RT1-3|LAP2_HUMAN sp|Q96RT1-5|LAP2_HUMAN sp|Q96RT1-6|LAP2_HUMAN sp|Q96RT1-8|LAP2_HUMAN sp|Q96RT1-9|LAP2_HUMAN sp|Q96RT1|LAP2_HUMAN	1.0000	Isoform of Q96RT1, Isoform 2 of Protein LAP2 OS=Homo sapiens GN=ERBB2IP;Isoform of Q96RT1, Isoform 3 of Protein LAP2 OS=Homo sapiens GN=ERBB2IP;Isoform of Q96RT1, Isoform 5 of Protein LAP2 OS=Homo sapiens GN=ERBB2IP;Isoform of Q96RT1, Isoform 6 of Protein LAP2 OS=Homo sapiens GN=ERBB2IP;Isoform of Q96RT1, Isoform 8 of Protein LAP2 OS=Homo sapiens GN=ERBB2IP;Isoform of Q96RT1, Isoform 9 of Protein…	12.1	10	0.093	AQIPEGDYLSYR+DFNLPEYDLNVEER+EQLIDYLMLK+FDSNHNPEEPNIIR+IIQANGYSFINIEHGQAVSLLK+LDLGSNEFTEVPEVLEQLSGLK+LITNDTFQPEIMER+TFQNTVELIIVR+TLEELYLDANQIEELPK+TYSIDGPNASRPQSARPSINEIPER
686a	sp|Q96D53|ADCK4_HUMAN	1.0000	AarF domain-containing protein kinase 4 OS=Homo sapiens GN=ADCK4 PE=1 SV=2	14.9	10	0.085	EFGTEFTDHYIEVVK+FLTGFETK+LQSEGGSGLDSSPFLSEANAER+QLLANDPFFR+QPDAATAGSLPTK+VLEEELGR+VLEEELGRDWQAK
683a	sp|Q96C92-2|SDCG3_HUMAN sp|Q96C92|SDCG3_HUMAN	1.0000	Isoform of Q96C92, Isoform 2 of Serologically defined colon cancer antigen 3 OS=Homo sapiens GN=SDCCAG3;Serologically defined colon cancer antigen 3 OS=Homo sapiens GN=SDCCAG3 PE=1 SV=3	23.3	10	0.094	LKQEISLLQAQVSNFQR+LNEVQSFSEAQTEMVR+SLAIPDAPAFYER+TLQISYDALKDENSK+VSPASPAGSPSADFAVHGESLGDR+VVMNSAQASIK
632a	sp|Q7Z2W4|ZCCHV_HUMAN	1.0000	Zinc finger CCCH-type antiviral protein 1 OS=Homo sapiens GN=ZC3HAV1 PE=1 SV=3	13.9	10	0.087	ASLEDAPVDDLTR+ATDLGGTSQAGTSQR+DQVYPQYVIEYTEDK+FVVLETGGEAGITR+SGTQDIQPGPLFNNNADGVATDITSTR+SNPSVFVIFQK+VALVNDSLSDVTSTTSSR+YSHEVLSEENFK
625a	sp|Q6R327-3|RICTR_HUMAN sp|Q6R327|RICTR_HUMAN	1.0000	Isoform of Q6R327, Isoform 3 of Rapamycin-insensitive companion of mTOR OS=Homo sapiens GN=RICTOR;Rapamycin-insensitive companion of mTOR OS=Homo sapiens GN=RICTOR PE=1 SV=1	7.0	10	0.093	ALSYASLDKEDLLSPINQNTLQR+DTEEALLINLR+HSPDTAEGQLKEDR+ILAPYTDFHYR+LYANLDLDFAK+TLTEPSVDFNHSDDFTPISTVQK+TSHYLTPQSNHLSLSK+YLIQDSSILQK
609a	sp|Q5VUA4|ZN318_HUMAN	1.0000	Zinc finger protein 318 OS=Homo sapiens GN=ZNF318 PE=1 SV=2	8.2	10	0.089	ASSLPSSAPAVK+DCNTICGTMFDFFTHMHNKK+ESSADLLLPPDIISK+HTQTLDPYNRPWASK+INSMGGDHPSFTSGTR+ISAPELLLHSPAR+LESLEETNPEYAK+LSGGPLANGENSNLSR+SSDTSSTSPLNSSASQEELHQDEGLVAAPIVSNSEKPIAK+STGSTYGFLQPLTR+TLVLDFETEGER
572a	sp|Q14974|IMB1_HUMAN	1.0000	Importin subunit beta-1 OS=Homo sapiens GN=KPNB1 PE=1 SV=2	10.6	10	0.091	LLETTDRPDGHQNNLR+LQQVLQMESHIQSTSDR+SSAYESLMEIVK+TVSPDRLELEAAQK+VAAGLQIK+VLANPGNSQVAR+YMEAFKPFLGIGLK
552a	sp|Q13490-2|BIRC2_HUMAN sp|Q13490|BIRC2_HUMAN tr|E9PMH5|E9PMH5_HUMAN	1.0000	Isoform of Q13490, Isoform 2 of Baculoviral IAP repeat-containing protein 2 OS=Homo sapiens GN=BIRC2;Baculoviral IAP repeat-containing protein 2 OS=Homo sapiens GN=BIRC2 PE=1 SV=2;Isoform of Q13490, Baculoviral IAP repeat-containing protein 2 OS=Homo sapiens GN=BIRC2 PE=1 SV=1	17.8	10	0.081	AGFYYIGPGDR+AGFYYTGVNDK+ANVINKQEHDIIK+ELIDTILVK+FSISNLSMQTHAAR+GQEFVDEIQGR+TNPYSYAMSTEEAR+YIPTEDVSGLSLEEQLR+YIPTEDVSGLSLEEQLRR
551a	sp|Q13435|SF3B2_HUMAN tr|A0A087WZZ5|A0A087WZZ5_HUMAN	1.0000	Splicing factor 3B subunit 2 OS=Homo sapiens GN=SF3B2 PE=1 SV=2;Isoform of Q13435, Splicing factor 3B subunit 2 OS=Homo sapiens GN=SF3B2 PE=1 SV=1	11.5	10	0.092	AAVLLEQER+FTVAELK+GIEKPPFELPDFIK+GPPPPPGDENREMDDPSVGPK+LAQQQAALLMQQEER+SSLGQSASETEEDTVSVSK+SSLGQSASETEEDTVSVSKK+VGEPVALSEEER+VGEPVALSEEERLK
485a	sp|P61962|DCAF7_HUMAN	1.0000	DDB1- and CUL4-associated factor 7 OS=Homo sapiens GN=DCAF7 PE=1 SV=1	22.5	10	0.079	DMFASVGADGSVR+GVYPDLLATSGDYLR+LALGSFVEEYNNK+LMWIPDTK+NTFDHPYPTTK+TQLIAHDKEVYDIAFSR
458a	sp|P53985|MOT1_HUMAN	1.0000	Monocarboxylate transporter 1 OS=Homo sapiens GN=SLC16A1 PE=1 SV=3	7.2	10	0.087	DLHDANTDLIGR+DLHDANTDLIGRHPK+EEETSIDVAGKPNEVTK+ESKEEETSIDVAGKPNEVTK+KESKEEETSIDVAGKPNEVTK
449a	sp|P51665|PSMD7_HUMAN	1.0000	26S proteasome non-ATPase regulatory subunit 7 OS=Homo sapiens GN=PSMD7 PE=1 SV=2	30.6	10	0.091	DIKDTTVGTLSQR+DLGLPTEAYISVEEVHDDGTPTSK+SVVALHNLINNK+TFEHVTSEIGAEEAEEVGVEHLLR+TNDQMVVVYLASLIR+VVGVLLGSWQK
446a	sp|P51617-2|IRAK1_HUMAN sp|P51617-3|IRAK1_HUMAN sp|P51617|IRAK1_HUMAN tr|D3YTB5|D3YTB5_HUMAN	1.0000	Isoform of P51617, Isoform 2 of Interleukin-1 receptor-associated kinase 1 OS=Homo sapiens GN=IRAK1;Isoform of P51617, Isoform 3 of Interleukin-1 receptor-associated kinase 1 OS=Homo sapiens GN=IRAK1;Interleukin-1 receptor-associated kinase 1 OS=Homo sapiens GN=IRAK1 PE=1 SV=2;Isoform of P51617, Interleukin-1 receptor-associated kinase 1 OS=Homo sapiens GN=IRAK1 PE=1 SV=1	18.5	10	0.091	AHSGAAPWQPLAAPSGASAQAAEQLQR+AIQFLHQDSPSLIHGDIK+DLVEEEAEEAGVALR+FAGSSPSQSSMVAR+GPNQPVESDESLGGLSAALR+GTLAYLPEEYIK+LDILLGTAR+TASVLWPWINR
396a	sp|P39656-3|OST48_HUMAN sp|P39656|OST48_HUMAN tr|A0A0C4DGS1|A0A0C4DGS1_HUMAN	1.0000	Isoform of P39656, Isoform 3 of Dolichyl-diphosphooligosaccharide--protein glycosyltransferase 48 kDa subunit OS=Homo sapiens GN=DDOST;Dolichyl-diphosphooligosaccharide--protein glycosyltransferase 48 kDa subunit OS=Homo sapiens GN=DDOST PE=1 SV=4;Isoform of P39656, Dolichyl-diphosphooligosaccharide--protein glycosyltransferase 48 kDa subunit OS=Homo sapiens GN=DDOST PE=1 SV=1	16.9	10	0.090	GFELTFK+NTLLIAGLQAR+SSLNPILFR+TADDPSLSLIK+TLVLLDNLNVR+WVFKEEGVLR+YSQTGNYELAVALSR
324a	sp|P14868-2|SYDC_HUMAN sp|P14868|SYDC_HUMAN	1.0000	Isoform of P14868, Isoform 2 of Aspartate--tRNA ligase, cytoplasmic OS=Homo sapiens GN=DARS;Aspartate--tRNA ligase, cytoplasmic OS=Homo sapiens GN=DARS PE=1 SV=2	28.7	10	0.089	EAGVEMGDEDDLSTPNEK+ESIVDVEGVVR+FGAPPHAGGGIGLER+IHDPQLLTER+IISAASEGGANVFTVSYFK+LPLQLDDAVRPEAEGEEEGR+NNAYLAQSPQLYK+VFSIGPVFR
305a	sp|P10412|H14_HUMAN sp|P16402|H13_HUMAN sp|P16403|H12_HUMAN	1.0000	Histone H1.4 OS=Homo sapiens GN=HIST1H1E PE=1 SV=2;Histone H1.3 OS=Homo sapiens GN=HIST1H1D PE=1 SV=2;Histone H1.2 OS=Homo sapiens GN=HIST1H1C PE=1 SV=2	17.8	10	0.095	ALAAAGYDVEK+ALAAAGYDVEKNNSR+ASGPPVSELITK+KASGPPVSELITK+SGVSLAALK+SGVSLAALKK
292a	sp|P07910-2|HNRPC_HUMAN sp|P07910-4|HNRPC_HUMAN tr|B2R5W2|B2R5W2_HUMAN tr|B4DY08|B4DY08_HUMAN tr|G3V4C1|G3V4C1_HUMAN tr|G3V4W0|G3V4W0_HUMAN	1.0000	Isoform of P07910, Isoform C1 of Heterogeneous nuclear ribonucleoproteins C1/C2 OS=Homo sapiens GN=HNRNPC;Isoform of P07910, Isoform 4 of Heterogeneous nuclear ribonucleoproteins C1/C2 OS=Homo sapiens GN=HNRNPC;Isoform of P07910, Heterogeneous nuclear ribonucleoproteins C1/C2 OS=Homo sapiens GN=HNRNPC PE=1 SV=1;Isoform of P07910, Heterogeneous nuclear ribonucleoproteins C1/C2 OS=Homo sapiens GN=H…	31.2	10	0.093	GFAFVQYVNER+MIAGQVLDINLAAEPK+QKVDSLLENLEK+SAAEMYGSSFDLDYDFQR+VFIGNLNTLVVK+VPPPPPIAR
279a	sp|P05023-3|AT1A1_HUMAN sp|P05023-4|AT1A1_HUMAN sp|P05023|AT1A1_HUMAN	1.0000	Isoform of P05023, Isoform 3 of Sodium/potassium-transporting ATPase subunit alpha-1 OS=Homo sapiens GN=ATP1A1;Isoform of P05023, Isoform 4 of Sodium/potassium-transporting ATPase subunit alpha-1 OS=Homo sapiens GN=ATP1A1;Sodium/potassium-transporting ATPase subunit alpha-1 OS=Homo sapiens GN=ATP1A1 PE=1 SV=1	10.5	10	0.086	ADIGVAMGIAGSDVSK+AVFQANQENLPILK+GVGIISEGNETVEDIAAR+LNIPVSQVNPR+QGAIVAVTGDGVNDSPALK+SPDFTNENPLETR+VIMVTGDHPITAK
258a	sp|O94964-2|SOGA1_HUMAN	1.0000	Isoform of O94964, Isoform 2 of Protein SOGA1 OS=Homo sapiens GN=SOGA1	9.3	10	0.085	AAQTGQVDGELIR+DLGSDFQPPDFR+ESAEADGLAESSYGR+IIIEPGFLFTTAKPK+LSVLQQELNAFTR+LVEEEANLLSR+SLYGDLDSALSAEELADAPHSR+STSSQTVGLASVGTQTIR+TGQPAQPAPSAQQPPRPPASPDEPSVAASSVGSSR
209c	sp|Q92841-1|DDX17_HUMAN sp|Q92841-2|DDX17_HUMAN sp|Q92841-3|DDX17_HUMAN sp|Q92841|DDX17_HUMAN tr|H3BLZ8|H3BLZ8_HUMAN	1.0000	Isoform of Q92841, Isoform 2 of Probable ATP-dependent RNA helicase DDX17 OS=Homo sapiens GN=DDX17;Isoform of Q92841, Isoform 3 of Probable ATP-dependent RNA helicase DDX17 OS=Homo sapiens GN=DDX17;Isoform of Q92841, Isoform 4 of Probable ATP-dependent RNA helicase DDX17 OS=Homo sapiens GN=DDX17;Probable ATP-dependent RNA helicase DDX17 OS=Homo sapiens GN=DDX17 PE=1 SV=2;Isoform of Q92841, Probab…	14.9	10	0.064	APILIATDVASR+ELAQQVQQVADDYGK+GTAYTFFTPGNLK+MLDMGFEPQIR+NFYVEHPEVAR+SSQSSSQQFSGIGR+VLEEANQAINPK+YLVLDEADR
197a	sp|A7E2V4-2|ZSWM8_HUMAN	1.0000	Isoform of A7E2V4, Isoform 2 of Zinc finger SWIM domain-containing protein 8 OS=Homo sapiens GN=ZSWIM8	7.8	10	0.072	APVSESLSR+DRPRPLPTEPAVRPK+GGWAPTSWGR+HGGPSAPGALQPLTSGSAGPAQPGSVAGAGPGPTEGFTEK+HPTEPQAQQTDQGAVAAGLTR+LAYQESEVAALLK+MRDGLVIPLVELSAK+QVAFHIPFEVVEK+VYPPVPEQLQLR
134	sp|Q8WUM0|NU133_HUMAN	1.0000	Nuclear pore complex protein Nup133 OS=Homo sapiens GN=NUP133 PE=1 SV=2	11.4	10	0.090	DMLQAASHYR+DNWSSSDGKDDPIEVSKDSIFVK+ERYDNLEMEYLQK+FLLHQETLPEQLLAEK+KGLPLGSAVSSPVLFSPVGR+LAALASDFSEDMLQEK+NSGLVSITSR+SSFYSLTSSNISK+VAYPQADSNLR
835a	sp|Q9Y2X3|NOP58_HUMAN	1.0000	Nucleolar protein 58 OS=Homo sapiens GN=NOP58 PE=1 SV=1	20.0	9	0.086	HAASTVQILGAEK+LIAHAGSLLNLAK+LSELLPEEVEAEVK+SQMDGLIPGVEPR+VKVEEEEEEKVAEEEETSVK+YDAFGEDSSSAMGVENR+YGLIYHASLVGQTSPK
821a	sp|Q9UNM6-2|PSD13_HUMAN sp|Q9UNM6|PSD13_HUMAN	1.0000	Isoform of Q9UNM6, Isoform 2 of 26S proteasome non-ATPase regulatory subunit 13 OS=Homo sapiens GN=PSMD13;26S proteasome non-ATPase regulatory subunit 13 OS=Homo sapiens GN=PSMD13 PE=1 SV=2	24.5	9	0.076	ALSVGLVK+ITVNEVELLVMK+LNIGDLQVTK+QLTFEEIAK+QMTDPNVALTFLEK+TAWGQQPDLAANEAQLLR+VLDLQQIK+YYQTIGNHASYYK
801a	sp|Q9UGJ1-2|GCP4_HUMAN sp|Q9UGJ1|GCP4_HUMAN	1.0000	Isoform of Q9UGJ1, Isoform 2 of Gamma-tubulin complex component 4 OS=Homo sapiens GN=TUBGCP4;Gamma-tubulin complex component 4 OS=Homo sapiens GN=TUBGCP4 PE=1 SV=1	17.4	9	0.086	GAAQLSILVK+LMVEESDLLGQLK+NQEDTFAAELHR+QGPSSGNVSAQPEEDEEDLGIGGLTGK+SGLQVSQDFPFLHPSETSVLNR+TPPTAVTEHDVNVAFQQSAHK+VEILPSYIPVR
776a	sp|Q9NXE4-4|NSMA3_HUMAN tr|H7C1Q6|H7C1Q6_HUMAN	1.0000	Isoform of Q9NXE4, Isoform 4 of Sphingomyelin phosphodiesterase 4 OS=Homo sapiens GN=SMPD4;Isoform of Q9NXE4, Sphingomyelin phosphodiesterase 4 (Fragment) OS=Homo sapiens GN=SMPD4 PE=1 SV=1	13.4	9	0.080	ESFTPTEEHVLVVR+GEQLFLEPELVIPHR+HLLSPVGR+LAQLITQAK+LFVGFLNR+RFEIEYQGDPELQPIR+RSQPSLMGALGSSVSR+VFAQPNLAEMIQK
767a	sp|Q9NTJ3|SMC4_HUMAN	1.0000	Structural maintenance of chromosomes protein 4 OS=Homo sapiens GN=SMC4 PE=1 SV=2	9.9	9	0.081	DTLVADNLDQATR+ELEANVLATAPDK+IIDKEGDDYEVIPNSNFYVSR+LHNTIVEINNHK+LIEQEEYLNVQVK+NTNAAEESLPEIQK+QNIGVATFIGLDK+SNNIINETTTR+TESPATAAETASEELDNR
739a	sp|Q9C0C7-2|AMRA1_HUMAN sp|Q9C0C7-3|AMRA1_HUMAN sp|Q9C0C7-4|AMRA1_HUMAN sp|Q9C0C7-5|AMRA1_HUMAN sp|Q9C0C7|AMRA1_HUMAN tr|A0A075B6T1|A0A075B6T1_HUMAN	1.0000	Isoform of Q9C0C7, Isoform 2 of Activating molecule in BECN1-regulated autophagy protein 1 OS=Homo sapiens GN=AMBRA1;Isoform of Q9C0C7, Isoform 3 of Activating molecule in BECN1-regulated autophagy protein 1 OS=Homo sapiens GN=AMBRA1;Isoform of Q9C0C7, Isoform 4 of Activating molecule in BECN1-regulated autophagy protein 1 OS=Homo sapiens GN=AMBRA1;Isoform of Q9C0C7, Isoform 5 of Activating molec…	10.8	9	0.080	EIAPGLTGSEWTR+EVPEPGTAASGPGEGEGSEYGASGEDALSR+LELSSSASPQEER+NPATSVTSQGTQTLALQLQNAETQTER+SGTVSQEALHQDMPEESSEEDSLR+STFLLAFSPDR+TSASSVSLLSVLR
711a	sp|Q99569-2|PKP4_HUMAN sp|Q99569|PKP4_HUMAN tr|A0A0D9SF60|A0A0D9SF60_HUMAN	1.0000	Isoform of Q99569, Isoform 2 of Plakophilin-4 OS=Homo sapiens GN=PKP4;Plakophilin-4 OS=Homo sapiens GN=PKP4 PE=1 SV=2;Isoform of Q99569, Plakophilin-4 OS=Homo sapiens GN=PKP4 PE=1 SV=1	13.9	9	0.084	AEGQTLVQPSVANR+AQSPSYVISTGVSPSR+DGWNQNHFITPVSTLER+FQTSLVLR+LELEVPQAR+NNYALNTTATYAEPYRPIQYR+SPNHGTVELQGSQTALYR+SSTQMNSYSDSGYQEAGSFHNSQNVSK+STTNYVDFYSTK+TPQEDQWDGVGPIPGLSK
615a	sp|Q6IAN0|DRS7B_HUMAN tr|A0A0C4DGQ8|A0A0C4DGQ8_HUMAN	1.0000	Dehydrogenase/reductase SDR family member 7B OS=Homo sapiens GN=DHRS7B PE=1 SV=2;Isoform of Q6IAN0, Dehydrogenase/reductase SDR family member 7B OS=Homo sapiens GN=DHRS7B PE=1 SV=1	28.1	9	0.082	ALLPSMIK+GTIMDTTVDVDKR+NGGALEELIR+SPVEVAQDVLAAVGKK+TLAPGLFFSLMASR+VMETNYFGPVALTK+YGVMDTTTAQGR
595a	sp|Q16795|NDUA9_HUMAN	1.0000	NADH dehydrogenase [ubiquinone] 1 alpha subcomplex subunit 9, mitochondrial OS=Homo sapiens GN=NDUFA9 PE=1 SV=2	24.1	9	0.075	DAFPEAIIVKPSDIFGR+GIVNAVKDPDANGK+IPQAIAQLSK+MGSQVIIPYR+TVKQPVYVVDVSK+VVQHSNVVINLIGR+WLSAEIEDVKPAK
510a	sp|P63173|RL38_HUMAN	1.0000	60S ribosomal protein L38 OS=Homo sapiens GN=RPL38 PE=1 SV=2	50.0	9	0.086	IEEIKDFLLTAR+KIEEIKDFLLTAR+QSLPPGLAVK+YLYTLVITDKEK
55	sp|P29966|MARCS_HUMAN tr|A0A087WZH7|A0A087WZH7_HUMAN	1.0000	Myristoylated alanine-rich C-kinase substrate OS=Homo sapiens GN=MARCKS PE=1 SV=4;Isoform of P29966, Myristoylated alanine-rich C-kinase substrate OS=Homo sapiens GN=MARCKS PE=1 SV=1	32.7	9	0.082	EAPAEGEAAEPGSPTAAEGEAASAASSTSSPK+EELQANGSAPAADKEEPAAAGSGAASPSAAEK+GEAAAERPGEAAVASSPSK+GEPAAAAAPEAGASPVEK+LSGFSFK
487a	sp|P61978-2|HNRPK_HUMAN sp|P61978-3|HNRPK_HUMAN sp|P61978|HNRPK_HUMAN	1.0000	Isoform of P61978, Isoform 2 of Heterogeneous nuclear ribonucleoprotein K OS=Homo sapiens GN=HNRNPK;Isoform of P61978, Isoform 3 of Heterogeneous nuclear ribonucleoprotein K OS=Homo sapiens GN=HNRNPK;Heterogeneous nuclear ribonucleoprotein K OS=Homo sapiens GN=HNRNPK PE=1 SV=1	21.4	9	0.085	DLAGSIIGK+GSYGDLGGPIITTQVTIPK+LLIHQSLAGGIIGVK+NLPLPPPPPPR+NTDEMVELR+RPAEDMEEEQAFKR+TDYNASVSVPDSSGPER
470a	sp|P57678|GEMI4_HUMAN tr|I3L2C7|I3L2C7_HUMAN	1.0000	Gem-associated protein 4 OS=Homo sapiens GN=GEMIN4 PE=1 SV=2;Isoform of P57678, Gem-associated protein 4 OS=Homo sapiens GN=GEMIN4 PE=1 SV=1	10.4	9	0.084	ALEDITASIAMAVIQQK+ALIIIWAK+KLEQLDWTVGLR+LDVEEVDLSLR+LLETVIDVSTADR+LVIVHPEVTVK+SIAEGIGPEER+TNPSVSSLLQR+VLQPHPVTPSDTETR
52	sp|P28070|PSB4_HUMAN	1.0000	Proteasome subunit beta type-4 OS=Homo sapiens GN=PSMB4 PE=1 SV=4	36.4	9	0.084	FEGGVVIAADMLGSYGSLAR+FQIATVTEK+QPVLSQTEAR+QVLGQMVIDEELLGDGHSYSPR+TQNPMVTGTSVLGVK+VNNSTMLGASGDYADFQYLK
463a	sp|P55209-2|NP1L1_HUMAN sp|P55209|NP1L1_HUMAN tr|B7Z9C2|B7Z9C2_HUMAN tr|F5H4R6|F5H4R6_HUMAN tr|F8VV59|F8VV59_HUMAN tr|F8VY35|F8VY35_HUMAN tr|F8W020|F8W020_HUMAN tr|F8W0J6|F8W0J6_HUMAN tr|F8W118|F8W118_HUMAN tr|H0YHC3|H0YHC3_HUMAN tr|H0YIV4|H0YIV4_HUMAN	1.0000	Isoform of P55209, Isoform 2 of Nucleosome assembly protein 1-like 1 OS=Homo sapiens GN=NAP1L1;Nucleosome assembly protein 1-like 1 OS=Homo sapiens GN=NAP1L1 PE=1 SV=1;Isoform of P55209, Nucleosome assembly protein 1-like 1 OS=Homo sapiens GN=NAP1L1 PE=1 SV=1;Isoform of P55209, Nucleosome assembly protein 1-like 1 OS=Homo sapiens GN=NAP1L1 PE=1 SV=1;Isoform of P55209, Nucleosome assembly protein …	22.0	9	0.075	FYEEVHDLER+KYAVLYQPLFDK+KYAVLYQPLFDKR+LDGLVETPTGYIESLPR+MMQNPQILAALQERLDGLVETPTGYIESLPR+NVDLLSDMVQEHDEPILK
461a	sp|P55036|PSMD4_HUMAN	1.0000	26S proteasome non-ATPase regulatory subunit 4 OS=Homo sapiens GN=PSMD4 PE=1 SV=1	22.5	9	0.068	AAAASAAEAGIATTGTEDSDDALLK+EKVNVDIINFGEEEVNTEK+LTAFVNTLNGK+MTISQQEFGR+NAMGSLASQATK+NGDFLPTR+VNVDIINFGEEEVNTEK
456a	sp|P53618|COPB_HUMAN	1.0000	Coatomer subunit beta OS=Homo sapiens GN=COPB1 PE=1 SV=3	11.9	9	0.077	LVTEMGTYATQSALSSSRPTK+NAVLAIYTIYR+NVTVQPDDPISFMQLTAK+SLGEIPIVESEIKK+TLQLALDLVSSR+VLQDLVMDILR+YEAAGTLVTLSSAPTAIK+YVALVQEK
366a	sp|P27797|CALR_HUMAN	1.0000	Calreticulin OS=Homo sapiens GN=CALR PE=1 SV=1	28.3	9	0.079	AKIDDPTDSKPEDWDKPEHIPDPDAK+EQFLDGDGWTSR+FYALSASFEPFSNK+FYGDEEKDKGLQTSQDAR+GQTLVVQFTVK+IDNSQVESGSLEDDWDFLPPKK+IKDPDASKPEDWDER
364a	sp|P27694|RFA1_HUMAN	1.0000	Replication protein A 70 kDa DNA-binding subunit OS=Homo sapiens GN=RPA1 PE=1 SV=2	22.2	9	0.074	AAGPSLSHTSGGTQSK+DKNEQAFEEVFQNANFR+GDTNIKPILQVINIRPITTGNSPPR+SENLGQGDKPDYFSSVATVVYLR+SGGVGGSNTNWK+SLSVLSSSTIIANPDIPEAYK+VIDQQNGLYR+VVPIASLTPYQSK
336b	sp|Q14315-2|FLNC_HUMAN sp|Q14315|FLNC_HUMAN	1.0000	Isoform of Q14315, Isoform 2 of Filamin-C OS=Homo sapiens GN=FLNC;Filamin-C OS=Homo sapiens GN=FLNC PE=1 SV=3	4.2	9	0.074	EAGAGGLSIAVEGPSK+GAGTGGLGLAIEGPSEAK+ILVGPSEIGDASK+LLGWIQNK+SPFVVNVAPPLDLSK+TSQLNVGTSTDVSLK+VEAAEIVEGEDSAYSVR+YGGDEIPYSPFR
294a	sp|P08237-3|PFKAM_HUMAN sp|P08237|PFKAM_HUMAN	1.0000	Isoform of P08237, Isoform 3 of ATP-dependent 6-phosphofructokinase, muscle type OS=Homo sapiens GN=PFKM;ATP-dependent 6-phosphofructokinase, muscle type OS=Homo sapiens GN=PFKM PE=1 SV=2	12.8	9	0.086	AIAVLTSGGDAQGMNAAVR+ALVFQPVAELK+ALVFQPVAELKDQTDFEHR+DLQANVEHLVQK+GGTPSAFDR+GQIEEAGWSYVGGWTGQGGSK+LLAHVRPPVSK+TFVLEVMGR
286a	sp|P06744-2|G6PI_HUMAN sp|P06744|G6PI_HUMAN tr|A0A0A0MTS2|A0A0A0MTS2_HUMAN	1.0000	Isoform of P06744, Isoform 2 of Glucose-6-phosphate isomerase OS=Homo sapiens GN=GPI;Glucose-6-phosphate isomerase OS=Homo sapiens GN=GPI PE=1 SV=4;Isoform of P06744, Glucose-6-phosphate isomerase (Fragment) OS=Homo sapiens GN=GPI PE=1 SV=1	19.4	9	0.082	FAAYFQQGDMESNGK+HFVALSTNTTK+KIEPELDGSAQVTSHDASTNGLINFIK+NLVTEDVMR+TFTTQETITNAETAK+TLAQLNPESSLFIIASK+VWYVSNIDGTHIAK
264a	sp|O95793-2|STAU1_HUMAN sp|O95793-3|STAU1_HUMAN sp|O95793|STAU1_HUMAN tr|A0A087X1A5|A0A087X1A5_HUMAN	1.0000	Isoform of O95793, Isoform Short of Double-stranded RNA-binding protein Staufen homolog 1 OS=Homo sapiens GN=STAU1;Isoform of O95793, Isoform 3 of Double-stranded RNA-binding protein Staufen homolog 1 OS=Homo sapiens GN=STAU1;Double-stranded RNA-binding protein Staufen homolog 1 OS=Homo sapiens GN=STAU1 PE=1 SV=2;Isoform of O95793, Double-stranded RNA-binding protein Staufen homolog 1 OS=Homo sap…	22.1	9	0.078	ELLYGGTSPTAETILK+ILQNEPLPER+LLSELDQQSTEMPR+LPPLPAVER+NAAIAVLEELKK+TKPIVKPQTSPEYGQGINPISR+VQGFQVEYKDFPK+VSVGEFVGEGEGK
241a	sp|O60762|DPM1_HUMAN tr|H0Y368|H0Y368_HUMAN tr|Q5QPK2|Q5QPK2_HUMAN	1.0000	Dolichol-phosphate mannosyltransferase subunit 1 OS=Homo sapiens GN=DPM1 PE=1 SV=1;Isoform of O60762, Dolichol-phosphate mannosyltransferase subunit 1 (Fragment) OS=Homo sapiens GN=DPM1 PE=1 SV=1;Isoform of O60762, Dolichol-phosphate mannosyltransferase subunit 1 OS=Homo sapiens GN=DPM1 PE=1 SV=1	24.6	9	0.072	DVAEQLEK+FIPEFIR+FIPEFIRK+KLGLGTAYIHGMK+LGGNEIVSFLK+LGLGTAYIHGMK+QKEGNFDIVSGTR+YSVLLPTYNER
217a	sp|O15047|SET1A_HUMAN	1.0000	Histone-lysine N-methyltransferase SETD1A OS=Homo sapiens GN=SETD1A PE=1 SV=3	7.3	9	0.075	EVPVPTPAPVEVPVPER+FQGSGAATETAESR+GSTPYSQDSAYSSSTTSTSFKPR+LIVDPALDPALR+SSDANYPAYYESWNR+TVSFSAIEVVPAPEPPPATPPQAKFPGPASR+YVQEGIGSSYLFR
213a	sp|O14818|PSA7_HUMAN	1.0000	Proteasome subunit alpha type-7 OS=Homo sapiens GN=PSMA7 PE=1 SV=1	32.3	9	0.083	AITVFSPDGHLFQVEYAQEAVK+AITVFSPDGHLFQVEYAQEAVKK+ALLEVVQSGGK+ILNPEEIEK+LYQTDPSGTYHAWK+NIELAVMR+NYTDEAIETDDLTIK
17	sp|O43164-2|PJA2_HUMAN sp|O43164|PJA2_HUMAN	1.0000	Isoform of O43164, Isoform 2 of E3 ubiquitin-protein ligase Praja-2 OS=Homo sapiens GN=PJA2;E3 ubiquitin-protein ligase Praja-2 OS=Homo sapiens GN=PJA2 PE=1 SV=4	14.7	9	0.076	AGDDYEVLELDDVPK+AGDDYEVLELDDVPKENSSGSSPLDQVDSSLPSEPIFEK+KLISSSQVDQETGFNR+LISSSQVDQETGFNR+NHGSSPEQVVRPK+SSAGDTEFVHQNSQEIQR+YQESLGNTVFELENR
108	sp|Q16891-2|MIC60_HUMAN sp|Q16891-3|MIC60_HUMAN sp|Q16891-4|MIC60_HUMAN sp|Q16891|MIC60_HUMAN tr|B9A067|B9A067_HUMAN tr|C9J406|C9J406_HUMAN tr|H7C463|H7C463_HUMAN	1.0000	Isoform of Q16891, Isoform 2 of MICOS complex subunit MIC60 OS=Homo sapiens GN=IMMT;Isoform of Q16891, Isoform 3 of MICOS complex subunit MIC60 OS=Homo sapiens GN=IMMT;Isoform of Q16891, Isoform 4 of MICOS complex subunit MIC60 OS=Homo sapiens GN=IMMT;MICOS complex subunit MIC60 OS=Homo sapiens GN=IMMT PE=1 SV=1;Isoform of Q16891, MICOS complex subunit MIC60 OS=Homo sapiens GN=IMMT PE=1 SV=2;Isof…	18.3	9	0.084	AVDEAADALLK+ELDSITPEVLPGWK+LSEQELQFR+LSQEQVDNFTLDINTAYAR+QTASVTLQAIAAQNAAVQAVNAHSNILK+TSSAETPTIPLGSAVEAIK+VQEQELKSEFEQNLSEK+VVSQYHELVVQAR
780b	sp|Q9NYU1|UGGG2_HUMAN	1.0000	UDP-glucose:glycoprotein glucosyltransferase 2 OS=Homo sapiens GN=UGGT2 PE=1 SV=4	4.3	8	0.056	ANPGAWILR+GILAAFLTQK+IIFVDADQIVR+LGIIYNPTSK+NYLSPTFK+TNAIDFLMDR+YDVTFLR
85	sp|P83731|RL24_HUMAN tr|C9JNW5|C9JNW5_HUMAN tr|C9JXB8|C9JXB8_HUMAN	1.0000	60S ribosomal protein L24 OS=Homo sapiens GN=RPL24 PE=1 SV=1;Isoform of P83731, 60S ribosomal protein L24 OS=Homo sapiens GN=RPL24 PE=1 SV=1;Isoform of P83731, 60S ribosomal protein L24 OS=Homo sapiens GN=RPL24 PE=1 SV=1	24.8	8	0.066	AITGASLADIMAK+QINWTVLYR+VFQFLNAK
721a	sp|Q9BQ70|TCF25_HUMAN	1.0000	Transcription factor 25 OS=Homo sapiens GN=TCF25 PE=1 SV=1	14.5	8	0.073	HLNPDTELKR+HVILSEIK+IEDSTGLNRPGPAPLSSR+LSPISHGNTIALFFR+SFYLALYK+SLLPNYTMEGERPEEGVAGGLNR+SSTGEASENGLEDIDR
675a	sp|Q93062-2|RBPMS_HUMAN sp|Q93062-3|RBPMS_HUMAN sp|Q93062-4|RBPMS_HUMAN sp|Q93062-5|RBPMS_HUMAN sp|Q93062|RBPMS_HUMAN tr|B4E3T4|B4E3T4_HUMAN	1.0000	Isoform of Q93062, Isoform B of RNA-binding protein with multiple splicing OS=Homo sapiens GN=RBPMS;Isoform of Q93062, Isoform C of RNA-binding protein with multiple splicing OS=Homo sapiens GN=RBPMS;Isoform of Q93062, Isoform D of RNA-binding protein with multiple splicing OS=Homo sapiens GN=RBPMS;Isoform of Q93062, Isoform E of RNA-binding protein with multiple splicing OS=Homo sapiens GN=RBPMS…	44.8	8	0.070	AEKENTPSEANLQEEEVR+ENTPSEANLQEEEVR+LVGTPNPSTPLPNTVPQFIAR+QPVGFVSFDSR+TLFVSGLPLDIKPR
665a	sp|Q8WVX9|FACR1_HUMAN	1.0000	Fatty acyl-CoA reductase 1 OS=Homo sapiens GN=FAR1 PE=1 SV=1	16.5	8	0.071	ALAEYVVQQEGAK+IIAINSELTQPK+KYVLNEEMSGLPAAR+LNVAIVRPSIVGASWK+NVLLTGATGFLGK+TFNIDVR+VNSVYVLVR+YVLNEEMSGLPAAR
74	sp|P52597|HNRPF_HUMAN	1.0000	Heterogeneous nuclear ribonucleoprotein F OS=Homo sapiens GN=HNRNPF PE=1 SV=3	14.7	8	0.076	HSGPNSADSANDGFVR+QSGEAFVELGSEDDVK+TEMDWVLK+VTGEADVEFATHEEAVAAMSK
658a	sp|Q8NFC6|BD1L1_HUMAN	1.0000	Biorientation of chromosomes in cell division protein 1-like 1 OS=Homo sapiens GN=BOD1L1 PE=1 SV=2	4.3	8	0.069	KLPSQPTTDTSTDKER+LAANTLSTPSGSSLQRPK+LTGVIVENENITK+RNENSEVDTSAGSGSAPSVLHQR+SQGLFDQFR+STADSGGEGLETAPK+TVLEGSTASTSPADHSALPNQSLTVR+VVETELQEGATK
648a	sp|Q8IY17-3|PLPL6_HUMAN sp|Q8IY17-4|PLPL6_HUMAN sp|Q8IY17|PLPL6_HUMAN	1.0000	Isoform of Q8IY17, Isoform 3 of Neuropathy target esterase OS=Homo sapiens GN=PNPLA6;Isoform of Q8IY17, Isoform 4 of Neuropathy target esterase OS=Homo sapiens GN=PNPLA6;Neuropathy target esterase OS=Homo sapiens GN=PNPLA6 PE=1 SV=2	8.6	8	0.076	AQPSVVLSAAHTVAAR+DGFQDVLAPGEGSAGR+ETPGRPPDPTGAPLPGPTGDPVKPTSLETPSAPLLSR+ISVSLQEEASGGSLAAPAR+LGASALDSIQEFR+VLTGNTIALVLGGGGAR
597a	sp|Q2TAY7|SMU1_HUMAN	1.0000	WD40 repeat-containing protein SMU1 OS=Homo sapiens GN=SMU1 PE=1 SV=2	17.5	8	0.072	AAIAQALAGEVSVVPPSR+AAVKDVEEEKFPTQLSR+DSSQILSASFDQTIR+LMALLGQALK+SLGSTAGTDITVNSVILLPK+YIHLENLLAR
596a	sp|Q17RY0-2|CPEB4_HUMAN sp|Q17RY0|CPEB4_HUMAN tr|B7ZLQ8|B7ZLQ8_HUMAN tr|E5RJM0|E5RJM0_HUMAN	1.0000	Isoform of Q17RY0, Isoform 2 of Cytoplasmic polyadenylation element-binding protein 4 OS=Homo sapiens GN=CPEB4;Cytoplasmic polyadenylation element-binding protein 4 OS=Homo sapiens GN=CPEB4 PE=1 SV=1;Isoform of Q17RY0, CPEB4 protein OS=Homo sapiens GN=CPEB4 PE=1 SV=1;Isoform of Q17RY0, Cytoplasmic polyadenylation element-binding protein 4 OS=Homo sapiens GN=CPEB4 PE=1 SV=1	18.2	8	0.069	ADNIFPFPDRPR+FGPLIVDWPHK+GLNGGITPLNSISPLKK+KVFVGGLPPDIDEDEITASFR+NFASNHIQLQK+QQLSPSPGQEAGILPETEK+SWMEDSLNR+VAFSNQQSYIAAISAR
583a	sp|Q15386|UBE3C_HUMAN	1.0000	Ubiquitin-protein ligase E3C OS=Homo sapiens GN=UBE3C PE=1 SV=3	8.9	8	0.075	EFLNELLK+LLGTSADVDIHHLASLDPEVYK+NAIIIQSFIR+NYIYEDAYDKLSPENEPDLK+SFTNYSGGYSADHPVIK+SLYLLINSK+VTQLYVPASR
546a	sp|Q13188-2|STK3_HUMAN sp|Q13188|STK3_HUMAN	1.0000	Isoform of Q13188, Isoform 2 of Serine/threonine-protein kinase 3 OS=Homo sapiens GN=STK3;Serine/threonine-protein kinase 3 OS=Homo sapiens GN=STK3 PE=1 SV=2	16.7	8	0.074	AIFMIPTNPPPTFR+LADFGVAGQLTDTMAK+LSEDSLTKQPEEVFDVLEK+NLSLEELQMR+QPEEVFDVLEK+TLIEDEIATILK+VPQDGDFDFLK
534a	sp|Q06830|PRDX1_HUMAN tr|A0A0A0MSI0|A0A0A0MSI0_HUMAN	1.0000	Peroxiredoxin-1 OS=Homo sapiens GN=PRDX1 PE=1 SV=1;Isoform of Q06830, Peroxiredoxin-1 (Fragment) OS=Homo sapiens GN=PRDX1 PE=1 SV=1	39.8	8	0.059	ADEGISFR+GLFIIDDK+GLFIIDDKGILR+KQGGLGPMNIPLVSDPK+LVQAFQFTDK+QITVNDLPVGR+TIAQDYGVLK
476b	sp|P38919|IF4A3_HUMAN	1.0000	Eukaryotic initiation factor 4A-III OS=Homo sapiens GN=EIF4A3 PE=1 SV=4	18.0	8	0.060	ETQALILAPTR+GFKEQIYDVYR+GIYAYGFEKPSAIQQR+KLDYGQHVVAGTPGR+KVDWLTEK+LDYGQHVVAGTPGR+MLVLDEADEMLNK
422a	sp|P48556|PSMD8_HUMAN tr|R4GMR5|R4GMR5_HUMAN	1.0000	26S proteasome non-ATPase regulatory subunit 8 OS=Homo sapiens GN=PSMD8 PE=1 SV=2;Isoform of P48556, 26S proteasome non-ATPase regulatory subunit 8 OS=Homo sapiens GN=PSMD8 PE=1 SV=1	25.8	8	0.063	DIQTNVYIK+GWVLGPNNYYSFASQQQKPEDTTIPSTELAK+HPVSLEQYLMEGSYNK+ILFFNTPK+VAEFHTELER
401a	sp|P41252|SYIC_HUMAN tr|J3KR24|J3KR24_HUMAN	1.0000	Isoleucine--tRNA ligase, cytoplasmic OS=Homo sapiens GN=IARS PE=1 SV=2;Isoform of P41252, Isoleucine--tRNA ligase, cytoplasmic OS=Homo sapiens GN=IARS PE=1 SV=1	8.4	8	0.070	DVLLPWYNAYR+FLIQNVLR+LESDYEILER+LFLNETQTQEITEDIPVK+LYLINSPVVR+NTELAVFHDETEIQNQTDLLSLSGK+NVIVNGLVLASDGQK
388b	sp|P35580-2|MYH10_HUMAN sp|P35580-3|MYH10_HUMAN sp|P35580-4|MYH10_HUMAN sp|P35580-5|MYH10_HUMAN sp|P35580|MYH10_HUMAN	1.0000	Isoform of P35580, Isoform 2 of Myosin-10 OS=Homo sapiens GN=MYH10;Isoform of P35580, Isoform 3 of Myosin-10 OS=Homo sapiens GN=MYH10;Isoform of P35580, Isoform 4 of Myosin-10 OS=Homo sapiens GN=MYH10;Isoform of P35580, Isoform 5 of Myosin-10 OS=Homo sapiens GN=MYH10;Myosin-10 OS=Homo sapiens GN=MYH10 PE=1 SV=3	5.4	8	0.056	AGVLAHLEEER+AGVLAHLEEERDLK+ALEEALEAKEEFER+AVIYNPATQADWTAK+ELDDATEANEGLSR+LQNELDNVSTLLEEAEK+TQLEELEDELQATEDAK+TTLQVDTLNAELAAER
379b	sp|P55795|HNRH2_HUMAN	1.0000	Heterogeneous nuclear ribonucleoprotein H2 OS=Homo sapiens GN=HNRNPH2 PE=1 SV=1	14.5	8	0.045	HTGPNSPDTANDGFVR+SNSVEMDWVLK+STGEAFVQFASQEIAEK+VTGEADVEFATHEDAVAAMAK
372a	sp|P29401-2|TKT_HUMAN sp|P29401|TKT_HUMAN tr|A0A0B4J1R6|A0A0B4J1R6_HUMAN	1.0000	Isoform of P29401, Isoform 2 of Transketolase OS=Homo sapiens GN=TKT;Transketolase OS=Homo sapiens GN=TKT PE=1 SV=3;Isoform of P29401, Transketolase OS=Homo sapiens GN=TKT PE=1 SV=1	23.0	8	0.071	HQPTAIIAK+ILATPPQEDAPSVDIANIR+LGQSDPAPLQHQMDIYQK+LILDSAR+SVPTSTVFYPSDGVATEK+TSRPENAIIYNNNEDFQVGQAK+VLDPFTIKPLDR
371a	sp|P28340|DPOD1_HUMAN tr|M0R2B7|M0R2B7_HUMAN	1.0000	DNA polymerase delta catalytic subunit OS=Homo sapiens GN=POLD1 PE=1 SV=2;Isoform of P28340, DNA polymerase OS=Homo sapiens GN=POLD1 PE=1 SV=1	5.6	8	0.068	IDISQLVITK+IFEPILGEGR+SEGGEDYTGATVIEPLK+VGGLLAFAK+VSANSVYGFTGAQVGK
368a	sp|P28066|PSA5_HUMAN	1.0000	Proteasome subunit alpha type-5 OS=Homo sapiens GN=PSMA5 PE=1 SV=3	24.5	8	0.067	AIGSASEGAQSSLQEVYHK+EELEEVIKDI+GVNTFSPEGR+ITSPLMEPSSIEK+SSLIILK
360a	sp|P26373|RL13_HUMAN	1.0000	60S ribosomal protein L13 OS=Homo sapiens GN=RPL13 PE=1 SV=4	24.6	8	0.067	GFSLEELR+LATQLTGPVMPVR+STESLQANVQR+VATWFNQPAR+VITEEEKNFK
337a	sp|P21796|VDAC1_HUMAN	1.0000	Voltage-dependent anion-selective channel protein 1 OS=Homo sapiens GN=VDAC1 PE=1 SV=2	33.6	8	0.066	LTFDSSFSPNTGKK+LTLSALIDGK+SENGLEFTSSGSANTETTK+TDEFQLHTNVNDGTEFGGSIYQK+VNNSSLIGLGYTQTLKPGIK+WNTDNTLGTEITVEDQLAR
332a	sp|P18621-3|RL17_HUMAN sp|P18621|RL17_HUMAN tr|A0A087WXM6|A0A087WXM6_HUMAN tr|A0A0A6YYL6|A0A0A6YYL6_HUMAN tr|J3KRX5|J3KRX5_HUMAN tr|J3QQT2|J3QQT2_HUMAN	1.0000	Isoform of P18621, Isoform 3 of 60S ribosomal protein L17 OS=Homo sapiens GN=RPL17;60S ribosomal protein L17 OS=Homo sapiens GN=RPL17 PE=1 SV=3;Isoform of P18621, 60S ribosomal protein L17 (Fragment) OS=Homo sapiens GN=RPL17 PE=3 SV=1;Protein RPL17-C18orf32 OS=Homo sapiens GN=RPL17-C18orf32 PE=3 SV=1;Isoform of P18621, 60S ribosomal protein L17 (Fragment) OS=Homo sapiens GN=RPL17 PE=3 SV=1;Isofor…	34.9	8	0.075	EQIVPKPEEEVAQK+GLDVDSLVIEHIQVNK+SAEFLLHMLK+YLKDVTLQK+YSLDPENPTK
322a	sp|P14678-2|RSMB_HUMAN sp|P14678-3|RSMB_HUMAN sp|P14678|RSMB_HUMAN sp|P63162-2|RSMN_HUMAN sp|P63162|RSMN_HUMAN tr|A8MT02|A8MT02_HUMAN tr|J3QLE5|J3QLE5_HUMAN	1.0000	Isoform of P14678, Isoform SM-B of Small nuclear ribonucleoprotein-associated proteins B and B' OS=Homo sapiens GN=SNRPB;Isoform of P14678, Isoform SM-B1 of Small nuclear ribonucleoprotein-associated proteins B and B' OS=Homo sapiens GN=SNRPB;Small nuclear ribonucleoprotein-associated proteins B and B' OS=Homo sapiens GN=SNRPB PE=1 SV=2;Isoform of P63162, Isoform 2 of Small nuclear ribonucleoprot…	16.0	8	0.075	GENLVSMTVEGPPPKDTGIAR+IFIGTFK+RVLGLVLLR+VLGLVLLR
272a	sp|P04075-2|ALDOA_HUMAN sp|P04075|ALDOA_HUMAN tr|J3KPS3|J3KPS3_HUMAN	1.0000	Isoform of P04075, Isoform 2 of Fructose-bisphosphate aldolase A OS=Homo sapiens GN=ALDOA;Fructose-bisphosphate aldolase A OS=Homo sapiens GN=ALDOA PE=1 SV=2;Isoform of P04075, Fructose-bisphosphate aldolase OS=Homo sapiens GN=ALDOA PE=1 SV=1	30.8	8	0.065	GILAADESTGSIAK+GVVPLAGTNGETTTQGLDGLSER+IGEHTPSALAIMENANVLAR+TVPPAVTGITFLSGGQSEEEASINLNAINK+VDKGVVPLAGTNGETTTQGLDGLSER+YTPSGQAGAAASESLFVSNHAY
268a	sp|P00338-3|LDHA_HUMAN sp|P00338|LDHA_HUMAN	1.0000	Isoform of P00338, Isoform 3 of L-lactate dehydrogenase A chain OS=Homo sapiens GN=LDHA;L-lactate dehydrogenase A chain OS=Homo sapiens GN=LDHA PE=1 SV=2	21.7	8	0.071	DQLIYNLLK+DQLIYNLLKEEQTPQNK+FIIPNVVK+QVVESAYEVIK+SADTLWGIQK+TLHPDLGTDKDKEQWK+VTLTSEEEAR
203a	sp|O00159-2|MYO1C_HUMAN sp|O00159-3|MYO1C_HUMAN sp|O00159|MYO1C_HUMAN tr|F5H6E2|F5H6E2_HUMAN	1.0000	Isoform of O00159, Isoform 2 of Unconventional myosin-Ic OS=Homo sapiens GN=MYO1C;Isoform of O00159, Isoform 3 of Unconventional myosin-Ic OS=Homo sapiens GN=MYO1C;Unconventional myosin-Ic OS=Homo sapiens GN=MYO1C PE=1 SV=4;Isoform of O00159, Unconventional myosin-Ic OS=Homo sapiens GN=MYO1C PE=1 SV=1	11.1	8	0.071	DGTIDFTPGSELLITK+GVSFYEVPPHLFAVADTVYR+LLQSNPVLEAFGNAK+LLSVEGSTLR+TFTWLVGK+TSFLLNLR+VLQALGSEPIQYAVPVVK+VNSININQGSITFAGGPGR
829a	sp|Q9Y277-2|VDAC3_HUMAN sp|Q9Y277|VDAC3_HUMAN	1.0000	Isoform of Q9Y277, Isoform 2 of Voltage-dependent anion-selective channel protein 3 OS=Homo sapiens GN=VDAC3;Voltage-dependent anion-selective channel protein 3 OS=Homo sapiens GN=VDAC3 PE=1 SV=1	27.6	7	0.056	AADFQLHTHVNDGTEFGGSIYQK+LSQNNFALGYK+LTLDTIFVPNTGK+LTLDTIFVPNTGKK+LTLSALIDGK+VNNASLIGLGYTQTLRPGVK
820a	sp|Q9UNF1-2|MAGD2_HUMAN sp|Q9UNF1|MAGD2_HUMAN tr|Q5H909|Q5H909_HUMAN	1.0000	Isoform of Q9UNF1, Isoform 2 of Melanoma-associated antigen D2 OS=Homo sapiens GN=MAGED2;Melanoma-associated antigen D2 OS=Homo sapiens GN=MAGED2 PE=1 SV=2;Isoform of Q9UNF1, Melanoma-associated antigen D2 OS=Homo sapiens GN=MAGED2 PE=1 SV=2	20.4	7	0.088	AQETEAAPSQAPADEPEPESAAAQSQENQDTRPK+EAPATQASSTTQLTDTQVLAAENK+EYTDVYPEIIER+GPIAFWAR+LQSSQEPEAPPPR+QNADPQAVTMPATETKK+SSEAVIWEVLRK
818a	sp|Q9UMS4|PRP19_HUMAN	1.0000	Pre-mRNA-processing factor 19 OS=Homo sapiens GN=PRPF19 PE=1 SV=1	14.7	7	0.067	ILTGGADKNVVVFDK+KVTSVVFHPSQDLVFSASPDATIR+TLQLDNNFEVK+VTSVVFHPSQDLVFSASPDATIR+YIAENGTDPINNQPLSEEQLIDIK
805a	sp|Q9UHI6|DDX20_HUMAN	1.0000	Probable ATP-dependent RNA helicase DDX20 OS=Homo sapiens GN=DDX20 PE=1 SV=2	10.9	7	0.066	AAVHTYGIASVPNQPLKK+AQHLADILSSK+HYTGPGDQTVNPQNGFVR+IPFNQALVFSNLHSR+NSVQTPVENSTNSQHQVK+TQHLQELFSR
802a	sp|Q9UH99-2|SUN2_HUMAN sp|Q9UH99-3|SUN2_HUMAN sp|Q9UH99|SUN2_HUMAN	1.0000	Isoform of Q9UH99, Isoform 2 of SUN domain-containing protein 2 OS=Homo sapiens GN=SUN2;Isoform of Q9UH99, Isoform 3 of SUN domain-containing protein 2 OS=Homo sapiens GN=SUN2;SUN domain-containing protein 2 OS=Homo sapiens GN=SUN2 PE=1 SV=3	16.1	7	0.064	EAAASLSLTLQK+EGVIGVTEEQVHHIVK+IGLADYALESGGASVISTR+RLEALAAEFSSNWQK+RLEDQLAGLQQELAALALK+SEWQSMTQESFQESSVK+SSLEELHGDANWGEDLR
88	sp|Q06210-2|GFPT1_HUMAN sp|Q06210|GFPT1_HUMAN	1.0000	Isoform of Q06210, Isoform 2 of Glutamine--fructose-6-phosphate aminotransferase [isomerizing] 1 OS=Homo sapiens GN=GFPT1;Glutamine--fructose-6-phosphate aminotransferase [isomerizing] 1 OS=Homo sapiens GN=GFPT1 PE=1 SV=3	11.5	7	0.060	AVEYYFASDASAVIEHTNR+EIFEQPESVVNTMR+EILETLIK+ESQDTSFTTLVER+GYDFESETDTETIAK+HGPLALVDK
772a	sp|Q9NVI1|FANCI_HUMAN	1.0000	Fanconi anemia group I protein OS=Homo sapiens GN=FANCI PE=1 SV=4	6.8	7	0.060	ALDVTDKEGEEREDADVSVTQR+DSIQSHQESLSVLR+EGDLTNLLQNQAVK+LKGQVSQETLSEEASSQATLPNQPVEK+TADKLQEFLQTLR
768a	sp|Q9NU22|MDN1_HUMAN	1.0000	Midasin OS=Homo sapiens GN=MDN1 PE=1 SV=2	1.8	7	0.050	APAVQDLLTR+GMIDGSTPTITPNPNFR+ITPYDVQLGYSVLSR+LLEEAQLQDLEK+NNIADYALSAGTTAMNAQR+TVDTDSHAEQGPAQQPQAQVEDADAFEHIK
753a	sp|Q9H857-2|NT5D2_HUMAN sp|Q9H857-3|NT5D2_HUMAN sp|Q9H857-4|NT5D2_HUMAN sp|Q9H857|NT5D2_HUMAN	1.0000	Isoform of Q9H857, Isoform 2 of 5'-nucleotidase domain-containing protein 2 OS=Homo sapiens GN=NT5DC2;Isoform of Q9H857, Isoform 3 of 5'-nucleotidase domain-containing protein 2 OS=Homo sapiens GN=NT5DC2;Isoform of Q9H857, Isoform 4 of 5'-nucleotidase domain-containing protein 2 OS=Homo sapiens GN=NT5DC2;5'-nucleotidase domain-containing protein 2 OS=Homo sapiens GN=NT5DC2 PE=1 SV=1	14.1	7	0.058	ALFNAQFGSIFR+GDETFAVLSR+IDAFHYVQLGTAYR+QGNLFDFLR+TGAIIPELER
732a	sp|Q9BY77-2|PDIP3_HUMAN sp|Q9BY77|PDIP3_HUMAN tr|F6VRR5|F6VRR5_HUMAN	1.0000	Isoform of Q9BY77, Isoform 2 of Polymerase delta-interacting protein 3 OS=Homo sapiens GN=POLDIP3;Polymerase delta-interacting protein 3 OS=Homo sapiens GN=POLDIP3 PE=1 SV=2;Isoform of Q9BY77, Polymerase delta-interacting protein 3 OS=Homo sapiens GN=POLDIP3 PE=1 SV=1	28.1	7	0.067	LVHPGVAEVVFVK+QMKFAASGGFLHHMAGLSSSKLSMSK+RVNSASSSNPPAEVDPDTILK+SSGASVTTQPTEFK+SSPAAFINPPIGTVTPALK+VVQNDAYTAPALPSSIR
723a	sp|Q9BRX9|WDR83_HUMAN	1.0000	WD repeat domain-containing protein 83 OS=Homo sapiens GN=WDR83 PE=1 SV=1	17.8	7	0.067	AVVLWDVASGQVVR+LLDKDTGELLGEYK+RPEPVQTLDEAR+SRRPEPVQTLDEAR+VSDHEILAGSVDGR
713a	sp|Q99615-2|DNJC7_HUMAN sp|Q99615|DNJC7_HUMAN	1.0000	Isoform of Q99615, Isoform 2 of DnaJ homolog subfamily C member 7 OS=Homo sapiens GN=DNAJC7;DnaJ homolog subfamily C member 7 OS=Homo sapiens GN=DNAJC7 PE=1 SV=2	18.3	7	0.064	AVQFFVQALR+EALGDAQQSVR+EVGEAFTILSDPK+ILGVDKNASEDEIKK+LAYELYTEALGIDPNNIK+YPEAQSVASDILR
709a	sp|Q99536|VAT1_HUMAN	1.0000	Synaptic vesicle membrane protein VAT-1 homolog OS=Homo sapiens GN=VAT1 PE=1 SV=2	23.2	7	0.061	GVDIVMDPLGGSDTAK+LQSRPAAPPAPGPGQLTLR+TEAASDPQHPAASEGAAAAAASPPLLR+TVENVTVFGTASASK+VVTYGMANLLTGPK
703a	sp|Q96S59|RANB9_HUMAN	1.0000	Ran-binding protein 9 OS=Homo sapiens GN=RANBP9 PE=1 SV=1	9.5	7	0.064	DKFSYIGLSQNNLR+LYPAVDEQETPLPR+MGEAIETTQQLYPSLLER+NPNLLFTLK+QFIEMVNGTDSEVR
699a	sp|Q96PU5-2|NED4L_HUMAN sp|Q96PU5-4|NED4L_HUMAN sp|Q96PU5-5|NED4L_HUMAN sp|Q96PU5-6|NED4L_HUMAN sp|Q96PU5-7|NED4L_HUMAN sp|Q96PU5-9|NED4L_HUMAN sp|Q96PU5|NED4L_HUMAN	1.0000	Isoform of Q96PU5, Isoform 2 of E3 ubiquitin-protein ligase NEDD4-like OS=Homo sapiens GN=NEDD4L;Isoform of Q96PU5, Isoform 4 of E3 ubiquitin-protein ligase NEDD4-like OS=Homo sapiens GN=NEDD4L;Isoform of Q96PU5, Isoform 5 of E3 ubiquitin-protein ligase NEDD4-like OS=Homo sapiens GN=NEDD4L;Isoform of Q96PU5, Isoform 6 of E3 ubiquitin-protein ligase NEDD4-like OS=Homo sapiens GN=NEDD4L;Isoform of …	10.4	7	0.062	ITQWEDPR+LLQFVTGTSR+LQNPAITGPAVPYSR+LWIEFESEK+SLSSPTVTLSAPLEGAK+TSLNPNDLGPLPPGWEER+TSPQELSEELSR
684a	sp|Q96CP6-2|GRM1A_HUMAN sp|Q96CP6-3|GRM1A_HUMAN sp|Q96CP6|GRM1A_HUMAN tr|M0QZ12|M0QZ12_HUMAN	1.0000	Isoform of Q96CP6, Isoform 2 of GRAM domain-containing protein 1A OS=Homo sapiens GN=GRAMD1A;Isoform of Q96CP6, Isoform 3 of GRAM domain-containing protein 1A OS=Homo sapiens GN=GRAMD1A;GRAM domain-containing protein 1A OS=Homo sapiens GN=GRAMD1A PE=1 SV=2;Isoform of Q96CP6, GRAM domain-containing protein 1A OS=Homo sapiens GN=GRAMD1A PE=1 SV=1	16.5	7	0.062	ASVELLDEMK+EVGDVIALSDITSSGAADR+FTDVTLSPWSGDSK+GSDSSSEKGGVPGTPSTQSLGSR+LHQGITVSDPPFDTQPRPDDSFS+LLINSVFHVGAER+RVLTYTIPISNPLGPK
671a	sp|Q92769-3|HDAC2_HUMAN sp|Q92769|HDAC2_HUMAN	1.0000	Isoform of Q92769, Isoform 2 of Histone deacetylase 2 OS=Homo sapiens GN=HDAC2;Histone deacetylase 2 OS=Homo sapiens GN=HDAC2 PE=1 SV=2	13.5	7	0.048	DGIDDESYGQIFKPIISK+LHISPSNMTNQNTPEYMEK+MTHNLLLNYGLYR+YGEYFPGTGDLR
663a	sp|Q8TEM1|PO210_HUMAN	1.0000	Nuclear pore membrane glycoprotein 210 OS=Homo sapiens GN=NUP210 PE=1 SV=3	3.7	7	0.055	AVDPSSVALVTLGSSK+ELYLEDSPLELK+GVAIGQTSLTASVTNK+INSAPQQIEVFPPFR+VGQALELPLR
587a	sp|Q15645|PCH2_HUMAN	1.0000	Pachytene checkpoint protein 2 homolog OS=Homo sapiens GN=TRIP13 PE=1 SV=2	19.7	7	0.066	ELEMIGFIENNVSK+HSNVVILTTSNITEK+IDVAFVDR+LSLLLNDISR+NVQSVSIIDTELK+VVLLHGPPGTGK+VVNAVLTQIDQIK
542a	sp|Q12905|ILF2_HUMAN tr|B4DY09|B4DY09_HUMAN	1.0000	Interleukin enhancer-binding factor 2 OS=Homo sapiens GN=ILF2 PE=1 SV=2;Isoform of Q12905, Interleukin enhancer-binding factor 2 OS=Homo sapiens GN=ILF2 PE=1 SV=1	19.3	7	0.066	GTMTTGHNVADLVVILK+ILPTLEAVAALGNK+KLDPELHLDIK+VKPAPDETSFSEALLK+VLQSALAAIR
537a	sp|Q08211|DHX9_HUMAN	1.0000	ATP-dependent RNA helicase A OS=Homo sapiens GN=DHX9 PE=1 SV=4	9.0	7	0.066	AENNSEVGASGYGVPGPTWDR+AISAKGMTLVTPLQLLLFASKK+DFVNYLVR+ELDALDANDELTPLGR+LGGIGQFLAK+QPAIISQLDPVNER+TPLHEIALSIK+YQILPLHSQIPR
502a	sp|P62701|RS4X_HUMAN	1.0000	40S ribosomal protein S4, X isoform OS=Homo sapiens GN=RPS4X PE=1 SV=2	26.6	7	0.057	GIPHLVTHDAR+GNKPWISLPR+LSNIFVIGK+TDITYPAGFMDVISIDK+TIRYPDPLIK+VNDTIQIDLETGK
495a	sp|P62277|RS13_HUMAN tr|J3KMX5|J3KMX5_HUMAN	1.0000	40S ribosomal protein S13 OS=Homo sapiens GN=RPS13 PE=1 SV=2;Isoform of P62277, 40S ribosomal protein S13 OS=Homo sapiens GN=RPS13 PE=1 SV=1	38.5	7	0.066	GLAPDLPEDLYHLIK+GLSQSALPYR+GLTPSQIGVILR+KGLTPSQIGVILR+LTSDDVKEQIYK+SVPTWLK
488a	sp|P62136-2|PP1A_HUMAN sp|P62136-3|PP1A_HUMAN sp|P62136|PP1A_HUMAN	1.0000	Isoform of P62136, Isoform 2 of Serine/threonine-protein phosphatase PP1-alpha catalytic subunit OS=Homo sapiens GN=PPP1CA;Isoform of P62136, Isoform 3 of Serine/threonine-protein phosphatase PP1-alpha catalytic subunit OS=Homo sapiens GN=PPP1CA;Serine/threonine-protein phosphatase PP1-alpha catalytic subunit OS=Homo sapiens GN=PPP1CA PE=1 SV=1	22.7	7	0.032	AHQVVEDGYEFFAK+GVSFTFGAEVVAK+IKYPENFFLLR+LNLDSIIGR+YGQFSGLNPGGRPITPPR
486a	sp|P61964|WDR5_HUMAN	1.0000	WD repeat-containing protein 5 OS=Homo sapiens GN=WDR5 PE=1 SV=1	30.2	7	0.053	AQPTPSSSATQSKPTPVKPNYALK+FSPNGEWLASSSADK+IWGAYDGKFEK+LGISDVAWSSDSNLLVSASDDKTLK+TLIDDDNPPVSFVK+YILAATLDNTLK
454a	sp|P53007|TXTP_HUMAN	1.0000	Tricarboxylate transport protein, mitochondrial OS=Homo sapiens GN=SLC25A1 PE=1 SV=2	16.7	7	0.056	FFVMTSLR+FGMFEFLSNHMR+GLSSLLYGSIPK+GTYQGLTATVLK+TQLQLDER
453a	sp|P52701|MSH6_HUMAN	1.0000	DNA mismatch repair protein Msh6 OS=Homo sapiens GN=MSH6 PE=1 SV=2	7.4	7	0.062	AAAAPGASPSPGGDAAWSEAGPGPRPLAR+FPDLTVELNR+GTQTYSVLEGDPSENYSK+LANLPEEVIQK+TLFSTHYHSLVEDYSQNVAVR+VHVQFFDDSPTR
441a	sp|P51116|FXR2_HUMAN	1.0000	Fragile X mental retardation syndrome-related protein 2 OS=Homo sapiens GN=FXR2 PE=1 SV=2	13.7	7	0.059	AGYSTDESSSSSLHATR+LQIDEQLR+LRPVNPNPLATK+QLAAAFQEEFTVR+SYLEFSEDSVQVPR+TGGPAYGPSSDVSTASETESEKREEPNR
421a	sp|P48444|COPD_HUMAN tr|B0YIW6|B0YIW6_HUMAN	1.0000	Coatomer subunit delta OS=Homo sapiens GN=ARCN1 PE=1 SV=1;Isoform of P48444, Archain 1, isoform CRA_a OS=Homo sapiens GN=ARCN1 PE=1 SV=1	11.7	7	0.065	IEGLLAAFPK+LFTAESLIGLK+LFTAESLIGLKNPEK+LYMVLITTK+NSNILEDLETLR+SFPVNSDVGVLK+TRIEGLLAAFPK
412a	sp|P46781|RS9_HUMAN tr|A0A024R4M0|A0A024R4M0_HUMAN	1.0000	40S ribosomal protein S9 OS=Homo sapiens GN=RPS9 PE=1 SV=3;Isoform of P46781, 40S ribosomal protein S9 OS=Homo sapiens GN=RPS9 PE=1 SV=1	26.8	7	0.065	IEDFLER+IGVLDEGK+LDYILGLK+LFEGNALLR+LIGEYGLR+QVVNIPSFIVR+RLFEGNALLR
393a	sp|P36578|RL4_HUMAN	1.0000	60S ribosomal protein L4 OS=Homo sapiens GN=RPL4 PE=1 SV=5	12.6	7	0.062	IEEVPELPLVVEDK+IEEVPELPLVVEDKVEGYK+IEEVPELPLVVEDKVEGYKK+NIPGITLLNVSK+QPYAVSELAGHQTSAESWGTGR
384a	sp|P34897-3|GLYM_HUMAN sp|P34897|GLYM_HUMAN	1.0000	Isoform of P34897, Isoform 3 of Serine hydroxymethyltransferase, mitochondrial OS=Homo sapiens GN=SHMT2;Serine hydroxymethyltransferase, mitochondrial OS=Homo sapiens GN=SHMT2 PE=1 SV=3	17.8	7	0.065	GWTGQESLSDSDPEMWELLQR+GYSLVSGGTDNHLVLVDLRPK+ISATSIFFESMPYK+TGLIDYNQLALTAR+VVDFIDEGVNIGLEVK
355a	sp|P25787|PSA2_HUMAN tr|A0A024RA52|A0A024RA52_HUMAN	1.0000	Proteasome subunit alpha type-2 OS=Homo sapiens GN=PSMA2 PE=1 SV=2;Isoform of P25787, Proteasome subunit alpha type OS=Homo sapiens GN=PSMA2 PE=1 SV=1	24.4	7	0.065	GYSFSLTTFSPSGK+HIGLVYSGMGPDYR+KLAQQYYLVYQEPIPTAQLVQR+SILYDER
342a	sp|P22626-2|ROA2_HUMAN sp|P22626|ROA2_HUMAN	1.0000	Isoform of P22626, Isoform A2 of Heterogeneous nuclear ribonucleoproteins A2/B1 OS=Homo sapiens GN=HNRNPA2B1;Heterogeneous nuclear ribonucleoproteins A2/B1 OS=Homo sapiens GN=HNRNPA2B1 PE=1 SV=2	25.5	7	0.063	GFGFVTFDDHDPVDK+GFGFVTFDDHDPVDKIVLQK+GGGGNFGPGPGSNFR+IDTIEIITDR+KLFIGGLSFETTEESLR+LFIGGLSFETTEESLR+NMGGPYGGGNYGPGGSGGSGGYGGR
334a	sp|P19367-2|HXK1_HUMAN sp|P19367-3|HXK1_HUMAN sp|P19367-4|HXK1_HUMAN sp|P19367|HXK1_HUMAN	1.0000	Isoform of P19367, Isoform 2 of Hexokinase-1 OS=Homo sapiens GN=HK1;Isoform of P19367, Isoform 3 of Hexokinase-1 OS=Homo sapiens GN=HK1;Isoform of P19367, Isoform 4 of Hexokinase-1 OS=Homo sapiens GN=HK1;Hexokinase-1 OS=Homo sapiens GN=HK1 PE=1 SV=3	8.6	7	0.056	GKFNTSDVSAIEK+LNVTVGVDGTLYK+LVDEYSLNAGK+NILIDFTK+RTPDGTENGDFLALDLGGTNFR+TTVGVDGSLYK
325a	sp|P14923|PLAK_HUMAN	1.0000	Junction plakoglobin OS=Homo sapiens GN=JUP PE=1 SV=3	11.9	7	0.065	ALMGSPQLVAAVVR+LAEPSQLLK+LIILANGGPQALVQIMR+LLNDEDPVVVTK+LLNQPNQWPLVK+LVQLLVK+SAIVHLINYQDDAELATR
313b	sp|Q13310-2|PABP4_HUMAN sp|Q13310-3|PABP4_HUMAN sp|Q13310|PABP4_HUMAN tr|B1ANR0|B1ANR0_HUMAN	1.0000	Isoform of Q13310, Isoform 2 of Polyadenylate-binding protein 4 OS=Homo sapiens GN=PABPC4;Isoform of Q13310, Isoform 3 of Polyadenylate-binding protein 4 OS=Homo sapiens GN=PABPC4;Polyadenylate-binding protein 4 OS=Homo sapiens GN=PABPC4 PE=1 SV=1;Isoform of Q13310, Polyadenylate-binding protein OS=Homo sapiens GN=PABPC4 PE=1 SV=1	10.4	7	0.043	AKEFTNVYIK+ALDTMNFDVIK+FSPAGPVLSIR+IVGSKPLYVALAQR+RSLGYAYVNFQQPADAER+SLGYAYVNFQQPADAER
312a	sp|P11532-2|DMD_HUMAN sp|P11532-3|DMD_HUMAN sp|P11532-4|DMD_HUMAN sp|P11532-5|DMD_HUMAN sp|P11532-6|DMD_HUMAN sp|P11532-7|DMD_HUMAN sp|P11532-8|DMD_HUMAN sp|P11532|DMD_HUMAN tr|A0A075B6G3|A0A075B6G3_HUMAN tr|A0A087WTU7|A0A087WTU7_HUMAN tr|A0A087WV90|A0A087WV90_HUMAN tr|E7EQR9|E7EQR9_HUMAN tr|E7EQS5|E7EQS5_HUMAN tr|E7ESB2|E7ESB2_HUMAN tr|E9PDN5|E9PDN5_HUMAN tr|F8VX32|F8VX32_HUMAN tr|H0Y304|H0Y304_…	1.0000	Isoform of P11532, Isoform 1 of Dystrophin OS=Homo sapiens GN=DMD;Isoform of P11532, Isoform 2 of Dystrophin OS=Homo sapiens GN=DMD;Isoform of P11532, Isoform 3 of Dystrophin OS=Homo sapiens GN=DMD;Isoform of P11532, Isoform 5 of Dystrophin OS=Homo sapiens GN=DMD;Isoform of P11532, Isoform 6 of Dystrophin OS=Homo sapiens GN=DMD;Isoform of P11532, Isoform 7 of Dystrophin OS=Homo sapiens GN=DMD;Iso…	14.5	7	0.066	ILADLEEENRNLQAEYDR+LGLLLHDSIQIPR+MTELYQSLADLNNVR+QLGEVASFGGSNIEPSVR+QLLEQPQAEAK+VNGTTVSSPSTSLQR
302a	sp|P09651-2|ROA1_HUMAN sp|P09651-3|ROA1_HUMAN sp|P09651|ROA1_HUMAN tr|F8W6I7|F8W6I7_HUMAN	1.0000	Isoform of P09651, Isoform A1-A of Heterogeneous nuclear ribonucleoprotein A1 OS=Homo sapiens GN=HNRNPA1;Isoform of P09651, Isoform 2 of Heterogeneous nuclear ribonucleoprotein A1 OS=Homo sapiens GN=HNRNPA1;Heterogeneous nuclear ribonucleoprotein A1 OS=Homo sapiens GN=HNRNPA1 PE=1 SV=5;Isoform of P09651, Heterogeneous nuclear ribonucleoprotein A1 OS=Homo sapiens GN=HNRNPA1 PE=1 SV=2	21.7	7	0.053	GFAFVTFDDHDSVDK+GFAFVTFDDHDSVDKIVIQK+QEMASASSSQR+SESPKEPEQLR+SSGPYGGGGQYFAKPR
275a	sp|P04792|HSPB1_HUMAN	1.0000	Heat shock protein beta-1 OS=Homo sapiens GN=HSPB1 PE=1 SV=2	40.0	7	0.067	GPSWDPFR+KYTLPPGVDPTQVSSSLSPEGTLTVEAPMPK+LATQSNEITIPVTFESR+LFDQAFGLPR+VSLDVNHFAPDELTVK
262a	sp|O95347-2|SMC2_HUMAN sp|O95347|SMC2_HUMAN	1.0000	Isoform of O95347, Isoform 2 of Structural maintenance of chromosomes protein 2 OS=Homo sapiens GN=SMC2;Structural maintenance of chromosomes protein 2 OS=Homo sapiens GN=SMC2 PE=1 SV=2	7.4	7	0.063	ASNLQDLVYK+KLNYEENKEESLLEK+LYNVVVDTEVTGK+NQALNIAWQK+TILEEEITPTIQK+TVTLGGDVFDPHGTLSGGAR
256a	sp|O94822-3|LTN1_HUMAN sp|O94822|LTN1_HUMAN	1.0000	Isoform of O94822, Isoform 3 of E3 ubiquitin-protein ligase listerin OS=Homo sapiens GN=LTN1;E3 ubiquitin-protein ligase listerin OS=Homo sapiens GN=LTN1 PE=1 SV=6	5.4	7	0.056	ETPDTLSDPQTVPEEEREAK+KEFSAQCIPALLGWTK+LADISINYVNER+LMPELPQYDQDNLK+LMPENPTYAETAVEVPNKDPK+QSIVQAKPLEIAK
249a	sp|O75489|NDUS3_HUMAN	1.0000	NADH dehydrogenase [ubiquinone] iron-sulfur protein 3, mitochondrial OS=Homo sapiens GN=NDUFS3 PE=1 SV=1	15.2	7	0.067	ILTDYGFEGHPFR+SLVDLTAVDVPTR+VVAEPVELAQEFR+VVAEPVELAQEFRK
26	sp|O95163|ELP1_HUMAN tr|F5H2T0|F5H2T0_HUMAN	1.0000	Elongator complex protein 1 OS=Homo sapiens GN=IKBKAP PE=1 SV=3;Isoform of O95163, Elongator complex protein 1 OS=Homo sapiens GN=IKBKAP PE=1 SV=1	11.1	7	0.066	INLNLIYDHNPK+IQFENNEDQDVNPLK+SNDLAVLDASNQISVYK+SVGDNSSDLSNVAVIDGNR+SVVLQLADGQIFK+VFLGNVETFIK+VHELQGNAPSDPDAVSAEEALK
245a	sp|O75190-3|DNJB6_HUMAN sp|O75190|DNJB6_HUMAN tr|A0A0J9YX62|A0A0J9YX62_HUMAN	1.0000	Isoform of O75190, Isoform C of DnaJ homolog subfamily B member 6 OS=Homo sapiens GN=DNAJB6;DnaJ homolog subfamily B member 6 OS=Homo sapiens GN=DNAJB6 PE=1 SV=2;Isoform of O75190, DnaJ homolog subfamily B member 6 OS=Homo sapiens GN=DNAJB6 PE=1 SV=1	15.7	7	0.043	FKQVAEAYEVLSDAK+QVAEAYEVLSDAK+RIVENGQERVEVEEDGQLK+SLTINGVADDDALAEER+VEVEEDGQLK
240a	sp|O60716-10|CTND1_HUMAN sp|O60716-11|CTND1_HUMAN sp|O60716-12|CTND1_HUMAN sp|O60716-13|CTND1_HUMAN sp|O60716-14|CTND1_HUMAN sp|O60716-15|CTND1_HUMAN sp|O60716-16|CTND1_HUMAN sp|O60716-17|CTND1_HUMAN sp|O60716-18|CTND1_HUMAN sp|O60716-19|CTND1_HUMAN sp|O60716-20|CTND1_HUMAN sp|O60716-21|CTND1_HUMAN sp|O60716-22|CTND1_HUMAN sp|O60716-23|CTND1_HUMAN sp|O60716-24|CTND1_HUMAN sp|O60716-2|CTND1_HUMAN …	1.0000	Isoform of O60716, Isoform 2AB of Catenin delta-1 OS=Homo sapiens GN=CTNND1;Isoform of O60716, Isoform 2AC of Catenin delta-1 OS=Homo sapiens GN=CTNND1;Isoform of O60716, Isoform 2BC of Catenin delta-1 OS=Homo sapiens GN=CTNND1;Isoform of O60716, Isoform 2A of Catenin delta-1 OS=Homo sapiens GN=CTNND1;Isoform of O60716, Isoform 2B of Catenin delta-1 OS=Homo sapiens GN=CTNND1;Isoform of O60716, Is…	9.3	7	0.059	ALSAIADLLTNEHER+FHPEPYGLEDDQR+HYEDGYPGGSDNYGSLSR+IYISLLK+TVQPVAMGPDGLPVDASSVSNNYIQTLGR
236a	sp|O43933|PEX1_HUMAN tr|A0A0C4DG33|A0A0C4DG33_HUMAN	1.0000	Peroxisome biogenesis factor 1 OS=Homo sapiens GN=PEX1 PE=1 SV=1;Isoform of O43933, Peroxisome biogenesis factor 1 OS=Homo sapiens GN=PEX1 PE=1 SV=1	7.5	7	0.054	EKLVLTTLDFQK+HFSDQGENVAEINR+LNIEMHAVVRITPVEVTPK+NFAELYESFQNPK+NIFLLSPNLLQK+TGILLYGPPGTGK+VVPLDNIFR
231a	sp|O43707|ACTN4_HUMAN	1.0000	Alpha-actinin-4 OS=Homo sapiens GN=ACTN4 PE=1 SV=2	7.9	7	0.067	DGLAFNALIHR+ETTDTDTADQVIASFK+LSGSNPYTTVTPQIINSK+LVSIGAEEIVDGNAK+TINEVENQILTR
219a	sp|O15084|ANR28_HUMAN	1.0000	Serine/threonine-protein phosphatase 6 regulatory ankyrin repeat subunit A OS=Homo sapiens GN=ANKRD28 PE=1 SV=5	9.8	7	0.062	LLSSGFDIDTPDDFGR+LRDQPSLVQAIFNGDPDEVR+NLINATNAALQTPLHVAAR+SYTPLHAAASSGMISVVK+TVSFEALPIMR+YGHELLINTLITSGADTAK
208a	sp|O00459|P85B_HUMAN	1.0000	Phosphatidylinositol 3-kinase regulatory subunit beta OS=Homo sapiens GN=PIK3R2 PE=1 SV=2	16.2	7	0.063	EAAGPVGPALEPPTLPLHR+ERPEDLELLPGDVLVVSR+EYDQLYEEYTR+IQGEYTLTLR+IRDQYLVWLTQK+TAIEAFNETIK+TGLDSESHYRPELPAPR+YQQDQIVKEDSVEAVGAQLK
139	sp|Q96A33-2|CCD47_HUMAN sp|Q96A33|CCD47_HUMAN	1.0000	Isoform of Q96A33, Isoform 2 of Coiled-coil domain-containing protein 47 OS=Homo sapiens GN=CCDC47;Coiled-coil domain-containing protein 47 OS=Homo sapiens GN=CCDC47 PE=1 SV=1	15.4	7	0.059	ELLESNFTLVGDDGTNK+ELLESNFTLVGDDGTNKEATSTGK+LAQAWFNTHR+MMRPVSDQVQIK+QDLLNVLAR+RQDLLNVLAR+VTMNDEDMDTYVFAVGTR
106	sp|Q15334|L2GL1_HUMAN tr|A0A087WW77|A0A087WW77_HUMAN	1.0000	Lethal(2) giant larvae protein homolog 1 OS=Homo sapiens GN=LLGL1 PE=1 SV=3;Isoform of Q15334, Lethal(2) giant larvae protein homolog 1 OS=Homo sapiens GN=LLGL1 PE=1 SV=1	7.4	7	0.061	APVVAIAVLDGR+FWDASGVALRPLYK+IVSAGEQQSPQPVSSALSWPITGGR+IYGAPGVEFTGLHR+TGPLPWPAGFQPR
850a	sp|Q9Y6N5|SQRD_HUMAN	1.0000	Sulfide:quinone oxidoreductase, mitochondrial OS=Homo sapiens GN=SQRDL PE=1 SV=1	17.8	6	0.052	IMYLSEAYFR+KYADALQEIIQER+QLSSSGRPTASVIPSGVEWIK+VGAENVAIVEPSER+VILAEFDYKAEPLETFPFDQSK
849a	sp|Q9Y679-2|AUP1_HUMAN sp|Q9Y679|AUP1_HUMAN	1.0000	Isoform of Q9Y679, Isoform Short of Ancient ubiquitous protein 1 OS=Homo sapiens GN=AUP1;Ancient ubiquitous protein 1 OS=Homo sapiens GN=AUP1 PE=1 SV=1	14.1	6	0.051	FPSSGPVTPQPTALTFAK+GTQSLPTASASK+LRPQSAQSSFPPSPGPSPDVQLATLAQR
10	sp|O14773-2|TPP1_HUMAN sp|O14773|TPP1_HUMAN tr|A0A0C4DGZ9|A0A0C4DGZ9_HUMAN	1.0000	Isoform of O14773, Isoform 2 of Tripeptidyl-peptidase 1 OS=Homo sapiens GN=TPP1;Tripeptidyl-peptidase 1 OS=Homo sapiens GN=TPP1 PE=1 SV=2;Isoform of O14773, Tripeptidyl-peptidase 1 OS=Homo sapiens GN=TPP1 PE=1 SV=1	13.1	6	0.055	ILSGRPPLGFLNPR+LFGGNFAHQASVAR+LYQQHGAGLFDVTR
808b	sp|O75746|CMC1_HUMAN	1.0000	Calcium-binding mitochondrial carrier protein Aralar1 OS=Homo sapiens GN=SLC25A12 PE=1 SV=2	9.9	6	0.038	GLIPQLIGVAPEK+LATATFAGIENK+LQVAGEITTGPR+LTVNDFVR+YEGFFGLYR+YLGLYNDPNSNPK
795a	sp|Q9UBL3-2|ASH2L_HUMAN sp|Q9UBL3-3|ASH2L_HUMAN sp|Q9UBL3|ASH2L_HUMAN tr|F5H8F7|F5H8F7_HUMAN	1.0000	Isoform of Q9UBL3, Isoform 2 of Set1/Ash2 histone methyltransferase complex subunit ASH2 OS=Homo sapiens GN=ASH2L;Isoform of Q9UBL3, Isoform 3 of Set1/Ash2 histone methyltransferase complex subunit ASH2 OS=Homo sapiens GN=ASH2L;Set1/Ash2 histone methyltransferase complex subunit ASH2 OS=Homo sapiens GN=ASH2L PE=1 SV=1;Isoform of Q9UBL3, Set1/Ash2 histone methyltransferase complex subunit ASH2 OS=…	18.4	6	0.048	EHPDPGSKDPEEDYPK+LGWSQPLGNLQAPLGYDK+MTWPNNIVK+QSSAVSTSGNLNGGIAAGSSGK+SDPLFSAQR+SYLYFEEKDFVDKAEK
784a	sp|Q9P0J0-2|NDUAD_HUMAN sp|Q9P0J0|NDUAD_HUMAN tr|B4DEZ3|B4DEZ3_HUMAN tr|E7ENQ6|E7ENQ6_HUMAN tr|K7EJE1|K7EJE1_HUMAN	1.0000	Isoform of Q9P0J0, Isoform 2 of NADH dehydrogenase [ubiquinone] 1 alpha subcomplex subunit 13 OS=Homo sapiens GN=NDUFA13;NADH dehydrogenase [ubiquinone] 1 alpha subcomplex subunit 13 OS=Homo sapiens GN=NDUFA13 PE=1 SV=3;Isoform of Q9P0J0, NADH dehydrogenase [ubiquinone] 1 alpha subcomplex subunit 13 OS=Homo sapiens GN=NDUFA13 PE=2 SV=1;Uncharacterized protein OS=Homo sapiens PE=4 SV=1;Isoform of …	43.3	6	0.057	ENLEEEAIIMK+IALLPLLQAETDRR+LQIEDFEAR+VKQDMPPPGGYGPIDYKR
86	sp|Q02413|DSG1_HUMAN	1.0000	Desmoglein-1 OS=Homo sapiens GN=DSG1 PE=1 SV=2	4.9	6	0.047	IIRQEPSDSPMFIINR+QEPSDSPMFIINR+TMNNFLDREQYGQYALAVR+YVMGNNPADLLAVDSR
765a	sp|Q9NR30-2|DDX21_HUMAN sp|Q9NR30|DDX21_HUMAN	1.0000	Isoform of Q9NR30, Isoform 2 of Nucleolar RNA helicase 2 OS=Homo sapiens GN=DDX21;Nucleolar RNA helicase 2 OS=Homo sapiens GN=DDX21 PE=1 SV=5	10.9	6	0.049	APQVLVLAPTR+EGAFSNFPISEETIK+KEAQELSQNSAIKQDAQSLHGDIPQK+NEEPSEEEIDAPKPK+TFSFAIPLIEK
760a	sp|Q9HCU5|PREB_HUMAN	1.0000	Prolactin regulatory element-binding protein OS=Homo sapiens GN=PREB PE=1 SV=2	22.8	6	0.056	AHEGEIEDLALGPDGK+APFPLYALQVDPSTGLLIAAGGGGAAK+DQLVTQLHWQENGPTFSSTPYR+FGQVPDQPAGLR+VENLQAVQTDFSSDPLQK
751a	sp|Q9H6T3-2|RPAP3_HUMAN sp|Q9H6T3|RPAP3_HUMAN	1.0000	Isoform of Q9H6T3, Isoform 2 of RNA polymerase II-associated protein 3 OS=Homo sapiens GN=RPAP3;RNA polymerase II-associated protein 3 OS=Homo sapiens GN=RPAP3 PE=1 SV=2	13.5	6	0.052	AIELQLQVK+GIAADGANALLPANR+GMDADPYNPVLPTNR+NSSQDDLFPTSDTPR+QDFETVLLLEPGNK+VLELEPNNFEATNELRK
747a	sp|Q9H3U1-2|UN45A_HUMAN sp|Q9H3U1|UN45A_HUMAN	1.0000	Isoform of Q9H3U1, Isoform 2 of Protein unc-45 homolog A OS=Homo sapiens GN=UNC45A;Protein unc-45 homolog A OS=Homo sapiens GN=UNC45A PE=1 SV=1	8.4	6	0.051	ALIPLALEGTDVGQTK+DNALTLLIK+EVQDLFEAQGNDR+GAVVVLNMVEASR+LTITSNPEMTFPGER+VFLALVEEVEDR
731a	sp|Q9BW92|SYTM_HUMAN	1.0000	Threonine--tRNA ligase, mitochondrial OS=Homo sapiens GN=TARS2 PE=1 SV=1	12.7	6	0.057	FLTFDSPEGK+IDAVAWNTTPYQLAR+LGEWDLPEAVQR+LVELQNTR+QISSTLADTAVAAQVNGEPYDLERPLETDSDLR+VSGISFPTTELLR
727a	sp|Q9BU61|NDUF3_HUMAN	1.0000	NADH dehydrogenase [ubiquinone] 1 alpha subcomplex assembly factor 3 OS=Homo sapiens GN=NDUFAF3 PE=1 SV=1	37.5	6	0.054	EAAQAMYIDSYNSR+IEIVVVGTGDR+LQSQVLQAMR+LSPADDELYQR+VTGAALIPPPGGTSLTSLGQAAQ
716a	sp|Q99729-2|ROAA_HUMAN sp|Q99729-3|ROAA_HUMAN tr|A0A087WZV1|A0A087WZV1_HUMAN tr|D6R9P3|D6R9P3_HUMAN tr|D6RBZ0|D6RBZ0_HUMAN tr|D6RD18|D6RD18_HUMAN	1.0000	Isoform of Q99729, Isoform 2 of Heterogeneous nuclear ribonucleoprotein A/B OS=Homo sapiens GN=HNRNPAB;Isoform of Q99729, Isoform 3 of Heterogeneous nuclear ribonucleoprotein A/B OS=Homo sapiens GN=HNRNPAB;Isoform of Q99729, Heterogeneous nuclear ribonucleoprotein A/B OS=Homo sapiens GN=HNRNPAB PE=1 SV=1;Isoform of Q99729, Heterogeneous nuclear ribonucleoprotein A/B OS=Homo sapiens GN=HNRNPAB PE=…	13.2	6	0.039	EVYQQQQYGSGGR+GFGFILFK+IFVGGLNPEATEEK+IFVGGLNPEATEEKIR
712a	sp|Q99613-2|EIF3C_HUMAN sp|Q99613|EIF3C_HUMAN	1.0000	Isoform of Q99613, Isoform 2 of Eukaryotic translation initiation factor 3 subunit C OS=Homo sapiens GN=EIF3C;Eukaryotic translation initiation factor 3 subunit C OS=Homo sapiens GN=EIF3C PE=1 SV=1	8.9	6	0.049	AKELLGQGLLLR+DAHNALLDIQSSGR+LGSLVENNER+RLDEEEEDNEGGEWER+TEPTAQQNLALQLAEK+VWDLFPEADKVR
708a	sp|Q99523|SORT_HUMAN	1.0000	Sortilin OS=Homo sapiens GN=SORT1 PE=1 SV=3	7.2	6	0.056	ADLGALELWR+DPIYFTGLASEPGAR+IYSFGLGGR+TEFGMAIGPENSGK+VVLTAEVSGGSR
695a	sp|Q96JJ7|TMX3_HUMAN	1.0000	Protein disulfide-isomerase TMX3 OS=Homo sapiens GN=TMX3 PE=1 SV=2	17.0	6	0.057	MDATSYSSIASEFGVR+TKDDIIEFAHR+VFFVYVGGESPLK+YEVSKSENENQEQIEESKEQQEPSSGGSVVPTVQEPK
691a	sp|Q96HC4|PDLI5_HUMAN	1.0000	PDZ and LIM domain protein 5 OS=Homo sapiens GN=PDLIM5 PE=1 SV=5	13.9	6	0.048	ASAAPKPEPVPVQK+GPFLVALGK+IGDVVLSIDGINAQGMTHLEAQNK+KANNSQEPSPQLASSVASTR+SPSWQRPNQGVPSTGR
677a	sp|Q969V3-2|NCLN_HUMAN sp|Q969V3|NCLN_HUMAN tr|K7EMW4|K7EMW4_HUMAN	1.0000	Isoform of Q969V3, Isoform 2 of Nicalin OS=Homo sapiens GN=NCLN;Nicalin OS=Homo sapiens GN=NCLN PE=1 SV=2;Isoform of Q969V3, Nicalin OS=Homo sapiens GN=NCLN PE=1 SV=1	16.6	6	0.059	AVSDWLIASVEGR+DPEFVFYDQLK+ELETVAAHQFPEVR+LLDFSYEQYQK+QSAGAVVIILPR+QTQAASASQGSASAAEVLLR
676a	sp|Q969U6|FBXW5_HUMAN	1.0000	F-box/WD repeat-containing protein 5 OS=Homo sapiens GN=FBXW5 PE=1 SV=1	13.1	6	0.058	IFDLGSDNEEVVAGPAPAHAK+IQNLNASTVR+QILPHQMTTAGPVLGEGR+TFFSWLASQR+VAELLAQGHTKPPER
650a	sp|Q8N1F7|NUP93_HUMAN	1.0000	Nuclear pore complex protein Nup93 OS=Homo sapiens GN=NUP93 PE=1 SV=2	9.9	6	0.058	ASVLLGSRGLDISHISQR+LLSPVVPQISAPQSNK+LTLSQFQK+LVPLNQESVEER+NEKDNALLSAIEESR+TLITFAGMIPYR
646b	sp|O75179-2|ANR17_HUMAN sp|O75179-6|ANR17_HUMAN sp|O75179-7|ANR17_HUMAN sp|O75179|ANR17_HUMAN tr|H0YM23|H0YM23_HUMAN	1.0000	Isoform of O75179, Isoform 2 of Ankyrin repeat domain-containing protein 17 OS=Homo sapiens GN=ANKRD17;Isoform of O75179, Isoform 6 of Ankyrin repeat domain-containing protein 17 OS=Homo sapiens GN=ANKRD17;Isoform of O75179, Isoform 7 of Ankyrin repeat domain-containing protein 17 OS=Homo sapiens GN=ANKRD17;Ankyrin repeat domain-containing protein 17 OS=Homo sapiens GN=ANKRD17 PE=1 SV=3;Isoform o…	3.1	6	0.048	APSPAPSSVPLGSEKPSNVSQDR+LEALLEAAGIGK+NVSDYTPLSLAASGGYVNIIK+SSYLPNSDPLHQSDTSK
638a	sp|Q86UT6-2|NLRX1_HUMAN sp|Q86UT6|NLRX1_HUMAN	1.0000	Isoform of Q86UT6, Isoform 2 of NLR family member X1 OS=Homo sapiens GN=NLRX1;NLR family member X1 OS=Homo sapiens GN=NLRX1 PE=1 SV=1	7.4	6	0.056	ALPLLFNLIK+FSAEVLSSLR+NLAEWFSR+QFGPTFALDTVHVDPVIR+TLLPVFLR+VQTVVLYGTVGTGK
628a	sp|Q6ZRY4|RBPS2_HUMAN	1.0000	RNA-binding protein with multiple splicing 2 OS=Homo sapiens GN=RBPMS2 PE=1 SV=1	33.0	6	0.047	FDPENPQTLR+LMATPNPSNVHPALGAHFIAR+QPVGFVIFDSR+TLFVSGLPVDIKPR+WYPSSDTTQQGWK
617a	sp|Q6P1M0|S27A4_HUMAN	1.0000	Long-chain fatty acid transport protein 4 OS=Homo sapiens GN=SLC27A4 PE=1 SV=1	10.7	6	0.042	EGFDPAIVKDPLFYLDAQK+ILSFVYPIR+LGVEAALINTNLR+TVPILFASTVR+WKGENVSTTEVEGTLSR
605a	sp|Q5SW79-2|CE170_HUMAN sp|Q5SW79-3|CE170_HUMAN sp|Q5SW79|CE170_HUMAN tr|H0Y2V6|H0Y2V6_HUMAN	1.0000	Isoform of Q5SW79, Isoform 2 of Centrosomal protein of 170 kDa OS=Homo sapiens GN=CEP170;Isoform of Q5SW79, Isoform 3 of Centrosomal protein of 170 kDa OS=Homo sapiens GN=CEP170;Centrosomal protein of 170 kDa OS=Homo sapiens GN=CEP170 PE=1 SV=1;Isoform of Q5SW79, Centrosomal protein of 170 kDa (Fragment) OS=Homo sapiens GN=CEP170 PE=1 SV=1	6.9	6	0.057	ISQDLALIAR+LGEASDSELADADKASVASEVSTTSSTSKPPTGR+QTSSTPSSLALTSASR+SGDPRPQAAEPPDHLTITR+SSPVNNHHSPGQTPTLGQPEAR
599a	sp|Q53GQ0|DHB12_HUMAN	1.0000	Very-long-chain 3-oxoacyl-CoA reductase OS=Homo sapiens GN=HSD17B12 PE=1 SV=2	9.6	6	0.056	KPTLDKPSPETFVK+TIAVDFASEDIYDK+TIAVDFASEDIYDKIK
67	sp|P42677|RS27_HUMAN tr|Q5T4L4|Q5T4L4_HUMAN	1.0000	40S ribosomal protein S27 OS=Homo sapiens GN=RPS27 PE=1 SV=3;Isoform of P42677, 40S ribosomal protein S27 OS=Homo sapiens GN=RPS27 PE=1 SV=1	39.4	6	0.038	DLLHPSPEEEK+DLLHPSPEEEKRK+LVQSPNSYFMDVK
585a	sp|Q15459-2|SF3A1_HUMAN sp|Q15459|SF3A1_HUMAN	1.0000	Isoform of Q15459, Isoform 2 of Splicing factor 3A subunit 1 OS=Homo sapiens GN=SF3A1;Splicing factor 3A subunit 1 OS=Homo sapiens GN=SF3A1 PE=1 SV=1	12.0	6	0.052	ASKPLPPAPAPDEYLVSPITGEK+IGEEEIQKPEEK+QSDDEVYAPGLDIESSLK+RTDIFGVEETAIGK+TQQAAQANITLQEQIEAIHK
553a	sp|Q13501|SQSTM_HUMAN	1.0000	Sequestosome-1 OS=Homo sapiens GN=SQSTM1 PE=1 SV=1	19.1	6	0.054	AGEARPGPTAESASGPSEDPSVNFLK+AYLLGKEDAAR+LAFPSPFGHLSEGFSHSR+LTPVSPESSSTEEK+NYDIGAALDTIQYSK
539a	sp|Q10570|CPSF1_HUMAN	1.0000	Cleavage and polyadenylation specificity factor subunit 1 OS=Homo sapiens GN=CPSF1 PE=1 SV=2	4.9	6	0.055	ESLAEEHEGLVGEGQR+EVLLVALGSR+LSVVEYDPGTHDLK+TLSLHYFEEPELR+VLVDSSFGQPTTQGEAR
525a	sp|Q00839-2|HNRPU_HUMAN sp|Q00839|HNRPU_HUMAN	1.0000	Isoform of Q00839, Isoform Short of Heterogeneous nuclear ribonucleoprotein U OS=Homo sapiens GN=HNRNPU;Heterogeneous nuclear ribonucleoprotein U OS=Homo sapiens GN=HNRNPU PE=1 SV=6	9.7	6	0.057	GYFEYIEENKYSR+LQAALDDEEAGGRPAMEPGNGSLDLGGDSAGR+NFILDQTNVSAAAQR+SSGPTSLFAVTVAPPGAR
60	sp|P37198|NUP62_HUMAN tr|M0QXN5|M0QXN5_HUMAN	1.0000	Nuclear pore glycoprotein p62 OS=Homo sapiens GN=NUP62 PE=1 SV=3;Isoform of P37198, Nuclear pore glycoprotein p62 OS=Homo sapiens GN=NUP62 PE=1 SV=1	14.1	6	0.053	EQSGTIYLQHADEEREK+ILNAHMDSLQWIDQNSALLQR+LAENIDAQLKR+RLDQELDFILSQQK
523a	sp|Q00587-2|BORG5_HUMAN sp|Q00587|BORG5_HUMAN	1.0000	Isoform of Q00587, Isoform 2 of Cdc42 effector protein 1 OS=Homo sapiens GN=CDC42EP1;Cdc42 effector protein 1 OS=Homo sapiens GN=CDC42EP1 PE=1 SV=1	21.9	6	0.049	ASWESLDEEWRAPQAGSR+LTADMISHPLGDFR+MASPPAPSPAPPAISPIIK+SDSLLSFR+TPVPSTVQANTFEFADAEEDDEVKV
521a	sp|P80723|BASP1_HUMAN	1.0000	Brain acid soluble protein 1 OS=Homo sapiens GN=BASP1 PE=1 SV=2	29.5	6	0.037	AEPPKAPEQEQAAPGPAAGGEAPK+AQGPAASAEEPKPVEAPAANSDQTVTVKE+ETPAATEAPSSTPK
59	sp|P36542-2|ATPG_HUMAN sp|P36542|ATPG_HUMAN	1.0000	Isoform of P36542, Isoform Heart of ATP synthase subunit gamma, mitochondrial OS=Homo sapiens GN=ATP5C1;ATP synthase subunit gamma, mitochondrial OS=Homo sapiens GN=ATP5C1 PE=1 SV=1	16.5	6	0.047	IYGLGSLALYEK+LTLTFNR+NASEMIDKLTLTFNR+SEVATLTAAGK+THSDQFLVAFK
503a	sp|P62753|RS6_HUMAN tr|A2A3R5|A2A3R5_HUMAN	1.0000	40S ribosomal protein S6 OS=Homo sapiens GN=RPS6 PE=1 SV=1;Isoform of P62753, 40S ribosomal protein S6 OS=Homo sapiens GN=RPS6 PE=1 SV=1	16.5	6	0.058	DIPGLTDTTVPR+KGEKDIPGLTDTTVPR+MATEVAADALGEEWK+MATEVAADALGEEWKGYVVR
499a	sp|P62333|PRS10_HUMAN tr|A0A087X2I1|A0A087X2I1_HUMAN	1.0000	26S protease regulatory subunit 10B OS=Homo sapiens GN=PSMC6 PE=1 SV=1;Isoform of P62333, 26S protease regulatory subunit 10B OS=Homo sapiens GN=PSMC6 PE=1 SV=1	20.3	6	0.055	ALQSVGQIVGEVLK+EVIELPLTNPELFQR+HGEIDYEAIVK+LSDGFNGADLR+VALDMTTLTIMR+VVSSSIVDKYIGESAR
494a	sp|P62269|RS18_HUMAN	1.0000	40S ribosomal protein S18 OS=Homo sapiens GN=RPS18 PE=1 SV=3	27.0	6	0.054	AGELTEDEVER+IAFAITAIK+IPDWFLNR+RAGELTEDEVER+YSQVLANGLDNK
492b	sp|P63104|1433Z_HUMAN	1.0000	14-3-3 protein zeta/delta OS=Homo sapiens GN=YWHAZ PE=1 SV=1	16.7	6	0.041	GIVDQSQQAYQEAFEISK+GIVDQSQQAYQEAFEISKK+NLLSVAYK+SVTEQGAELSNEER
471a	sp|P57740|NU107_HUMAN	1.0000	Nuclear pore complex protein Nup107 OS=Homo sapiens GN=NUP107 PE=1 SV=1	8.6	6	0.055	EADLDVATITK+EYLGANWTLEK+LYHDPNVNGGTELEPVEGNPYR+SGFGEISSPVIR+VLLQASQDENFGNTTPR+YLFTLIR
444a	sp|P51571|SSRD_HUMAN	1.0000	Translocon-associated protein subunit delta OS=Homo sapiens GN=SSR4 PE=1 SV=1	31.2	6	0.057	FFDEESYSLLR+FFDEESYSLLRK+NNEDISIIPPLFTVSVDHR+VQNMALYADVGGK+YQVSWSLDHK
443a	sp|P51511|MMP15_HUMAN	1.0000	Matrix metalloproteinase-15 OS=Homo sapiens GN=MMP15 PE=1 SV=1	7.0	6	0.051	DVDNFKLPEDDLR+GAFLSNDAAYTYFYK+VWEQATPLVFQEVPYEDIR
436a	sp|P50454|SERPH_HUMAN tr|E9PKH2|E9PKH2_HUMAN	1.0000	Serpin H1 OS=Homo sapiens GN=SERPINH1 PE=1 SV=2;Isoform of P50454, Serpin H1 OS=Homo sapiens GN=SERPINH1 PE=1 SV=1	29.9	6	0.056	DTQSGSLLFIGR+GVVEVTHDLQK+HLAGLGLTEAIDKNK+KAVAISLPK+TGLYNYYDDEKEK
49	sp|P20618|PSB1_HUMAN	1.0000	Proteasome subunit beta type-1 OS=Homo sapiens GN=PSMB1 PE=1 SV=2	23.7	6	0.050	AGGSASAMLQPLLDNQVGFK+DVYTGDALR+GAVYSFDPVGSYQR+NMQNVEHVPLSLDR
432a	sp|P49815-2|TSC2_HUMAN sp|P49815-3|TSC2_HUMAN sp|P49815-4|TSC2_HUMAN sp|P49815-5|TSC2_HUMAN sp|P49815-6|TSC2_HUMAN sp|P49815-7|TSC2_HUMAN sp|P49815|TSC2_HUMAN tr|H3BMQ0|H3BMQ0_HUMAN	1.0000	Isoform of P49815, Isoform 2 of Tuberin OS=Homo sapiens GN=TSC2;Isoform of P49815, Isoform 3 of Tuberin OS=Homo sapiens GN=TSC2;Isoform of P49815, Isoform 4 of Tuberin OS=Homo sapiens GN=TSC2;Isoform of P49815, Isoform 5 of Tuberin OS=Homo sapiens GN=TSC2;Isoform of P49815, Isoform 6 of Tuberin OS=Homo sapiens GN=TSC2;Isoform of P49815, Isoform 7 of Tuberin OS=Homo sapiens GN=TSC2;Tuberin OS=Homo…	6.7	6	0.057	APAQTPAEPTPGYEVGQR+EAPAKLESQAGQQVSR+EHRDTALYK+IAVLYVGEGQSNSELAILSNEHGSYR+LVTVTTSVGTGTR+VGALDVPASQFLGSATSPGPR+YVFSNFTAVPK
430a	sp|P49721|PSB2_HUMAN	1.0000	Proteasome subunit beta type-2 OS=Homo sapiens GN=PSMB2 PE=1 SV=1	27.4	6	0.043	IIDKNGIHDLDNISFPK+NGYELSPTAAANFTR+VAASNIVQMK+VAASNIVQMKDDHDK+YYTPTISR
409a	sp|P46060|RAGP1_HUMAN	1.0000	Ran GTPase-activating protein 1 OS=Homo sapiens GN=RANGAP1 PE=1 SV=1	9.2	6	0.044	GAVAMAETLK+LEGNTVGVEAAR+NRLENDGATALAEAFR+SSVLIAQQTDTSDPEK
408a	sp|P45880-1|VDAC2_HUMAN sp|P45880-2|VDAC2_HUMAN sp|P45880|VDAC2_HUMAN tr|A0A0A0MR02|A0A0A0MR02_HUMAN	1.0000	Isoform of P45880, Isoform 1 of Voltage-dependent anion-selective channel protein 2 OS=Homo sapiens GN=VDAC2;Isoform of P45880, Isoform 2 of Voltage-dependent anion-selective channel protein 2 OS=Homo sapiens GN=VDAC2;Voltage-dependent anion-selective channel protein 2 OS=Homo sapiens GN=VDAC2 PE=1 SV=2;Isoform of P45880, Voltage-dependent anion-selective channel protein 2 (Fragment) OS=Homo sapi…	28.0	6	0.058	LTFDTTFSPNTGKK+LTLSALVDGK+TGDFQLHTNVNDGTEFGGSIYQK+VNNSSLIGVGYTQTLRPGVK+YQLDPTASISAK
407a	sp|P43490|NAMPT_HUMAN	1.0000	Nicotinamide phosphoribosyltransferase OS=Homo sapiens GN=NAMPT PE=1 SV=1	14.3	6	0.048	DVYKEHFQDDVFNEK+GVSSQETAGIGASAHLVNFK+VIQGDGVDINTLQEIVEGMK+YLLETSGNLDGLEYK
406a	sp|P43243|MATR3_HUMAN tr|A0A0R4J2E8|A0A0R4J2E8_HUMAN tr|A8MXP9|A8MXP9_HUMAN	1.0000	Matrin-3 OS=Homo sapiens GN=MATR3 PE=1 SV=2;Isoform of P43243, Matrin-3 OS=Homo sapiens GN=MATR3 PE=4 SV=1;Isoform of P43243, Matrin-3 OS=Homo sapiens GN=MATR3 PE=1 SV=1	9.8	6	0.052	DSFDDRGPSLNPVLDYDHGSR+GNLGAGNGNLQGPR+IGPYQPNVPVGIDYVIPK+TEEGPTLSYGR+VIHLSNLPHSGYSDSAVLK
383a	sp|P33993|MCM7_HUMAN	1.0000	DNA replication licensing factor MCM7 OS=Homo sapiens GN=MCM7 PE=1 SV=4	11.7	6	0.047	GSSGVGLTAAVLR+IAQPGDHVSVTGIFLPILR+LAASIAPEIYGHEDVKK+QVVQGLLSETYLEAHR+SPQNQYPAELMR+TLLAILR
381a	sp|P32119|PRDX2_HUMAN	1.0000	Peroxiredoxin-2 OS=Homo sapiens GN=PRDX2 PE=1 SV=5	23.7	6	0.060	ATAVVDGAFK+EGGLGPLNIPLLADVTR+GLFIIDGK+KEGGLGPLNIPLLADVTR+QITVNDLPVGR
42	sp|P11586|C1TC_HUMAN tr|F5H2F4|F5H2F4_HUMAN	1.0000	C-1-tetrahydrofolate synthase, cytoplasmic OS=Homo sapiens GN=MTHFD1 PE=1 SV=3;Isoform of P11586, C-1-tetrahydrofolate synthase, cytoplasmic OS=Homo sapiens GN=MTHFD1 PE=1 SV=1	8.7	6	0.056	GALALAQAVQR+KVVGDVAYDEAK+LAILQVGNRDDSNLYINVK+TDTESELDLISR+TPVPSDIDISR+YVVVTGITPTPLGEGK
363a	sp|P27635|RL10_HUMAN tr|A0A087WV22|A0A087WV22_HUMAN tr|F8W7C6|F8W7C6_HUMAN tr|X1WI28|X1WI28_HUMAN	1.0000	60S ribosomal protein L10 OS=Homo sapiens GN=RPL10 PE=1 SV=4;Isoform of P27635, 60S ribosomal protein L10 OS=Homo sapiens GN=RPL10 PE=1 SV=1;Isoform of P27635, 60S ribosomal protein L10 OS=Homo sapiens GN=RPL10 PE=1 SV=2;Isoform of P27635, 60S ribosomal protein L10 (Fragment) OS=Homo sapiens GN=RPL10 PE=1 SV=6	22.7	6	0.055	FNADEFEDMVAEK+FNADEFEDMVAEKR+GAFGKPQGTVAR+VHIGQVIMSIR
361a	sp|P26639-2|SYTC_HUMAN sp|P26639|SYTC_HUMAN	1.0000	Isoform of P26639, Isoform 2 of Threonine--tRNA ligase, cytoplasmic OS=Homo sapiens GN=TARS;Threonine--tRNA ligase, cytoplasmic OS=Homo sapiens GN=TARS PE=1 SV=3	7.7	6	0.056	AELNPWPEYIYTR+ETLLAMFK+FLGDIEVWDQAEK+IYGISFPDPK+NELSGALTGLTR
41	sp|P0DI83|NARR_HUMAN	1.0000	Isoform of Q9BZG1, Ras-related protein Rab-34, isoform NARR OS=Homo sapiens GN=RAB34 PE=1 SV=1	39.9	6	0.057	AEGSRPGGAAPVPEEGGR+VADADPASAPSQGALQGR+VIVGTIRPRVIVGTIRPRVIVGSAR+VIVSSPWPAVVVASPRPR
358a	sp|P26038|MOES_HUMAN	1.0000	Moesin OS=Homo sapiens GN=MSN PE=1 SV=3	8.3	6	0.046	ALTSELANAR+APDFVFYAPR+IGFPWSEIR+LFFLQVK+RKPDTIEVQQMK
354a	sp|P25786-2|PSA1_HUMAN sp|P25786|PSA1_HUMAN	1.0000	Isoform of P25786, Isoform Long of Proteasome subunit alpha type-1 OS=Homo sapiens GN=PSMA1;Proteasome subunit alpha type-1 OS=Homo sapiens GN=PSMA1 PE=1 SV=1	25.5	6	0.058	AQPAQPADEPAEKADEPMEH+ETLPAEQDLTTK+IHQIEYAMEAVK+LVSLIGSK+NQYDNDVTVWSPQGR
344a	sp|P23246|SFPQ_HUMAN	1.0000	Splicing factor, proline- and glutamine-rich OS=Homo sapiens GN=SFPQ PE=1 SV=2	9.1	6	0.056	ANLSLLR+FAQHGTFEYEYSQR+FGQGGAGPVGGQGPR+LFVGNLPADITEDEFKR+YGEPGEVFINK
335a	sp|P19387|RPB3_HUMAN	1.0000	DNA-directed RNA polymerase II subunit RPB3 OS=Homo sapiens GN=POLR2C PE=1 SV=2	35.3	6	0.058	FIIENTDLAVANSIR+HTVYPKPEEWPK+ITELTDENVK+NRDNDPNDYVEQDDILIVK+SEYSELDEDESQAPYDPNGKPER+WNPTAGVAFEYDPDNALR
304b	sp|P10319|1B58_HUMAN sp|P18465|1B57_HUMAN	1.0000	Isoform of Q31612, HLA class I histocompatibility antigen, B-58 alpha chain OS=Homo sapiens GN=HLA-B PE=1 SV=1;Isoform of Q31612, HLA class I histocompatibility antigen, B-57 alpha chain OS=Homo sapiens GN=HLA-B PE=1 SV=1	24.6	6	0.043	APWIEQEGPEYWDGETR+DGEDQTQDTELVETRPAGDR+FIAVGYVDDTQFVR+SWTAADTAAQITQR+WAAVVVPSGEEQR+YLENGKETLQR
288a	sp|P07237|PDIA1_HUMAN	1.0000	Protein disulfide-isomerase OS=Homo sapiens GN=P4HB PE=1 SV=3	13.4	6	0.057	EADDIVNWLK+ILFIFIDSDHTDNQR+LGETYKDHENIVIAK+MDSTANEVEAVK+VDATEESDLAQQYGVR
29	sp|O95817|BAG3_HUMAN	1.0000	BAG family molecular chaperone regulator 3 OS=Homo sapiens GN=BAG3 PE=1 SV=3	12.7	6	0.051	AAPSTAPAEATPPKPGEAEAPPK+AAPSTAPAEATPPKPGEAEAPPKHPGVLK+ELLALDSVDPEGR+IDPQTGWPFFVDHNSR+VQGLEQAVDNFEGK+VQGLEQAVDNFEGKK
271a	sp|P00558-2|PGK1_HUMAN sp|P00558|PGK1_HUMAN	1.0000	Isoform of P00558, Isoform 2 of Phosphoglycerate kinase 1 OS=Homo sapiens GN=PGK1;Phosphoglycerate kinase 1 OS=Homo sapiens GN=PGK1 PE=1 SV=3	20.8	6	0.056	AHSSMVGVNLPQK+ALESPERPFLAILGGAK+ITLPVDFVTADKFDENAK+LGDVYVNDAFGTAHR+VLNNMEIGTSLFDEEGAK
257a	sp|O94887-2|FARP2_HUMAN sp|O94887-3|FARP2_HUMAN sp|O94887|FARP2_HUMAN	1.0000	Isoform of O94887, Isoform 2 of FERM, RhoGEF and pleckstrin domain-containing protein 2 OS=Homo sapiens GN=FARP2;Isoform of O94887, Isoform 3 of FERM, RhoGEF and pleckstrin domain-containing protein 2 OS=Homo sapiens GN=FARP2;FERM, RhoGEF and pleckstrin domain-containing protein 2 OS=Homo sapiens GN=FARP2 PE=1 SV=3	11.1	6	0.051	HVGQTPAESDFQVLEIAR+LGAQTPVGVSTLEPGQTLLPR+LLDNTMEIFDIEPK+QSISFPEGLR+YLFALQLK
237a	sp|O60318|GANP_HUMAN	1.0000	Germinal-center associated nuclear protein OS=Homo sapiens GN=MCM3AP PE=1 SV=2	5.0	6	0.056	ALNFAYTVSTQR+EKKPGDGEVSPSTEDAPFQHSPLGK+SQLSVFEVVPGTDQVDHAAAVK+STIFPLDGVVR+VAHGALSDGAIDAVETQK+YDVPLSWEQAR
233a	sp|O43823|AKAP8_HUMAN	1.0000	A-kinase anchor protein 8 OS=Homo sapiens GN=AKAP8 PE=1 SV=1	9.8	6	0.059	ARSEAAEAGNGAETMAAEAESAQTR+QFQLYEEPDTK+SEAAEAGNGAETMAAEAESAQTR+TVEFLQEYIVNR+VAPAPAAADAEVEQTDAESK
220a	sp|O15160-2|RPAC1_HUMAN sp|O15160|RPAC1_HUMAN	1.0000	Isoform of O15160, Isoform 2 of DNA-directed RNA polymerases I and III subunit RPAC1 OS=Homo sapiens GN=POLR1C;DNA-directed RNA polymerases I and III subunit RPAC1 OS=Homo sapiens GN=POLR1C PE=1 SV=1	20.2	6	0.049	FSPVATASYR+ILLAEVPTMAVEK+LLPDITLLEPVEGEAAEELSR+NQGDEEGTEIDTLQFR+VVLGEFGVR
205a	sp|O00231-2|PSD11_HUMAN sp|O00231|PSD11_HUMAN	1.0000	Isoform of O00231, Isoform 2 of 26S proteasome non-ATPase regulatory subunit 11 OS=Homo sapiens GN=PSMD11;26S proteasome non-ATPase regulatory subunit 11 OS=Homo sapiens GN=PSMD11 PE=1 SV=3	17.3	6	0.054	IMLNTPEDVQALVSGK+LVSLYFDTKR+LYDNLLEQNLIR+VQIEHISSLIK+YQEALHLGSQLLR+YVRPFLNSISK
201a	sp|O00116|ADAS_HUMAN	1.0000	Alkyldihydroxyacetonephosphate synthase, peroxisomal OS=Homo sapiens GN=AGPS PE=1 SV=1	11.2	6	0.056	AASAATAAPTATPAAQESGTIPK+ESISDVGFGMLK+EYVDPNNIFGNR+NIYGNIEDLVVHIK+RAASAATAAPTATPAAQESGTIPK+TIISLDTSQMNR
191	sp|Q9Y6J9|TAF6L_HUMAN	1.0000	TAF6-like RNA polymerase II p300/CBP-associated factor-associated factor 65 kDa subunit 6L OS=Homo sapiens GN=TAF6L PE=1 SV=1	10.9	6	0.057	FGTGQPAPTAPRPPGDK+GSGGGGPASASGPAASESRPLPR+LFQTAFPAPYGPSPASR+VALQDLQTNSK
144	sp|Q96PK6|RBM14_HUMAN	1.0000	RNA-binding protein 14 OS=Homo sapiens GN=RBM14 PE=1 SV=2	10.5	6	0.057	AQPSVSLGAPYR+ASYVAPLTAQPATYR+LSESQLSFR+TQSSASLAASYAAQQHPQAAASYR+YSGSYNDYLR
14	sp|O15294-2|OGT1_HUMAN sp|O15294-3|OGT1_HUMAN sp|O15294-4|OGT1_HUMAN sp|O15294|OGT1_HUMAN	1.0000	Isoform of O15294, Isoform 2 of UDP-N-acetylglucosamine--peptide N-acetylglucosaminyltransferase 110 kDa subunit OS=Homo sapiens GN=OGT;Isoform of O15294, Isoform 1 of UDP-N-acetylglucosamine--peptide N-acetylglucosaminyltransferase 110 kDa subunit OS=Homo sapiens GN=OGT;Isoform of O15294, Isoform 4 of UDP-N-acetylglucosamine--peptide N-acetylglucosaminyltransferase 110 kDa subunit OS=Homo sapien…	11.7	6	0.052	AFLDSLPDVK+FPAVGEPNIQQYAQNMGLPQNR+ISPTFADAYSNMGNTLK+ISSPLFNTK+IVLNGIDLK+LVSIVADQLEK
110	sp|Q5JTZ9|SYAM_HUMAN	1.0000	Alanine--tRNA ligase, mitochondrial OS=Homo sapiens GN=AARS2 PE=1 SV=1	9.1	6	0.058	AGLDPDLETR+EADGSLQPLPQR+GVQLDSAGLER+LDVTTQTPLTPEQLR+QGLWLDVHALGELQR+TGAVGDLVIIGDR+TNFYAEQGGQASDR
488c	sp|P36873-2|PP1G_HUMAN sp|P36873|PP1G_HUMAN tr|F8VYE8|F8VYE8_HUMAN tr|F8W0W8|F8W0W8_HUMAN	0.9867	Isoform of P36873, Isoform Gamma-2 of Serine/threonine-protein phosphatase PP1-gamma catalytic subunit OS=Homo sapiens GN=PPP1CC;Serine/threonine-protein phosphatase PP1-gamma catalytic subunit OS=Homo sapiens GN=PPP1CC PE=1 SV=1;Isoform of P36873, Serine/threonine-protein phosphatase OS=Homo sapiens GN=PPP1CC PE=1 SV=1;Isoform of P36873, Serine/threonine-protein phosphatase OS=Homo sapiens GN=PP…	15.8	6	0.020	AHQVVEDGYEFFAK+GVSFTFGAEVVAK+IKYPENFFLLR+NVQLQENEIR
100	sp|Q14258|TRI25_HUMAN	1.0000	E3 ubiquitin/ISG15 ligase TRIM25 OS=Homo sapiens GN=TRIM25 PE=1 SV=2	9.4	5	0.044	GISTKPVYIPEVELNHK+LPTFGAPEQLVDLK+RDEFEFLEK+SRPELLEYYIK+VLETFLAK
96	sp|Q13049|TRI32_HUMAN	1.0000	E3 ubiquitin-protein ligase TRIM32 OS=Homo sapiens GN=TRIM32 PE=1 SV=2	9.2	5	0.048	ELTLQDVELLK+FFTGSLAEVEK+QADVALLEETADEEEPELTASLPR+VGHVGPLQIGQAVK
851a	tr|B4DLN1|B4DLN1_HUMAN	1.0000	Uncharacterized protein OS=Homo sapiens PE=2 SV=1	9.3	5	0.043	GSQGPLPFHEK+LGPLAFYK+LVESLPQEIK+NYIQGINLVQAK
834a	sp|Q9Y2L1|RRP44_HUMAN	1.0000	Exosome complex exonuclease RRP44 OS=Homo sapiens GN=DIS3 PE=1 SV=2	11.1	5	0.048	ASLTYAEAQLR+IIVAIDGWPR+NVIVLQTVLQEVR+SLAESLDQAESPTFPYLNTLLR+SQWVAPSSVVLHDEGQNEEDVEKEEETER+SVINSKASLTYAEAQLRIDSANMNDDITTSLR
832a	sp|Q9Y2I1|NISCH_HUMAN	1.0000	Nischarin OS=Homo sapiens GN=NISCH PE=1 SV=3	2.7	5	0.029	GLVASKPTLATLSVR+VPLSTVLLDPTR+YFSEPLQDFWHQK
830a	sp|Q9Y285-2|SYFA_HUMAN sp|Q9Y285|SYFA_HUMAN tr|K7ER00|K7ER00_HUMAN	1.0000	Isoform of Q9Y285, Isoform 2 of Phenylalanine--tRNA ligase alpha subunit OS=Homo sapiens GN=FARSA;Phenylalanine--tRNA ligase alpha subunit OS=Homo sapiens GN=FARSA PE=1 SV=3;Isoform of Q9Y285, Phenylalanine--tRNA ligase alpha subunit OS=Homo sapiens GN=FARSA PE=1 SV=1	14.3	5	0.048	HWELTAEGEEIAR+LDAEPRPPPTQEAA+RLEASDGGLDSAELAAELGMEHQAVVGAVK+VVDSMEDEVQR
92	sp|Q09666|AHNK_HUMAN	1.0000	Neuroblast differentiation-associated protein AHNAK OS=Homo sapiens GN=AHNAK PE=1 SV=2	4.9	5	0.043	AEGPEVDVNLPK+ISMPDIDLNLKGPK+VDIDAPDVDVHGPDWHLK+VDVEGPDVNIEGPEGK+VTAYTVDVTGREGAKDIDISSPEFK
822a	sp|Q9UPY3-2|DICER_HUMAN sp|Q9UPY3|DICER_HUMAN	1.0000	Isoform of Q9UPY3, Isoform 2 of Endoribonuclease Dicer OS=Homo sapiens GN=DICER1;Endoribonuclease Dicer OS=Homo sapiens GN=DICER1 PE=1 SV=3	3.8	5	0.041	ISLSPFSTTDSAYEWK+LPSDPFTHLAPK+QDPELAYISSNFITGHGIGKNQPRNK+VGEYSNLEVNASWTK
804a	sp|Q9UHG0|DCDC2_HUMAN	1.0000	Doublecortin domain-containing protein 2 OS=Homo sapiens GN=DCDC2 PE=1 SV=2	13.9	5	0.044	ASSLPPIVGSR+EVTGGVQAPFGAVR+KSQGAGSGQDEADVDPQRPPRPEVK+SQGAGSGQDEADVDPQRPPRPEVK+STVGSSDNSSPQPLKR
794a	sp|Q9UBB9|TFP11_HUMAN	1.0000	Tuftelin-interacting protein 11 OS=Homo sapiens GN=TFIP11 PE=1 SV=1	8.2	5	0.043	DYSAPVNFISAGLKK+ENIAYLTHTER+HNVPDDGLPLQSQQLPQSGK+SLLENDQLLSHGGQDLSADAFHR
782c	sp|Q9Y6M1-1|IF2B2_HUMAN sp|Q9Y6M1|IF2B2_HUMAN tr|F8W930|F8W930_HUMAN	1.0000	Isoform of Q9Y6M1, Isoform 2 of Insulin-like growth factor 2 mRNA-binding protein 2 OS=Homo sapiens GN=IGF2BP2;Insulin-like growth factor 2 mRNA-binding protein 2 OS=Homo sapiens GN=IGF2BP2 PE=1 SV=2;Isoform of Q9Y6M1, Insulin-like growth factor 2 mRNA-binding protein 2 OS=Homo sapiens GN=IGF2BP2 PE=1 SV=1	8.3	5	0.035	LYIGNLSPAVTADDLR+MVIITGPPEAQFK+TVNELQNLTSAEVIVPR
778a	sp|Q9NXS2-3|QPCTL_HUMAN sp|Q9NXS2|QPCTL_HUMAN	1.0000	Isoform of Q9NXS2, Isoform 2 of Glutaminyl-peptide cyclotransferase-like protein OS=Homo sapiens GN=QPCTL;Glutaminyl-peptide cyclotransferase-like protein OS=Homo sapiens GN=QPCTL PE=1 SV=2	17.7	5	0.047	ELRVPLIGSLPEAR+HLAQLMESIPHSPGPTR+TPGSPGNLQVR+VVGQLDPQR
773c	sp|P40937-2|RFC5_HUMAN sp|P40937|RFC5_HUMAN	1.0000	Isoform of P40937, Isoform 2 of Replication factor C subunit 5 OS=Homo sapiens GN=RFC5;Replication factor C subunit 5 OS=Homo sapiens GN=RFC5 PE=1 SV=1	11.9	5	0.033	ALNILQSTNMAFGK+GPILSFASTR+HILLYGPPGTGK+IQLSSLIAAFQVTR
757a	sp|Q9HC07|TM165_HUMAN	1.0000	Transmembrane protein 165 OS=Homo sapiens GN=TMEM165 PE=1 SV=1	13.9	5	0.036	LLNGPGDVETGTSITVPQKK+NKEPPAPAQQLQPQPVAVQGPEPAR
737a	sp|Q9C037-2|TRIM4_HUMAN sp|Q9C037|TRIM4_HUMAN	1.0000	Isoform of Q9C037, Isoform Beta of E3 ubiquitin-protein ligase TRIM4 OS=Homo sapiens GN=TRIM4;E3 ubiquitin-protein ligase TRIM4 OS=Homo sapiens GN=TRIM4 PE=1 SV=2	12.0	5	0.048	FQVAVNLAEDTAHPK+LHNFLVEEEDLFLQR+SEIQDVNYSLEAVK+SQAPTLELLQNPK
730a	sp|Q9BVV7|TIM21_HUMAN	1.0000	Mitochondrial import inner membrane translocase subunit Tim21 OS=Homo sapiens GN=TIMM21 PE=1 SV=1	18.1	5	0.046	ENPGSGEYDFR+QGTVYAQVK+SHPEVIGVFGESVK+YIFVEIESYPR
726a	sp|Q9BTY7|HGH1_HUMAN	1.0000	Protein HGH1 homolog OS=Homo sapiens GN=HGH1 PE=1 SV=1	14.9	5	0.046	ALVNLAADPGLHETLLAADPGLPAR+ELAPEPWVER+LLPFLAPGAR+LLPLTQYPDSSVR
719a	sp|Q99959-2|PKP2_HUMAN sp|Q99959|PKP2_HUMAN tr|B8QGS9|B8QGS9_HUMAN	1.0000	Isoform of Q99959, Isoform 1 of Plakophilin-2 OS=Homo sapiens GN=PKP2;Plakophilin-2 OS=Homo sapiens GN=PKP2 PE=1 SV=2;Isoform of Q99959, Plakophilin-2 OS=Homo sapiens GN=PKP2 PE=1 SV=1	7.5	5	0.047	AHLTVGQAAAGGSGNLLTER+IQEQVQQTLAR+NLVFEDNDNKLEVAELNGVPR+YSQNIYIQNR
704a	sp|Q96T58|MINT_HUMAN	1.0000	Msx2-interacting protein OS=Homo sapiens GN=SPEN PE=1 SV=1	1.6	5	0.041	GGGGGPAYGPPPSLHAR+QDAGRFDVSFPNSIIK+TLFIGNLEK+TLQHGLYYASR+YGLVFFR
682a	sp|Q96C36|P5CR2_HUMAN tr|A0A087WTV6|A0A087WTV6_HUMAN	1.0000	Pyrroline-5-carboxylate reductase 2 OS=Homo sapiens GN=PYCR2 PE=1 SV=1;Isoform of Q96C36, Pyrroline-5-carboxylate reductase 2 OS=Homo sapiens GN=PYCR2 PE=1 SV=1	20.7	5	0.042	IIASSPEMNLPTVSALR+LAIQLGAQALLGAAK+RLAIQLGAQALLGAAK+VKLESPTVSTLTPSSPGK
681a	sp|Q96AX9-11|MIB2_HUMAN sp|Q96AX9-13|MIB2_HUMAN sp|Q96AX9-14|MIB2_HUMAN sp|Q96AX9-2|MIB2_HUMAN sp|Q96AX9-3|MIB2_HUMAN sp|Q96AX9-5|MIB2_HUMAN sp|Q96AX9-6|MIB2_HUMAN sp|Q96AX9|MIB2_HUMAN tr|E9PD12|E9PD12_HUMAN tr|F2Z2L2|F2Z2L2_HUMAN	1.0000	Isoform of Q96AX9, Isoform 11 of E3 ubiquitin-protein ligase MIB2 OS=Homo sapiens GN=MIB2;Isoform of Q96AX9, Isoform 13 of E3 ubiquitin-protein ligase MIB2 OS=Homo sapiens GN=MIB2;Isoform of Q96AX9, Isoform 14 of E3 ubiquitin-protein ligase MIB2 OS=Homo sapiens GN=MIB2;Isoform of Q96AX9, Isoform 2 of E3 ubiquitin-protein ligase MIB2 OS=Homo sapiens GN=MIB2;Isoform of Q96AX9, Isoform 3 of E3 ubiqu…	9.7	5	0.046	AGYQGAHDLLLYDNAQIGVR+HQLLPLVADGAGGDPGPLQLLSR+LRPDGSEVASAAPAPGPPR+SVASVTWADGTTNVYR+WGQQDGGEGGVGTVVELGR
673a	sp|Q92947-2|GCDH_HUMAN sp|Q92947|GCDH_HUMAN	1.0000	Isoform of Q92947, Isoform Short of Glutaryl-CoA dehydrogenase, mitochondrial OS=Homo sapiens GN=GCDH;Glutaryl-CoA dehydrogenase, mitochondrial OS=Homo sapiens GN=GCDH PE=1 SV=1	11.2	5	0.038	DMLGGNGISDEYHVIR+MQFGVPLAR+SAMSVQSSLVMHPIYAYGSEEQR
664a	sp|Q8TEX9-2|IPO4_HUMAN sp|Q8TEX9|IPO4_HUMAN	1.0000	Isoform of Q8TEX9, Isoform 2 of Importin-4 OS=Homo sapiens GN=IPO4;Importin-4 OS=Homo sapiens GN=IPO4 PE=1 SV=2	5.1	5	0.044	ELLLPDTER+EVMPLLLAYLK+LLPVLLSTAQEADPEVR+TLTTMAPYLSTEDVPLAR
660a	sp|Q8NI60-3|ADCK3_HUMAN sp|Q8NI60|ADCK3_HUMAN	1.0000	Isoform of Q8NI60, Isoform 3 of Atypical kinase ADCK3, mitochondrial OS=Homo sapiens GN=ADCK3;Atypical kinase ADCK3, mitochondrial OS=Homo sapiens GN=ADCK3 PE=1 SV=1	6.2	5	0.042	AVLGSSPFLSEANAER+SFTDLYIQIIR+VALLDFGATR
652a	sp|Q8N5F7|NKAP_HUMAN	1.0000	NF-kappa-B-activating protein OS=Homo sapiens GN=NKAP PE=1 SV=1	16.9	5	0.048	ALASFNQEER+NGLTHQLGGLSQGSR+TKAEEPSDLIGPEAPK+TLTSQDDKPLNYGHALLPGEGAAMAEYVK
651a	sp|Q8N1F8|S11IP_HUMAN tr|C9JQV3|C9JQV3_HUMAN	1.0000	Serine/threonine-protein kinase 11-interacting protein OS=Homo sapiens GN=STK11IP PE=1 SV=3;Isoform of Q8N1F8, Serine/threonine-protein kinase 11-interacting protein OS=Homo sapiens GN=STK11IP PE=1 SV=1	5.0	5	0.046	DAATGFLLDGK+HLDLAYNLLEGHR+SPRPTGSDLLPGAPILSLR+TVIQEALALDR
649a	sp|Q8IYB3-2|SRRM1_HUMAN sp|Q8IYB3|SRRM1_HUMAN tr|A9Z1X7|A9Z1X7_HUMAN	1.0000	Isoform of Q8IYB3, Isoform 2 of Serine/arginine repetitive matrix protein 1 OS=Homo sapiens GN=SRRM1;Serine/arginine repetitive matrix protein 1 OS=Homo sapiens GN=SRRM1 PE=1 SV=2;Isoform of Q8IYB3, Serine/arginine repetitive matrix protein 1 OS=Homo sapiens GN=SRRM1 PE=1 SV=1	6.9	5	0.043	KETESEAEDNLDDLEK+VKEPSVQEATSTSDILK+VNLEVIKPWITK+VPKPEPIPEPKEPSPEK
643a	sp|Q8IUF1|CBWD2_HUMAN sp|Q9BRT8-3|CBWD1_HUMAN sp|Q9BRT8|CBWD1_HUMAN tr|A0A087X140|A0A087X140_HUMAN tr|C9J3G2|C9J3G2_HUMAN	1.0000	COBW domain-containing protein 2 OS=Homo sapiens GN=CBWD2 PE=1 SV=1;Isoform of Q9BRT8, Isoform 3 of COBW domain-containing protein 1 OS=Homo sapiens GN=CBWD1;COBW domain-containing protein 1 OS=Homo sapiens GN=CBWD1 PE=1 SV=1;Isoform of Q9BRT8, COBW domain-containing protein 1 OS=Homo sapiens GN=CBWD1 PE=1 SV=1;Isoform of Q8IUF1, COBW domain-containing protein 2 OS=Homo sapiens GN=CBWD2 PE=1 SV=2	19.9	5	0.046	IPVTIITGYLGAGK+QLFIATVTETEK+SINGLGQILETQR+TTLLNYILTEQHSK+VAVILNEFGEGSALEK
622a	sp|Q6PGP7|TTC37_HUMAN	1.0000	Tetratricopeptide repeat protein 37 OS=Homo sapiens GN=TTC37 PE=1 SV=1	4.8	5	0.048	AVHSNPGDPALWSLLSR+IVDNLGASGNSLYQR+LLDLYESVDKQK+SNPDQPAVILLLR+TLDQISDADNIPGLLVLK
602a	sp|Q5JTV8-3|TOIP1_HUMAN tr|J3KN66|J3KN66_HUMAN	1.0000	Isoform of Q5JTV8, Isoform 3 of Torsin-1A-interacting protein 1 OS=Homo sapiens GN=TOR1AIP1;Isoform of Q5JTV8, Torsin-1A-interacting protein 1 OS=Homo sapiens GN=TOR1AIP1 PE=1 SV=1	11.6	5	0.043	ISHLVLPVQPENALK+QVTGQPQNASFVK+SELGNQSPSTSSR+SIQEAPAVSEDLVIR+SQPAILLLTAAR
593a	sp|Q16637-2|SMN_HUMAN sp|Q16637-3|SMN_HUMAN sp|Q16637-4|SMN_HUMAN sp|Q16637|SMN_HUMAN tr|E7EQZ4|E7EQZ4_HUMAN	1.0000	Isoform of Q16637, Isoform SMN-delta5 of Survival motor neuron protein OS=Homo sapiens GN=SMN1;Isoform of Q16637, Isoform SMN-delta7 of Survival motor neuron protein OS=Homo sapiens GN=SMN1;Isoform of Q16637, Isoform SMN-delta57 of Survival motor neuron protein OS=Homo sapiens GN=SMN1;Survival motor neuron protein OS=Homo sapiens GN=SMN1 PE=1 SV=1;Isoform of Q16637, Survival motor neuron protein …	19.2	5	0.044	GTGQSDDSDIWDDTALIK+KNTAASLQQWK+RGTGQSDDSDIWDDTALIK+SAPWNSFLPPPPPMPGPR
567a	sp|Q14444-2|CAPR1_HUMAN sp|Q14444|CAPR1_HUMAN tr|E9PLA9|E9PLA9_HUMAN	1.0000	Isoform of Q14444, Isoform 2 of Caprin-1 OS=Homo sapiens GN=CAPRIN1;Caprin-1 OS=Homo sapiens GN=CAPRIN1 PE=1 SV=2;Isoform of Q14444, Caprin-1 (Fragment) OS=Homo sapiens GN=CAPRIN1 PE=1 SV=1	34.4	5	0.046	LNQDQLDAVSK+SFMALSQDIQK+SSGPPPPSGSSGSEAAAGAGAAAPASQHPATGTGAVQTEAMK
566a	sp|Q14318-2|FKBP8_HUMAN sp|Q14318|FKBP8_HUMAN	1.0000	Isoform of Q14318, Isoform 2 of Peptidyl-prolyl cis-trans isomerase FKBP8 OS=Homo sapiens GN=FKBP8;Peptidyl-prolyl cis-trans isomerase FKBP8 OS=Homo sapiens GN=FKBP8 PE=1 SV=2	14.8	5	0.047	ADFVLAANSYDLAIK+TAVDGPDLEMLTGQER+TLVPGPPGSSRPVK+VLAQQGEYSEAIPILR
563a	sp|Q14247-3|SRC8_HUMAN sp|Q14247|SRC8_HUMAN	1.0000	Isoform of Q14247, Isoform 3 of Src substrate cortactin OS=Homo sapiens GN=CTTN;Src substrate cortactin OS=Homo sapiens GN=CTTN PE=1 SV=2	18.5	5	0.047	ASAGHAVSIAQDDAGADDWETDPDFVNDVSEK+GPVSGTEPEPVYSMEAADYR+NASTFEDVTQVSSAYQK+VDQSAVGFEYQGK+YGLFPANYVELRQ
556a	sp|Q13724-2|MOGS_HUMAN sp|Q13724|MOGS_HUMAN	1.0000	Isoform of Q13724, Isoform 2 of Mannosyl-oligosaccharide glucosidase OS=Homo sapiens GN=MOGS;Mannosyl-oligosaccharide glucosidase OS=Homo sapiens GN=MOGS PE=1 SV=5	10.5	5	0.046	FISGHTSELGDFR+GRDPALPTLLNPK+LGPLLDILADSR+SLAASSSFYGQR+VDPALFPPVPLFTAVPSR+VPPEFLVQR
544a	sp|Q12923-3|PTN13_HUMAN sp|Q12923-4|PTN13_HUMAN sp|Q12923|PTN13_HUMAN	1.0000	Isoform of Q12923, Isoform 3 of Tyrosine-protein phosphatase non-receptor type 13 OS=Homo sapiens GN=PTPN13;Isoform of Q12923, Isoform 4 of Tyrosine-protein phosphatase non-receptor type 13 OS=Homo sapiens GN=PTPN13;Tyrosine-protein phosphatase non-receptor type 13 OS=Homo sapiens GN=PTPN13 PE=1 SV=2	2.3	5	0.041	AISTGSLASSTLNK+GFNMGRAISTGSLASSTLNK+LDLSYIKEELPK+TYHGDVFSTSSESPSIISSESDFR
543a	sp|Q12906-2|ILF3_HUMAN sp|Q12906-3|ILF3_HUMAN sp|Q12906-4|ILF3_HUMAN sp|Q12906-5|ILF3_HUMAN sp|Q12906-6|ILF3_HUMAN sp|Q12906-7|ILF3_HUMAN sp|Q12906|ILF3_HUMAN	1.0000	Isoform of Q12906, Isoform 2 of Interleukin enhancer-binding factor 3 OS=Homo sapiens GN=ILF3;Isoform of Q12906, Isoform 3 of Interleukin enhancer-binding factor 3 OS=Homo sapiens GN=ILF3;Isoform of Q12906, Isoform 4 of Interleukin enhancer-binding factor 3 OS=Homo sapiens GN=ILF3;Isoform of Q12906, Isoform 5 of Interleukin enhancer-binding factor 3 OS=Homo sapiens GN=ILF3;Isoform of Q12906, Isof…	7.8	5	0.044	FVMEVEVDGQK+LNQLKPGLQYK+VLAGETLSVNDPPDVLDR+VLQDMGLPTGAEGR
535a	sp|Q07020-2|RL18_HUMAN sp|Q07020|RL18_HUMAN tr|G3V203|G3V203_HUMAN tr|H0YHA7|H0YHA7_HUMAN tr|J3QQ67|J3QQ67_HUMAN	1.0000	Isoform of Q07020, Isoform 2 of 60S ribosomal protein L18 OS=Homo sapiens GN=RPL18;60S ribosomal protein L18 OS=Homo sapiens GN=RPL18 PE=1 SV=2;Isoform of Q07020, 60S ribosomal protein L18 OS=Homo sapiens GN=RPL18 PE=1 SV=1;Isoform of Q07020, 60S ribosomal protein L18 (Fragment) OS=Homo sapiens GN=RPL18 PE=1 SV=1;Isoform of Q07020, 60S ribosomal protein L18 (Fragment) OS=Homo sapiens GN=RPL18 PE=…	23.9	5	0.048	ILTFDQLALDSPK+TAVVVGTITDDVR+TNSTFNQVVLK+TNSTFNQVVLKR
534b	sp|Q13162|PRDX4_HUMAN tr|H7C3T4|H7C3T4_HUMAN	1.0000	Peroxiredoxin-4 OS=Homo sapiens GN=PRDX4 PE=1 SV=1;Isoform of Q13162, Peroxiredoxin-4 (Fragment) OS=Homo sapiens GN=PRDX4 PE=1 SV=1	31.1	5	0.038	DYGVYLEDSGHTLR+GLFIIDDK+GLFIIDDKGILR+IPLLSDLTHQISK+QITLNDLPVGR
61	sp|P37802-2|TAGL2_HUMAN sp|P37802|TAGL2_HUMAN tr|X6RJP6|X6RJP6_HUMAN	1.0000	Isoform of P37802, Isoform 2 of Transgelin-2 OS=Homo sapiens GN=TAGLN2;Transgelin-2 OS=Homo sapiens GN=TAGLN2 PE=1 SV=3;Isoform of P37802, Transgelin-2 (Fragment) OS=Homo sapiens GN=TAGLN2 PE=1 SV=1	27.3	5	0.043	DDGLFSGDPNWFPK+NVIGLQMGTNR+QMEQISQFLQAAER+TLMNLGGLAVAR
532a	sp|Q04837|SSBP_HUMAN	1.0000	Single-stranded DNA-binding protein, mitochondrial OS=Homo sapiens GN=SSBP1 PE=1 SV=1	37.8	5	0.047	NPVTIFSLATNEMWR+QATTIIADNIIFLSDQTK+SGDSEVYQLGDVSQK+VGQDPVLR
530a	sp|Q02809-2|PLOD1_HUMAN sp|Q02809|PLOD1_HUMAN	1.0000	Isoform of Q02809, Isoform 2 of Procollagen-lysine,2-oxoglutarate 5-dioxygenase 1 OS=Homo sapiens GN=PLOD1;Procollagen-lysine,2-oxoglutarate 5-dioxygenase 1 OS=Homo sapiens GN=PLOD1 PE=1 SV=2	12.4	5	0.047	AQVEEFLAQHGSEYQSVK+FLGSGGFIGYAPNLSK+IQALGLGEDWNVEK+LQLNYLGNYIPR+MRPLLLLALLGWLLLAEAK+SEDYVDIVQGR
518a	sp|P78347-2|GTF2I_HUMAN sp|P78347-3|GTF2I_HUMAN sp|P78347-4|GTF2I_HUMAN sp|P78347|GTF2I_HUMAN	1.0000	Isoform of P78347, Isoform 2 of General transcription factor II-I OS=Homo sapiens GN=GTF2I;Isoform of P78347, Isoform 3 of General transcription factor II-I OS=Homo sapiens GN=GTF2I;Isoform of P78347, Isoform 4 of General transcription factor II-I OS=Homo sapiens GN=GTF2I;General transcription factor II-I OS=Homo sapiens GN=GTF2I PE=1 SV=2	6.4	5	0.041	DQSAVVVQGLPEGVAFK+FAQALGLTEAVK+KPELVISYLPPGMASK+RPELLTHSTTEVTQPR
513a	sp|P63244|GBLP_HUMAN	1.0000	Guanine nucleotide-binding protein subunit beta-2-like 1 OS=Homo sapiens GN=GNB2L1 PE=1 SV=3	18.3	5	0.045	DGQAMLWDLNEGK+DVLSVAFSSDNR+LTRDETNYGIPQR+LWDLTTGTTTR+VWQVTIGTR
512a	sp|P63241-2|IF5A1_HUMAN sp|P63241|IF5A1_HUMAN tr|I3L397|I3L397_HUMAN tr|I3L504|I3L504_HUMAN	1.0000	Isoform of P63241, Isoform 2 of Eukaryotic translation initiation factor 5A-1 OS=Homo sapiens GN=EIF5A;Eukaryotic translation initiation factor 5A-1 OS=Homo sapiens GN=EIF5A PE=1 SV=2;Isoform of P63241, Eukaryotic translation initiation factor 5A (Fragment) OS=Homo sapiens GN=EIF5A PE=1 SV=7;Isoform of P63241, Eukaryotic translation initiation factor 5A-1 OS=Homo sapiens GN=EIF5A PE=1 SV=1	24.5	5	0.048	EDLRLPEGDLGK+EDLRLPEGDLGKEIEQK+NGFVVLK+VHLVGIDIFTGK
509a	sp|P62937|PPIA_HUMAN tr|C9J5S7|C9J5S7_HUMAN tr|F8WE65|F8WE65_HUMAN	1.0000	Peptidyl-prolyl cis-trans isomerase A OS=Homo sapiens GN=PPIA PE=1 SV=2;Isoform of P62937, Peptidyl-prolyl cis-trans isomerase OS=Homo sapiens GN=PPIA PE=1 SV=1;Isoform of P62937, Peptidyl-prolyl cis-trans isomerase OS=Homo sapiens GN=PPIA PE=1 SV=1	22.5	5	0.048	SIYGEKFEDENFILK+VSFELFADK+VSFELFADKVPK
500a	sp|P62424|RL7A_HUMAN	1.0000	60S ribosomal protein L7a OS=Homo sapiens GN=RPL7A PE=1 SV=2	21.8	5	0.043	AGVNTVTTLVENK+HWGGNVLGPK+LKVPPAINQFTQALDR+NFGIGQDIQPK+QTATQLLK
497a	sp|P62314|SMD1_HUMAN	1.0000	Small nuclear ribonucleoprotein Sm D1 OS=Homo sapiens GN=SNRPD1 PE=1 SV=1	37.8	5	0.041	LSHETVTIELK+NGTQVHGTITGVDVSMNTHLK+NREPVQLETLSIR
493a	sp|P62263|RS14_HUMAN	1.0000	40S ribosomal protein S14 OS=Homo sapiens GN=RPS14 PE=1 SV=3	31.1	5	0.046	ADRDESSPYAAMLAAQDVAQR+IEDVTPIPSDSTR+TPGPGAQSALR+VKADRDESSPYAAMLAAQDVAQR
489a	sp|P62158|CALM_HUMAN tr|E7EMB3|E7EMB3_HUMAN tr|E7ETZ0|E7ETZ0_HUMAN tr|H0Y7A7|H0Y7A7_HUMAN	1.0000	Calmodulin OS=Homo sapiens GN=CALM1 PE=1 SV=2;Isoform of P62158, Calmodulin OS=Homo sapiens GN=CALM2 PE=1 SV=1;Isoform of P62158, Calmodulin OS=Homo sapiens GN=CALM1 PE=1 SV=1;Isoform of P62158, Calmodulin (Fragment) OS=Homo sapiens GN=CALM2 PE=1 SV=1	22.1	5	0.048	EAFSLFDKDGDGTITTK+VFDKDGNGYISAAELR
484a	sp|P61604|CH10_HUMAN	1.0000	10 kDa heat shock protein, mitochondrial OS=Homo sapiens GN=HSPE1 PE=1 SV=2	42.2	5	0.044	FLPLFDR+GGEIQPVSVK+VLQATVVAVGSGSK+VVLDDKDYFLFR
482a	sp|P61289-2|PSME3_HUMAN sp|P61289-3|PSME3_HUMAN sp|P61289|PSME3_HUMAN tr|A0A087WTV2|A0A087WTV2_HUMAN tr|B3KQ25|B3KQ25_HUMAN tr|K7ESG5|K7ESG5_HUMAN	1.0000	Isoform of P61289, Isoform 2 of Proteasome activator complex subunit 3 OS=Homo sapiens GN=PSME3;Isoform of P61289, Isoform 3 of Proteasome activator complex subunit 3 OS=Homo sapiens GN=PSME3;Proteasome activator complex subunit 3 OS=Homo sapiens GN=PSME3 PE=1 SV=1;Isoform of P61289, Proteasome activator complex subunit 3 OS=Homo sapiens GN=PSME3 PE=1 SV=1;Isoform of P61289, Proteasome activator …	24.7	5	0.038	IEDGNNFGVSIQEETVAELR+LIISELR+TVESEAASYLDQISR
477a	sp|P60866-2|RS20_HUMAN sp|P60866|RS20_HUMAN	1.0000	Isoform of P60866, Isoform 2 of 40S ribosomal protein S20 OS=Homo sapiens GN=RPS20;40S ribosomal protein S20 OS=Homo sapiens GN=RPS20 PE=1 SV=1	22.7	5	0.045	DTGKTPVEPEVAIHR+LIDLHSPSEIVK+TPVEPEVAIHR
473a	sp|P60174-1|TPIS_HUMAN sp|P60174|TPIS_HUMAN	1.0000	Isoform of P60174, Isoform 2 of Triosephosphate isomerase OS=Homo sapiens GN=TPI1;Triosephosphate isomerase OS=Homo sapiens GN=TPI1 PE=1 SV=3	16.9	5	0.033	FFVGGNWK+VIADNVKDWSK+VTNGAFTGEISPGMIK+VVFEQTK
53	sp|P28331-2|NDUS1_HUMAN sp|P28331-3|NDUS1_HUMAN sp|P28331-4|NDUS1_HUMAN sp|P28331-5|NDUS1_HUMAN sp|P28331|NDUS1_HUMAN tr|B4DJ81|B4DJ81_HUMAN	1.0000	Isoform of P28331, Isoform 2 of NADH-ubiquinone oxidoreductase 75 kDa subunit, mitochondrial OS=Homo sapiens GN=NDUFS1;Isoform of P28331, Isoform 3 of NADH-ubiquinone oxidoreductase 75 kDa subunit, mitochondrial OS=Homo sapiens GN=NDUFS1;Isoform of P28331, Isoform 4 of NADH-ubiquinone oxidoreductase 75 kDa subunit, mitochondrial OS=Homo sapiens GN=NDUFS1;Isoform of P28331, Isoform 5 of NADH-ubiqu…	12.2	5	0.048	FASEIAGVDDLGTTGR+IASQVAALDLGYKPGVEAIR+ILQDIASGSHPFSQVLK+VALIGSPVDLTYTYDHLGDSPK
469a	sp|P57105|SYJ2B_HUMAN tr|A0A087WUM0|A0A087WUM0_HUMAN tr|A0A087WYV9|A0A087WYV9_HUMAN tr|A0A087X1F5|A0A087X1F5_HUMAN	1.0000	Synaptojanin-2-binding protein OS=Homo sapiens GN=SYNJ2BP PE=1 SV=2;Protein SYNJ2BP-COX16 (Fragment) OS=Homo sapiens GN=SYNJ2BP-COX16 PE=4 SV=1;Isoform of A0A087WUM0, Protein SYNJ2BP-COX16 OS=Homo sapiens GN=SYNJ2BP-COX16 PE=4 SV=1;Isoform of A0A087WUM0, Protein SYNJ2BP-COX16 (Fragment) OS=Homo sapiens GN=SYNJ2BP-COX16 PE=4 SV=5	37.2	5	0.038	GPSGLGFNIVGGTDQQYVSNDSGIYVSR+NLLHQDAVDLFR+VDYLVTEEEINLTR
465a	sp|P55884-2|EIF3B_HUMAN sp|P55884|EIF3B_HUMAN	1.0000	Isoform of P55884, Isoform 2 of Eukaryotic translation initiation factor 3 subunit B OS=Homo sapiens GN=EIF3B;Eukaryotic translation initiation factor 3 subunit B OS=Homo sapiens GN=EIF3B PE=1 SV=3	13.9	5	0.036	DRPQEADGIDSVIVVDNVPQVGPDRLEK+GTQGVVTNFEIFR+TEPAAEAEAASGPSESPSPPAAEELPGSHAEPPVPAQGEAPGEQAR+TSIFWNDVKDPVSIEER+VTLMQLPTR
462a	sp|P55072|TERA_HUMAN	1.0000	Transitional endoplasmic reticulum ATPase OS=Homo sapiens GN=VCP PE=1 SV=4	6.5	5	0.046	DVDLEFLAK+LIVDEAINEDNSVVSLSQPK+MDELQLFR+VINQILTEMDGMSTK
459a	sp|P54136|SYRC_HUMAN	1.0000	Arginine--tRNA ligase, cytoplasmic OS=Homo sapiens GN=RARS PE=1 SV=2	8.9	5	0.041	IYDALDVSLIER+LLQQEEEIK+LNDYIFSFDK+SDGGYTYDTSDLAAIK+VIVDFSSPNIAK
423a	sp|P48634|PRC2A_HUMAN	1.0000	Protein PRRC2A OS=Homo sapiens GN=PRRC2A PE=1 SV=3	4.3	5	0.047	EGTLTQVPLAPPPPGAPPSPAPAR+GPAGNWGPPGDYPDR+GSEGKPSLTLPASAPGPEEALTTVTVAPAPR+LKAEPAAPPAAPSTPAPPPAVPK
418a	sp|P46977|STT3A_HUMAN	1.0000	Dolichyl-diphosphooligosaccharide--protein glycosyltransferase subunit STT3A OS=Homo sapiens GN=STT3A PE=1 SV=2	6.5	5	0.044	EAYYWLR+ENDYYTPTGEFR+FLAEEGFYK+FYSLLDPSYAK+IIFDDFR
47	sp|P13674-2|P4HA1_HUMAN sp|P13674-3|P4HA1_HUMAN sp|P13674|P4HA1_HUMAN	1.0000	Isoform of P13674, Isoform 2 of Prolyl 4-hydroxylase subunit alpha-1 OS=Homo sapiens GN=P4HA1;Isoform of P13674, Isoform 3 of Prolyl 4-hydroxylase subunit alpha-1 OS=Homo sapiens GN=P4HA1;Prolyl 4-hydroxylase subunit alpha-1 OS=Homo sapiens GN=P4HA1 PE=1 SV=2	11.4	5	0.047	DPEGFVGHPVNAFK+LLELDPEHQR+LQDTYNLDTDTISK+LTSTATKDPEGFVGHPVNAFK+QYFPNDEDQVGAAK
414a	sp|P46783|RS10_HUMAN	1.0000	40S ribosomal protein S10 OS=Homo sapiens GN=RPS10 PE=1 SV=1	18.2	5	0.046	AEAGAGSATEFQFR+DYLHLPPEIVPATLR+KAEAGAGSATEFQFR
394a	sp|P38159|RBMX_HUMAN tr|H0Y6E7|H0Y6E7_HUMAN tr|H3BT71|H3BT71_HUMAN	1.0000	RNA-binding motif protein, X chromosome OS=Homo sapiens GN=RBMX PE=1 SV=3;Isoform of P38159, RNA-binding motif protein, X chromosome (Fragment) OS=Homo sapiens GN=RBMX PE=1 SV=2;Isoform of P38159, RNA-binding motif protein, X chromosome OS=Homo sapiens GN=RBMX PE=1 SV=1	15.8	5	0.047	AIKVEQATKPSFESGR+ALEAVFGK+GFAFVTFESPADAK+IVEVLLMK
390a	sp|P35613-2|BASI_HUMAN sp|P35613|BASI_HUMAN	1.0000	Isoform of P35613, Isoform 2 of Basigin OS=Homo sapiens GN=BSG;Basigin OS=Homo sapiens GN=BSG PE=1 SV=2	23.8	5	0.047	GGVVLKEDALPGQK+RKPEDVLDDDDAGSAPLK+SELHIENLNMEADPGQYR+SESVPPVTDWAWYK
376a	sp|P30153|2AAA_HUMAN	1.0000	Serine/threonine-protein phosphatase 2A 65 kDa regulatory subunit A alpha isoform OS=Homo sapiens GN=PPP2R1A PE=1 SV=4	14.8	5	0.047	EAATSNLKK+IGPILDNSTLQSEVKPILEK+LAGGDWFTSR+LSTIALALGVER+LTQDQDVDVK+SALASVIMGLSPI+VLAMSGDPNYLHR
375a	sp|P30101|PDIA3_HUMAN	1.0000	Protein disulfide-isomerase A3 OS=Homo sapiens GN=PDIA3 PE=1 SV=4	13.1	5	0.043	EATNPPVIQEEKPK+GFPTIYFSPANK+IFRDGEEAGAYDGPR+LAPEYEAAATR+SDVLELTDDNFESR
367a	sp|P27824-2|CALX_HUMAN sp|P27824|CALX_HUMAN	1.0000	Isoform of P27824, Isoform 2 of Calnexin OS=Homo sapiens GN=CANX;Calnexin OS=Homo sapiens GN=CANX PE=1 SV=2	8.8	5	0.046	APVPTGEVYFADSFDR+GLVLMSR+GTLSGWILSK+IPDPEAVKPDDWDEDAPAK
357a	sp|P25789|PSA4_HUMAN tr|H0YL69|H0YL69_HUMAN tr|H0YMZ1|H0YMZ1_HUMAN	1.0000	Proteasome subunit alpha type-4 OS=Homo sapiens GN=PSMA4 PE=1 SV=1;Isoform of P25789, Proteasome subunit alpha type (Fragment) OS=Homo sapiens GN=PSMA4 PE=1 SV=1;Isoform of P25789, Proteasome subunit alpha type (Fragment) OS=Homo sapiens GN=PSMA4 PE=1 SV=7	15.8	5	0.047	LLDEVFFSEK+SALALAIK+TTIFSPEGR+VEIATLTR
356a	sp|P25788-2|PSA3_HUMAN sp|P25788|PSA3_HUMAN	1.0000	Isoform of P25788, Isoform 2 of Proteasome subunit alpha type-3 OS=Homo sapiens GN=PSMA3;Proteasome subunit alpha type-3 OS=Homo sapiens GN=PSMA3 PE=1 SV=2	18.1	5	0.046	AVENSSTAIGIR+HVGMAVAGLLADAR+SNFGYNIPLK+VFQVEYAMK
351a	sp|P25205-2|MCM3_HUMAN sp|P25205|MCM3_HUMAN	1.0000	Isoform of P25205, Isoform 2 of DNA replication licensing factor MCM3 OS=Homo sapiens GN=MCM3;DNA replication licensing factor MCM3 OS=Homo sapiens GN=MCM3 PE=1 SV=3	7.4	5	0.049	ALKDFVASIDATYAK+GDINILLIGDPSVAK+LIVNVNDLR+TVLIACNVKQMSK+VALLDVFR
348a	sp|P23526|SAHH_HUMAN	1.0000	Adenosylhomocysteinase OS=Homo sapiens GN=AHCY PE=1 SV=4	11.8	5	0.047	GISEETTTGVHNLYK+KLDEAVAEAHLGK+VADIGLAAWGR+VAVVAGYGDVGK
326a	sp|P15880|RS2_HUMAN tr|E9PQD7|E9PQD7_HUMAN tr|H0YEN5|H0YEN5_HUMAN	1.0000	40S ribosomal protein S2 OS=Homo sapiens GN=RPS2 PE=1 SV=2;Isoform of P15880, 40S ribosomal protein S2 OS=Homo sapiens GN=RPS2 PE=1 SV=1;Isoform of P15880, 40S ribosomal protein S2 (Fragment) OS=Homo sapiens GN=RPS2 PE=1 SV=1	28.2	5	0.046	ATFDAISK+GTGIVSAPVPK+SLEEIYLFSLPIK+SPYQEFTDHLVK+TYSYLTPDLWK
317a	sp|P12956|XRCC6_HUMAN tr|B1AHC9|B1AHC9_HUMAN	1.0000	X-ray repair cross-complementing protein 6 OS=Homo sapiens GN=XRCC6 PE=1 SV=2;Isoform of P12956, X-ray repair cross-complementing protein 6 OS=Homo sapiens GN=XRCC6 PE=1 SV=1	9.7	5	0.039	KQELLEALTK+NIYVLQELDNPGAK+SDSFENPVLQQHFR+TFNTSTGGLLLPSDTK
36	sp|P06748-2|NPM_HUMAN sp|P06748-3|NPM_HUMAN sp|P06748|NPM_HUMAN	1.0000	Isoform of P06748, Isoform 2 of Nucleophosmin OS=Homo sapiens GN=NPM1;Isoform of P06748, Isoform 3 of Nucleophosmin OS=Homo sapiens GN=NPM1;Nucleophosmin OS=Homo sapiens GN=NPM1 PE=1 SV=2	36.7	5	0.046	ADKDYHFKVDNDENEHQLSLR+GPSSVEDIK+LAADEDDDDDDEEDDDEDDDDDDFDDEEAEEKAPVKK+TVSLGAGAKDELHIVEAEAMNYEGSPIK
299a	sp|P08865|RSSA_HUMAN tr|A0A0C4DG17|A0A0C4DG17_HUMAN tr|C9J9K3|C9J9K3_HUMAN	1.0000	40S ribosomal protein SA OS=Homo sapiens GN=RPSA PE=1 SV=4;Isoform of P08865, 40S ribosomal protein SA OS=Homo sapiens GN=RPSA PE=1 SV=1;Isoform of P08865, 40S ribosomal protein SA (Fragment) OS=Homo sapiens GN=RPSA PE=1 SV=7	23.1	5	0.048	AIVAIENPADVSVISSR+FAAATGATPIAGR+FLAAGTHLGGTNLDFQMEQYIYK+LLVVTDPR
33	sp|P04049-2|RAF1_HUMAN sp|P04049|RAF1_HUMAN tr|H7C155|H7C155_HUMAN	1.0000	Isoform of P04049, Isoform 2 of RAF proto-oncogene serine/threonine-protein kinase OS=Homo sapiens GN=RAF1;RAF proto-oncogene serine/threonine-protein kinase OS=Homo sapiens GN=RAF1 PE=1 SV=1;Isoform of P04049, RAF proto-oncogene serine/threonine-protein kinase (Fragment) OS=Homo sapiens GN=RAF1 PE=1 SV=1	14.4	5	0.042	SHSESASPSALSSSPNNLSPTGWSQPK+SNNIFLHEGLTVK+VVDPTPEQFQAFR+YSTPHAFTFNTSSPSSEGSLSQR
293a	sp|P08195-2|4F2_HUMAN sp|P08195-3|4F2_HUMAN sp|P08195-4|4F2_HUMAN sp|P08195|4F2_HUMAN tr|F5GZS6|F5GZS6_HUMAN tr|J3KPF3|J3KPF3_HUMAN	1.0000	Isoform of P08195, Isoform 2 of 4F2 cell-surface antigen heavy chain OS=Homo sapiens GN=SLC3A2;Isoform of P08195, Isoform 3 of 4F2 cell-surface antigen heavy chain OS=Homo sapiens GN=SLC3A2;Isoform of P08195, Isoform 4 of 4F2 cell-surface antigen heavy chain OS=Homo sapiens GN=SLC3A2;4F2 cell-surface antigen heavy chain OS=Homo sapiens GN=SLC3A2 PE=1 SV=3;Isoform of P08195, 4F2 cell-surface antig…	9.6	5	0.038	GENSWFSTQVDTVATK+IKVAEDEAEAAAAAK+LEPHEGLLLR+VILDLTPNYR
290a	sp|P07737|PROF1_HUMAN	1.0000	Profilin-1 OS=Homo sapiens GN=PFN1 PE=1 SV=2	41.4	5	0.046	DSPSVWAAVPGK+SSFYVNGLTLGGQK+STGGAPTFNVTVTK+TFVNITPAEVGVLVGKDR
31	sp|P00403|COX2_HUMAN	1.0000	Cytochrome c oxidase subunit 2 OS=Homo sapiens GN=MT-CO2 PE=1 SV=1	14.5	5	0.047	ILYMTDEVNDPSLTIK+LLDVDNRVVLPIEAPIR+VVLPIEAPIR
263a	sp|O95714|HERC2_HUMAN	1.0000	E3 ubiquitin-protein ligase HERC2 OS=Homo sapiens GN=HERC2 PE=1 SV=2	1.5	5	0.048	DFIPGLMYIR+LLTTEFGQSININR+LSSQPVVVESSHPYTDDTSTSGTVK+SLNVSSSVNQASR+VIGELGEDGWIR
242a	sp|O60814|H2B1K_HUMAN sp|P57053|H2BFS_HUMAN sp|P58876|H2B1D_HUMAN sp|P62807|H2B1C_HUMAN sp|Q5QNW6-2|H2B2F_HUMAN sp|Q5QNW6|H2B2F_HUMAN sp|Q93079|H2B1H_HUMAN sp|Q99877|H2B1N_HUMAN sp|Q99879|H2B1M_HUMAN sp|Q99880|H2B1L_HUMAN tr|B2R4S9|B2R4S9_HUMAN tr|U3KQK0|U3KQK0_HUMAN	1.0000	Histone H2B type 1-K OS=Homo sapiens GN=HIST1H2BK PE=1 SV=3;Histone H2B type F-S OS=Homo sapiens GN=H2BFS PE=1 SV=2;Histone H2B type 1-D OS=Homo sapiens GN=HIST1H2BD PE=1 SV=2;Histone H2B type 1-C/E/F/G/I OS=Homo sapiens GN=HIST1H2BC PE=1 SV=4;Isoform of Q5QNW6, Isoform 2 of Histone H2B type 2-F OS=Homo sapiens GN=HIST2H2BF;Histone H2B type 2-F OS=Homo sapiens GN=HIST2H2BF PE=1 SV=3;Histone H2B t…	19.0	5	0.035	AMGIMNSFVNDIFER+ESYSVYVYK
221a	sp|O15269|SPTC1_HUMAN	1.0000	Serine palmitoyltransferase 1 OS=Homo sapiens GN=SPTLC1 PE=1 SV=1	11.0	5	0.043	DHPALNYNIVSGPPSHK+VVGESLSPAFHLQLEESTGSR+VVVTVEQTEEELER
218a	sp|O15067|PUR4_HUMAN	1.0000	Phosphoribosylformylglycinamidine synthase OS=Homo sapiens GN=PFAS PE=1 SV=4	4.6	5	0.047	ELSDPAGAIIYTSR+IGVGGGAASSVQVQGDNTSDLDFGAVQR+NPSTVEAFDLAQSNSEHSR
211a	sp|O14579-3|COPE_HUMAN sp|O14579|COPE_HUMAN tr|A0A087X0I4|A0A087X0I4_HUMAN tr|M0QXB4|M0QXB4_HUMAN	1.0000	Isoform of O14579, Isoform 3 of Coatomer subunit epsilon OS=Homo sapiens GN=COPE;Coatomer subunit epsilon OS=Homo sapiens GN=COPE PE=1 SV=3;Isoform of O14579, Coatomer subunit epsilon OS=Homo sapiens GN=COPE PE=1 SV=1;Isoform of O14579, Coatomer protein complex, subunit epsilon, isoform CRA_g OS=Homo sapiens GN=COPE PE=1 SV=1	26.6	5	0.043	DSIVAELDR+DVERDVFLYR+FGVVLDEIKPSSAPELQAVR+KFGVVLDEIKPSSAPELQAVR+SVDVTNTTFLLMAASIYLHDQNPDAALR
210a	sp|O00743-3|PPP6_HUMAN sp|O00743|PPP6_HUMAN	1.0000	Isoform of O00743, Isoform 3 of Serine/threonine-protein phosphatase 6 catalytic subunit OS=Homo sapiens GN=PPP6C;Serine/threonine-protein phosphatase 6 catalytic subunit OS=Homo sapiens GN=PPP6C PE=1 SV=1	13.1	5	0.048	GAGWLFGAK+TGGQVPDTNYIFMGDFVDR+VTNEFVHINNLK
203b	sp|O43795-2|MYO1B_HUMAN sp|O43795|MYO1B_HUMAN tr|E9PDF6|E9PDF6_HUMAN	1.0000	Isoform of O43795, Isoform 2 of Unconventional myosin-Ib OS=Homo sapiens GN=MYO1B;Unconventional myosin-Ib OS=Homo sapiens GN=MYO1B PE=1 SV=3;Isoform of O43795, Unconventional myosin-Ib OS=Homo sapiens GN=MYO1B PE=1 SV=1	5.3	5	0.037	LLQSNPVLEAFGNAK+SEVPLVDVTK+VLYQVEGFVDKNNDLLYR+VSTTLNVAQAYYAR
194a	sp|A2RUB1-2|MEIOC_HUMAN sp|A2RUB1|MEIOC_HUMAN	1.0000	Isoform of A2RUB1, Isoform 2 of Meiosis-specific coiled-coil domain-containing protein MEIOC OS=Homo sapiens GN=MEIOC;Meiosis-specific coiled-coil domain-containing protein MEIOC OS=Homo sapiens GN=MEIOC PE=2 SV=3	11.1	5	0.045	GSNHSSDFPQLSSTNLTPNSNLFQK+HLESIHIVQSR+SSLLHASISTALDR+SVNLLSNSATSSGGINLNRPTWMNVQTK+YGIIENVNK
193a	sp|A0FGR8-2|ESYT2_HUMAN	1.0000	Isoform of A0FGR8, Isoform 2 of Extended synaptotagmin-2 OS=Homo sapiens GN=ESYT2	7.5	5	0.040	FQLSNSGPNSTIK+GAEPPGISASTQPASAGR+IHFIEAQDLQGK+NLIAFSEDGSDPYVR+VDVGQQPLR
180	sp|Q9Y2S7|PDIP2_HUMAN tr|B4DEM9|B4DEM9_HUMAN	1.0000	Polymerase delta-interacting protein 2 OS=Homo sapiens GN=POLDIP2 PE=1 SV=1;Isoform of Q9Y2S7, Polymerase delta-interacting protein 2 OS=Homo sapiens GN=POLDIP2 PE=1 SV=1	18.0	5	0.041	IFSLSGTLETVR+LENLDSDVVQLR+LYDRDVASAAPEKAENPAGHGSK+SQTEAVTFLANHDDSR
172	sp|Q9UBF2-2|COPG2_HUMAN sp|Q9UBF2|COPG2_HUMAN	1.0000	Isoform of Q9UBF2, Isoform 2 of Coatomer subunit gamma-2 OS=Homo sapiens GN=COPG2;Coatomer subunit gamma-2 OS=Homo sapiens GN=COPG2 PE=1 SV=1	8.5	5	0.041	AEITLVATKPEK+ATFYLNVLQQR+ITDGTMLQAIER+LFQSNDQTLR+SSEPVQLTEAETEYFVR
171	sp|Q9P032|NDUF4_HUMAN	1.0000	NADH dehydrogenase [ubiquinone] 1 alpha subcomplex assembly factor 4 OS=Homo sapiens GN=NDUFAF4 PE=1 SV=1	20.6	5	0.046	DHHFDMINIK+DVYVDSKDPVSSLQVK+IMQEYQLEQK
18	sp|O43172-2|PRP4_HUMAN sp|O43172|PRP4_HUMAN	1.0000	Isoform of O43172, Isoform 2 of U4/U6 small nuclear ribonucleoprotein Prp4 OS=Homo sapiens GN=PRPF4;U4/U6 small nuclear ribonucleoprotein Prp4 OS=Homo sapiens GN=PRPF4 PE=1 SV=2	13.1	5	0.047	ALGEPITLFGEGPAER+FEPIHGNFLLTGAYDNTAK+GHNTNVGAIVFHPK+LWSLDSDEPVADIEGHTVR
155	sp|Q9BT25-2|HAUS8_HUMAN sp|Q9BT25-3|HAUS8_HUMAN sp|Q9BT25|HAUS8_HUMAN	1.0000	Isoform of Q9BT25, Isoform 2 of HAUS augmin-like complex subunit 8 OS=Homo sapiens GN=HAUS8;Isoform of Q9BT25, Isoform 3 of HAUS augmin-like complex subunit 8 OS=Homo sapiens GN=HAUS8;HAUS augmin-like complex subunit 8 OS=Homo sapiens GN=HAUS8 PE=1 SV=3	22.1	5	0.045	EAALANQEVWEETQGMAPPSR+GDLQSTLLEGHGTAPPDLDLSAINDK+SFAQVLELSAEASK+TFATALDTTR+TFATALDTTRHELPVR
16	sp|O43143|DHX15_HUMAN	1.0000	Pre-mRNA-splicing factor ATP-dependent RNA helicase DHX15 OS=Homo sapiens GN=DHX15 PE=1 SV=2	8.6	5	0.049	ASTNAMLISAGLPPLK+EVDDLGPEVGDIK+HQSFVLVGETGSGK+IRVESLLVTAISK+TLATDILMGVLK
126	sp|Q8IZH2-2|XRN1_HUMAN sp|Q8IZH2|XRN1_HUMAN tr|H7C5E4|H7C5E4_HUMAN	1.0000	Isoform of Q8IZH2, Isoform 2 of 5'-3' exoribonuclease 1 OS=Homo sapiens GN=XRN1;5'-3' exoribonuclease 1 OS=Homo sapiens GN=XRN1 PE=1 SV=1;Isoform of Q8IZH2, 5'-3' exoribonuclease 1 (Fragment) OS=Homo sapiens GN=XRN1 PE=1 SV=1	5.5	5	0.044	APELFSYIAK+EAQSSQATPVQTSQPDSSNIVK+ENFSVPVGLR+LGVSGYLVSR+QVVPFVYQTIVK
123	sp|Q86YZ3|HORN_HUMAN	1.0000	Hornerin OS=Homo sapiens GN=HRNR PE=1 SV=2	8.1	5	0.044	GPYESGSGHSSGLGHQESR+GPYESGSGHSSGLGHR+HGSGSGQSSSYSPYGSGSGWSSSR+QSLGHGQHGSGSGQSPSPSR+QSSGHGR
114	sp|Q5VV42-2|CDKAL_HUMAN sp|Q5VV42|CDKAL_HUMAN	1.0000	Isoform of Q5VV42, Isoform 2 of Threonylcarbamoyladenosine tRNA methylthiotransferase OS=Homo sapiens GN=CDKAL1;Threonylcarbamoyladenosine tRNA methylthiotransferase OS=Homo sapiens GN=CDKAL1 PE=1 SV=1	12.9	5	0.043	DIGTNLPTLLWK+GLSIIGVQQIDR+GNLASYPIDELVDR+QQVLVTEESFDSK+VYTPSISKPLAK
12	sp|O15063|K0355_HUMAN	1.0000	Uncharacterized protein KIAA0355 OS=Homo sapiens GN=KIAA0355 PE=1 SV=2	6.9	5	0.046	APQAGAHTPLTPQPGLAPQQQSPK+LQSILNIGNFPR+QQQPQVQYYQHLLQPIGPQQPPPQPR+YVAGVSQAMQQK
104	sp|Q15084-2|PDIA6_HUMAN sp|Q15084-3|PDIA6_HUMAN sp|Q15084-4|PDIA6_HUMAN sp|Q15084-5|PDIA6_HUMAN sp|Q15084|PDIA6_HUMAN	1.0000	Isoform of Q15084, Isoform 2 of Protein disulfide-isomerase A6 OS=Homo sapiens GN=PDIA6;Isoform of Q15084, Isoform 3 of Protein disulfide-isomerase A6 OS=Homo sapiens GN=PDIA6;Isoform of Q15084, Isoform 4 of Protein disulfide-isomerase A6 OS=Homo sapiens GN=PDIA6;Isoform of Q15084, Isoform 5 of Protein disulfide-isomerase A6 OS=Homo sapiens GN=PDIA6;Protein disulfide-isomerase A6 OS=Homo sapiens …	14.4	5	0.041	GSFSEQGINEFLR+GSTAPVGGGAFPTIVER+LAAVDATVNQVLASR+NLEPEWAAAASEVKEQTK
847b	sp|Q96JG8-2|MAGD4_HUMAN sp|Q96JG8-4|MAGD4_HUMAN sp|Q96JG8|MAGD4_HUMAN	0.9999	Isoform of Q96JG8, Isoform 2 of Melanoma-associated antigen D4 OS=Homo sapiens GN=MAGED4;Isoform of Q96JG8, Isoform 4 of Melanoma-associated antigen D4 OS=Homo sapiens GN=MAGED4;Melanoma-associated antigen D4 OS=Homo sapiens GN=MAGED4 PE=1 SV=3	5.1	5	0.033	ASEAVLWEALR+ASEAVLWEALRK+RPAPAQEAATEGPSAASGVPQTGPGR
488b	sp|P62140|PP1B_HUMAN	0.9966	Serine/threonine-protein phosphatase PP1-beta catalytic subunit OS=Homo sapiens GN=PPP1CB PE=1 SV=3	10.7	5	0.017	AHQVVEDGYEFFAK+IKYPENFFLLR+IVQMTEAEVR
98	sp|Q13428-2|TCOF_HUMAN sp|Q13428-3|TCOF_HUMAN sp|Q13428-4|TCOF_HUMAN sp|Q13428-6|TCOF_HUMAN sp|Q13428-7|TCOF_HUMAN sp|Q13428-8|TCOF_HUMAN sp|Q13428|TCOF_HUMAN tr|E7ETY2|E7ETY2_HUMAN tr|J3KQ96|J3KQ96_HUMAN	1.0000	Isoform of Q13428, Isoform 2 of Treacle protein OS=Homo sapiens GN=TCOF1;Isoform of Q13428, Isoform 3 of Treacle protein OS=Homo sapiens GN=TCOF1;Isoform of Q13428, Isoform 4 of Treacle protein OS=Homo sapiens GN=TCOF1;Isoform of Q13428, Isoform 6 of Treacle protein OS=Homo sapiens GN=TCOF1;Isoform of Q13428, Isoform 7 of Treacle protein OS=Homo sapiens GN=TCOF1;Isoform of Q13428, Isoform 8 of Tr…	2.0	4	0.027	GSLGSQGAKDEPEEELQK+VLTELLEQER
844a	sp|Q9Y5A9-2|YTHD2_HUMAN sp|Q9Y5A9|YTHD2_HUMAN tr|A0A087WXZ3|A0A087WXZ3_HUMAN	1.0000	Isoform of Q9Y5A9, Isoform 2 of YTH domain-containing family protein 2 OS=Homo sapiens GN=YTHDF2;YTH domain-containing family protein 2 OS=Homo sapiens GN=YTHDF2 PE=1 SV=2;Isoform of Q9Y5A9, YTH domain-containing family protein 2 OS=Homo sapiens GN=YTHDF2 PE=1 SV=1	14.6	4	0.038	APGMNTIDQGMAALK+GSGFGHNGVDGNGVGQSQAGSGSTPSEPHPVLEK+HNMDIGTWDNKGPVAK+LGSTEVASNVPK
841a	sp|Q9Y4J8-10|DTNA_HUMAN sp|Q9Y4J8-11|DTNA_HUMAN sp|Q9Y4J8-13|DTNA_HUMAN sp|Q9Y4J8-14|DTNA_HUMAN sp|Q9Y4J8-15|DTNA_HUMAN sp|Q9Y4J8-2|DTNA_HUMAN sp|Q9Y4J8-6|DTNA_HUMAN sp|Q9Y4J8|DTNA_HUMAN tr|M0QZ28|M0QZ28_HUMAN	1.0000	Isoform of Q9Y4J8, Isoform 10 of Dystrobrevin alpha OS=Homo sapiens GN=DTNA;Isoform of Q9Y4J8, Isoform 11 of Dystrobrevin alpha OS=Homo sapiens GN=DTNA;Isoform of Q9Y4J8, Isoform 13 of Dystrobrevin alpha OS=Homo sapiens GN=DTNA;Isoform of Q9Y4J8, Isoform 14 of Dystrobrevin alpha OS=Homo sapiens GN=DTNA;Isoform of Q9Y4J8, Isoform 15 of Dystrobrevin alpha OS=Homo sapiens GN=DTNA;Isoform of Q9Y4J8, …	11.9	4	0.038	AQQNPTLLAELR+ELNSEVGSETESNVDSEFAR+LRLEHEQASQPTPEK
836a	sp|Q9Y2X7-3|GIT1_HUMAN sp|Q9Y2X7|GIT1_HUMAN tr|A0A0C4DGN6|A0A0C4DGN6_HUMAN tr|J3QRU8|J3QRU8_HUMAN	1.0000	Isoform of Q9Y2X7, Isoform 3 of ARF GTPase-activating protein GIT1 OS=Homo sapiens GN=GIT1;ARF GTPase-activating protein GIT1 OS=Homo sapiens GN=GIT1 PE=1 SV=2;Isoform of Q9Y2X7, ARF GTPase-activating protein GIT1 OS=Homo sapiens GN=GIT1 PE=1 SV=1;Isoform of Q9Y2X7, ARF GTPase-activating protein GIT1 OS=Homo sapiens GN=GIT1 PE=1 SV=1	8.5	4	0.034	ENDAVWLATQNHSTLVTER+LLSLGAQANFFHPEK+LQAENLQLR+SAVPFLPVNPEYSATR
831a	sp|Q9Y2H2|SAC2_HUMAN	1.0000	Phosphatidylinositide phosphatase SAC2 OS=Homo sapiens GN=INPP5F PE=1 SV=3	5.3	4	0.036	FLVALISR+GSVPVFWSQVGYR+QVIINLVDQAGR+SQSLSSTDSSVHAPSEITVAHGSGLGK
824a	sp|Q9Y224|CN166_HUMAN	1.0000	UPF0568 protein C14orf166 OS=Homo sapiens GN=C14orf166 PE=1 SV=1	13.1	4	0.038	INEAIVAVQAIIADPK+NAEPLINLDVNNPDFK
817a	sp|Q9ULX6-2|AKP8L_HUMAN sp|Q9ULX6|AKP8L_HUMAN	1.0000	Isoform of Q9ULX6, Isoform 2 of A-kinase anchor protein 8-like OS=Homo sapiens GN=AKAP8L;A-kinase anchor protein 8-like OS=Homo sapiens GN=AKAP8L PE=1 SV=3	6.3	4	0.037	FGFGFGNGMK+QTADFLQEYVTNK+TFYEDEMASHLDSK
91	sp|Q08J23-2|NSUN2_HUMAN sp|Q08J23-3|NSUN2_HUMAN sp|Q08J23|NSUN2_HUMAN	1.0000	Isoform of Q08J23, Isoform 2 of tRNA (cytosine(34)-C(5))-methyltransferase OS=Homo sapiens GN=NSUN2;Isoform of Q08J23, Isoform 3 of tRNA (cytosine(34)-C(5))-methyltransferase OS=Homo sapiens GN=NSUN2;tRNA (cytosine(34)-C(5))-methyltransferase OS=Homo sapiens GN=NSUN2 PE=1 SV=2	10.5	4	0.031	DGQWFTDWDAVPHSR+EGVILTNESAASTGQPDNDVTEGQR+LAQEGIYTLYPFINSR
813a	sp|Q9UKM7|MA1B1_HUMAN	1.0000	Endoplasmic reticulum mannosyl-oligosaccharide 1,2-alpha-mannosidase OS=Homo sapiens GN=MAN1B1 PE=1 SV=2	7.0	4	0.030	IPYSDVNIGTGVAHPPR+LTFVGELAHGR+VPSGGYSSINNVQDPQKPEPR
806a	sp|Q9UHX1-2|PUF60_HUMAN sp|Q9UHX1-3|PUF60_HUMAN sp|Q9UHX1-4|PUF60_HUMAN sp|Q9UHX1-5|PUF60_HUMAN sp|Q9UHX1-6|PUF60_HUMAN sp|Q9UHX1|PUF60_HUMAN tr|A0A0J9YVP6|A0A0J9YVP6_HUMAN tr|A0A0J9YVR6|A0A0J9YVR6_HUMAN tr|A0A0J9YWM1|A0A0J9YWM1_HUMAN tr|A0A0J9YXJ8|A0A0J9YXJ8_HUMAN tr|A0A0J9YXX5|A0A0J9YXX5_HUMAN tr|A0A0J9YYL3|A0A0J9YYL3_HUMAN tr|E9PQ56|E9PQ56_HUMAN tr|H0YEM1|H0YEM1_HUMAN	1.0000	Isoform of Q9UHX1, Isoform 2 of Poly(U)-binding-splicing factor PUF60 OS=Homo sapiens GN=PUF60;Isoform of Q9UHX1, Isoform 3 of Poly(U)-binding-splicing factor PUF60 OS=Homo sapiens GN=PUF60;Isoform of Q9UHX1, Isoform 4 of Poly(U)-binding-splicing factor PUF60 OS=Homo sapiens GN=PUF60;Isoform of Q9UHX1, Isoform 5 of Poly(U)-binding-splicing factor PUF60 OS=Homo sapiens GN=PUF60;Isoform of Q9UHX1, …	9.4	4	0.037	GYGFIEYEK+LGLPPLTPEQQEALQK+VGRPSNIGQAQPIIDQLAEEAR
800a	sp|Q9UGI8-2|TES_HUMAN sp|Q9UGI8|TES_HUMAN	1.0000	Isoform of Q9UGI8, Isoform 2 of Testin OS=Homo sapiens GN=TES;Testin OS=Homo sapiens GN=TES PE=1 SV=1	11.9	4	0.032	EKQPVAGSEGAQYR+KNVSINTVTYEWAPPVQNQALAR+NVSINTVTYEWAPPVQNQALAR+STPAAVGAMEDK
793a	sp|Q9UBB4-2|ATX10_HUMAN sp|Q9UBB4|ATX10_HUMAN	1.0000	Isoform of Q9UBB4, Isoform 2 of Ataxin-10 OS=Homo sapiens GN=ATXN10;Ataxin-10 OS=Homo sapiens GN=ATXN10 PE=1 SV=1	11.9	4	0.038	ITSDEPLTKDDIPVFLR+LASEEPPDDEEALATIR+NLTEDNSQNQDLIAK
791a	sp|Q9P2J5-2|SYLC_HUMAN sp|Q9P2J5|SYLC_HUMAN	1.0000	Isoform of Q9P2J5, Isoform 2 of Leucine--tRNA ligase, cytoplasmic OS=Homo sapiens GN=LARS;Leucine--tRNA ligase, cytoplasmic OS=Homo sapiens GN=LARS PE=1 SV=2	3.0	4	0.033	EDKGTGVVTSVPSDSPDDIAALR+GTGVVTSVPSDSPDDIAALR+ILDLQLEFDEK
789a	sp|Q9P2F8|SI1L2_HUMAN	1.0000	Signal-induced proliferation-associated 1-like protein 2 OS=Homo sapiens GN=SIPA1L2 PE=1 SV=2	1.8	4	0.038	FSFITLGAK+LQEESQTATAQLR+VNQLELILR
788a	sp|Q9P289-2|STK26_HUMAN sp|Q9P289|STK26_HUMAN tr|B4E0Y9|B4E0Y9_HUMAN tr|Q8NBY1|Q8NBY1_HUMAN	1.0000	Isoform of Q9P289, Isoform 2 of Serine/threonine-protein kinase 26 OS=Homo sapiens GN=STK26;Serine/threonine-protein kinase 26 OS=Homo sapiens GN=STK26 PE=1 SV=2;Isoform of Q9P289, Serine/threonine-protein kinase 26 OS=Homo sapiens GN=STK26 PE=1 SV=1;Isoform of Q9P289, Serine/threonine-protein kinase 26 OS=Homo sapiens GN=STK26 PE=1 SV=1	13.9	4	0.038	AANVLLSEQGDVK+LADFGVAGQLTDTQIKR+TSYLTELIDR+VLFLIPK
779a	sp|Q9NXW2-2|DJB12_HUMAN sp|Q9NXW2|DJB12_HUMAN tr|J3KPS0|J3KPS0_HUMAN	1.0000	Isoform of Q9NXW2, Isoform 2 of DnaJ homolog subfamily B member 12 OS=Homo sapiens GN=DNAJB12;DnaJ homolog subfamily B member 12 OS=Homo sapiens GN=DNAJB12 PE=1 SV=4;Isoform of Q9NXW2, DnaJ (Hsp40) homolog, subfamily B, member 12, isoform CRA_c OS=Homo sapiens GN=DNAJB12 PE=1 SV=1	16.8	4	0.037	AIGTAYAVLSNPEK+ALIESLNQKPQTAGDQPPPTDTTHATHR+DYYEILGVSR+GYTAEQVAAVK
775a	sp|Q9NX63|MIC19_HUMAN tr|C9JRZ6|C9JRZ6_HUMAN tr|F8WAR4|F8WAR4_HUMAN	1.0000	MICOS complex subunit MIC19 OS=Homo sapiens GN=CHCHD3 PE=1 SV=1;Isoform of Q9NX63, MICOS complex subunit OS=Homo sapiens GN=CHCHD3 PE=1 SV=1;Isoform of Q9NX63, MICOS complex subunit OS=Homo sapiens GN=CHCHD3 PE=1 SV=1	18.5	4	0.038	VAEELALEQAK+VTFEADENENITVVK+YSGAYGASVSDEELK+YSGAYGASVSDEELKR
766a	sp|Q9NRG9|AAAS_HUMAN tr|F8VZ44|F8VZ44_HUMAN	1.0000	Aladin OS=Homo sapiens GN=AAAS PE=1 SV=1;Isoform of Q9NRG9, Aladin OS=Homo sapiens GN=AAAS PE=1 SV=1	11.8	4	0.038	FAVALLDDSVR+GALLSVGWSTGR+GGGVTNLLWSPDGSK+VQDGKPVILLFR
764a	sp|Q9NQX7-2|ITM2C_HUMAN sp|Q9NQX7-3|ITM2C_HUMAN sp|Q9NQX7|ITM2C_HUMAN tr|C9JG41|C9JG41_HUMAN	1.0000	Isoform of Q9NQX7, Isoform 2 of Integral membrane protein 2C OS=Homo sapiens GN=ITM2C;Isoform of Q9NQX7, Isoform 3 of Integral membrane protein 2C OS=Homo sapiens GN=ITM2C;Integral membrane protein 2C OS=Homo sapiens GN=ITM2C PE=1 SV=1;Isoform of Q9NQX7, Integral membrane protein 2C (Fragment) OS=Homo sapiens GN=ITM2C PE=1 SV=1	29.4	4	0.036	ASASAPAPASATEILLTPAR+INVPVPQFGGGDPADIIHDFQR+ISFQPAVAGIK
763a	sp|Q9NP97|DLRB1_HUMAN tr|B1AKR6|B1AKR6_HUMAN	1.0000	Dynein light chain roadblock-type 1 OS=Homo sapiens GN=DYNLRB1 PE=1 SV=3;Isoform of Q9NP97, Dynein light chain roadblock-type 1 OS=Homo sapiens GN=DYNLRB1 PE=1 SV=1	51.0	4	0.038	DIDPQNDLTFLR+GVQGIIVVNTEGIPIK+STMDNPTTTQYASLMHSFILK
754a	sp|Q9H936|GHC1_HUMAN tr|A0A0D9SEI9|A0A0D9SEI9_HUMAN tr|A0A0D9SFE1|A0A0D9SFE1_HUMAN tr|E9PJH7|E9PJH7_HUMAN	1.0000	Mitochondrial glutamate carrier 1 OS=Homo sapiens GN=SLC25A22 PE=1 SV=1;Isoform of Q9H936, Mitochondrial glutamate carrier 1 (Fragment) OS=Homo sapiens GN=SLC25A22 PE=1 SV=1;Isoform of Q9H936, Mitochondrial glutamate carrier 1 (Fragment) OS=Homo sapiens GN=SLC25A22 PE=1 SV=1;Isoform of Q9H936, Mitochondrial glutamate carrier 1 (Fragment) OS=Homo sapiens GN=SLC25A22 PE=1 SV=5	27.9	4	0.034	GAAVNLTLVTPEK+GLGATLLR+ILAAQGQLSAQGGAQPSVEAPAAPRPTATQLTR+KILAAQGQLSAQGGAQPSVEAPAAPRPTATQLTR
749a	sp|Q9H6R7-2|CB044_HUMAN sp|Q9H6R7|CB044_HUMAN	1.0000	Isoform of Q9H6R7, Isoform 2 of WD repeat and coiled-coil-containing protein C2orf44 OS=Homo sapiens GN=C2orf44;WD repeat and coiled-coil-containing protein C2orf44 OS=Homo sapiens GN=C2orf44 PE=1 SV=1	11.9	4	0.038	DMTPYALPVIGEVR+EIMLEEEPSITSGESQTTYSTFSAPLNK+GLLLTVNTSSQNGRPGR+HSSTPDHTSTLEPPR
743a	sp|Q9H078-2|CLPB_HUMAN sp|Q9H078-3|CLPB_HUMAN sp|Q9H078-5|CLPB_HUMAN	1.0000	Isoform of Q9H078, Isoform 2 of Caseinolytic peptidase B protein homolog OS=Homo sapiens GN=CLPB;Isoform of Q9H078, Isoform 3 of Caseinolytic peptidase B protein homolog OS=Homo sapiens GN=CLPB;Isoform of Q9H078, Isoform 5 of Caseinolytic peptidase B protein homolog OS=Homo sapiens GN=CLPB	12.1	4	0.037	ELLDGGANPLQR+EQGIHSLEVLITR+EVADVLVDGYNVHYGAR+FIGSPPGYVGHEEGGQLTK
740a	sp|Q9C0D3|ZY11B_HUMAN	1.0000	Protein zyg-11 homolog B OS=Homo sapiens GN=ZYG11B PE=1 SV=2	5.4	4	0.036	LLADVTHLLLK+NSLLDDLHSAILK+VSGEANETQIAEALKR
736a	sp|Q9BZQ6-2|EDEM3_HUMAN sp|Q9BZQ6|EDEM3_HUMAN	1.0000	Isoform of Q9BZQ6, Isoform 2 of ER degradation-enhancing alpha-mannosidase-like protein 3 OS=Homo sapiens GN=EDEM3;ER degradation-enhancing alpha-mannosidase-like protein 3 OS=Homo sapiens GN=EDEM3 PE=1 SV=2	6.4	4	0.038	ATGDPYYLEVGK+AVQIVSHPFFGR+AYVLLGDDSFLER+VQLVQHAIQAASSIDAEDGLR
735a	sp|Q9BZK7|TBL1R_HUMAN tr|A0A0D9SF63|A0A0D9SF63_HUMAN	1.0000	F-box-like/WD repeat-containing protein TBL1XR1 OS=Homo sapiens GN=TBL1XR1 PE=1 SV=1;Isoform of Q9BZK7, F-box-like/WD repeat-containing protein TBL1XR1 OS=Homo sapiens GN=TBL1XR1 PE=1 SV=1	11.8	4	0.035	HQEPVYSVAFSPDGR+IWNLSENSTSGSTQLVLR+LAQQQAAAAAAAAAAASQQGSAK
734a	sp|Q9BZF1-2|OSBL8_HUMAN sp|Q9BZF1-3|OSBL8_HUMAN sp|Q9BZF1|OSBL8_HUMAN	1.0000	Isoform of Q9BZF1, Isoform 2 of Oxysterol-binding protein-related protein 8 OS=Homo sapiens GN=OSBPL8;Isoform of Q9BZF1, Isoform 3 of Oxysterol-binding protein-related protein 8 OS=Homo sapiens GN=OSBPL8;Oxysterol-binding protein-related protein 8 OS=Homo sapiens GN=OSBPL8 PE=1 SV=3	7.2	4	0.035	DLHQPSLSPASPHSQGFER+GEAVGSITQPLPSSYLIIR+GIELGDIQSSIESIK+WYLSGFYK
733a	sp|Q9BYJ9|YTHD1_HUMAN	1.0000	YTH domain-containing family protein 1 OS=Homo sapiens GN=YTHDF1 PE=1 SV=1	8.9	4	0.030	HTTSIFDDFAHYEK+NAAFGQSGGAGSDSNSPGNVQPNSAPSVESHPVLEK
81	sp|P62851|RS25_HUMAN	1.0000	40S ribosomal protein S25 OS=Homo sapiens GN=RPS25 PE=1 SV=1	24.0	4	0.031	AALQELLSK+DKLNNLVLFDK+LITPAVVSER
718a	sp|Q99873-2|ANM1_HUMAN sp|Q99873-3|ANM1_HUMAN sp|Q99873-4|ANM1_HUMAN sp|Q99873|ANM1_HUMAN tr|E9PKG1|E9PKG1_HUMAN tr|H7C2I1|H7C2I1_HUMAN	1.0000	Isoform of Q99873, Isoform 2 of Protein arginine N-methyltransferase 1 OS=Homo sapiens GN=PRMT1;Isoform of Q99873, Isoform 3 of Protein arginine N-methyltransferase 1 OS=Homo sapiens GN=PRMT1;Isoform of Q99873, Isoform 4 of Protein arginine N-methyltransferase 1 OS=Homo sapiens GN=PRMT1;Protein arginine N-methyltransferase 1 OS=Homo sapiens GN=PRMT1 PE=1 SV=2;Isoform of Q99873, Protein arginine N…	27.4	4	0.033	ATLYVTAIEDR+DKWLAPDGLIFPDR+DVAIKEPLVDVVDPK+TGEEIFGTIGMRPNAK+VEDLTFTSPFCLQVKRNDYVHALVAYFNIEFTR
80	sp|P62805|H4_HUMAN	1.0000	Histone H4 OS=Homo sapiens GN=HIST1H4A PE=1 SV=2	41.7	4	0.034	DNIQGITKPAIR+ISGLIYEETR+TVTAMDVVYALKR+VFLENVIR
715a	sp|Q99714-2|HCD2_HUMAN sp|Q99714|HCD2_HUMAN	1.0000	Isoform of Q99714, Isoform 2 of 3-hydroxyacyl-CoA dehydrogenase type-2 OS=Homo sapiens GN=HSD17B10;3-hydroxyacyl-CoA dehydrogenase type-2 OS=Homo sapiens GN=HSD17B10 PE=1 SV=3	13.9	4	0.038	GGIVGMTLPIAR+LVGQGASAVLLDLPNSGGEAQAK
79	sp|P62750|RL23A_HUMAN tr|A8MUS3|A8MUS3_HUMAN tr|H7BY10|H7BY10_HUMAN tr|K7EJV9|K7EJV9_HUMAN tr|K7EMA7|K7EMA7_HUMAN tr|K7ERT8|K7ERT8_HUMAN	1.0000	60S ribosomal protein L23a OS=Homo sapiens GN=RPL23A PE=1 SV=1;Isoform of P62750, 60S ribosomal protein L23a OS=Homo sapiens GN=RPL23A PE=1 SV=1;Isoform of P62750, 60S ribosomal protein L23a (Fragment) OS=Homo sapiens GN=RPL23A PE=1 SV=1;Isoform of P62750, 60S ribosomal protein L23a (Fragment) OS=Homo sapiens GN=RPL23A PE=1 SV=1;Isoform of P62750, 60S ribosomal protein L23a OS=Homo sapiens GN=RPL…	48.6	4	0.038	KLYDIDVAK+LAPDYDALDVANK+VNTLIRPDGEKK
698a	sp|Q96PK6-5|RBM14_HUMAN sp|Q9BWF3|RBM4_HUMAN	1.0000	Isoform of Q96PK6, Isoform 5 of RNA-binding protein 14 OS=Homo sapiens GN=RBM14;RNA-binding protein 4 OS=Homo sapiens GN=RBM4 PE=1 SV=1	13.0	4	0.036	ATAPVPTVGEGYGYGHESELSQASAAAR+VADLTEQYNEQYGAVR
697a	sp|Q96KA5-2|CLP1L_HUMAN sp|Q96KA5|CLP1L_HUMAN	1.0000	Isoform of Q96KA5, Isoform 2 of Cleft lip and palate transmembrane protein 1-like protein OS=Homo sapiens GN=CLPTM1L;Cleft lip and palate transmembrane protein 1-like protein OS=Homo sapiens GN=CLPTM1L PE=1 SV=1	13.5	4	0.030	LALNVMADNFVFDGSSLPADVHR+LQLSVYTTTR+STTELPLTVSYDK+YLSYLLYPLCVGGAVYSLLNIK
78	sp|P62241|RS8_HUMAN tr|Q5JR95|Q5JR95_HUMAN	1.0000	40S ribosomal protein S8 OS=Homo sapiens GN=RPS8 PE=1 SV=2;Isoform of P62241, 40S ribosomal protein S8 OS=Homo sapiens GN=RPS8 PE=1 SV=1	24.5	4	0.034	ELEFYLR+IIDVVYNASNNELVR+ISSLLEEQFQQGK+LTPEEEEILNK
696a	sp|Q96K12|FACR2_HUMAN	1.0000	Fatty acyl-CoA reductase 2 OS=Homo sapiens GN=FAR2 PE=2 SV=1	11.5	4	0.039	AIYADLNQNDFAISK+ALGEMVVQQESR+TVSMLEYFINR+VFNFDVR+VFQILDSKLFEKVK
689a	sp|Q96GD4-2|AURKB_HUMAN sp|Q96GD4-4|AURKB_HUMAN sp|Q96GD4-5|AURKB_HUMAN sp|Q96GD4|AURKB_HUMAN tr|J3KT86|J3KT86_HUMAN	1.0000	Isoform of Q96GD4, Isoform 2 of Aurora kinase B OS=Homo sapiens GN=AURKB;Isoform of Q96GD4, Isoform 4 of Aurora kinase B OS=Homo sapiens GN=AURKB;Isoform of Q96GD4, Isoform 5 of Aurora kinase B OS=Homo sapiens GN=AURKB;Aurora kinase B OS=Homo sapiens GN=AURKB PE=1 SV=3;Isoform of Q96GD4, Aurora kinase B (Fragment) OS=Homo sapiens GN=AURKB PE=1 SV=1	16.5	4	0.033	DIKPENLLLGLK+HFTIDDFEIGRPLGK+LPLAQVSAHPWVR
77	sp|P61160-2|ARP2_HUMAN sp|P61160|ARP2_HUMAN tr|F5H6T1|F5H6T1_HUMAN	1.0000	Isoform of P61160, Isoform 2 of Actin-related protein 2 OS=Homo sapiens GN=ACTR2;Actin-related protein 2 OS=Homo sapiens GN=ACTR2 PE=1 SV=1;Isoform of P61160, ARP2 actin-related protein 2 homolog (Yeast), isoform CRA_d OS=Homo sapiens GN=ACTR2 PE=1 SV=2	17.1	4	0.033	GYAFNHSADFETVR+HIVLSGGSTMYPGLPSR+ILLTEPPMNPTK+SMLEVNYPMENGIVR
687a	sp|Q96DI7-2|SNR40_HUMAN sp|Q96DI7|SNR40_HUMAN	1.0000	Isoform of Q96DI7, Isoform 2 of U5 small nuclear ribonucleoprotein 40 kDa protein OS=Homo sapiens GN=SNRNP40;U5 small nuclear ribonucleoprotein 40 kDa protein OS=Homo sapiens GN=SNRNP40 PE=1 SV=1	19.0	4	0.032	FVYVWDTTSR+GHADSVTGLSLSSEGSYLLSNAMDNTVR+HELLLGAGSGPGAGQQQATPGALLQAGPPR
680a	sp|Q96AE7-2|TTC17_HUMAN	1.0000	Isoform of Q96AE7, Isoform 2 of Tetratricopeptide repeat protein 17 OS=Homo sapiens GN=TTC17	5.6	4	0.037	VPLGDLDLYDGTYITLESK+VPVGGELPTYFLPPENK+YFDNSQSLDAAEEEPSER
679a	sp|Q969Y2-2|GTPB3_HUMAN sp|Q969Y2-3|GTPB3_HUMAN sp|Q969Y2-4|GTPB3_HUMAN sp|Q969Y2|GTPB3_HUMAN	1.0000	Isoform of Q969Y2, Isoform 2 of tRNA modification GTPase GTPBP3, mitochondrial OS=Homo sapiens GN=GTPBP3;Isoform of Q969Y2, Isoform 3 of tRNA modification GTPase GTPBP3, mitochondrial OS=Homo sapiens GN=GTPBP3;Isoform of Q969Y2, Isoform 4 of tRNA modification GTPase GTPBP3, mitochondrial OS=Homo sapiens GN=GTPBP3;tRNA modification GTPase GTPBP3, mitochondrial OS=Homo sapiens GN=GTPBP3 PE=1 SV=2	9.3	4	0.034	EGVGPVEQEGVR+EGVGPVEQEGVRR+SSGAPAPGSGATIFALSSGQGR+SSLVNLLSR
678a	sp|Q969X5-2|ERGI1_HUMAN sp|Q969X5|ERGI1_HUMAN	1.0000	Isoform of Q969X5, Isoform 2 of Endoplasmic reticulum-Golgi intermediate compartment protein 1 OS=Homo sapiens GN=ERGIC1;Endoplasmic reticulum-Golgi intermediate compartment protein 1 OS=Homo sapiens GN=ERGIC1 PE=1 SV=1	26.3	4	0.038	FEGQFSINK+LSFGDTLQVQNIHGAFNALGGADR+YDLSPITVK+YSYQYTVANK
669a	sp|Q92615|LAR4B_HUMAN	1.0000	La-related protein 4B OS=Homo sapiens GN=LARP4B PE=1 SV=3	5.7	4	0.038	LSSLIIGPSK+NGFRPLDVSLYAQQR+TLSADASVNTLPVVVSR
654a	sp|Q8NC56|LEMD2_HUMAN	1.0000	LEM domain-containing protein 2 OS=Homo sapiens GN=LEMD2 PE=1 SV=1	10.5	4	0.038	AVEFLASNESR+ELQALGFQPGPITDTTR+LPSSLLGPDPRPGLR+VAGEDMLVWR
653a	sp|Q8NBP0|TTC13_HUMAN	1.0000	Tetratricopeptide repeat protein 13 OS=Homo sapiens GN=TTC13 PE=2 SV=3	4.8	4	0.037	LVDFEAMTAPGSEAFSK+NAELALFELSR+TLPSVSETFPTLR
641a	sp|Q86VP6-2|CAND1_HUMAN sp|Q86VP6|CAND1_HUMAN tr|A0A0C4DGH5|A0A0C4DGH5_HUMAN	1.0000	Isoform of Q86VP6, Isoform 2 of Cullin-associated NEDD8-dissociated protein 1 OS=Homo sapiens GN=CAND1;Cullin-associated NEDD8-dissociated protein 1 OS=Homo sapiens GN=CAND1 PE=1 SV=2;Isoform of Q86VP6, Cullin-associated NEDD8-dissociated protein 1 (Fragment) OS=Homo sapiens GN=CAND1 PE=1 SV=1	8.4	4	0.029	ADVFHAYLSLLK+EGPAVVGQFIQDVK+EIISSASVVGLKPYVENIWALLLK+SVILEAFSSPSEEVK
72	sp|P52429|DGKE_HUMAN tr|I3L112|I3L112_HUMAN	1.0000	Diacylglycerol kinase epsilon OS=Homo sapiens GN=DGKE PE=1 SV=1;Isoform of P52429, Diacylglycerol kinase (Fragment) OS=Homo sapiens GN=DGKE PE=1 SV=1	11.0	4	0.038	AVYLFYGTK+ILLNPVQVFDVTK+LWEGMGDETYPLAR+SGTNMGEGLLGEFR
637a	sp|Q86TG7|PEG10_HUMAN tr|A0A087WUL4|A0A087WUL4_HUMAN tr|A0A087WX23|A0A087WX23_HUMAN tr|A0A087WXK2|A0A087WXK2_HUMAN	1.0000	Retrotransposon-derived protein PEG10 OS=Homo sapiens GN=PEG10 PE=1 SV=2;Isoform of Q86TG7, Retrotransposon-derived protein PEG10 OS=Homo sapiens GN=PEG10 PE=1 SV=1;Isoform of Q86TG7, Retrotransposon-derived protein PEG10 OS=Homo sapiens GN=PEG10 PE=1 SV=1;Isoform of Q86TG7, Retrotransposon-derived protein PEG10 OS=Homo sapiens GN=PEG10 PE=1 SV=1	6.4	4	0.030	DGLITPTIAPNGAQVLQVK+EQVEPTPEDEDDDIELR+LTEENTTLREQVEPTPEDEDDDIELR
636a	sp|Q7Z7L1|SLN11_HUMAN	1.0000	Schlafen family member 11 OS=Homo sapiens GN=SLFN11 PE=1 SV=2	6.8	4	0.030	ELFVHGLPGSGK+ELIQSSDLQAFFETK+GILIFSR+GVYQELPNSDPADPNSDPADLIFQK+NRELFVHGLPGSGK
633a	sp|Q7Z3U7-2|MON2_HUMAN sp|Q7Z3U7-5|MON2_HUMAN sp|Q7Z3U7-6|MON2_HUMAN sp|Q7Z3U7|MON2_HUMAN	1.0000	Isoform of Q7Z3U7, Isoform 2 of Protein MON2 homolog OS=Homo sapiens GN=MON2;Isoform of Q7Z3U7, Isoform 5 of Protein MON2 homolog OS=Homo sapiens GN=MON2;Isoform of Q7Z3U7, Isoform 6 of Protein MON2 homolog OS=Homo sapiens GN=MON2;Protein MON2 homolog OS=Homo sapiens GN=MON2 PE=1 SV=3	2.9	4	0.038	AGLTFNHDPPLSQNQR+LQLLLLNPLK+SLEVVVDLYQK+YLLQPLGDFSR
8	sp|O00567|NOP56_HUMAN tr|H0Y653|H0Y653_HUMAN tr|H0YDU4|H0YDU4_HUMAN	1.0000	Nucleolar protein 56 OS=Homo sapiens GN=NOP56 PE=1 SV=4;Isoform of O00567, Nucleolar protein 56 (Fragment) OS=Homo sapiens GN=NOP56 PE=1 SV=1;Isoform of O00567, Nucleolar protein 56 (Fragment) OS=Homo sapiens GN=NOP56 PE=1 SV=1	17.8	4	0.031	EAMVQAEEAAAEITR+LSFYETGEIPR+YPASTVQILGAEK
630a	sp|Q7KZF4|SND1_HUMAN	1.0000	Staphylococcal nuclease domain-containing protein 1 OS=Homo sapiens GN=SND1 PE=1 SV=1	6.7	4	0.034	EADGSETPEPFAAEAK+QFLPFLQR+VITEYLNAQESAK+VNVTVDYIRPASPATETVPAFSER
629a	sp|Q70CQ3|UBP30_HUMAN tr|B3KUS5|B3KUS5_HUMAN	1.0000	Ubiquitin carboxyl-terminal hydrolase 30 OS=Homo sapiens GN=USP30 PE=1 SV=1;Isoform of Q70CQ3, Ubiquitin carboxyl-terminal hydrolase 30 OS=Homo sapiens GN=USP30 PE=1 SV=1	9.9	4	0.038	LNKNPGPTLELQDGPGAPTPVLNQPGAPK+NPGPTLELQDGPGAPTPVLNQPGAPK+VTHLFDVHSLEQQSEITPK
627a	sp|Q6Y7W6-4|PERQ2_HUMAN sp|Q6Y7W6-5|PERQ2_HUMAN sp|Q6Y7W6|PERQ2_HUMAN	1.0000	Isoform of Q6Y7W6, Isoform 3 of PERQ amino acid-rich with GYF domain-containing protein 2 OS=Homo sapiens GN=GIGYF2;Isoform of Q6Y7W6, Isoform 4 of PERQ amino acid-rich with GYF domain-containing protein 2 OS=Homo sapiens GN=GIGYF2;PERQ amino acid-rich with GYF domain-containing protein 2 OS=Homo sapiens GN=GIGYF2 PE=1 SV=1	4.9	4	0.036	DVGRPNFEEGGPTSVGR+SLLEIQQEEAR+VGVEASEETPQTSSSSARPGTPSDHQSQEASQFER
623a	sp|Q6PJT7-10|ZC3HE_HUMAN sp|Q6PJT7-11|ZC3HE_HUMAN sp|Q6PJT7-2|ZC3HE_HUMAN sp|Q6PJT7-3|ZC3HE_HUMAN sp|Q6PJT7-4|ZC3HE_HUMAN sp|Q6PJT7-5|ZC3HE_HUMAN sp|Q6PJT7-9|ZC3HE_HUMAN sp|Q6PJT7|ZC3HE_HUMAN tr|G3V256|G3V256_HUMAN	1.0000	Isoform of Q6PJT7, Isoform 10 of Zinc finger CCCH domain-containing protein 14 OS=Homo sapiens GN=ZC3H14;Isoform of Q6PJT7, Isoform 11 of Zinc finger CCCH domain-containing protein 14 OS=Homo sapiens GN=ZC3H14;Isoform of Q6PJT7, Isoform 2 of Zinc finger CCCH domain-containing protein 14 OS=Homo sapiens GN=ZC3H14;Isoform of Q6PJT7, Isoform 3 of Zinc finger CCCH domain-containing protein 14 OS=Homo…	9.8	4	0.032	AISEAQESVTK+SVTTEPSSLK+TGSISSSVSVPAKPER+TSQEELLAEVVQGQSR
70	sp|P47914|RL29_HUMAN	1.0000	60S ribosomal protein L29 OS=Homo sapiens GN=RPL29 PE=1 SV=2	14.5	4	0.036	AQAAAPASVPAQAPK+LAYIAHPK
620a	sp|Q6P444|MTFR2_HUMAN	1.0000	Mitochondrial fission regulator 2 OS=Homo sapiens GN=MTFR2 PE=1 SV=2	17.1	4	0.040	AVDQGISNTSLLNSR+FAFQEDDSFEKENR+ISLGQLSSSR+NEEEKVEIFHPLR+NSTNSSSFGLSDER
618a	sp|Q6P2E9-2|EDC4_HUMAN sp|Q6P2E9|EDC4_HUMAN	1.0000	Isoform of Q6P2E9, Isoform 2 of Enhancer of mRNA-decapping protein 4 OS=Homo sapiens GN=EDC4;Enhancer of mRNA-decapping protein 4 OS=Homo sapiens GN=EDC4 PE=1 SV=1	7.8	4	0.033	AAADTLQGPMQAAYR+DSQDASAEQSDHDDEVASLASASGGFGTK+EAFQSVVLPAFEK+GGQLQEQLTQQLSQALSSAVAGR
613a	sp|Q66PJ3-2|AR6P4_HUMAN sp|Q66PJ3-3|AR6P4_HUMAN sp|Q66PJ3-4|AR6P4_HUMAN sp|Q66PJ3-7|AR6P4_HUMAN sp|Q66PJ3|AR6P4_HUMAN tr|A0A0C4DG62|A0A0C4DG62_HUMAN tr|F5GYV5|F5GYV5_HUMAN tr|F8WCT1|F8WCT1_HUMAN tr|H7BZV4|H7BZV4_HUMAN	1.0000	Isoform of Q66PJ3, Isoform 2 of ADP-ribosylation factor-like protein 6-interacting protein 4 OS=Homo sapiens GN=ARL6IP4;Isoform of Q66PJ3, Isoform 3 of ADP-ribosylation factor-like protein 6-interacting protein 4 OS=Homo sapiens GN=ARL6IP4;Isoform of Q66PJ3, Isoform 4 of ADP-ribosylation factor-like protein 6-interacting protein 4 OS=Homo sapiens GN=ARL6IP4;Isoform of Q66PJ3, Isoform 7 of ADP-rib…	22.1	4	0.038	AEAQQVEALPGPSLDQWHR+LIKGDGEVLEEIVTK+SAGEEEDGPVLTDEQK
610a	sp|Q5XG87|PAPD7_HUMAN	1.0000	Non-canonical poly(A) RNA polymerase PAPD7 OS=Homo sapiens GN=PAPD7 PE=1 SV=3	7.1	4	0.035	GGAFFNFADGAPSAPGTANGHPGPR+QAGVEGTASLK+QVFDYAYIVLSHAVSPLAR
608a	sp|Q5TAQ9|DCAF8_HUMAN tr|G3V3G9|G3V3G9_HUMAN tr|V9GY54|V9GY54_HUMAN	1.0000	DDB1- and CUL4-associated factor 8 OS=Homo sapiens GN=DCAF8 PE=1 SV=1;Uncharacterized protein OS=Homo sapiens PE=4 SV=1;Isoform of Q5TAQ9, DDB1- and CUL4-associated factor 8 OS=Homo sapiens GN=DCAF8 PE=1 SV=1	9.6	4	0.031	MSSKGSSTDGR+VGLYTIYVNPANTHQFAVGGR+WQALPALR
68	sp|P42766|RL35_HUMAN tr|F2Z388|F2Z388_HUMAN	1.0000	60S ribosomal protein L35 OS=Homo sapiens GN=RPL35 PE=1 SV=2;Isoform of P42766, 60S ribosomal protein L35 OS=Homo sapiens GN=RPL35 PE=1 SV=1	29.2	4	0.038	QLDDLKVELSQLR+VLTVINQTQK+VLTVINQTQKENLR+VLTVINQTQKENLRK
588a	sp|Q15758|AAAT_HUMAN	1.0000	Neutral amino acid transporter B(0) OS=Homo sapiens GN=SLC1A5 PE=1 SV=2	8.1	4	0.037	EVLDSFLDLAR+NIFPSNLVSAAFR+SELPLDPLPVPTEEGNPLLK
576a	sp|Q15008-2|PSMD6_HUMAN sp|Q15008-3|PSMD6_HUMAN sp|Q15008-4|PSMD6_HUMAN sp|Q15008|PSMD6_HUMAN	1.0000	Isoform of Q15008, Isoform 2 of 26S proteasome non-ATPase regulatory subunit 6 OS=Homo sapiens GN=PSMD6;Isoform of Q15008, Isoform 3 of 26S proteasome non-ATPase regulatory subunit 6 OS=Homo sapiens GN=PSMD6;Isoform of Q15008, Isoform 4 of 26S proteasome non-ATPase regulatory subunit 6 OS=Homo sapiens GN=PSMD6;26S proteasome non-ATPase regulatory subunit 6 OS=Homo sapiens GN=PSMD6 PE=1 SV=1	15.1	4	0.035	IDKVNEIVETNRPDSK+IGDKEGALTAFR+IGLFYMDNDLITR+SLIEEGGDWDRR
575a	sp|Q15007|FL2D_HUMAN	1.0000	Pre-mRNA-splicing regulator WTAP OS=Homo sapiens GN=WTAP PE=1 SV=2	14.1	4	0.038	IAQLEAELALQK+QQLAQYQQQQSQASAPSTSR+QVQQPSVAQLR+YTDLNSNDVTGLR
574a	sp|Q14C86-2|GAPD1_HUMAN sp|Q14C86-3|GAPD1_HUMAN sp|Q14C86-4|GAPD1_HUMAN sp|Q14C86-5|GAPD1_HUMAN sp|Q14C86-6|GAPD1_HUMAN sp|Q14C86|GAPD1_HUMAN tr|F8W9S7|F8W9S7_HUMAN	1.0000	Isoform of Q14C86, Isoform 2 of GTPase-activating protein and VPS9 domain-containing protein 1 OS=Homo sapiens GN=GAPVD1;Isoform of Q14C86, Isoform 3 of GTPase-activating protein and VPS9 domain-containing protein 1 OS=Homo sapiens GN=GAPVD1;Isoform of Q14C86, Isoform 4 of GTPase-activating protein and VPS9 domain-containing protein 1 OS=Homo sapiens GN=GAPVD1;Isoform of Q14C86, Isoform 5 of GTPa…	3.3	4	0.029	ILEDTQFVDGYK+LAFYPNQDGDILR+LSAQAQVAEDILDKYR+TLSCVDR
562a	sp|Q14244-6|MAP7_HUMAN sp|Q14244-7|MAP7_HUMAN sp|Q14244|MAP7_HUMAN tr|A0A087WZ40|A0A087WZ40_HUMAN	1.0000	Isoform of Q14244, Isoform 6 of Ensconsin OS=Homo sapiens GN=MAP7;Isoform of Q14244, Isoform 7 of Ensconsin OS=Homo sapiens GN=MAP7;Ensconsin OS=Homo sapiens GN=MAP7 PE=1 SV=1;Isoform of Q14244, Ensconsin OS=Homo sapiens GN=MAP7 PE=1 SV=1	4.4	4	0.034	EIVWLER+LLTPTHSFLAR+LSSSSATLLNSPDR
554a	sp|Q13608-3|PEX6_HUMAN sp|Q13608|PEX6_HUMAN	1.0000	Isoform of Q13608, Isoform 3 of Peroxisome assembly factor 2 OS=Homo sapiens GN=PEX6;Peroxisome assembly factor 2 OS=Homo sapiens GN=PEX6 PE=1 SV=2	7.6	4	0.038	ALTAHLPLGQEVNLAQLAR+AQDLPADVQTAFPHELEVPALSEGQR+LLALGSGAWVR+LQPSVSEQELLR
540a	sp|Q12769|NU160_HUMAN tr|E9PR16|E9PR16_HUMAN tr|G3V198|G3V198_HUMAN	1.0000	Nuclear pore complex protein Nup160 OS=Homo sapiens GN=NUP160 PE=1 SV=3;Isoform of Q12769, Nuclear pore complex protein Nup160 (Fragment) OS=Homo sapiens GN=NUP160 PE=1 SV=2;Isoform of Q12769, Nuclear pore complex protein Nup160 (Fragment) OS=Homo sapiens GN=NUP160 PE=1 SV=2	4.2	4	0.035	GFNPAQPLNIR+LLTGWMPTAIR+SFVELSGAER+YSESAGGFYYVESGK
536a	sp|Q07021|C1QBP_HUMAN	1.0000	Complement component 1 Q subcomponent-binding protein, mitochondrial OS=Homo sapiens GN=C1QBP PE=1 SV=1	14.9	4	0.038	AFVDFLSDEIKEER+EVSFQSTGESEWK+MSGGWELELNGTEAK
529a	sp|Q01844-3|EWS_HUMAN sp|Q01844-5|EWS_HUMAN sp|Q01844-6|EWS_HUMAN sp|Q01844|EWS_HUMAN tr|B0QYK0|B0QYK0_HUMAN	1.0000	Isoform of Q01844, Isoform 3 of RNA-binding protein EWS OS=Homo sapiens GN=EWSR1;Isoform of Q01844, Isoform 5 of RNA-binding protein EWS OS=Homo sapiens GN=EWSR1;Isoform of Q01844, Isoform 6 of RNA-binding protein EWS OS=Homo sapiens GN=EWSR1;RNA-binding protein EWS OS=Homo sapiens GN=EWSR1 PE=1 SV=1;Isoform of Q01844, RNA-binding protein EWS OS=Homo sapiens GN=EWSR1 PE=1 SV=1	6.3	4	0.038	GDATVSYEDPPTAK+QDHPSSMGVYGQESGGFSGPGENR
527a	sp|Q01085-2|TIAR_HUMAN sp|Q01085|TIAR_HUMAN	1.0000	Isoform of Q01085, Isoform 2 of Nucleolysin TIAR OS=Homo sapiens GN=TIAL1;Nucleolysin TIAR OS=Homo sapiens GN=TIAL1 PE=1 SV=1	16.5	4	0.034	DTSNHFHVFVGDLSPEITTEDIK+FEDVVNQSSPK+GYGFVSFYNK+LDAENAIVHMGGQWLGGR
511a	sp|P63208|SKP1_HUMAN tr|E5RJR5|E5RJR5_HUMAN	1.0000	S-phase kinase-associated protein 1 OS=Homo sapiens GN=SKP1 PE=1 SV=2;Isoform of P63208, S-phase kinase-associated protein 1 OS=Homo sapiens GN=SKP1 PE=1 SV=1	28.2	4	0.035	NDFTEEEEAQVR+TFNIKNDFTEEEEAQVR+TMLEDLGMDDEGDDDPVPLPNVNAAILK+TMLEDLGMDDEGDDDPVPLPNVNAAILKK
504a	sp|P62826|RAN_HUMAN tr|B5MDF5|B5MDF5_HUMAN tr|J3KQE5|J3KQE5_HUMAN	1.0000	GTP-binding nuclear protein Ran OS=Homo sapiens GN=RAN PE=1 SV=3;Isoform of P62826, GTP-binding nuclear protein Ran OS=Homo sapiens GN=RAN PE=1 SV=1;Isoform of P62826, GTP-binding nuclear protein Ran (Fragment) OS=Homo sapiens GN=RAN PE=1 SV=1	18.5	4	0.037	FNVWDTAGQEK+HLTGEFEK+LVLVGDGGTGK+NLQYYDISAK
498a	sp|P62316|SMD2_HUMAN	1.0000	Small nuclear ribonucleoprotein Sm D2 OS=Homo sapiens GN=SNRPD2 PE=1 SV=1	32.2	4	0.031	GDSVIVVLR+REEEEFNTGPLSVLTQSVK+SEMTPEELQK
496a	sp|P62280|RS11_HUMAN tr|M0QZC5|M0QZC5_HUMAN	1.0000	40S ribosomal protein S11 OS=Homo sapiens GN=RPS11 PE=1 SV=3;Isoform of P62280, 40S ribosomal protein S11 OS=Homo sapiens GN=RPS11 PE=1 SV=1	29.7	4	0.036	EAIEGTYIDKK+ILSGVVTK+QPTIFQNK+VLLGETGK
492c	sp|P27348|1433T_HUMAN	1.0000	14-3-3 protein theta OS=Homo sapiens GN=YWHAQ PE=1 SV=1	16.7	4	0.022	AVTEQGAELSNEER+KQTIDNSQGAYQEAFDISK+NLLSVAYK
491a	sp|P62249|RS16_HUMAN tr|A0A087WZ27|A0A087WZ27_HUMAN tr|M0R210|M0R210_HUMAN	1.0000	40S ribosomal protein S16 OS=Homo sapiens GN=RPS16 PE=1 SV=2;Isoform of Q03938, Zinc finger protein 90 OS=Homo sapiens GN=ZNF90 PE=4 SV=2;Isoform of P62249, 40S ribosomal protein S16 OS=Homo sapiens GN=RPS16 PE=1 SV=1	17.1	4	0.038	EIKDILIQYDR+GPLQSVQVFGR
483a	sp|P61353|RL27_HUMAN	1.0000	60S ribosomal protein L27 OS=Homo sapiens GN=RPL27 PE=1 SV=2	36.8	4	0.030	DVFRDPALKR+NIDDGTSDRPYSHALVAGIDR+VVLVLAGR+VYNYNHLMPTR
478a	sp|P60900|PSA6_HUMAN tr|G3V295|G3V295_HUMAN tr|G3V5Z7|G3V5Z7_HUMAN	1.0000	Proteasome subunit alpha type-6 OS=Homo sapiens GN=PSMA6 PE=1 SV=1;Isoform of P60900, Proteasome subunit alpha type OS=Homo sapiens GN=PSMA6 PE=1 SV=1;Isoform of P60900, Proteasome subunit alpha type OS=Homo sapiens GN=PSMA6 PE=1 SV=1	20.7	4	0.038	AINQGGLTSVAVR+HITIFSPEGR+LYQVEYAFK+QTESTSFLEK
474a	sp|P60228|EIF3E_HUMAN	1.0000	Eukaryotic translation initiation factor 3 subunit E OS=Homo sapiens GN=EIF3E PE=1 SV=1	8.5	4	0.033	LGHVVMGNNAVSPYQQVIEK+QLQAETEPIVK+WIVNLIR
472a	sp|P58107|EPIPL_HUMAN tr|A0A075B730|A0A075B730_HUMAN tr|A0A087X1U6|A0A087X1U6_HUMAN	1.0000	Epiplakin OS=Homo sapiens GN=EPPK1 PE=1 SV=2;Isoform of P58107, Epiplakin OS=Homo sapiens GN=EPPK1 PE=1 SV=2;Isoform of P58107, Epiplakin OS=Homo sapiens GN=EPPK1 PE=1 SV=1	6.4	4	0.034	AAVIGPDVFAK+LLEAQIATGGVIDPVHSHR+LSVEEAVAAGVVGGEIQEK+TLQEVTEMDSVKR
466a	sp|P56192|SYMC_HUMAN	1.0000	Methionine--tRNA ligase, cytoplasmic OS=Homo sapiens GN=MARS PE=1 SV=2	3.8	4	0.032	GFVLQDTVEQLR+ITQDIFQQLLKR+LENDQIESLR
464a	sp|P55786|PSA_HUMAN tr|E9PLK3|E9PLK3_HUMAN	1.0000	Puromycin-sensitive aminopeptidase OS=Homo sapiens GN=NPEPPS PE=1 SV=2;Isoform of P55786, Puromycin-sensitive aminopeptidase OS=Homo sapiens GN=NPEPPS PE=1 SV=1	6.7	4	0.036	AGIISTVEVLK+ATFDISLVVPK+DAESIHQYLLQR+VLTFALSEEVRPQDTVSVIGGVAGGSK
452a	sp|P52565|GDIR1_HUMAN tr|J3KRE2|J3KRE2_HUMAN tr|J3KTF8|J3KTF8_HUMAN tr|J3QQX2|J3QQX2_HUMAN	1.0000	Rho GDP-dissociation inhibitor 1 OS=Homo sapiens GN=ARHGDIA PE=1 SV=3;Isoform of P52565, Rho GDP-dissociation inhibitor 1 OS=Homo sapiens GN=ARHGDIA PE=1 SV=1;Isoform of P52565, Rho GDP-dissociation inhibitor 1 (Fragment) OS=Homo sapiens GN=ARHGDIA PE=1 SV=7;Isoform of P52565, Rho GDP-dissociation inhibitor 1 OS=Homo sapiens GN=ARHGDIA PE=1 SV=1	24.8	4	0.036	AEEYEFLTPVEEAPK+SIQEIQELDKDDESLR+SIQEIQELDKDDESLRK
447a	sp|P51648-2|AL3A2_HUMAN sp|P51648|AL3A2_HUMAN tr|J3QRD1|J3QRD1_HUMAN	1.0000	Isoform of P51648, Isoform 2 of Fatty aldehyde dehydrogenase OS=Homo sapiens GN=ALDH3A2;Fatty aldehyde dehydrogenase OS=Homo sapiens GN=ALDH3A2 PE=1 SV=1;Isoform of P51648, Fatty aldehyde dehydrogenase OS=Homo sapiens GN=ALDH3A2 PE=1 SV=1	11.7	4	0.038	IAFGGETDEATR+ILSLLEGQK+NVDEAINFINER+YIAPTVLTDVDPK
437a	sp|P50502|F10A1_HUMAN sp|Q8IZP2|ST134_HUMAN tr|A0A087X1H6|A0A087X1H6_HUMAN tr|F6VDH7|F6VDH7_HUMAN tr|H7C3I1|H7C3I1_HUMAN tr|Q3KNR6|Q3KNR6_HUMAN	1.0000	Hsc70-interacting protein OS=Homo sapiens GN=ST13 PE=1 SV=2;Putative protein FAM10A4 OS=Homo sapiens GN=ST13P4 PE=5 SV=1;Isoform of P50502, Hsc70-interacting protein OS=Homo sapiens GN=ST13 PE=1 SV=1;Isoform of P50502, Hsc70-interacting protein (Fragment) OS=Homo sapiens GN=ST13 PE=1 SV=1;Isoform of P50502, Hsc70-interacting protein (Fragment) OS=Homo sapiens GN=ST13 PE=1 SV=1;Isoform of P50502, …	25.3	4	0.038	AIDLFTDAIK+AIEINPDSAQPYK+VAAIEALNDGELQK
433a	sp|P49959-2|MRE11_HUMAN sp|P49959-3|MRE11_HUMAN sp|P49959|MRE11_HUMAN tr|F5GXT0|F5GXT0_HUMAN tr|F8W7U8|F8W7U8_HUMAN	1.0000	Isoform of P49959, Isoform 2 of Double-strand break repair protein MRE11A OS=Homo sapiens GN=MRE11A;Isoform of P49959, Isoform 3 of Double-strand break repair protein MRE11A OS=Homo sapiens GN=MRE11A;Double-strand break repair protein MRE11A OS=Homo sapiens GN=MRE11A PE=1 SV=3;Isoform of P49959, Double-strand break repair protein MRE11A OS=Homo sapiens GN=MRE11A PE=1 SV=1;Isoform of P49959, Doubl…	16.3	4	0.033	GNDTFVTLDEILR+IALYGLGSIPDER+IDISPVLLQK
429a	sp|P49720|PSB3_HUMAN tr|A0A087WUL2|A0A087WUL2_HUMAN	1.0000	Proteasome subunit beta type-3 OS=Homo sapiens GN=PSMB3 PE=1 SV=2;Isoform of P49720, Proteasome subunit beta type-3 (Fragment) OS=Homo sapiens GN=PSMB3 PE=1 SV=1	25.5	4	0.035	FGIQAQMVTTDFQK+FGPYYTEPVIAGLDPK+LNLYELK
428a	sp|P49419-2|AL7A1_HUMAN sp|P49419|AL7A1_HUMAN	1.0000	Isoform of P49419, Isoform 2 of Alpha-aminoadipic semialdehyde dehydrogenase OS=Homo sapiens GN=ALDH7A1;Alpha-aminoadipic semialdehyde dehydrogenase OS=Homo sapiens GN=ALDH7A1 PE=1 SV=5	10.4	4	0.031	ESGSDAWKQYMRR+IWADIPAPK+VGNPWDPNVLYGPLHTK+VNLLSFTGSTQVGK
419a	sp|P47756-2|CAPZB_HUMAN sp|P47756|CAPZB_HUMAN	1.0000	Isoform of P47756, Isoform 2 of F-actin-capping protein subunit beta OS=Homo sapiens GN=CAPZB;F-actin-capping protein subunit beta OS=Homo sapiens GN=CAPZB PE=1 SV=4	29.8	4	0.035	KLEVEANNAFDQYR+MSDQQLDCALDLMRR+SPWSNKYDPPLEDGAMPSAR+SSGRTAHYKLTSTVMLWLQTNK+STLNEIYFGK
405a	sp|P42765|THIM_HUMAN tr|A0A0B4J2A4|A0A0B4J2A4_HUMAN	1.0000	3-ketoacyl-CoA thiolase, mitochondrial OS=Homo sapiens GN=ACAA2 PE=1 SV=2;Isoform of P42765, 3-ketoacyl-CoA thiolase, mitochondrial OS=Homo sapiens GN=ACAA2 PE=1 SV=1	12.9	4	0.034	AANDAGYFNDEMAPIEVK+DFTATDLSEFAAK+TNVNGGAIALGHPLGGSGSR
46	sp|P13667|PDIA4_HUMAN	1.0000	Protein disulfide-isomerase A4 OS=Homo sapiens GN=PDIA4 PE=1 SV=2	7.3	4	0.038	DLGLSESGEDVNAAILDESGKK+IDATSASVLASR+VSQGQLVVMQPEK
402a	sp|P42167|LAP2B_HUMAN tr|G5E972|G5E972_HUMAN	1.0000	Isoform of P42166, Lamina-associated polypeptide 2, isoforms beta/gamma OS=Homo sapiens GN=TMPO PE=1 SV=2;Isoform of P42166, Lamina-associated polypeptide 2, isoforms beta/gamma OS=Homo sapiens GN=TMPO PE=1 SV=1	17.1	4	0.024	GPPDFSSDEEREPTPVLGSGAAAAGR+HASPILPITEFSDIPR+SSTPLPTISSSAENTR+YGVNPGPIVGTTR
44	sp|P13010|XRCC5_HUMAN	1.0000	X-ray repair cross-complementing protein 5 OS=Homo sapiens GN=XRCC5 PE=1 SV=3	8.5	4	0.037	DQVTAQEIFQDNHEDGPTAK+KKDQVTAQEIFQDNHEDGPTAK+TEQGGAHFSVSSLAEGSVTSVGSVNPAENFR+TLFPLIEAK
387a	sp|P35232|PHB_HUMAN tr|C9JW96|C9JW96_HUMAN tr|C9JZ20|C9JZ20_HUMAN tr|E7ESE2|E7ESE2_HUMAN tr|E9PCW0|E9PCW0_HUMAN	1.0000	Prohibitin OS=Homo sapiens GN=PHB PE=1 SV=1;Isoform of P35232, Prohibitin (Fragment) OS=Homo sapiens GN=PHB PE=1 SV=2;Isoform of P35232, Prohibitin (Fragment) OS=Homo sapiens GN=PHB PE=1 SV=1;Isoform of P35232, Prohibitin (Fragment) OS=Homo sapiens GN=PHB PE=1 SV=2;Isoform of P35232, Prohibitin (Fragment) OS=Homo sapiens GN=PHB PE=1 SV=2	26.9	4	0.038	AATFGLILDDVSLTHLTFGK+FDAGELITQR+IFTSIGEDYDER+ILFRPVASQLPR
386a	sp|P35221-2|CTNA1_HUMAN sp|P35221|CTNA1_HUMAN	1.0000	Isoform of P35221, Isoform 2 of Catenin alpha-1 OS=Homo sapiens GN=CTNNA1;Catenin alpha-1 OS=Homo sapiens GN=CTNNA1 PE=1 SV=1	9.6	4	0.035	LLEPLVTQVTTLVNTNSK+NLMNAVVQTVK+QLQQAVTGISNAAQATASDDASQHQGGGGGELAYALNNFDK+TSVQTEDDQLIAGQSAR
380a	sp|P31948-2|STIP1_HUMAN sp|P31948|STIP1_HUMAN	1.0000	Isoform of P31948, Isoform 2 of Stress-induced-phosphoprotein 1 OS=Homo sapiens GN=STIP1;Stress-induced-phosphoprotein 1 OS=Homo sapiens GN=STIP1 PE=1 SV=1	7.2	4	0.031	LAYINPDLALEEK+LMDVGLIAIR+TYEEGLKHEANNPQLK
369a	sp|P28072|PSB6_HUMAN	1.0000	Proteasome subunit beta type-6 OS=Homo sapiens GN=PSMB6 PE=1 SV=4	17.6	4	0.038	LAAIAESGVER+QVLLGDQIPK+TTTGSYIANR+VTDKLTPIHDR
339a	sp|P22102|PUR2_HUMAN	1.0000	Trifunctional purine biosynthetic protein adenosine-3 OS=Homo sapiens GN=GART PE=1 SV=1	4.9	4	0.035	AFAHITGGGLLENIPR+IYSHSLLPVLR+KIEFVVVGPEAPLAAGIVGNLR
38	sp|P08574|CY1_HUMAN	1.0000	Cytochrome c1, heme protein, mitochondrial OS=Homo sapiens GN=CYC1 PE=1 SV=3	8.9	4	0.037	GLLSSLDHTSIR+GLLSSLDHTSIRR+LFDYFPKPYPNSEAAR
323b	sp|Q13011|ECH1_HUMAN	1.0000	Delta(3,5)-Delta(2,4)-dienoyl-CoA isomerase, mitochondrial OS=Homo sapiens GN=ECH1 PE=1 SV=2	17.7	4	0.038	EVDVGLAADVGTLQR+LTGSSAQEEASGVALGEAPDHSYESLR+VIGNQSLVNELAFTAR
323a	sp|P14866-2|HNRPL_HUMAN sp|P14866|HNRPL_HUMAN tr|M0QXS5|M0QXS5_HUMAN	1.0000	Isoform of P14866, Isoform 2 of Heterogeneous nuclear ribonucleoprotein L OS=Homo sapiens GN=HNRNPL;Heterogeneous nuclear ribonucleoprotein L OS=Homo sapiens GN=HNRNPL PE=1 SV=2;Isoform of P14866, Heterogeneous nuclear ribonucleoprotein L (Fragment) OS=Homo sapiens GN=HNRNPL PE=1 SV=1	10.5	4	0.037	NDQDTWDYTNPNLSGQGDPGSNPNKR+NPNGPYPYTLK+SSSGLLEWESK
319a	sp|P13861-2|KAP2_HUMAN sp|P13861|KAP2_HUMAN	1.0000	Isoform of P13861, Isoform 2 of cAMP-dependent protein kinase type II-alpha regulatory subunit OS=Homo sapiens GN=PRKAR2A;cAMP-dependent protein kinase type II-alpha regulatory subunit OS=Homo sapiens GN=PRKAR2A PE=1 SV=2	16.8	4	0.038	AATIVATSEGSLWGLDR+ADEHVIDQGDDGDNFYVIER+APASVLPAATPR+GQYFGELALVTNKPR
296a	sp|P08243-2|ASNS_HUMAN sp|P08243|ASNS_HUMAN	1.0000	Isoform of P08243, Isoform 2 of Asparagine synthetase [glutamine-hydrolyzing] OS=Homo sapiens GN=ASNS;Asparagine synthetase [glutamine-hydrolyzing] OS=Homo sapiens GN=ASNS PE=1 SV=4	10.4	4	0.033	EAFSDGITSVK+ETFEDSNLIPK+IGCLLSGGLDSSLVAATLLK+LAVVDPLFGMQPIR
295e	sp|Q9NQH7-2|XPP3_HUMAN sp|Q9NQH7-4|XPP3_HUMAN sp|Q9NQH7|XPP3_HUMAN	1.0000	Isoform of Q9NQH7, Isoform 2 of Probable Xaa-Pro aminopeptidase 3 OS=Homo sapiens GN=XPNPEP3;Isoform of Q9NQH7, Isoform 4 of Probable Xaa-Pro aminopeptidase 3 OS=Homo sapiens GN=XPNPEP3;Probable Xaa-Pro aminopeptidase 3 OS=Homo sapiens GN=XPNPEP3 PE=1 SV=1	10.5	4	0.024	AILFVPR+APVEEAFLYAK+SGTDGAIALTGVDEAYTLEEFQHLLPK
289a	sp|P07355-2|ANXA2_HUMAN sp|P07355|ANXA2_HUMAN tr|H0YMD0|H0YMD0_HUMAN tr|H0YMU9|H0YMU9_HUMAN tr|H0YN42|H0YN42_HUMAN	1.0000	Isoform of P07355, Isoform 2 of Annexin A2 OS=Homo sapiens GN=ANXA2;Annexin A2 OS=Homo sapiens GN=ANXA2 PE=1 SV=2;Isoform of P07355, Annexin (Fragment) OS=Homo sapiens GN=ANXA2 PE=1 SV=1;Isoform of P07355, Annexin OS=Homo sapiens GN=ANXA2 PE=1 SV=1;Isoform of P07355, Annexin (Fragment) OS=Homo sapiens GN=ANXA2 PE=1 SV=1	18.5	4	0.037	AEDGSVIDYELIDQDAR+GVDEVTIVNILTNR+RAEDGSVIDYELIDQDAR+TNQELQEINR
283b	sp|Q00537-2|CDK17_HUMAN sp|Q00537|CDK17_HUMAN tr|F5H6Z0|F5H6Z0_HUMAN	1.0000	Isoform of Q00537, Isoform 2 of Cyclin-dependent kinase 17 OS=Homo sapiens GN=CDK17;Cyclin-dependent kinase 17 OS=Homo sapiens GN=CDK17 PE=1 SV=2;Isoform of Q00537, Cyclin-dependent kinase 17 OS=Homo sapiens GN=CDK17 PE=1 SV=1	7.9	4	0.030	IADFGLAR+IHALPESVSIFSLK+LGEGTYATVYK+YKPQPLINHAPR
270a	sp|P00505|AATM_HUMAN	1.0000	Aspartate aminotransferase, mitochondrial OS=Homo sapiens GN=GOT2 PE=1 SV=3	9.8	4	0.038	ASAELALGENSEVLK+FVTVQTISGTGALR+IAAAILNTPDLR+IAAAILNTPDLRK
259a	sp|O94972-2|TRI37_HUMAN sp|O94972-3|TRI37_HUMAN sp|O94972|TRI37_HUMAN	1.0000	Isoform of O94972, Isoform 2 of E3 ubiquitin-protein ligase TRIM37 OS=Homo sapiens GN=TRIM37;Isoform of O94972, Isoform 3 of E3 ubiquitin-protein ligase TRIM37 OS=Homo sapiens GN=TRIM37;E3 ubiquitin-protein ligase TRIM37 OS=Homo sapiens GN=TRIM37 PE=1 SV=2	8.3	4	0.031	ALDSDAVVVAVFSGLPAVEK+DLSPPDNHLSPQNDDALETR+LDLLANEGYLNPQNDTVILR+LTIELSR
248a	sp|O75396|SC22B_HUMAN	1.0000	Vesicle-trafficking protein SEC22b OS=Homo sapiens GN=SEC22B PE=1 SV=4	25.6	4	0.036	GEALSALDSK+IMVANIEEVLQR+NLGSINTELQDVQR+VADGLPLAASMQEDEQSGR
247a	sp|O75376-2|NCOR1_HUMAN sp|O75376|NCOR1_HUMAN	1.0000	Isoform of O75376, Isoform 2 of Nuclear receptor corepressor 1 OS=Homo sapiens GN=NCOR1;Nuclear receptor corepressor 1 OS=Homo sapiens GN=NCOR1 PE=1 SV=2	2.9	4	0.031	NQVSSQTPQQPPTSTFQNSPSALVSTPVR+SSHLEVSQASQLLQQQQQQQLR+VSAAVLPLVHPLPEGLR
246a	sp|O75251-2|NDUS7_HUMAN sp|O75251|NDUS7_HUMAN tr|F5GXJ1|F5GXJ1_HUMAN tr|F5H5N1|F5H5N1_HUMAN	1.0000	Isoform of O75251, Isoform 2 of NADH dehydrogenase [ubiquinone] iron-sulfur protein 7, mitochondrial OS=Homo sapiens GN=NDUFS7;NADH dehydrogenase [ubiquinone] iron-sulfur protein 7, mitochondrial OS=Homo sapiens GN=NDUFS7 PE=1 SV=3;Isoform of O75251, NADH dehydrogenase [ubiquinone] iron-sulfur protein 7, mitochondrial OS=Homo sapiens GN=NDUFS7 PE=1 SV=1;Isoform of O75251, NADH dehydrogenase [ubiq…	17.6	4	0.038	LDDLVNWAR+QSDVMIVAGTLTNK+VYDQMPEPR
232a	sp|O43819|SCO2_HUMAN	1.0000	Protein SCO2 homolog, mitochondrial OS=Homo sapiens GN=SCO2 PE=1 SV=3	16.2	4	0.038	QAAVGQGDFHLLDHR+QGPAETGGQGQPQGPGLR+SAEQISDSVR
230a	sp|O43684-2|BUB3_HUMAN sp|O43684|BUB3_HUMAN tr|J3QT28|J3QT28_HUMAN	1.0000	Isoform of O43684, Isoform 2 of Mitotic checkpoint protein BUB3 OS=Homo sapiens GN=BUB3;Mitotic checkpoint protein BUB3 OS=Homo sapiens GN=BUB3 PE=1 SV=1;Isoform of O43684, Mitotic checkpoint protein BUB3 (Fragment) OS=Homo sapiens GN=BUB3 PE=1 SV=1	18.3	4	0.038	MHDLNTDQENLVGTHDAPIR+VAVEYLDPSPEVQK+VLVWDLR+VYTLSVSGDR
227a	sp|O43347|MSI1H_HUMAN	1.0000	RNA-binding protein Musashi homolog 1 OS=Homo sapiens GN=MSI1 PE=1 SV=1	13.0	4	0.030	GFGFVTFMDQAGVDK+IFVGGLSVNTTVEDVK+MFIGGLSWQTTQEGLR
226a	sp|O43251-6|RFOX2_HUMAN sp|O43251-8|RFOX2_HUMAN	1.0000	Isoform of O43251, Isoform 6 of RNA binding protein fox-1 homolog 2 OS=Homo sapiens GN=RBFOX2;Isoform of O43251, Isoform 8 of RNA binding protein fox-1 homolog 2 OS=Homo sapiens GN=RBFOX2	14.0	4	0.038	ESELELPVPGAGGDGADPGLSK+GFGFVTFENSADADR+YAQPATATAATAAAAAAAAYSDGYGR
223a	sp|O15417|TNC18_HUMAN tr|H9KVB4|H9KVB4_HUMAN	1.0000	Trinucleotide repeat-containing gene 18 protein OS=Homo sapiens GN=TNRC18 PE=1 SV=3;Isoform of O15417, Trinucleotide repeat-containing gene 18 protein OS=Homo sapiens GN=TNRC18 PE=1 SV=1	1.4	4	0.036	IFLHDASAAAPAPVSTAPATK+KTPAPQPQAPPPQPTQPLQPK+TPAPQPQAPPPQPTQPLQPK
222a	sp|O15397|IPO8_HUMAN	1.0000	Importin-8 OS=Homo sapiens GN=IPO8 PE=1 SV=2	5.8	4	0.039	ETENDDVTNVIQK+IAAENELNQSYK+IINFAPSLLR+IIVSDHVEFPVR+TALQEVYTLAEHR
208b	sp|P27986-2|P85A_HUMAN sp|P27986-3|P85A_HUMAN sp|P27986-4|P85A_HUMAN sp|P27986-5|P85A_HUMAN sp|P27986|P85A_HUMAN	1.0000	Isoform of P27986, Isoform 2 of Phosphatidylinositol 3-kinase regulatory subunit alpha OS=Homo sapiens GN=PIK3R1;Isoform of P27986, Isoform 3 of Phosphatidylinositol 3-kinase regulatory subunit alpha OS=Homo sapiens GN=PIK3R1;Isoform of P27986, Isoform 4 of Phosphatidylinositol 3-kinase regulatory subunit alpha OS=Homo sapiens GN=PIK3R1;Isoform of P27986, Isoform 5 of Phosphatidylinositol 3-kinas…	14.1	4	0.029	MNSIKPDLIQLR+NESLAQYNPK+TAIEAFNETIK+TATGYGFAEPYNLYSSLK
206a	sp|O00264|PGRC1_HUMAN	1.0000	Membrane-associated progesterone receptor component 1 OS=Homo sapiens GN=PGRMC1 PE=1 SV=3	30.8	4	0.028	FYGPEGPYGVFAGR+IVRGDQPAASGDSDDDEPPPLPR+LLKEGEEPTVYSDEEEPKDESAR
21	sp|O75155-2|CAND2_HUMAN sp|O75155|CAND2_HUMAN	1.0000	Isoform of O75155, Isoform 2 of Cullin-associated NEDD8-dissociated protein 2 OS=Homo sapiens GN=CAND2;Cullin-associated NEDD8-dissociated protein 2 OS=Homo sapiens GN=CAND2 PE=1 SV=3	4.1	4	0.032	AVAALLTIPEVGK+AVLLEALGSPSEDVR+MLDPEPYVGEMSAVTLAR
200a	sp|E9PAV3-2|NACAM_HUMAN sp|E9PAV3|NACAM_HUMAN sp|Q13765|NACA_HUMAN tr|F8VNW4|F8VNW4_HUMAN tr|F8VZJ2|F8VZJ2_HUMAN tr|F8W0W4|F8W0W4_HUMAN tr|F8W1N5|F8W1N5_HUMAN tr|H0YHX9|H0YHX9_HUMAN	1.0000	Isoform of E9PAV3, Isoform 2 of Nascent polypeptide-associated complex subunit alpha, muscle-specific form OS=Homo sapiens GN=NACA;Nascent polypeptide-associated complex subunit alpha, muscle-specific form OS=Homo sapiens GN=NACA PE=1 SV=1;Isoform of E9PAV3, Nascent polypeptide-associated complex subunit alpha OS=Homo sapiens GN=NACA PE=1 SV=1;Isoform of E9PAV3, Nascent polypeptide-associated com…	30.9	4	0.035	IEDLSQQAQLAAAEK+NILFVITKPDVYK+SPASDTYIVFGEAK
198a	sp|A8CG34-2|P121C_HUMAN sp|A8CG34|P121C_HUMAN tr|A0A075B7F8|A0A075B7F8_HUMAN tr|A0A087WY75|A0A087WY75_HUMAN	1.0000	Isoform of A8CG34, Isoform 2 of Nuclear envelope pore membrane protein POM 121C OS=Homo sapiens GN=POM121C;Nuclear envelope pore membrane protein POM 121C OS=Homo sapiens GN=POM121C PE=1 SV=2;Isoform of A8CG34, Nuclear envelope pore membrane protein POM 121C OS=Homo sapiens GN=POM121C PE=1 SV=2;Isoform of A8CG34, Nuclear envelope pore membrane protein POM 121C OS=Homo sapiens GN=POM121C PE=1 SV=1	6.7	4	0.033	APPTLQAETATKPQATSAPSPAPK+IVPAHVPTPIQPTFGGATHSAFGLK+TVEEEDQIFLDGQENK+TVEEEDQIFLDGQENKR
179	sp|Q9Y262-2|EIF3L_HUMAN sp|Q9Y262|EIF3L_HUMAN tr|B0QY89|B0QY89_HUMAN tr|B0QY90|B0QY90_HUMAN	1.0000	Isoform of Q9Y262, Isoform 2 of Eukaryotic translation initiation factor 3 subunit L OS=Homo sapiens GN=EIF3L;Eukaryotic translation initiation factor 3 subunit L OS=Homo sapiens GN=EIF3L PE=1 SV=1;Isoform of Q9Y262, Eukaryotic translation initiation factor 3 subunit L OS=Homo sapiens GN=EIF3L PE=1 SV=1;Isoform of Q9Y262, Eukaryotic translation initiation factor 3 subunit L OS=Homo sapiens GN=EIF…	12.7	4	0.038	IDESIHLQLR+LAGFLDLTEQEFR+QLEVYTSGGDPESVAGEYGR+VFSDEVQQQAQLSTIR
163	sp|Q9HAV7|GRPE1_HUMAN	1.0000	GrpE protein homolog 1, mitochondrial OS=Homo sapiens GN=GRPEL1 PE=1 SV=2	27.2	4	0.038	DLLEVADVLEK+NSGQNLEEDMGQSEQKADPPATEK+TLRPALVGVVK+VKLEEQLKETVEK
156	sp|Q9BXW9-1|FACD2_HUMAN sp|Q9BXW9-3|FACD2_HUMAN sp|Q9BXW9-4|FACD2_HUMAN sp|Q9BXW9|FACD2_HUMAN	1.0000	Isoform of Q9BXW9, Isoform 1 of Fanconi anemia group D2 protein OS=Homo sapiens GN=FANCD2;Isoform of Q9BXW9, Isoform 3 of Fanconi anemia group D2 protein OS=Homo sapiens GN=FANCD2;Isoform of Q9BXW9, Isoform 4 of Fanconi anemia group D2 protein OS=Homo sapiens GN=FANCD2;Fanconi anemia group D2 protein OS=Homo sapiens GN=FANCD2 PE=1 SV=2	19.5	4	0.037	LLLGIDILQPAIIK+SHIANEVEENDSIFVK+TGESQNQLAVDQIAFQK
150	sp|Q9BQG0-2|MBB1A_HUMAN sp|Q9BQG0|MBB1A_HUMAN tr|I3L1L3|I3L1L3_HUMAN	1.0000	Isoform of Q9BQG0, Isoform 2 of Myb-binding protein 1A OS=Homo sapiens GN=MYBBP1A;Myb-binding protein 1A OS=Homo sapiens GN=MYBBP1A PE=1 SV=2;Isoform of Q9BQG0, Myb-binding protein 1A (Fragment) OS=Homo sapiens GN=MYBBP1A PE=1 SV=1	6.1	4	0.037	LLGAALPLLTK+LLQALAQYQNHLQEQPR+LVGSVNLFSDENVPR+VPAQANGTPTTKSPAPGAPTR+VYSTALSSFLTK
146	sp|Q96RT7-2|GCP6_HUMAN sp|Q96RT7-3|GCP6_HUMAN sp|Q96RT7|GCP6_HUMAN tr|E7EQL8|E7EQL8_HUMAN	1.0000	Isoform of Q96RT7, Isoform 2 of Gamma-tubulin complex component 6 OS=Homo sapiens GN=TUBGCP6;Isoform of Q96RT7, Isoform 3 of Gamma-tubulin complex component 6 OS=Homo sapiens GN=TUBGCP6;Gamma-tubulin complex component 6 OS=Homo sapiens GN=TUBGCP6 PE=1 SV=3;Isoform of Q96RT7, Gamma-tubulin complex component 6 OS=Homo sapiens GN=TUBGCP6 PE=1 SV=1	4.4	4	0.037	VGENVSDVAPIR+VGENVSDVAPTQPR+VGENVSDVAPTRPR+VSLFGALVHSR
145	sp|Q96QK1|VPS35_HUMAN	1.0000	Vacuolar protein sorting-associated protein 35 OS=Homo sapiens GN=VPS35 PE=1 SV=2	4.3	4	0.030	IREDLPNLESSEETEQINK+SEDPDQQYLILNTAR
141	sp|Q96CS3|FAF2_HUMAN	1.0000	FAS-associated factor 2 OS=Homo sapiens GN=FAF2 PE=1 SV=2	13.5	4	0.037	FQIEANFPR+IYSYVVSRPQPR+LNEQEGVPSVFNPPPSRPLQVNTADHR+QQQDEAYLASLR
116	sp|Q6P5Z2|PKN3_HUMAN	1.0000	Serine/threonine-protein kinase N3 OS=Homo sapiens GN=PKN3 PE=1 SV=1	8.9	4	0.036	AAVPGYPQPSGTPVKPTALTGTLQVR+ALAEAQAQLQESSQK+ISSLEASGSPEPGPELLAEELQHR+LYLPQEPTSEETPR
113	sp|Q5TH69|BIG3_HUMAN	1.0000	Brefeldin A-inhibited guanine nucleotide-exchange protein 3 OS=Homo sapiens GN=ARFGEF3 PE=1 SV=3	3.3	4	0.038	GLSEGQVQLLLLR+TITSAHTSSTSTSLESDSASPGVSDHGR+VLETEAVDQPDVVQR+YSESNFSVDDQDLSR
103	sp|Q14999-2|CUL7_HUMAN sp|Q14999|CUL7_HUMAN	1.0000	Isoform of Q14999, Isoform 2 of Cullin-7 OS=Homo sapiens GN=CUL7;Cullin-7 OS=Homo sapiens GN=CUL7 PE=1 SV=2	1.8	4	0.038	SEFASGNTYALYVR+VPLGPGLHAYPDELIR
101	sp|Q14693-2|LPIN1_HUMAN sp|Q14693-3|LPIN1_HUMAN sp|Q14693-4|LPIN1_HUMAN sp|Q14693-5|LPIN1_HUMAN sp|Q14693-7|LPIN1_HUMAN sp|Q14693|LPIN1_HUMAN tr|A0A0A0MS66|A0A0A0MS66_HUMAN	1.0000	Isoform of Q14693, Isoform 2 of Phosphatidate phosphatase LPIN1 OS=Homo sapiens GN=LPIN1;Isoform of Q14693, Isoform 3 of Phosphatidate phosphatase LPIN1 OS=Homo sapiens GN=LPIN1;Isoform of Q14693, Isoform 4 of Phosphatidate phosphatase LPIN1 OS=Homo sapiens GN=LPIN1;Isoform of Q14693, Isoform 5 of Phosphatidate phosphatase LPIN1 OS=Homo sapiens GN=LPIN1;Isoform of Q14693, Isoform 7 of Phosphatida…	6.0	4	0.030	DAFLEQAVSYQQFVDNPAIIDDPNLVVK+SANQSPQSVGSSGVDSGVESTSDGLR
671b	sp|Q13547|HDAC1_HUMAN	0.9999	Histone deacetylase 1 OS=Homo sapiens GN=HDAC1 PE=1 SV=1	9.1	4	0.019	LHISPSNMTNQNTNEYLEK+MTHNLLLNYGLYR+YGEYFPGTGDLR
402b	sp|P42166|LAP2A_HUMAN	0.9999	Lamina-associated polypeptide 2, isoform alpha OS=Homo sapiens GN=TMPO PE=1 SV=2	10.2	4	0.024	GPPDFSSDEEREPTPVLGSGAAAAGR+SSTPLPTISSSAENTR+TVVSHSLTTLGLEVAK+YGVNPGPIVGTTR
912a	sp|Q8WUK0|PTPM1_HUMAN	0.9998	Phosphatidylglycerophosphatase and protein-tyrosine phosphatase 1 OS=Homo sapiens GN=PTPMT1 PE=1 SV=1	17.9	4	0.026	GVITMNEEYETR+LGVEQLR+LSTVDMTGIPTLDNLQK
283d	sp|P50750-2|CDK9_HUMAN sp|P50750|CDK9_HUMAN	0.9994	Isoform of P50750, Isoform 2 of Cyclin-dependent kinase 9 OS=Homo sapiens GN=CDK9;Cyclin-dependent kinase 9 OS=Homo sapiens GN=CDK9 PE=1 SV=3	7.0	4	0.024	AYVRDPYALDLIDK+IADFGLAR+NPATTNQTEFER
310d	sp|P33176|KINH_HUMAN	0.9871	Kinesin-1 heavy chain OS=Homo sapiens GN=KIF5B PE=1 SV=1	1.3	4	0.022	ISFLENNLEQLTK+ITITNDK
655b	tr|H0YN65|H0YN65_HUMAN	0.9241	Isoform of Q8NCH0, Carbohydrate sulfotransferase 14 OS=Homo sapiens GN=CHST14 PE=1 SV=1	16.8	4	0.018	AGAGPSPAGDDVTFPEFLR+AGDADLQVR+ALLQDVLPK+DPWDLPVGQR+VLAGVLDSVDVR
655a	sp|Q8NCH0|CHSTE_HUMAN	0.9241	Carbohydrate sulfotransferase 14 OS=Homo sapiens GN=CHST14 PE=1 SV=2	15.7	4	0.018	AGAGPSPAGDDVTFPEFLR+AGDADLQVR+ALLQDVLPK+DPWDLPVGQR+VLAGVLDSVDVR
744d	sp|Q13510-2|ASAH1_HUMAN sp|Q13510-3|ASAH1_HUMAN sp|Q13510|ASAH1_HUMAN tr|E7EMM4|E7EMM4_HUMAN	0.9099	Isoform of Q13510, Isoform 2 of Acid ceramidase OS=Homo sapiens GN=ASAH1;Isoform of Q13510, Isoform 3 of Acid ceramidase OS=Homo sapiens GN=ASAH1;Acid ceramidase OS=Homo sapiens GN=ASAH1 PE=1 SV=5;Isoform of Q13510, Acid ceramidase OS=Homo sapiens GN=ASAH1 PE=1 SV=1	4.9	4	0.013	ESLDVYELDAK+LDLPPYK
846a	sp|Q9Y5Q9|TF3C3_HUMAN	1.0000	General transcription factor 3C polypeptide 3 OS=Homo sapiens GN=GTF3C3 PE=1 SV=1	4.4	3	0.029	ILNLLSPSDGER+ISLSTLQQQLGQPEK+VVDLAPLHLDAR
843a	sp|Q9Y520-3|PRC2C_HUMAN sp|Q9Y520-4|PRC2C_HUMAN sp|Q9Y520-5|PRC2C_HUMAN sp|Q9Y520-6|PRC2C_HUMAN sp|Q9Y520-7|PRC2C_HUMAN sp|Q9Y520|PRC2C_HUMAN tr|E7EPN9|E7EPN9_HUMAN	1.0000	Isoform of Q9Y520, Isoform 3 of Protein PRRC2C OS=Homo sapiens GN=PRRC2C;Isoform of Q9Y520, Isoform 4 of Protein PRRC2C OS=Homo sapiens GN=PRRC2C;Isoform of Q9Y520, Isoform 5 of Protein PRRC2C OS=Homo sapiens GN=PRRC2C;Isoform of Q9Y520, Isoform 6 of Protein PRRC2C OS=Homo sapiens GN=PRRC2C;Isoform of Q9Y520, Isoform 7 of Protein PRRC2C OS=Homo sapiens GN=PRRC2C;Protein PRRC2C OS=Homo sapiens GN=…	2.4	3	0.023	AAGSPSSSDQDEKLPGQDESTAGTSEQNDILK+RHEQFIPIAADK+VKDAQQVEPEGQEKPSPATVR
840a	sp|Q9Y446-2|PKP3_HUMAN sp|Q9Y446|PKP3_HUMAN tr|E9PKC4|E9PKC4_HUMAN	1.0000	Isoform of Q9Y446, Isoform PKP3b of Plakophilin-3 OS=Homo sapiens GN=PKP3;Plakophilin-3 OS=Homo sapiens GN=PKP3 PE=1 SV=1;Isoform of Q9Y446, Plakophilin-3 (Fragment) OS=Homo sapiens GN=PKP3 PE=1 SV=1	20.3	3	0.027	ADYDTLSLR+AGGLDWPEATEVSPSR+LSSGFDDIDLPSAVK
839a	sp|Q9Y3U8|RL36_HUMAN	1.0000	60S ribosomal protein L36 OS=Homo sapiens GN=RPL36 PE=1 SV=3	21.0	3	0.023	EELSNVLAAMR+KREELSNVLAAMR+YPMAVGLNK
837a	sp|Q9Y3D0|MIP18_HUMAN tr|H3BNV7|H3BNV7_HUMAN	1.0000	Mitotic spindle-associated MMXD complex subunit MIP18 OS=Homo sapiens GN=FAM96B PE=1 SV=1;Isoform of Q9Y3D0, Mitotic spindle-associated MMXD complex subunit MIP18 (Fragment) OS=Homo sapiens GN=FAM96B PE=1 SV=1	18.0	3	0.028	EIFDLIR+SGERPVTAGEEDEQVPDSIDAR
828a	sp|Q9Y266|NUDC_HUMAN	1.0000	Nuclear migration protein nudC OS=Homo sapiens GN=NUDC PE=1 SV=1	12.4	3	0.026	LITQTFSHHNQLAQK+LKPNLGNGADLPNYR+LVSSDPEINTK
816a	sp|Q9ULT8|HECD1_HUMAN tr|A0A087X2H1|A0A087X2H1_HUMAN	1.0000	E3 ubiquitin-protein ligase HECTD1 OS=Homo sapiens GN=HECTD1 PE=1 SV=3;Isoform of Q9ULT8, E3 ubiquitin-protein ligase HECTD1 OS=Homo sapiens GN=HECTD1 PE=1 SV=1	1.8	3	0.028	GQVKPSTSSQPILSAPGPTK+ILYIVASDPYSR+SELPDSIESALQGDER
814a	sp|Q9UKV5|AMFR_HUMAN	1.0000	E3 ubiquitin-protein ligase AMFR OS=Homo sapiens GN=AMFR PE=1 SV=2	9.6	3	0.027	FPWPSLR+SDSIRPALNSPVERPSSDQEEGETSAQTER+VREEHQGENLDENLVPVAAAEGRPR
807a	sp|Q9UI09|NDUAC_HUMAN	1.0000	NADH dehydrogenase [ubiquinone] 1 alpha subcomplex subunit 12 OS=Homo sapiens GN=NDUFA12 PE=1 SV=1	35.9	3	0.028	FNVTGTPEQYVPYSTTR+GLQQITGHGGLR+IQEWIPPSTPYK+YYEDNKQFFGR
799a	sp|Q9UET6-2|TRM7_HUMAN sp|Q9UET6|TRM7_HUMAN	1.0000	Isoform of Q9UET6, Isoform 2 of Putative tRNA (cytidine(32)/guanosine(34)-2'-O)-methyltransferase OS=Homo sapiens GN=FTSJ1;Putative tRNA (cytidine(32)/guanosine(34)-2'-O)-methyltransferase OS=Homo sapiens GN=FTSJ1 PE=1 SV=2	7.0	3	0.027	EFQLFQGVTR+SYPLDLEGGSEYK
786a	sp|Q9P0L0-2|VAPA_HUMAN sp|Q9P0L0|VAPA_HUMAN	1.0000	Isoform of Q9P0L0, Isoform 2 of Vesicle-associated membrane protein-associated protein A OS=Homo sapiens GN=VAPA;Vesicle-associated membrane protein-associated protein A OS=Homo sapiens GN=VAPA PE=1 SV=3	18.9	3	0.030	FKGPFTDVVTTNLK+GPFTDVVTTNLK+HEQILVLDPPTDLK+QDGPMPKPHSVSLNDTETR
87	sp|Q02878|RL6_HUMAN	1.0000	60S ribosomal protein L6 OS=Homo sapiens GN=RPL6 PE=1 SV=3	12.8	3	0.028	AVDSQILPK+HLTDAYFK+HQEGEIFDTEKEKYEITEQR
774a	sp|Q9NVW2|RNF12_HUMAN	1.0000	E3 ubiquitin-protein ligase RLIM OS=Homo sapiens GN=RLIM PE=1 SV=3	6.1	3	0.027	DNNLLGTPGESTEEELLR+FSLEINVNR+QQISGPELLSR
771a	sp|Q9NVE7|PANK4_HUMAN tr|A0A0G2JR38|A0A0G2JR38_HUMAN tr|E9PHT6|E9PHT6_HUMAN tr|H0YA26|H0YA26_HUMAN	1.0000	Pantothenate kinase 4 OS=Homo sapiens GN=PANK4 PE=1 SV=1;Isoform of Q9NVE7, Pantothenate kinase 4 OS=Homo sapiens GN=PANK4 PE=1 SV=1;Isoform of Q9NVE7, Pantothenate kinase 4 (Fragment) OS=Homo sapiens GN=PANK4 PE=1 SV=2;Isoform of Q9NVE7, Pantothenate kinase 4 (Fragment) OS=Homo sapiens GN=PANK4 PE=1 SV=1	9.3	3	0.022	DVYGGAHQTLGLSGNLIASSFGK+GEVQALFLR+QQPFAYGTLTVR
770a	sp|Q9NUJ3|T11L1_HUMAN tr|E9PJ55|E9PJ55_HUMAN	1.0000	T-complex protein 11-like protein 1 OS=Homo sapiens GN=TCP11L1 PE=1 SV=1;Isoform of Q9NUJ3, T-complex protein 11-like protein 1 OS=Homo sapiens GN=TCP11L1 PE=1 SV=1	8.1	3	0.024	EIVPLFR+LSPVAVQNYAYLK+SNDSEEGLEDAVEGADEALQK
762a	sp|Q9NP81|SYSM_HUMAN tr|M0QWZ7|M0QWZ7_HUMAN	1.0000	Serine--tRNA ligase, mitochondrial OS=Homo sapiens GN=SARS2 PE=1 SV=1;Isoform of Q9NP81, Serine--tRNA ligase, mitochondrial OS=Homo sapiens GN=SARS2 PE=1 SV=1	8.1	3	0.028	EAQLEEQFYLQALK+EGYSALPQLDIER+VLDMPTQELGLPAYR
758a	sp|Q9HC21-2|TPC_HUMAN sp|Q9HC21|TPC_HUMAN tr|J3KRY6|J3KRY6_HUMAN	1.0000	Isoform of Q9HC21, Isoform 2 of Mitochondrial thiamine pyrophosphate carrier OS=Homo sapiens GN=SLC25A19;Mitochondrial thiamine pyrophosphate carrier OS=Homo sapiens GN=SLC25A19 PE=1 SV=1;Isoform of Q9HC21, Mitochondrial thiamine pyrophosphate carrier (Fragment) OS=Homo sapiens GN=SLC25A19 PE=1 SV=1	18.1	3	0.029	ALISPFDVIK+EGALGFFK+FQVAVAGSVSGLVTR
84	sp|P81605-2|DCD_HUMAN sp|P81605|DCD_HUMAN	1.0000	Isoform of P81605, Isoform 2 of Dermcidin OS=Homo sapiens GN=DCD;Dermcidin OS=Homo sapiens GN=DCD PE=1 SV=2	12.7	3	0.029	DAVEDLESVGK+LGKDAVEDLESVGK
752a	sp|Q9H7D7-2|WDR26_HUMAN sp|Q9H7D7|WDR26_HUMAN	1.0000	Isoform of Q9H7D7, Isoform 2 of WD repeat-containing protein 26 OS=Homo sapiens GN=WDR26;WD repeat-containing protein 26 OS=Homo sapiens GN=WDR26 PE=1 SV=3	5.1	3	0.028	GYNFEDLTDR+LSQSDEDVIR+SELPIAELTGHTR
748a	sp|Q9H4B6|SAV1_HUMAN tr|H0YJH0|H0YJH0_HUMAN	1.0000	Protein salvador homolog 1 OS=Homo sapiens GN=SAV1 PE=1 SV=2;Isoform of Q9H4B6, Protein salvador homolog 1 (Fragment) OS=Homo sapiens GN=SAV1 PE=1 SV=1	10.3	3	0.028	LSAPSYLAR+YYEYNHDLFQR+YYYSDNFFDGQR
745a	sp|Q9H307|PININ_HUMAN	1.0000	Pinin OS=Homo sapiens GN=PNN PE=1 SV=4	7.7	3	0.026	ESRQESDPEDDDVKKPALQSSVVATSK+IFGLLMGTLQK+LTEVPVEPVLTVHPESK
742a	sp|Q9H061|T126A_HUMAN	1.0000	Transmembrane protein 126A OS=Homo sapiens GN=TMEM126A PE=1 SV=1	11.8	3	0.025	ENITIVDISR+GNILSYWIR+SNNKENITIVDISR
741a	sp|Q9H019-3|MFR1L_HUMAN sp|Q9H019|MFR1L_HUMAN	1.0000	Isoform of Q9H019, Isoform 3 of Mitochondrial fission regulator 1-like OS=Homo sapiens GN=MTFR1L;Mitochondrial fission regulator 1-like OS=Homo sapiens GN=MTFR1L PE=1 SV=2	12.5	3	0.026	FALKEEDISR+HTWKPSPLIVMQR+TTELQDELSHLR
728a	sp|Q9BU76-3|MMTA2_HUMAN sp|Q9BU76-4|MMTA2_HUMAN sp|Q9BU76|MMTA2_HUMAN	1.0000	Isoform of Q9BU76, Isoform 3 of Multiple myeloma tumor-associated protein 2 OS=Homo sapiens GN=MMTAG2;Isoform of Q9BU76, Isoform 4 of Multiple myeloma tumor-associated protein 2 OS=Homo sapiens GN=MMTAG2;Multiple myeloma tumor-associated protein 2 OS=Homo sapiens GN=MMTAG2 PE=1 SV=1	23.9	3	0.028	EALLAALGYK+ENYLGNSLMAPVGR+LLGLGSASGSVGR
725a	sp|Q9BTY2|FUCO2_HUMAN	1.0000	Plasma alpha-L-fucosidase OS=Homo sapiens GN=FUCA2 PE=1 SV=2	6.9	3	0.029	FDPTWESLDAR+LVYAIFLK+VNGEAIYETHTWR
700a	sp|Q96R06|SPAG5_HUMAN	1.0000	Sperm-associated antigen 5 OS=Homo sapiens GN=SPAG5 PE=1 SV=2	3.5	3	0.025	LASTIADNQEQDLEK+SQLAVPHPETQDSSTQTDTSHSGITNK
76	sp|P55081|MFAP1_HUMAN	1.0000	Microfibrillar-associated protein 1 OS=Homo sapiens GN=MFAP1 PE=1 SV=2	11.8	3	0.027	DFSAPTLEDHFNK+QPPIQSTAGAVPVR+YTHLVDQDTTSFDSAWGQESAQNTK
668a	sp|Q92598-2|HS105_HUMAN sp|Q92598-3|HS105_HUMAN sp|Q92598|HS105_HUMAN	1.0000	Isoform of Q92598, Isoform Beta of Heat shock protein 105 kDa OS=Homo sapiens GN=HSPH1;Isoform of Q92598, Isoform 3 of Heat shock protein 105 kDa OS=Homo sapiens GN=HSPH1;Heat shock protein 105 kDa OS=Homo sapiens GN=HSPH1 PE=1 SV=1	4.8	3	0.028	AGGIETIANEFSDR+DISTTLNADEAVAR+NAVEEYVYEFR
666a	sp|Q8WXI2-2|CNKR2_HUMAN sp|Q8WXI2-4|CNKR2_HUMAN sp|Q8WXI2-5|CNKR2_HUMAN sp|Q8WXI2|CNKR2_HUMAN	1.0000	Isoform of Q8WXI2, Isoform 2 of Connector enhancer of kinase suppressor of ras 2 OS=Homo sapiens GN=CNKSR2;Isoform of Q8WXI2, Isoform 3 of Connector enhancer of kinase suppressor of ras 2 OS=Homo sapiens GN=CNKSR2;Isoform of Q8WXI2, Isoform 4 of Connector enhancer of kinase suppressor of ras 2 OS=Homo sapiens GN=CNKSR2;Connector enhancer of kinase suppressor of ras 2 OS=Homo sapiens GN=CNKSR2 PE=…	5.5	3	0.022	QSTLPTQK+SPTSSVATPSSTISTPTKR+STYDGLHVITGTTENSPADR
661a	sp|Q8TB37|NUBPL_HUMAN	1.0000	Iron-sulfur protein NUBPL OS=Homo sapiens GN=NUBPL PE=1 SV=3	11.9	3	0.029	EASDTGQPIVFSQPESDEAK+STTAVNLALALAANDSSK
657a	sp|Q8NE86-3|MCU_HUMAN sp|Q8NE86|MCU_HUMAN	1.0000	Isoform of Q8NE86, Isoform 3 of Calcium uniporter protein, mitochondrial OS=Homo sapiens GN=MCU;Calcium uniporter protein, mitochondrial OS=Homo sapiens GN=MCU PE=1 SV=1	9.3	3	0.027	DLLSHENAATLNDVK+LEDLKEQLAPLEK
73	sp|P52434-3|RPAB3_HUMAN sp|P52434-4|RPAB3_HUMAN sp|P52434|RPAB3_HUMAN tr|C9JLU1|C9JLU1_HUMAN	1.0000	Isoform of P52434, Isoform 3 of DNA-directed RNA polymerases I, II, and III subunit RPABC3 OS=Homo sapiens GN=POLR2H;Isoform of P52434, Isoform 4 of DNA-directed RNA polymerases I, II, and III subunit RPABC3 OS=Homo sapiens GN=POLR2H;DNA-directed RNA polymerases I, II, and III subunit RPABC3 OS=Homo sapiens GN=POLR2H PE=1 SV=4;Isoform of P52434, DNA-directed RNA polymerases I, II, and III subunit…	37.7	3	0.028	LVIASTLYEDGTLDDGEYNPTDDRPSR+VYRIEGDETSTEAATR
645a	sp|Q8IV08|PLD3_HUMAN	1.0000	Phospholipase D3 OS=Homo sapiens GN=PLD3 PE=1 SV=1	6.3	3	0.028	ALLNVVDNAR+LFVVPADEAQAR+SQLEAIFLR
642a	sp|Q86Y56|DAAF5_HUMAN tr|H0Y650|H0Y650_HUMAN	1.0000	Dynein assembly factor 5, axonemal OS=Homo sapiens GN=DNAAF5 PE=1 SV=4;Isoform of Q86Y56, Dynein assembly factor 5, axonemal (Fragment) OS=Homo sapiens GN=DNAAF5 PE=1 SV=1	5.3	3	0.029	AIQDAILEVLK+SVDDVLSHFAQR+SYYQSSVQYLYR
640a	sp|Q86VM9|ZCH18_HUMAN tr|E7ERS3|E7ERS3_HUMAN	1.0000	Zinc finger CCCH domain-containing protein 18 OS=Homo sapiens GN=ZC3H18 PE=1 SV=2;Isoform of Q86VM9, Zinc finger CCCH domain-containing protein 18 OS=Homo sapiens GN=ZC3H18 PE=1 SV=1	5.2	3	0.025	AGVQSVGEKESLEAAK+LGVSVSPSR+SSQQPSTPQQAPPGQPQQGTFVAHK
635a	sp|Q7Z736-2|PKHH3_HUMAN sp|Q7Z736-3|PKHH3_HUMAN sp|Q7Z736-4|PKHH3_HUMAN sp|Q7Z736|PKHH3_HUMAN tr|X6R3U4|X6R3U4_HUMAN	1.0000	Isoform of Q7Z736, Isoform 2 of Pleckstrin homology domain-containing family H member 3 OS=Homo sapiens GN=PLEKHH3;Isoform of Q7Z736, Isoform 3 of Pleckstrin homology domain-containing family H member 3 OS=Homo sapiens GN=PLEKHH3;Isoform of Q7Z736, Isoform 4 of Pleckstrin homology domain-containing family H member 3 OS=Homo sapiens GN=PLEKHH3;Pleckstrin homology domain-containing family H member …	10.7	3	0.030	APLETPTQLLLR+ELVPSLAEISALSQR+GPLEVTLTQPVR+LFLALQALEGAR+TEQALPDSELAEYAR
626a	sp|Q6UUV7-3|CRTC3_HUMAN sp|Q6UUV7|CRTC3_HUMAN	1.0000	Isoform of Q6UUV7, Isoform 3 of CREB-regulated transcription coactivator 3 OS=Homo sapiens GN=CRTC3;CREB-regulated transcription coactivator 3 OS=Homo sapiens GN=CRTC3 PE=1 SV=2	10.5	3	0.026	QFDGSAFGANYSSQPLDESWPR+SSASEFQPSFHQADNVR+TVLSSSLNNHPQTSVPNASALHPSLR
621a	sp|Q6P4A7|SFXN4_HUMAN	1.0000	Sideroflexin-4 OS=Homo sapiens GN=SFXN4 PE=1 SV=1	14.2	3	0.036	ATVHPDSSNLIPK+DAVPAFIEPNVR+IQSPTEETEIFYHR+YGLTGPWIK
616a	sp|Q6NZ67|MZT2B_HUMAN sp|Q6P582|MZT2A_HUMAN tr|B8ZZ87|B8ZZ87_HUMAN tr|H7C173|H7C173_HUMAN tr|H7C202|H7C202_HUMAN	1.0000	Mitotic-spindle organizing protein 2B OS=Homo sapiens GN=MZT2B PE=1 SV=1;Mitotic-spindle organizing protein 2A OS=Homo sapiens GN=MZT2A PE=1 SV=2;Isoform of Q6NZ67, Mitotic-spindle organizing protein 2B OS=Homo sapiens GN=MZT2B PE=1 SV=1;Isoform of Q6NZ67, Mitotic-spindle organizing protein 2B (Fragment) OS=Homo sapiens GN=MZT2B PE=1 SV=1;Isoform of Q6P582, Mitotic-spindle organizing protein 2A (…	34.4	3	0.028	ILVDLLK+LASEPQDPAAVSLPTSSVPETR+LNVAPLAVFQMLK
612a	sp|Q66K14-2|TBC9B_HUMAN sp|Q66K14|TBC9B_HUMAN	1.0000	Isoform of Q66K14, Isoform 2 of TBC1 domain family member 9B OS=Homo sapiens GN=TBC1D9B;TBC1 domain family member 9B OS=Homo sapiens GN=TBC1D9B PE=1 SV=3	2.6	3	0.022	ANPFFVLQR+NATLLFPESIR+QLLDSEGFLEDK
611a	sp|Q63ZY3-2|KANK2_HUMAN sp|Q63ZY3-3|KANK2_HUMAN sp|Q63ZY3|KANK2_HUMAN	1.0000	Isoform of Q63ZY3, Isoform 2 of KN motif and ankyrin repeat domain-containing protein 2 OS=Homo sapiens GN=KANK2;Isoform of Q63ZY3, Isoform 3 of KN motif and ankyrin repeat domain-containing protein 2 OS=Homo sapiens GN=KANK2;KN motif and ankyrin repeat domain-containing protein 2 OS=Homo sapiens GN=KANK2 PE=1 SV=1	7.7	3	0.020	ERVPSVAEAPQLRPAGTAAAK+EVEVVASTAAGAPAQR+LDLDFLK+VDKQNRAGYSPIMLTALATLK
606a	sp|Q5T160|SYRM_HUMAN	1.0000	Probable arginine--tRNA ligase, mitochondrial OS=Homo sapiens GN=RARS2 PE=1 SV=1	5.7	3	0.026	AAQEFFQR+LELGDVQALSLWQK+SELFSGLPQKK
604a	sp|Q5SRE5-2|NU188_HUMAN sp|Q5SRE5|NU188_HUMAN	1.0000	Isoform of Q5SRE5, Isoform 2 of Nucleoporin NUP188 homolog OS=Homo sapiens GN=NUP188;Nucleoporin NUP188 homolog OS=Homo sapiens GN=NUP188 PE=1 SV=1	2.4	3	0.028	ELSQIEAELNK+GAPSSPATGVLPSPQGK+LLYPLGGQTNLR
594a	sp|Q16718-2|NDUA5_HUMAN sp|Q16718|NDUA5_HUMAN tr|A0A087X1G1|A0A087X1G1_HUMAN tr|H7BYD0|H7BYD0_HUMAN	1.0000	Isoform of Q16718, Isoform 2 of NADH dehydrogenase [ubiquinone] 1 alpha subcomplex subunit 5 OS=Homo sapiens GN=NDUFA5;NADH dehydrogenase [ubiquinone] 1 alpha subcomplex subunit 5 OS=Homo sapiens GN=NDUFA5 PE=1 SV=3;Isoform of Q16718, NADH dehydrogenase [ubiquinone] 1 alpha subcomplex subunit 5 OS=Homo sapiens GN=NDUFA5 PE=1 SV=1;Isoform of Q16718, NADH dehydrogenase [ubiquinone] 1 alpha subcompl…	24.8	3	0.028	ILDVLEEIPK+LWEPLVEEPPADQWK
590a	sp|Q15797|SMAD1_HUMAN sp|Q99717|SMAD5_HUMAN	1.0000	Mothers against decapentaplegic homolog 1 OS=Homo sapiens GN=SMAD1 PE=1 SV=1;Mothers against decapentaplegic homolog 5 OS=Homo sapiens GN=SMAD5 PE=1 SV=1	8.2	3	0.028	RVESPVLPPVLVPR+VESPVLPPVLVPR+VGEAFHASSTSVLVDGFTDPSNNK
577a	sp|Q15019-2|SEPT2_HUMAN sp|Q15019-3|SEPT2_HUMAN sp|Q15019|SEPT2_HUMAN tr|B5MCX3|B5MCX3_HUMAN	1.0000	Isoform of Q15019, Isoform 2 of Septin-2 OS=Homo sapiens GN=SEPT2;Isoform of Q15019, Isoform 3 of Septin-2 OS=Homo sapiens GN=SEPT2;Septin-2 OS=Homo sapiens GN=SEPT2 PE=1 SV=1;Isoform of Q15019, Septin-2 OS=Homo sapiens GN=SEPT2 PE=1 SV=1	14.6	3	0.028	ASIPFSVVGSNQLIEAK+STLINSLFLTDLYPER+TVQIEASTVEIEER
573a	sp|Q14997|PSME4_HUMAN	1.0000	Proteasome activator complex subunit 4 OS=Homo sapiens GN=PSME4 PE=1 SV=2	2.5	3	0.026	AGVGEPPEPGGRPEPGPR+IAPVENDNSYDELKR+LDAESDLQLAQIK
568a	sp|Q14498-2|RBM39_HUMAN sp|Q14498-3|RBM39_HUMAN sp|Q14498|RBM39_HUMAN tr|A0A0U1RQH7|A0A0U1RQH7_HUMAN tr|G3XAC6|G3XAC6_HUMAN tr|H0Y4X3|H0Y4X3_HUMAN	1.0000	Isoform of Q14498, Isoform 2 of RNA-binding protein 39 OS=Homo sapiens GN=RBM39;Isoform of Q14498, Isoform 3 of RNA-binding protein 39 OS=Homo sapiens GN=RBM39;RNA-binding protein 39 OS=Homo sapiens GN=RBM39 PE=1 SV=2;Isoform of Q14498, RNA-binding protein 39 (Fragment) OS=Homo sapiens GN=RBM39 PE=4 SV=1;Isoform of Q14498, RNA-binding protein 39 OS=Homo sapiens GN=RBM39 PE=1 SV=1;Isoform of Q1449…	14.7	3	0.029	DLEEFFSTVGK+TGIDLGTTGR+VLGVPIIVQASQAEK
564a	sp|Q14254|FLOT2_HUMAN tr|E7EMK3|E7EMK3_HUMAN tr|J3QLD9|J3QLD9_HUMAN	1.0000	Flotillin-2 OS=Homo sapiens GN=FLOT2 PE=1 SV=2;Isoform of Q14254, Flotillin-2 OS=Homo sapiens GN=FLOT2 PE=1 SV=1;Isoform of Q14254, Flotillin-2 OS=Homo sapiens GN=FLOT2 PE=1 SV=1	9.1	3	0.025	MALVLEALPQIAAK+QIAVEAQEILR+TAEAQLAYELQGAR
64	sp|P40925-2|MDHC_HUMAN sp|P40925-3|MDHC_HUMAN sp|P40925|MDHC_HUMAN tr|B8ZZ51|B8ZZ51_HUMAN tr|B9A041|B9A041_HUMAN	1.0000	Isoform of P40925, Isoform 2 of Malate dehydrogenase, cytoplasmic OS=Homo sapiens GN=MDH1;Isoform of P40925, Isoform 3 of Malate dehydrogenase, cytoplasmic OS=Homo sapiens GN=MDH1;Malate dehydrogenase, cytoplasmic OS=Homo sapiens GN=MDH1 PE=1 SV=4;Isoform of P40925, Malate dehydrogenase, cytoplasmic OS=Homo sapiens GN=MDH1 PE=1 SV=1;Isoform of P40925, Malate dehydrogenase, cytoplasmic OS=Homo sap…	21.9	3	0.028	EVGVYEALKDDSWLK+FVEGLPINDFSR+GEFVTTVQQR
559a	sp|Q14145|KEAP1_HUMAN tr|K7ESE0|K7ESE0_HUMAN	1.0000	Kelch-like ECH-associated protein 1 OS=Homo sapiens GN=KEAP1 PE=1 SV=2;Isoform of Q14145, Kelch-like ECH-associated protein 1 (Fragment) OS=Homo sapiens GN=KEAP1 PE=1 SV=1	11.5	3	0.027	FYVQALLR+VVLASSSPVFK+YQDAPAAQFMAHK
558a	sp|Q14103-2|HNRPD_HUMAN sp|Q14103-3|HNRPD_HUMAN sp|Q14103-4|HNRPD_HUMAN sp|Q14103|HNRPD_HUMAN tr|D6RAF8|D6RAF8_HUMAN tr|D6RF44|D6RF44_HUMAN tr|H0Y8G5|H0Y8G5_HUMAN tr|H0YA96|H0YA96_HUMAN	1.0000	Isoform of Q14103, Isoform 2 of Heterogeneous nuclear ribonucleoprotein D0 OS=Homo sapiens GN=HNRNPD;Isoform of Q14103, Isoform 3 of Heterogeneous nuclear ribonucleoprotein D0 OS=Homo sapiens GN=HNRNPD;Isoform of Q14103, Isoform 4 of Heterogeneous nuclear ribonucleoprotein D0 OS=Homo sapiens GN=HNRNPD;Heterogeneous nuclear ribonucleoprotein D0 OS=Homo sapiens GN=HNRNPD PE=1 SV=1;Isoform of Q14103…	12.2	3	0.023	IFVGGLSPDTPEEK+MFIGGLSWDTTKK
550a	sp|Q13347|EIF3I_HUMAN	1.0000	Eukaryotic translation initiation factor 3 subunit I OS=Homo sapiens GN=EIF3I PE=1 SV=1	11.4	3	0.028	EGDLLFTVAK+GHFGPINSVAFHPDGK+LFDSTTLEHQK
549a	sp|Q13283|G3BP1_HUMAN	1.0000	Ras GTPase-activating protein-binding protein 1 OS=Homo sapiens GN=G3BP1 PE=1 SV=1	5.8	3	0.028	FYVHNDIFR+SSSPAPADIAQTVQEDLR
545a	sp|Q12979-4|ABR_HUMAN sp|Q12979|ABR_HUMAN	1.0000	Isoform of Q12979, Isoform 4 of Active breakpoint cluster region-related protein OS=Homo sapiens GN=ABR;Active breakpoint cluster region-related protein OS=Homo sapiens GN=ABR PE=2 SV=2	5.9	3	0.028	DGFLVEVSESSR+ISGVATDIQALK+SQGGGDGVSPTPPEGLAPGVEAGK
7	sp|O00487|PSDE_HUMAN	1.0000	26S proteasome non-ATPase regulatory subunit 14 OS=Homo sapiens GN=PSMD14 PE=1 SV=1	11.6	3	0.029	AVAVVVDPIQSVK+AVEEEDKMTPEQLAIK+VVIDAFR
526a	sp|Q01082|SPTB2_HUMAN tr|A0A087WUZ3|A0A087WUZ3_HUMAN	1.0000	Spectrin beta chain, non-erythrocytic 1 OS=Homo sapiens GN=SPTBN1 PE=1 SV=2;Isoform of Q01082, Spectrin beta chain, non-erythrocytic 1 OS=Homo sapiens GN=SPTBN1 PE=1 SV=1	1.9	3	0.026	DLDDFQSWLSR+IVSSSDVGHDEYSTQSLVK+TALPAQSAATLPAR
58	sp|P35869|AHR_HUMAN	1.0000	Aryl hydrocarbon receptor OS=Homo sapiens GN=AHR PE=1 SV=2	4.1	3	0.028	LASLLPFPQDVINKLDK+NLGIDFEDIR+SFFDVALK
506a	sp|P62854|RS26_HUMAN	1.0000	40S ribosomal protein S26 OS=Homo sapiens GN=RPS26 PE=1 SV=3	33.9	3	0.028	DISEASVFDAYVLPK+FRPAGAAPRPPPKPM+NIVEAAAVR
56	sp|P30086|PEBP1_HUMAN	1.0000	Phosphatidylethanolamine-binding protein 1 OS=Homo sapiens GN=PEBP1 PE=1 SV=3	26.2	3	0.029	GNDISSGTVLSDYVGSGPPK+LYTLVLTDPDAPSR+NRPTSISWDGLDSGK
481a	sp|P61247|RS3A_HUMAN tr|E9PFI5|E9PFI5_HUMAN	1.0000	40S ribosomal protein S3a OS=Homo sapiens GN=RPS3A PE=1 SV=2;Isoform of P61247, 40S ribosomal protein S3a OS=Homo sapiens GN=RPS3A PE=1 SV=1	18.5	3	0.026	EVQTNDLKEVVNK+VFEVSLADLQNDEVAFRK+VVDPFSK
480a	sp|P61019-2|RAB2A_HUMAN sp|P61019|RAB2A_HUMAN	1.0000	Isoform of P61019, Isoform 2 of Ras-related protein Rab-2A OS=Homo sapiens GN=RAB2A;Ras-related protein Rab-2A OS=Homo sapiens GN=RAB2A PE=1 SV=1	22.9	3	0.028	IQEGVFDINNEANGIK+LQIWDTAGQESFR+TASNVEEAFINTAK
479a	sp|P60953|CDC42_HUMAN	1.0000	Cell division control protein 42 homolog OS=Homo sapiens GN=CDC42 PE=1 SV=2	19.9	3	0.025	NVFDEAILAALEPPEPK+TPFLLVGTQIDLRDDPSTIEK
468a	sp|P57088|TMM33_HUMAN tr|D6RAA6|D6RAA6_HUMAN	1.0000	Transmembrane protein 33 OS=Homo sapiens GN=TMEM33 PE=1 SV=2;Isoform of P57088, Transmembrane protein 33 (Fragment) OS=Homo sapiens GN=TMEM33 PE=1 SV=1	9.5	3	0.029	ALLANALTSALR+GSNSLPLLR
455a	sp|P53396-2|ACLY_HUMAN sp|P53396|ACLY_HUMAN	1.0000	Isoform of P53396, Isoform 2 of ATP-citrate synthase OS=Homo sapiens GN=ACLY;ATP-citrate synthase OS=Homo sapiens GN=ACLY PE=1 SV=3	2.8	3	0.029	EAYPEEAYIADLDAK+SAYDSTMETMNYAQIR
448a	sp|P51659-2|DHB4_HUMAN sp|P51659-3|DHB4_HUMAN sp|P51659|DHB4_HUMAN tr|E7EWE5|E7EWE5_HUMAN	1.0000	Isoform of P51659, Isoform 2 of Peroxisomal multifunctional enzyme type 2 OS=Homo sapiens GN=HSD17B4;Isoform of P51659, Isoform 3 of Peroxisomal multifunctional enzyme type 2 OS=Homo sapiens GN=HSD17B4;Peroxisomal multifunctional enzyme type 2 OS=Homo sapiens GN=HSD17B4 PE=1 SV=3;Isoform of P51659, Peroxisomal multifunctional enzyme type 2 OS=Homo sapiens GN=HSD17B4 PE=1 SV=1	7.7	3	0.029	ATSTATSGFAGAIGQK+IDVVVNNAGILR+VAVAIPNRPPDAVLTDTTSLNQAALYR
431a	sp|P49792|RBP2_HUMAN	1.0000	E3 SUMO-protein ligase RanBP2 OS=Homo sapiens GN=RANBP2 PE=1 SV=2	1.3	3	0.027	ELVGPPLAETVFTPK+FGESTTGFNFSFK+IIDDSDSNLSVVK
48	sp|P17096-3|HMGA1_HUMAN sp|P17096|HMGA1_HUMAN	1.0000	Isoform of P17096, Isoform HMG-R of High mobility group protein HMG-I/HMG-Y OS=Homo sapiens GN=HMGA1;High mobility group protein HMG-I/HMG-Y OS=Homo sapiens GN=HMGA1 PE=1 SV=3	23.4	3	0.029	KQPPVSPGTALVGSQK+KQPPVSPGTALVGSQKEPSEVPTPK
420a	sp|P48047|ATPO_HUMAN	1.0000	ATP synthase subunit O, mitochondrial OS=Homo sapiens GN=ATP5O PE=1 SV=1	20.2	3	0.029	FSPLTTNLINLLAENGR+LVRPPVQVYGIEGR+TDPSILGGMIVR
417a	sp|P46940|IQGA1_HUMAN tr|H0YLE8|H0YLE8_HUMAN	1.0000	Ras GTPase-activating-like protein IQGAP1 OS=Homo sapiens GN=IQGAP1 PE=1 SV=1;Isoform of P46940, Ras GTPase-activating-like protein IQGAP1 OS=Homo sapiens GN=IQGAP1 PE=1 SV=1	2.7	3	0.021	ATFYGEQVDYYK+LPYDVTPEQALAHEEVK
411a	sp|P46776|RL27A_HUMAN tr|E9PLL6|E9PLL6_HUMAN	1.0000	60S ribosomal protein L27a OS=Homo sapiens GN=RPL27A PE=1 SV=2;Isoform of P46776, 60S ribosomal protein L27a OS=Homo sapiens GN=RPL27A PE=1 SV=1	22.2	3	0.029	INFDKYHPGYFGK+TGAAPIIDVVR
400a	sp|P41227|NAA10_HUMAN	1.0000	N-alpha-acetyltransferase 10 OS=Homo sapiens GN=NAA10 PE=1 SV=1	22.6	3	0.027	AALHLYSNTLNFQISEVEPK+HVVLGAIENKVESK+MEEDPDDVPHGHITSLAVK
398a	sp|P40616-2|ARL1_HUMAN sp|P40616|ARL1_HUMAN tr|F8VYN9|F8VYN9_HUMAN	1.0000	Isoform of P40616, Isoform 2 of ADP-ribosylation factor-like protein 1 OS=Homo sapiens GN=ARL1;ADP-ribosylation factor-like protein 1 OS=Homo sapiens GN=ARL1 PE=1 SV=1;Isoform of P40616, ADP-ribosylation factor-like protein 1 OS=Homo sapiens GN=ARL1 PE=1 SV=1	20.7	3	0.029	AILVVFANK+ILILGLDGAGK+SELVAMLEEEELRK
385a	sp|P34932|HSP74_HUMAN tr|A0A087WYC1|A0A087WYC1_HUMAN	1.0000	Heat shock 70 kDa protein 4 OS=Homo sapiens GN=HSPA4 PE=1 SV=4;Isoform of P34932, Heat shock 70 kDa protein 4 OS=Homo sapiens GN=HSPA4 PE=1 SV=1	5.6	3	0.029	AGGIETIANEYSDR+ELSTTLNADEAVTR+NAVEEYVYEMR
374a	sp|P30050|RL12_HUMAN	1.0000	60S ribosomal protein L12 OS=Homo sapiens GN=RPL12 PE=1 SV=1	24.2	3	0.029	HSGNITFDEIVNIAR+IGPLGLSPK+QAQIEVVPSASALIIK
5	sp|O00411|RPOM_HUMAN tr|K7EMH3|K7EMH3_HUMAN	1.0000	DNA-directed RNA polymerase, mitochondrial OS=Homo sapiens GN=POLRMT PE=1 SV=2;Isoform of O00411, DNA-directed RNA polymerase, mitochondrial (Fragment) OS=Homo sapiens GN=POLRMT PE=1 SV=4	11.0	3	0.029	LSLDVEQAPSGQHSQAQLSGQQQR+QLQAESVSEVVVNR
359a	sp|P26196|DDX6_HUMAN	1.0000	Probable ATP-dependent RNA helicase DDX6 OS=Homo sapiens GN=DDX6 PE=1 SV=2	8.9	3	0.026	GPVKPTGGPGGGGTQTQQQMNQLK+SIEEQLGTEIKPIPSNIDK
352a	sp|P25685-2|DNJB1_HUMAN sp|P25685|DNJB1_HUMAN	1.0000	Isoform of P25685, Isoform 2 of DnaJ homolog subfamily B member 1 OS=Homo sapiens GN=DNAJB1;DnaJ homolog subfamily B member 1 OS=Homo sapiens GN=DNAJB1 PE=1 SV=4	7.1	3	0.028	NPFDTFFGQR+TIPVVFK
349a	sp|P24666|PPAC_HUMAN	1.0000	Low molecular weight phosphotyrosine protein phosphatase OS=Homo sapiens GN=ACP1 PE=1 SV=3	24.1	3	0.027	IELLGSYDPQK+SPIAEAVFR+VDSAATSGYEIGNPPDYR
346a	sp|P23368|MAOM_HUMAN	1.0000	NAD-dependent malic enzyme, mitochondrial OS=Homo sapiens GN=ME2 PE=1 SV=1	5.3	3	0.021	ALTSQLTDEELAQGR+NTLIQFEDFGNHNAFR
39	sp|P09661|RU2A_HUMAN tr|H0YLR3|H0YLR3_HUMAN tr|H0YMA0|H0YMA0_HUMAN	1.0000	U2 small nuclear ribonucleoprotein A' OS=Homo sapiens GN=SNRPA1 PE=1 SV=2;Isoform of P09661, U2 small nuclear ribonucleoprotein A' (Fragment) OS=Homo sapiens GN=SNRPA1 PE=1 SV=1;Isoform of P09661, U2 small nuclear ribonucleoprotein A' (Fragment) OS=Homo sapiens GN=SNRPA1 PE=1 SV=1	41.6	3	0.028	GGPSPGDVEAIK+GLLQSGQIPGR+NAIANASTLAEVER
37	sp|P07339|CATD_HUMAN tr|C9JH19|C9JH19_HUMAN tr|F8W787|F8W787_HUMAN tr|F8WD96|F8WD96_HUMAN	1.0000	Cathepsin D OS=Homo sapiens GN=CTSD PE=1 SV=1;Isoform of P07339, Cathepsin D (Fragment) OS=Homo sapiens GN=CTSD PE=1 SV=1;Isoform of P07339, Cathepsin D (Fragment) OS=Homo sapiens GN=CTSD PE=1 SV=1;Isoform of P07339, Cathepsin D OS=Homo sapiens GN=CTSD PE=1 SV=1	10.6	3	0.026	FDGILGMAYPR+QPGITFIAAK
320a	sp|P14314-2|GLU2B_HUMAN sp|P14314|GLU2B_HUMAN tr|K7ELL7|K7ELL7_HUMAN	1.0000	Isoform of P14314, Isoform 2 of Glucosidase 2 subunit beta OS=Homo sapiens GN=PRKCSH;Glucosidase 2 subunit beta OS=Homo sapiens GN=PRKCSH PE=1 SV=2;Isoform of P14314, Glucosidase 2 subunit beta OS=Homo sapiens GN=PRKCSH PE=1 SV=1	6.5	3	0.025	AQQEQELAADAFK+ESLQQMAEVTR+SLEDQVEMLR
298a	sp|P08758|ANXA5_HUMAN	1.0000	Annexin A5 OS=Homo sapiens GN=ANXA5 PE=1 SV=2	11.6	3	0.027	GLGTDEESILTLLTSR+GTVTDFPGFDER+SEIDLFNIR
4	sp|O00232-2|PSD12_HUMAN sp|O00232|PSD12_HUMAN	1.0000	Isoform of O00232, Isoform 2 of 26S proteasome non-ATPase regulatory subunit 12 OS=Homo sapiens GN=PSMD12;26S proteasome non-ATPase regulatory subunit 12 OS=Homo sapiens GN=PSMD12 PE=1 SV=3	9.9	3	0.029	DPNNLLNDWSQK+GSLESPATDVFGSTEEGEKR+LAGIINFQRPK
283c	sp|P11802|CDK4_HUMAN tr|F8VTV8|F8VTV8_HUMAN tr|F8VWX7|F8VWX7_HUMAN tr|F8VYH9|F8VYH9_HUMAN	1.0000	Cyclin-dependent kinase 4 OS=Homo sapiens GN=CDK4 PE=1 SV=2;Isoform of P11802, Cyclin-dependent kinase 4 OS=Homo sapiens GN=CDK4 PE=1 SV=1;Isoform of P11802, Cyclin-dependent kinase 4 (Fragment) OS=Homo sapiens GN=CDK4 PE=1 SV=1;Isoform of P11802, Cyclin-dependent kinase 4 (Fragment) OS=Homo sapiens GN=CDK4 PE=1 SV=1	10.0	3	0.021	IADFGLAR+YEPVAEIGVGAYGTVYK
281a	sp|P05388-2|RLA0_HUMAN sp|P05388|RLA0_HUMAN tr|F8VQY6|F8VQY6_HUMAN tr|F8VRK7|F8VRK7_HUMAN tr|F8VS58|F8VS58_HUMAN tr|F8VU65|F8VU65_HUMAN tr|F8VWS0|F8VWS0_HUMAN tr|F8VZS0|F8VZS0_HUMAN tr|G3V210|G3V210_HUMAN	1.0000	Isoform of P05388, Isoform 2 of 60S acidic ribosomal protein P0 OS=Homo sapiens GN=RPLP0;60S acidic ribosomal protein P0 OS=Homo sapiens GN=RPLP0 PE=1 SV=1;Isoform of P05388, 60S acidic ribosomal protein P0 OS=Homo sapiens GN=RPLP0 PE=1 SV=1;Isoform of P05388, 60S acidic ribosomal protein P0 OS=Homo sapiens GN=RPLP0 PE=1 SV=1;Isoform of P05388, 60S acidic ribosomal protein P0 (Fragment) OS=Homo s…	24.8	3	0.029	GHLENNPALEK+GNVGFVFTK+IIQLLDDYPK
273a	sp|P04181|OAT_HUMAN	1.0000	Ornithine aminotransferase, mitochondrial OS=Homo sapiens GN=OAT PE=1 SV=1	8.9	3	0.028	GLLNAIVIK+HQVLFIADEIQTGLAR+TVQGPPTSDDIFER
267a	sp|O96008|TOM40_HUMAN	1.0000	Mitochondrial import receptor subunit TOM40 homolog OS=Homo sapiens GN=TOMM40 PE=1 SV=1	11.6	3	0.029	FVNWQVDGEYR+GSVDSNWIVGATLEK+MQDTSVSFGYQLDLPK
265a	sp|O95816|BAG2_HUMAN	1.0000	BAG family molecular chaperone regulator 2 OS=Homo sapiens GN=BAG2 PE=1 SV=1	13.3	3	0.032	FLDDLGNAK+IIDEVVNK+LLESLDQLELR+RLETLIR
261a	sp|O95299-2|NDUAA_HUMAN sp|O95299|NDUAA_HUMAN tr|A0A087WXC5|A0A087WXC5_HUMAN tr|E7ESZ7|E7ESZ7_HUMAN	1.0000	Isoform of O95299, Isoform 2 of NADH dehydrogenase [ubiquinone] 1 alpha subcomplex subunit 10, mitochondrial OS=Homo sapiens GN=NDUFA10;NADH dehydrogenase [ubiquinone] 1 alpha subcomplex subunit 10, mitochondrial OS=Homo sapiens GN=NDUFA10 PE=1 SV=1;Isoform of O95299, NADH dehydrogenase [ubiquinone] 1 alpha subcomplex subunit 10, mitochondrial OS=Homo sapiens GN=NDUFA10 PE=1 SV=1;Isoform of O9529…	9.6	3	0.026	ITSAYLQDIENAYKK+KVVEDIEYLK+LQSWLYSSR
27	sp|O95373|IPO7_HUMAN	1.0000	Importin-7 OS=Homo sapiens GN=IPO7 PE=1 SV=1	3.7	3	0.028	AFAVGVQQVLLK+ETENDDLTNVIQK+SDQNLQTALELTR
254a	sp|O76031|CLPX_HUMAN	1.0000	ATP-dependent Clp protease ATP-binding subunit clpX-like, mitochondrial OS=Homo sapiens GN=CLPX PE=1 SV=2	6.3	3	0.026	GGEVLDSSHDDIKLEK+SIIKEPESAAEAVK+TLVQILTEPR
253a	sp|O75964|ATP5L_HUMAN tr|E9PN17|E9PN17_HUMAN	1.0000	ATP synthase subunit g, mitochondrial OS=Homo sapiens GN=ATP5L PE=1 SV=3;Isoform of O75964, ATP synthase subunit g, mitochondrial OS=Homo sapiens GN=ATP5L PE=1 SV=1	48.7	3	0.026	LATFWYYAK+TPALVNAAVTYSKPR+VELVPPTPAEIPR
252a	sp|O75955-2|FLOT1_HUMAN sp|O75955|FLOT1_HUMAN	1.0000	Isoform of O75955, Isoform 2 of Flotillin-1 OS=Homo sapiens GN=FLOT1;Flotillin-1 OS=Homo sapiens GN=FLOT1 PE=1 SV=3	10.6	3	0.026	AQQVAVQEQEIAR+QEKVSAQYLSEIEMAK+VTGEVLDILTR
244a	sp|O75175-2|CNOT3_HUMAN sp|O75175|CNOT3_HUMAN	1.0000	Isoform of O75175, Isoform 2 of CCR4-NOT transcription complex subunit 3 OS=Homo sapiens GN=CNOT3;CCR4-NOT transcription complex subunit 3 OS=Homo sapiens GN=CNOT3 PE=1 SV=1	8.5	3	0.028	AAGALLNGPPQFSTAPEIK+AAISSGIEDPVPTLHLTER+VSEGVEQFEDIWQK
239a	sp|O60573|IF4E2_HUMAN	1.0000	Eukaryotic translation initiation factor 4E type 2 OS=Homo sapiens GN=EIF4E2 PE=1 SV=1	9.4	3	0.026	LLFQNLWKPR+QIGTFASVEQFWR
228a	sp|O43464-2|HTRA2_HUMAN sp|O43464-3|HTRA2_HUMAN sp|O43464|HTRA2_HUMAN tr|A0A0C4DG44|A0A0C4DG44_HUMAN	1.0000	Isoform of O43464, Isoform 2 of Serine protease HTRA2, mitochondrial OS=Homo sapiens GN=HTRA2;Isoform of O43464, Isoform 3 of Serine protease HTRA2, mitochondrial OS=Homo sapiens GN=HTRA2;Serine protease HTRA2, mitochondrial OS=Homo sapiens GN=HTRA2 PE=1 SV=2;Isoform of O43464, Serine protease HTRA2, mitochondrial (Fragment) OS=Homo sapiens GN=HTRA2 PE=1 SV=1	11.1	3	0.027	GRETLTLYVTPEVTE+SQYNFIADVVEK+VTAGISFAIPSDR
214a	sp|O14925|TIM23_HUMAN sp|Q5SRD1|TI23B_HUMAN	1.0000	Mitochondrial import inner membrane translocase subunit Tim23 OS=Homo sapiens GN=TIMM23 PE=1 SV=1;Putative mitochondrial import inner membrane translocase subunit Tim23B OS=Homo sapiens GN=TIMM23B PE=5 SV=2	12.9	3	0.028	NVQILNMVTR+YLVQDTDEFILPTGANK
202a	sp|O00148|DX39A_HUMAN sp|Q13838-2|DX39B_HUMAN sp|Q13838|DX39B_HUMAN	1.0000	ATP-dependent RNA helicase DDX39A OS=Homo sapiens GN=DDX39A PE=1 SV=2;Isoform of Q13838, Isoform 2 of Spliceosome RNA helicase DDX39B OS=Homo sapiens GN=DDX39B;Spliceosome RNA helicase DDX39B OS=Homo sapiens GN=DDX39B PE=1 SV=1	8.0	3	0.026	DFLLKPELLR+GLAITFVSDENDAK+ILVATNLFGR
189	sp|Q9Y5S9-2|RBM8A_HUMAN sp|Q9Y5S9|RBM8A_HUMAN	1.0000	Isoform of Q9Y5S9, Isoform 2 of RNA-binding protein 8A OS=Homo sapiens GN=RBM8A;RNA-binding protein 8A OS=Homo sapiens GN=RBM8A PE=1 SV=1	11.0	3	0.023	MREDYDSVEQDGDEPGPQR
186	sp|Q9Y4C2-2|TCAF1_HUMAN sp|Q9Y4C2|TCAF1_HUMAN	1.0000	Isoform of Q9Y4C2, Isoform 2 of TRPM8 channel-associated factor 1 OS=Homo sapiens GN=TCAF1;TRPM8 channel-associated factor 1 OS=Homo sapiens GN=TCAF1 PE=1 SV=3	3.4	3	0.026	LGAEPFPLR+STLAEFQVIMGR+TLENPEPLLR
183	sp|Q9Y305-2|ACOT9_HUMAN sp|Q9Y305-3|ACOT9_HUMAN sp|Q9Y305-4|ACOT9_HUMAN sp|Q9Y305|ACOT9_HUMAN tr|H7C5Q2|H7C5Q2_HUMAN	1.0000	Isoform of Q9Y305, Isoform 2 of Acyl-coenzyme A thioesterase 9, mitochondrial OS=Homo sapiens GN=ACOT9;Isoform of Q9Y305, Isoform 3 of Acyl-coenzyme A thioesterase 9, mitochondrial OS=Homo sapiens GN=ACOT9;Isoform of Q9Y305, Isoform 4 of Acyl-coenzyme A thioesterase 9, mitochondrial OS=Homo sapiens GN=ACOT9;Acyl-coenzyme A thioesterase 9, mitochondrial OS=Homo sapiens GN=ACOT9 PE=1 SV=2;Isoform o…	13.3	3	0.023	DSENKGPAFVNPLIPESPEEEELFR+IAFSSTSLLK
182	sp|Q9Y2Z0-2|SGT1_HUMAN sp|Q9Y2Z0|SGT1_HUMAN	1.0000	Isoform of Q9Y2Z0, Isoform 2 of Protein SGT1 homolog OS=Homo sapiens GN=SUGT1;Protein SGT1 homolog OS=Homo sapiens GN=SUGT1 PE=1 SV=3	10.8	3	0.027	LEGQGDVPTPK+NLYPSSSPYTR+SLELNPNNSTAMLR
177	sp|Q9UKJ3-2|GPTC8_HUMAN sp|Q9UKJ3|GPTC8_HUMAN	1.0000	Isoform of Q9UKJ3, Isoform 2 of G patch domain-containing protein 8 OS=Homo sapiens GN=GPATCH8;G patch domain-containing protein 8 OS=Homo sapiens GN=GPATCH8 PE=1 SV=2	2.8	3	0.028	LGVSFSFAK+VGDSDGSSNLDGKKEDEDPQDGGSLASTLSK
175	sp|Q9UHV9|PFD2_HUMAN	1.0000	Prefoldin subunit 2 OS=Homo sapiens GN=PFDN2 PE=1 SV=1	22.7	3	0.027	GAVSAEQVIAGFNR+IIETLTQQLQAK+MVGGVLVER
174	sp|Q9UG56-2|PISD_HUMAN sp|Q9UG56|PISD_HUMAN tr|B1AKM6|B1AKM6_HUMAN tr|B1AKM8|B1AKM8_HUMAN tr|H0Y7P7|H0Y7P7_HUMAN	1.0000	Isoform of Q9UG56, Isoform 2 of Phosphatidylserine decarboxylase proenzyme, mitochondrial OS=Homo sapiens GN=PISD;Phosphatidylserine decarboxylase proenzyme, mitochondrial OS=Homo sapiens GN=PISD PE=2 SV=4;Isoform of Q9UG56, Phosphatidylserine decarboxylase proenzyme OS=Homo sapiens GN=PISD PE=1 SV=1;Isoform of Q9UG56, Phosphatidylserine decarboxylase proenzyme (Fragment) OS=Homo sapiens GN=PISD …	11.4	3	0.024	ILNFGQVK+LNQVELPHWLR+NLSEFFR
170	sp|Q9P003|CNIH4_HUMAN tr|A6NLH6|A6NLH6_HUMAN	1.0000	Protein cornichon homolog 4 OS=Homo sapiens GN=CNIH4 PE=1 SV=1;Isoform of Q9P003, Protein cornichon homolog 4 OS=Homo sapiens GN=CNIH4 PE=1 SV=1	14.6	3	0.029	YIMVPSGNMGVFDPTEIHNR
167	sp|Q9NT22|EMIL3_HUMAN	1.0000	EMILIN-3 OS=Homo sapiens GN=EMILIN3 PE=2 SV=2	5.4	3	0.028	APAVPVGFGVIPEGLVGPGDR+LAQTYGTLSGLVASHEDPNR
166	sp|Q9NRA8-2|4ET_HUMAN sp|Q9NRA8-3|4ET_HUMAN sp|Q9NRA8|4ET_HUMAN tr|B1AKL4|B1AKL4_HUMAN	1.0000	Isoform of Q9NRA8, Isoform 2 of Eukaryotic translation initiation factor 4E transporter OS=Homo sapiens GN=EIF4ENIF1;Isoform of Q9NRA8, Isoform 3 of Eukaryotic translation initiation factor 4E transporter OS=Homo sapiens GN=EIF4ENIF1;Eukaryotic translation initiation factor 4E transporter OS=Homo sapiens GN=EIF4ENIF1 PE=1 SV=2;Isoform of Q9NRA8, Eukaryotic translation initiation factor 4E transpo…	4.6	3	0.021	ASEENLLSSSSVPSADRDSSPTTNSK+VISVDELEYRQ
161	sp|Q9H4I3-2|TRABD_HUMAN sp|Q9H4I3|TRABD_HUMAN tr|J3KPT4|J3KPT4_HUMAN	1.0000	Isoform of Q9H4I3, Isoform 2 of TraB domain-containing protein OS=Homo sapiens GN=TRABD;TraB domain-containing protein OS=Homo sapiens GN=TRABD PE=1 SV=1;Isoform of Q9H4I3, TraB domain-containing protein OS=Homo sapiens GN=TRABD PE=1 SV=1	11.2	3	0.027	AIAALSFWQK+DVYLTYMLR+VSAHITEQLGMAPGGEFR
159	sp|Q9H0D6-2|XRN2_HUMAN sp|Q9H0D6|XRN2_HUMAN	1.0000	Isoform of Q9H0D6, Isoform 2 of 5'-3' exoribonuclease 2 OS=Homo sapiens GN=XRN2;5'-3' exoribonuclease 2 OS=Homo sapiens GN=XRN2 PE=1 SV=1	6.2	3	0.023	AALEEVYPDLTPEETRR+DQPAFTPSGILTPHALGSR+NLTVILSDASAPGEGEHK
158	sp|Q9H000-2|MKRN2_HUMAN sp|Q9H000|MKRN2_HUMAN tr|C9J494|C9J494_HUMAN	1.0000	Isoform of Q9H000, Isoform 2 of Probable E3 ubiquitin-protein ligase makorin-2 OS=Homo sapiens GN=MKRN2;Probable E3 ubiquitin-protein ligase makorin-2 OS=Homo sapiens GN=MKRN2 PE=1 SV=2;Isoform of Q9H000, Probable E3 ubiquitin-protein ligase makorin-2 OS=Homo sapiens GN=MKRN2 PE=1 SV=1	7.5	3	0.027	LQVLHPFDPEQR+LWDFIENR+NELIEAFK
157	sp|Q9BYD3-2|RM04_HUMAN sp|Q9BYD3|RM04_HUMAN tr|K7EKI4|K7EKI4_HUMAN tr|K7ELF1|K7ELF1_HUMAN tr|K7ELQ0|K7ELQ0_HUMAN tr|K7ES61|K7ES61_HUMAN tr|X6RAY8|X6RAY8_HUMAN	1.0000	Isoform of Q9BYD3, Isoform 2 of 39S ribosomal protein L4, mitochondrial OS=Homo sapiens GN=MRPL4;39S ribosomal protein L4, mitochondrial OS=Homo sapiens GN=MRPL4 PE=1 SV=1;Isoform of Q9BYD3, 39S ribosomal protein L4, mitochondrial OS=Homo sapiens GN=MRPL4 PE=1 SV=1;Isoform of Q9BYD3, 39S ribosomal protein L4, mitochondrial (Fragment) OS=Homo sapiens GN=MRPL4 PE=1 SV=1;Isoform of Q9BYD3, 39S ribos…	37.0	3	0.029	ATENPEQVASEGLPEPVLR+LDILHQVAMWQK+VGLADLHPDVFATAPR
152	sp|Q9BRK4|LZTS2_HUMAN	1.0000	Leucine zipper putative tumor suppressor 2 OS=Homo sapiens GN=LZTS2 PE=1 SV=2	9.7	3	0.029	AGQLDAEAAGLREPPVPPATADPFLLAESDEAK+NSLSSLPTYSTGGAEPTTSSPGGHLPSHGSGR
149	sp|Q99707-2|METH_HUMAN sp|Q99707|METH_HUMAN tr|B1ANE3|B1ANE3_HUMAN	1.0000	Isoform of Q99707, Isoform 2 of Methionine synthase OS=Homo sapiens GN=MTR;Methionine synthase OS=Homo sapiens GN=MTR PE=1 SV=2;Isoform of Q99707, Methionine synthase (Fragment) OS=Homo sapiens GN=MTR PE=1 SV=1	4.6	3	0.026	IPLLIGGATTSK+ISGGLSNLSFSFR+YSAPVIHVLDASK
148	sp|Q99653|CHP1_HUMAN tr|F5GX29|F5GX29_HUMAN tr|H0YKE7|H0YKE7_HUMAN tr|H0YLY7|H0YLY7_HUMAN tr|H0YNG9|H0YNG9_HUMAN	1.0000	Calcineurin B homologous protein 1 OS=Homo sapiens GN=CHP1 PE=1 SV=3;Isoform of Q99653, Calcineurin B homologous protein 1 OS=Homo sapiens GN=CHP1 PE=1 SV=1;Isoform of Q99653, Calcineurin B homologous protein 1 OS=Homo sapiens GN=CHP1 PE=1 SV=1;Isoform of Q99653, Calcineurin B homologous protein 1 (Fragment) OS=Homo sapiens GN=CHP1 PE=1 SV=1;Isoform of Q99653, Calcineurin B homologous protein 1 O…	30.8	3	0.029	IINAFFPEGEDQVNFR+IPELAINPLGDR
143	sp|Q96P70|IPO9_HUMAN	1.0000	Importin-9 OS=Homo sapiens GN=IPO9 PE=1 SV=3	1.8	3	0.025	IFTMAEVYGIR+QLASVILK
140	sp|Q96AQ6-2|PBIP1_HUMAN sp|Q96AQ6-3|PBIP1_HUMAN sp|Q96AQ6|PBIP1_HUMAN	1.0000	Isoform of Q96AQ6, Isoform 2 of Pre-B-cell leukemia transcription factor-interacting protein 1 OS=Homo sapiens GN=PBXIP1;Isoform of Q96AQ6, Isoform 3 of Pre-B-cell leukemia transcription factor-interacting protein 1 OS=Homo sapiens GN=PBXIP1;Pre-B-cell leukemia transcription factor-interacting protein 1 OS=Homo sapiens GN=PBXIP1 PE=1 SV=1	3.9	3	0.026	ALESELQQLR+ELPLSPAFFGEDGIFR
137	sp|Q92900-2|RENT1_HUMAN sp|Q92900|RENT1_HUMAN	1.0000	Isoform of Q92900, Isoform 2 of Regulator of nonsense transcripts 1 OS=Homo sapiens GN=UPF1;Regulator of nonsense transcripts 1 OS=Homo sapiens GN=UPF1 PE=1 SV=2	3.1	3	0.026	EAIIPGSVYDR+TVTSATIVYHLAR+VLVEGPLNNLR
136	sp|Q92791|SC65_HUMAN tr|K7ERA3|K7ERA3_HUMAN	1.0000	Synaptonemal complex protein SC65 OS=Homo sapiens GN=P3H4 PE=1 SV=1;Isoform of Q92791, Synaptonemal complex protein SC65 (Fragment) OS=Homo sapiens GN=P3H4 PE=1 SV=1	15.4	3	0.029	AVAAAYTFLQR+LPYQYLHYALFK+WGLEEEDFQPR
133	sp|Q8TAE8|G45IP_HUMAN	1.0000	Growth arrest and DNA damage-inducible proteins-interacting protein 1 OS=Homo sapiens GN=GADD45GIP1 PE=1 SV=1	16.2	3	0.028	AAALAAAVAQDPAASGAPSS+LQAEAQELLGYQVDPR
129	sp|Q8NBM4-2|UBAC2_HUMAN sp|Q8NBM4-3|UBAC2_HUMAN sp|Q8NBM4-4|UBAC2_HUMAN sp|Q8NBM4|UBAC2_HUMAN tr|X6R5E5|X6R5E5_HUMAN	1.0000	Isoform of Q8NBM4, Isoform 2 of Ubiquitin-associated domain-containing protein 2 OS=Homo sapiens GN=UBAC2;Isoform of Q8NBM4, Isoform 3 of Ubiquitin-associated domain-containing protein 2 OS=Homo sapiens GN=UBAC2;Isoform of Q8NBM4, Isoform 4 of Ubiquitin-associated domain-containing protein 2 OS=Homo sapiens GN=UBAC2;Ubiquitin-associated domain-containing protein 2 OS=Homo sapiens GN=UBAC2 PE=1 SV…	18.5	3	0.027	IGMGATLDIQR+QSEPAAPPLEVSEEQVAR
128	sp|Q8N766-2|EMC1_HUMAN sp|Q8N766-3|EMC1_HUMAN sp|Q8N766-4|EMC1_HUMAN sp|Q8N766|EMC1_HUMAN	1.0000	Isoform of Q8N766, Isoform 2 of ER membrane protein complex subunit 1 OS=Homo sapiens GN=EMC1;Isoform of Q8N766, Isoform 3 of ER membrane protein complex subunit 1 OS=Homo sapiens GN=EMC1;Isoform of Q8N766, Isoform 4 of ER membrane protein complex subunit 1 OS=Homo sapiens GN=EMC1;ER membrane protein complex subunit 1 OS=Homo sapiens GN=EMC1 PE=1 SV=1	3.2	3	0.021	FNVEDGEIVQQVR+VLLLIDDEYKVTAFPATR
125	sp|Q8IZ52-2|CHSS2_HUMAN sp|Q8IZ52-4|CHSS2_HUMAN sp|Q8IZ52|CHSS2_HUMAN	1.0000	Isoform of Q8IZ52, Isoform 2 of Chondroitin sulfate synthase 2 OS=Homo sapiens GN=CHPF;Isoform of Q8IZ52, Isoform 3 of Chondroitin sulfate synthase 2 OS=Homo sapiens GN=CHPF;Chondroitin sulfate synthase 2 OS=Homo sapiens GN=CHPF PE=1 SV=2	13.0	3	0.027	LTVLLPLAAAER+VEILPVPYVTEASR+VPWLSVQTAAPSPLR
124	sp|Q8IXW5-2|RPAP2_HUMAN sp|Q8IXW5|RPAP2_HUMAN	1.0000	Isoform of Q8IXW5, Isoform 2 of Putative RNA polymerase II subunit B1 CTD phosphatase RPAP2 OS=Homo sapiens GN=RPAP2;Putative RNA polymerase II subunit B1 CTD phosphatase RPAP2 OS=Homo sapiens GN=RPAP2 PE=1 SV=1	8.0	3	0.026	FITPAHYSDVVDER+SEITLVGISK+SQDSEEHDSTFPLIDSSSQNQIR
117	sp|Q6P996-3|PDXD1_HUMAN sp|Q6P996-4|PDXD1_HUMAN sp|Q6P996-5|PDXD1_HUMAN sp|Q6P996|PDXD1_HUMAN tr|H3BND4|H3BND4_HUMAN	1.0000	Isoform of Q6P996, Isoform 3 of Pyridoxal-dependent decarboxylase domain-containing protein 1 OS=Homo sapiens GN=PDXDC1;Isoform of Q6P996, Isoform 4 of Pyridoxal-dependent decarboxylase domain-containing protein 1 OS=Homo sapiens GN=PDXDC1;Isoform of Q6P996, Isoform 5 of Pyridoxal-dependent decarboxylase domain-containing protein 1 OS=Homo sapiens GN=PDXDC1;Pyridoxal-dependent decarboxylase domai…	7.7	3	0.028	GVPHPEDDHSQVEGPESLR+LSSGPEQITLEASSTEGHPGAPSPQHTDQTEAFQK
102	sp|Q14764|MVP_HUMAN	1.0000	Major vault protein OS=Homo sapiens GN=MVP PE=1 SV=4	5.2	3	0.027	RVASGPSPGEGISPQSAQAPQAPGDNHVVPVLR+VASGPSPGEGISPQSAQAPQAPGDNHVVPVLR+VPHNAAVQVYDYR
887a	tr|A0A087WZ13|A0A087WZ13_HUMAN tr|E9PAU2|E9PAU2_HUMAN	0.9999	Isoform of Q8IY67, Ribonucleoprotein PTB-binding 1 OS=Homo sapiens GN=RAVER1 PE=1 SV=1;Isoform of Q8IY67, Ribonucleoprotein PTB-binding 1 OS=Homo sapiens GN=RAVER1 PE=1 SV=1	5.7	3	0.026	IPLNPYLNLHSLLPASNLAGK+RPAEGPPTNPPAPGGGSSSSK
882a	sp|Q96T17-2|MA7D2_HUMAN	0.9999	Isoform of Q96T17, Isoform 2 of MAP7 domain-containing protein 2 OS=Homo sapiens GN=MAP7D2	4.3	3	0.026	AENSAALGKPTAGTTDAGEAAK+LLTPTQSSLAR
881a	sp|Q96AE4-2|FUBP1_HUMAN sp|Q96AE4|FUBP1_HUMAN tr|E9PEB5|E9PEB5_HUMAN	0.9999	Isoform of Q96AE4, Isoform 2 of Far upstream element-binding protein 1 OS=Homo sapiens GN=FUBP1;Far upstream element-binding protein 1 OS=Homo sapiens GN=FUBP1 PE=1 SV=3;Isoform of Q96AE4, Far upstream element-binding protein 1 OS=Homo sapiens GN=FUBP1 PE=1 SV=1	6.5	3	0.032	FAVGIVIGR+IGGDAGTSLNSNDYGYGGQK+IQIAPDSGGLPER
877a	sp|P60660-2|MYL6_HUMAN sp|P60660|MYL6_HUMAN tr|B7Z6Z4|B7Z6Z4_HUMAN tr|F8VPF3|F8VPF3_HUMAN tr|F8W1R7|F8W1R7_HUMAN tr|G3V1V0|G3V1V0_HUMAN tr|G8JLA2|G8JLA2_HUMAN tr|J3KND3|J3KND3_HUMAN	0.9999	Isoform of P60660, Isoform Smooth muscle of Myosin light polypeptide 6 OS=Homo sapiens GN=MYL6;Myosin light polypeptide 6 OS=Homo sapiens GN=MYL6 PE=1 SV=2;Isoform of P60660, Myosin light polypeptide 6 OS=Homo sapiens GN=MYL6 PE=1 SV=1;Isoform of P60660, Myosin light polypeptide 6 (Fragment) OS=Homo sapiens GN=MYL6 PE=1 SV=1;Isoform of P60660, Myosin light polypeptide 6 OS=Homo sapiens GN=MYL6 PE…	34.6	3	0.022	ALGQNPTNAEVLK+VFDKEGNGTVMGAEIR+VLDFEHFLPMLQTVAK
876a	sp|P52926-2|HMGA2_HUMAN	0.9999	Isoform of P52926, Isoform 2 of High mobility group protein HMGI-C OS=Homo sapiens GN=HMGA2	31.1	3	0.024	GEGAGQPSTSAQGQPAAPAPQKR+KTSLGNSTKR
871a	sp|P20700|LMNB1_HUMAN tr|E9PBF6|E9PBF6_HUMAN	0.9999	Lamin-B1 OS=Homo sapiens GN=LMNB1 PE=1 SV=2;Isoform of P20700, Lamin-B1 OS=Homo sapiens GN=LMNB1 PE=1 SV=1	8.8	3	0.026	ALYETELADAR+IESLSSQLSNLQK+IQELEDLLAK
862	sp|Q9UPV0-2|CE164_HUMAN sp|Q9UPV0|CE164_HUMAN	0.9999	Isoform of Q9UPV0, Isoform 2 of Centrosomal protein of 164 kDa OS=Homo sapiens GN=CEP164;Centrosomal protein of 164 kDa OS=Homo sapiens GN=CEP164 PE=1 SV=3	3.6	3	0.018	AQVQSSTQADEDQIRAEQEASLQK+ATLSLLQLGLDEHNR+QEVEGEHERRLDK
278a	sp|P04908|H2A1B_HUMAN sp|P0C0S5|H2AZ_HUMAN sp|P0C0S8|H2A1_HUMAN sp|P16104|H2AX_HUMAN sp|P20671|H2A1D_HUMAN sp|Q16777|H2A2C_HUMAN sp|Q6FI13|H2A2A_HUMAN sp|Q71UI9-2|H2AV_HUMAN sp|Q71UI9|H2AV_HUMAN sp|Q7L7L0|H2A3_HUMAN sp|Q93077|H2A1C_HUMAN sp|Q96KK5|H2A1H_HUMAN sp|Q96QV6|H2A1A_HUMAN sp|Q99878|H2A1J_HUMAN sp|Q9BTM1-2|H2AJ_HUMAN sp|Q9BTM1|H2AJ_HUMAN tr|A0A0U1RR32|A0A0U1RR32_HUMAN tr|A0A0U1RRH7|A0A0U1…	0.9999	Histone H2A type 1-B/E OS=Homo sapiens GN=HIST1H2AB PE=1 SV=2;Histone H2A.Z OS=Homo sapiens GN=H2AFZ PE=1 SV=2;Histone H2A type 1 OS=Homo sapiens GN=HIST1H2AG PE=1 SV=2;Histone H2AX OS=Homo sapiens GN=H2AFX PE=1 SV=2;Histone H2A type 1-D OS=Homo sapiens GN=HIST1H2AD PE=1 SV=2;Histone H2A type 2-C OS=Homo sapiens GN=HIST2H2AC PE=1 SV=4;Histone H2A type 2-A OS=Homo sapiens GN=HIST2H2AA3 PE=1 SV=3;I…	12.5	3	0.028	AGLQFPVGR+HLQLAIR
899	sp|Q9H0W5|CCDC8_HUMAN	0.9998	Coiled-coil domain-containing protein 8 OS=Homo sapiens GN=CCDC8 PE=1 SV=2	13.2	3	0.024	AGAPADQGAEAADNQREEAADNQR+AGAPAEEGAEAADNQREEAADNQR+LASTAVESAGVSSAPEGTSPGDR
898	sp|Q96A49|SYAP1_HUMAN	0.9998	Synapse-associated protein 1 OS=Homo sapiens GN=SYAP1 PE=1 SV=1	14.2	3	0.021	DFGNYLFNFASAATK+KITESVAETAQTIKK+QSAQLTALAAQQQAAGKEEK
896	sp|P62318-2|SMD3_HUMAN sp|P62318|SMD3_HUMAN	0.9998	Isoform of P62318, Isoform 2 of Small nuclear ribonucleoprotein Sm D3 OS=Homo sapiens GN=SNRPD3;Small nuclear ribonucleoprotein Sm D3 OS=Homo sapiens GN=SNRPD3 PE=1 SV=1	7.5	3	0.026	FLILPDMLK
928a	sp|P17812|PYRG1_HUMAN	0.9997	CTP synthase 1 OS=Homo sapiens GN=CTPS1 PE=1 SV=2	5.4	3	0.022	FEVNPVWK+FVGQDVEGER+YILVTGGVISGIGK
924	sp|Q96A65|EXOC4_HUMAN	0.9997	Exocyst complex component 4 OS=Homo sapiens GN=EXOC4 PE=1 SV=1	3.4	3	0.027	SGELQGGPDDNLIEGGGTK+SQTGVGELTTQNTR
923	sp|Q03518|TAP1_HUMAN	0.9997	Antigen peptide transporter 1 OS=Homo sapiens GN=TAP1 PE=1 SV=2	5.4	3	0.027	QVAAVGQEPQVFGR+SGAHSFISGLPQGYDTEVDEAGSQLSGGQR
922	sp|P42695|CNDD3_HUMAN	0.9997	Condensin-2 complex subunit D3 OS=Homo sapiens GN=NCAPD3 PE=1 SV=2	2.5	3	0.020	ASAGHVAVSSPTPETGPLQR+SISDVTFGAGVSYIGTPR
933	sp|Q9NYY8-2|FAKD2_HUMAN sp|Q9NYY8|FAKD2_HUMAN	0.9996	Isoform of Q9NYY8, Isoform 2 of FAST kinase domain-containing protein 2 OS=Homo sapiens GN=FASTKD2;FAST kinase domain-containing protein 2 OS=Homo sapiens GN=FASTKD2 PE=1 SV=1	5.6	3	0.027	NQVLPLSDVDTTSATDIQR+VAEVLSSLLGGEGHFSK
931	sp|Q15751|HERC1_HUMAN	0.9996	Probable E3 ubiquitin-protein ligase HERC1 OS=Homo sapiens GN=HERC1 PE=1 SV=2	0.9	3	0.022	MASPKWTEVLLNIASQK+QSLTSPDSQSARPANR+RSLGSSADRSQWR
492d	sp|P31946-2|1433B_HUMAN sp|P31946|1433B_HUMAN tr|A0A0J9YWE8|A0A0J9YWE8_HUMAN tr|A0A0J9YWZ2|A0A0J9YWZ2_HUMAN tr|Q4VY19|Q4VY19_HUMAN tr|Q4VY20|Q4VY20_HUMAN	0.9995	Isoform of P31946, Isoform Short of 14-3-3 protein beta/alpha OS=Homo sapiens GN=YWHAB;14-3-3 protein beta/alpha OS=Homo sapiens GN=YWHAB PE=1 SV=3;Isoform of P31946, 14-3-3 protein beta/alpha OS=Homo sapiens GN=YWHAB PE=1 SV=1;Isoform of P31946, 14-3-3 protein beta/alpha (Fragment) OS=Homo sapiens GN=YWHAB PE=1 SV=1;Isoform of P31946, 14-3-3 protein beta/alpha (Fragment) OS=Homo sapiens GN=YWHAB…	27.2	3	0.012	AVTEQGHELSNEER+NLLSVAYK
943a	sp|Q92890-1|UFD1_HUMAN sp|Q92890|UFD1_HUMAN	0.9995	Isoform of Q92890, Isoform Long of Ubiquitin fusion degradation protein 1 homolog OS=Homo sapiens GN=UFD1L;Ubiquitin fusion degradation protein 1 homolog OS=Homo sapiens GN=UFD1L PE=1 SV=3	8.8	3	0.019	FQPQSPDFLDITNPK+FVAFSGEGQSLR
945	sp|P15927-2|RFA2_HUMAN sp|P15927-3|RFA2_HUMAN sp|P15927|RFA2_HUMAN tr|Q5TEJ7|Q5TEJ7_HUMAN	0.9994	Isoform of P15927, Isoform 2 of Replication protein A 32 kDa subunit OS=Homo sapiens GN=RPA2;Isoform of P15927, Isoform 3 of Replication protein A 32 kDa subunit OS=Homo sapiens GN=RPA2;Replication protein A 32 kDa subunit OS=Homo sapiens GN=RPA2 PE=1 SV=1;Isoform of P15927, Replication protein A 32 kDa subunit (Fragment) OS=Homo sapiens GN=RPA2 PE=1 SV=1	23.5	3	0.022	APTNIVYK+IDDMTAAPMDVR+QWVDTDDTSSENTVVPPETYVK
948	sp|O94766-2|B3GA3_HUMAN sp|O94766|B3GA3_HUMAN tr|G3V150|G3V150_HUMAN	0.9993	Isoform of O94766, Isoform 2 of Galactosylgalactosylxylosylprotein 3-beta-glucuronosyltransferase 3 OS=Homo sapiens GN=B3GAT3;Galactosylgalactosylxylosylprotein 3-beta-glucuronosyltransferase 3 OS=Homo sapiens GN=B3GAT3 PE=1 SV=2;Isoform of O94766, Beta-1,3-glucuronyltransferase 3 (Glucuronosyltransferase I), isoform CRA_a OS=Homo sapiens GN=B3GAT3 PE=1 SV=1	14.0	3	0.020	GGAVGGEKDPPPPGTQGVVYFADDDNTYSR+GVSVWPVGLVGGLR
297h	sp|O76013-2|KRT36_HUMAN sp|O76013|KRT36_HUMAN sp|Q14532|K1H2_HUMAN	0.9992	Isoform of O76013, Isoform 2 of Keratin, type I cuticular Ha6 OS=Homo sapiens GN=KRT36;Keratin, type I cuticular Ha6 OS=Homo sapiens GN=KRT36 PE=2 SV=1;Keratin, type I cuticular Ha2 OS=Homo sapiens GN=KRT32 PE=2 SV=3	4.3	3	0.012	LAADDFR+QLVEADINGLR
870a	sp|P09496-2|CLCA_HUMAN sp|P09496-5|CLCA_HUMAN	0.9991	Isoform of P09496, Isoform Non-brain of Clathrin light chain A OS=Homo sapiens GN=CLTA;Isoform of P09496, Isoform 5 of Clathrin light chain A OS=Homo sapiens GN=CLTA	12.7	3	0.026	AAEEAFVNDIDESSPGTEWER
951	sp|Q9UL42|PNMA2_HUMAN	0.9991	Paraneoplastic antigen Ma2 OS=Homo sapiens GN=PNMA2 PE=1 SV=2	9.3	3	0.025	RLETLIR+TPNQDTEFLER+VIREEEEEEASFENESIEEPEER
954	sp|Q15369-2|ELOC_HUMAN sp|Q15369|ELOC_HUMAN tr|E5RHG8|E5RHG8_HUMAN	0.9990	Isoform of Q15369, Isoform 2 of Transcription elongation factor B polypeptide 1 OS=Homo sapiens GN=TCEB1;Transcription elongation factor B polypeptide 1 OS=Homo sapiens GN=TCEB1 PE=1 SV=1;Isoform of Q15369, Transcription elongation factor B polypeptide 1 (Fragment) OS=Homo sapiens GN=TCEB1 PE=1 SV=1	22.5	3	0.022	AMLSGPGQFAENETNEVNFR
961	sp|Q15678|PTN14_HUMAN	0.9988	Tyrosine-protein phosphatase non-receptor type 14 OS=Homo sapiens GN=PTPN14 PE=1 SV=2	4.7	3	0.016	ANGIFSTAALPENAER+EVVPYEENRVELIPTK+NLNIINTHAYNQPEDLVYSQPEMR
868a	sp|P08134|RHOC_HUMAN sp|P61586|RHOA_HUMAN tr|C9JNR4|C9JNR4_HUMAN tr|C9JX21|C9JX21_HUMAN tr|E9PQH6|E9PQH6_HUMAN tr|Q5JR05|Q5JR05_HUMAN tr|Q5JR07|Q5JR07_HUMAN tr|Q5JR08|Q5JR08_HUMAN	0.9984	Rho-related GTP-binding protein RhoC OS=Homo sapiens GN=RHOC PE=1 SV=1;Transforming protein RhoA OS=Homo sapiens GN=RHOA PE=1 SV=1;Isoform of P61586, Transforming protein RhoA (Fragment) OS=Homo sapiens GN=RHOA PE=1 SV=1;Isoform of P61586, Transforming protein RhoA OS=Homo sapiens GN=RHOA PE=1 SV=1;Isoform of P08134, Rho-related GTP-binding protein RhoC (Fragment) OS=Homo sapiens GN=RHOC PE=1 SV=…	20.2	3	0.025	QVELALWDTAGQEDYDR+VPIILVGNK
968	sp|Q8WXF1-2|PSPC1_HUMAN sp|Q8WXF1|PSPC1_HUMAN tr|X6RDA4|X6RDA4_HUMAN	0.9984	Isoform of Q8WXF1, Isoform 2 of Paraspeckle component 1 OS=Homo sapiens GN=PSPC1;Paraspeckle component 1 OS=Homo sapiens GN=PSPC1 PE=1 SV=1;Isoform of Q8WXF1, Paraspeckle component 1 (Fragment) OS=Homo sapiens GN=PSPC1 PE=1 SV=1	10.5	3	0.024	AELDGTILK+LFVGNLPTDITEEDFKR
977a	sp|Q05519-2|SRS11_HUMAN sp|Q05519|SRS11_HUMAN tr|Q5T760|Q5T760_HUMAN	0.9981	Isoform of Q05519, Isoform 2 of Serine/arginine-rich splicing factor 11 OS=Homo sapiens GN=SRSF11;Serine/arginine-rich splicing factor 11 OS=Homo sapiens GN=SRSF11 PE=1 SV=1;Isoform of Q05519, Serine/arginine-rich-splicing factor 11 (Fragment) OS=Homo sapiens GN=SRSF11 PE=1 SV=1	6.4	3	0.021	ALIVVPYAEGVIPDEAK+TLFGFLGK
967a	sp|Q5JUK3-2|KCNT1_HUMAN sp|Q5JUK3-3|KCNT1_HUMAN sp|Q5JUK3-4|KCNT1_HUMAN sp|Q5JUK3|KCNT1_HUMAN tr|A0A0D9SEY3|A0A0D9SEY3_HUMAN tr|A0A0R4J2E0|A0A0R4J2E0_HUMAN tr|C9J9Y7|C9J9Y7_HUMAN tr|C9JYL2|C9JYL2_HUMAN	0.9977	Isoform of Q5JUK3, Isoform 2 of Potassium channel subfamily T member 1 OS=Homo sapiens GN=KCNT1;Isoform of Q5JUK3, Isoform 3 of Potassium channel subfamily T member 1 OS=Homo sapiens GN=KCNT1;Isoform of Q5JUK3, Isoform 4 of Potassium channel subfamily T member 1 OS=Homo sapiens GN=KCNT1;Potassium channel subfamily T member 1 OS=Homo sapiens GN=KCNT1 PE=1 SV=2;Isoform of Q5JUK3, Potassium channel …	5.9	3	0.020	LPVHSIIASMGTVAMDLQGTEHRPTQSGGGGGGSK+MTLWAIQVIVAIISFLETMLLIYLSYK+YGVCLIGLK
972a	sp|Q9UPN3-2|MACF1_HUMAN sp|Q9UPN3-3|MACF1_HUMAN sp|Q9UPN3-4|MACF1_HUMAN sp|Q9UPN3|MACF1_HUMAN tr|H3BPE1|H3BPE1_HUMAN tr|H3BQK9|H3BQK9_HUMAN	0.9974	Isoform of Q9UPN3, Isoform 2 of Microtubule-actin cross-linking factor 1, isoforms 1/2/3/5 OS=Homo sapiens GN=MACF1;Isoform of Q9UPN3, Isoform 3 of Microtubule-actin cross-linking factor 1, isoforms 1/2/3/5 OS=Homo sapiens GN=MACF1;Isoform of Q9UPN3, Isoform 5 of Microtubule-actin cross-linking factor 1, isoforms 1/2/3/5 OS=Homo sapiens GN=MACF1;Microtubule-actin cross-linking factor 1, isoforms …	0.8	3	0.020	DGHNLISLLEVLSGIK+ITGQLESLESR+LLDAEDVDVPSPDEK
994	sp|P13378-2|HXD8_HUMAN sp|P13378|HXD8_HUMAN tr|A0A0A0MTF4|A0A0A0MTF4_HUMAN	0.9963	Isoform of P13378, Isoform 2 of Homeobox protein Hox-D8 OS=Homo sapiens GN=HOXD8;Homeobox protein Hox-D8 OS=Homo sapiens GN=HOXD8 PE=2 SV=2;Isoform of P13378, Homeobox protein Hox-D8 OS=Homo sapiens GN=HOXD8 PE=1 SV=1	6.5	3	0.024	MSSYFVNPLYSK
995a	sp|P39023|RL3_HUMAN tr|B5MCW2|B5MCW2_HUMAN tr|G5E9G0|G5E9G0_HUMAN	0.9962	60S ribosomal protein L3 OS=Homo sapiens GN=RPL3 PE=1 SV=2;Isoform of P39023, 60S ribosomal protein L3 (Fragment) OS=Homo sapiens GN=RPL3 PE=1 SV=1;Isoform of P39023, 60S ribosomal protein L3 OS=Homo sapiens GN=RPL3 PE=1 SV=1	14.0	3	0.024	ERLEQQVPVNQVFGQDEMIDVIGVTK+NNASTDYDLSDK
492e	sp|P61981|1433G_HUMAN	0.9958	14-3-3 protein gamma OS=Homo sapiens GN=YWHAG PE=1 SV=2	8.9	3	0.012	NLLSVAYK+NVTELNEPLSNEER
463b	sp|Q99733-2|NP1L4_HUMAN sp|Q99733|NP1L4_HUMAN tr|A8MXH2|A8MXH2_HUMAN tr|C9J6D1|C9J6D1_HUMAN tr|E9PJJ2|E9PJJ2_HUMAN tr|E9PNJ7|E9PNJ7_HUMAN tr|E9PNW0|E9PNW0_HUMAN tr|E9PS34|E9PS34_HUMAN	0.9946	Isoform of Q99733, Isoform 2 of Nucleosome assembly protein 1-like 4 OS=Homo sapiens GN=NAP1L4;Nucleosome assembly protein 1-like 4 OS=Homo sapiens GN=NAP1L4 PE=1 SV=1;Isoform of Q99733, Nucleosome assembly protein 1-like 4 (Fragment) OS=Homo sapiens GN=NAP1L4 PE=1 SV=2;Isoform of Q99733, Nucleosome assembly protein 1-like 4 (Fragment) OS=Homo sapiens GN=NAP1L4 PE=1 SV=1;Isoform of Q99733, Nucleo…	21.1	3	0.019	FYEEVHDLER+LDNVPHTPSSYIETLPK
492f	sp|Q04917|1433F_HUMAN	0.9943	14-3-3 protein eta OS=Homo sapiens GN=YWHAH PE=1 SV=4	8.9	3	0.012	AVTELNEPLSNEDR+NLLSVAYK
692b	sp|Q96N67-2|DOCK7_HUMAN sp|Q96N67-3|DOCK7_HUMAN sp|Q96N67-4|DOCK7_HUMAN sp|Q96N67-5|DOCK7_HUMAN sp|Q96N67-6|DOCK7_HUMAN sp|Q96N67|DOCK7_HUMAN tr|H0Y7L2|H0Y7L2_HUMAN	0.9917	Isoform of Q96N67, Isoform 2 of Dedicator of cytokinesis protein 7 OS=Homo sapiens GN=DOCK7;Isoform of Q96N67, Isoform 3 of Dedicator of cytokinesis protein 7 OS=Homo sapiens GN=DOCK7;Isoform of Q96N67, Isoform 4 of Dedicator of cytokinesis protein 7 OS=Homo sapiens GN=DOCK7;Isoform of Q96N67, Isoform 5 of Dedicator of cytokinesis protein 7 OS=Homo sapiens GN=DOCK7;Isoform of Q96N67, Isoform 6 of…	1.7	3	0.018	EILEFPAR+FGDLDEQEFVYKEPAITK+VLIPIHEANR
1073	sp|Q58A45-3|PAN3_HUMAN sp|Q58A45-4|PAN3_HUMAN sp|Q58A45|PAN3_HUMAN	0.9916	Isoform of Q58A45, Isoform 3 of PAB-dependent poly(A)-specific ribonuclease subunit PAN3 OS=Homo sapiens GN=PAN3;Isoform of Q58A45, Isoform 4 of PAB-dependent poly(A)-specific ribonuclease subunit PAN3 OS=Homo sapiens GN=PAN3;PAB-dependent poly(A)-specific ribonuclease subunit PAN3 OS=Homo sapiens GN=PAN3 PE=1 SV=3	3.8	3	0.029	KPDLGDPGTGAAAGGGGSSGGLDGPR
1052	sp|P55735-2|SEC13_HUMAN sp|P55735-3|SEC13_HUMAN sp|P55735|SEC13_HUMAN tr|A0A0C4DFR6|A0A0C4DFR6_HUMAN tr|A8MXL6|A8MXL6_HUMAN tr|E7ERC8|E7ERC8_HUMAN	0.9916	Isoform of P55735, Isoform 2 of Protein SEC13 homolog OS=Homo sapiens GN=SEC13;Isoform of P55735, Isoform 3 of Protein SEC13 homolog OS=Homo sapiens GN=SEC13;Protein SEC13 homolog OS=Homo sapiens GN=SEC13 PE=1 SV=3;Isoform of P55735, Protein SEC13 homolog OS=Homo sapiens GN=SEC13 PE=1 SV=1;Isoform of P55735, Protein SEC13 homolog OS=Homo sapiens GN=SEC13 PE=1 SV=1;Isoform of P55735, Protein SEC13…	3.9	3	0.023	NGGQILIADLR
1225	sp|Q7Z5P9-2|MUC19_HUMAN sp|Q7Z5P9|MUC19_HUMAN	0.9859	Isoform of Q7Z5P9, Isoform 2 of Mucin-19 OS=Homo sapiens GN=MUC19;Mucin-19 OS=Homo sapiens GN=MUC19 PE=1 SV=2	0.3	3	0.023	TGTTGQSGAESGTTEPSAR
1238	sp|P30405-2|PPIF_HUMAN sp|P30405|PPIF_HUMAN tr|R4GN99|R4GN99_HUMAN	0.9834	Isoform of P30405, Isoform 2 of Peptidyl-prolyl cis-trans isomerase F, mitochondrial OS=Homo sapiens GN=PPIF;Peptidyl-prolyl cis-trans isomerase F, mitochondrial OS=Homo sapiens GN=PPIF PE=1 SV=1;Isoform of P30405, Peptidyl-prolyl cis-trans isomerase OS=Homo sapiens GN=PPIF PE=1 SV=1	20.0	3	0.024	GSGDPSSSSSSGNPLVYLDVDANGKPLGR
336c	sp|O75369-2|FLNB_HUMAN sp|O75369-3|FLNB_HUMAN sp|O75369-6|FLNB_HUMAN sp|O75369-8|FLNB_HUMAN sp|O75369-9|FLNB_HUMAN sp|O75369|FLNB_HUMAN	0.9783	Isoform of O75369, Isoform 2 of Filamin-B OS=Homo sapiens GN=FLNB;Isoform of O75369, Isoform 3 of Filamin-B OS=Homo sapiens GN=FLNB;Isoform of O75369, Isoform 6 of Filamin-B OS=Homo sapiens GN=FLNB;Isoform of O75369, Isoform 8 of Filamin-B OS=Homo sapiens GN=FLNB;Isoform of O75369, Isoform 9 of Filamin-B OS=Homo sapiens GN=FLNB;Filamin-B OS=Homo sapiens GN=FLNB PE=1 SV=2	1.5	3	0.016	EAGAGGLSIAVEGPSK+LLGWIQNK+VLFASQEIPASPFR
492g	tr|A2IDB2|A2IDB2_HUMAN	0.9759	Isoform of Q04917, 14-3-3 protein eta (Fragment) OS=Homo sapiens GN=YWHAH PE=1 SV=1	14.8	3	0.011	NLLSVAYK+TVLVTELNEPLSNEDRNLLSVAYK
1310a	sp|Q96DT7-3|ZBT10_HUMAN sp|Q96DT7-4|ZBT10_HUMAN sp|Q96DT7|ZBT10_HUMAN	0.9642	Isoform of Q96DT7, Isoform 3 of Zinc finger and BTB domain-containing protein 10 OS=Homo sapiens GN=ZBTB10;Isoform of Q96DT7, Isoform 4 of Zinc finger and BTB domain-containing protein 10 OS=Homo sapiens GN=ZBTB10;Zinc finger and BTB domain-containing protein 10 OS=Homo sapiens GN=ZBTB10 PE=1 SV=2	4.5	3	0.020	SEAPESVVVDYNNR+YGLIPGASNDFK
368b	sp|Q8WZ42-11|TITIN_HUMAN sp|Q8WZ42-12|TITIN_HUMAN sp|Q8WZ42-13|TITIN_HUMAN sp|Q8WZ42-2|TITIN_HUMAN sp|Q8WZ42-4|TITIN_HUMAN sp|Q8WZ42-5|TITIN_HUMAN sp|Q8WZ42-7|TITIN_HUMAN sp|Q8WZ42-8|TITIN_HUMAN sp|Q8WZ42|TITIN_HUMAN tr|A0A0A0MTS7|A0A0A0MTS7_HUMAN	0.9432	Isoform of Q8WZ42, Isoform 11 of Titin OS=Homo sapiens GN=TTN;Isoform of Q8WZ42, Isoform 12 of Titin OS=Homo sapiens GN=TTN;Isoform of Q8WZ42, Isoform 13 of Titin OS=Homo sapiens GN=TTN;Isoform of Q8WZ42, Isoform 2 of Titin OS=Homo sapiens GN=TTN;Isoform of Q8WZ42, Isoform 4 of Titin OS=Homo sapiens GN=TTN;Isoform of Q8WZ42, Isoform 5 of Titin OS=Homo sapiens GN=TTN;Isoform of Q8WZ42, Isoform 7 o…	0.5	3	0.020	IRVCALNKVGLGEATSVPGTVKPEDK+KDLNMVVSAARISCGGAIR+KIENTTTVLK+LKIGLITKNTVHLSWKPPK+SDGGKYVVTATNTAGSFVAYATVNVLDKPGPVRNLK+SSLIILK+VYAENAAGLSLPSETSPLIRAEDPVFLPSPPSKPKIVDSGK
1405a	sp|Q96ED9-2|HOOK2_HUMAN sp|Q96ED9|HOOK2_HUMAN	0.9069	Isoform of Q96ED9, Isoform 2 of Protein Hook homolog 2 OS=Homo sapiens GN=HOOK2;Protein Hook homolog 2 OS=Homo sapiens GN=HOOK2 PE=1 SV=3	6.1	3	0.013	EYIEELEPPTDSSTAR+RIEELQHNLQK+YYFLSEEAEEGDELQQR
99	sp|Q13573|SNW1_HUMAN tr|G3V3A4|G3V3A4_HUMAN tr|G3V4X8|G3V4X8_HUMAN	1.0000	SNW domain-containing protein 1 OS=Homo sapiens GN=SNW1 PE=1 SV=1;Isoform of Q13573, SNW domain-containing protein 1 OS=Homo sapiens GN=SNW1 PE=1 SV=1;Isoform of Q13573, SNW domain-containing protein 1 OS=Homo sapiens GN=SNW1 PE=1 SV=1	7.8	2	0.019	DISEVIALGVPNPR+YTPSQQGVAFNSGAK
97	sp|Q13151|ROA0_HUMAN	1.0000	Heterogeneous nuclear ribonucleoprotein A0 OS=Homo sapiens GN=HNRNPA0 PE=1 SV=1	10.2	2	0.019	GFGFVYFQNHDAADK+LFIGGLNVQTSESGLR
95	sp|Q13045-2|FLII_HUMAN sp|Q13045-3|FLII_HUMAN sp|Q13045|FLII_HUMAN	1.0000	Isoform of Q13045, Isoform 2 of Protein flightless-1 homolog OS=Homo sapiens GN=FLII;Isoform of Q13045, Isoform 3 of Protein flightless-1 homolog OS=Homo sapiens GN=FLII;Protein flightless-1 homolog OS=Homo sapiens GN=FLII PE=1 SV=2	1.7	2	0.019	AVQGAQQPSLYQIR+FVFLLDR
848a	sp|Q9Y5Z4|HEBP2_HUMAN	1.0000	Heme-binding protein 2 OS=Homo sapiens GN=HEBP2 PE=1 SV=1	13.2	2	0.019	APEDAGPQPGSYEIR+VYYTAGYNSPVK
845a	sp|Q9Y5B6|PAXB1_HUMAN	1.0000	PAX3- and PAX7-binding protein 1 OS=Homo sapiens GN=PAXBP1 PE=1 SV=2	2.7	2	0.019	ALMAPNLDSFGR+TLQELSIDGLLNR
94	sp|Q12874|SF3A3_HUMAN	1.0000	Splicing factor 3A subunit 3 OS=Homo sapiens GN=SF3A3 PE=1 SV=1	7.0	2	0.019	ARENPSEEAQNLVEFTDEEGYGR+SLESLDTSLFAK
93	sp|Q12815|TROAP_HUMAN tr|F8W130|F8W130_HUMAN tr|F8W1U0|F8W1U0_HUMAN	1.0000	Tastin OS=Homo sapiens GN=TROAP PE=1 SV=3;Isoform of Q12815, Tastin OS=Homo sapiens GN=TROAP PE=1 SV=1;Isoform of Q12815, Tastin OS=Homo sapiens GN=TROAP PE=1 SV=1	7.9	2	0.019	SLEGSGKPPVATPSGPHSNR+VPSPGPPTLTSYSVLR
826a	sp|Q9Y263|PLAP_HUMAN tr|E5RIM3|E5RIM3_HUMAN	1.0000	Phospholipase A-2-activating protein OS=Homo sapiens GN=PLAA PE=1 SV=2;Isoform of Q9Y263, Phospholipase A-2-activating protein OS=Homo sapiens GN=PLAA PE=1 SV=1	6.2	2	0.019	TGDLGDINAEQLPGR+YVPGSSGSSNTLPTADPFTGAGR
819a	sp|Q9UN37|VPS4A_HUMAN tr|I3L4J1|I3L4J1_HUMAN	1.0000	Vacuolar protein sorting-associated protein 4A OS=Homo sapiens GN=VPS4A PE=1 SV=1;Uncharacterized protein (Fragment) OS=Homo sapiens PE=1 SV=3	5.4	2	0.019	GILLFGPPGTGK+IYIPLPEEAAR
815a	sp|Q9UKV8-2|AGO2_HUMAN sp|Q9UKV8|AGO2_HUMAN	1.0000	Isoform of Q9UKV8, Isoform 2 of Protein argonaute-2 OS=Homo sapiens GN=AGO2;Protein argonaute-2 OS=Homo sapiens GN=AGO2 PE=1 SV=3	2.4	2	0.019	ELLIQFYK+NLYTAMPLPIGR
812a	sp|Q9UKF6|CPSF3_HUMAN tr|G5E9W3|G5E9W3_HUMAN	1.0000	Cleavage and polyadenylation specificity factor subunit 3 OS=Homo sapiens GN=CPSF3 PE=1 SV=1;Isoform of Q9UKF6, Cleavage and polyadenylation specific factor 3, 73kDa, isoform CRA_b OS=Homo sapiens GN=CPSF3 PE=1 SV=1	3.9	2	0.019	LTGDVEELEIQEKPALK+WLLSDYVK
811a	sp|Q9UK99-2|FBX3_HUMAN sp|Q9UK99-3|FBX3_HUMAN sp|Q9UK99|FBX3_HUMAN tr|E9PJM3|E9PJM3_HUMAN tr|G3V1E0|G3V1E0_HUMAN	1.0000	Isoform of Q9UK99, Isoform 2 of F-box only protein 3 OS=Homo sapiens GN=FBXO3;Isoform of Q9UK99, Isoform 3 of F-box only protein 3 OS=Homo sapiens GN=FBXO3;F-box only protein 3 OS=Homo sapiens GN=FBXO3 PE=1 SV=3;Isoform of Q9UK99, F-box only protein 3 OS=Homo sapiens GN=FBXO3 PE=1 SV=1;Isoform of Q9UK99, F-box only protein 3 OS=Homo sapiens GN=FBXO3 PE=1 SV=1	10.9	2	0.019	GDVEEVQGPGVVGEFPIISPGR+SEDLLDVDTAAGGFQQR
810a	sp|Q9UK76-2|HN1_HUMAN sp|Q9UK76|HN1_HUMAN tr|J3KT51|J3KT51_HUMAN	1.0000	Isoform of Q9UK76, Isoform 2 of Hematological and neurological expressed 1 protein OS=Homo sapiens GN=HN1;Hematological and neurological expressed 1 protein OS=Homo sapiens GN=HN1 PE=1 SV=3;Isoform of Q9UK76, Hematological and neurological-expressed 1 protein OS=Homo sapiens GN=HN1 PE=1 SV=1	41.3	2	0.019	MASNIFGTPEENQASWAK+VLRPPGGGSNFSLGFDEPTEQPVRK
90	sp|Q08188|TGM3_HUMAN	1.0000	Protein-glutamine gamma-glutamyltransferase E OS=Homo sapiens GN=TGM3 PE=1 SV=4	4.2	2	0.019	DIILDNPTLTLEVLNEAR+ITWLYDNTTGK
798a	sp|Q9UDR5|AASS_HUMAN tr|F8WAH1|F8WAH1_HUMAN	1.0000	Alpha-aminoadipic semialdehyde synthase, mitochondrial OS=Homo sapiens GN=AASS PE=1 SV=1;Isoform of Q9UDR5, Alpha-aminoadipic semialdehyde synthase, mitochondrial OS=Homo sapiens GN=AASS PE=1 SV=1	4.6	2	0.019	VLVLGSGYISEPVLEYLSR+YAEIYGISSAHTLLR
796a	sp|Q9UBM7|DHCR7_HUMAN	1.0000	7-dehydrocholesterol reductase OS=Homo sapiens GN=DHCR7 PE=1 SV=1	6.3	2	0.019	FLPGYVGGIQEGAVTPAGVVNK+YTAAVPYR
790a	sp|Q9P2I0|CPSF2_HUMAN	1.0000	Cleavage and polyadenylation specificity factor subunit 2 OS=Homo sapiens GN=CPSF2 PE=1 SV=2	4.0	2	0.019	GDGNVLIAVDTAGR+LHETVDATSETHIYQVR
787a	sp|Q9P0U4-2|CXXC1_HUMAN sp|Q9P0U4|CXXC1_HUMAN	1.0000	Isoform of Q9P0U4, Isoform 2 of CXXC-type zinc finger protein 1 OS=Homo sapiens GN=CXXC1;CXXC-type zinc finger protein 1 OS=Homo sapiens GN=CXXC1 PE=1 SV=2	3.5	2	0.019	LDELFEQER+YESQTSFGSMYPTR
777a	sp|Q9NXR1-2|NDE1_HUMAN sp|Q9NXR1|NDE1_HUMAN tr|I3L2R3|I3L2R3_HUMAN tr|I3L2R9|I3L2R9_HUMAN tr|I3L2T8|I3L2T8_HUMAN tr|I3L522|I3L522_HUMAN tr|I3L533|I3L533_HUMAN tr|X5DR54|X5DR54_HUMAN	1.0000	Isoform of Q9NXR1, Isoform 2 of Nuclear distribution protein nudE homolog 1 OS=Homo sapiens GN=NDE1;Nuclear distribution protein nudE homolog 1 OS=Homo sapiens GN=NDE1 PE=1 SV=2;Isoform of Q9NXR1, Nuclear distribution protein nudE homolog 1 (Fragment) OS=Homo sapiens GN=NDE1 PE=1 SV=1;Isoform of Q9NXR1, Nuclear distribution protein nudE homolog 1 (Fragment) OS=Homo sapiens GN=NDE1 PE=1 SV=1;Isofo…	20.4	2	0.019	GLDDSTGGTPLTPAAR+ISALNIVGDLLR
769a	sp|Q9NUJ1|ABHDA_HUMAN	1.0000	Mycophenolic acid acyl-glucuronide esterase, mitochondrial OS=Homo sapiens GN=ABHD10 PE=1 SV=1	10.1	2	0.019	FDYSGVGSSDGNSEESTLGK+VLSTDVDVILR
756a	sp|Q9HAD4|WDR41_HUMAN tr|H0YAA3|H0YAA3_HUMAN	1.0000	WD repeat-containing protein 41 OS=Homo sapiens GN=WDR41 PE=2 SV=3;Isoform of Q9HAD4, WD repeat-containing protein 41 (Fragment) OS=Homo sapiens GN=WDR41 PE=1 SV=1	6.3	2	0.019	FLVQLDDYR+NFWDPSPQLDTQQEIK
755a	sp|Q9H9Y6-2|RPA2_HUMAN sp|Q9H9Y6-3|RPA2_HUMAN sp|Q9H9Y6-4|RPA2_HUMAN sp|Q9H9Y6-5|RPA2_HUMAN sp|Q9H9Y6|RPA2_HUMAN	1.0000	Isoform of Q9H9Y6, Isoform 2 of DNA-directed RNA polymerase I subunit RPA2 OS=Homo sapiens GN=POLR1B;Isoform of Q9H9Y6, Isoform 3 of DNA-directed RNA polymerase I subunit RPA2 OS=Homo sapiens GN=POLR1B;Isoform of Q9H9Y6, Isoform 4 of DNA-directed RNA polymerase I subunit RPA2 OS=Homo sapiens GN=POLR1B;Isoform of Q9H9Y6, Isoform 5 of DNA-directed RNA polymerase I subunit RPA2 OS=Homo sapiens GN=PO…	2.9	2	0.019	DALLAHGTSFLLHDR+LDDDGLPFIGAK
746a	sp|Q9H3G5|CPVL_HUMAN	1.0000	Probable serine carboxypeptidase CPVL OS=Homo sapiens GN=CPVL PE=1 SV=2	5.7	2	0.019	GGGHILPYDQPLR+NNDFYVTGESYAGK
83	sp|P63151-2|2ABA_HUMAN sp|P63151|2ABA_HUMAN tr|E5RIY1|E5RIY1_HUMAN	1.0000	Isoform of P63151, Isoform 2 of Serine/threonine-protein phosphatase 2A 55 kDa regulatory subunit B alpha isoform OS=Homo sapiens GN=PPP2R2A;Serine/threonine-protein phosphatase 2A 55 kDa regulatory subunit B alpha isoform OS=Homo sapiens GN=PPP2R2A PE=1 SV=1;Isoform of P63151, Serine/threonine-protein phosphatase 2A 55 kDa regulatory subunit B alpha isoform OS=Homo sapiens GN=PPP2R2A PE=1 SV=1	31.1	2	0.019	GAVDDDVAEADIISTVEFNHSGELLATGDK+VVIFQQEQENK
82	sp|P62861|RS30_HUMAN tr|E9PR30|E9PR30_HUMAN	1.0000	Isoform of P35544, 40S ribosomal protein S30 OS=Homo sapiens GN=FAU PE=1 SV=1;Isoform of P35544, 40S ribosomal protein S30 OS=Homo sapiens GN=FAU PE=1 SV=1	18.6	2	0.019	FVNVVPTFGK+FVNVVPTFGKK
720a	sp|Q9BPZ7-2|SIN1_HUMAN sp|Q9BPZ7-4|SIN1_HUMAN sp|Q9BPZ7|SIN1_HUMAN tr|B1AMA5|B1AMA5_HUMAN tr|E9PGB8|E9PGB8_HUMAN	1.0000	Isoform of Q9BPZ7, Isoform 2 of Target of rapamycin complex 2 subunit MAPKAP1 OS=Homo sapiens GN=MAPKAP1;Isoform of Q9BPZ7, Isoform 4 of Target of rapamycin complex 2 subunit MAPKAP1 OS=Homo sapiens GN=MAPKAP1;Target of rapamycin complex 2 subunit MAPKAP1 OS=Homo sapiens GN=MAPKAP1 PE=1 SV=2;Isoform of Q9BPZ7, Target of rapamycin complex 2 subunit MAPKAP1 (Fragment) OS=Homo sapiens GN=MAPKAP1 PE=…	13.9	2	0.018	FGFSTLALVEK+FTTDVQLGISGDKVEIDPVTNQK
75	sp|P53999|TCP4_HUMAN	1.0000	Activated RNA polymerase II transcriptional coactivator p15 OS=Homo sapiens GN=SUB1 PE=1 SV=3	18.9	2	0.019	EQISDIDDAVR+GISLNPEQWSQLK
667a	sp|Q92499-3|DDX1_HUMAN sp|Q92499|DDX1_HUMAN tr|A0A087X2G1|A0A087X2G1_HUMAN tr|F1T0B3|F1T0B3_HUMAN	1.0000	Isoform of Q92499, Isoform 3 of ATP-dependent RNA helicase DDX1 OS=Homo sapiens GN=DDX1;ATP-dependent RNA helicase DDX1 OS=Homo sapiens GN=DDX1 PE=1 SV=2;Isoform of Q92499, ATP-dependent RNA helicase DDX1 OS=Homo sapiens GN=DDX1 PE=1 SV=1;Isoform of Q92499, ATP-dependent RNA helicase DDX1 OS=Homo sapiens GN=DDX1 PE=1 SV=1	4.7	2	0.019	ELLIIGGVAAR+GHVDILAPTVQELAALEK
656a	sp|Q8NDZ4|DIA1_HUMAN	1.0000	Deleted in autism protein 1 OS=Homo sapiens GN=C3orf58 PE=1 SV=1	5.3	2	0.019	LLDFLNVK+VIIVDAENVLVADKR
644a	sp|Q8IUR0|TPPC5_HUMAN	1.0000	Trafficking protein particle complex subunit 5 OS=Homo sapiens GN=TRAPPC5 PE=1 SV=1	11.2	2	0.019	EPLINTYISVPK+VLGALLFVK
631a	sp|Q7L5D6-2|GET4_HUMAN sp|Q7L5D6|GET4_HUMAN	1.0000	Isoform of Q7L5D6, Isoform 2 of Golgi to ER traffic protein 4 homolog OS=Homo sapiens GN=GET4;Golgi to ER traffic protein 4 homolog OS=Homo sapiens GN=GET4 PE=1 SV=1	9.1	2	0.019	SSASVVFTTYTQK+VFSLMDPNSPER
71	sp|P51151|RAB9A_HUMAN	1.0000	Ras-related protein Rab-9A OS=Homo sapiens GN=RAB9A PE=1 SV=1	7.0	2	0.018	DATNVAAAFEEAVR
624a	sp|Q6PKG0-3|LARP1_HUMAN sp|Q6PKG0|LARP1_HUMAN tr|A0A0B4J210|A0A0B4J210_HUMAN tr|E5RH50|E5RH50_HUMAN	1.0000	Isoform of Q6PKG0, Isoform 2 of La-related protein 1 OS=Homo sapiens GN=LARP1;La-related protein 1 OS=Homo sapiens GN=LARP1 PE=1 SV=2;Isoform of Q6PKG0, La-related protein 1 (Fragment) OS=Homo sapiens GN=LARP1 PE=1 SV=4;Isoform of Q6PKG0, La-related protein 1 (Fragment) OS=Homo sapiens GN=LARP1 PE=1 SV=7	4.7	2	0.019	AVTPVPTKTEEVSNLK+SLPTTVPESPNYR
614a	sp|Q6DN90|IQEC1_HUMAN tr|A0A087WWK8|A0A087WWK8_HUMAN	1.0000	IQ motif and SEC7 domain-containing protein 1 OS=Homo sapiens GN=IQSEC1 PE=1 SV=1;Isoform of Q6DN90, IQ motif and SEC7 domain-containing protein 1 OS=Homo sapiens GN=IQSEC1 PE=1 SV=1	3.0	2	0.019	NSWDSPAFSNDVIR+SLSESYELSSDLQDK
603a	sp|Q5SQN1-2|SNP47_HUMAN sp|Q5SQN1|SNP47_HUMAN tr|A0A087X0B7|A0A087X0B7_HUMAN tr|H7C3C7|H7C3C7_HUMAN	1.0000	Isoform of Q5SQN1, Isoform 2 of Synaptosomal-associated protein 47 OS=Homo sapiens GN=SNAP47;Synaptosomal-associated protein 47 OS=Homo sapiens GN=SNAP47 PE=1 SV=3;Isoform of Q5SQN1, Synaptosomal-associated protein 47 OS=Homo sapiens GN=SNAP47 PE=1 SV=1;Isoform of Q5SQN1, Synaptosomal-associated protein 47 (Fragment) OS=Homo sapiens GN=SNAP47 PE=1 SV=1	7.9	2	0.019	ELLLSQPGAVADASVPR+LLTELESPAWWPFSSK
600a	sp|Q53H12|AGK_HUMAN tr|E9PC15|E9PC15_HUMAN tr|E9PG39|E9PG39_HUMAN	1.0000	Acylglycerol kinase, mitochondrial OS=Homo sapiens GN=AGK PE=1 SV=2;Isoform of Q53H12, Acylglycerol kinase, mitochondrial OS=Homo sapiens GN=AGK PE=1 SV=1;Isoform of Q53H12, Acylglycerol kinase, mitochondrial OS=Homo sapiens GN=AGK PE=1 SV=1	16.0	2	0.020	EQPVFAMTGLR+GETVPLDVLQIKGEK+VQHITDATLAIVK
589a	sp|Q15773|MLF2_HUMAN	1.0000	Myeloid leukemia factor 2 OS=Homo sapiens GN=MLF2 PE=1 SV=1	12.1	2	0.019	DVEPEDPMFLMDPFAIHR+LAIQGPEDSPSR
586a	sp|Q15633-2|TRBP2_HUMAN sp|Q15633|TRBP2_HUMAN	1.0000	Isoform of Q15633, Isoform 2 of RISC-loading complex subunit TARBP2 OS=Homo sapiens GN=TARBP2;RISC-loading complex subunit TARBP2 OS=Homo sapiens GN=TARBP2 PE=1 SV=3	9.0	2	0.019	DGNEVEPDDDHFSIGVGSR+TPISLLQEYGTR
66	sp|P42356|PI4KA_HUMAN tr|J3KN10|J3KN10_HUMAN	1.0000	Phosphatidylinositol 4-kinase alpha OS=Homo sapiens GN=PI4KA PE=1 SV=4;Isoform of P42356, Phosphatidylinositol 4-kinase alpha OS=Homo sapiens GN=PI4KA PE=1 SV=1	1.1	2	0.019	ITVPDTYEAR+SPLLTFPSKEPLR
65	sp|P42285|SK2L2_HUMAN	1.0000	Superkiller viralicidic activity 2-like 2 OS=Homo sapiens GN=SKIV2L2 PE=1 SV=3	3.1	2	0.020	IVIPNEESVVIYYK+LTEQLAGPLR+LTEQLAGPLRQMQECAKR
569a	sp|Q14527|HLTF_HUMAN tr|A0A0C4DGA6|A0A0C4DGA6_HUMAN	1.0000	Helicase-like transcription factor OS=Homo sapiens GN=HLTF PE=1 SV=2;Isoform of Q14527, Helicase-like transcription factor OS=Homo sapiens GN=HLTF PE=1 SV=1	3.0	2	0.019	TLGFNLESGWGSGR+YYTGVVNNNEMVALQR
557a	sp|Q14008-2|CKAP5_HUMAN sp|Q14008-3|CKAP5_HUMAN sp|Q14008|CKAP5_HUMAN	1.0000	Isoform of Q14008, Isoform 2 of Cytoskeleton-associated protein 5 OS=Homo sapiens GN=CKAP5;Isoform of Q14008, Isoform 3 of Cytoskeleton-associated protein 5 OS=Homo sapiens GN=CKAP5;Cytoskeleton-associated protein 5 OS=Homo sapiens GN=CKAP5 PE=1 SV=3	1.2	2	0.019	DAAFEALGTALK+NSSQFFQSYVER
63	sp|P40763-2|STAT3_HUMAN sp|P40763-3|STAT3_HUMAN sp|P40763|STAT3_HUMAN tr|G8JLH9|G8JLH9_HUMAN	1.0000	Isoform of P40763, Isoform Del-701 of Signal transducer and activator of transcription 3 OS=Homo sapiens GN=STAT3;Isoform of P40763, Isoform 3 of Signal transducer and activator of transcription 3 OS=Homo sapiens GN=STAT3;Signal transducer and activator of transcription 3 OS=Homo sapiens GN=STAT3 PE=1 SV=2;Isoform of P40763, Signal transducer and activator of transcription OS=Homo sapiens GN=STAT…	4.2	2	0.019	AILSTKPPGTFLLR+VVENLQDDFDFNYK
62	sp|P39019|RS19_HUMAN tr|M0QXK4|M0QXK4_HUMAN tr|M0QYF7|M0QYF7_HUMAN tr|M0R140|M0R140_HUMAN tr|M0R2L9|M0R2L9_HUMAN	1.0000	40S ribosomal protein S19 OS=Homo sapiens GN=RPS19 PE=1 SV=2;Isoform of P39019, 40S ribosomal protein S19 (Fragment) OS=Homo sapiens GN=RPS19 PE=1 SV=1;Isoform of P39019, 40S ribosomal protein S19 (Fragment) OS=Homo sapiens GN=RPS19 PE=1 SV=1;Isoform of P39019, 40S ribosomal protein S19 (Fragment) OS=Homo sapiens GN=RPS19 PE=1 SV=1;Isoform of P39019, 40S ribosomal protein S19 (Fragment) OS=Homo s…	31.0	2	0.019	DVNQQEFVR+ELAPYDENWFYTR
541a	sp|Q12797-10|ASPH_HUMAN sp|Q12797|ASPH_HUMAN	1.0000	Isoform of Q12797, Isoform 10 of Aspartyl/asparaginyl beta-hydroxylase OS=Homo sapiens GN=ASPH;Aspartyl/asparaginyl beta-hydroxylase OS=Homo sapiens GN=ASPH PE=1 SV=3	5.3	2	0.020	GDWSQFTLWQQGR+LGIYDADGDGDFDVDDAK+VLLGLKER
533a	sp|Q06587-2|RING1_HUMAN sp|Q06587|RING1_HUMAN	1.0000	Isoform of Q06587, Isoform 2 of E3 ubiquitin-protein ligase RING1 OS=Homo sapiens GN=RING1;E3 ubiquitin-protein ligase RING1 OS=Homo sapiens GN=RING1 PE=1 SV=2	8.0	2	0.019	LHNQQALSSSIEEGLR+SLRPDPNFDALISK
508a	sp|P62913-2|RL11_HUMAN sp|P62913|RL11_HUMAN	1.0000	Isoform of P62913, Isoform 2 of 60S ribosomal protein L11 OS=Homo sapiens GN=RPL11;60S ribosomal protein L11 OS=Homo sapiens GN=RPL11 PE=1 SV=2	13.0	2	0.019	VLEQLTGQTPVFSK+YDGIILPGK
501a	sp|P62495-2|ERF1_HUMAN sp|P62495|ERF1_HUMAN tr|B7Z7P8|B7Z7P8_HUMAN	1.0000	Isoform of P62495, Isoform 2 of Eukaryotic peptide chain release factor subunit 1 OS=Homo sapiens GN=ETF1;Eukaryotic peptide chain release factor subunit 1 OS=Homo sapiens GN=ETF1 PE=1 SV=3;Isoform of P62495, Eukaryotic peptide chain release factor subunit 1 OS=Homo sapiens GN=ETF1 PE=1 SV=1	5.7	2	0.019	GFGGIGGILR+LSVLGAITSVQQR
57	sp|P35637-2|FUS_HUMAN sp|P35637|FUS_HUMAN tr|H3BPE7|H3BPE7_HUMAN	1.0000	Isoform of P35637, Isoform Short of RNA-binding protein FUS OS=Homo sapiens GN=FUS;RNA-binding protein FUS OS=Homo sapiens GN=FUS PE=1 SV=1;Isoform of P35637, RNA-binding protein FUS OS=Homo sapiens GN=FUS PE=1 SV=1	7.6	2	0.019	APKPDGPGGGPGGSHMGGNYGDDR+LKGEATVSFDDPPSAK
54	sp|P29597|TYK2_HUMAN tr|E9PM19|E9PM19_HUMAN tr|E9PPF2|E9PPF2_HUMAN	1.0000	Non-receptor tyrosine-protein kinase TYK2 OS=Homo sapiens GN=TYK2 PE=1 SV=3;Isoform of P29597, Tyrosine-protein kinase OS=Homo sapiens GN=TYK2 PE=1 SV=1;Isoform of P29597, Tyrosine-protein kinase OS=Homo sapiens GN=TYK2 PE=1 SV=1	2.5	2	0.019	LGLAEGTSPFIK+TLNLSQLSFHR
467a	sp|P56962|STX17_HUMAN	1.0000	Syntaxin-17 OS=Homo sapiens GN=STX17 PE=1 SV=2	9.6	2	0.019	IDSIADHVNSAAVNVEEGTK+IVIPTDLER
6	sp|O00483|NDUA4_HUMAN	1.0000	Cytochrome c oxidase subunit NDUFA4 OS=Homo sapiens GN=NDUFA4 PE=1 SV=1	22.2	2	0.018	FYSVNVDYSK+LGPNDQYK
50	sp|P23284|PPIB_HUMAN	1.0000	Peptidyl-prolyl cis-trans isomerase B OS=Homo sapiens GN=PPIB PE=1 SV=2	9.7	2	0.019	DTNGSQFFITTVK+VIFGLFGK
442a	sp|P51149|RAB7A_HUMAN tr|C9J4S4|C9J4S4_HUMAN tr|C9J4V0|C9J4V0_HUMAN tr|C9J8S3|C9J8S3_HUMAN	1.0000	Ras-related protein Rab-7a OS=Homo sapiens GN=RAB7A PE=1 SV=1;Isoform of P51149, Ras-related protein Rab-7a OS=Homo sapiens GN=RAB7A PE=1 SV=1;Isoform of P51149, Ras-related protein Rab-7a OS=Homo sapiens GN=RAB7A PE=1 SV=1;Isoform of P51149, Ras-related protein Rab-7a OS=Homo sapiens GN=RAB7A PE=1 SV=1	25.5	2	0.019	EAINVEQAFQTIAR+VIILGDSGVGK
438a	sp|P50748|KNTC1_HUMAN	1.0000	Kinetochore-associated protein 1 OS=Homo sapiens GN=KNTC1 PE=1 SV=1	1.0	2	0.019	LGISFQPVFR+VLAPELIPSILEK
434a	sp|P50213-2|IDH3A_HUMAN sp|P50213|IDH3A_HUMAN tr|H0YL72|H0YL72_HUMAN tr|H0YMU3|H0YMU3_HUMAN	1.0000	Isoform of P50213, Isoform 2 of Isocitrate dehydrogenase [NAD] subunit alpha, mitochondrial OS=Homo sapiens GN=IDH3A;Isocitrate dehydrogenase [NAD] subunit alpha, mitochondrial OS=Homo sapiens GN=IDH3A PE=1 SV=1;Isoform of P50213, Isocitrate dehydrogenase [NAD] subunit alpha, mitochondrial OS=Homo sapiens GN=IDH3A PE=1 SV=1;Isoform of P50213, Isocitrate dehydrogenase [NAD] subunit alpha, mitochon…	12.6	2	0.019	IAEFAFEYAR+TPYTDVNIVTIR
413a	sp|P46782|RS5_HUMAN tr|M0R0F0|M0R0F0_HUMAN	1.0000	40S ribosomal protein S5 OS=Homo sapiens GN=RPS5 PE=1 SV=4;Isoform of P46782, 40S ribosomal protein S5 (Fragment) OS=Homo sapiens GN=RPS5 PE=1 SV=1	14.5	2	0.019	QAVDVSPLR+WSTDDVQINDISLQDYIAVK
391a	sp|P35658-2|NU214_HUMAN sp|P35658-3|NU214_HUMAN sp|P35658-4|NU214_HUMAN sp|P35658-5|NU214_HUMAN sp|P35658|NU214_HUMAN tr|A0A0A0MSW3|A0A0A0MSW3_HUMAN	1.0000	Isoform of P35658, Isoform 2 of Nuclear pore complex protein Nup214 OS=Homo sapiens GN=NUP214;Isoform of P35658, Isoform 3 of Nuclear pore complex protein Nup214 OS=Homo sapiens GN=NUP214;Isoform of P35658, Isoform 4 of Nuclear pore complex protein Nup214 OS=Homo sapiens GN=NUP214;Isoform of P35658, Isoform 5 of Nuclear pore complex protein Nup214 OS=Homo sapiens GN=NUP214;Nuclear pore complex pr…	2.6	2	0.020	ETLFNTLANNR+QGSLINSLKPSGPTPASGQLSSGDK+TSGVPSGFNFTAPPVLGK
382a	sp|P33992|MCM5_HUMAN tr|B1AHB1|B1AHB1_HUMAN	1.0000	DNA replication licensing factor MCM5 OS=Homo sapiens GN=MCM5 PE=1 SV=5;Isoform of P33992, DNA helicase OS=Homo sapiens GN=MCM5 PE=1 SV=1	4.1	2	0.019	LAALPNVYEVISK+LQELPDAVPHGEMPR
43	sp|P12004|PCNA_HUMAN	1.0000	Proliferating cell nuclear antigen OS=Homo sapiens GN=PCNA PE=1 SV=1	10.0	2	0.018	AEDNADTLALVFEAPNQEK+YLNFFTK
362a	sp|P27105|STOM_HUMAN	1.0000	Erythrocyte band 7 integral membrane protein OS=Homo sapiens GN=STOM PE=1 SV=3	10.8	2	0.019	VQNATLAVANITNADSATR+YLQTLTTIAAEK
40	sp|P09972|ALDOC_HUMAN tr|A8MVZ9|A8MVZ9_HUMAN tr|C9J8F3|C9J8F3_HUMAN tr|J3KSV6|J3KSV6_HUMAN tr|J3QKP5|J3QKP5_HUMAN tr|K7EKH5|K7EKH5_HUMAN	1.0000	Fructose-bisphosphate aldolase C OS=Homo sapiens GN=ALDOC PE=1 SV=2;Isoform of P09972, Fructose-bisphosphate aldolase OS=Homo sapiens GN=ALDOC PE=1 SV=1;Isoform of P09972, Fructose-bisphosphate aldolase C (Fragment) OS=Homo sapiens GN=ALDOC PE=1 SV=1;Isoform of P09972, Fructose-bisphosphate aldolase C (Fragment) OS=Homo sapiens GN=ALDOC PE=1 SV=1;Isoform of P09972, Fructose-bisphosphate aldolase …	15.4	2	0.018	GVVPLAGTDGETTTQGLDGLSER
331a	sp|P18085|ARF4_HUMAN sp|P61204|ARF3_HUMAN sp|P84077|ARF1_HUMAN sp|P84085|ARF5_HUMAN tr|C9J1Z8|C9J1Z8_HUMAN tr|C9JPM4|C9JPM4_HUMAN tr|F5H0C7|F5H0C7_HUMAN tr|F5H423|F5H423_HUMAN	1.0000	ADP-ribosylation factor 4 OS=Homo sapiens GN=ARF4 PE=1 SV=3;ADP-ribosylation factor 3 OS=Homo sapiens GN=ARF3 PE=1 SV=2;ADP-ribosylation factor 1 OS=Homo sapiens GN=ARF1 PE=1 SV=2;ADP-ribosylation factor 5 OS=Homo sapiens GN=ARF5 PE=1 SV=2;Isoform of P84085, ADP-ribosylation factor 5 (Fragment) OS=Homo sapiens GN=ARF5 PE=1 SV=1;Isoform of P18085, ADP-ribosylation factor 4 (Fragment) OS=Homo sapie…	20.7	2	0.019	HYFQNTQGLIFVVDSNDRER+ILMVGLDAAGK
315a	sp|P12268|IMDH2_HUMAN tr|H0Y4R1|H0Y4R1_HUMAN	1.0000	Inosine-5'-monophosphate dehydrogenase 2 OS=Homo sapiens GN=IMPDH2 PE=1 SV=2;Isoform of P12268, Inosine-5'-monophosphate dehydrogenase 2 (Fragment) OS=Homo sapiens GN=IMPDH2 PE=1 SV=1	5.3	2	0.019	NLIDAGVDALR+REDLVVAPAGITLK
311a	sp|P11310-2|ACADM_HUMAN sp|P11310|ACADM_HUMAN tr|B7Z9I1|B7Z9I1_HUMAN tr|Q5T4U5|Q5T4U5_HUMAN	1.0000	Isoform of P11310, Isoform 2 of Medium-chain specific acyl-CoA dehydrogenase, mitochondrial OS=Homo sapiens GN=ACADM;Medium-chain specific acyl-CoA dehydrogenase, mitochondrial OS=Homo sapiens GN=ACADM PE=1 SV=1;Isoform of P11310, Medium-chain-specific acyl-CoA dehydrogenase, mitochondrial OS=Homo sapiens GN=ACADM PE=1 SV=1;Isoform of P11310, Acyl-Coenzyme A dehydrogenase, C-4 to C-12 straight ch…	7.3	2	0.019	IYQIYEGTSQIQR+TRPVVAAGAVGLAQR
35	sp|P05455|LA_HUMAN tr|E7ERC4|E7ERC4_HUMAN tr|E9PFL9|E9PFL9_HUMAN tr|E9PGX9|E9PGX9_HUMAN	1.0000	Lupus La protein OS=Homo sapiens GN=SSB PE=1 SV=2;Isoform of P05455, Lupus La protein (Fragment) OS=Homo sapiens GN=SSB PE=1 SV=1;Isoform of P05455, Lupus La protein OS=Homo sapiens GN=SSB PE=1 SV=1;Isoform of P05455, Lupus La protein (Fragment) OS=Homo sapiens GN=SSB PE=1 SV=1	15.8	2	0.019	RSPSKPLPEVTDEYKNDVK+SPSKPLPEVTDEYKNDVK
34	sp|P05089-2|ARGI1_HUMAN sp|P05089-3|ARGI1_HUMAN sp|P05089|ARGI1_HUMAN	1.0000	Isoform of P05089, Isoform 2 of Arginase-1 OS=Homo sapiens GN=ARG1;Isoform of P05089, Isoform 3 of Arginase-1 OS=Homo sapiens GN=ARG1;Arginase-1 OS=Homo sapiens GN=ARG1 PE=1 SV=2	13.6	2	0.019	ISLVLGGDHSLAIGSISGHAR+TIGIIGAPFSK
300a	sp|P09211|GSTP1_HUMAN	1.0000	Glutathione S-transferase P OS=Homo sapiens GN=GSTP1 PE=1 SV=2	17.1	2	0.019	ALPGQLKPFETLLSQNQGGK+FQDGDLTLYQSNTILR
32	sp|P01040|CYTA_HUMAN tr|C9J0E4|C9J0E4_HUMAN	1.0000	Cystatin-A OS=Homo sapiens GN=CSTA PE=1 SV=1;Isoform of P01040, Cystatin-A OS=Homo sapiens GN=CSTA PE=1 SV=1	41.3	2	0.019	TNETYGKLEAVQYK+TQVVAGTNYYIK
30	sp|P00387-2|NB5R3_HUMAN sp|P00387-3|NB5R3_HUMAN sp|P00387|NB5R3_HUMAN tr|B1AHF3|B1AHF3_HUMAN	1.0000	Isoform of P00387, Isoform 2 of NADH-cytochrome b5 reductase 3 OS=Homo sapiens GN=CYB5R3;Isoform of P00387, Isoform 3 of NADH-cytochrome b5 reductase 3 OS=Homo sapiens GN=CYB5R3;NADH-cytochrome b5 reductase 3 OS=Homo sapiens GN=CYB5R3 PE=1 SV=3;Isoform of P00387, NADH-cytochrome b5 reductase 3 (Fragment) OS=Homo sapiens GN=CYB5R3 PE=1 SV=1	19.0	2	0.019	GPSGLLVYQGK+STPAITLESPDIKYPLR
28	sp|O95684-2|FR1OP_HUMAN sp|O95684-3|FR1OP_HUMAN sp|O95684|FR1OP_HUMAN tr|A0A087WV25|A0A087WV25_HUMAN	1.0000	Isoform of O95684, Isoform 2 of FGFR1 oncogene partner OS=Homo sapiens GN=FGFR1OP;Isoform of O95684, Isoform 3 of FGFR1 oncogene partner OS=Homo sapiens GN=FGFR1OP;FGFR1 oncogene partner OS=Homo sapiens GN=FGFR1OP PE=1 SV=1;Isoform of O95684, FGFR1 oncogene partner OS=Homo sapiens GN=FGFR1OP PE=1 SV=1	24.8	2	0.018	IGSLGLGTGEDDDYVDDFNSTSHR+SGLSSLAGAPSLK
255a	sp|O76094|SRP72_HUMAN tr|D6RDY6|D6RDY6_HUMAN	1.0000	Signal recognition particle subunit SRP72 OS=Homo sapiens GN=SRP72 PE=1 SV=3;Isoform of O76094, Signal recognition particle subunit SRP72 (Fragment) OS=Homo sapiens GN=SRP72 PE=1 SV=2	6.7	2	0.019	EAISDLQQLWK+TEEALQLYNQIIK
238a	sp|O60506-2|HNRPQ_HUMAN sp|O60506-3|HNRPQ_HUMAN sp|O60506-4|HNRPQ_HUMAN sp|O60506-5|HNRPQ_HUMAN sp|O60506|HNRPQ_HUMAN tr|B7Z645|B7Z645_HUMAN	1.0000	Isoform of O60506, Isoform 2 of Heterogeneous nuclear ribonucleoprotein Q OS=Homo sapiens GN=SYNCRIP;Isoform of O60506, Isoform 3 of Heterogeneous nuclear ribonucleoprotein Q OS=Homo sapiens GN=SYNCRIP;Isoform of O60506, Isoform 4 of Heterogeneous nuclear ribonucleoprotein Q OS=Homo sapiens GN=SYNCRIP;Isoform of O60506, Isoform 5 of Heterogeneous nuclear ribonucleoprotein Q OS=Homo sapiens GN=SYN…	5.1	2	0.019	AGPIWDLR+NLANTVTEEILEK
25	sp|O75828|CBR3_HUMAN sp|P16152-2|CBR1_HUMAN sp|P16152|CBR1_HUMAN tr|A8MTM1|A8MTM1_HUMAN tr|E9PQ63|E9PQ63_HUMAN	1.0000	Carbonyl reductase [NADPH] 3 OS=Homo sapiens GN=CBR3 PE=1 SV=3;Isoform of P16152, Isoform 2 of Carbonyl reductase [NADPH] 1 OS=Homo sapiens GN=CBR1;Carbonyl reductase [NADPH] 1 OS=Homo sapiens GN=CBR1 PE=1 SV=3;Isoform of P16152, Carbonyl reductase [NADPH] 1 OS=Homo sapiens GN=CBR1 PE=1 SV=1;Isoform of P16152, Carbonyl reductase [NADPH] 1 OS=Homo sapiens GN=CBR1 PE=1 SV=1	16.8	2	0.019	FHQLDIDDLQSIR+GQAAVQQLQAEGLSPR
234a	sp|O43837|IDH3B_HUMAN tr|A0A087WZN1|A0A087WZN1_HUMAN	1.0000	Isocitrate dehydrogenase [NAD] subunit beta, mitochondrial OS=Homo sapiens GN=IDH3B PE=1 SV=2;Isoform of O43837, Isocitrate dehydrogenase [NAD] subunit, mitochondrial OS=Homo sapiens GN=IDH3B PE=1 SV=1	7.5	2	0.019	DMGGYSTTTDFIK+EQTEGEYSSLEHESAR
229a	sp|O43592|XPOT_HUMAN	1.0000	Exportin-T OS=Homo sapiens GN=XPOT PE=1 SV=2	2.6	2	0.019	NAQEALQAIETK+YSELTTVQQQLIR
24	sp|O75694-2|NU155_HUMAN sp|O75694|NU155_HUMAN tr|E9PF10|E9PF10_HUMAN	1.0000	Isoform of O75694, Isoform 2 of Nuclear pore complex protein Nup155 OS=Homo sapiens GN=NUP155;Nuclear pore complex protein Nup155 OS=Homo sapiens GN=NUP155 PE=1 SV=1;Isoform of O75694, Nuclear pore complex protein Nup155 OS=Homo sapiens GN=NUP155 PE=1 SV=1	2.2	2	0.019	ISLQAIQQLVR+VASVSQNAIVSAAGNIAR
23	sp|O75400-2|PR40A_HUMAN sp|O75400-3|PR40A_HUMAN sp|O75400|PR40A_HUMAN	1.0000	Isoform of O75400, Isoform 2 of Pre-mRNA-processing factor 40 homolog A OS=Homo sapiens GN=PRPF40A;Isoform of O75400, Isoform 3 of Pre-mRNA-processing factor 40 homolog A OS=Homo sapiens GN=PRPF40A;Pre-mRNA-processing factor 40 homolog A OS=Homo sapiens GN=PRPF40A PE=1 SV=2	4.5	2	0.021	FTNMLGQPGSTALDLFK+FVKEPAFEDITLESER+LAFNSLLEK
212a	sp|O14737-2|PDCD5_HUMAN sp|O14737|PDCD5_HUMAN tr|K7EQA1|K7EQA1_HUMAN	1.0000	Isoform of O14737, Isoform 2 of Programmed cell death protein 5 OS=Homo sapiens GN=PDCD5;Programmed cell death protein 5 OS=Homo sapiens GN=PDCD5 PE=1 SV=3;Isoform of O14737, Programmed cell death protein 5 OS=Homo sapiens GN=PDCD5 PE=1 SV=1	27.6	2	0.019	AVENYLIQMAR+NSILAQVLDQSAR
207a	sp|O00410-3|IPO5_HUMAN sp|O00410|IPO5_HUMAN tr|H0Y8C6|H0Y8C6_HUMAN	1.0000	Isoform of O00410, Isoform 3 of Importin-5 OS=Homo sapiens GN=IPO5;Importin-5 OS=Homo sapiens GN=IPO5 PE=1 SV=4;Isoform of O00410, Importin-5 (Fragment) OS=Homo sapiens GN=IPO5 PE=1 SV=1	1.8	2	0.019	ITFLLQAIR+SLVEIADTVPK
20	sp|O43505|B4GA1_HUMAN	1.0000	Beta-1,4-glucuronyltransferase 1 OS=Homo sapiens GN=B4GAT1 PE=1 SV=1	6.0	2	0.019	EPGEFALLR+TALASGGVLDASGDYR
190	sp|Q9Y678|COPG1_HUMAN	1.0000	Coatomer subunit gamma-1 OS=Homo sapiens GN=COPG1 PE=1 SV=1	3.3	2	0.019	ATFYLNVLEQK+SSPEPVALTESETEYVIR
188	sp|Q9Y5M8|SRPRB_HUMAN tr|H7C4H2|H7C4H2_HUMAN	1.0000	Signal recognition particle receptor subunit beta OS=Homo sapiens GN=SRPRB PE=1 SV=3;Isoform of Q9Y5M8, Signal recognition particle receptor subunit beta (Fragment) OS=Homo sapiens GN=SRPRB PE=1 SV=1	20.0	2	0.019	AIVFVVDSAAFQR+SAAPSTLDSSSTAPAQLGK
187	sp|Q9Y512|SAM50_HUMAN	1.0000	Sorting and assembly machinery component 50 homolog OS=Homo sapiens GN=SAMM50 PE=1 SV=3	4.5	2	0.018	VTFQFSYGTK+VTGQFPWSSLR
185	sp|Q9Y3I0|RTCB_HUMAN	1.0000	tRNA-splicing ligase RtcB homolog OS=Homo sapiens GN=RTCB PE=1 SV=1	5.0	2	0.019	IASPEGQDYLK+QIGNVAALPGIVHR
184	sp|Q9Y312|AAR2_HUMAN tr|A2A2Q9|A2A2Q9_HUMAN	1.0000	Protein AAR2 homolog OS=Homo sapiens GN=AAR2 PE=1 SV=2;Isoform of Q9Y312, Protein AAR2 homolog OS=Homo sapiens GN=AAR2 PE=1 SV=1	9.4	2	0.019	FSELPTQMFPEGATPAEITK+GTEFGIDYNSWEVGPK
181	sp|Q9Y2X9-2|ZN281_HUMAN sp|Q9Y2X9|ZN281_HUMAN	1.0000	Isoform of Q9Y2X9, Isoform 2 of Zinc finger protein 281 OS=Homo sapiens GN=ZNF281;Zinc finger protein 281 OS=Homo sapiens GN=ZNF281 PE=1 SV=1	6.9	2	0.019	SLSGKPSGSLGIVSNNSVETIGLLQSTSGK+VDLHTSGEHSELVQEENLSPGTQTPSNDK
19	sp|O43379-4|WDR62_HUMAN sp|O43379|WDR62_HUMAN	1.0000	Isoform of O43379, Isoform 4 of WD repeat-containing protein 62 OS=Homo sapiens GN=WDR62;WD repeat-containing protein 62 OS=Homo sapiens GN=WDR62 PE=1 SV=4	1.6	2	0.019	NIFSNTLLK+VLVSSGQVDTGQQQAR
178	sp|Q9UPN7|PP6R1_HUMAN	1.0000	Serine/threonine-protein phosphatase 6 regulatory subunit 1 OS=Homo sapiens GN=PPP6R1 PE=1 SV=5	5.2	2	0.020	VAGALVQNTEK+VSGEEELHTGPPAPQGPLSVPQGLPTQSLASPPAR
176	sp|Q9UJK0|TSR3_HUMAN	1.0000	Ribosome biogenesis protein TSR3 homolog OS=Homo sapiens GN=TSR3 PE=1 SV=1	9.0	2	0.019	ESPQEEEIDPFDVDSGR+FGGLVLSPVGK
173	sp|Q9UEW8-2|STK39_HUMAN sp|Q9UEW8|STK39_HUMAN	1.0000	Isoform of Q9UEW8, Isoform 2 of STE20/SPS1-related proline-alanine-rich protein kinase OS=Homo sapiens GN=STK39;STE20/SPS1-related proline-alanine-rich protein kinase OS=Homo sapiens GN=STK39 PE=1 SV=3	7.8	2	0.019	DTADGVSQELFSAGLVDGHDVVIVAANLQK+EVLEGLDYLHR
169	sp|Q9NZT1|CALL5_HUMAN	1.0000	Calmodulin-like protein 5 OS=Homo sapiens GN=CALML5 PE=1 SV=2	15.8	2	0.019	AFSAVDTDGNGTINAQELGAALK
168	sp|Q9NW64-2|RBM22_HUMAN sp|Q9NW64|RBM22_HUMAN	1.0000	Isoform of Q9NW64, Isoform 2 of Pre-mRNA-splicing factor RBM22 OS=Homo sapiens GN=RBM22;Pre-mRNA-splicing factor RBM22 OS=Homo sapiens GN=RBM22 PE=1 SV=1	5.7	2	0.019	NHFYQFGEIR+YYGINDPVADK
165	sp|Q9HD45|TM9S3_HUMAN tr|Q5TB53|Q5TB53_HUMAN	1.0000	Transmembrane 9 superfamily member 3 OS=Homo sapiens GN=TM9SF3 PE=1 SV=2;Isoform of Q9HD45, Transmembrane 9 superfamily member 3 (Fragment) OS=Homo sapiens GN=TM9SF3 PE=1 SV=7	7.1	2	0.019	DAFVYAIK+YLDPSFFQHR
162	sp|Q9HA92|RSAD1_HUMAN	1.0000	Radical S-adenosyl methionine domain-containing protein 1, mitochondrial OS=Homo sapiens GN=RSAD1 PE=2 SV=2	5.7	2	0.019	LAEFGAAGVNR+LSIGLQSLDDTELR
160	sp|Q9H3P7|GCP60_HUMAN	1.0000	Golgi resident protein GCP60 OS=Homo sapiens GN=ACBD3 PE=1 SV=4	7.0	2	0.019	GPGASGEQPEPGEAAAGGAAEEAR+IQQDADSVITVGR
154	sp|Q9BSJ8-2|ESYT1_HUMAN sp|Q9BSJ8|ESYT1_HUMAN	1.0000	Isoform of Q9BSJ8, Isoform 2 of Extended synaptotagmin-1 OS=Homo sapiens GN=ESYT1;Extended synaptotagmin-1 OS=Homo sapiens GN=ESYT1 PE=1 SV=1	1.4	2	0.019	LLVPLVPDLQDVAQLR
153	sp|Q9BSD7|NTPCR_HUMAN tr|Q5TDF0|Q5TDF0_HUMAN	1.0000	Cancer-related nucleoside-triphosphatase OS=Homo sapiens GN=NTPCR PE=1 SV=1;Isoform of Q9BSD7, Cancer-related nucleoside-triphosphatase OS=Homo sapiens GN=NTPCR PE=1 SV=1	14.2	2	0.019	IGFDVVTLSGTR+SSGVPVDGFYTEEVR
151	sp|Q9BQT8-2|ODC_HUMAN sp|Q9BQT8|ODC_HUMAN tr|A0A087WY12|A0A087WY12_HUMAN	1.0000	Isoform of Q9BQT8, Isoform 2 of Mitochondrial 2-oxodicarboxylate carrier OS=Homo sapiens GN=SLC25A21;Mitochondrial 2-oxodicarboxylate carrier OS=Homo sapiens GN=SLC25A21 PE=1 SV=1;Isoform of Q9BQT8, Mitochondrial 2-oxodicarboxylate carrier OS=Homo sapiens GN=SLC25A21 PE=1 SV=1	11.1	2	0.019	GILPPILAETPK+NTFAEQPSTVGYAR
147	sp|Q99459|CDC5L_HUMAN	1.0000	Cell division cycle 5-like protein OS=Homo sapiens GN=CDC5L PE=1 SV=2	4.6	2	0.021	LGLLGLPAPK+QVVQTPNTVLSTPFR+YADLLLEKETLK
142	sp|Q96L58|B3GT6_HUMAN	1.0000	Beta-1,3-galactosyltransferase 6 OS=Homo sapiens GN=B3GALT6 PE=1 SV=2	6.7	2	0.019	FAVGTAGLGAEER+LDALLAELR
15	sp|O15372|EIF3H_HUMAN tr|A0A087WZK9|A0A087WZK9_HUMAN tr|B3KS98|B3KS98_HUMAN	1.0000	Eukaryotic translation initiation factor 3 subunit H OS=Homo sapiens GN=EIF3H PE=1 SV=1;Isoform of O15372, Eukaryotic translation initiation factor 3 subunit H OS=Homo sapiens GN=EIF3H PE=1 SV=1;Isoform of O15372, Eukaryotic translation initiation factor 3 subunit H OS=Homo sapiens GN=EIF3H PE=1 SV=1	6.3	2	0.019	GEPPLPEEDLSK+LFKPPQPPAR
138	sp|Q93034|CUL5_HUMAN	1.0000	Cullin-5 OS=Homo sapiens GN=CUL5 PE=1 SV=4	3.7	2	0.019	DFTEGTLFSVNQEFSLIK+LALPADSVNIK
132	sp|Q8TAA9-2|VANG1_HUMAN sp|Q8TAA9|VANG1_HUMAN	1.0000	Isoform of Q8TAA9, Isoform 2 of Vang-like protein 1 OS=Homo sapiens GN=VANGL1;Vang-like protein 1 OS=Homo sapiens GN=VANGL1 PE=1 SV=1	4.4	2	0.019	EAAQAIFPSMAR+FYSLGHLSIQR
131	sp|Q8NF37|PCAT1_HUMAN tr|A0A0G2JQ62|A0A0G2JQ62_HUMAN tr|A0A0G2JRI7|A0A0G2JRI7_HUMAN	1.0000	Lysophosphatidylcholine acyltransferase 1 OS=Homo sapiens GN=LPCAT1 PE=1 SV=2;Isoform of Q8NF37, Lysophosphatidylcholine acyltransferase 1 (Fragment) OS=Homo sapiens GN=LPCAT1 PE=1 SV=1;Isoform of Q8NF37, Lysophosphatidylcholine acyltransferase 1 OS=Homo sapiens GN=LPCAT1 PE=1 SV=1	9.0	2	0.019	GLGLKPEKLEK+TLDTIQLAFK
127	sp|Q8N0X7|SPG20_HUMAN	1.0000	Spartin OS=Homo sapiens GN=SPG20 PE=1 SV=1	4.1	2	0.019	AEEENEFQIPGR+GLATSLQNDLQEVPK
122	sp|Q86YV9|HPS6_HUMAN	1.0000	Hermansky-Pudlak syndrome 6 protein OS=Homo sapiens GN=HPS6 PE=1 SV=1	3.7	2	0.019	ALDAGLALGPSSPLLR+LLSDLSAFGGAAR
121	sp|Q86V81|THOC4_HUMAN tr|E9PB61|E9PB61_HUMAN	1.0000	THO complex subunit 4 OS=Homo sapiens GN=ALYREF PE=1 SV=3;Isoform of Q86V81, THO complex subunit 4 OS=Homo sapiens GN=ALYREF PE=1 SV=1	11.3	2	0.019	QQLSAEELDAQLDAYNAR+SLGTADVHFER
13	sp|O15198-2|SMAD9_HUMAN sp|O15198|SMAD9_HUMAN sp|P84022-2|SMAD3_HUMAN sp|P84022-3|SMAD3_HUMAN sp|P84022|SMAD3_HUMAN sp|Q15796-2|SMAD2_HUMAN sp|Q15796|SMAD2_HUMAN tr|B7Z5N5|B7Z5N5_HUMAN tr|H0YL71|H0YL71_HUMAN tr|H0YMP2|H0YMP2_HUMAN tr|H3BP09|H3BP09_HUMAN tr|H3BVD1|H3BVD1_HUMAN tr|K7EJX0|K7EJX0_HUMAN	1.0000	Isoform of O15198, Isoform B of Mothers against decapentaplegic homolog 9 OS=Homo sapiens GN=SMAD9;Mothers against decapentaplegic homolog 9 OS=Homo sapiens GN=SMAD9 PE=1 SV=1;Isoform of P84022, Isoform 2 of Mothers against decapentaplegic homolog 3 OS=Homo sapiens GN=SMAD3;Isoform of P84022, Isoform 3 of Mothers against decapentaplegic homolog 3 OS=Homo sapiens GN=SMAD3;Mothers against decapenta…	4.1	2	0.019	VETPVLPPVLVPR
120	sp|Q86UA1|PRP39_HUMAN	1.0000	Pre-mRNA-processing factor 39 OS=Homo sapiens GN=PRPF39 PE=1 SV=3	3.4	2	0.019	ILGIPTQLYSHHFQR+WTFEEGIK
119	sp|Q7Z3B4-2|NUP54_HUMAN sp|Q7Z3B4-3|NUP54_HUMAN sp|Q7Z3B4|NUP54_HUMAN	1.0000	Isoform of Q7Z3B4, Isoform 2 of Nucleoporin p54 OS=Homo sapiens GN=NUP54;Isoform of Q7Z3B4, Isoform 3 of Nucleoporin p54 OS=Homo sapiens GN=NUP54;Nucleoporin p54 OS=Homo sapiens GN=NUP54 PE=1 SV=2	11.3	2	0.019	VLGGNQTLTVNVEGTK+VQLDTIQGELNAPTQFK
118	sp|Q7KZN9-2|COX15_HUMAN sp|Q7KZN9|COX15_HUMAN	1.0000	Isoform of Q7KZN9, Isoform 2 of Cytochrome c oxidase assembly protein COX15 homolog OS=Homo sapiens GN=COX15;Cytochrome c oxidase assembly protein COX15 homolog OS=Homo sapiens GN=COX15 PE=1 SV=1	5.9	2	0.019	LTESGLSMVDWHLIK+YQQFPEFK
115	sp|Q6P3X3|TTC27_HUMAN	1.0000	Tetratricopeptide repeat protein 27 OS=Homo sapiens GN=TTC27 PE=1 SV=1	4.0	2	0.019	DISQLQIDLTGALGK+QTQALADQFEDKTTSVLER
112	sp|Q5T3I0-2|GPTC4_HUMAN sp|Q5T3I0-3|GPTC4_HUMAN sp|Q5T3I0|GPTC4_HUMAN tr|A0A0A0MRK1|A0A0A0MRK1_HUMAN tr|E9PAV9|E9PAV9_HUMAN tr|E9PPY4|E9PPY4_HUMAN tr|F2Z3C6|F2Z3C6_HUMAN	1.0000	Isoform of Q5T3I0, Isoform 2 of G patch domain-containing protein 4 OS=Homo sapiens GN=GPATCH4;Isoform of Q5T3I0, Isoform 3 of G patch domain-containing protein 4 OS=Homo sapiens GN=GPATCH4;G patch domain-containing protein 4 OS=Homo sapiens GN=GPATCH4 PE=1 SV=2;Isoform of Q5T3I0, G patch domain-containing protein 4 OS=Homo sapiens GN=GPATCH4 PE=1 SV=1;Isoform of Q5T3I0, G patch domain-containing…	12.2	2	0.019	TAANLVVETGQDGVQIR
109	sp|Q5JPH6-2|SYEM_HUMAN sp|Q5JPH6|SYEM_HUMAN tr|H3BTB7|H3BTB7_HUMAN	1.0000	Isoform of Q5JPH6, Isoform 2 of Probable glutamate--tRNA ligase, mitochondrial OS=Homo sapiens GN=EARS2;Probable glutamate--tRNA ligase, mitochondrial OS=Homo sapiens GN=EARS2 PE=1 SV=2;Isoform of Q5JPH6, Probable glutamate--tRNA ligase, mitochondrial OS=Homo sapiens GN=EARS2 PE=1 SV=1	4.9	2	0.019	FAPSPTGFLHLGGLR+TALYNYIFAK
107	sp|Q15370-2|ELOB_HUMAN sp|Q15370|ELOB_HUMAN tr|A0A0B4J296|A0A0B4J296_HUMAN tr|B8ZZU8|B8ZZU8_HUMAN tr|I3L0M9|I3L0M9_HUMAN	1.0000	Isoform of Q15370, Isoform 2 of Transcription elongation factor B polypeptide 2 OS=Homo sapiens GN=TCEB2;Transcription elongation factor B polypeptide 2 OS=Homo sapiens GN=TCEB2 PE=1 SV=1;Isoform of Q15370, Transcription elongation factor B polypeptide 2 OS=Homo sapiens GN=TCEB2 PE=1 SV=1;Isoform of Q15370, Transcription elongation factor B (SIII), polypeptide 2 (18kDa, elongin B), isoform CRA_b …	25.8	2	0.019	ESSTVFELKR+IVEGILK
105	sp|Q15120-2|PDK3_HUMAN sp|Q15120|PDK3_HUMAN	1.0000	Isoform of Q15120, Isoform 2 of [Pyruvate dehydrogenase (acetyl-transferring)] kinase isozyme 3, mitochondrial OS=Homo sapiens GN=PDK3;[Pyruvate dehydrogenase (acetyl-transferring)] kinase isozyme 3, mitochondrial OS=Homo sapiens GN=PDK3 PE=1 SV=1	6.7	2	0.019	ISDLGGGVPLR+TTPEADDWSNPSSEPR
11	sp|O14950|ML12B_HUMAN sp|P19105|ML12A_HUMAN tr|J3QRS3|J3QRS3_HUMAN	1.0000	Myosin regulatory light chain 12B OS=Homo sapiens GN=MYL12B PE=1 SV=2;Myosin regulatory light chain 12A OS=Homo sapiens GN=MYL12A PE=1 SV=2;Isoform of P19105, Myosin regulatory light chain 12A OS=Homo sapiens GN=MYL12A PE=1 SV=1	12.3	2	0.019	FTDEEVDELYR+GNFNYIEFTR
2	sp|A8MXV4|NUD19_HUMAN	1.0000	Nucleoside diphosphate-linked moiety X motif 19 OS=Homo sapiens GN=NUDT19 PE=1 SV=1	5.9	2	0.019	FGLGPAPFSR+LANFASLSDLHK
1	sp|A7MCY6|TBKB1_HUMAN	1.0000	TANK-binding kinase 1-binding protein 1 OS=Homo sapiens GN=TBKBP1 PE=1 SV=1	5.9	2	0.019	GGSGLSHAGWPGSTPSVSDLER+RLEEALEAAQGEAR
886a	sp|Q9NWS0|PIHD1_HUMAN	0.9999	PIH1 domain-containing protein 1 OS=Homo sapiens GN=PIH1D1 PE=1 SV=1	8.3	2	0.018	FEELLLQASK+IQELGDLYTPAPGR
884a	sp|Q9HDC9-2|APMAP_HUMAN sp|Q9HDC9|APMAP_HUMAN	0.9999	Isoform of Q9HDC9, Isoform 2 of Adipocyte plasma membrane-associated protein OS=Homo sapiens GN=APMAP;Adipocyte plasma membrane-associated protein OS=Homo sapiens GN=APMAP PE=1 SV=2	10.7	2	0.019	LLLSSETPIEGK+RPLRPQVVTDDDGQAPEAK
883a	sp|Q9GZS3|WDR61_HUMAN tr|H0YMF9|H0YMF9_HUMAN tr|H0YN81|H0YN81_HUMAN	0.9999	WD repeat-containing protein 61 OS=Homo sapiens GN=WDR61 PE=1 SV=1;Isoform of Q9GZS3, WD repeat-containing protein 61 OS=Homo sapiens GN=WDR61 PE=1 SV=1;Isoform of Q9GZS3, WD repeat-containing protein 61 (Fragment) OS=Homo sapiens GN=WDR61 PE=1 SV=1	14.8	2	0.016	ENSETVVTGSLDDLVK+FILSIAYSPDGK
880a	sp|Q8NFH3|NUP43_HUMAN	0.9999	Nucleoporin Nup43 OS=Homo sapiens GN=NUP43 PE=1 SV=1	6.3	2	0.018	IEITSLLPSR+TPEILTVNSIGQLK
879a	sp|Q8IXB1-2|DJC10_HUMAN sp|Q8IXB1-3|DJC10_HUMAN sp|Q8IXB1|DJC10_HUMAN tr|E7EP04|E7EP04_HUMAN	0.9999	Isoform of Q8IXB1, Isoform 2 of DnaJ homolog subfamily C member 10 OS=Homo sapiens GN=DNAJC10;Isoform of Q8IXB1, Isoform 3 of DnaJ homolog subfamily C member 10 OS=Homo sapiens GN=DNAJC10;DnaJ homolog subfamily C member 10 OS=Homo sapiens GN=DNAJC10 PE=1 SV=2;Isoform of Q8IXB1, DnaJ homolog subfamily C member 10 OS=Homo sapiens GN=DNAJC10 PE=1 SV=1	10.5	2	0.019	GLEDNQGGQYESWNYYR+GVNSYPSLFIFR
878a	sp|Q86X55-1|CARM1_HUMAN sp|Q86X55|CARM1_HUMAN	0.9999	Isoform of Q86X55, Isoform 1 of Histone-arginine methyltransferase CARM1 OS=Homo sapiens GN=CARM1;Histone-arginine methyltransferase CARM1 OS=Homo sapiens GN=CARM1 PE=1 SV=3	4.4	2	0.017	LLTIGDANGEIQR+SSNLLDLKNPFFR
875a	sp|P49748-2|ACADV_HUMAN sp|P49748-3|ACADV_HUMAN sp|P49748|ACADV_HUMAN	0.9999	Isoform of P49748, Isoform 2 of Very long-chain specific acyl-CoA dehydrogenase, mitochondrial OS=Homo sapiens GN=ACADVL;Isoform of P49748, Isoform 3 of Very long-chain specific acyl-CoA dehydrogenase, mitochondrial OS=Homo sapiens GN=ACADVL;Very long-chain specific acyl-CoA dehydrogenase, mitochondrial OS=Homo sapiens GN=ACADVL PE=1 SV=1	3.8	2	0.017	ASNTAEVFFDGVR+GIVNEQFLLQR
874a	sp|P43307|SSRA_HUMAN tr|C9IZQ1|C9IZQ1_HUMAN tr|C9J3L8|C9J3L8_HUMAN tr|C9J5W0|C9J5W0_HUMAN tr|E9PAL7|E9PAL7_HUMAN	0.9999	Translocon-associated protein subunit alpha OS=Homo sapiens GN=SSR1 PE=1 SV=3;Isoform of P43307, Translocon-associated protein subunit alpha OS=Homo sapiens GN=SSR1 PE=1 SV=1;Isoform of P43307, Translocon-associated protein subunit alpha OS=Homo sapiens GN=SSR1 PE=1 SV=1;Isoform of P43307, Translocon-associated protein subunit alpha OS=Homo sapiens GN=SSR1 PE=1 SV=1;Isoform of P43307, Translocon-…	7.2	2	0.019	FLVGFTNK+GEDFPANNIVK
873a	sp|P23528|COF1_HUMAN tr|E9PK25|E9PK25_HUMAN tr|G3V1A4|G3V1A4_HUMAN	0.9999	Cofilin-1 OS=Homo sapiens GN=CFL1 PE=1 SV=3;Isoform of P23528, Cofilin-1 OS=Homo sapiens GN=CFL1 PE=1 SV=1;Isoform of P23528, Cofilin 1 (Non-muscle), isoform CRA_a OS=Homo sapiens GN=CFL1 PE=1 SV=1	16.8	2	0.018	LGGSAVISLEGKPL+YALYDATYETK
872a	sp|P21359-2|NF1_HUMAN sp|P21359-6|NF1_HUMAN sp|P21359|NF1_HUMAN tr|J3KSB5|J3KSB5_HUMAN	0.9999	Isoform of P21359, Isoform 1 of Neurofibromin OS=Homo sapiens GN=NF1;Isoform of P21359, Isoform 6 of Neurofibromin OS=Homo sapiens GN=NF1;Neurofibromin OS=Homo sapiens GN=NF1 PE=1 SV=2;Isoform of P21359, Neurofibromin (Fragment) OS=Homo sapiens GN=NF1 PE=1 SV=1	2.2	2	0.018	AGNPIFYYVAR+DTMRLDETMLVKQLLPEICHFLHTCR
867a	sp|O95905-2|ECD_HUMAN sp|O95905-3|ECD_HUMAN sp|O95905|ECD_HUMAN	0.9999	Isoform of O95905, Isoform 2 of Protein ecdysoneless homolog OS=Homo sapiens GN=ECD;Isoform of O95905, Isoform 3 of Protein ecdysoneless homolog OS=Homo sapiens GN=ECD;Protein ecdysoneless homolog OS=Homo sapiens GN=ECD PE=1 SV=1	5.3	2	0.018	EFPELVAR+ESESVSKEEKEQNYDLTEVSESMK
866a	sp|O75083-3|WDR1_HUMAN sp|O75083|WDR1_HUMAN	0.9999	Isoform of O75083, Isoform 2 of WD repeat-containing protein 1 OS=Homo sapiens GN=WDR1;WD repeat-containing protein 1 OS=Homo sapiens GN=WDR1 PE=1 SV=4	6.4	2	0.017	FATASADGQIYIYDGK+LYSILGTTLKDEGK
865a	sp|O43264|ZW10_HUMAN	0.9999	Centromere/kinetochore protein zw10 homolog OS=Homo sapiens GN=ZW10 PE=1 SV=3	2.6	2	0.018	DSVVLSLLK+YQEEVPVYVPK
864a	sp|O00560-2|SDCB1_HUMAN sp|O00560|SDCB1_HUMAN tr|B4DHN5|B4DHN5_HUMAN tr|E9PBU7|E9PBU7_HUMAN tr|G5EA09|G5EA09_HUMAN	0.9999	Isoform of O00560, Isoform 2 of Syntenin-1 OS=Homo sapiens GN=SDCBP;Syntenin-1 OS=Homo sapiens GN=SDCBP PE=1 SV=1;Isoform of O00560, Syntenin-1 OS=Homo sapiens GN=SDCBP PE=1 SV=1;Isoform of O00560, Syntenin-1 OS=Homo sapiens GN=SDCBP PE=1 SV=1;Isoform of O00560, Syndecan binding protein (Syntenin), isoform CRA_a OS=Homo sapiens GN=SDCBP PE=1 SV=1	18.8	2	0.017	DSTGHVGFIFK+VIQAQTAFSANPANPAILSEASAPIPHDGNLYPR
863a	sp|B7ZAQ6-2|GPHRA_HUMAN sp|B7ZAQ6-3|GPHRA_HUMAN sp|B7ZAQ6|GPHRA_HUMAN sp|P0CG08|GPHRB_HUMAN	0.9999	Isoform of B7ZAQ6, Isoform 2 of Golgi pH regulator A OS=Homo sapiens GN=GPR89A;Isoform of B7ZAQ6, Isoform 3 of Golgi pH regulator A OS=Homo sapiens GN=GPR89A;Golgi pH regulator A OS=Homo sapiens GN=GPR89A PE=1 SV=2;Golgi pH regulator B OS=Homo sapiens GN=GPR89B PE=1 SV=1	7.5	2	0.018	NVTDTDILALER+QLFLETADLYATK
861	sp|Q9UHB9-2|SRP68_HUMAN sp|Q9UHB9-4|SRP68_HUMAN sp|Q9UHB9|SRP68_HUMAN	0.9999	Isoform of Q9UHB9, Isoform 2 of Signal recognition particle subunit SRP68 OS=Homo sapiens GN=SRP68;Isoform of Q9UHB9, Isoform 4 of Signal recognition particle subunit SRP68 OS=Homo sapiens GN=SRP68;Signal recognition particle subunit SRP68 OS=Homo sapiens GN=SRP68 PE=1 SV=2	4.2	2	0.017	LASAFTEEQAVLYNQR+VEEISPNIR
860	sp|Q8WUH6|TM263_HUMAN	0.9999	Transmembrane protein 263 OS=Homo sapiens GN=TMEM263 PE=1 SV=1	22.4	2	0.018	GAVGATIGGVAWIGGK+VTGGIFSVTK
859	sp|Q8TEQ6|GEMI5_HUMAN	0.9999	Gem-associated protein 5 OS=Homo sapiens GN=GEMIN5 PE=1 SV=3	2.5	2	0.016	SSSSYHTWNTGTEGPFVER+TVIESSPESPVTITEPYR
858	sp|Q6ICG6-2|K0930_HUMAN sp|Q6ICG6-3|K0930_HUMAN sp|Q6ICG6|K0930_HUMAN tr|B0QY16|B0QY16_HUMAN	0.9999	Isoform of Q6ICG6, Isoform 2 of Uncharacterized protein KIAA0930 OS=Homo sapiens GN=KIAA0930;Isoform of Q6ICG6, Isoform 3 of Uncharacterized protein KIAA0930 OS=Homo sapiens GN=KIAA0930;Uncharacterized protein KIAA0930 OS=Homo sapiens GN=KIAA0930 PE=1 SV=1;Isoform of Q6ICG6, Uncharacterized protein KIAA0930 (Fragment) OS=Homo sapiens GN=KIAA0930 PE=1 SV=1	7.3	2	0.018	ILTDILEVR+VTSFSTPPTPER
857	sp|Q15637-2|SF01_HUMAN sp|Q15637-3|SF01_HUMAN sp|Q15637-4|SF01_HUMAN sp|Q15637-5|SF01_HUMAN sp|Q15637-6|SF01_HUMAN sp|Q15637-7|SF01_HUMAN sp|Q15637|SF01_HUMAN tr|C9J792|C9J792_HUMAN tr|F8WEV5|F8WEV5_HUMAN	0.9999	Isoform of Q15637, Isoform 2 of Splicing factor 1 OS=Homo sapiens GN=SF1;Isoform of Q15637, Isoform 3 of Splicing factor 1 OS=Homo sapiens GN=SF1;Isoform of Q15637, Isoform 4 of Splicing factor 1 OS=Homo sapiens GN=SF1;Isoform of Q15637, Isoform 5 of Splicing factor 1 OS=Homo sapiens GN=SF1;Isoform of Q15637, Isoform 6 of Splicing factor 1 OS=Homo sapiens GN=SF1;Isoform of Q15637, Isoform 7 of Sp…	2.9	2	0.018	TVIPGMPTVIPPGLTR
856	sp|P78318|IGBP1_HUMAN	0.9999	Immunoglobulin-binding protein 1 OS=Homo sapiens GN=IGBP1 PE=1 SV=1	9.1	2	0.017	AAQQQEEQEEKEEEDDEQTLHR+LPELFETGR
855	sp|P45974-2|UBP5_HUMAN sp|P45974|UBP5_HUMAN	0.9999	Isoform of P45974, Isoform Short of Ubiquitin carboxyl-terminal hydrolase 5 OS=Homo sapiens GN=USP5;Ubiquitin carboxyl-terminal hydrolase 5 OS=Homo sapiens GN=USP5 PE=1 SV=2	4.1	2	0.017	IFQNAPTDPTQDFSTQVAK+SAADSISESVPVGPK
854	sp|P30520|PURA2_HUMAN	0.9999	Adenylosuccinate synthetase isozyme 2 OS=Homo sapiens GN=ADSS PE=1 SV=3	5.3	2	0.019	FIEDELQIPVK+TLPGWNTDISNAR
853	sp|P0DM35|M1BL1_HUMAN	0.9999	Metallothionein 1H-like protein 1 OS=Homo sapiens GN=MT1HL1 PE=3 SV=1	32.8	2	0.017	MDPNCSCAAGGSYACAGSCK
852	sp|P06280|AGAL_HUMAN	0.9999	Alpha-galactosidase A OS=Homo sapiens GN=GLA PE=1 SV=1	7.0	2	0.018	ALLQDKDVIAINQDPLGK+SILDWTSFNQER
702a	sp|Q96RT8-2|GCP5_HUMAN sp|Q96RT8|GCP5_HUMAN tr|A0A087X1Z1|A0A087X1Z1_HUMAN tr|A0A0G2JPW5|A0A0G2JPW5_HUMAN tr|A0A0G2JQX1|A0A0G2JQX1_HUMAN tr|A0A0G2JSA7|A0A0G2JSA7_HUMAN	0.9999	Isoform of Q96RT8, Isoform 2 of Gamma-tubulin complex component 5 OS=Homo sapiens GN=TUBGCP5;Gamma-tubulin complex component 5 OS=Homo sapiens GN=TUBGCP5 PE=1 SV=1;Isoform of Q96RT8, Gamma-tubulin complex component 5 OS=Homo sapiens GN=TUBGCP5 PE=1 SV=1;Isoform of Q96RT8, Gamma-tubulin complex component 5 OS=Homo sapiens GN=TUBGCP5 PE=1 SV=1;Isoform of Q96RT8, Gamma-tubulin complex component 5 OS…	2.5	2	0.019	LSISFENVDTAK+LTEEFLNAPLPSIK
373a	sp|P29692-2|EF1D_HUMAN sp|P29692-3|EF1D_HUMAN sp|P29692|EF1D_HUMAN tr|A0A087X1X7|A0A087X1X7_HUMAN tr|E9PK01|E9PK01_HUMAN tr|E9PRY8|E9PRY8_HUMAN	0.9999	Isoform of P29692, Isoform 2 of Elongation factor 1-delta OS=Homo sapiens GN=EEF1D;Isoform of P29692, Isoform 3 of Elongation factor 1-delta OS=Homo sapiens GN=EEF1D;Elongation factor 1-delta OS=Homo sapiens GN=EEF1D PE=1 SV=5;Isoform of P29692, Elongation factor 1-delta OS=Homo sapiens GN=EEF1D PE=1 SV=1;Isoform of P29692, Elongation factor 1-delta (Fragment) OS=Homo sapiens GN=EEF1D PE=1 SV=1;I…	9.7	2	0.019	GVVQELQQAISK+SIQLDGLVWGASK
913a	sp|Q96DH6-2|MSI2H_HUMAN sp|Q96DH6-3|MSI2H_HUMAN sp|Q96DH6|MSI2H_HUMAN tr|B4DHE8|B4DHE8_HUMAN tr|B4DM51|B4DM51_HUMAN	0.9998	Isoform of Q96DH6, Isoform 2 of RNA-binding protein Musashi homolog 2 OS=Homo sapiens GN=MSI2;Isoform of Q96DH6, Isoform 3 of RNA-binding protein Musashi homolog 2 OS=Homo sapiens GN=MSI2;RNA-binding protein Musashi homolog 2 OS=Homo sapiens GN=MSI2 PE=1 SV=1;Isoform of Q96DH6, RNA-binding protein Musashi homolog 2 OS=Homo sapiens GN=MSI2 PE=1 SV=1;Isoform of Q96DH6, RNA-binding protein Musashi h…	20.5	2	0.019	GFGFVTFENEDVVEK+IFVGGLSANTVVEDVK
911a	sp|Q7Z494|NPHP3_HUMAN	0.9998	Nephrocystin-3 OS=Homo sapiens GN=NPHP3 PE=1 SV=1	1.8	2	0.018	ELEALATLYQK+GVGAGGLLGASFK
910a	sp|Q6PJG6|BRAT1_HUMAN	0.9998	BRCA1-associated ATM activator 1 OS=Homo sapiens GN=BRAT1 PE=1 SV=2	3.8	2	0.018	GSPNTASAEATLPR+SPVFSSSDGSLWETVAR
909a	sp|P62917|RL8_HUMAN tr|E9PKZ0|E9PKZ0_HUMAN	0.9998	60S ribosomal protein L8 OS=Homo sapiens GN=RPL8 PE=1 SV=2;Isoform of P62917, 60S ribosomal protein L8 (Fragment) OS=Homo sapiens GN=RPL8 PE=1 SV=1	13.2	2	0.016	ASGNYATVISHNPETK+AVVGVVAGGGR
908a	sp|P36776-2|LONM_HUMAN sp|P36776-3|LONM_HUMAN sp|P36776|LONM_HUMAN tr|K7EJE8|K7EJE8_HUMAN tr|K7EKE6|K7EKE6_HUMAN	0.9998	Isoform of P36776, Isoform 2 of Lon protease homolog, mitochondrial OS=Homo sapiens GN=LONP1;Isoform of P36776, Isoform 3 of Lon protease homolog, mitochondrial OS=Homo sapiens GN=LONP1;Lon protease homolog, mitochondrial OS=Homo sapiens GN=LONP1 PE=1 SV=2;Isoform of P36776, Lon protease homolog OS=Homo sapiens GN=LONP1 PE=1 SV=1;Isoform of P36776, Lon protease homolog OS=Homo sapiens GN=LONP1 PE…	3.3	2	0.018	DIIALNPLYR+LGLLDNHSSEFNVTR
907a	sp|P24534|EF1B_HUMAN	0.9998	Elongation factor 1-beta OS=Homo sapiens GN=EEF1B2 PE=1 SV=3	10.7	2	0.016	LVPVGYGIK+SPAGLQVLNDYLADK
906a	sp|P15170-2|ERF3A_HUMAN sp|P15170-3|ERF3A_HUMAN sp|P15170|ERF3A_HUMAN tr|H3BR35|H3BR35_HUMAN	0.9998	Isoform of P15170, Isoform 2 of Eukaryotic peptide chain release factor GTP-binding subunit ERF3A OS=Homo sapiens GN=GSPT1;Isoform of P15170, Isoform 3 of Eukaryotic peptide chain release factor GTP-binding subunit ERF3A OS=Homo sapiens GN=GSPT1;Eukaryotic peptide chain release factor GTP-binding subunit ERF3A OS=Homo sapiens GN=GSPT1 PE=1 SV=1;Isoform of P15170, Eukaryotic peptide chain release …	10.5	2	0.018	HLIVLINK+HNVEVLGILSDDVETDTVAPGENLK+KHFTILDAPGHKSFVPN
905a	sp|O43396|TXNL1_HUMAN tr|K7ER96|K7ER96_HUMAN	0.9998	Thioredoxin-like protein 1 OS=Homo sapiens GN=TXNL1 PE=1 SV=3;Isoform of O43396, Thioredoxin-like protein 1 (Fragment) OS=Homo sapiens GN=TXNL1 PE=1 SV=1	14.6	2	0.019	IDQYQGADAVGLEEK+IFINLPR+IKQHLENDPGSNEDTDIPK
904a	sp|O15460-2|P4HA2_HUMAN sp|O15460|P4HA2_HUMAN	0.9998	Isoform of O15460, Isoform IIa of Prolyl 4-hydroxylase subunit alpha-2 OS=Homo sapiens GN=P4HA2;Prolyl 4-hydroxylase subunit alpha-2 OS=Homo sapiens GN=P4HA2 PE=1 SV=1	5.4	2	0.015	SAADAEGYLAHPVNAYK+YFEQLLEEEREK
903a	sp|O15371-2|EIF3D_HUMAN sp|O15371-3|EIF3D_HUMAN sp|O15371|EIF3D_HUMAN tr|B0QYA4|B0QYA4_HUMAN	0.9998	Isoform of O15371, Isoform 2 of Eukaryotic translation initiation factor 3 subunit D OS=Homo sapiens GN=EIF3D;Isoform of O15371, Isoform 3 of Eukaryotic translation initiation factor 3 subunit D OS=Homo sapiens GN=EIF3D;Eukaryotic translation initiation factor 3 subunit D OS=Homo sapiens GN=EIF3D PE=1 SV=1;Isoform of O15371, Eukaryotic translation initiation factor 3 subunit D (Fragment) OS=Homo …	23.8	2	0.017	IFHTVTTTDDPVIR+SVYSWDIVVQR
902a	sp|O14874-2|BCKD_HUMAN sp|O14874-3|BCKD_HUMAN sp|O14874|BCKD_HUMAN tr|H3BS02|H3BS02_HUMAN tr|H3BTL2|H3BTL2_HUMAN	0.9998	Isoform of O14874, Isoform 2 of [3-methyl-2-oxobutanoate dehydrogenase [lipoamide]] kinase, mitochondrial OS=Homo sapiens GN=BCKDK;Isoform of O14874, Isoform 3 of [3-methyl-2-oxobutanoate dehydrogenase [lipoamide]] kinase, mitochondrial OS=Homo sapiens GN=BCKDK;[3-methyl-2-oxobutanoate dehydrogenase [lipoamide]] kinase, mitochondrial OS=Homo sapiens GN=BCKDK PE=1 SV=2;Isoform of O14874, [3-methyl…	13.8	2	0.019	TVTSFYNQSAIDAAAEKPSVR+YLQQELPVR
901a	sp|A6ZKI3|F127A_HUMAN sp|Q9BWD3|F127B_HUMAN	0.9998	Isoform of O15255, Protein FAM127A OS=Homo sapiens GN=FAM127A PE=1 SV=1;Protein FAM127B OS=Homo sapiens GN=FAM127B PE=1 SV=3	17.7	2	0.019	ESPLLNDYR+RVFGWEEDEDF
900	sp|Q9Y2T2|AP3M1_HUMAN	0.9998	AP-3 complex subunit mu-1 OS=Homo sapiens GN=AP3M1 PE=1 SV=1	10.5	2	0.018	GLVNLQSGAPKPEENPSLNIQFK+VVLNMNLTPTQGSYTFDPVTK
897	sp|Q15629-2|TRAM1_HUMAN sp|Q15629|TRAM1_HUMAN tr|G3XAN4|G3XAN4_HUMAN	0.9998	Isoform of Q15629, Isoform 2 of Translocating chain-associated membrane protein 1 OS=Homo sapiens GN=TRAM1;Translocating chain-associated membrane protein 1 OS=Homo sapiens GN=TRAM1 PE=1 SV=3;Isoform of Q15629, Translocating chain-associated membrane protein 1 OS=Homo sapiens GN=TRAM1 PE=1 SV=1	13.5	2	0.015	AENQKLDFSTGNFNVLAVR+KGTENGVNGTLTSNVADSPR
895	sp|P52907|CAZA1_HUMAN	0.9998	F-actin-capping protein subunit alpha-1 OS=Homo sapiens GN=CAPZA1 PE=1 SV=3	10.8	2	0.018	DVQDSLTVSNEAQTAK+EASDPQPEEADGGLK
894	sp|P52209-2|6PGD_HUMAN sp|P52209|6PGD_HUMAN tr|K7EM49|K7EM49_HUMAN tr|K7EMN2|K7EMN2_HUMAN tr|K7EPF6|K7EPF6_HUMAN	0.9998	Isoform of P52209, Isoform 2 of 6-phosphogluconate dehydrogenase, decarboxylating OS=Homo sapiens GN=PGD;6-phosphogluconate dehydrogenase, decarboxylating OS=Homo sapiens GN=PGD PE=1 SV=3;Isoform of P52209, 6-phosphogluconate dehydrogenase, decarboxylating (Fragment) OS=Homo sapiens GN=PGD PE=1 SV=1;Isoform of P52209, 6-phosphogluconate dehydrogenase, decarboxylating (Fragment) OS=Homo sapiens GN…	23.8	2	0.016	AGQAVDDFIEK+GILFVGSGVSGGEEGAR+VDDFLANEAK
893	sp|P42345|MTOR_HUMAN tr|B1AKP8|B1AKP8_HUMAN	0.9998	Serine/threonine-protein kinase mTOR OS=Homo sapiens GN=MTOR PE=1 SV=1;Isoform of P42345, Serine/threonine-protein kinase mTOR OS=Homo sapiens GN=MTOR PE=1 SV=1	4.5	2	0.019	DFSHDDTLDVPTQVELLIK+YHPQALIYPLTVASK
892	sp|P30041|PRDX6_HUMAN	0.9998	Peroxiredoxin-6 OS=Homo sapiens GN=PRDX6 PE=1 SV=3	8.9	2	0.017	LPFPIIDDR+LSILYPATTGR
891	sp|P09874|PARP1_HUMAN	0.9998	Poly [ADP-ribose] polymerase 1 OS=Homo sapiens GN=PARP1 PE=1 SV=4	3.3	2	0.016	GGAAVDPDSGLEHSAHVLEK+TTNFAGILSQGLR
890	sp|O94874-2|UFL1_HUMAN sp|O94874-3|UFL1_HUMAN sp|O94874|UFL1_HUMAN	0.9998	Isoform of O94874, Isoform 2 of E3 UFM1-protein ligase 1 OS=Homo sapiens GN=UFL1;Isoform of O94874, Isoform 3 of E3 UFM1-protein ligase 1 OS=Homo sapiens GN=UFL1;E3 UFM1-protein ligase 1 OS=Homo sapiens GN=UFL1 PE=1 SV=2	3.7	2	0.019	LGIPDAVSYIK+TTQLLFLK
889	sp|O60341-2|KDM1A_HUMAN sp|O60341|KDM1A_HUMAN	0.9998	Isoform of O60341, Isoform 2 of Lysine-specific histone demethylase 1A OS=Homo sapiens GN=KDM1A;Lysine-specific histone demethylase 1A OS=Homo sapiens GN=KDM1A PE=1 SV=2	3.8	2	0.016	LQELEANPPSDVYLSSR+VIIIGSGVSGLAAAR
888	sp|O15258|RER1_HUMAN tr|A0A0A0MR06|A0A0A0MR06_HUMAN tr|Q5T091|Q5T091_HUMAN tr|Q5T092|Q5T092_HUMAN tr|Q9P0H9|Q9P0H9_HUMAN	0.9998	Protein RER1 OS=Homo sapiens GN=RER1 PE=1 SV=1;Isoform of O15258, Protein RER1 (Fragment) OS=Homo sapiens GN=RER1 PE=1 SV=1;Isoform of O15258, Protein RER1 OS=Homo sapiens GN=RER1 PE=1 SV=1;Isoform of O15258, Protein RER1 (Fragment) OS=Homo sapiens GN=RER1 PE=1 SV=1;Isoform of O15258, Protein RER1 OS=Homo sapiens GN=RER1 PE=1 SV=1	11.4	2	0.019	VDPSLMEDSDDGPSLPTK
869a	sp|P08559-2|ODPA_HUMAN sp|P08559-3|ODPA_HUMAN sp|P08559-4|ODPA_HUMAN sp|P08559|ODPA_HUMAN tr|Q5JPT9|Q5JPT9_HUMAN tr|Q5JPU0|Q5JPU0_HUMAN tr|Q5JPU1|Q5JPU1_HUMAN	0.9998	Isoform of P08559, Isoform 2 of Pyruvate dehydrogenase E1 component subunit alpha, somatic form, mitochondrial OS=Homo sapiens GN=PDHA1;Isoform of P08559, Isoform 3 of Pyruvate dehydrogenase E1 component subunit alpha, somatic form, mitochondrial OS=Homo sapiens GN=PDHA1;Isoform of P08559, Isoform 4 of Pyruvate dehydrogenase E1 component subunit alpha, somatic form, mitochondrial OS=Homo sapiens …	10.8	2	0.019	EILAELTGR+LEEGPPVTTVLTR
507a	sp|P62873-2|GBB1_HUMAN sp|P62873|GBB1_HUMAN sp|P62879|GBB2_HUMAN sp|Q9HAV0|GBB4_HUMAN tr|B1AKQ8|B1AKQ8_HUMAN tr|C9JIS1|C9JIS1_HUMAN tr|C9JXA5|C9JXA5_HUMAN tr|C9JZN1|C9JZN1_HUMAN tr|E7EP32|E7EP32_HUMAN tr|F6UT28|F6UT28_HUMAN tr|F6X3N5|F6X3N5_HUMAN	0.9998	Isoform of P62873, Isoform 2 of Guanine nucleotide-binding protein G(I)/G(S)/G(T) subunit beta-1 OS=Homo sapiens GN=GNB1;Guanine nucleotide-binding protein G(I)/G(S)/G(T) subunit beta-1 OS=Homo sapiens GN=GNB1 PE=1 SV=3;Guanine nucleotide-binding protein G(I)/G(S)/G(T) subunit beta-2 OS=Homo sapiens GN=GNB2 PE=1 SV=3;Guanine nucleotide-binding protein subunit beta-4 OS=Homo sapiens GN=GNB4 PE=1 S…	19.4	2	0.019	LIIWDSYTTNK+LLVSASQDGK
919a	sp|Q9UI10-2|EI2BD_HUMAN sp|Q9UI10-3|EI2BD_HUMAN sp|Q9UI10|EI2BD_HUMAN tr|A0A087WTA5|A0A087WTA5_HUMAN tr|A0A087WW69|A0A087WW69_HUMAN tr|E7ERK9|E7ERK9_HUMAN tr|H7C2L8|H7C2L8_HUMAN	0.9998	Isoform of Q9UI10, Isoform 2 of Translation initiation factor eIF-2B subunit delta OS=Homo sapiens GN=EIF2B4;Isoform of Q9UI10, Isoform 3 of Translation initiation factor eIF-2B subunit delta OS=Homo sapiens GN=EIF2B4;Translation initiation factor eIF-2B subunit delta OS=Homo sapiens GN=EIF2B4 PE=1 SV=2;Isoform of Q9UI10, Translation initiation factor eIF-2B subunit delta OS=Homo sapiens GN=EIF2B…	12.3	2	0.015	LGLQYSQGLVSGSNAR+VSLFSHLPQYSR
918a	sp|Q9HCN4-5|GPN1_HUMAN	0.9998	Isoform of Q9HCN4, Isoform 5 of GPN-loop GTPase 1 OS=Homo sapiens GN=GPN1	8.8	2	0.015	DSLSPVLHPSDLILTR+KMAASAAAAELQASGGPR
917a	sp|Q99081-3|HTF4_HUMAN sp|Q99081|HTF4_HUMAN	0.9998	Isoform of Q99081, Isoform 3 of Transcription factor 12 OS=Homo sapiens GN=TCF12;Transcription factor 12 OS=Homo sapiens GN=TCF12 PE=1 SV=1	6.7	2	0.015	GSTSSSPYVAASHTPPINGSDSILGTR+TRPTTLGSSQFSGSGIDER
916a	sp|Q96T76-5|MMS19_HUMAN sp|Q96T76-8|MMS19_HUMAN sp|Q96T76-9|MMS19_HUMAN sp|Q96T76|MMS19_HUMAN	0.9998	Isoform of Q96T76, Isoform 4 of MMS19 nucleotide excision repair protein homolog OS=Homo sapiens GN=MMS19;Isoform of Q96T76, Isoform 5 of MMS19 nucleotide excision repair protein homolog OS=Homo sapiens GN=MMS19;Isoform of Q96T76, Isoform 6 of MMS19 nucleotide excision repair protein homolog OS=Homo sapiens GN=MMS19;MMS19 nucleotide excision repair protein homolog OS=Homo sapiens GN=MMS19 PE=1 SV…	2.3	2	0.018	EDLILSLR+FLNLSSSPSMAVR
915a	sp|Q96K37|S35E1_HUMAN tr|H7C1I0|H7C1I0_HUMAN	0.9998	Solute carrier family 35 member E1 OS=Homo sapiens GN=SLC35E1 PE=1 SV=2;Isoform of Q96K37, Solute carrier family 35 member E1 (Fragment) OS=Homo sapiens GN=SLC35E1 PE=1 SV=2	10.8	2	0.015	NNILTDHFQYSR+VPPAPPVSGPGPSPHPSSGPLLPPR
914a	sp|Q96G23|CERS2_HUMAN tr|H0YKH6|H0YKH6_HUMAN tr|Q5SZE1|Q5SZE1_HUMAN tr|Q5SZE2|Q5SZE2_HUMAN tr|Q5SZE3|Q5SZE3_HUMAN tr|Q5SZE4|Q5SZE4_HUMAN	0.9998	Ceramide synthase 2 OS=Homo sapiens GN=CERS2 PE=1 SV=1;Isoform of Q96G23, Ceramide synthase 2 (Fragment) OS=Homo sapiens GN=CERS2 PE=1 SV=7;Isoform of Q96G23, Ceramide synthase 2 (Fragment) OS=Homo sapiens GN=CERS2 PE=1 SV=2;Isoform of Q96G23, Ceramide synthase 2 (Fragment) OS=Homo sapiens GN=CERS2 PE=1 SV=7;Isoform of Q96G23, Ceramide synthase 2 (Fragment) OS=Homo sapiens GN=CERS2 PE=1 SV=1;Isof…	19.4	2	0.019	APPNATLEHFYLTSGK+QVEVELLSR
885a	sp|Q9NRR5|UBQL4_HUMAN sp|Q9UMX0-2|UBQL1_HUMAN sp|Q9UMX0-3|UBQL1_HUMAN sp|Q9UMX0|UBQL1_HUMAN tr|H0YDS0|H0YDS0_HUMAN	0.9997	Ubiquilin-4 OS=Homo sapiens GN=UBQLN4 PE=1 SV=2;Isoform of Q9UMX0, Isoform 2 of Ubiquilin-1 OS=Homo sapiens GN=UBQLN1;Isoform of Q9UMX0, Isoform 3 of Ubiquilin-1 OS=Homo sapiens GN=UBQLN1;Ubiquilin-1 OS=Homo sapiens GN=UBQLN1 PE=1 SV=2;Isoform of Q9UMX0, Ubiquilin-1 (Fragment) OS=Homo sapiens GN=UBQLN1 PE=1 SV=1	10.8	2	0.019	ALSNLESIPGGYNALR+ALSNLESIPGGYNALRR
733b	sp|Q7Z739|YTHD3_HUMAN tr|A0A024R7W5|A0A024R7W5_HUMAN tr|A0A087WY31|A0A087WY31_HUMAN tr|A0A087X0Q1|A0A087X0Q1_HUMAN	0.9997	YTH domain-containing family protein 3 OS=Homo sapiens GN=YTHDF3 PE=1 SV=1;Isoform of Q7Z739, YTH domain family, member 3, isoform CRA_a OS=Homo sapiens GN=YTHDF3 PE=1 SV=1;Isoform of Q7Z739, YTH domain-containing family protein 3 OS=Homo sapiens GN=YTHDF3 PE=1 SV=1;Isoform of Q7Z739, YTH domain-containing family protein 3 OS=Homo sapiens GN=YTHDF3 PE=1 SV=1	5.6	2	0.014	AITDGQAGFGNDTLSK+HTTSIFDDFAHYEK
647a	sp|Q8IXI2-2|MIRO1_HUMAN sp|Q8IXI2-3|MIRO1_HUMAN sp|Q8IXI2-4|MIRO1_HUMAN sp|Q8IXI2-5|MIRO1_HUMAN sp|Q8IXI2-7|MIRO1_HUMAN sp|Q8IXI2|MIRO1_HUMAN tr|H7BXZ6|H7BXZ6_HUMAN	0.9997	Isoform of Q8IXI2, Isoform 2 of Mitochondrial Rho GTPase 1 OS=Homo sapiens GN=RHOT1;Isoform of Q8IXI2, Isoform 3 of Mitochondrial Rho GTPase 1 OS=Homo sapiens GN=RHOT1;Isoform of Q8IXI2, Isoform 4 of Mitochondrial Rho GTPase 1 OS=Homo sapiens GN=RHOT1;Isoform of Q8IXI2, Isoform 5 of Mitochondrial Rho GTPase 1 OS=Homo sapiens GN=RHOT1;Isoform of Q8IXI2, Isoform 7 of Mitochondrial Rho GTPase 1 OS=H…	3.3	2	0.012	LPLILVGNK+SGVLQALLGR
441b	sp|P51114-2|FXR1_HUMAN sp|P51114-3|FXR1_HUMAN sp|P51114|FXR1_HUMAN tr|B4DXZ6|B4DXZ6_HUMAN tr|E7EU85|E7EU85_HUMAN tr|E9PFF5|E9PFF5_HUMAN	0.9997	Isoform of P51114, Isoform 2 of Fragile X mental retardation syndrome-related protein 1 OS=Homo sapiens GN=FXR1;Isoform of P51114, Isoform 3 of Fragile X mental retardation syndrome-related protein 1 OS=Homo sapiens GN=FXR1;Fragile X mental retardation syndrome-related protein 1 OS=Homo sapiens GN=FXR1 PE=1 SV=3;Isoform of P51114, Fragile X mental retardation syndrome-related protein 1 OS=Homo sa…	5.7	2	0.013	KVPGVTAIELDEDTGTFR+LQIDEQLR
308a	sp|P10909-2|CLUS_HUMAN sp|P10909-3|CLUS_HUMAN sp|P10909-4|CLUS_HUMAN sp|P10909-5|CLUS_HUMAN sp|P10909|CLUS_HUMAN	0.9997	Isoform of P10909, Isoform 2 of Clusterin OS=Homo sapiens GN=CLU;Isoform of P10909, Isoform 3 of Clusterin OS=Homo sapiens GN=CLU;Isoform of P10909, Isoform 4 of Clusterin OS=Homo sapiens GN=CLU;Isoform of P10909, Isoform 5 of Clusterin OS=Homo sapiens GN=CLU;Clusterin OS=Homo sapiens GN=CLU PE=1 SV=1	10.6	2	0.018	ASSIIDELFQDR+LFDSDPITVTVPVEVSR
929a	sp|P69849|NOMO3_HUMAN sp|Q15155|NOMO1_HUMAN sp|Q5JPE7-2|NOMO2_HUMAN sp|Q5JPE7|NOMO2_HUMAN tr|A0A087X117|A0A087X117_HUMAN tr|A0A0G2JN29|A0A0G2JN29_HUMAN tr|J3KN36|J3KN36_HUMAN	0.9997	Nodal modulator 3 OS=Homo sapiens GN=NOMO3 PE=3 SV=2;Nodal modulator 1 OS=Homo sapiens GN=NOMO1 PE=1 SV=5;Isoform of Q5JPE7, Isoform 2 of Nodal modulator 2 OS=Homo sapiens GN=NOMO2;Nodal modulator 2 OS=Homo sapiens GN=NOMO2 PE=1 SV=1;Isoform of Q15155, Nodal modulator 1 OS=Homo sapiens GN=NOMO1 PE=1 SV=1;Isoform of Q15155, Nodal modulator 1 OS=Homo sapiens GN=NOMO1 PE=1 SV=1;Isoform of P69849, No…	2.4	2	0.019	GQPLGPAGVQVSLR+SSIDSEPALVLGPLK
927a	sp|P13073|COX41_HUMAN tr|H3BN72|H3BN72_HUMAN tr|H3BNV9|H3BNV9_HUMAN tr|Q86WV2|Q86WV2_HUMAN	0.9997	Cytochrome c oxidase subunit 4 isoform 1, mitochondrial OS=Homo sapiens GN=COX4I1 PE=1 SV=1;Isoform of P13073, Cytochrome c oxidase subunit 4 isoform 1, mitochondrial OS=Homo sapiens GN=COX4I1 PE=1 SV=1;Isoform of P13073, Cytochrome c oxidase subunit 4 isoform 1, mitochondrial OS=Homo sapiens GN=COX4I1 PE=1 SV=1;Isoform of P13073, COX4I1 protein OS=Homo sapiens GN=COX4I1 PE=1 SV=1	27.7	2	0.017	DHPLPEVAHVK+SEDFSLPAYMDR
926a	sp|P08754|GNAI3_HUMAN	0.9997	Guanine nucleotide-binding protein G(k) subunit alpha OS=Homo sapiens GN=GNAI3 PE=1 SV=3	4.2	2	0.018	ILLLGAGESGK+ISQSNYIPTQQDVLR
925	sp|Q9NVV4-2|PAPD1_HUMAN sp|Q9NVV4|PAPD1_HUMAN	0.9997	Isoform of Q9NVV4, Isoform 2 of Poly(A) RNA polymerase, mitochondrial OS=Homo sapiens GN=MTPAP;Poly(A) RNA polymerase, mitochondrial OS=Homo sapiens GN=MTPAP PE=1 SV=1	3.3	2	0.016	FAIETVK+SPPILPTLDSLK
921	sp|P40429|RL13A_HUMAN sp|Q6NVV1|R13P3_HUMAN tr|M0QYS1|M0QYS1_HUMAN tr|Q8J015|Q8J015_HUMAN	0.9997	60S ribosomal protein L13a OS=Homo sapiens GN=RPL13A PE=1 SV=2;Putative 60S ribosomal protein L13a protein RPL13AP3 OS=Homo sapiens GN=RPL13AP3 PE=5 SV=1;Isoform of P40429, 60S ribosomal protein L13a (Fragment) OS=Homo sapiens GN=RPL13A PE=1 SV=2;Isoform of P40429, 60S ribosomal protein L13a OS=Homo sapiens GN=RPL13a PE=1 SV=1	18.6	2	0.016	MVVPAALK+YQAVTATLEEK
920	sp|O00299|CLIC1_HUMAN	0.9997	Chloride intracellular channel protein 1 OS=Homo sapiens GN=CLIC1 PE=1 SV=4	18.7	2	0.018	LAALNPESNTAGLDIFAK+VLDNYLTSPLPEEVDETSAEDEGVSQR
404b	sp|Q7L2E3-2|DHX30_HUMAN sp|Q7L2E3-3|DHX30_HUMAN sp|Q7L2E3|DHX30_HUMAN tr|H7BXY3|H7BXY3_HUMAN	0.9996	Isoform of Q7L2E3, Isoform 2 of Putative ATP-dependent RNA helicase DHX30 OS=Homo sapiens GN=DHX30;Isoform of Q7L2E3, Isoform 3 of Putative ATP-dependent RNA helicase DHX30 OS=Homo sapiens GN=DHX30;Putative ATP-dependent RNA helicase DHX30 OS=Homo sapiens GN=DHX30 PE=1 SV=1;Isoform of Q7L2E3, Putative ATP-dependent RNA helicase DHX30 OS=Homo sapiens GN=DHX30 PE=1 SV=1	1.8	2	0.019	AVAGWEEVLR+IIAELLR+TPLENLVLQAK
935a	sp|Q8TBC5-2|ZSC18_HUMAN sp|Q8TBC5-3|ZSC18_HUMAN sp|Q8TBC5|ZSC18_HUMAN	0.9996	Isoform of Q8TBC5, Isoform 2 of Zinc finger and SCAN domain-containing protein 18 OS=Homo sapiens GN=ZSCAN18;Isoform of Q8TBC5, Isoform 3 of Zinc finger and SCAN domain-containing protein 18 OS=Homo sapiens GN=ZSCAN18;Zinc finger and SCAN domain-containing protein 18 OS=Homo sapiens GN=ZSCAN18 PE=2 SV=2	13.2	2	0.016	RPHPEDGDGQSLEGVSSSGDSAGLEAGQGPGADEPGLSR+SSPAPPDLPTPGSAAGVQQEEPETIPER
934a	sp|Q13409-2|DC1I2_HUMAN sp|Q13409-3|DC1I2_HUMAN sp|Q13409-7|DC1I2_HUMAN sp|Q13409|DC1I2_HUMAN	0.9996	Isoform of Q13409, Isoform 2B of Cytoplasmic dynein 1 intermediate chain 2 OS=Homo sapiens GN=DYNC1I2;Isoform of Q13409, Isoform 2C of Cytoplasmic dynein 1 intermediate chain 2 OS=Homo sapiens GN=DYNC1I2;Isoform of Q13409, Isoform 3 of Cytoplasmic dynein 1 intermediate chain 2 OS=Homo sapiens GN=DYNC1I2;Cytoplasmic dynein 1 intermediate chain 2 OS=Homo sapiens GN=DYNC1I2 PE=1 SV=3	7.0	2	0.018	EIAVGDSEGQIVIYDVGEQIAVPR+TLAEINANRADAEEEAATR
932	sp|Q9H444|CHM4B_HUMAN	0.9996	Charged multivesicular body protein 4b OS=Homo sapiens GN=CHMP4B PE=1 SV=1	7.1	2	0.015	QLAQIDGTLSTIEFQR
944a	sp|Q9Y2Z2-2|MTO1_HUMAN sp|Q9Y2Z2-4|MTO1_HUMAN sp|Q9Y2Z2-6|MTO1_HUMAN	0.9995	Isoform of Q9Y2Z2, Isoform 1 of Protein MTO1 homolog, mitochondrial OS=Homo sapiens GN=MTO1;Isoform of Q9Y2Z2, Isoform 5 of Protein MTO1 homolog, mitochondrial OS=Homo sapiens GN=MTO1;Isoform of Q9Y2Z2, Isoform 7 of Protein MTO1 homolog, mitochondrial OS=Homo sapiens GN=MTO1	5.0	2	0.016	IPGVTPAAIINLLR+VIQPGYGVQYDYLDPR
941a	sp|O75170-2|PP6R2_HUMAN sp|O75170-3|PP6R2_HUMAN sp|O75170-4|PP6R2_HUMAN sp|O75170-5|PP6R2_HUMAN sp|O75170-6|PP6R2_HUMAN sp|O75170|PP6R2_HUMAN tr|T1ECW5|T1ECW5_HUMAN	0.9995	Isoform of O75170, Isoform 2 of Serine/threonine-protein phosphatase 6 regulatory subunit 2 OS=Homo sapiens GN=PPP6R2;Isoform of O75170, Isoform 3 of Serine/threonine-protein phosphatase 6 regulatory subunit 2 OS=Homo sapiens GN=PPP6R2;Isoform of O75170, Isoform 4 of Serine/threonine-protein phosphatase 6 regulatory subunit 2 OS=Homo sapiens GN=PPP6R2;Isoform of O75170, Isoform 5 of Serine/threon…	3.0	2	0.018	IANAVVQNLER+VGTEGLVDSFSQGLER
940a	sp|O75027-2|ABCB7_HUMAN sp|O75027|ABCB7_HUMAN tr|B4DGL8|B4DGL8_HUMAN	0.9995	Isoform of O75027, Isoform 2 of ATP-binding cassette sub-family B member 7, mitochondrial OS=Homo sapiens GN=ABCB7;ATP-binding cassette sub-family B member 7, mitochondrial OS=Homo sapiens GN=ABCB7 PE=1 SV=2;Isoform of O75027, ATP-binding cassette sub-family B member 7, mitochondrial (Fragment) OS=Homo sapiens GN=ABCB7 PE=1 SV=1	4.1	2	0.018	LSTVVDADEIIVLDQGK+VAISLGFLGGAK
939	sp|Q9UBB6-2|NCDN_HUMAN sp|Q9UBB6-3|NCDN_HUMAN sp|Q9UBB6|NCDN_HUMAN tr|C9J5H8|C9J5H8_HUMAN	0.9995	Isoform of Q9UBB6, Isoform 2 of Neurochondrin OS=Homo sapiens GN=NCDN;Isoform of Q9UBB6, Isoform 3 of Neurochondrin OS=Homo sapiens GN=NCDN;Neurochondrin OS=Homo sapiens GN=NCDN PE=1 SV=1;Isoform of Q9UBB6, Neurochondrin (Fragment) OS=Homo sapiens GN=NCDN PE=1 SV=1	11.9	2	0.013	EAKNDSEQFAALLLVTK+IFDAVGFTFPNR
938	sp|Q93063-2|EXT2_HUMAN sp|Q93063-3|EXT2_HUMAN sp|Q93063|EXT2_HUMAN	0.9995	Isoform of Q93063, Isoform 2 of Exostosin-2 OS=Homo sapiens GN=EXT2;Isoform of Q93063, Isoform 3 of Exostosin-2 OS=Homo sapiens GN=EXT2;Exostosin-2 OS=Homo sapiens GN=EXT2 PE=1 SV=1	3.5	2	0.018	LLVVWNNQNK+YVDDFGVSVSNTISR
937	sp|Q5SWA1|PR15B_HUMAN	0.9995	Protein phosphatase 1 regulatory subunit 15B OS=Homo sapiens GN=PPP1R15B PE=1 SV=1	5.3	2	0.018	ELGSSPSGPLNIQR+FPTPLGPENSGNPTLLSSAQPETR
936	sp|O75821|EIF3G_HUMAN tr|K7EL20|K7EL20_HUMAN tr|K7EP16|K7EP16_HUMAN tr|K7ER90|K7ER90_HUMAN	0.9995	Eukaryotic translation initiation factor 3 subunit G OS=Homo sapiens GN=EIF3G PE=1 SV=2;Isoform of O75821, Eukaryotic translation initiation factor 3 subunit G (Fragment) OS=Homo sapiens GN=EIF3G PE=1 SV=7;Isoform of O75821, Eukaryotic translation initiation factor 3 subunit G (Fragment) OS=Homo sapiens GN=EIF3G PE=1 SV=1;Isoform of O75821, Eukaryotic translation initiation factor 3 subunit G (Fr…	13.6	2	0.016	EKLPGELEPVQATQNK+LPGELEPVQATQNK
930a	sp|Q7KZI7-10|MARK2_HUMAN sp|Q7KZI7-11|MARK2_HUMAN sp|Q7KZI7-12|MARK2_HUMAN sp|Q7KZI7-13|MARK2_HUMAN sp|Q7KZI7-14|MARK2_HUMAN sp|Q7KZI7-15|MARK2_HUMAN sp|Q7KZI7-16|MARK2_HUMAN sp|Q7KZI7-2|MARK2_HUMAN sp|Q7KZI7-3|MARK2_HUMAN sp|Q7KZI7-4|MARK2_HUMAN sp|Q7KZI7-5|MARK2_HUMAN sp|Q7KZI7-6|MARK2_HUMAN sp|Q7KZI7-7|MARK2_HUMAN sp|Q7KZI7-8|MARK2_HUMAN sp|Q7KZI7-9|MARK2_HUMAN sp|Q7KZI7|MARK2_HUMAN tr|E7ETY4|…	0.9995	Isoform of Q7KZI7, Isoform 10 of Serine/threonine-protein kinase MARK2 OS=Homo sapiens GN=MARK2;Isoform of Q7KZI7, Isoform 11 of Serine/threonine-protein kinase MARK2 OS=Homo sapiens GN=MARK2;Isoform of Q7KZI7, Isoform 12 of Serine/threonine-protein kinase MARK2 OS=Homo sapiens GN=MARK2;Isoform of Q7KZI7, Isoform 13 of Serine/threonine-protein kinase MARK2 OS=Homo sapiens GN=MARK2;Isoform of Q7KZ…	4.7	2	0.013	QIVSAVQYCHQK+VPVASPSAHNISSSGGAPDR
947a	sp|Q9UI12-2|VATH_HUMAN sp|Q9UI12|VATH_HUMAN tr|G3V126|G3V126_HUMAN	0.9994	Isoform of Q9UI12, Isoform 2 of V-type proton ATPase subunit H OS=Homo sapiens GN=ATP6V1H;V-type proton ATPase subunit H OS=Homo sapiens GN=ATP6V1H PE=1 SV=1;Isoform of Q9UI12, ATPase, H+ transporting, lysosomal 50/57kDa, V1 subunit H, isoform CRA_c OS=Homo sapiens GN=ATP6V1H PE=1 SV=1	7.7	2	0.015	LGESVQDLSSFDEYSSELK+QDPFTVHMAARIIAK
946	sp|P17028|ZNF24_HUMAN	0.9994	Zinc finger protein 24 OS=Homo sapiens GN=ZNF24 PE=1 SV=4	7.1	2	0.017	AFSQNSGLINHQR+HFSQGSALILHQR
949a	sp|Q15070-2|OXA1L_HUMAN sp|Q15070|OXA1L_HUMAN tr|E7EVY0|E7EVY0_HUMAN tr|J3KNA0|J3KNA0_HUMAN tr|S4R3Q9|S4R3Q9_HUMAN	0.9993	Isoform of Q15070, Isoform 2 of Mitochondrial inner membrane protein OXA1L OS=Homo sapiens GN=OXA1L;Mitochondrial inner membrane protein OXA1L OS=Homo sapiens GN=OXA1L PE=1 SV=3;Isoform of Q15070, Mitochondrial inner membrane protein OXA1L OS=Homo sapiens GN=OXA1L PE=1 SV=1;Isoform of Q15070, Mitochondrial inner membrane protein OXA1L OS=Homo sapiens GN=OXA1L PE=1 SV=1;Isoform of Q15070, Mitochon…	4.4	2	0.018	EGFLESFK+IHNHLPEIQK
950	sp|P33981-2|TTK_HUMAN sp|P33981|TTK_HUMAN	0.9992	Isoform of P33981, Isoform 2 of Dual specificity protein kinase TTK OS=Homo sapiens GN=TTK;Dual specificity protein kinase TTK OS=Homo sapiens GN=TTK PE=1 SV=2	4.3	2	0.018	LEETKEYQEPEVPESNQK+LIDFGIANQMQPDTTSVVK
953	sp|Q14126|DSG2_HUMAN	0.9990	Desmoglein-2 OS=Homo sapiens GN=DSG2 PE=1 SV=2	3.1	2	0.017	GQIIGNFQAFDEDTGLPAHAR+ILDVNDNIPVVENK
952	sp|O95674|CDS2_HUMAN	0.9990	Phosphatidate cytidylyltransferase 2 OS=Homo sapiens GN=CDS2 PE=1 SV=1	11.2	2	0.012	AESAPLPVSADDTPEVLNR+VAHEPVAPPEDKESESEAKVDGETASDSESR
958a	sp|Q0VF96|CGNL1_HUMAN	0.9989	Cingulin-like protein 1 OS=Homo sapiens GN=CGNL1 PE=1 SV=2	2.8	2	0.018	RALENELEAAQGNLSQTTQEQK+VLETEGSQESTVIR
957a	sp|O60306|AQR_HUMAN	0.9989	Intron-binding protein aquarius OS=Homo sapiens GN=AQR PE=1 SV=4	2.6	2	0.012	HDVCFLITVRPTKPYGTKFDR+TLIVTHSNQALNQLFEK
956	sp|P35568|IRS1_HUMAN	0.9989	Insulin receptor substrate 1 OS=Homo sapiens GN=IRS1 PE=1 SV=1	3.6	2	0.012	ASSDGEGTMSRPASVDGSPVSPSTNRTHAHRHR+GDYMTMQMSCPR
955	sp|O00170|AIP_HUMAN	0.9989	AH receptor-interacting protein OS=Homo sapiens GN=AIP PE=1 SV=2	8.2	2	0.012	NIAVGKDPLEGQR+VLELDPALAPVVSR
962a	sp|P62244|RS15A_HUMAN tr|H3BN98|H3BN98_HUMAN tr|I3L246|I3L246_HUMAN tr|I3L3P7|I3L3P7_HUMAN	0.9988	40S ribosomal protein S15a OS=Homo sapiens GN=RPS15A PE=1 SV=2;Uncharacterized protein (Fragment) OS=Homo sapiens PE=4 SV=2;Isoform of P62244, 40S ribosomal protein S15a OS=Homo sapiens GN=RPS15A PE=1 SV=1;Isoform of P62244, 40S ribosomal protein S15a OS=Homo sapiens GN=RPS15A PE=1 SV=1	23.0	2	0.017	HGYIGEFEIIDDHR+MNVLADALK
960	sp|Q01469|FABP5_HUMAN	0.9988	Fatty acid-binding protein, epidermal OS=Homo sapiens GN=FABP5 PE=1 SV=3	11.9	2	0.015	ELGVGIALR+GFDEYMKELGVGIALR
959	sp|P51784|UBP11_HUMAN tr|G5E9A6|G5E9A6_HUMAN	0.9988	Ubiquitin carboxyl-terminal hydrolase 11 OS=Homo sapiens GN=USP11 PE=1 SV=3;Isoform of P51784, Ubiquitin carboxyl-terminal hydrolase 11 OS=Homo sapiens GN=USP11 PE=1 SV=1	3.7	2	0.016	DSGQWHYFDDNSVSPVNENQIESK+EDIVVPVYLR
963a	sp|P55084-2|ECHB_HUMAN sp|P55084|ECHB_HUMAN tr|B5MD38|B5MD38_HUMAN tr|C9JE81|C9JE81_HUMAN tr|C9JEY0|C9JEY0_HUMAN tr|F5GZQ3|F5GZQ3_HUMAN	0.9987	Isoform of P55084, Isoform 2 of Trifunctional enzyme subunit beta, mitochondrial OS=Homo sapiens GN=HADHB;Trifunctional enzyme subunit beta, mitochondrial OS=Homo sapiens GN=HADHB PE=1 SV=3;Isoform of P55084, Trifunctional enzyme subunit beta, mitochondrial OS=Homo sapiens GN=HADHB PE=1 SV=1;Isoform of P55084, Trifunctional enzyme subunit beta, mitochondrial (Fragment) OS=Homo sapiens GN=HADHB PE…	16.7	2	0.017	EVVDYIIFGTVIQEVK+NVVVVDGVR
966a	sp|P22234-2|PUR6_HUMAN sp|P22234|PUR6_HUMAN tr|E9PBS1|E9PBS1_HUMAN	0.9986	Isoform of P22234, Isoform 2 of Multifunctional protein ADE2 OS=Homo sapiens GN=PAICS;Multifunctional protein ADE2 OS=Homo sapiens GN=PAICS PE=1 SV=3;Isoform of P22234, Multifunctional protein ADE2 (Fragment) OS=Homo sapiens GN=PAICS PE=1 SV=1	8.0	2	0.017	IKAEYEGDGIPTVFVAVAGR+TKEVYELLDSPGK
964	sp|Q7L8L6|FAKD5_HUMAN	0.9986	FAST kinase domain-containing protein 5 OS=Homo sapiens GN=FASTKD5 PE=1 SV=1	3.3	2	0.018	ASTLQLGSPR+TESEPGQQPMELENK
971a	sp|Q9NSD9|SYFB_HUMAN	0.9984	Phenylalanine--tRNA ligase beta subunit OS=Homo sapiens GN=FARSB PE=1 SV=3	3.9	2	0.016	AAGASDVVLYK+TYTIANQFPLNK
970a	sp|Q92973-2|TNPO1_HUMAN sp|Q92973-3|TNPO1_HUMAN sp|Q92973|TNPO1_HUMAN	0.9984	Isoform of Q92973, Isoform 2 of Transportin-1 OS=Homo sapiens GN=TNPO1;Isoform of Q92973, Isoform 3 of Transportin-1 OS=Homo sapiens GN=TNPO1;Transportin-1 OS=Homo sapiens GN=TNPO1 PE=1 SV=2	3.7	2	0.018	GDVEEDETIPDSEQDIRPR+QSSFALLGDLTK
969a	sp|O14776-2|TCRG1_HUMAN sp|O14776|TCRG1_HUMAN	0.9984	Isoform of O14776, Isoform 2 of Transcription elongation regulator 1 OS=Homo sapiens GN=TCERG1;Transcription elongation regulator 1 OS=Homo sapiens GN=TCERG1 PE=1 SV=2	1.9	2	0.016	LIVAYVDDLDRR+VFFYNPTTR
974	sp|Q99436-2|PSB7_HUMAN sp|Q99436|PSB7_HUMAN tr|Q5TBG5|Q5TBG5_HUMAN	0.9983	Isoform of Q99436, Isoform 2 of Proteasome subunit beta type-7 OS=Homo sapiens GN=PSMB7;Proteasome subunit beta type-7 OS=Homo sapiens GN=PSMB7 PE=1 SV=1;Isoform of Q99436, Proteasome subunit beta type (Fragment) OS=Homo sapiens GN=PSMB7 PE=1 SV=1	15.5	2	0.018	DGIVLGADTR+KTGTTIAGVVYK
973	sp|Q15750-2|TAB1_HUMAN sp|Q15750|TAB1_HUMAN	0.9983	Isoform of Q15750, Isoform 2 of TGF-beta-activated kinase 1 and MAP3K7-binding protein 1 OS=Homo sapiens GN=TAB1;TGF-beta-activated kinase 1 and MAP3K7-binding protein 1 OS=Homo sapiens GN=TAB1 PE=1 SV=1	8.2	2	0.017	SFLESIDDALAEK+STVDGLQVTQLNVDHTTENEDELFR
975	sp|Q9UH62|ARMX3_HUMAN	0.9982	Armadillo repeat-containing X-linked protein 3 OS=Homo sapiens GN=ARMCX3 PE=1 SV=1	7.7	2	0.017	ALIVLNNLSVNAENQR+LLLNLAENPAMTR
976	sp|O95490-2|AGRL2_HUMAN sp|O95490-3|AGRL2_HUMAN sp|O95490-4|AGRL2_HUMAN sp|O95490-5|AGRL2_HUMAN sp|O95490-6|AGRL2_HUMAN sp|O95490-7|AGRL2_HUMAN sp|O95490|AGRL2_HUMAN tr|B1ALU1|B1ALU1_HUMAN tr|B1ALU3|B1ALU3_HUMAN tr|H0Y5C0|H0Y5C0_HUMAN	0.9981	Isoform of O95490, Isoform 2 of Adhesion G protein-coupled receptor L2 OS=Homo sapiens GN=ADGRL2;Isoform of O95490, Isoform 3 of Adhesion G protein-coupled receptor L2 OS=Homo sapiens GN=ADGRL2;Isoform of O95490, Isoform 4 of Adhesion G protein-coupled receptor L2 OS=Homo sapiens GN=ADGRL2;Isoform of O95490, Isoform 5 of Adhesion G protein-coupled receptor L2 OS=Homo sapiens GN=ADGRL2;Isoform of …	2.5	2	0.014	GAGSSIQLSANTVK+SGENAASLANELAK
978	sp|Q9H1A4|APC1_HUMAN tr|H0Y564|H0Y564_HUMAN	0.9979	Anaphase-promoting complex subunit 1 OS=Homo sapiens GN=ANAPC1 PE=1 SV=1;Isoform of Q9H1A4, Anaphase-promoting complex subunit 1 (Fragment) OS=Homo sapiens GN=ANAPC1 PE=1 SV=1	1.4	2	0.018	LVLEFFSSR+WVDSNVPQIIR
979a	sp|O14981|BTAF1_HUMAN tr|A0A0A0MTH9|A0A0A0MTH9_HUMAN	0.9978	TATA-binding protein-associated factor 172 OS=Homo sapiens GN=BTAF1 PE=1 SV=2;Isoform of O14981, TATA-binding protein-associated factor 172 OS=Homo sapiens GN=BTAF1 PE=1 SV=1	1.2	2	0.018	IANVVINQSANDSK+QVLPFLLR
942a	sp|Q8IUR7-2|ARMC8_HUMAN sp|Q8IUR7-3|ARMC8_HUMAN sp|Q8IUR7-6|ARMC8_HUMAN sp|Q8IUR7-7|ARMC8_HUMAN sp|Q8IUR7-8|ARMC8_HUMAN sp|Q8IUR7|ARMC8_HUMAN tr|B7Z637|B7Z637_HUMAN tr|G5E9V6|G5E9V6_HUMAN tr|G5E9V7|G5E9V7_HUMAN	0.9978	Isoform of Q8IUR7, Isoform 2 of Armadillo repeat-containing protein 8 OS=Homo sapiens GN=ARMC8;Isoform of Q8IUR7, Isoform 3 of Armadillo repeat-containing protein 8 OS=Homo sapiens GN=ARMC8;Isoform of Q8IUR7, Isoform 6 of Armadillo repeat-containing protein 8 OS=Homo sapiens GN=ARMC8;Isoform of Q8IUR7, Isoform 7 of Armadillo repeat-containing protein 8 OS=Homo sapiens GN=ARMC8;Isoform of Q8IUR7, …	6.2	2	0.015	ANLIVLGAVPR+LYASLGANDEDIR
981	sp|Q96EP0-2|RNF31_HUMAN sp|Q96EP0-3|RNF31_HUMAN sp|Q96EP0|RNF31_HUMAN tr|A0A0B4J293|A0A0B4J293_HUMAN tr|H0YKX0|H0YKX0_HUMAN	0.9977	Isoform of Q96EP0, Isoform 2 of E3 ubiquitin-protein ligase RNF31 OS=Homo sapiens GN=RNF31;Isoform of Q96EP0, Isoform 3 of E3 ubiquitin-protein ligase RNF31 OS=Homo sapiens GN=RNF31;E3 ubiquitin-protein ligase RNF31 OS=Homo sapiens GN=RNF31 PE=1 SV=1;Uncharacterized protein (Fragment) OS=Homo sapiens PE=4 SV=1;Isoform of Q96EP0, E3 ubiquitin-protein ligase RNF31 (Fragment) OS=Homo sapiens GN=RNF3…	5.0	2	0.015	AELALSLLQETPR+NYELGDVVEAVR
980	sp|O75792|RNH2A_HUMAN	0.9977	Ribonuclease H2 subunit A OS=Homo sapiens GN=RNASEH2A PE=1 SV=2	10.0	2	0.017	LQDLDTDYGSGYPNDPK+LQQSFPGIEVTVK
318a	sp|P13796|PLSL_HUMAN	0.9976	Plastin-2 OS=Homo sapiens GN=LCP1 PE=1 SV=6	6.4	2	0.015	GDEEGVPAVVIDMSGLR+LSPEELLLR+VYALPEDLVEVNPK
984	sp|Q6P1L8|RM14_HUMAN	0.9975	39S ribosomal protein L14, mitochondrial OS=Homo sapiens GN=MRPL14 PE=1 SV=1	20.0	2	0.012	FDSNNVVLIEDNGNPVGTR+VGDQILLAIK
986	sp|Q9NZ45|CISD1_HUMAN	0.9974	CDGSH iron-sulfur domain-containing protein 1 OS=Homo sapiens GN=CISD1 PE=1 SV=1	25.9	2	0.017	HNEETGDNVGPLIIK+IVHAFDMEDLGDK
987a	sp|Q9Y4L1|HYOU1_HUMAN tr|A0A087X054|A0A087X054_HUMAN	0.9972	Hypoxia up-regulated protein 1 OS=Homo sapiens GN=HYOU1 PE=1 SV=1;Isoform of Q9Y4L1, Hypoxia up-regulated protein 1 OS=Homo sapiens GN=HYOU1 PE=1 SV=1	3.2	2	0.016	AEAGPEGVAPAPEGEKK+DAVVYPILVEFTR
318b	sp|P13797-2|PLST_HUMAN sp|P13797-3|PLST_HUMAN sp|P13797|PLST_HUMAN sp|Q14651|PLSI_HUMAN tr|A0A0A0MSQ0|A0A0A0MSQ0_HUMAN	0.9969	Isoform of P13797, Isoform 2 of Plastin-3 OS=Homo sapiens GN=PLS3;Isoform of P13797, Isoform 3 of Plastin-3 OS=Homo sapiens GN=PLS3;Plastin-3 OS=Homo sapiens GN=PLS3 PE=1 SV=4;Plastin-1 OS=Homo sapiens GN=PLS1 PE=1 SV=2;Isoform of P13797, Plastin-3 OS=Homo sapiens GN=PLS3 PE=1 SV=1	3.9	2	0.014	LSPEELLLR+QFVTPADVVSGNPK
988	sp|P41229-2|KDM5C_HUMAN sp|P41229-3|KDM5C_HUMAN sp|P41229-4|KDM5C_HUMAN sp|P41229-5|KDM5C_HUMAN sp|P41229|KDM5C_HUMAN	0.9969	Isoform of P41229, Isoform 2 of Lysine-specific demethylase 5C OS=Homo sapiens GN=KDM5C;Isoform of P41229, Isoform 3 of Lysine-specific demethylase 5C OS=Homo sapiens GN=KDM5C;Isoform of P41229, Isoform 4 of Lysine-specific demethylase 5C OS=Homo sapiens GN=KDM5C;Isoform of P41229, Isoform 5 of Lysine-specific demethylase 5C OS=Homo sapiens GN=KDM5C;Lysine-specific demethylase 5C OS=Homo sapiens …	3.8	2	0.012	ELGLYKSDTELLGLSAQDLRDPGSVIVAFK+LQAEPRPEEPPNYPAAPASDPLR
991	sp|Q9NUD5|ZCHC3_HUMAN	0.9967	Zinc finger CCHC domain-containing protein 3 OS=Homo sapiens GN=ZCCHC3 PE=1 SV=1	7.2	2	0.012	DFVVGALILR+SIGMDPSDIYAVIQIPGSR
990	sp|Q9H0U9|TSYL1_HUMAN	0.9967	Testis-specific Y-encoded-like protein 1 OS=Homo sapiens GN=TSPYL1 PE=1 SV=3	9.4	2	0.017	AGQEEGQPPAEGLAAASVVMAADR+SASELTAGAEAEAEEVK
989	sp|Q96KN4-2|FA84A_HUMAN	0.9967	Isoform of Q96KN4, Isoform 2 of Protein FAM84A OS=Homo sapiens GN=FAM84A	7.3	2	0.016	LGAAGPSASPAPR+SSRLGAAGPSASPAPRSLPFPAPGLR
985a	sp|Q8WXI7|MUC16_HUMAN tr|B5ME49|B5ME49_HUMAN	0.9967	Mucin-16 OS=Homo sapiens GN=MUC16 PE=1 SV=2;Isoform of Q8WXI7, Mucin-16 OS=Homo sapiens GN=MUC16 PE=1 SV=2	0.2	2	0.017	DTIVSTSMPGSSEITR+LHSEPSK+VTSLFTPVMMK
982a	sp|P61254|RL26_HUMAN sp|Q9UNX3|RL26L_HUMAN tr|E5RIT6|E5RIT6_HUMAN tr|J3KTJ8|J3KTJ8_HUMAN tr|J3QQQ9|J3QQQ9_HUMAN tr|J3QQV1|J3QQV1_HUMAN tr|J3QRC4|J3QRC4_HUMAN tr|J3QRI7|J3QRI7_HUMAN	0.9967	60S ribosomal protein L26 OS=Homo sapiens GN=RPL26 PE=1 SV=1;60S ribosomal protein L26-like 1 OS=Homo sapiens GN=RPL26L1 PE=1 SV=1;Isoform of Q9UNX3, 60S ribosomal protein L26-like 1 (Fragment) OS=Homo sapiens GN=RPL26L1 PE=1 SV=1;Isoform of P61254, 60S ribosomal protein L26 (Fragment) OS=Homo sapiens GN=RPL26 PE=4 SV=7;Uncharacterized protein OS=Homo sapiens PE=4 SV=1;Isoform of P61254, 60S ribo…	16.5	2	0.016	FNPFVTSDR+YVIYIER
245b	sp|P25686-2|DNJB2_HUMAN sp|P25686|DNJB2_HUMAN tr|C9JRD2|C9JRD2_HUMAN tr|C9JXB9|C9JXB9_HUMAN	0.9965	Isoform of P25686, Isoform 2 of DnaJ homolog subfamily B member 2 OS=Homo sapiens GN=DNAJB2;DnaJ homolog subfamily B member 2 OS=Homo sapiens GN=DNAJB2 PE=1 SV=3;Isoform of P25686, DnaJ homolog subfamily B member 2 (Fragment) OS=Homo sapiens GN=DNAJB2 PE=1 SV=1;Isoform of P25686, DnaJ homolog subfamily B member 2 (Fragment) OS=Homo sapiens GN=DNAJB2 PE=1 SV=1	11.0	2	0.014	AEAGSGGPGFTFTFR+VEVEEDGQLK
993	sp|Q13131-2|AAPK1_HUMAN sp|Q13131|AAPK1_HUMAN	0.9964	Isoform of Q13131, Isoform 2 of 5'-AMP-activated protein kinase catalytic subunit alpha-1 OS=Homo sapiens GN=PRKAA1;5'-AMP-activated protein kinase catalytic subunit alpha-1 OS=Homo sapiens GN=PRKAA1 PE=1 SV=4	3.0	2	0.017	TYLLDFR+VPFLVAETPR
992a	sp|O43739-2|CYH3_HUMAN sp|O43739|CYH3_HUMAN sp|Q15438-2|CYH1_HUMAN sp|Q15438-3|CYH1_HUMAN sp|Q15438|CYH1_HUMAN sp|Q99418-2|CYH2_HUMAN sp|Q99418|CYH2_HUMAN tr|A0A0D9SFG6|A0A0D9SFG6_HUMAN	0.9959	Isoform of O43739, Isoform 2 of Cytohesin-3 OS=Homo sapiens GN=CYTH3;Cytohesin-3 OS=Homo sapiens GN=CYTH3 PE=1 SV=2;Isoform of Q15438, Isoform 2 of Cytohesin-1 OS=Homo sapiens GN=CYTH1;Isoform of Q15438, Isoform 3 of Cytohesin-1 OS=Homo sapiens GN=CYTH1;Cytohesin-1 OS=Homo sapiens GN=CYTH1 PE=1 SV=1;Isoform of Q99418, Isoform 2 of Cytohesin-2 OS=Homo sapiens GN=CYTH2;Cytohesin-2 OS=Homo sapiens G…	5.3	2	0.017	GIIPLENLSIR+QFLWSFR
996	sp|Q14152-2|EIF3A_HUMAN sp|Q14152|EIF3A_HUMAN	0.9958	Isoform of Q14152, Isoform 2 of Eukaryotic translation initiation factor 3 subunit A OS=Homo sapiens GN=EIF3A;Eukaryotic translation initiation factor 3 subunit A OS=Homo sapiens GN=EIF3A PE=1 SV=1	2.0	2	0.017	LTSLVPFVDAFQLER+NQLTAMSSVLAK
998a	sp|Q7RTS9-2|DYM_HUMAN sp|Q7RTS9|DYM_HUMAN	0.9957	Isoform of Q7RTS9, Isoform 2 of Dymeclin OS=Homo sapiens GN=DYM;Dymeclin OS=Homo sapiens GN=DYM PE=1 SV=1	4.2	2	0.016	IISLFSLLSK+VLEQATQSLR
997a	sp|Q04637-3|IF4G1_HUMAN sp|Q04637-4|IF4G1_HUMAN sp|Q04637-5|IF4G1_HUMAN sp|Q04637-6|IF4G1_HUMAN sp|Q04637-7|IF4G1_HUMAN sp|Q04637-8|IF4G1_HUMAN sp|Q04637-9|IF4G1_HUMAN sp|Q04637|IF4G1_HUMAN tr|A0A0A0MR52|A0A0A0MR52_HUMAN tr|E7EUU4|E7EUU4_HUMAN tr|E7EX73|E7EX73_HUMAN tr|E9PGM1|E9PGM1_HUMAN	0.9957	Isoform of Q04637, Isoform B of Eukaryotic translation initiation factor 4 gamma 1 OS=Homo sapiens GN=EIF4G1;Isoform of Q04637, Isoform C of Eukaryotic translation initiation factor 4 gamma 1 OS=Homo sapiens GN=EIF4G1;Isoform of Q04637, Isoform D of Eukaryotic translation initiation factor 4 gamma 1 OS=Homo sapiens GN=EIF4G1;Isoform of Q04637, Isoform E of Eukaryotic translation initiation factor…	3.3	2	0.018	FMLQDVIDLR+GSSGGSGAKPSDAASEAARPATSTLNR+ITKPGSIDSNNQLFAPGGR
999a	sp|Q16763|UBE2S_HUMAN	0.9956	Ubiquitin-conjugating enzyme E2 S OS=Homo sapiens GN=UBE2S PE=1 SV=2	18.9	2	0.016	ALASGTEASSTDPGAPGGPGGAEGPMAK+EVTTLTADPPDGIK
1000a	sp|Q9Y490|TLN1_HUMAN	0.9955	Talin-1 OS=Homo sapiens GN=TLN1 PE=1 SV=3	1.0	2	0.017	LAQAAQSSVATITR+SIAAATSALVK
1001a	sp|Q6ZN54-3|DEFI8_HUMAN sp|Q6ZN54-4|DEFI8_HUMAN sp|Q6ZN54-5|DEFI8_HUMAN sp|Q6ZN54|DEFI8_HUMAN	0.9954	Isoform of Q6ZN54, Isoform 3 of Differentially expressed in FDCP 8 homolog OS=Homo sapiens GN=DEF8;Isoform of Q6ZN54, Isoform 4 of Differentially expressed in FDCP 8 homolog OS=Homo sapiens GN=DEF8;Isoform of Q6ZN54, Isoform 5 of Differentially expressed in FDCP 8 homolog OS=Homo sapiens GN=DEF8;Differentially expressed in FDCP 8 homolog OS=Homo sapiens GN=DEF8 PE=1 SV=2	5.1	2	0.017	LLLQLQDR+QVILELPEQSEK
1002a	sp|Q92626|PXDN_HUMAN	0.9943	Peroxidasin homolog OS=Homo sapiens GN=PXDN PE=1 SV=2	3.4	2	0.013	TDSRLNLLDDGTLMIQNTQETDQGIYQCMAKNVAGEVK+VPSQLLNTELTER
692a	sp|Q96HP0|DOCK6_HUMAN	0.9936	Dedicator of cytokinesis protein 6 OS=Homo sapiens GN=DOCK6 PE=1 SV=3	1.0	2	0.014	EILEFPAR+VAELYLPLLSIAR
1003	sp|Q8IX01-3|SUGP2_HUMAN sp|Q8IX01-4|SUGP2_HUMAN sp|Q8IX01|SUGP2_HUMAN tr|M0R2Z9|M0R2Z9_HUMAN tr|M0R3F6|M0R3F6_HUMAN	0.9926	Isoform of Q8IX01, Isoform 3 of SURP and G-patch domain-containing protein 2 OS=Homo sapiens GN=SUGP2;Isoform of Q8IX01, Isoform 4 of SURP and G-patch domain-containing protein 2 OS=Homo sapiens GN=SUGP2;SURP and G-patch domain-containing protein 2 OS=Homo sapiens GN=SUGP2 PE=1 SV=2;Isoform of Q8IX01, SURP and G-patch domain-containing protein 2 OS=Homo sapiens GN=SUGP2 PE=1 SV=1;Isoform of Q8IX0…	2.1	2	0.016	IPLGLDLK+VVGTIDQLVK
1004a	sp|Q02790|FKBP4_HUMAN	0.9925	Peptidyl-prolyl cis-trans isomerase FKBP4 OS=Homo sapiens GN=FKBP4 PE=1 SV=3	7.0	2	0.016	GEGYAKPNEGAIVEVALEGYYKDK+LYANMFER
1123a	sp|O75439|MPPB_HUMAN tr|G3V0E4|G3V0E4_HUMAN	0.9916	Mitochondrial-processing peptidase subunit beta OS=Homo sapiens GN=PMPCB PE=1 SV=2;Isoform of O75439, Mitochondrial-processing peptidase subunit beta OS=Homo sapiens GN=PMPCB PE=1 SV=1	7.6	2	0.020	AVEILADIIQNSTLGEAEIER+STQAATQVVLNVPETR
1121	sp|Q9Y6C9|MTCH2_HUMAN	0.9916	Mitochondrial carrier homolog 2 OS=Homo sapiens GN=MTCH2 PE=1 SV=1	6.9	2	0.016	VLQHYQESDKGEELGPGNVQK
1119	sp|Q9Y4R8|TELO2_HUMAN tr|H3BRS3|H3BRS3_HUMAN	0.9916	Telomere length regulation protein TEL2 homolog OS=Homo sapiens GN=TELO2 PE=1 SV=2;Isoform of Q9Y4R8, Telomere length regulation protein TEL2 homolog OS=Homo sapiens GN=TELO2 PE=1 SV=1	2.6	2	0.015	VVALPDHLGNR
1118	sp|Q9UKY7-2|CDV3_HUMAN sp|Q9UKY7|CDV3_HUMAN	0.9916	Isoform of Q9UKY7, Isoform 2 of Protein CDV3 homolog OS=Homo sapiens GN=CDV3;Protein CDV3 homolog OS=Homo sapiens GN=CDV3 PE=1 SV=1	23.0	2	0.019	AASAAGAAGSAGGSSGAAGAAGGGAGAGTRPGDGGTASAGAAGPGAATK
1113	sp|Q9NWW5|CLN6_HUMAN tr|H3BNF1|H3BNF1_HUMAN tr|H3BRN7|H3BRN7_HUMAN tr|H3BTY4|H3BTY4_HUMAN tr|H3BUT1|H3BUT1_HUMAN tr|H3BUV4|H3BUV4_HUMAN	0.9916	Ceroid-lipofuscinosis neuronal protein 6 OS=Homo sapiens GN=CLN6 PE=1 SV=1;Isoform of Q9NWW5, Ceroid-lipofuscinosis neuronal protein 6 OS=Homo sapiens GN=CLN6 PE=1 SV=1;Uncharacterized protein OS=Homo sapiens PE=4 SV=1;Isoform of Q9NWW5, Ceroid-lipofuscinosis neuronal protein 6 OS=Homo sapiens GN=CLN6 PE=1 SV=1;Isoform of Q9NWW5, Ceroid-lipofuscinosis neuronal 6 late infantile variant isoform 5 O…	22.8	2	0.019	QHLGATGGPGAQLGASFLQAR
1107	sp|Q9C0F1-2|CEP44_HUMAN sp|Q9C0F1|CEP44_HUMAN	0.9916	Isoform of Q9C0F1, Isoform 2 of Centrosomal protein of 44 kDa OS=Homo sapiens GN=CEP44;Centrosomal protein of 44 kDa OS=Homo sapiens GN=CEP44 PE=1 SV=2	6.4	2	0.019	SEVERPASIPLSSGYSTASSDSTPR
1097	sp|Q969H8|MYDGF_HUMAN tr|M0QXF7|M0QXF7_HUMAN tr|M0QYN0|M0QYN0_HUMAN	0.9916	Myeloid-derived growth factor OS=Homo sapiens GN=MYDGF PE=1 SV=1;Isoform of Q969H8, Myeloid-derived growth factor (Fragment) OS=Homo sapiens GN=MYDGF PE=1 SV=1;Isoform of Q969H8, Myeloid-derived growth factor OS=Homo sapiens GN=MYDGF PE=1 SV=1	17.9	2	0.011	ESDVPLKTEEFEVTK
1091	sp|Q8TEB9-2|RHBL4_HUMAN sp|Q8TEB9|RHBL4_HUMAN tr|B9A054|B9A054_HUMAN	0.9916	Isoform of Q8TEB9, Isoform 2 of Rhomboid-related protein 4 OS=Homo sapiens GN=RHBDD1;Rhomboid-related protein 4 OS=Homo sapiens GN=RHBDD1 PE=1 SV=1;Isoform of Q8TEB9, Rhomboid-related protein 4 OS=Homo sapiens GN=RHBDD1 PE=1 SV=1	16.0	2	0.019	NYDTYTAGLSEEEQLER
1089	sp|Q8NBU5|ATAD1_HUMAN	0.9916	ATPase family AAA domain-containing protein 1 OS=Homo sapiens GN=ATAD1 PE=1 SV=1	7.2	2	0.019	EYVNSTSEESHDEDEIRPVQQQDLHR
1087	sp|Q8N4V1-2|MMGT1_HUMAN sp|Q8N4V1|MMGT1_HUMAN	0.9916	Isoform of Q8N4V1, Isoform 2 of Membrane magnesium transporter 1 OS=Homo sapiens GN=MMGT1;Membrane magnesium transporter 1 OS=Homo sapiens GN=MMGT1 PE=1 SV=1	18.3	2	0.019	VLFRPSDTANSSNQDALSSNTSLK
1086	sp|Q8N4Q1-2|MIA40_HUMAN sp|Q8N4Q1|MIA40_HUMAN	0.9916	Isoform of Q8N4Q1, Isoform 2 of Mitochondrial intermembrane space import and assembly protein 40 OS=Homo sapiens GN=CHCHD4;Mitochondrial intermembrane space import and assembly protein 40 OS=Homo sapiens GN=CHCHD4 PE=1 SV=1	16.9	2	0.013	KPAEQAEETAPIEATATKEEEGSS
1085	sp|Q8N4L2|TM55A_HUMAN tr|E5RFT4|E5RFT4_HUMAN tr|E5RIP9|E5RIP9_HUMAN tr|E5RIY0|E5RIY0_HUMAN tr|E5RJC2|E5RJC2_HUMAN	0.9916	Type 2 phosphatidylinositol 4,5-bisphosphate 4-phosphatase OS=Homo sapiens GN=TMEM55A PE=1 SV=1;Isoform of Q8N4L2, Type 2 phosphatidylinositol 4,5-bisphosphate 4-phosphatase (Fragment) OS=Homo sapiens GN=TMEM55A PE=1 SV=7;Isoform of Q8N4L2, Type 2 phosphatidylinositol 4,5-bisphosphate 4-phosphatase OS=Homo sapiens GN=TMEM55A PE=1 SV=1;Isoform of Q8N4L2, Type 2 phosphatidylinositol 4,5-bisphosphat…	46.4	2	0.019	SPLLSASHSGNVTPTAPPYLQESSPR
1081	sp|Q7Z5L7-2|PODN_HUMAN sp|Q7Z5L7-3|PODN_HUMAN sp|Q7Z5L7-4|PODN_HUMAN sp|Q7Z5L7|PODN_HUMAN	0.9916	Isoform of Q7Z5L7, Isoform 2 of Podocan OS=Homo sapiens GN=PODN;Isoform of Q7Z5L7, Isoform 3 of Podocan OS=Homo sapiens GN=PODN;Isoform of Q7Z5L7, Isoform 4 of Podocan OS=Homo sapiens GN=PODN;Podocan OS=Homo sapiens GN=PODN PE=1 SV=2	4.0	2	0.018	VLLLLLLLPPQLHLGPVLAVR
1080	sp|Q7Z4R8|CF120_HUMAN	0.9916	UPF0669 protein C6orf120 OS=Homo sapiens GN=C6orf120 PE=1 SV=1	14.1	2	0.019	VYYDGTVEQHPFGEAAYPADGADAGQK
1078	sp|Q6NZY4-2|ZCHC8_HUMAN sp|Q6NZY4|ZCHC8_HUMAN tr|F5GX80|F5GX80_HUMAN tr|F5H6J5|F5H6J5_HUMAN	0.9916	Isoform of Q6NZY4, Isoform 2 of Zinc finger CCHC domain-containing protein 8 OS=Homo sapiens GN=ZCCHC8;Zinc finger CCHC domain-containing protein 8 OS=Homo sapiens GN=ZCCHC8 PE=1 SV=2;Isoform of Q6NZY4, Zinc finger CCHC domain-containing protein 8 (Fragment) OS=Homo sapiens GN=ZCCHC8 PE=1 SV=1;Isoform of Q6NZY4, Zinc finger CCHC domain-containing protein 8 (Fragment) OS=Homo sapiens GN=ZCCHC8 PE=…	16.8	2	0.014	EAELENSGLALYDGKDGTDGETEVGEIQQNK
1065	sp|Q13232|NDK3_HUMAN tr|H3BPR2|H3BPR2_HUMAN	0.9916	Nucleoside diphosphate kinase 3 OS=Homo sapiens GN=NME3 PE=1 SV=2;Isoform of Q13232, Nucleoside diphosphate kinase OS=Homo sapiens GN=NME3 PE=1 SV=1	20.0	2	0.019	ALIGATNPADAPPGTIR
1058	sp|P61923-2|COPZ1_HUMAN sp|P61923-3|COPZ1_HUMAN sp|P61923-4|COPZ1_HUMAN sp|P61923|COPZ1_HUMAN tr|F8VVA7|F8VVA7_HUMAN tr|F8VYK5|F8VYK5_HUMAN tr|F8W651|F8W651_HUMAN	0.9916	Isoform of P61923, Isoform 2 of Coatomer subunit zeta-1 OS=Homo sapiens GN=COPZ1;Isoform of P61923, Isoform 3 of Coatomer subunit zeta-1 OS=Homo sapiens GN=COPZ1;Isoform of P61923, Isoform 4 of Coatomer subunit zeta-1 OS=Homo sapiens GN=COPZ1;Coatomer subunit zeta-1 OS=Homo sapiens GN=COPZ1 PE=1 SV=1;Isoform of P61923, Coatomer subunit zeta-1 OS=Homo sapiens GN=COPZ1 PE=1 SV=1;Isoform of P61923, …	18.3	2	0.018	VALRGEDVPLTEQTVSQVLQSAK
1051	sp|P55316|FOXG1_HUMAN	0.9916	Forkhead box protein G1 OS=Homo sapiens GN=FOXG1 PE=1 SV=2	6.5	2	0.011	GAPAADDDKGPQQLLLPPPPPPPPAAALDGAK
1044	sp|P41743|KPCI_HUMAN	0.9916	Protein kinase C iota type OS=Homo sapiens GN=PRKCI PE=1 SV=2	2.7	2	0.019	ELVNDDEDIDWVQTEK
1034	sp|P18754-2|RCC1_HUMAN sp|P18754|RCC1_HUMAN tr|C9J3R0|C9J3R0_HUMAN tr|C9JMJ4|C9JMJ4_HUMAN tr|C9JQZ4|C9JQZ4_HUMAN tr|C9JRH2|C9JRH2_HUMAN tr|C9JW69|C9JW69_HUMAN	0.9916	Isoform of P18754, Isoform 2 of Regulator of chromosome condensation OS=Homo sapiens GN=RCC1;Regulator of chromosome condensation OS=Homo sapiens GN=RCC1 PE=1 SV=1;Isoform of P18754, Regulator of chromosome condensation (Fragment) OS=Homo sapiens GN=RCC1 PE=1 SV=7;Isoform of P18754, Regulator of chromosome condensation (Fragment) OS=Homo sapiens GN=RCC1 PE=1 SV=1;Isoform of P18754, Regulator of c…	7.0	2	0.019	VVQVSAGDSHTAALTDDGR
1033	sp|P18074-2|ERCC2_HUMAN sp|P18074|ERCC2_HUMAN tr|A8MX75|A8MX75_HUMAN tr|E7EVE9|E7EVE9_HUMAN tr|K7EKF3|K7EKF3_HUMAN	0.9916	Isoform of P18074, Isoform 2 of TFIIH basal transcription factor complex helicase XPD subunit OS=Homo sapiens GN=ERCC2;TFIIH basal transcription factor complex helicase XPD subunit OS=Homo sapiens GN=ERCC2 PE=1 SV=1;Isoform of P18074, TFIIH basal transcription factor complex helicase XPD subunit (Fragment) OS=Homo sapiens GN=ERCC2 PE=1 SV=2;Isoform of P18074, TFIIH basal transcription factor comp…	12.4	2	0.011	ETDAHLANPVLPDEVLQEAVPGSIR
1027	sp|P08236-2|BGLR_HUMAN sp|P08236-3|BGLR_HUMAN sp|P08236|BGLR_HUMAN	0.9916	Isoform of P08236, Isoform 2 of Beta-glucuronidase OS=Homo sapiens GN=GUSB;Isoform of P08236, Isoform 3 of Beta-glucuronidase OS=Homo sapiens GN=GUSB;Beta-glucuronidase OS=Homo sapiens GN=GUSB PE=1 SV=2	5.7	2	0.019	GFDWPLLVK+SLDPSRPVTFVSNSNYAADK
1026	sp|P05026-2|AT1B1_HUMAN sp|P05026|AT1B1_HUMAN tr|V9GYR2|V9GYR2_HUMAN	0.9916	Isoform of P05026, Isoform 2 of Sodium/potassium-transporting ATPase subunit beta-1 OS=Homo sapiens GN=ATP1B1;Sodium/potassium-transporting ATPase subunit beta-1 OS=Homo sapiens GN=ATP1B1 PE=1 SV=1;Isoform of P05026, Sodium/potassium-transporting ATPase subunit beta (Fragment) OS=Homo sapiens GN=ATP1B1 PE=1 SV=1	8.5	2	0.019	SYEAYVLNIVR
1025	sp|P02786|TFR1_HUMAN tr|G3V0E5|G3V0E5_HUMAN	0.9916	Transferrin receptor protein 1 OS=Homo sapiens GN=TFRC PE=1 SV=2;Isoform of P02786, Transferrin receptor (P90, CD71), isoform CRA_c OS=Homo sapiens GN=TFRC PE=1 SV=1	2.8	2	0.019	EAGSQKDENLALYVENQFR
1127	sp|P00491|PNPH_HUMAN	0.9912	Purine nucleoside phosphorylase OS=Homo sapiens GN=PNP PE=1 SV=2	9.7	2	0.016	LGADAVGMSTVPEVIVAR+VFGFSLITNK
1157	sp|Q9UNE7-2|CHIP_HUMAN sp|Q9UNE7|CHIP_HUMAN tr|H3BS86|H3BS86_HUMAN tr|H3BUD0|H3BUD0_HUMAN	0.9908	Isoform of Q9UNE7, Isoform 2 of E3 ubiquitin-protein ligase CHIP OS=Homo sapiens GN=STUB1;E3 ubiquitin-protein ligase CHIP OS=Homo sapiens GN=STUB1 PE=1 SV=2;Isoform of Q9UNE7, E3 ubiquitin-protein ligase CHIP (Fragment) OS=Homo sapiens GN=STUB1 PE=1 SV=7;Isoform of Q9UNE7, E3 ubiquitin-protein ligase CHIP (Fragment) OS=Homo sapiens GN=STUB1 PE=1 SV=2	6.5	2	0.012	LNFGDDIPSALR
1148	sp|Q14160-2|SCRIB_HUMAN sp|Q14160-3|SCRIB_HUMAN sp|Q14160|SCRIB_HUMAN tr|A0A0G2JMS7|A0A0G2JMS7_HUMAN tr|A0A0G2JNZ2|A0A0G2JNZ2_HUMAN tr|A0A0G2JPP5|A0A0G2JPP5_HUMAN	0.9908	Isoform of Q14160, Isoform 2 of Protein scribble homolog OS=Homo sapiens GN=SCRIB;Isoform of Q14160, Isoform 3 of Protein scribble homolog OS=Homo sapiens GN=SCRIB;Protein scribble homolog OS=Homo sapiens GN=SCRIB PE=1 SV=4;Isoform of Q14160, Protein scribble homolog OS=Homo sapiens GN=SCRIB PE=1 SV=1;Isoform of Q14160, Protein scribble homolog OS=Homo sapiens GN=SCRIB PE=1 SV=1;Isoform of Q14160…	1.6	2	0.019	LEQLDLGGNDLEVLPDTLGALPNLR
1161	sp|Q9NSE4|SYIM_HUMAN	0.9902	Isoleucine--tRNA ligase, mitochondrial OS=Homo sapiens GN=IARS2 PE=1 SV=2	4.0	2	0.013	EMTADVIELK+SLGNVIHPDVVVNGGQDQSKEPPYGADVLR
1174	sp|Q8IUH4-2|ZDH13_HUMAN sp|Q8IUH4-3|ZDH13_HUMAN sp|Q8IUH4|ZDH13_HUMAN	0.9899	Isoform of Q8IUH4, Isoform 2 of Palmitoyltransferase ZDHHC13 OS=Homo sapiens GN=ZDHHC13;Isoform of Q8IUH4, Isoform 3 of Palmitoyltransferase ZDHHC13 OS=Homo sapiens GN=ZDHHC13;Palmitoyltransferase ZDHHC13 OS=Homo sapiens GN=ZDHHC13 PE=1 SV=3	5.8	2	0.016	LLEAGSSLDIQNVK+VIGPEPTGFLLK
1186	sp|P82930|RT34_HUMAN tr|A0A087WUZ8|A0A087WUZ8_HUMAN tr|C9JJ19|C9JJ19_HUMAN	0.9887	28S ribosomal protein S34, mitochondrial OS=Homo sapiens GN=MRPS34 PE=1 SV=2;Isoform of P82930, 28S ribosomal protein S34, mitochondrial OS=Homo sapiens GN=MRPS34 PE=1 SV=1;Isoform of P82930, 28S ribosomal protein S34, mitochondrial OS=Homo sapiens GN=MRPS34 PE=1 SV=2	9.1	2	0.015	AWGILTFK+LPLFGLGR
1197	sp|Q9UHF1|EGFL7_HUMAN	0.9883	Epidermal growth factor-like protein 7 OS=Homo sapiens GN=EGFL7 PE=1 SV=3	6.6	2	0.013	VAPNPTGVDSAMKEEVQR
1204	sp|Q12986-2|NFX1_HUMAN sp|Q12986-3|NFX1_HUMAN sp|Q12986|NFX1_HUMAN	0.9875	Isoform of Q12986, Isoform 2 of Transcriptional repressor NF-X1 OS=Homo sapiens GN=NFX1;Isoform of Q12986, Isoform 3 of Transcriptional repressor NF-X1 OS=Homo sapiens GN=NFX1;Transcriptional repressor NF-X1 OS=Homo sapiens GN=NFX1 PE=1 SV=2	6.8	2	0.019	KAQSLAEQTSDTAGLESSTRSESGTDLR+TTPKPEDAGPESTKPVGVFHPDSSEASSR
1213	sp|Q13505-2|MTX1_HUMAN sp|Q13505-3|MTX1_HUMAN sp|Q13505|MTX1_HUMAN tr|A0A0A0MRK6|A0A0A0MRK6_HUMAN tr|A0A0C4DFQ1|A0A0C4DFQ1_HUMAN	0.9867	Isoform of Q13505, Isoform 2 of Metaxin-1 OS=Homo sapiens GN=MTX1;Isoform of Q13505, Isoform 3 of Metaxin-1 OS=Homo sapiens GN=MTX1;Metaxin-1 OS=Homo sapiens GN=MTX1 PE=1 SV=2;Isoform of Q13505, Metaxin 1, isoform CRA_b OS=Homo sapiens GN=MTX1 PE=1 SV=1;Isoform of Q13505, Metaxin-1 OS=Homo sapiens GN=MTX1 PE=1 SV=1	5.0	2	0.018	ISNPWQSPSGTLPALR
1229	sp|Q9Y5B8-2|NDK7_HUMAN sp|Q9Y5B8|NDK7_HUMAN tr|B4DXC8|B4DXC8_HUMAN tr|E9PNU1|E9PNU1_HUMAN	0.9859	Isoform of Q9Y5B8, Isoform 2 of Nucleoside diphosphate kinase 7 OS=Homo sapiens GN=NME7;Nucleoside diphosphate kinase 7 OS=Homo sapiens GN=NME7 PE=1 SV=1;Isoform of Q9Y5B8, Nucleoside diphosphate kinase 7 OS=Homo sapiens GN=NME7 PE=1 SV=1;Isoform of Q9Y5B8, Nucleoside diphosphate kinase 7 OS=Homo sapiens GN=NME7 PE=1 SV=1	5.5	2	0.015	QLVLIDYGDQYTAR
1224	sp|P68400|CSK21_HUMAN sp|Q8NEV1|CSK23_HUMAN tr|E7EU96|E7EU96_HUMAN tr|Q5U5J2|Q5U5J2_HUMAN	0.9859	Casein kinase II subunit alpha OS=Homo sapiens GN=CSNK2A1 PE=1 SV=1;Casein kinase II subunit alpha 3 OS=Homo sapiens GN=CSNK2A3 PE=1 SV=2;Isoform of P68400, Casein kinase II subunit alpha OS=Homo sapiens GN=CSNK2A1 PE=1 SV=1;Isoform of P68400, CSNK2A1 protein OS=Homo sapiens GN=CSNK2A1 PE=1 SV=1	3.1	2	0.017	QLYQTLTDYDIR
1223	sp|P31040-2|SDHA_HUMAN sp|P31040-3|SDHA_HUMAN sp|P31040|SDHA_HUMAN tr|A0A087X1I3|A0A087X1I3_HUMAN tr|D6RFM5|D6RFM5_HUMAN	0.9859	Isoform of P31040, Isoform 2 of Succinate dehydrogenase [ubiquinone] flavoprotein subunit, mitochondrial OS=Homo sapiens GN=SDHA;Isoform of P31040, Isoform 3 of Succinate dehydrogenase [ubiquinone] flavoprotein subunit, mitochondrial OS=Homo sapiens GN=SDHA;Succinate dehydrogenase [ubiquinone] flavoprotein subunit, mitochondrial OS=Homo sapiens GN=SDHA PE=1 SV=2;Isoform of P31040, Succinate dehyd…	2.9	2	0.019	IDEYDYSKPIQGQQK
1221	sp|P11717|MPRI_HUMAN	0.9859	Cation-independent mannose-6-phosphate receptor OS=Homo sapiens GN=IGF2R PE=1 SV=3	1.4	2	0.015	ALSSLHGDDQDSEDEVLTIPEVK+VPIDGPPIDIGR
1237	sp|O14735-3|CDIPT_HUMAN sp|O14735|CDIPT_HUMAN tr|B3KY94|B3KY94_HUMAN tr|H3BUR9|H3BUR9_HUMAN	0.9834	Isoform of O14735, Isoform 3 of CDP-diacylglycerol--inositol 3-phosphatidyltransferase OS=Homo sapiens GN=CDIPT;CDP-diacylglycerol--inositol 3-phosphatidyltransferase OS=Homo sapiens GN=CDIPT PE=1 SV=1;Isoform of O14735, CDP-diacylglycerol--inositol 3-phosphatidyltransferase OS=Homo sapiens GN=CDIPT PE=1 SV=1;Isoform of O14735, CDP-diacylglycerol--inositol 3-phosphatidyltransferase OS=Homo sapien…	7.0	2	0.017	MIDLSGNPVLR
1234a	sp|Q8NBZ7-2|UXS1_HUMAN sp|Q8NBZ7-3|UXS1_HUMAN sp|Q8NBZ7|UXS1_HUMAN tr|C9JCB7|C9JCB7_HUMAN	0.9828	Isoform of Q8NBZ7, Isoform 2 of UDP-glucuronic acid decarboxylase 1 OS=Homo sapiens GN=UXS1;Isoform of Q8NBZ7, Isoform 3 of UDP-glucuronic acid decarboxylase 1 OS=Homo sapiens GN=UXS1;UDP-glucuronic acid decarboxylase 1 OS=Homo sapiens GN=UXS1 PE=1 SV=1;Isoform of Q8NBZ7, UDP-glucuronic acid decarboxylase 1 (Fragment) OS=Homo sapiens GN=UXS1 PE=1 SV=1	29.1	2	0.014	TNTIGTLNMLGLAK+VVSNFILQALQGEPLTVYGSGSQTR
1246	sp|Q96D09|GASP2_HUMAN	0.9826	G-protein coupled receptor-associated sorting protein 2 OS=Homo sapiens GN=GPRASP2 PE=1 SV=1	2.0	2	0.019	ELVNVDAETFPGTQGQK
1245	sp|O14545|TRAD1_HUMAN	0.9826	TRAF-type zinc finger domain-containing protein 1 OS=Homo sapiens GN=TRAFD1 PE=1 SV=1	2.4	2	0.018	LDSQPQETSPELPR
1251	sp|P52732|KIF11_HUMAN	0.9819	Kinesin-like protein KIF11 OS=Homo sapiens GN=KIF11 PE=1 SV=2	3.0	2	0.014	CENIQKPLSSVQENIQQK+LTVQEEQIVELIEK
1125a	sp|Q9BRJ6|CG050_HUMAN tr|C9JQV0|C9JQV0_HUMAN	0.9819	Uncharacterized protein C7orf50 OS=Homo sapiens GN=C7orf50 PE=1 SV=1;Isoform of Q9BRJ6, Uncharacterized protein C7orf50 (Fragment) OS=Homo sapiens GN=C7orf50 PE=1 SV=1	10.9	2	0.014	GEAVLRPGLDAEPELSPEEQR
1257a	sp|Q15428|SF3A2_HUMAN	0.9792	Splicing factor 3A subunit 2 OS=Homo sapiens GN=SF3A2 PE=1 SV=2	7.3	2	0.014	QLALETIDINKDPYFMK+WQYLLMAAEPYETIAFK
1268a	sp|Q9HD20-2|AT131_HUMAN sp|Q9HD20|AT131_HUMAN	0.9772	Isoform of Q9HD20, Isoform B of Manganese-transporting ATPase 13A1 OS=Homo sapiens GN=ATP13A1;Manganese-transporting ATPase 13A1 OS=Homo sapiens GN=ATP13A1 PE=1 SV=2	2.1	2	0.012	CTLVTTLQMFK+SIDGSIVLPLAR
1263a	sp|Q9GZT3-2|SLIRP_HUMAN sp|Q9GZT3|SLIRP_HUMAN tr|A0A087WUN7|A0A087WUN7_HUMAN tr|G3V2S9|G3V2S9_HUMAN tr|G3V4X6|G3V4X6_HUMAN tr|H0YJ40|H0YJ40_HUMAN	0.9772	Isoform of Q9GZT3, Isoform 2 of SRA stem-loop-interacting RNA-binding protein, mitochondrial OS=Homo sapiens GN=SLIRP;SRA stem-loop-interacting RNA-binding protein, mitochondrial OS=Homo sapiens GN=SLIRP PE=1 SV=1;Isoform of Q9GZT3, SRA stem-loop-interacting RNA-binding protein, mitochondrial OS=Homo sapiens GN=SLIRP PE=1 SV=1;Isoform of Q9GZT3, SRA stem-loop-interacting RNA-binding protein, mito…	26.1	2	0.015	NALQQENHIIDGVK+SINQPVAFVR
1269	sp|Q9NWB6-2|ARGL1_HUMAN sp|Q9NWB6-3|ARGL1_HUMAN sp|Q9NWB6|ARGL1_HUMAN	0.9770	Isoform of Q9NWB6, Isoform 2 of Arginine and glutamate-rich protein 1 OS=Homo sapiens GN=ARGLU1;Isoform of Q9NWB6, Isoform 3 of Arginine and glutamate-rich protein 1 OS=Homo sapiens GN=ARGLU1;Arginine and glutamate-rich protein 1 OS=Homo sapiens GN=ARGLU1 PE=1 SV=1	8.1	2	0.014	QLLEELER+RVEELVAK
1280	sp|O43826-2|G6PT1_HUMAN sp|O43826|G6PT1_HUMAN tr|U3KPU7|U3KPU7_HUMAN tr|U3KQS2|U3KQS2_HUMAN	0.9746	Isoform of O43826, Isoform 2 of Glucose-6-phosphate translocase OS=Homo sapiens GN=SLC37A4;Glucose-6-phosphate translocase OS=Homo sapiens GN=SLC37A4 PE=1 SV=1;Isoform of O43826, Glucose-6-phosphate translocase OS=Homo sapiens GN=SLC37A4 PE=1 SV=2;Isoform of O43826, Glucose-6-phosphate translocase OS=Homo sapiens GN=SLC37A4 PE=1 SV=2	7.2	2	0.014	DDLGFITSSQSAAYAISK+FVSGVLSDQMSAR
1288	sp|Q13772-3|NCOA4_HUMAN sp|Q13772-4|NCOA4_HUMAN sp|Q13772|NCOA4_HUMAN tr|B4DF87|B4DF87_HUMAN tr|B4DZ85|B4DZ85_HUMAN	0.9724	Isoform of Q13772, Isoform 3 of Nuclear receptor coactivator 4 OS=Homo sapiens GN=NCOA4;Isoform of Q13772, Isoform 4 of Nuclear receptor coactivator 4 OS=Homo sapiens GN=NCOA4;Nuclear receptor coactivator 4 OS=Homo sapiens GN=NCOA4 PE=1 SV=1;Isoform of Q13772, Nuclear receptor coactivator 4 OS=Homo sapiens GN=NCOA4 PE=1 SV=1;Isoform of Q13772, Nuclear receptor coactivator 4 OS=Homo sapiens GN=NCO…	4.2	2	0.014	GLENWLLK+GVEIENLGNLK
1291	sp|Q9UHG3|PCYOX_HUMAN tr|F8W8W4|F8W8W4_HUMAN	0.9721	Prenylcysteine oxidase 1 OS=Homo sapiens GN=PCYOX1 PE=1 SV=3;Isoform of Q9UHG3, Prenylcysteine oxidase 1 OS=Homo sapiens GN=PCYOX1 PE=1 SV=1	6.1	2	0.018	IAIIGAGIGGTSAAYYLR
1289	sp|O94832|MYO1D_HUMAN tr|J3QRN6|J3QRN6_HUMAN tr|K7EIG7|K7EIG7_HUMAN	0.9721	Unconventional myosin-Id OS=Homo sapiens GN=MYO1D PE=1 SV=2;Isoform of O94832, Unconventional myosin-Id OS=Homo sapiens GN=MYO1D PE=1 SV=1;Isoform of O94832, Unconventional myosin-Id OS=Homo sapiens GN=MYO1D PE=1 SV=1	1.4	2	0.015	VTDEMFLEALNSK
1293a	sp|Q8NBJ5|GT251_HUMAN	0.9716	Procollagen galactosyltransferase 1 OS=Homo sapiens GN=COLGALT1 PE=1 SV=1	5.9	2	0.014	EGLDWDLIYVGR+NSDVLQSPLDSAARDEL+VLIALLAR
1308	sp|Q8NB46|ANR52_HUMAN	0.9657	Serine/threonine-protein phosphatase 6 regulatory ankyrin repeat subunit C OS=Homo sapiens GN=ANKRD52 PE=1 SV=3	2.0	2	0.019	TALMTAAENGQTAAVEFLLYR
1312	sp|Q8WU79-2|SMAP2_HUMAN sp|Q8WU79-3|SMAP2_HUMAN sp|Q8WU79|SMAP2_HUMAN tr|A0A087WV97|A0A087WV97_HUMAN tr|X6RCC3|X6RCC3_HUMAN	0.9646	Isoform of Q8WU79, Isoform 2 of Stromal membrane-associated protein 2 OS=Homo sapiens GN=SMAP2;Isoform of Q8WU79, Isoform 3 of Stromal membrane-associated protein 2 OS=Homo sapiens GN=SMAP2;Stromal membrane-associated protein 2 OS=Homo sapiens GN=SMAP2 PE=1 SV=1;Isoform of Q8WU79, Stromal membrane-associated protein 2 OS=Homo sapiens GN=SMAP2 PE=1 SV=1;Isoform of Q8WU79, Stromal membrane-associat…	13.8	2	0.011	LYEAYLPETFR+RPQIDPAVEGFIR
388c	sp|Q7Z406-2|MYH14_HUMAN sp|Q7Z406-4|MYH14_HUMAN sp|Q7Z406-5|MYH14_HUMAN sp|Q7Z406-6|MYH14_HUMAN sp|Q7Z406|MYH14_HUMAN tr|M0QY43|M0QY43_HUMAN	0.9627	Isoform of Q7Z406, Isoform 2 of Myosin-14 OS=Homo sapiens GN=MYH14;Isoform of Q7Z406, Isoform 4 of Myosin-14 OS=Homo sapiens GN=MYH14;Isoform of Q7Z406, Isoform 5 of Myosin-14 OS=Homo sapiens GN=MYH14;Isoform of Q7Z406, Isoform 6 of Myosin-14 OS=Homo sapiens GN=MYH14;Myosin-14 OS=Homo sapiens GN=MYH14 PE=1 SV=2;Isoform of Q7Z406, Myosin-14 (Fragment) OS=Homo sapiens GN=MYH14 PE=1 SV=7	2.5	2	0.012	GPSAGGGPGSGTSPQVEWTAR+QLLQANPILEAFGNAK
1320	sp|Q9H3S7|PTN23_HUMAN	0.9606	Tyrosine-protein phosphatase non-receptor type 23 OS=Homo sapiens GN=PTPN23 PE=1 SV=1	1.7	2	0.013	QLQQELEAFR+REESEAVEAGDPPEELR
1323	sp|O95873|CF047_HUMAN	0.9579	Uncharacterized protein C6orf47 OS=Homo sapiens GN=C6orf47 PE=2 SV=2	7.1	2	0.017	VSGAASEPSKEEPQVEQLGSK
1333	sp|Q86VF2-5|IGFN1_HUMAN	0.9548	Isoform of Q86VF2, Isoform 5 of Immunoglobulin-like and fibronectin type III domain-containing protein 1 OS=Homo sapiens GN=IGFN1	2.0	2	0.015	AGFRDGLGGSGEMGSVNEAGYR+KGIGSSGEMGSVDK+NGSGGPDGAPMNDTR
1334a	sp|Q96N23-2|CFA54_HUMAN sp|Q96N23|CFA54_HUMAN	0.9544	Isoform of Q96N23, Isoform 2 of Cilia- and flagella-associated protein 54 OS=Homo sapiens GN=CFAP54;Cilia- and flagella-associated protein 54 OS=Homo sapiens GN=CFAP54 PE=2 SV=3	3.7	2	0.015	EYFNIHLWLR+HTASFESIQHMIACCIFYITKILR+MAAQGSPSSSPSDDSTTSGSLPELPPTSTATSRSPPESKGSSR+VRLNNNHLPNSGEAIPADGKSVFEVK
283e	sp|Q00535-2|CDK5_HUMAN sp|Q00535|CDK5_HUMAN	0.9539	Isoform of Q00535, Isoform 2 of Cyclin-dependent-like kinase 5 OS=Homo sapiens GN=CDK5;Cyclin-dependent-like kinase 5 OS=Homo sapiens GN=CDK5 PE=1 SV=3	4.2	2	0.010	IADFGLAR+IGEGTYGTVFK
1338a	sp|Q8WYA0|IFT81_HUMAN tr|H0YHE2|H0YHE2_HUMAN	0.9514	Intraflagellar transport protein 81 homolog OS=Homo sapiens GN=IFT81 PE=1 SV=1;Isoform of Q8WYA0, Intraflagellar transport protein 81 homolog (Fragment) OS=Homo sapiens GN=IFT81 PE=1 SV=1	5.1	2	0.012	KLYSLVSEK+MLSLLGILKYKPSGNATDMSTFR
1345	sp|Q5VUD6-2|FA69B_HUMAN sp|Q5VUD6|FA69B_HUMAN tr|A0A087WVG3|A0A087WVG3_HUMAN	0.9465	Isoform of Q5VUD6, Isoform 2 of Protein FAM69B OS=Homo sapiens GN=FAM69B;Protein FAM69B OS=Homo sapiens GN=FAM69B PE=1 SV=3;Isoform of Q5VUD6, Protein FAM69B OS=Homo sapiens GN=FAM69B PE=1 SV=1	8.3	2	0.013	MADLQQVAPEATVR+SVWALLQR
1344a	sp|Q9NXB0-2|MKS1_HUMAN sp|Q9NXB0-3|MKS1_HUMAN sp|Q9NXB0|MKS1_HUMAN tr|H0Y2S2|H0Y2S2_HUMAN	0.9446	Isoform of Q9NXB0, Isoform 2 of Meckel syndrome type 1 protein OS=Homo sapiens GN=MKS1;Isoform of Q9NXB0, Isoform 3 of Meckel syndrome type 1 protein OS=Homo sapiens GN=MKS1;Meckel syndrome type 1 protein OS=Homo sapiens GN=MKS1 PE=1 SV=2;Isoform of Q9NXB0, Meckel syndrome type 1 protein OS=Homo sapiens GN=MKS1 PE=1 SV=2	5.3	2	0.012	IVTWEPSEEFVR+QEILKLENSGGK
1348a	sp|O94955|RHBT3_HUMAN	0.9441	Rho-related BTB domain-containing protein 3 OS=Homo sapiens GN=RHOBTB3 PE=1 SV=2	5.4	2	0.012	DTAFPGASHESSGNPPLR+ELASMNLDIVDLLKK
1351	sp|Q7Z417|NUFP2_HUMAN	0.9410	Nuclear fragile X mental retardation-interacting protein 2 OS=Homo sapiens GN=NUFIP2 PE=1 SV=1	1.9	2	0.019	NLSSDEATNPISR
1357	sp|Q8IZC6-2|CORA1_HUMAN sp|Q8IZC6|CORA1_HUMAN	0.9393	Isoform of Q8IZC6, Isoform 2 of Collagen alpha-1(XXVII) chain OS=Homo sapiens GN=COL27A1;Collagen alpha-1(XXVII) chain OS=Homo sapiens GN=COL27A1 PE=1 SV=1	2.8	2	0.012	GKPGQQGQPGHPGPR+GPPGLMGK
1358	sp|O95400|CD2B2_HUMAN	0.9387	CD2 antigen cytoplasmic tail-binding protein 2 OS=Homo sapiens GN=CD2BP2 PE=1 SV=1	9.4	2	0.012	KLDPPGGQFYNSK+VTFQGVGDEEDEDEIIVPK
[truncated: 341 more rows]
