# Supplementary material for: Comparative interactome analysis of α-arrestin families in human and Drosophila
Source: eLife. 2024 Jan 25;12:RP88328. doi: 10.7554/eLife.88328 (PMC10945707; doi:10.7554/eLife.88328)
Supplement: Figure 1—source data 1. [file elife-88328-fig1-data1.zip › Human/ARRDC3/interact-ARRDC3_1.prot.tsv]

entry no.	protein	protein probability	protein description	percent coverage	tot indep spectra	percent share of spectrum ids	peptides
373a	sp|P07437|TBB5_HUMAN tr|Q5JP53|Q5JP53_HUMAN	1	Tubulin beta chain OS=Homo sapiens GN=TUBB PE=1 SV=2;Isoform of P07437, Tubulin beta chain OS=Homo sapiens GN=TUBB PE=1 SV=1	56.6	353	0.975	AILVDLEPGTMDSVR+ALTVPELTQQVFDAK+EVDEQMLNVQNK+FPGQLNADLR+FPGQLNADLRK+FWEVISDEHGIDPTGTYHGDSDLQLDR+GHYTEGAELVDSVLDVVR+GHYTEGAELVDSVLDVVRK+IMNTFSVVPSPK+IREEYPDR+IREEYPDRIMNTFSVVPSPK+ISEQFTAMFR+ISEQFTAMFRR+ISVYYNEATGGK+ISVYYNEATGGKYVPR+KLAVNMVPFPR+LAVNMVPFPR+LHFFMPGFAPLTSR+MAVTFIGNSTAIQELFK+MAVTFIGNSTAIQELFKR+MSMKEVDEQMLNVQNK+NSSYFVEWIPNNVK+RISEQFTAMFR+SGPFGQIFRPDNFVFGQSGAGNNWAK+YLTVAAVFR
373b	sp|P68371|TBB4B_HUMAN	1	Tubulin beta-4B chain OS=Homo sapiens GN=TUBB4B PE=1 SV=1	53.3	297	0.545	ALTVPELTQQMFDAK+AVLVDLEPGTMDSVR+EVDEQMLNVQNK+FPGQLNADLR+FPGQLNADLRK+FWEVISDEHGIDPTGTYHGDSDLQLER+GHYTEGAELVDSVLDVVR+GHYTEGAELVDSVLDVVRK+IMNTFSVVPSPK+INVYYNEATGGK+IREEYPDR+IREEYPDRIMNTFSVVPSPK+ISEQFTAMFR+ISEQFTAMFRR+KLAVNMVPFPR+LAVNMVPFPR+LHFFMPGFAPLTSR+MSATFIGNSTAIQELFK+MSATFIGNSTAIQELFKR+MSMKEVDEQMLNVQNK+NSSYFVEWIPNNVK+RISEQFTAMFR+SGPFGQIFRPDNFVFGQSGAGNNWAK+YLTVAAVFR
373c	sp|Q9BVA1|TBB2B_HUMAN	1	Tubulin beta-2B chain OS=Homo sapiens GN=TUBB2B PE=1 SV=1	54.2	287	0.481	AILVDLEPGTMDSVR+ALTVPELTQQMFDSK+EVDEQMLNVQNK+FPGQLNADLR+FPGQLNADLRK+FWEVISDEHGIDPTGSYHGDSDLQLER+GHYTEGAELVDSVLDVVR+GHYTEGAELVDSVLDVVRK+IMNTFSVMPSPK+INVYYNEATGNKYVPR+IREEYPDR+ISEQFTAMFR+ISEQFTAMFRR+KLAVNMVPFPR+LAVNMVPFPR+LHFFMPGFAPLTSR+MSATFIGNSTAIQELFK+MSATFIGNSTAIQELFKR+MSMKEVDEQMLNVQNK+NSSYFVEWIPNNVK+RISEQFTAMFR+SGPFGQIFRPDNFVFGQSGAGNNWAK+YLTVAAIFR
373d	sp|Q13885|TBB2A_HUMAN	1	Tubulin beta-2A chain OS=Homo sapiens GN=TUBB2A PE=1 SV=1	53.3	286	0.473	AILVDLEPGTMDSVR+ALTVPELTQQMFDSK+EVDEQMLNVQNK+FPGQLNADLR+FPGQLNADLRK+FWEVISDEHGIDPTGSYHGDSDLQLER+GHYTEGAELVDSVLDVVR+GHYTEGAELVDSVLDVVRK+IMNTFSVMPSPK+INVYYNEAAGNK+IREEYPDR+ISEQFTAMFR+ISEQFTAMFRR+KLAVNMVPFPR+LAVNMVPFPR+LHFFMPGFAPLTSR+MSATFIGNSTAIQELFK+MSATFIGNSTAIQELFKR+MSMKEVDEQMLNVQNK+NSSYFVEWIPNNVK+RISEQFTAMFR+SGPFGQIFRPDNFVFGQSGAGNNWAK+YLTVAAIFR
4	sp|GFP_AEQVI|	1	sp GFP_AEQVI	74.8	241	1.694	AEVKFEGDTLVNR+AEVKFEGDTLVNRIELK+EDGNILGHK+FEGDTLVNR+FEGDTLVNRIELK+FSVSGEGEGDATYGK+FSVSGEGEGDATYGKLTLK+GEELFTGVVPILVELDGDVNGHK+GIDFKEDGNILGHK+GIDFKEDGNILGHKLEYNYNSHNVYIMADK+HNIEDGSVQLADHYQQNTPIGDGPVLLPDNHYLSTQSALSK+IRHNIEDGSVQLADHYQQNTPIGDGPVLLPDNHYLSTQSALSK+LEYNYNSHNVYIMADK+LEYNYNSHNVYIMADKQK+NGIKVNFK+NGIKVNFKIR+SAMPEGYVQER+TIFFKDDGNYK+TIFFKDDGNYKTR+TRAEVKFEGDTLVNR+YPDHMKQHDFFK
373e	sp|P04350|TBB4A_HUMAN	1	Tubulin beta-4A chain OS=Homo sapiens GN=TUBB4A PE=1 SV=2	50.7	212	0.422	ALTVPELTQQMFDAK+AVLVDLEPGTMDSVR+FPGQLNADLR+FPGQLNADLRK+FWEVISDEHGIDPTGTYHGDSDLQLER+GHYTEGAELVDAVLDVVR+GHYTEGAELVDAVLDVVRK+IMNTFSVVPSPK+INVYYNEATGGNYVPR+IREEFPDRIMNTFSVVPSPK+ISEQFTAMFR+ISEQFTAMFRR+KLAVNMVPFPR+LAVNMVPFPR+LHFFMPGFAPLTSR+MAATFIGNSTAIQELFK+MAATFIGNSTAIQELFKR+NSSYFVEWIPNNVK+RISEQFTAMFR+SGPFGQIFRPDNFVFGQSGAGNNWAK+YLTVAAVFR
373g	sp|Q13509|TBB3_HUMAN	1	Tubulin beta-3 chain OS=Homo sapiens GN=TUBB3 PE=1 SV=2	38.4	180	0.313	AILVDLEPGTMDSVR+ALTVPELTQQMFDAK+EVDEQMLAIQSK+FPGQLNADLR+FPGQLNADLRK+FWEVISDEHGIDPSGNYVGDSDLQLER+GHYTEGAELVDSVLDVVR+GHYTEGAELVDSVLDVVRK+IMNTFSVVPSPK+ISEQFTAMFR+ISEQFTAMFRR+KLAVNMVPFPR+LAVNMVPFPR+MSSTFIGNSTAIQELFK+MSSTFIGNSTAIQELFKR+NSSYFVEWIPNNVK+RISEQFTAMFR+YLTVATVFR
383a	sp|P0DMV8|HS71A_HUMAN sp|P0DMV9|HS71B_HUMAN tr|A0A0G2JIW1|A0A0G2JIW1_HUMAN	1	Heat shock 70 kDa protein 1A OS=Homo sapiens GN=HSPA1A PE=1 SV=1;Heat shock 70 kDa protein 1B OS=Homo sapiens GN=HSPA1B PE=1 SV=1;Isoform of P0DMV9, Heat shock 70 kDa protein 1B OS=Homo sapiens GN=HSPA1B PE=1 SV=1	54.1	148	1.014	AFYPEEISSMVLTK+AMTKDNNLLGR+AQIHDLVLVGGSTR+ATAGDTHLGGEDFDNR+ATAGDTHLGGEDFDNRLVNHFVEEFK+ATAGDTHLGGEDFDNRLVNHFVEEFKR+DAGVIAGLNVLR+DAKLDKAQIHDLVLVGGSTR+DNNLLGR+EIAEAYLGYPVTNAVITVPAYFNDSQR+FELSGIPPAPR+FGDPVVQSDMK+FGDPVVQSDMKHWPFQVINDGDKPK+HWPFQVINDGDKPK+IINEPTAAAIAYGLDR+ITITNDK+ITITNDKGR+KFGDPVVQSDMK+KFGDPVVQSDMKHWPFQVINDGDKPK+LDKAQIHDLVLVGGSTR+LLQDFFNGR+LLQDFFNGRDLNK+LSKEEIER+LVNHFVEEFK+LVNHFVEEFKR+L…
373f	sp|Q9BUF5|TBB6_HUMAN	1	Tubulin beta-6 chain OS=Homo sapiens GN=TUBB6 PE=1 SV=1	57.8	147	0.397	AALVDLEPGTMDSVR+ALTVPELTQQMFDAR+EVDEQMLAIQSK+FPGQLNADLR+FPGQLNADLRK+FWEVISDEHGIDPAGGYVGDSALQLER+GHYTEGAELVDAVLDVVR+GHYTEGAELVDAVLDVVRK+GLKMASTFIGNSTAIQELFK+GPMSMKEVDEQMLAIQSK+IMNTFSVMPSPK+INVYYNESSSQK+ISEQFSAMFR+KLAVNMVPFPR+LAVNMVPFPR+LHFFMPGFAPLTSR+LTTPTYGDLNHLVSATMSGVTTSLR+MASTFIGNSTAIQELFK+MASTFIGNSTAIQELFKR+NSSYFVEWIPNNVK+SGPFGQLFRPDNFIFGQTGAGNNWAK+YLTVATVFR
590a	sp|P68363|TBA1B_HUMAN	1	Tubulin alpha-1B chain OS=Homo sapiens GN=TUBA1B PE=1 SV=1	55.7	138	0.524	AFVHWYVGEGMEEGEFSEAR+AFVHWYVGEGMEEGEFSEAREDMAALEK+AVFVDLEPTVIDEVR+AVFVDLEPTVIDEVRTGTYR+DVNAAIATIK+DYEEVGVDSVEGEGEEEGEEY+EDMAALEK+EDMAALEKDYEEVGVDSVEGEGEEEGEEY+EIIDLVLDR+EIIDLVLDRIR+FDGALNVDLTEFQTNLVPYPR+FDLMYAK+GDVVPKDVNAAIATIK+GHYTIGKEIIDLVLDR+IHFPLATYAPVISAEK+LDHKFDLMYAK+LDHKFDLMYAKR+LISQIVSSITASLR+LSVDYGK+NLDIERPTYTNLNR+QIFHPEQLITGK+QLFHPEQLITGKEDAANNYAR+RAFVHWYVGEGMEEGEFSEAR+RNLDIERPTYTNLNR+T…
590b	sp|Q71U36-2|TBA1A_HUMAN sp|Q71U36|TBA1A_HUMAN	1	Isoform of Q71U36, Isoform 2 of Tubulin alpha-1A chain OS=Homo sapiens GN=TUBA1A;Tubulin alpha-1A chain OS=Homo sapiens GN=TUBA1A PE=1 SV=1	60.3	131	0.48	AFVHWYVGEGMEEGEFSEAR+AFVHWYVGEGMEEGEFSEAREDMAALEK+AVFVDLEPTVIDEVR+AVFVDLEPTVIDEVRTGTYR+DVNAAIATIK+DYEEVGVDSVEGEGEEEGEEY+EDMAALEK+EDMAALEKDYEEVGVDSVEGEGEEEGEEY+EIIDLVLDR+EIIDLVLDRIR+FDGALNVDLTEFQTNLVPYPR+FDLMYAK+GDVVPKDVNAAIATIK+GHYTIGKEIIDLVLDR+IHFPLATYAPVISAEK+LDHKFDLMYAK+LDHKFDLMYAKR+LIGQIVSSITASLR+LSVDYGK+NLDIERPTYTNLNR+QIFHPEQLITGK+QLFHPEQLITGKEDAANNYAR+RAFVHWYVGEGMEEGEFSEAR+RNLDIERPTYTNLNR+T…
9	sp|O14654|IRS4_HUMAN	1	Insulin receptor substrate 4 OS=Homo sapiens GN=IRS4 PE=1 SV=1	34.1	118	0.896	AAAAAAAAAASGAAIPPLIPPR+AAAAAAAAAASGAAIPPLIPPRR+AAVSAFPTDSLER+AFDEDEDDPYVPMRPGVATPLVSSSDYMPMAPQNVSASK+AIGDGEDEMLFTR+ANPLSLDSAR+APDTNKEDDSKDNDSESDYMFMAPGAGAIPK+AVSVPASFFR+DAASKPSGEGSFSKPGDGGSPSKPSDHEPPK+DAEIPEGAAR+DVWQVIVKPR+EADSSSDYVNMDFTK+EADSSSDYVNMDFTKR+ESNTPAPSTQGLPDSWGIIAEPR+EVKDAEIPEGAAR+FVTPSEPVAHSR+GAQDVAGGSNPGAHNPSANLAR+GDNQAGGAAAAAAAPEPPPR+GLDKEVSYNWDPK+GYMMMFPR+HLGLVPLEPGGWLR+HLGLVPLEPG…
383b	sp|P11142|HSP7C_HUMAN	1	Heat shock cognate 71 kDa protein OS=Homo sapiens GN=HSPA8 PE=1 SV=1	52	112	0.671	ARFEELNADLFR+DAGTIAGLNVLR+EIAEAYLGK+FDDAVVQSDMK+FEELNADLFR+GTLDPVEK+HWPFMVVNDAGRPK+IINEPTAAAIAYGLDK+IINEPTAAAIAYGLDKK+ITITNDK+ITITNDKGR+LDKSQIHDIVLVGGSTR+LLQDFFNGK+LLQDFFNGKELNK+LYQSAGGMPGGMPGGFPGGGAPPSGGASSGPTIEEVD+MKEIAEAYLGK+MVNHFIAEFK+MVNHFIAEFKR+NQVAMNPTNTVFDAK+NQVAMNPTNTVFDAKR+NSLESYAFNMK+QTQTFTTYSDNQPGVLIQVYEGER+RFDDAVVQSDMK+RFDDAVVQSDMKHWPFMVVNDAGRPK+SFYPEEVSSMVLTK+SINPDEAVAYGAAVQAAILSGDK…
540a	sp|P53621-2|COPA_HUMAN sp|P53621|COPA_HUMAN	1	Isoform of P53621, Isoform 2 of Coatomer subunit alpha OS=Homo sapiens GN=COPA;Coatomer subunit alpha OS=Homo sapiens GN=COPA PE=1 SV=2	42.6	101	0.755	ASNLENSTYDLYTIPK+ASNLENSTYDLYTIPKDADSQNPDAPEGK+ASNLENSTYDLYTIPKDADSQNPDAPEGKR+DADSITLFDVQQK+DADSITLFDVQQKR+DADSQNPDAPEGKR+DMSGHYQNALYLGDVSER+DVAVMQLR+ERPAYAVHGNMLHYVK+EYIVGLSVETER+GFFEGTIASK+GITGVDLFGTTDAVVK+GVNWAAFHPTMPLIVSGADDR+ISPLQFR+KDMSGHYQNALYLGDVSER+KGYPEVALHFVKDEK+KKNLSPGAVESDVR+KYDEVLHMVR+LLELGPKPEVAQQTR+LLHDQVGVIQFGPYK+LLQPPAPIMPLDTNWPLLTVSK+LNDLIQR+LSFLYLITGNLEK+LVGQSIIAYLQK+LVGQSIIAY…
267a	sp|O00571|DDX3X_HUMAN tr|A0A0D9SF53|A0A0D9SF53_HUMAN tr|A0A0D9SFB3|A0A0D9SFB3_HUMAN tr|A0A0D9SG12|A0A0D9SG12_HUMAN	1	ATP-dependent RNA helicase DDX3X OS=Homo sapiens GN=DDX3X PE=1 SV=3;Isoform of O00571, ATP-dependent RNA helicase DDX3X OS=Homo sapiens GN=DDX3X PE=1 SV=1;Isoform of O00571, ATP-dependent RNA helicase DDX3X OS=Homo sapiens GN=DDX3X PE=1 SV=1;Isoform of O00571, ATP-dependent RNA helicase DDX3X OS=Homo sapiens GN=DDX3X PE=1 SV=1	51.4	99	0.61	DLLDLLVEAK+DREEALHQFR+DSLTLVFVETK+DSLTLVFVETKK+EIQMLAR+ELAVQIYEEAR+ELAVQIYEEARK+FSGGFGAR+GFYDKDSSGWSSSK+GLDISNVK+HAIPIIK+HTMMFSATFPK+HVINFDLPSDIEEYVHR+IVEQDTMPPK+IVEQDTMPPKGVR+KQYPISLVLAPTR+LEQELFSGGNTGINFEK+LVDMMER+MLDMGFEPQIR+NINITKDLLDLLVEAK+QEVPSWLENMAYEHHYK+QSSGASSSSFSSSR+QYPISLVLAPTR+RKQYPISLVLAPTR+SDYDGIGSR+SFLLDLLNATGK+SGFGKFER+SPILVATAVAAR+SSFFSDR+TAAFLLPILSQIYSDGPGEALR+TIVFVETK+VGNLGLAT…
967a	sp|Q9NVI7-2|ATD3A_HUMAN	1	Isoform of Q9NVI7, Isoform 2 of ATPase family AAA domain-containing protein 3A OS=Homo sapiens GN=ATAD3A	57.2	91	0.49	AEGPGRGDEPSPS+AERENADIIR+ATLNAFLYR+DALNLAQMQEQTLQLEQQSK+DKWSNFDPTGLER+ENADIIR+ENADIIREQIR+FMLVLASNQPEQFDWAINDR+GEGAGPPPPLPPAQPGAEGGGDR+GLLLFVDEADAFLRK+GPKGEGAGPPPPLPPAQPGAEGGGDR+INEMVHFDLPGQEER+INEMVHFDLPGQEERER+ISEDLRATLNAFLYR+ITVLEALR+ITVLEALRHPIQVSR+KQEESVQKQEAMR+LALHSGMDYAIMTGGDVAPMGR+LAQFDYGR+LFDWANTSR+LGKPSLVR+LKEYEAAVEQLK+LKEYEAAVEQLKSEQIR+LKLAQFDYGR+LLSRPQDALEGVVLSPSLEAR+MYFDKYVLKPATEGK+N…
589a	sp|P68104|EF1A1_HUMAN	1	Elongation factor 1-alpha 1 OS=Homo sapiens GN=EEF1A1 PE=1 SV=1	46.3	80	0.585	EHALLAYTLGVK+EVSTYIKK+FAELKEK+IGGIGTVPVGR+IGYNPDTVAFVPISGWNGDNMLEPSANMPWFK+KIGYNPDTVAFVPISGWNGDNMLEPSANMPWFK+LPLQDVYK+QLIVGVNK+QLIVGVNKMDSTEPPYSQK+QTVAVGVIK+STTTGHLIYK+SVEMHHEALSEALPGDNVGFNVK+THINIVVIGHVDSGK+TIEKFEK+TIEKFEKEAAEMGK+VETGVLKPGMVVTFAPVNVTTEVK+YEEIVKEVSTYIK+YEEIVKEVSTYIKK+YYVTIIDAPGHR+YYVTIIDAPGHRDFIK
975a	sp|Q9NYF8-2|BCLF1_HUMAN sp|Q9NYF8|BCLF1_HUMAN	1	Isoform of Q9NYF8, Isoform 2 of Bcl-2-associated transcription factor 1 OS=Homo sapiens GN=BCLAF1;Bcl-2-associated transcription factor 1 OS=Homo sapiens GN=BCLAF1 PE=1 SV=2	38.1	77	0.288	AEGEWEDQEALDYFSDKESGK+DRLLASTLVHSVK+DRLLASTLVHSVKK+DTFEHDPSESIDEFNK+EEEWDPEYTPK+ETGYVVERPSTTK+EYSGFAGVSRPR+FNDSEGDDTEETEDYR+FNDSEGDDTEETEDYRQFR+GRAEGEWEDQEALDYFSDKESGK+IDISPSTLR+KAEGEPQEESPLK+KAEGEPQEESPLKSK+LKDLFDYSPPLHK+LKETGYVVERPSTTK+LKMAPVPLDDSNRPASLTK+LLASTLVHSVK+LLASTLVHSVKK+MAPVPLDDSNRPASLTK+MIASDSHRPEVK+NTEEEGLKYK+QKFNDSEGDDTEETEDYR+RIDISPSTLR+RIDISPSTLRK+RPKEEEWDPEYTPK+SAAMTLNER+SIFDHIK…
975b	sp|Q9NYF8-3|BCLF1_HUMAN tr|E9PK91|E9PK91_HUMAN	1	Isoform of Q9NYF8, Isoform 3 of Bcl-2-associated transcription factor 1 OS=Homo sapiens GN=BCLAF1;Isoform of Q9NYF8, Bcl-2-associated transcription factor 1 OS=Homo sapiens GN=BCLAF1 PE=1 SV=1	38.7	73	0.253	AEGEWEDQEALDYFSDKESGK+DRLLASTLVHSVK+DRLLASTLVHSVKK+DTFEHDPSESIDEFNK+ETGYVVERPSTTK+EYSGFAGVSRPR+FNDSEGDDTEETEDYR+FNDSEGDDTEETEDYRQFR+GRAEGEWEDQEALDYFSDKESGK+GTFHDDRDDGVDYWAK+IDISPSTLR+KAEGEPQEESPLK+KAEGEPQEESPLKSK+LKDLFDYSPPLHK+LKETGYVVERPSTTK+LKMAPVPLDDSNRPASLTK+LLASTLVHSVK+LLASTLVHSVKK+MAPVPLDDSNRPASLTK+MIASDSHRPEVK+NTEEEGLKYK+QKFNDSEGDDTEETEDYR+RIDISPSTLR+RIDISPSTLRK+SAAMTLNER+SIFDHIKLPQASK+SQE…
468a	sp|P35606-2|COPB2_HUMAN sp|P35606|COPB2_HUMAN	1	Isoform of P35606, Isoform 2 of Coatomer subunit beta' OS=Homo sapiens GN=COPB2;Coatomer subunit beta' OS=Homo sapiens GN=COPB2 PE=1 SV=2	44.9	71	0.503	AAESLADPTEYENLFPGLK+AMGDAEIKDGERLPLAVK+DFSMADKVLPTIPK+DNNQFASASLDR+EAFVVEEWVK+EAFVVEEWVKETHADLWPAK+GSNNVALGYDEGSIIVK+HSEVQQANLK+IAYQLAVEAESEQK+IAYQLAVEAESEQKWK+KNWVVTGADDMQIR+KSFKPDFGAESIYGGFLLGVR+LESTLNYGMER+LGREEPAMSMDANGK+LNYYVGGEIVTIAHLDR+LPEAAFLAR+NNVAFMSYFLQGK+NVMEEGKDFQPSR+QYPLVTPNEER+QYPLVTPNEERNVMEEGKDFQPSR+RIEIQPK+SFGSAQEFAWAHDSSEYAIR+SFKPDFGAESIYGGFLLGVR+STAQQELDGKPASPTPVIVASHTANK+STAQ…
391a	sp|P10809|CH60_HUMAN	1	60 kDa heat shock protein, mitochondrial OS=Homo sapiens GN=HSPD1 PE=1 SV=2	56.7	71	0.516	ALMLQGVDLLADAVAVTMGPK+DMAIATGGAVFGEEGLTLNLEDVQPHDLGK+GVMLAVDAVIAELKK+GYISPYFINTSK+IGIEIIK+IMQSSSEVGYDAMAGDFVNMVEK+IPAMTIAK+IQEIIEQLDVTTSEYEK+IQEIIEQLDVTTSEYEKEK+IQEIIEQLDVTTSEYEKEKLNER+ISSIQSIVPALEIANAHR+KISSIQSIVPALEIANAHR+LKVGLQVVAVK+LSDGVAVLK+LVQDVANNTNEEAGDGTTTATVLAR+NAGVEGSLIVEK+NQLKDMAIATGGAVFGEEGLTLNLEDVQPHDLGK+QSKPVTTPEEIAQVATISANGDKEIGNIISDAMK+RGVMLAVDAVIAELKK+RIQEIIEQLDVTTSEYEKEK+TLKIPA…
354a	sp|P04264|K2C1_HUMAN	1	Keratin, type II cytoskeletal 1 OS=Homo sapiens GN=KRT1 PE=1 SV=6	52.5	70	0.495	AEAESLYQSK+AEAESLYQSKYEELQITAGR+AQYEDIAQK+DYQELMNTK+FASFIDK+FLEQQNQVLQTK+FLEQQNQVLQTKWELLQQVDTSTR+GGGGGGYGSGGSSYGSGGGSYGSGGGGGGGR+GSYGSGGSSYGSGGGSYGSGGGGGGHGSYGSGSSSGGYR+KQISNLQQSISDAEQR+KYEDEINKR+LDSELKNMQDMVEDYR+LLEGEESR+LLRDYQELMNTK+LNDLEDALQQAKEDLAR+MSGECAPNVSVSVSTSHTTISGGGSR+NKLNDLEDALQQAK+NKLNDLEDALQQAKEDLAR+NKYEDEINKR+NSKIEISELNR+QISNLQQSISDAEQR+SDQSRLDSELK+SGGGFSSGSAGIINYQR+SISISVAR+SKAEA…
376a	sp|P08238|HS90B_HUMAN	1	Heat shock protein HSP 90-beta OS=Homo sapiens GN=HSP90AB1 PE=1 SV=4	39.1	68	0.37	ADLINNLGTIAK+ALLFIPR+APFDLFENKK+EDQTEYLEER+EGLELPEDEEEKKK+ELISNASDALDK+ELISNASDALDKIR+ELKIDIIPNPQER+EQVANSAFVER+GVVDSEDIPLNLSR+HFSVEGQLEFR+HLEINPDHPIVETLR+HNDDEQYAWESSAGGSFTVR+HSQFIGYPITLYLEK+HSQFIGYPITLYLEKER+IDIIPNPQER+IRYESLTDPSKLDSGK+KHLEINPDHPIVETLR+LGLGIDEDEVAAEEPNAAVPDEIPPLEGDEDASR+NPDDITQEEYGEFYK+RAPFDLFENKK+RLSELLR+SIYYITGESK+SIYYITGESKEQVANSAFVER+SLTNDWEDHLAVK+SLTNDWEDHLAVKHFSVEGQLEFRAL…
396a	sp|P13645|K1C10_HUMAN	1	Keratin, type I cytoskeletal 10 OS=Homo sapiens GN=KRT10 PE=1 SV=6	39.6	67	0.422	ADLEMQIESLTEELAYLKK+ALEESNYELEGK+DAEAWFNEK+ELTTEIDNNIEQISSYK+GSLGGGFSSGGFSGGSFSR+IKEWYEK+IRLENEIQTYR+KDAEAWFNEK+LAADDFR+LASYLDK+LASYLDKVR+LENEIQTYR+LKYENEVALR+NHEEEMKDLR+NVQALEIELQSQLALK+NVSTGDVNVEMNAAPGVDLTQLLNNMR+QSVEADINGLR+QSVEADINGLRR+SKELTTEIDNNIEQISSYK+SLLEGEGSSGGGGR+SQYEQLAEQNR+SQYEQLAEQNRK+SQYEQLAEQNRKDAEAWFNEK+VLDELTLTK+VTMQNLNDR+VTMQNLNDRLASYLDKVR+YENEVALR
228	sp|Q9Y2W1|TR150_HUMAN	1	Thyroid hormone receptor-associated protein 3 OS=Homo sapiens GN=THRAP3 PE=1 SV=2	33.5	67	0.489	ASAVSELSPR+ASESSKPWPDATYGTGSASR+DLVHSNKKEQEFR+DSRPSQAAGDNQGDEAKEQTFSGGTSQDTK+EEEWDPEYTPK+EESTTGFDK+EHHFGSSGMTLHER+ERSPALKSPLQSVVVR+ESEFDDEPK+FSGEEGEIEDDESGTENR+GRKESEFDDEPK+GSFSDTGLGDGK+IDISPSTFR+KTEELEEESFPER+MADFHKEEMDDQDKDK+MDSFDEDLARPSGLLAQER+NREEEWDPEYTPK+RIDISPSTFRK+SGKWEGLVYAPPGK+SGKWEGLVYAPPGKEK+SIFQHIQSAQSQR+SPALKSPLQSVVVR+SPLQSVVVR+SPPSTGSTYGSSQKEESAASGGAAYTK+SPPSTGSTYGSSQKEESAASGGAAYTK…
477a	sp|P38646|GRP75_HUMAN	1	Stress-70 protein, mitochondrial OS=Homo sapiens GN=HSPA9 PE=1 SV=2	44.8	64	0.439	AMQDAEVSKSDIGEVILVGGMTR+AQFEGIVTDLIR+AQFEGIVTDLIRR+DAGQISGLNVLR+EMAGDNKLLGQFTLIGIPPAPR+EQQIVIQSSGGLSK+EQQIVIQSSGGLSKDDIENMVK+ETGVDLTKDNMALQR+KSQVFSTAADGQTQVEIK+LFEMAYK+LLGQFTLIGIPPAPR+LYSPSQIGAFVLMK+MKETAENYLGHTAK+NAVITVPAYFNDSQR+QAASSLQQASLK+QAVTNPNNTFYATK+QAVTNPNNTFYATKR+RYDDPEVQK+RYDDPEVQKDIK+SDIGEVILVGGMTR+SQVFSTAADGQTQVEIK+STNGDTFLGGEDFDQALLR+TTPSVVAFTADGER+VEAVNMAEGIIHDTETK+VINEPTAAALAYGLDK…
1024a	sp|Q9Y230|RUVB2_HUMAN	1	RuvB-like 2 OS=Homo sapiens GN=RUVBL2 PE=1 SV=3	54.2	63	0.457	AAGVVLEMIR+ALESDMAPVLIMATNR+AVLIAGQPGTGK+DKVQAGDVITIDK+DKVQAGDVITIDKATGK+EVVHTVSLHEIDVINSR+EYQDAFLFNELK+EYQDAFLFNELKGETMDTS+GLGLDDALEPR+GTEVQVDDIKR+GTSYQSPHGIPIDLLDR+IGLETSLR+IKEETEIIEGEVVEIQIDRPATGTGSK+IRGTSYQSPHGIPIDLLDR+KEVVHTVSLHEIDVINSR+KGTEVQVDDIKR+LLIVSTTPYSEK+LLIVSTTPYSEKDTK+QASQGMVGQLAAR+RAAGVVLEMIR+RKEVVHTVSLHEIDVINSR+TEALTQAFR+TQGFLALFSGDTGEIK+TQGFLALFSGDTGEIKSEVR+TTEMETIYDLGTK+VQAGDVI…
267b	sp|P17844|DDX5_HUMAN tr|J3KTA4|J3KTA4_HUMAN	1	Probable ATP-dependent RNA helicase DDX5 OS=Homo sapiens GN=DDX5 PE=1 SV=1;Isoform of P17844, Probable ATP-dependent RNA helicase DDX5 OS=Homo sapiens GN=DDX5 PE=1 SV=1	41	62	0.319	APILIATDVASR+FVINYDYPNSSEDYIHR+GLDVEDVK+KWNLDELPKFEK+LLQLVEDR+LMEEIMSEKENK+MLDMGFEPQIR+NFYQEHPDLAR+QNFTEPTAIQAQGWPVALSGLDMVGVAQTGSGK+QTLMWSATWPK+QVSDLISVLR+RTAQEVETYRR+SQQERDWVLNEFK+TAQEVETYR+TGTAYTFFTPNNIK+TIVFVETK+TLSYLLPAIVHINHQPFLER+TQNGVYSAANYTNGSFGSNFVSAGIQTSFR+TTYLVLDEADR+TTYLVLDEADRMLDMGFEPQIR+WNLDELPK+WNLDELPKFEK+YLVLDEADR+YLVLDEADRMLDMGFEPQIR
467a	sp|P35527|K1C9_HUMAN	1	Keratin, type I cytoskeletal 9 OS=Homo sapiens GN=KRT9 PE=1 SV=3	69.5	59	0.445	DIENQYETQITQIEHEVSSSGQEVQSSAK+EIETYHNLLEGGQEDFESSGAGK+FSSSSGYGGGSSR+GFGGASGGGYSSSGGFGGGFGGGSGGGFGGGYGSGFGGFGGFGGGAGGGDGGILTANEK+GGGGSFGYSYGGGSGGGFSASSLGGGFGGGSR+GGSGGSHGGGSGFGGESGGSYGGGEEASGSGGGYGGGSGK+GGSGGSYGGGGSGGGYGGGSGSR+HGVQELEIELQSQLSK+HGVQELEIELQSQLSKK+IKFEMEQNLR+KDIENQYETQITQIEHEVSSSGQEVQSSAK+LASYLDK+LASYLDKVQALEEANNDLENK+MRLEKEIETYHNLLEGGQEDFESSGAGK+MTLDDFR+NHKEEMSQLTGQNSGDVNVEINVAPGK+N…
636a	sp|Q13263-2|TIF1B_HUMAN sp|Q13263|TIF1B_HUMAN	1	Isoform of Q13263, Isoform 2 of Transcription intermediary factor 1-beta OS=Homo sapiens GN=TRIM28;Transcription intermediary factor 1-beta OS=Homo sapiens GN=TRIM28 PE=1 SV=5	38.8	58	0.424	ADVQSIIGLQR+DHQYQFLEDAVR+EEDGSLSLDGADSTGVVAK+FASWALESDNNTALLLSK+FQWDLNAWTK+FSAVLVEPPPMSLPGAGLSSQELSGGPGDGP+IVAERPGTNSTGPAPMAPPR+IVAERPGTNSTGPAPMAPPRAPGPLSK+KLIYFQLHR+LDLDLTADSQPPVFK+LSPPYSSPQEFAQDVGR+LTEDKADVQSIIGLQR+MAILQIMK+MIVDPVEPHGEMK+MNEAFGDTK+QGSGSSQPMEVQEGYGFGSGDDPYSSAEPHVSGVK+QGSGSSQPMEVQEGYGFGSGDDPYSSAEPHVSGVKR+SGEGEVSGLMR+VFPGSTTEDYNLIVIER+VLVNDAQKVTEGQQER+VLVNDAQKVTEGQQERLER+VSLERLDLD…
1006a	sp|Q9UJV9|DDX41_HUMAN tr|J3KNN5|J3KNN5_HUMAN	1	Probable ATP-dependent RNA helicase DDX41 OS=Homo sapiens GN=DDX41 PE=1 SV=2;Isoform of Q9UJV9, Probable ATP-dependent RNA helicase DDX41 (Fragment) OS=Homo sapiens GN=DDX41 PE=1 SV=1	52.7	58	0.428	AGAASLDVIQEVEYVKEEAK+ARTDEVPAGGSRSEAEDEDDEDYVPYVPLR+DMIGIAFTGSGK+DVLVATDVASK+EGKKDVLVATDVASK+FPAAILR+GIHHPTPIQIQGIPTILSGR+GITYDDPIK+GITYDDPIKTSWTPPR+GLDFPAIQHVINYDMPEEIENYVHR+GVEAVAIHGGKDQEER+HGVHMMVATPGR+ILESVAEGR+KADVDAIHEYLLLK+KDVLVATDVASK+KDYLAHSSMDF+KGIHHPTPIQIQGIPTILSGR+LLQEDSSPLLR+LMDLLQK+MIDMGFEGDIR+QTLLFSATMPK+SALVKPVTINVGR+SEAEDEDDEDYVPYVPLR+SGNTGIATTFINK+TDEVPAGGSRSEAEDEDDEDYVPYVPLR+TI…
363a	sp|P05141|ADT2_HUMAN	1	ADP/ATP translocase 2 OS=Homo sapiens GN=SLC25A5 PE=1 SV=7	45	57	0.241	AAYFGIYDTAK+AFFKGAWSNVLR+DFLAGGVAAAISK+EQGVLSFWR+GAWSNVLR+GLYQGFNVSVQGIIIYR+GMGGAFVLVLYDEIK+GMGGAFVLVLYDEIKK+GMLPDPK+GNLANVIR+IPKEQGVLSFWR+LLLQVQHASK+QIFLGGVDKR+VKLLLQVQHASK+YFPTQALNFAFK+YFPTQALNFAFKDK+YFPTQALNFAFKDKYK+YKQIFLGGVDKR
159	sp|Q92616|GCN1_HUMAN	1	eIF-2-alpha kinase activator GCN1 OS=Homo sapiens GN=GCN1 PE=1 SV=6	22.1	57	0.416	ALGTLVSHVTLR+ALQAAIQQLAEAQPEATAK+ALVAVLLSR+ASPNTPPGRVDENGPELLPR+AYSDQAIVNLLK+EEFAIMQTPAGELYDK+FVHFIDAPSLALIMPIVQR+GAAYGLAGLVK+GLGILSLK+GVTSILPVLR+HLDQIIPR+ILPEIIPILEEGLR+KGVTSILPVLR+KLASQADSTEQVDDTILT+LFNDSSPVVLEESWDALNAITK+LLSSLGGFK+LLTWVIGTGSPR+LMDEAVLALR+LMPEIVATASK+LSSFWQLIVDEK+LTEVLTDSHVK+LTSADALRPSVVSITGPLIR+LTTPPVNTR+LYRPPPVLDALGR+MKIDPEAFITR+MTTETASEDDNFGTAQSNK+NAPNDASYDAVR+NLLHSLQSSGIGSK…
354b	sp|P35908|K22E_HUMAN	1	Keratin, type II cytoskeletal 2 epidermal OS=Homo sapiens GN=KRT2 PE=1 SV=2	67.4	56	0.376	AQYEEIAQR+EIKIEISELNR+FASFIDK+FGGFGGPGGVGGLGGPGGFGPGGYPGGIHEVSVNQSLLQPLNVK+FLEQQNQVLQTK+GFSSGSAVVSGGSR+GGGFGGGSSFGGGSGFSGGGFGGGGFGGGR+GGSGGGGSISGGGYGSGGGSGGR+GGSISGGGYGSGGGK+HGGGGGGFGGGGFGSR+KYEDEINKR+LLRDYQELMNVK+LNDLEEALQQAKEDLAR+MSGDLSSNVTVSVTSSTISSNVASK+NKLNDLEEALQQAKEDLAR+NLDLDSIIAEVK+NVQDAIADAEQR+SISISVAGGGGGFGAAGGFGGR+SKEEAEALYHSK+SKEEAEALYHSKYEELQVTVGR+SLVGLGGTK+TAAENDFVTLK+TAAENDFVTLKK+T…
578a	sp|P62829|RL23_HUMAN	1	60S ribosomal protein L23 OS=Homo sapiens GN=RPL23 PE=1 SV=1	43.6	55	0.394	DGVFLYFEDNAGVIVNNK+DGVFLYFEDNAGVIVNNKGEMK+GSAITGPVAK+KDGVFLYFEDNAGVIVNNKGEMK+LNRLPAAGVGDMVMATVK+LNRLPAAGVGDMVMATVKK+LPAAGVGDMVMATVK+LPAAGVGDMVMATVKK+NLYIISVK+RKDGVFLYFEDNAGVIVNNK
363b	sp|P12236|ADT3_HUMAN	1	ADP/ATP translocase 3 OS=Homo sapiens GN=SLC25A6 PE=1 SV=4	38.3	55	0.226	AAYFGVYDTAK+AFFKGAWSNVLR+DFLAGGIAAAISK+EQGVLSFWR+GAWSNVLR+GMGGAFVLVLYDEIK+GMGGAFVLVLYDEIKK+GMLPDPK+GNLANVIR+IFRDEGGKAFFK+IPKEQGVLSFWR+LLLQVQHASK+QIFLGGVDKHTQFWR+VKLLLQVQHASK+YFPTQALNFAFK+YFPTQALNFAFKDK+YFPTQALNFAFKDKYK
392a	sp|P11021|GRP78_HUMAN	1	78 kDa glucose-regulated protein OS=Homo sapiens GN=HSPA5 PE=1 SV=2	46.8	52	0.4	AKFEELNMDLFR+AVEEKIEWLESHQDADIEDFKAK+DAGTIAGLNVMR+DNHLLGTFDLTGIPPAPR+ELEEIVQPIISK+IDTRNELESYAYSLK+IEIESFYEGEDFSETLTR+IEWLESHQDADIEDFK+IEWLESHQDADIEDFKAK+IINEPTAAAIAYGLDK+IINEPTAAAIAYGLDKR+ITITNDQNR+ITPSYVAFTPEGER+KKELEEIVQPIISK+KSDIDEIVLVGGSTR+KSQIFSTASDNQPTVTIK+KVTHAVVTVPAYFNDAQR+LTPEEIER+LYGSAGPPPTGEEDTAEKDEL+NELESYAYSLK+NQLTSNPENTVFDAK+NQLTSNPENTVFDAKR+SDIDEIVLVGGSTR+SQIFSTASDNQPTVTIK+TFAPEEIS…
376b	sp|P07900-2|HS90A_HUMAN sp|P07900|HS90A_HUMAN	1	Isoform of P07900, Isoform 2 of Heat shock protein HSP 90-alpha OS=Homo sapiens GN=HSP90AA1;Heat shock protein HSP 90-alpha OS=Homo sapiens GN=HSP90AA1 PE=1 SV=5	36.6	52	0.257	ADLINNLGTIAK+AILFVPR+APFDLFENR+DQVANSAFVER+EDQTEYLEER+EGLELPEDEEEKKK+ELISNSSDALDK+ELISNSSDALDKIR+FYEQFSK+GVVDSEDIPLNLSR+HFSVEGQLEFR+HIYYITGETK+HIYYITGETKDQVANSAFVER+HLEINPDHSIIETLR+HNDDEQYAWESSAGGSFTVR+HSQFIGYPITLFVEKER+IRYESLTDPSKLDSGK+KHLEINPDHSIIETLR+LDSGKELHINLIPNKQDR+LGLGIDEDDPTADDTSAAVTEEMPPLEGDDDTSR+NPDDITNEEYGEFYK+SLTNDWEDHLAVK+TLTIVDTGIGMTK+VILHLKEDQTEYLEER+YESLTDPSKLDSGK+YIDQEELNK
555a	sp|P60709|ACTB_HUMAN sp|P63261|ACTG_HUMAN	1	Actin, cytoplasmic 1 OS=Homo sapiens GN=ACTB PE=1 SV=1;Actin, cytoplasmic 2 OS=Homo sapiens GN=ACTG1 PE=1 SV=1	50.7	51	0.291	AGFAGDDAPR+AVFPSIVGRPR+DLTDYLMK+DLYANTVLSGGTTMYPGIADR+DSYVGDEAQSK+DSYVGDEAQSKR+EITALAPSTMK+GYSFTTTAER+HQGVMVGMGQK+IIAPPER+IWHHTFYNELR+KDLYANTVLSGGTTMYPGIADR+QEYDESGPSIVHR+SYELPDGQVITIGNER+TTGIVMDSGDGVTHTVPIYEGYALPHAILR+VAPEEHPVLLTEAPLNPK
245a	sp|A3KMH1-3|VWA8_HUMAN sp|A3KMH1|VWA8_HUMAN	1	Isoform of A3KMH1, Isoform 3 of von Willebrand factor A domain-containing protein 8 OS=Homo sapiens GN=VWA8;von Willebrand factor A domain-containing protein 8 OS=Homo sapiens GN=VWA8 PE=1 SV=2	26.6	51	0.37	DGLIVYEDSPLVK+DIYYLPFKDQLK+DLLGQDVFLIGPPGPLR+DTTVQTLTLQPSVK+DVTPPQTSGYIEVTDLQSK+DVTPPQTSGYIEVTDLQSKK+ELTLPEQTFMGYWTIGQAR+ETQDPTAQSLAASLSTR+EVEYIALSR+FAQILTR+GPALINIQEYPIER+HGKEDPDNMPHVGGNTWAGGTGGR+HLQKFPTEGLSSVVR+IGAVSAPIYNAHEK+ILPPGEVPLKDIYPK+ISSDQLSSEHLSSAVEQK+IVANSANVNGR+LILPSEK+LKEELQLSDEQLQKR+LRETQDPTAQSLAASLSTR+LVAAFGELR+LVLLDGIHR+NFADTLGYNIEPIMLYQDMTAR+NPELVPQNYISDSLAQSVVQHLR+NVLPVLNNLLENR…
967b	sp|Q5T9A4|ATD3B_HUMAN	1	ATPase family AAA domain-containing protein 3B OS=Homo sapiens GN=ATAD3B PE=1 SV=1	34.9	51	0.205	AERENADIIR+DKWSNFDPTGLER+EALNLAQMQEQTLQLEQQSK+ENADIIR+ENADIIREQIR+GEGAGPPPPLPPAQPGAEGGGDR+GPKGEGAGPPPPLPPAQPGAEGGGDR+ITVLEALR+ITVLEALRHPIQVSR+KQEESVQKQEAMR+LALHSGMDYAIMTGGDVAPMGR+LAQFDYGR+LFDWANTSR+LGKPSLVR+LKEYEAAVEQLK+LKEYEAAVEQLKSEQIR+LKLAQFDYGR+LLSRPQDVLEGVVLSPSLEAR+QQQLLNEENLR+QRYEDQLKQQQLLNEENLR+QTVLESIR+TAGTLFGEGFR+YEDQLKQQQLLNEENLR
1026a	sp|Q9Y265|RUVB1_HUMAN	1	RuvB-like 1 OS=Homo sapiens GN=RUVBL1 PE=1 SV=1	48.5	48	0.354	ALESSIAPIVIFASNR+AQTEGINISEEALNHLGEIGTK+AVLLAGPPGTGK+EHVEEISELFYDAK+ERVEAGDVIYIEANSGAVKR+GLGLDESGLAK+GTEDITSPHGIPLDLLDR+ILADQQDKYMK+INGKDSIEKEHVEEISELFYDAK+IRAQTEGINISEEALNHLGEIGTK+KTEVLMENFR+KTEVLMENFRR+LDPSIFESLQK+LDPSIFESLQKER+QAASGLVGQENAR+QLKLDPSIFESLQK+TALALAIAQELGSK+TEVLMENFR+TISHVIIGLK+TMLYTPQEMK+VEAGDVIYIEANSGAVK+VEAGDVIYIEANSGAVKR+YSVQLLTPANLLAK
396b	sp|P08727|K1C19_HUMAN	1	Keratin, type I cytoskeletal 19 OS=Homo sapiens GN=KRT19 PE=1 SV=4	69.8	47	0.287	AALEDTLAETEAR+ALEAANGELEVK+DAEAWFTSR+DYSHYYTTIQDLRDK+EVAGHTEQLQMSR+FGPGVAFR+FVSSSSSGAYGGGYGGVLTASDGLLAGNEK+GQVGGQVSVEVDSAPGTDLAK+ILGATIENSR+ITMQNLNDR+IVLQIDNAR+KNHEEEISTLR+LAADDFR+LASYLDK+LASYLDKVR+LEQEIATYR+MSVEADINGLRR+NHEEEISTLR+QSSATSSFGGLGGGSVR+RVLDELTLAR+SLLEGQEDHYNNLSASK+SQYEVMAEQNRK+SRLEQEIATYR+TDLEMQIEGLKEELAYLK+TEELNREVAGHTEQLQMSR+TIQGLEIELQSQLSMK+TKFETEQALR+VLDELTLAR
594a	sp|P78527-2|PRKDC_HUMAN sp|P78527|PRKDC_HUMAN	1	Isoform of P78527, Isoform 2 of DNA-dependent protein kinase catalytic subunit OS=Homo sapiens GN=PRKDC;DNA-dependent protein kinase catalytic subunit OS=Homo sapiens GN=PRKDC PE=1 SV=3	12.2	45	0.326	AALSALESFLK+APGLGAFR+AQEPESGLSEETQVK+FYGELALK+GIFTSEIGTK+HSSLITPLQAVAQR+HSSLITPLQAVAQRDPIIAK+ILELSGSSSEDSEK+LGASLAFNNIYR+LGLPGDEVDNKVK+LGNPIVPLNIR+LLALNSLYSPK+LLEEALLR+LLLQGEADQSLLTFIDK+LLNTWTNRYPDAK+LNESTFDTQITK+LSDFNDITNMLLLK+LSFAVPFR+LVINTEEVFRPYAK+LYSLALHPNAFK+MDPMNIWDDIITNR+MSTSPEAFLALR+NELEIPGQYDGR+NILAFRDQNILLGTTYR+NLDLAVLELMQSSVDNTK+NLSSNEAISLEEIR+NNWEVSALSR+QITQSALLAEAR+QLFSSLFSGILK+RYNF…
453a	sp|P31689|DNJA1_HUMAN	1	DnaJ homolog subfamily A member 1 OS=Homo sapiens GN=DNAJA1 PE=1 SV=2	53.1	45	0.338	EGGAGGGFGSPMDIFDMFFGGGGR+ETTYYDVLGVKPNATQEELKK+EVEETDEMDQVELVDFDPNQER+EVEETDEMDQVELVDFDPNQERR+FKQISQAYEVLSDAK+GKNVVHQLSVTLEDLYNGATR+HYNGEAYEDDEHHPR+ILEVHIDK+ITFHGEGDQEPGLEPGDIIIVLDQK+ITFHGEGDQEPGLEPGDIIIVLDQKDHAVFTR+KEVEETDEMDQVELVDFDPNQER+KILEVHIDK+LLPERKEVEETDEMDQVELVDFDPNQER+NVVHQLSVTLEDLYNGATRK+QISQAYEVLSDAK+TIVITSHPGQIVK+VNFPENGFLSPDK+VNFPENGFLSPDKLSLLEK+YHPDKNPNEGEKFK
435a	sp|P25705|ATPA_HUMAN	1	ATP synthase subunit alpha, mitochondrial OS=Homo sapiens GN=ATP5A1 PE=1 SV=1	49.4	44	0.327	AVDSLVPIGR+EAYPGDVFYLHSR+EVAAFAQFGSDLDAATQQLLSR+FENAFLSHVVSQHQALLGTIR+GIRPAINVGLSVSR+HALIIYDDLSK+ILGADTSVDLEETGR+ISVREPMQTGIK+ITKFENAFLSHVVSQHQALLGTIR+LELAQYR+LKEIVTNFLAGFEA+NVQAEEMVEFSSGLK+QGQYSPMAIEEQVAVIYAGVR+QMSLLLR+RLTDADAMK+RTGAIVDVPVGEELLGR+STVAQLVK+TGAIVDVPVGEELLGR+TGTAEMSSILEER+TSIAIDTIINQK+TSIAIDTIINQKR+VLSIGDGIAR+VVDALGNAIDGK+VVDALGNAIDGKGPIGSK
326a	sp|O75643|U520_HUMAN	1	U5 small nuclear ribonucleoprotein 200 kDa helicase OS=Homo sapiens GN=SNRNP200 PE=1 SV=2	21.7	44	0.321	ADEVLEILK+AIFEIVLNR+ANSNLVLQADR+DEPTGEVLSLVGK+DIDAFWLQR+EGSASTEVLR+FLYQLHETEKEDLIREER+FYDDAIVSQK+GLFYFDNSFRPVPLEQTYVGITEK+GLIEIISNAAEYENIPIR+GYEEVHVPALKPKPFGSEEQLLPVEK+HINMDGTINVDDFK+HLILPEK+HLILPEKYPPPTELLDLQPLPVSALR+IIYIAPMRSLVQEMVGSFGK+KADEVLEILK+KPVIVFVPSRK+LELSVHLQPITR+LIGLSATLPNYEDVATFLR+LPDMLNAEIVLGNVQNAK+LYDLNHNEIGELIR+MDTDLETMDLDQGGEALAPR+MQLSAELQSDTEEILSK+MTQNPNYYNLQGISHR+NQVLVFVHSR+QVL…
354c	sp|P05787-2|K2C8_HUMAN sp|P05787|K2C8_HUMAN	1	Isoform of P05787, Isoform 2 of Keratin, type II cytoskeletal 8 OS=Homo sapiens GN=KRT8;Keratin, type II cytoskeletal 8 OS=Homo sapiens GN=KRT8 PE=1 SV=7	53	43	0.296	AEAESMYQIKYEELQSLAGK+AQYEDIANR+ASLEAAIADAEQR+ASLEAAIADAEQRGELAIK+ASLEAAIADAEQRGELAIKDANAK+DGKLVSESSDVLPK+DVDEAYMNKVELESR+ELQSQISDTSVVLSMDNSR+EYQELMNVK+FASFIDK+KYEDEINKR+LEGLTDEINFLR+LLEGEESR+LQAEIEGLK+LQAEIEGLKGQR+LSELEAALQR+LVSESSDVLPK+NKYEDEINKR+QLETLGQEK+QLYEEEIRELQSQISDTSVVLSMDNSR+SLDMDSIIAEVK+SNMDNMFESYINNLR+SNMDNMFESYINNLRR+SRAEAESMYQIKYEELQSLAGK+TTSGYAGGLSSAYGGLTSPGLSYSLGSSFGSGAGSSSFSR+VEL…
976a	sp|Q9NYU2-2|UGGG1_HUMAN sp|Q9NYU2|UGGG1_HUMAN	1	Isoform of Q9NYU2, Isoform 2 of UDP-glucose:glycoprotein glucosyltransferase 1 OS=Homo sapiens GN=UGGT1;UDP-glucose:glycoprotein glucosyltransferase 1 OS=Homo sapiens GN=UGGT1 PE=1 SV=3	27.2	42	0.301	AIWAALQTQTSNAAK+ANPGAWILR+AYNYVAQEVDDYHAFQTLTHIYNK+DYLDLTASNNFFVDDYAR+EGETYFDVVAVVDPVTR+GQYQGLSQDPNSLSNLDQDLPNNMIHQVPIK+GYYEQTGVGPLPVVLFNGMPFER+HLVESTNEMAPLK+IEYQFFEDR+ILASPVELALVVMK+ILETTTFFQR+IVPEWQDYDQEIK+IYSHDGTDSPPDADEVVIVLNNFK+KADMVNEDLLSDGTSENESGFWDSFK+KYPYVEVNSILGIDSAYDR+LGIEGLSLHNVLK+LNIQPSEADYAVDIR+NYLSPTFK+QLLYDAIK+SGYWASHLAGR+TAAVANSMNYLTK+TAVSSELRTEVEENQK+TEEVKQDKDDIINIFSVASGHLYER+VK…
742a	sp|Q6P2Q9|PRP8_HUMAN	1	Pre-mRNA-processing-splicing factor 8 OS=Homo sapiens GN=PRPF8 PE=1 SV=2	19.4	41	0.3	ADWWTNTAHYNR+ALDIPLVK+ANIPWKVPGLPTPIENMILR+ANPALYVLR+AQIAGYLYGVSPPDNPQVK+AVFWDIK+DINLQDEDWNEFNDINK+EAVVNTQELLDLLVK+EELGLIEQAYDNPHEALSR+ELGGLGMLSMGHVLIPQSDLR+FGDLILK+GPGNPVPGPLAPLPDYMSEEKLQEK+HDGKLWNLNNYR+HDPNMKYELQLANPK+HGDEIITSTTSNYETQTFSSK+IDLTLLNR+ITDAYLDQYLWYEADKRR+KWQQLQAK+LLILALER+LNQSQREELGLIEQAYDNPHEALSR+LTLEDLEDSWDR+LVVDSHVQYR+NNVNVASLTQSEIR+QNPFWWTHQR+RLTLEDLEDSWDR+SQEPLPDDDEEFELPEFVEPF…
363c	sp|P12235|ADT1_HUMAN	0.9009	ADP/ATP translocase 1 OS=Homo sapiens GN=SLC25A4 PE=1 SV=4	33.2	41	0.033	AAYFGVYDTAK+AFFKGAWSNVLR+GAWSNVLR+GLYQGFNVSVQGIIIYR+GLYQGFNVSVQGIIIYRAAYFGVYDTAKGMLPDPK+GMGGAFVLVLYDEIK+GMGGAFVLVLYDEIKK+GMLPDPK+GNLANVIR+LLLQVQHASK+VKLLLQVQHASK+YFPTQALNFAFK+YFPTQALNFAFKDK+YFPTQALNFAFKDKYK
324a	sp|O75533|SF3B1_HUMAN	1	Splicing factor 3B subunit 1 OS=Homo sapiens GN=SF3B1 PE=1 SV=3	31	40	0.29	AAGLATMISTMRPDIDNMDEYVR+AALDEAQGVGLDSTGYYDQEIYGGSDSR+AIGPHDVLATLLNNLK+AIGYLIPLMDAEYANYYTR+DTPGHGSGWAETPR+ILVVIEPLLIDEDYYAR+IVDDLKDEAEQYRK+IWDPTPSHTPAGAATPGR+IYNSIYIGSQDALIAHYPR+KAALDEAQGVGLDSTGYYDQEIYGGSDSR+KLSSWDQAETPGHTPSLR+KLTATPTPLGGMTGFHMQTEDR+LLVDVDESTLSPEEQKER+LSSWDQAETPGHTPSLR+MTPPIKDLLPR+NRPLSDEELDAMFPEGYK+QLVDTTVELANK+QQAADLISR+SLVEIIEHGLVDEQQK+SRWDETPASQMGGSTPVLTPGK+SVNDQPSGNLPFLKPDDIQ…
169	sp|Q96B67|ARRD3_HUMAN	1	Arrestin domain-containing protein 3 OS=Homo sapiens GN=ARRDC3 PE=1 SV=1	34.8	40	0.3	AAIYQTQAFYAK+AELHRPWLLPVK+ALQGPLFAYIQEFR+EFTVFEHIDINTPSLLSPQAGTK+GESLSSGKTETWNGK+HEYAFSFELPQTPLATSFEGR+NAGSNTAYTQNYTEEVEYFNHK+NAGSNTAYTQNYTEEVEYFNHKDILIGHER+QLVANLR+QLVANLRGESLSSGK+QLVANLRGESLSSGKTETWNGK+VNLEVTGEIR
701a	sp|Q16531|DDB1_HUMAN	1	DNA damage-binding protein 1 OS=Homo sapiens GN=DDB1 PE=1 SV=1	29.8	38	0.27	ALVSEWKEPQAK+ALYYLQIHPQELR+DLLFILTAK+EMLGGEIIPR+GAVYSMVEFNGK+GDFILVGDLMR+GESKDLLFILTAK+IAVMELFRPK+IEVQDTSGGTTALRPSASTQALSSSVSSSK+ILKLPSFELLHK+IVVFQYSDGKLQTVAEKEVK+KTEPATGFIDGDLIESFLDISRPK+LEELHVIDVK+LGKDPNTYFIVGTAMVYPEEAEPK+LLASINSTVR+LVFSNVNLK+MQEVVANLQYDDGSGMKR+NGIGIHEHASIDLPGIK+SDPNRETDDTLVLSFVGQTR+SVLLLAYKPMEGNFEEIAR+TEPATGFIDGDLIESFLDISRPK+TVPLYESPR+VTLGTQPTVLR+VVEELTR+YLAIAPPIIK+YLLGDMEGR
642a	sp|Q13435|SF3B2_HUMAN tr|A0A087WZZ5|A0A087WZZ5_HUMAN	1	Splicing factor 3B subunit 2 OS=Homo sapiens GN=SF3B2 PE=1 SV=2;Isoform of Q13435, Splicing factor 3B subunit 2 OS=Homo sapiens GN=SF3B2 PE=1 SV=1	39.7	38	0.279	AAVLLEQER+EQQAQVEKEDFSDMVAEHAAK+ESRQEEMNSQQEEEEMETDAR+FTVAELK+GIEKPPFELPDFIK+GIEKPPFELPDFIKR+GPPPPPGDENREMDDPSVGPK+IDIDYQK+IEEAMDGSETPQLFTVLPEKR+IPQALEK+ISLGMPVGPNAHK+KGPAPELQGVEVALAPEELELDPMAMTQK+LAEIGAPIQGNREELVER+LAQQQAALLMQQEER+LTIHGDLYYEGKEFETR+QLVARPDVVEMHDVTAQDPK+RGIEKPPFELPDFIKR+RTATVGGAMMGSTHIYDMSTVMSR+SSLGQSASETEEDTVSVSKK+TATVGGAMMGSTHIYDMSTVMSR+VAAPVGPVGPTPTVLPMGAPVPRPR+VGEPVALSEEERLK+…
537a	sp|P52292|IMA1_HUMAN	1	Importin subunit alpha-1 OS=Homo sapiens GN=KPNA2 PE=1 SV=1	31.4	38	0.281	ASLSLIEK+EATWTMSNITAGR+EKQPPIDNIIR+FVSFLGR+GINSSNVENQLQATQAAR+LLGASELPIVTPALR+NKNPAPPIDAVEQILPTLVR+NPAPPIDAVEQILPTLVR+NVSSFPDDATSPLQENR+NVSSFPDDATSPLQENRNNQGTVNWSVDDIVK+QDQIQQVVNHGLVPFLVSVLSK+RIEVNVELR+RIEVNVELRK+RNVSSFPDDATSPLQENR+TGVVPQLVK
488a	sp|P42285|SK2L2_HUMAN	1	Superkiller viralicidic activity 2-like 2 OS=Homo sapiens GN=SKIV2L2 PE=1 SV=3	24.7	38	0.269	AIGNTELENKFAEGITK+ALFATETFAMGINMPAR+DVDFEGTDEPIFGK+EYPFILDAFQR+FPDGIPLLDPIDDMGIQDQGLKK+GIGIHHGGLLPILK+IEESITEDLSLADLMPR+IVIPNEESVVIYYK+KAQIAIDIK+LGFATSSDVIEMK+LGKEIEEYIHKPK+LPQVEHVLPLLK+LTEQLAGPLR+NFQPVIIFSFSK+RFPDGIPLLDPIDDMGIQDQGLK+RFPDGIPLLDPIDDMGIQDQGLKK+RLEELLR+SFYQFQHYR+VEEINPEYMLEK+VIFTSPIK+VIQKVEAFEHR+WISSGEYIQMSGR
444a	sp|P27708|PYR1_HUMAN tr|F8VPD4|F8VPD4_HUMAN	1	CAD protein OS=Homo sapiens GN=CAD PE=1 SV=3;Isoform of P27708, CAD protein OS=Homo sapiens GN=CAD PE=1 SV=1	18.9	38	0.281	AAFALGGLGSGFASNREELSALVAPAFAHTSQVLVDK+AHWTPFEGQK+ALKEENIQTLLINPNIATVQTSQGLADK+ATGYPLAYVAAK+DQMSHLFNVAHTLR+FLSSAAAVSK+GEVAYIDGQVLVPPGYGQDVR+GQPLPPDLLQQAK+HPQPGAVELAAK+IIAHAQLLEQHR+LALGIPLPELR+LGGAVLSFSEATSSVQK+LGYPVLVR+LLDTIGISQPQWR+LVQNGTEPSSLPFLDPNARPLVPEVSIK+MALLATVLGRF+NILLTIGSYK+QIALAVLSTELAVR+SVGEVMGIGR+TLGVDLVALATR+TLHEWLQQHGIPGLQGVDTR+TPHVLVLGSGVYR+VIMGEEVEPVGLMTGSGVVGVK+VLGTSPEAIDSAENR+VL…
276a	sp|O15042-2|SR140_HUMAN sp|O15042|SR140_HUMAN	1	Isoform of O15042, Isoform 2 of U2 snRNP-associated SURP motif-containing protein OS=Homo sapiens GN=U2SURP;U2 snRNP-associated SURP motif-containing protein OS=Homo sapiens GN=U2SURP PE=1 SV=2	34.1	38	0.266	AAAEIYEEFLAAFEGSDGNK+AAAEIYEEFLAAFEGSDGNKVK+AVPIPPHPIYIPPSMMEHTLPPPPSGLPFNAQPR+AWEDWAIYPEPFLIK+EGPMFEAMIMNR+EINNPMFR+FGPLASVK+FLFENQTPAHVYYR+FQDELESGK+FQDELESGKRPK+GGVVNAAKEEHETDEK+KPGQSFQEQVEHYR+KPGQSFQEQVEHYRDK+LKNPNAPMLPPPK+LYLVSDVLYNSSAK+LYSILQGDSPTK+MIMSFEMK+NGSFWRPPPLNPYLHGMSEEQETEAFVEEPSK+NLLALIHR+NPPNQSSNERPPSLLVIETK+SLDDDLDGVPLDATEDSK+SSDVHSSGSSDAHMDASGPSDSDMPSR+TIQGHLQSENFK+VAPSKWEAVDES…
544a	sp|P54886|P5CS_HUMAN	1	Delta-1-pyrroline-5-carboxylate synthase OS=Homo sapiens GN=ALDH18A1 PE=1 SV=2	36.9	37	0.281	AALWALQGGTSVVIANGTHPK+EMAIPVLEAR+FASYLTFSPSEVK+FGLGAEVGISTSR+GKDHVVSDFSEHGSLK+GPVGLEGLLTTK+ILHLLTQEALSIHGVK+KVGTFFSEVKPAGPTVEQQGEMAR+LASIVEQVSVLQNQGR+LIDIFYPGDQQSVTFGTK+LNSLAIGLR+LRHEILLSQSVR+MIDLIIPR+MNIVPIVNTNDAVVPPAEPNSDLQGVNVISVK+NLNGTLHELLR+QIAASSQDSVGR+SWSNIPFITVPLSR+TPLFDQIIDMLR+VGTFFSEVKPAGPTVEQQGEMAR+VSGHVITDIVEGK+VSGHVITDIVEGKK+YLHENLPIPQR
519a	sp|P49411|EFTU_HUMAN	1	Elongation factor Tu, mitochondrial OS=Homo sapiens GN=TUFM PE=1 SV=2	46.5	37	0.269	AEAGDNLGALVR+DKPHVNVGTIGHVDHGK+DLEKPFLLPVEAVYSVPGR+EHLLLAR+FKKYEEIDNAPEER+GITINAAHVEYSTAAR+GLVMVKPGSIKPHQK+GTVVTGTLER+IILPPEKELAMPGEDLK+KYEEIDNAPEER+LLDAVDTYIPVPAR+QIGVEHVVVYVNK+TIGTGLVTNTLAMTEEEK+TIGTGLVTNTLAMTEEEKNIK+TTLTAAITK+TVVTGIEMFHK+VEAQVYILSK+VEAQVYILSKEEGGR+YEEIDNAPEER
1022a	sp|Q9UQ35|SRRM2_HUMAN	1	Serine/arginine repetitive matrix protein 2 OS=Homo sapiens GN=SRRM2 PE=1 SV=2	14.5	37	0.273	AAFGISDSYVDGSSFDPQR+AAFGISDSYVDGSSFDPQRR+APSPSSRMGQAPSQSLLPPAQDQPR+DVNPGGKEETPGQRPAVTETHQLAELNEK+EETPGQRPAVTETHQLAELNEK+FQSDSSSYPTVDSNSLLGQSR+IALALTAISLGTARPPPSMSAAGLAAR+IPAASAAAMNLASAR+MSQVPAPVPLMSLR+QPAPEPPKPYSLVR+RGEGDAPFSEPGTTSTQRPSSPETATK+RPNPDILDHER+SATRPSPSPERSSTGPEPPAPTPLLAER+SSTGPEPPAPTPLLAER+SSTPPGESYFGVSSLQLK+TAAALAPASLTSAR+TAVAPSAVNLADPR+TPAAAAAMNLASPR+TPAALAALSLTGSGTPPTAANYPSSSR+TPAI…
991a	sp|Q9UBS4|DJB11_HUMAN	1	DnaJ homolog subfamily B member 11 OS=Homo sapiens GN=DNAJB11 PE=1 SV=1	28.5	37	0.272	DGMEYPFIGEGEPHVDGEPGDLR+EQLTEEAR+FQDLGAAYEVLSDSEK+FQDLGAAYEVLSDSEKR+FQDLGAAYEVLSDSEKRK+GEGLPNFDNNNIK+KGEGLPNFDNNNIK+KLALQLHPDRNPDDPQAQEK+LALQLHPDRNPDDPQAQEK+LALQLHPDRNPDDPQAQEKFQDLGAAYEVLSDSEK+TLEVEIEPGVR+TLEVEIEPGVRDGMEYPFIGEGEPHVDGEPGDLR+TTQLGPGR
614a	sp|Q10570|CPSF1_HUMAN	1	Cleavage and polyadenylation specificity factor subunit 1 OS=Homo sapiens GN=CPSF1 PE=1 SV=2	20.9	36	0.263	AAASVLTTSMVTMEPGYLFLGSR+DALLLSFK+DGFVQNVHTPR+ENGTMEIYQLPDWR+ESLAEEHEGLVGEGQR+EVLLVALGSR+GFLYFNR+HGFLILSR+IFLWSLR+IGTTPDIILDDLLETDR+ILIMDVIEVVPEPGQPLTK+ISVLPAYLSYDAPWPVR+ISVLPAYLSYDAPWPVRK+KIGTTPDIILDDLLETDR+LQEPPASAVR+LSVVEYDPGTHDLK+LVVLPFR+NLVVAGTSQLYVYR+NVLDGELLNR+SSFLPSYIIDVR+TLSLHYFEEPELR+TLSLHYFEEPELRDGFVQNVHTPR+VLVDSSFGQPTTQGEAR+YIHPQQEAFSIQLISPVSWEAIPNAR+YIVQVSPLGIR+YLYLSTMER
366a	sp|P06493|CDK1_HUMAN tr|A0A024QZP7|A0A024QZP7_HUMAN	1	Cyclin-dependent kinase 1 OS=Homo sapiens GN=CDK1 PE=1 SV=3;Isoform of P06493, Cyclin-dependent kinase 1 OS=Homo sapiens GN=CDK1 PE=1 SV=1	57.2	36	0.229	AFGIPIR+ALGTPNNEVWPEVESLQDYK+ALGTPNNEVWPEVESLQDYKNTFPK+DLKPQNLLIDDK+DLKPQNLLIDDKGTIK+HPNIVSLQDVLMQDSR+IADFGLAR+IGEGTYGVVYK+IRLESEEEGVPSTAIR+KPLFHGDSEIDQLFR+LESEEEGVPSTAIR+MALNHPYFNDLDNQIK+NLDENGLDLLSK+SPEVLLGSAR+TTGQVVAMK+YLDSIPPGQYMDSSLVK
15	sp|O43143|DHX15_HUMAN	1	Pre-mRNA-splicing factor ATP-dependent RNA helicase DHX15 OS=Homo sapiens GN=DHX15 PE=1 SV=2	30.1	36	0.249	ALVTGYFMQVAHLER+ASTNAMLISAGLPPLK+DYYINIR+EVDDLGPEVGDIK+FTDILVR+HQSFVLVGETGSGK+HRLDLGEDYPSGK+IFEPPPPK+IIPLYSTLPPQQQQR+IRVESLLVTAISK+KLGIDDLVHFDFMDPPAPETLMR+LGIDDLVHFDFMDPPAPETLMR+LQLPVWEYKDR+SLMSADNVR+SNLGSVVLQLK+SNLGSVVLQLKK+TEMQDNTYPEILR+TLATDILMGVLK+VAAMSVAQR+VADEMDVMLGQEVGYSIR+YGVIILDEAHER
729a	sp|Q5VUA4|ZN318_HUMAN	1	Zinc finger protein 318 OS=Homo sapiens GN=ZNF318 PE=1 SV=2	14.7	35	0.255	AFGGEEVILK+ASSLPSSAPAVK+ASSLPSSAPAVKLESLEETNPEYAK+DGHKDPLLVEVSR+ESSADLLLPPDIISK+FLDPEFR+GSIPAAQVPVQVSIPSLIR+GTMVETALKEPQGNLYQWGPLPGIPK+HTDFLLPHER+ILSMLADSTSTQEK+ILSMLADSTSTQEKR+INSMGGDHPSFTSGTR+ISAPELLLHSPAR+LESLEETNPEYAK+LGSPVDNLEDMDRDDLTDDSVFTR+LSGGPLANGENSNLSR+QAGLAVVLETER+QAGLAVVLETERR+SLLNPQDTPVK+SSDTSSTSPLNSSASQEELHQDEGLVAAPIVSNSEKPIAK+TIGLDIGVAEISQLAAR+VIPTVTPDKPK+YISQEEGPLSPFLGQLDEDYRTK+Y…
409a	sp|P17858|PFKAL_HUMAN	1	ATP-dependent 6-phosphofructokinase, liver type OS=Homo sapiens GN=PFKL PE=1 SV=6	29.2	35	0.227	AIGVLTSGGDAQGMNAAVR+AMDDKRFDEATQLR+AMLWLSEK+AVAFSPVTELKK+GQLESIVENIR+GQVQEVGWHDVAGWLGR+IMEVIDAITTTAQSHQR+ISMAAYVSGELEHVTR+KAVAFSPVTELKK+LNIIIIAEGAIDR+SEWGSLLEELVAEGK+SNFSLAILNVGAPAAGMNAAVR+TGISHGHTVYVVHDGFEGLAK+TNVLGHLQQGGAPTPFDR+TNVLGHLQQGGAPTPFDRNYGTK+VFLIYEGYEGLVEGGENIK
267c	sp|Q92841-1|DDX17_HUMAN sp|Q92841-3|DDX17_HUMAN sp|Q92841|DDX17_HUMAN tr|H3BLZ8|H3BLZ8_HUMAN	1	Isoform of Q92841, Isoform 2 of Probable ATP-dependent RNA helicase DDX17 OS=Homo sapiens GN=DDX17;Isoform of Q92841, Isoform 4 of Probable ATP-dependent RNA helicase DDX17 OS=Homo sapiens GN=DDX17;Probable ATP-dependent RNA helicase DDX17 OS=Homo sapiens GN=DDX17 PE=1 SV=2;Isoform of Q92841, Probable ATP-dependent RNA helicase DDX17 OS=Homo sapiens GN=DDX17 PE=1 SV=1	27.5	35	0.149	APILIATDVASR+ELAQQVQQVADDYGK+FVINYDYPNSSEDYVHR+GLDVEDVK+GTAYTFFTPGNLK+LIQLMEEIMAEKENK+LTPYEVDELRR+MLDMGFEPQIR+QTLMWSATWPK+SSQSSSQQFSGIGR+TLAYLLPAIVHINHQPYLER+VLEEANQAINPK+WDLSELPKFEK+YLVLDEADR+YLVLDEADRMLDMGFEPQIR
680a	sp|Q15029-2|U5S1_HUMAN sp|Q15029-3|U5S1_HUMAN sp|Q15029|U5S1_HUMAN	1	Isoform of Q15029, Isoform 2 of 116 kDa U5 small nuclear ribonucleoprotein component OS=Homo sapiens GN=EFTUD2;Isoform of Q15029, Isoform 3 of 116 kDa U5 small nuclear ribonucleoprotein component OS=Homo sapiens GN=EFTUD2;116 kDa U5 small nuclear ribonucleoprotein component OS=Homo sapiens GN=EFTUD2 PE=1 SV=1	37.2	33	0.246	AFIPAIDSFGFETDLR+DSIVQGFQWGTR+FFDDPMLLELAK+GHVTQDAPIPGSPLYTIK+IAVEPVNPSELPK+ILAQVVGDVDTSLPR+ILDAVVAQEPLHR+ITMIAEPLEK+IYADTFGDINYQEFAK+KGLSEDVSISK+LGEFFQTKYDWDLLAAR+LWGDIYFNPK+LWISVAR+MYSTDDGVQFHAFGR+RGHVTQDAPIPGSPLYTIK+SFVEFILEPLYK+SIVIRPLEPQPAPHLAR+SIWAFGPDATGPNILVDDTLPSEVDK+STPVTVVLPDTK+SYLFNIMDTPGHVNFSDEVTAGLR+VLSGTIHAGQPVK+VPAGNWVLIEGVDQPIVK+YHIEVNRVPAGNWVLIEGVDQPIVK+YYPTAEEVYGPEVETIVQEEDTQPL…
396c	sp|P02533|K1C14_HUMAN	1	Keratin, type I cytoskeletal 14 OS=Homo sapiens GN=KRT14 PE=1 SV=4	39.8	33	0.131	ALEEANADLEVK+APSTYGGGLSVSSSR+DAEEWFFTK+DAEEWFFTKTEELNR+EVATNSELVQSGK+GQVGGDVNVEMDAAPGVDLSR+ILTATVDNANVLLQIDNAR+LAADDFR+LASYLDK+LASYLDKVR+LEQEIATYR+LLEGEDAHLSSSQFSSGSQSSR+MSVEADINGLRR+QRPAEIKDYSPYFK+RVLDELTLAR+TEELNREVATNSELVQSGK+TRLEQEIATYR+VLDELTLAR+VTMQNLNDR+VTMQNLNDRLASYLDKVR
508a	sp|P46939-2|UTRO_HUMAN sp|P46939|UTRO_HUMAN	1	Isoform of P46939, Isoform 2 of Utrophin OS=Homo sapiens GN=UTRN;Utrophin OS=Homo sapiens GN=UTRN PE=1 SV=2	13.7	32	0.219	ADELNQTGQILVEQMGK+ALGNSEEATMLQHR+DFGPSSQHFLSTSVQLPWQR+EAASLSEWLSATETELVQK+ELGQTLIDGGILDDIISEK+ELKQQMQDIQAEIDAHNDIFK+ETDQMLQVLQESLGELDK+EYSVLNAVDQAR+GFDSFLGR+IHQQELEVGISSHQPSFAALNR+IMAFREEIAPINFK+LEDSSNQVTQAVAK+LEPQSMVWLPVLHR+LGDYQTQLEK+LLDPEDVAVQLPDKK+LLQVSVDDRLK+LRDLQGAMDDLDADMKEAESVR+MQILEDHNKQLESQLHR+MTELFQSLADLNNVR+NGWKPVGDLLIDSLQDHIEK+QLGEVAAFGGSNIEPSVR+QTLDQLSEIGQDVGQLLDNSKASKK+SNIVTVGDVEEI…
1042a	sp|Q9Y446-2|PKP3_HUMAN sp|Q9Y446|PKP3_HUMAN	1	Isoform of Q9Y446, Isoform PKP3b of Plakophilin-3 OS=Homo sapiens GN=PKP3;Plakophilin-3 OS=Homo sapiens GN=PKP3 PE=1 SV=1	40.9	32	0.229	AASSLLANLWQYNK+ADYDTLSLR+AGGLDWPEATEVSPSR+ELPLAADALTFAEVSKDPK+GLEWLWSPQIVGLYNR+GQYHTLQAGFSSR+HTTEAAAGALQNITAGDRR+ILNPLLDR+LALVEENGIFELLR+LFNHANQEVQR+LLQLGQQPR+LRELPLAADALTFAEVSKDPK+LSSAHNGGSAFGAAGYGGAQPTPPMPTRPVSFHER+LSSGFDDIDLPSAVK+LYDEMPPSALQR+NVTGILWNLSSSDHLKDR+SLSLSLADSGHLPDVHGFNSYGSHR+TLREQDDELRK+VVSHLIEKLPGSVGEK+WAGVLSR+YLMASDPNLQVLGAAYIQHK+YSLVSEQLEPAATSTYR
405b	sp|P67809|YBOX1_HUMAN tr|A0A087X1S2|A0A087X1S2_HUMAN	1	Nuclease-sensitive element-binding protein 1 OS=Homo sapiens GN=YBX1 PE=1 SV=3;Isoform of P67809, Nuclease-sensitive element-binding protein 1 OS=Homo sapiens GN=YBX1 PE=1 SV=2	35.6	31	0.194	EDGNEEDKENQGDETQGQQPPQR+EDGNEEDKENQGDETQGQQPPQRR+GAEAANVTGPGGVPVQGSK+NDTKEDVFVHQTAIK+NDTKEDVFVHQTAIKK+NGYGFINR+RPQYSNPPVQGEVMEGADNQGAGEQGRPVR+SVGDGETVEFDVVEGEK+SVGDGETVEFDVVEGEKGAEAANVTGPGGVPVQGSK
339a	sp|O95071-2|UBR5_HUMAN sp|O95071|UBR5_HUMAN	1	Isoform of O95071, Isoform 2 of E3 ubiquitin-protein ligase UBR5 OS=Homo sapiens GN=UBR5;E3 ubiquitin-protein ligase UBR5 OS=Homo sapiens GN=UBR5 PE=1 SV=2	16.5	31	0.237	AASTAPSSTSTPAASSAGLIYIDPSNLR+AMNQQTTLDTPQLER+AYPAAITILETAQK+EGEEQPVLPEETESSKPGPSAHDLAAQLK+EVVFVEDVK+GDFLNYALSLMR+GLLDVLPK+IGFSVQPDRLELGKPDNNDGSK+LLTATNLVTLPNSR+LSAVEAIANAISVVSSNGPGNR+LSLELFGR+LTYQDAVNLQNYVEEK+MLVVAEQPLHAMR+NSLEDLTAEDFR+NTPVQSPVSLGEDLQWWPDKDGTK+NVAIFTAGQESPIILR+QLSIDTRPFRPASEGNPSDDPEPLPAHR+SFYTAIAQAFLSNEK+SGTISTSAAAAAAALEASNASSYLTSASSLAR+TASPEDSDMPDHDLEPPR+TSDSPWFLSGSETLGR+VATWVDE…
847b	sp|Q96EY1|DNJA3_HUMAN	1	DnaJ homolog subfamily A member 3, mitochondrial OS=Homo sapiens GN=DNAJA3 PE=1 SV=2	23.3	30	0.116	AQGLYETINVTIPPGTQTDQK+EAGEDEEGFLSK+EIFITFR+EKFSQLAEAYEVLSDEVKR+FSQLAEAYEVLSDEVK+FSQLAEAYEVLSDEVKR+GGPTVDPEELFR+GGPTVDPEELFRK+KQYDAYGSAGFDPGASGSQHSYWK+QYDAYGSAGFDPGASGSQHSYWK+VMIPVPAGVEDGQTVR
847a	sp|Q96EY1-2|DNJA3_HUMAN	1	Isoform of Q96EY1, Isoform 2 of DnaJ homolog subfamily A member 3, mitochondrial OS=Homo sapiens GN=DNAJA3	28.7	30	0.117	AQGLYETINVTIPPGTQTDQK+EIFITFR+EKFSQLAEAYEVLSDEVKR+FSQLAEAYEVLSDEVK+FSQLAEAYEVLSDEVKR+GGPTVDPEELFR+GGPTVDPEELFRK+KQYDAYGSAGFDPGASGSQHSYWK+QQSLILSYAEDETDVEGTVNGVTLTSSGKR+QYDAYGSAGFDPGASGSQHSYWK+VMIPVPAGVEDGQTVR
383c	sp|P54652|HSP72_HUMAN	1	Heat shock-related 70 kDa protein 2 OS=Homo sapiens GN=HSPA2 PE=1 SV=1	24.1	30	0.106	ARFEELNADLFR+FEELNADLFR+IINEPTAAAIAYGLDK+IINEPTAAAIAYGLDKK+ITITNDK+ITITNDKGR+LDKGQIQEIVLVGGSTR+LLQDFFNGK+LLQDFFNGKELNK+NQVAMNPTNTIFDAK+STAGDTHLGGEDFDNR+TFFPEEISSMVLTK+TTPSYVAFTDTER+TTPSYVAFTDTERLIGDAAK+VEIIANDQGNR+VQVEYKGETK
1010a	sp|Q9UKJ3|GPTC8_HUMAN	1	G patch domain-containing protein 8 OS=Homo sapiens GN=GPATCH8 PE=1 SV=2	17	30	0.212	ALGGDVSDQSLESHSQK+DIGSSSKDHLQGLDPGEPNK+DIGSSSKDHLQGLDPGEPNKSK+ETSLATPAGK+GPKPEPPGSGSPAPPR+GPKPEPPGSGSPAPPRR+HQEFDNHINSYDHAHK+KALGGDVSDQSLESHSQK+KPSVSEEVQATPNK+LESIASVFKDHAEEGTSEDGTKPDEK+LGVSFSFAK+LKDPPQGYFGPK+LPPSLGNKPVLPLIGK+NNLGTPLQK+SSAPADSERGPKPEPPGSGSPAPPR+TDPIPIVVK+TVSEVSEQPK+VGDSDGSSNLDGKKEDEDPQDGGSLASTLSK+VKPNFPFLLFMR+VLEVEKEDTEELR+VLEVEKEDTEELRQK
727a	sp|Q5T4S7-2|UBR4_HUMAN sp|Q5T4S7-3|UBR4_HUMAN sp|Q5T4S7-4|UBR4_HUMAN sp|Q5T4S7|UBR4_HUMAN	1	Isoform of Q5T4S7, Isoform 2 of E3 ubiquitin-protein ligase UBR4 OS=Homo sapiens GN=UBR4;Isoform of Q5T4S7, Isoform 3 of E3 ubiquitin-protein ligase UBR4 OS=Homo sapiens GN=UBR4;Isoform of Q5T4S7, Isoform 4 of E3 ubiquitin-protein ligase UBR4 OS=Homo sapiens GN=UBR4;E3 ubiquitin-protein ligase UBR4 OS=Homo sapiens GN=UBR4 PE=1 SV=1	6.5	29	0.214	AAPPPPPPPPPLESSPR+AAQFVDLLGYFSLK+APSYIEIFGR+AVEMTDQLMVPTLGSQEGAFENVR+AVSNINTLLDKADR+FLSRPALPFILR+GVLPYVGNLITKEIAR+HILVSQGLIR+IIPYLSFGEVEK+IISLDLPVAEVYK+IISLDLPVAEVYKK+ILGPAESDEFLAR+ITVLQLSALLK+KAAQFVDLLGYFSLK+LLALEEATLSTDLQQGYALK+LLQTLPQLR+MTTSPPKDSDQLDVIQENR+QLLQLLTTYIVR+QVLFTPATQAAR+SLTGLLSSFVEVESIKR+SNPSVLQGLLR+TLLPLLLESSTESVAEISSNSLER+TLSDVEDQKELASPVSPELR+TPVFIFER+TTLEVLQLFPINIK
690a	sp|Q15393|SF3B3_HUMAN	1	Splicing factor 3B subunit 3 OS=Homo sapiens GN=SF3B3 PE=1 SV=4	23.4	29	0.203	AEVIMNYHVGETVLSLQK+AVMISAIEK+DLILNPR+FLAVGLVDNTVR+FSNTGEDWYVLVGVAK+FVIHPESNNLIIIETDHNAYTEATK+HGLEVSEMAVSELPGNPNAVWTVR+HIANYISGIQTIGHR+IVILEYQPSK+IVPGQFLAVDPK+KFVIHPESNNLIIIETDHNAYTEATK+LGAVFNQVAFPLQYTPR+LTGGTKDYIVVGSDSGR+LTISSPLEAHK+LVNNGEKLEFLHK+LVYILNR+MFLYNLTLQR+MQGQEAVLAMSSR+TPVEEVPAAIAPFQGR+TVLDPVTGDLSDTR+WVTTASLLDYDTVAGADK
282a	sp|O43175|SERA_HUMAN	1	D-3-phosphoglycerate dehydrogenase OS=Homo sapiens GN=PHGDH PE=1 SV=4	26.1	29	0.212	AGTGVDNVDLEAATR+DLPLLLFR+FMGTELNGK+GGIVDEGALLR+GTIQVITQGTSLK+ILQDGGLQVVEK+KILQDGGLQVVEK+MQSFGMK+QADVNLVNAK+QHVTEAFQFHF+TLGILGLGR+TQTSDPAMLPTMIGLLAEAGVR+VTADVINAAEK
22	sp|O75306-2|NDUS2_HUMAN sp|O75306|NDUS2_HUMAN	1	Isoform of O75306, Isoform 2 of NADH dehydrogenase [ubiquinone] iron-sulfur protein 2, mitochondrial OS=Homo sapiens GN=NDUFS2;NADH dehydrogenase [ubiquinone] iron-sulfur protein 2, mitochondrial OS=Homo sapiens GN=NDUFS2 PE=1 SV=2	49.2	29	0.217	APGFAHLAGLDK+ETAHWKPPPWNDVDPPKDTIVK+GEFGVYLVSDGSSRPYR+GSGIQWDLR+GSGIQWDLRK+LDELEELLTNNR+LVMELSGEMVR+LYTEGYQVPPGATYTAIEAPK+MFEFYER+MHAAYIRPGGVHQDLPLGLMDDIYQFSK+NFSLRLDELEELLTNNR+NITLNFGPQHPAAHGVLR+QWQPDVEWAQQFGGAVMYPSK+TQPYDVYDQVEFDVPVGSR+TSMESLIHHFK+TYLQALPYFDR
867a	sp|Q96PU5-5|NED4L_HUMAN sp|Q96PU5-6|NED4L_HUMAN sp|Q96PU5-7|NED4L_HUMAN sp|Q96PU5|NED4L_HUMAN	1	Isoform of Q96PU5, Isoform 5 of E3 ubiquitin-protein ligase NEDD4-like OS=Homo sapiens GN=NEDD4L;Isoform of Q96PU5, Isoform 6 of E3 ubiquitin-protein ligase NEDD4-like OS=Homo sapiens GN=NEDD4L;Isoform of Q96PU5, Isoform 7 of E3 ubiquitin-protein ligase NEDD4-like OS=Homo sapiens GN=NEDD4L;E3 ubiquitin-protein ligase NEDD4-like OS=Homo sapiens GN=NEDD4L PE=1 SV=2	28.8	28	0.18	AVKDTLSNPQSPQPSPYNSPKPQHK+DTLSNPQSPQPSPYNSPKPQHK+EWFFLISK+ITQWEDPRLQNPAITGPAVPYSR+LKKPADIPNRFEMK+LLDGFFIRPFYK+LLFEVFDENR+LLQFVTGTSR+LQNPAITGPAVPYSR+LWIEFESEK+LWIEFESEKGLDYGGVAR+QITLNDMESVDSEYYNSLK+RLQITPDSNGEQFSSLIQR+SKTSLNPNDLGPLPPGWEER+SLSSPTVTLSAPLEGAK+TSLNPNDLGPLPPGWEER+TSPQELSEELSR+TTTWTRPIMQLAEDGASGSATNSNNHLIEPQIR+VPMNGFAELYGSNGPQLFTIEQWGSPEK+VTQSFLPPGWEMR
376c	sp|P14625|ENPL_HUMAN	1	Endoplasmin OS=Homo sapiens GN=HSP90B1 PE=1 SV=1	35	28	0.189	AQAYQTGKDISTNYYASQK+EAESSPFVER+EAVEKEFEPLLNWMK+EAVEKEFEPLLNWMKDK+EEASDYLELDTIK+EGSRTDDEVVQREEEAIQLDGLNASQIR+ELISNASDALDK+ELISNASDALDKIR+EVEEDEYKAFYK+FAFQAEVNR+FQSSHHPTDITSLDQYVER+GLFDEYGSK+GVVDSDDLPLNVSR+IADDKYNDTFWKEFGTNIK+KYSQFINFPIYVWSSK+LIINSLYK+LISLTDENALSGNEELTVK+NLLHVTDTGVGMTR+NLLHVTDTGVGMTREELVK+SGTSEFLNK+TDDEVVQREEEAIQLDGLNASQIR+TFEINPR+TVWDWELMNDIKPIWQRPSK+YSQFINFPIYVWSSK
367a	sp|P06576|ATPB_HUMAN	1	ATP synthase subunit beta, mitochondrial OS=Homo sapiens GN=ATP5B PE=1 SV=3	48	28	0.212	AHGGYSVFAGVGER+AIAELGIYPAVDPLDSTSR+FLSQPFQVAEVFTGHMGK+FTQAGSEVSALLGR+IGLFGGAGVGK+IMDPNIVGSEHYDVAR+IPSAVGYQPTLATDMGTMQER+KGSITSVQAIYVPADDLTDPAPATTFAHLDATTVLSR+LVLEVAQHLGESTVR+TIAMDGTEGLVR+TREGNDLYHEMIESGVINLK+TVLIMELINNVAK+VALVYGQMNEPPGAR+VLDSGAPIKIPVGPETLGR+VVDLLAPYAK
311a	sp|O60884|DNJA2_HUMAN	1	DnaJ homolog subfamily A member 2 OS=Homo sapiens GN=DNAJA2 PE=1 SV=1	37.4	28	0.19	EGSGGGGGMDDIFSHIFGGGLFGFMGNQSR+EISFAYEVLSNPEK+EISFAYEVLSNPEKR+ELYDRYGEQGLR+GEGMPQYR+GEGMPQYRNPFEK+ILEVHVDK+ITFTGEADQAPGVEPGDIVLLLQEK+ITFTGEADQAPGVEPGDIVLLLQEKEHEVFQR+LYDILGVPPGASENELK+LYDILGVPPGASENELKK+NPFEKGDLYIK+RGEDMMHPLK+VSLEDLYNGK
307a	sp|O60716-10|CTND1_HUMAN sp|O60716-11|CTND1_HUMAN sp|O60716-12|CTND1_HUMAN sp|O60716-13|CTND1_HUMAN sp|O60716-14|CTND1_HUMAN sp|O60716-15|CTND1_HUMAN sp|O60716-16|CTND1_HUMAN sp|O60716-17|CTND1_HUMAN sp|O60716-18|CTND1_HUMAN sp|O60716-19|CTND1_HUMAN sp|O60716-20|CTND1_HUMAN sp|O60716-21|CTND1_HUMAN sp|O60716-22|CTND1_HUMAN sp|O60716-23|CTND1_HUMAN sp|O60716-24|CTND1_HUMAN sp|O60716-2|CTND1_HUMAN …	1	Isoform of O60716, Isoform 2AB of Catenin delta-1 OS=Homo sapiens GN=CTNND1;Isoform of O60716, Isoform 2AC of Catenin delta-1 OS=Homo sapiens GN=CTNND1;Isoform of O60716, Isoform 2BC of Catenin delta-1 OS=Homo sapiens GN=CTNND1;Isoform of O60716, Isoform 2A of Catenin delta-1 OS=Homo sapiens GN=CTNND1;Isoform of O60716, Isoform 2B of Catenin delta-1 OS=Homo sapiens GN=CTNND1;Isoform of O60716, Is…	31.1	28	0.199	AAALVLQTIWGYK+AAALVLQTIWGYKELR+ALSAIADLLTNEHER+APSRQDVYGPQPQVR+FHPEPYGLEDDQR+GIPVLVGLLDHPK+GKKPIEDPANDTVDFPKR+GSLASLDSLR+GYELLFQPEVVR+HYEDGYPGGSDNYGSLSR+IYISLLK+KPIEDPANDTVDFPKR+NGNGGPGPYVGQAGTATLPR+QPELPEVIAMLGFR+SDFQVNLNNASR+SMGYDDLDYGMMSDYGTAR+SQSSHSYDDSTLPLIDR+SYEDMIGEEVPSDQYYWAPLAQHER+TVQPVAMGPDGLPVDASSVSNNYIQTLGR
454a	sp|P31943|HNRH1_HUMAN tr|G8JLB6|G8JLB6_HUMAN	1	Heterogeneous nuclear ribonucleoprotein H OS=Homo sapiens GN=HNRNPH1 PE=1 SV=4;Isoform of P31943, Heterogeneous nuclear ribonucleoprotein H OS=Homo sapiens GN=HNRNPH1 PE=1 SV=1	35.2	26	0.143	ATENDIYNFFSPLNPVR+EGRPSGEAFVELESEDEVK+GAYGGGYGGYDDYNGYNDGYGFGSDR+HTGPNSPDTANDGFVR+RGAYGGGYGGYDDYNGYNDGYGFGSDR+SNNVEMDWVLK+STGEAFVQFASQEIAEK+VHIEIGPDGR+VTGEADVEFATHEDAVAAMSK+YVELFLNSTAGASGGAYEHR
396d	sp|P08779|K1C16_HUMAN	1	Keratin, type I cytoskeletal 16 OS=Homo sapiens GN=KRT16 PE=1 SV=4	27.7	26	0.095	ALEEANADLEVK+APSTYGGGLSVSSR+GQTGGDVNVEMDAAPGVDLSR+IIAATIENAQPILQIDNAR+LAADDFR+LASYLDK+LASYLDKVR+LEQEIATYR+RVLDELTLAR+TEELNKEVASNSELVQSSR+TRLEQEIATYR+VLDELTLAR+VTMQNLNDR+VTMQNLNDRLASYLDKVR
243	sp|TRYP_PIG|	1	sp TRYP_PIG	25.1	26	0.179	IITHPNFNGNTLDNDIMLIK+LGEHNIDVLEGNEQFINAAK+LSSPATLNSR+VATVSLPR
1032a	sp|Q9Y2J2-2|E41L3_HUMAN	1	Isoform of Q9Y2J2, Isoform 2 of Band 4.1-like protein 3 OS=Homo sapiens GN=EPB41L3	37.8	26	0.092	AVLEQEETAAASR+DSMSAAEVGTGQYATTK+EGSALTEGAKEEGGEEVAK+ELEDKVIELHK+GISQTNLITTVTPEK+GKEGSALTEGAKEEGGEEVAK+GMTPAEAEMHFLENAK+HQTNISELKR+IRPGEFEQFESTIGFK+IVITGDADIDHDQALAQAIK+LLLPEAPPK+QLEYQQLEDDKLSQK+RVVHASGDASYSAGDSGDAAAQPAFTGIK+TDSERTDTAADGETTATEELEKTQDDLMK+TESSGIETEPTVHHLPLSTEK+TETISFGSVSPGGVK+TFLETSTDTAVTNEWEK+TFLETSTDTAVTNEWEKR+TITYESSQVDPGTDLEPGVLMSAQTITSETTSTTTTTHITK+VVHASGDASYSAGDSGDAAAQPAFTGIK…
748a	sp|Q6PJT7-2|ZC3HE_HUMAN sp|Q6PJT7-5|ZC3HE_HUMAN sp|Q6PJT7|ZC3HE_HUMAN	1	Isoform of Q6PJT7, Isoform 2 of Zinc finger CCCH domain-containing protein 14 OS=Homo sapiens GN=ZC3H14;Isoform of Q6PJT7, Isoform 5 of Zinc finger CCCH domain-containing protein 14 OS=Homo sapiens GN=ZC3H14;Zinc finger CCCH domain-containing protein 14 OS=Homo sapiens GN=ZC3H14 PE=1 SV=1	34.5	25	0.178	AISEAQESVTK+FTVWLHGVLDK+GLLHPQQLHLLSR+ISPPIKEEETKGDSVEK+KLPVVSSVVK+KPTVTLTYGSSRPSIEIYRPPASR+LQFQQQQNSIHAAK+LSEEVVVAPNQESGMK+QLEDPNGSFSNAEMSELSVAQKPEK+RHEAAVPPLAIPSARPEK+SQDQMTEDLSLFLGNNTIR+SSDTNIFDSNVPSNK+SVTTEPSSLK+TGSISSSVSVPAKPER+TRTSQEELLAEVVQGQSR+TSQEELLAEVVQGQSR+WIRPQTSE
602a	sp|Q01813|PFKAP_HUMAN	1	ATP-dependent 6-phosphofructokinase, platelet type OS=Homo sapiens GN=PFKP PE=1 SV=2	29.1	25	0.207	AIGVLTSGGDAQGMNAAVR+AMEWITAK+ASYDVSDSGQLEHVQPWSV+DLQSNVEHLTEK+EIGWTDVGGWTGQGGSILGTK+EIGWTDVGGWTGQGGSILGTKR+EWSGLLEELAR+IIEVVDAIMTTAQSHQR+IKELVVTQLGYDTR+IPKEQWWLK+LAIKLPDDQIPK+LNIIIVAEGAIDTQNKPITSEK+LPDDQIPK+MLAIYDGFDGFAK+NVIFQPVAELK+NVIFQPVAELKK+NVLGHMQQGGAPSPFDR+SFAGNLNTYKR+YLEEIATQMR
478a	sp|P38919|IF4A3_HUMAN	1	Eukaryotic initiation factor 4A-III OS=Homo sapiens GN=EIF4A3 PE=1 SV=4	41.1	25	0.168	EANFTVSSMHGDMPQK+EANFTVSSMHGDMPQKER+ELAVQIQK+ETQALILAPTR+FMTDPIR+GFKEQIYDVYR+GIYAYGFEKPSAIQQR+GLDVPQVSLIINYDLPNNR+GRDVIAQSQSGTGK+GVAINFVK+KGVAINFVK+KLDYGQHVVAGTPGR+KVDWLTEK+LDYGQHVVAGTPGR+MLVLDEADEMLNK+MLVLDEADEMLNKGFK+MLVLDEADEMLNKGFKEQIYDVYR+RDELTLEGIK+VLISTDVWAR
359a	sp|P04844-2|RPN2_HUMAN sp|P04844|RPN2_HUMAN	1	Isoform of P04844, Isoform 2 of Dolichyl-diphosphooligosaccharide--protein glycosyltransferase subunit 2 OS=Homo sapiens GN=RPN2;Dolichyl-diphosphooligosaccharide--protein glycosyltransferase subunit 2 OS=Homo sapiens GN=RPN2 PE=1 SV=3	30.4	25	0.18	EETVLATVQALQTASHLSQQADLR+FSSGYYDFLVEVEGDNR+ISTEVGITNVDLSTVDKDQSIAPK+KNFESLSEAFSVASAAAVLSHNR+LQVTNVLSQPLTQATVK+LSKEETVLATVQALQTASHLSQQADLR+NFESLSEAFSVASAAAVLSHNR+SIVEEIEDLVAR+TGQEVVFVAEPDNK+TGQEVVFVAEPDNKNVYK+TGQEVVFVAEPDNKNVYKFELDTSER+TSFTPVGDVFELNFMNVK+YHVPVVVVPEGSASDTHEQAILR
354d	sp|P08670|VIME_HUMAN tr|B0YJC4|B0YJC4_HUMAN	1	Vimentin OS=Homo sapiens GN=VIM PE=1 SV=4;Isoform of P08670, Vimentin OS=Homo sapiens GN=VIM PE=1 SV=1	43.2	25	0.171	EEAENTLQSFR+EMEENFAVEAANYQDTIGR+EYQDLLNVK+FADLSEAANR+HLREYQDLLNVK+ILLAELEQLKGQGK+ISLPLPNFSSLNLR+KVESLQEEIAFLK+KVESLQEEIAFLKK+LLEGEESR+LLQDSVDFSLADAINTEFK+LLQDSVDFSLADAINTEFKNTR+LQDEIQNMKEEMAR+SLYASSPGGVYATR+SSVPGVRLLQDSVDFSLADAINTEFK+TNEKVELQELNDR+VEVERDNLAEDIMR
347a	sp|O95831-3|AIFM1_HUMAN sp|O95831|AIFM1_HUMAN	1	Isoform of O95831, Isoform 3 of Apoptosis-inducing factor 1, mitochondrial OS=Homo sapiens GN=AIFM1;Apoptosis-inducing factor 1, mitochondrial OS=Homo sapiens GN=AIFM1 PE=1 SV=1	34.3	25	0.178	AALSASEGEEVPQDK+AALSASEGEEVPQDKAPSHVPFLLIGGGTAAFAAAR+ALGTEVIQLFPEK+ALGTEVIQLFPEKGNMGK+ELWFSDDPNVTK+ILPEYLSNWTMEK+ISGLGLTPEQK+KVETDHIVAAVGLEPNVELAK+SATEQSGTGIR+SIYFQPPSFYVSAQDLPHIENGGVAVLTGKK+TGGLEIDSDFGGFR+VLIVSEDPELPYMRPPLSK+VMPNAIVQSVGVSSGK+VVQLDVR
201	sp|Q9HCN8|SDF2L_HUMAN	1	Stromal cell-derived factor 2-like protein 1 OS=Homo sapiens GN=SDF2L1 PE=1 SV=2	60.6	25	0.178	AMEGIFIKPSVEPSAGHDEL+FQHVGTSVFLSVTGEQYGSPIR+GQHEVHGMPSANTHNTWK+LHSHDIKYGSGSGQQSVTGVEASDDANSYWR+LTHVLTGK+NLHTHHFPSPLSNNQEVSAFGEDGEGDDLDLWTVR+YGSGSGQQSVTGVEASDDANSYWR
1034a	sp|Q9Y2S7|PDIP2_HUMAN	1	Polymerase delta-interacting protein 2 OS=Homo sapiens GN=POLDIP2 PE=1 SV=1	64.4	25	0.173	ALYAIPGLDYVSHEDILPYTSTDQVPIQHELFER+EAQNSHVYWWR+EQPAFQYSSHVSLQASSGHMWGTFR+FERPDGSHFDVR+GVVGREPVLSK+GVVLFPWQAR+IFSLSGTLETVR+IPPFSLESNKDEK+LENLDSDVVQLR+LYDRDVASAAPEKAENPAGHGSK+NHPWLELSDVHR+NHPWLELSDVHRETTENIR+QNGKYETGQLFLHSIFGYR+SQTEAVTFLANHDDSR+THTYYQVLIDAR+TPPSGLHW+YETGQLFLHSIFGYR
1032b	sp|Q9Y2J2-4|E41L3_HUMAN	1	Isoform of Q9Y2J2, Isoform 4 of Band 4.1-like protein 3 OS=Homo sapiens GN=EPB41L3	33.1	25	0.084	AVLEQEETAAASR+DSMSAAEVGTGQYATTK+EGSALTEGAKEEGGEEVAK+ELEDKVIELHK+GISQTNLITTVTPEK+GKEGSALTEGAKEEGGEEVAK+GMTPAEAEMHFLENAK+HQTNISELKR+IRPGEFEQFESTIGFK+IVITGDADIDHDQE+LLLPEAPPK+QLEYQQLEDDKLSQK+RVVHASGDASYSAGDSGDAAAQPAFTGIK+TESSGIETEPTVHHLPLSTEK+TETISFGSVSPGGVK+TFLETSTDTAVTNEWEK+TFLETSTDTAVTNEWEKR+TITYESSQVDPGTDLEPGVLMSAQTITSETTSTTTTTHITK+VVHASGDASYSAGDSGDAAAQPAFTGIK+VVQETVLVEER
878a	sp|Q99470|SDF2_HUMAN	1	Stromal cell-derived factor 2 OS=Homo sapiens GN=SDF2 PE=1 SV=2	37	24	0.179	AMEGIFMKPSELLK+EVHGMAQPSQNNYWK+FKHSSTEVLLSVTGEQYGRPISGQK+HSSTEVLLSVTGEQYGRPISGQK+YGSGSGQQSVTGVTSVDDSNSYWR
711a	sp|Q3ZCQ8-2|TIM50_HUMAN sp|Q3ZCQ8|TIM50_HUMAN	1	Isoform of Q3ZCQ8, Isoform 2 of Mitochondrial import inner membrane translocase subunit TIM50 OS=Homo sapiens GN=TIMM50;Mitochondrial import inner membrane translocase subunit TIM50 OS=Homo sapiens GN=TIMM50 PE=1 SV=2	31.7	24	0.174	APDQAAEIGSR+AQGPQQQPGSEGPSYAK+AQGPQQQPGSEGPSYAKK+IPDEFDNDPILVQQLR+IPDEFDNDPILVQQLRR+QNLFLGSLTSR+QSRLEQEEQQR+RAPDQAAEIGSR+SNKQNLFLGSLTSR+TIALNGVEDVR+TVLEHYALEDDPLAAFK+TVLEHYALEDDPLAAFKQR+VLLDLSAFLK
688a	sp|Q15386|UBE3C_HUMAN	1	Ubiquitin-protein ligase E3C OS=Homo sapiens GN=UBE3C PE=1 SV=3	25	24	0.173	HYYFLGR+IAYIHLVADYR+IGPLQSTLDVGLESPPLSVSEER+LILIESR+LLGTSADVDIHHLASLDPEVYK+LPEFYDETLLR+LPSSIEYSDLSR+MITGSMVPLLQVISR+NAIIIQSFIR+NYIYEDAYDKLSPENEPDLK+QGLANVVSLEWLR+QLAVLTELPFVVPFEER+QLLFFYK+QQTNTLLNLVWR+QSSMMPFTLEELIMLSRCLR+SFTNYSGGYSADHPVIK+SLYLLINSK+TTNEGLLYPNPAAQMLVGDSFAR+VTQLYVPASR+VVEGFTDEEKRK
657a	sp|Q14157-1|UBP2L_HUMAN sp|Q14157-4|UBP2L_HUMAN	1	Isoform of Q14157, Isoform 2 of Ubiquitin-associated protein 2-like OS=Homo sapiens GN=UBAP2L;Isoform of Q14157, Isoform 4 of Ubiquitin-associated protein 2-like OS=Homo sapiens GN=UBAP2L	27.3	24	0.178	DGSLASNPYSGDLTK+FPLDYYSIPFPTPTTPLTGR+GGSTTGSQFLEQFK+IDLAVLLGK+IFTASNVSSVPLPAENVTITAGQR+NGFSSVQATQLQTTQSVEGATGSAVK+QHGVNVSVNASATPFQQPSGYGSHGYNTGR+RYPSSISSSPQKDLTQAK+SPAVATSTAAPPPPSSPLPSK+TAQALAQLAAQHSQSGSTTTSSWDMGSTTQSPSLVQYDLK+TATEEWGTEDWNEDLSETK+TPSTMENDSSNLDPSQAPSLAQPLVFSNSK
655a	sp|Q14126|DSG2_HUMAN	1	Desmoglein-2 OS=Homo sapiens GN=DSG2 PE=1 SV=2	25.2	24	0.161	DMAGAQAAAVALNEEFLR+ERESFLAPSSGVQPTLAMPNIAVGQNVTVTER+ILDVNDNIPVVENK+IVSLEPAYPPVFYLNK+NTTVSGAGVPGPLPDFGLEESGHSNSTITTSSTR+NVIATETSYVTGSTMPPTTVILGPSQPQSLIVTER+QESTSVLLQQSEK+VATPLPDPMASR+VIQPHGGGSNPLEGTQHLQDVPYVMVR+VLAPASTLQSSYQIPTENSMTAR+VLEGMVEENQVNVEVTR+VVPSFLPVDQGGSLVGR+VYAPASTLVDQPYANEGTVVVTER
454b	sp|P52597|HNRPF_HUMAN	1	Heterogeneous nuclear ribonucleoprotein F OS=Homo sapiens GN=HNRNPF PE=1 SV=3	34.2	24	0.162	ATENDIYNFFSPLNPVR+GLPYKATENDIYNFFSPLNPVR+HSGPNSADSANDGFVR+ITGEAFVQFASQELAEK+MRPGAYSTGYGGYEEYSGLSDGYGFTTDLFGR+QSGEAFVELGSEDDVK+TEMDWVLK+VHIEIGPDGR+VTGEADVEFATHEEAVAAMSK
452a	sp|P30876|RPB2_HUMAN tr|C9J2Y9|C9J2Y9_HUMAN	1	DNA-directed RNA polymerase II subunit RPB2 OS=Homo sapiens GN=POLR2B PE=1 SV=1;Isoform of P30876, DNA-directed RNA polymerase OS=Homo sapiens GN=POLR2B PE=1 SV=2	22.3	24	0.179	GEIGDATPFNDAVNVQK+GFDQEEVFEKPTR+GPIQILNR+HAIYDKLDDDGLIAPGVR+ISNLLSDYGYHLR+IVATLPYIK+IVATLPYIKQEVPIIIVFR+IVEDAPPIDLQAEAQHASGEVEEPPR+LLFQELMSMSIAPR+LTFASTLSHLR+MDTLAHVLYYPQKPLVTTR+NLTYSAPLYVDITK+QAMGVYITNFHVR+QEVPIIIVFR+QQLDSFDEFIQMSVQR+TVIKEGEEQLQTQHQK+TVTLPENEDELESTNR+VSANKGEIGDATPFNDAVNVQK+VSGDDVIIGK+YSLATGNWGDQK
173	sp|Q96JC1-2|VPS39_HUMAN sp|Q96JC1|VPS39_HUMAN	1	Isoform of Q96JC1, Isoform 2 of Vam6/Vps39-like protein OS=Homo sapiens GN=VPS39;Vam6/Vps39-like protein OS=Homo sapiens GN=VPS39 PE=1 SV=2	23.7	24	0.179	AHLALIDYLTQK+AHLALIDYLTQKR+ALNLLPANTQINDIR+ALQVLVDQSKK+ANLQAALQVLELHHSK+DGNKDVYLSLLR+FITSGGSNIIYVASNHFVWR+IFTEDLPEVESLPR+KLNDSDHQSSTSPLMEGTPTIK+LGTDPTHVMGLYPDLLPTDYRK+LLVQSIELQRPR+LQLYFWK+NKDGNKDVYLSLLR+QLEPLVAPLADGK+TPVPAGEEEGELGEYR+TPVPAGEEEGELGEYRQK+YSELIILYEK
555b	sp|P68032|ACTC_HUMAN sp|P68133|ACTS_HUMAN	1	Actin, alpha cardiac muscle 1 OS=Homo sapiens GN=ACTC1 PE=1 SV=1;Actin, alpha skeletal muscle OS=Homo sapiens GN=ACTA1 PE=1 SV=1	34.7	23	0.079	AGFAGDDAPR+AVFPSIVGRPR+DLTDYLMK+DSYVGDEAQSK+DSYVGDEAQSKR+EITALAPSTMK+HQGVMVGMGQK+IIAPPER+IWHHTFYNELR+SYELPDGQVITIGNER+VAPEEHPTLLTEAPLNPK+YPIEHGIITNWDDMEK
246a	sp|A5YKK6-2|CNOT1_HUMAN sp|A5YKK6|CNOT1_HUMAN	1	Isoform of A5YKK6, Isoform 2 of CCR4-NOT transcription complex subunit 1 OS=Homo sapiens GN=CNOT1;CCR4-NOT transcription complex subunit 1 OS=Homo sapiens GN=CNOT1 PE=1 SV=2	11.3	23	0.172	AVQELVHPVVDR+DAIAALGLLQK+EIDDEANSYFQR+EVTYELDHPGFQIR+GLGMEVFPVDLIYRPWK+GQQELLYVVPFVAK+ILDVAQDLK+ILTNFTGVMPPQFK+IVEPPENIQEK+LAEVGQYEQVK+MQGSITTPGSIALAQAQAQAQVPAK+NKPILHTDLDVK+NLDEQLSAPK+NLGHWLGMITLAK+NLILSAFPR+QLAVYEEFAR+SLDLIESLLR+SLLEVVVLSR+SVAHVTEADLFHTIETLMR+VDMLSEINIAPR+YLFLNAIANQLR
1033a	sp|Q9Y2R4|DDX52_HUMAN	1	Probable ATP-dependent RNA helicase DDX52 OS=Homo sapiens GN=DDX52 PE=1 SV=3	24.2	23	0.171	AITFFTEDDKPLLR+ALIISPTR+GFNPPVLVFVQSIER+GVNLVINYDFPTSSVEYIHR+IHVQGTDLPDPIATFQQLDQEYK+KFDILVTTPNR+KGFNPPVLVFVQSIER+KYDFDSSEVLQGLDFFGNKK+NSAVETVEQELLFVGSETGK+TLAFSIPILMQLK
895a	sp|Q9BQG0-2|MBB1A_HUMAN sp|Q9BQG0|MBB1A_HUMAN	1	Isoform of Q9BQG0, Isoform 2 of Myb-binding protein 1A OS=Homo sapiens GN=MYBBP1A;Myb-binding protein 1A OS=Homo sapiens GN=MYBBP1A PE=1 SV=2	15.3	22	0.155	ALVDILSEVSK+AMFLQPDLDSLVDFSTNNQK+AMFLQPDLDSLVDFSTNNQKK+AQHQQALSSLELLNVLFR+EFLDFFWDIAKPEQETR+EIPSATQSPISK+FLSPPALQGYVAWLR+KALVDILSEVSK+KLPAIALDLLR+KSEDGTPAEDGTPAATGGSQPPSMGR+LITGLGVGR+LLGAALPLLTK+LLQALAQYQNHLQEQPR+LPAIALDLLR+LVGSVNLFSDENVPR+SPLSALAR+VLDLVEVLVTK
866a	sp|Q96PK6|RBM14_HUMAN	1	RNA-binding protein 14 OS=Homo sapiens GN=RBM14 PE=1 SV=2	31.5	22	0.157	AQPSASLGVGYR+AQPSVSLGAAYR+AQPSVSLGAPYR+ASYVAPLTAQPATYR+GQPGNAYDGAGQPSAAYLSMSQGAVANANSTPPPYER+KPGAGDTAFPGTGGFSATFDYQQAFGNSTGGFDGQAR+LSESQLSFR+QPTPPFFGR+RINVELSTK+RLPDAHSDYAR+TKKPGAGDTAFPGTGGFSATFDYQQAFGNSTGGFDGQAR+TQPMTAQAASYR+TQSSASLAASYAAQQHPQAAASYR+YSGSYNDYLR
831a	sp|Q93008-1|USP9X_HUMAN sp|Q93008|USP9X_HUMAN	1	Isoform of Q93008, Isoform 2 of Probable ubiquitin carboxyl-terminal hydrolase FAF-X OS=Homo sapiens GN=USP9X;Probable ubiquitin carboxyl-terminal hydrolase FAF-X OS=Homo sapiens GN=USP9X PE=1 SV=3	10.7	22	0.163	AIDLLKEIYTNLGPR+ALTLQDLDNIWAAQAGK+ALTLQDLDNIWAAQAGKHEAIVK+ELDMEPYTVAGVAK+FLFTTGFHTK+GWLVDLINK+HLQVIFGHLAASR+LAQQISDEASR+LEGDNVNPESQLIQQSEQSESETAGSTK+LLIKKLPPVLAIQLK+LLLTAIGYGHVR+LSVPATFMLVSLDEGPGPPIK+LVGVLVHSGQASGGHYYSYIIQR+MDTIDQDDELIR+NNFLPNADMETR+SGGLPLVLSMLTR+TGETGIEETILEGHLGVTK+VISSVSYYTHR+VVIQSNDDIASR+WVVPVLPK
955a	sp|Q9NNW5|WDR6_HUMAN tr|A0A087X295|A0A087X295_HUMAN	1	WD repeat-containing protein 6 OS=Homo sapiens GN=WDR6 PE=1 SV=1;Isoform of Q9NNW5, WD repeat-containing protein 6 OS=Homo sapiens GN=WDR6 PE=1 SV=1	19.8	22	0.166	AGAGAPVVGSGSSGGGNAFTGLGPVSTLPSLHGK+AVAVWGIGTPGGPQDPQPGLTAHVVSAGGR+DGAYYQLFVR+DGQLQPVLR+GMNWLAGLR+ILSPSIMVSASIDQR+ISGHVGIIFSMSYLESKGLLATASEDR+ISWGQGHFWELWR+LDEYWDR+LLAGEGPDVLVYSLDFGGHLR+QAWVITGGDDSGIR+SGLWNMSDWIWDAR+VVPINTPTAAVDQTLFPGK
913a	sp|Q9BW92|SYTM_HUMAN	1	Threonine--tRNA ligase, mitochondrial OS=Homo sapiens GN=TARS2 PE=1 SV=1	32.6	22	0.161	AAGLVSDLDADSGLTLSR+AEASGGLGGLTR+AQLAHYNFQFVVGQK+AVLGSVER+EFGEPWDLNSGDGAFYGPK+FLTFDSPEGK+GPSTEYGFYHDFFLGK+IDAVAWNTTPYQLAR+LADFGALHR+LGEWDLPEAVQR+LGLFEELWAAQVK+LGLFEELWAAQVKR+LLSNSSSLWR+LVELQNTR+QISSTLADTAVAAQVNGEPYDLERPLETDSDLR+RLGEWDLPEAVQR+SVYAVLGFSFR+VSGISFPTTELLR+VYNALVAFIR
649a	sp|Q13627-2|DYR1A_HUMAN	1	Isoform of Q13627, Isoform 1 of Dual specificity tyrosine-phosphorylation-regulated kinase 1A OS=Homo sapiens GN=DYRK1A	21.2	21	0.149	AFLNQAQIEVR+AGESGHTVADYLK+AYDRVEQEWVAIK+HINEVYYAK+IQPYYALQHSFFK+IQPYYALQHSFFKK+IVEVLGIPPAHILDQAPK+KLHNILGVETGGPGGR+KLHNILGVETGGPGGRR+KLSVDLIK+KVYNDGYDDDNYDYIVK+QPNISDQQVSALSYSDQIQQPLTNQR+RQPNISDQQVSALSYSDQIQQPLTNQR+VYNDGYDDDNYDYIVK+WMDRYEIDSLIGK
611a	sp|Q08211|DHX9_HUMAN	1	ATP-dependent RNA helicase A OS=Homo sapiens GN=DHX9 PE=1 SV=4	17	21	0.147	AENNSEVGASGYGVPGPTWDR+AIEPPPLDAVIEAEHTLR+DFVNYLVR+DVVQAYPEVR+ELDALDANDELTPLGR+FSDHVALLSVFQAWDDAR+GISHVIVDEIHER+KFESEILEAISQNSVVIIR+LGGIGQFLAK+QISRPSAAGINLMIGSTR+QPAIISQLDPVNER+TPLHEIALSIK+TTQVPQFILDDFIQNDR+YPSPFFVFGEK+YQILPLHSQIPR
591a	sp|P68400|CSK21_HUMAN tr|E7EU96|E7EU96_HUMAN tr|Q5U5J2|Q5U5J2_HUMAN	1	Casein kinase II subunit alpha OS=Homo sapiens GN=CSNK2A1 PE=1 SV=1;Isoform of P68400, Casein kinase II subunit alpha OS=Homo sapiens GN=CSNK2A1 PE=1 SV=1;Isoform of P68400, CSNK2A1 protein OS=Homo sapiens GN=CSNK2A1 PE=1 SV=1	49.6	21	0.163	EAMEHPYFYTVVK+EAMEHPYFYTVVKDQAR+EPFFHGHDNYDQLVR+EYWDYESHVVEWGNQDDYQLVR+FNDILGR+FVHSENQHLVSPEALDFLDK+FYMYEILK+GGPNIITLADIVK+GGPNIITLADIVKDPVSR+GKYSEVFEAINITNNEK+LIDWGLAEFYHPGQEYNVR+QLYQTLTDYDIR+TPALVFEHVNNTDFK+VLGTEDLYDYIDKYNIELDPR+YSEVFEAINITNNEK
404a	sp|P16615-2|AT2A2_HUMAN sp|P16615-3|AT2A2_HUMAN sp|P16615-5|AT2A2_HUMAN sp|P16615|AT2A2_HUMAN	1	Isoform of P16615, Isoform 2 of Sarcoplasmic/endoplasmic reticulum calcium ATPase 2 OS=Homo sapiens GN=ATP2A2;Isoform of P16615, Isoform 3 of Sarcoplasmic/endoplasmic reticulum calcium ATPase 2 OS=Homo sapiens GN=ATP2A2;Isoform of P16615, Isoform 5 of Sarcoplasmic/endoplasmic reticulum calcium ATPase 2 OS=Homo sapiens GN=ATP2A2;Sarcoplasmic/endoplasmic reticulum calcium ATPase 2 OS=Homo sapiens G…	23	21	0.13	AFTGREFDELNPSAQR+AKDIVPGDIVEIAVGDKVPADIR+AMGVVVATGVNTEIGK+DIVPGDIVEIAVGDKVPADIR+EFDELNPSAQR+EFTLEFSR+IGIFGQDEDVTSK+IRDEMVATEQER+IVEFLQSFDEITAMTGDGVNDAPALK+IVEFLQSFDEITAMTGDGVNDAPALKK+KAEIGIAMGSGTAVAK+MNVFDTELKGLSK+NAENAIEALKEYEPEMGK+RIGIFGQDEDVTSK+STTLRVDQSILTGESVSVIK+TASEMVLADDNFSTIVAAVEEGR+TVEEVLGHFGVNESTGLSLEQVKK+VDQSILTGESVSVIK
41	sp|P13639|EF2_HUMAN	1	Elongation factor 2 OS=Homo sapiens GN=EEF2 PE=1 SV=4	19.1	21	0.152	ALLELQLEPEELYQTFQR+ARPFPDGLAEDIDKGEVSAR+AYLPVNESFGFTADLR+EGIPALDNFLDKL+FSVSPVVR+GHVFEESQVAGTPMFVVK+GVQYLNEIKDSVVAGFQWATK+KEDLYLKPIQR+TGTITTFEHAHNMR+VFSGLVSTGLK+YLAEKYEWDVAEAR
291a	sp|O43464-3|HTRA2_HUMAN sp|O43464|HTRA2_HUMAN tr|A0A0C4DG44|A0A0C4DG44_HUMAN	1	Isoform of O43464, Isoform 3 of Serine protease HTRA2, mitochondrial OS=Homo sapiens GN=HTRA2;Serine protease HTRA2, mitochondrial OS=Homo sapiens GN=HTRA2 PE=1 SV=2;Isoform of O43464, Serine protease HTRA2, mitochondrial (Fragment) OS=Homo sapiens GN=HTRA2 PE=1 SV=1	39.7	21	0.151	EVPISNGSGFVVAADGLIVTNAHVVADR+GRETLTLYVTPEVTE+IQTKEPLPTLPLGR+LLSGDTYEAVVTAVDPVADIATLR+QGEFVVAMGSPFALQNTITSGIVSSAQRPAR+SQYNFIADVVEK+TAPAVVYIEILDRHPFLGR+TQSQLAVQIR+VTAGISFAIPSDR+VTAGISFAIPSDRLR
250a	sp|ALBU_BOVIN|	1	sp ALBU_BOVIN	20.8	21	0.156	AEFVEVTK+FKDLGEEHFK+HLVDEPQNLIK+HPYFYAPELLYYANK+KQTALVELLK+KVPQVSTPTLVEVSR+LGEYGFQNALIVR+LSQKFPK+LVNELTEFAK+LVTDLTK+QTALVELLK+RHPEYAVSVLLR+RHPYFYAPELLYYANK+VPQVSTPTLVEVSR+YLYEIAR
929a	sp|Q9C0J8|WDR33_HUMAN	1	pre-mRNA 3' end processing protein WDR33 OS=Homo sapiens GN=WDR33 PE=1 SV=2	19.4	21	0.154	AIQPDAGYYNDLVPPIGMLNNPMNAVTTK+APFNQEGQSTGPPPLIPGLGQQGAQGR+DGFPGPEDFGPEENFDASEEAAR+ENQGPAPQGMIMGHPPQEMR+GMQGPPHPHGIQGGPGSQGIQGPVSQGPLMGLNPR+GPPGSQSQQGPPQGSLGPPPQGGMQGPPGPQGQQNPAR+GRDGFPGPEDFGPEENFDASEEAAR+IPPLNPGQGPGPNK+IPPLNPGQGPGPNKGDSR+KTQAEIEQEMATLQYTNPQLLEQLK+LNLNGNWLLTASR+NLKEELQVFR+RPDFAQQQAMQQLTFDGK+RPDFAQQQAMQQLTFDGKR+TQAEIEQEMATLQYTNPQLLEQLK
861a	sp|Q96N67-2|DOCK7_HUMAN sp|Q96N67-3|DOCK7_HUMAN sp|Q96N67-4|DOCK7_HUMAN sp|Q96N67-5|DOCK7_HUMAN sp|Q96N67-6|DOCK7_HUMAN sp|Q96N67|DOCK7_HUMAN tr|H0Y7L2|H0Y7L2_HUMAN	1	Isoform of Q96N67, Isoform 2 of Dedicator of cytokinesis protein 7 OS=Homo sapiens GN=DOCK7;Isoform of Q96N67, Isoform 3 of Dedicator of cytokinesis protein 7 OS=Homo sapiens GN=DOCK7;Isoform of Q96N67, Isoform 4 of Dedicator of cytokinesis protein 7 OS=Homo sapiens GN=DOCK7;Isoform of Q96N67, Isoform 5 of Dedicator of cytokinesis protein 7 OS=Homo sapiens GN=DOCK7;Isoform of Q96N67, Isoform 6 of…	11.6	20	0.143	AKLEEAILGSIGAR+DVYVPNTTYR+EILEFPAR+FGDLDEQEFVYKEPAITK+FGEDVVEVIK+IANMFELSVPFR+KQISGQYSGSPQLLK+KTQELAFATHQDPADPK+LKEALQPLINR+LYSLPNPSVLVSLR+NLLYIYPQSLNFANR+NSLLASYIHYVFR+NSLPDALLPNLLDR+QVFESDEAPDGNSYQDDQDDLKR+SAVRPASLNLNR+SLIGPDQKEYQR+TVAAEVRKQISGQYSGSPQLLK+VQFMYGEDPSNAMPVIFGK
855a	sp|Q96I25|SPF45_HUMAN	1	Splicing factor 45 OS=Homo sapiens GN=RBM17 PE=1 SV=1	25.2	20	0.144	DFPYEEDSRPR+EGQGLGKHEQGLSTALSVEK+HEQGLSTALSVEK+IFLEFER+IFLEFERVESAIK+LLQSQLQVK+QSTVLAPVIDLK+QSTVLAPVIDLKR+SDSNPLTEILK+SMGGAAIAPPTSLVEK+SMGGAAIAPPTSLVEKDKELPR+TKQSTVLAPVIDLKR
769a	sp|Q7Z7L1|SLN11_HUMAN	1	Schlafen family member 11 OS=Homo sapiens GN=SLFN11 PE=1 SV=2	15.1	20	0.128	AKQHLYIFPWGGH+DVAVLVSTAK+DYLEYGEILPFPESQLVEFK+ELFVHGLPGSGK+ELIQSSDLQAFFETK+ELQQLLFSVPPGYLR+GILIFSR+GLEELINK+NRELFVHGLPGSGK+QHLYIFPWGGH+TIPEYVPAFANTGGGYLFIGVDDKSR+YTPESLWR
693a	sp|Q15459|SF3A1_HUMAN	1	Splicing factor 3A subunit 1 OS=Homo sapiens GN=SF3A1 PE=1 SV=1	26.7	20	0.145	ASKPLPPAPAPDEYLVSPITGEK+ASKPLPPAPAPDEYLVSPITGEKIPASK+EPPPEFEFIADPPSISAFDLDVVK+FNFLNPNDPYHAYYR+IGEEEIQKPEEK+IGLLDPR+LNGQVLVFTLPLTDQVSVIK+LTAQFVAR+QFLTQLMQK+QKLQYEGIFIK+QSDDEVYAPGLDIESSLK+RTDIFGVEETAIGK+RTDIFGVEETAIGKK+TDIFGVEETAIGKK+TQQAAQANITLQEQIEAIHK+VQVPNMQDKTEWK+VTWDGHSGSMAR
643a	sp|Q13490|BIRC2_HUMAN	1	Baculoviral IAP repeat-containing protein 2 OS=Homo sapiens GN=BIRC2 PE=1 SV=2	39	20	0.129	AGFYYIGPGDR+AGFYYTGVNDK+AGFYYTGVNDKVK+ELIDTILVK+FLTYHMWPLTFLSPSELAR+FSISNLSMQTHAAR+ILTTGENYK+LFPGPSYQNIK+LSNWEPKDDAMSEHRR+MSTYSTFPAGVPVSER+NSFAHSLSPTLEHSSLFSGSYSSLSPNPLNSR+QAEEMASDDLSLIRK+QLYPSCSFIQNLVSASLGSTSKNTSPMR+SIMEDSTILSDWTNSNK+TNPYSYAMSTEEAR+YIPTEDVSGLSLEEQLR
439a	sp|P26368-2|U2AF2_HUMAN sp|P26368|U2AF2_HUMAN	1	Isoform of P26368, Isoform 2 of Splicing factor U2AF 65 kDa subunit OS=Homo sapiens GN=U2AF2;Splicing factor U2AF 65 kDa subunit OS=Homo sapiens GN=U2AF2 PE=1 SV=4	35.5	20	0.148	AMQAAGQIPATALLPTMTPDGLAVTPTPVPVVGSQMTR+ELLTSFGPLK+KYWDVPPPGFEHITPMQYK+LFIGGLPNYLNDDQVK+LGGLTQAPGNPVLAVQINQDK+LGGLTQAPGNPVLAVQINQDKNFAFLEFR+RPHDYQPLPGMSENPSVYVPGVVSTVVPDSAHK+SVDETTQAMAFDGIIFQGQSLK
428a	sp|P23258|TBG1_HUMAN	1	Tubulin gamma-1 chain OS=Homo sapiens GN=TUBG1 PE=1 SV=2	41.9	20	0.144	AVLLDLEPR+DVFFYQADDEHYIPR+EAFLEQFR+EIVQQLIDEYHAATRPDYISWGTQEQ+KLANFIPWGPASIQVALSR+KLVQTYSVFPNQDEMSDVVVQPYNSLLTLKR+KSPYLPSAHR+KTTVLDVMR+LANFIPWGPASIQVALSR+LHFLMTGYTPLTTDQSVASVR+LYNPENIYLSEHGGGAGNNWASGFSQGEK+TTVLDVMR+VIHSILNSPYAK
355a	sp|P04406|G3P_HUMAN	1	Glyceraldehyde-3-phosphate dehydrogenase OS=Homo sapiens GN=GAPDH PE=1 SV=3	46	20	0.144	GALQNIIPASTGAAK+LISWYDNEFGYSNR+LTGMAFR+LVINGNPITIFQER+LVINGNPITIFQERDPSK+VGVNGFGR+VIHDNFGIVEGLMTTVHAITATQK+VIISAPSADAPMFVMGVNHEKYDNSLK+VIPELNGK+VVDLMAHMASKE+WGDAGAEYVVESTGVFTTMEK
738a	sp|Q6NZY4|ZCHC8_HUMAN	1	Zinc finger CCHC domain-containing protein 8 OS=Homo sapiens GN=ZCCHC8 PE=1 SV=2	26	19	0.136	EAELENSGLALYDGKDGTDGETEVGEIQQNK+FATGITPFEFENMAESTGMYLR+FKPGVISEELQDALGVTDK+GTPPLTPSDSPQTR+GTPPPVFTPPLPK+LFPADTSPSTATK+LVNYPGFNISTPR+QTLDEPEVPEIFTK+QYHQEIEEFVSNLVK+SLPPFIYR+TASGAVDEDALTLEELEEQQR+TASGAVDEDALTLEELEEQQRR
622a	sp|Q12923-3|PTN13_HUMAN sp|Q12923-4|PTN13_HUMAN sp|Q12923|PTN13_HUMAN	1	Isoform of Q12923, Isoform 3 of Tyrosine-protein phosphatase non-receptor type 13 OS=Homo sapiens GN=PTPN13;Isoform of Q12923, Isoform 4 of Tyrosine-protein phosphatase non-receptor type 13 OS=Homo sapiens GN=PTPN13;Tyrosine-protein phosphatase non-receptor type 13 OS=Homo sapiens GN=PTPN13 PE=1 SV=2	11.1	19	0.138	AISTGSLASSTLNK+ASMLDITRDPLREIALETAMTQR+ELPTSSAISSALDR+FESSSGLPGVDETLSQGQSQRPSR+IPMLPHLLPDITLTCNK+KTDDDEITWGNDELPIER+LAVRPLSVQAEILKR+LSLYPGDTIK+MTIEPFISLDLPR+NTGQVVHLLLEK+RQEEELMQLQAK+SSTSDVLDIQKPPLSHQTFLNK+TYHGDVFSTSSESPSIISSESDFR+VLAVNGVSLEGATHK+VPSTPVHLTNEMK+YGLGFQIIGGEK+YSDGSIALDIFGPQK
526a	sp|P50454|SERPH_HUMAN	1	Serpin H1 OS=Homo sapiens GN=SERPINH1 PE=1 SV=2	37.1	19	0.139	AVAISLPK+AVLSAEQLRDEEVHAGLGELLR+DTQSGSLLFIGR+GVVEVTHDLQK+HLAGLGLTEAIDKNK+KAVAISLPK+LFYADHPFIFLVR+LSSLIILMPHHVEPLER+LYGPSSVSFADDFVR+SAGLAFSLYQAMAK+SALQSINEWAAQTTDGKLPEVTK+SALQSINEWAAQTTDGKLPEVTKDVER
426a	sp|P22695|QCR2_HUMAN	1	Cytochrome b-c1 complex subunit 2, mitochondrial OS=Homo sapiens GN=UQCRC2 PE=1 SV=3	31.1	19	0.146	ATAAPAGAPPQPQDLEFTK+ATAAPAGAPPQPQDLEFTKLPNGLVIASLENYSPVSR+AVAFQNPQTHVIENLHAAAYR+LPNGLVIASLENYSPVSR+MALIGLGVSHPVLK+QVAEQFLNMR+RWEVADLQPQLK+SMAASGNLGHTPFVDEL+TIAQGNLSNTDVQAAK+WEVADLQPQLK+YEDFSNLGTTHLLR
374a	sp|P07814|SYEP_HUMAN	1	Bifunctional glutamate/proline--tRNA ligase OS=Homo sapiens GN=EPRS PE=1 SV=5	18.3	19	0.138	AALLNQHYQVNFK+AYVDDTPAEQMK+DQDLEPGAPSMGAK+DQVDIAVQELLQLK+EVIPVNVPEAQEEMKEVAK+FAGGDYTTTIEAFISASGR+KEENLADWYSQVITK+NPEVGLKPVWYSPK+NSEPAGLETPEAK+QFAYQNSWGLTTR+SGKTELAEPIAIRPTSETVMYPAYAK+SLYDEVAAQGEVVR+TGKEYIPGQPPLSQSSDSSPTR+TGQEYKPGNPPAEIGQNISSNSSASILESK+THVADFAPEVAWVTR+VAVQGDVVR+VIDPVAPR+YYTLFGR
354f	sp|P13647|K2C5_HUMAN	1	Keratin, type II cytoskeletal 5 OS=Homo sapiens GN=KRT5 PE=1 SV=3	27.1	19	0.092	FASFIDK+ISISTSGGSFR+KYEDEINKR+LAELEEALQK+MFFDAELSQMQTHVSDTSVVLSMDNNR+NKLAELEEALQK+NKYEDEINKR+NLDLDSIIAEVK+QLDSIVGER+QNLEPLFEQYINNLR+QNLEPLFEQYINNLRR+SFSTASAITPSVSR+TEAESWYQTKYEELQQTAGR+VDALMDEINFMK+WTLLQEQGTK+YEELQQTAGR
354e	sp|P02538|K2C6A_HUMAN sp|P48668|K2C6C_HUMAN	1	Keratin, type II cytoskeletal 6A OS=Homo sapiens GN=KRT6A PE=1 SV=3;Keratin, type II cytoskeletal 6C OS=Homo sapiens GN=KRT6C PE=1 SV=3	30.3	19	0.079	ADTLTDEINFLR+AIGGGLSSVGGGSSTIK+ALYDAELSQMQTHISDTSVVLSMDNNR+AQYEEIAQR+EYQELMNVK+FASFIDK+KYEDEINKR+NKYEDEINKR+NLDLDSIIAEVK+NTKQEIAEINR+QLDSIVGER+QNLEPLFEQYINNLR+QNLEPLFEQYINNLRR+TAAENEFVTLKK+WTLLQEQGTK+YEELQVTAGR
323a	sp|O75489|NDUS3_HUMAN	1	NADH dehydrogenase [ubiquinone] iron-sulfur protein 3, mitochondrial OS=Homo sapiens GN=NDUFS3 PE=1 SV=1	37.1	19	0.148	DFPLSGYVELR+ILTDYGFEGHPFR+ILTDYGFEGHPFRK+KDFPLSGYVELR+KFDLNSPWEAFPVYR+QLSAFGEYVAEILPK+SLVDLTAVDVPTR+TYTDELTPIESAVSVFK+VVAEPVELAQEFR+VVAEPVELAQEFRK
143	sp|Q8IWX8|CHERP_HUMAN tr|J3QK89|J3QK89_HUMAN	1	Calcium homeostasis endoplasmic reticulum protein OS=Homo sapiens GN=CHERP PE=1 SV=3;Isoform of Q8IWX8, Calcium homeostasis endoplasmic reticulum protein OS=Homo sapiens GN=CHERP PE=1 SV=1	19.7	19	0.136	ELLAALQK+EQGIQDPIKGGDVR+GVGVALDDPYENYRR+ITADGAHFELR+LLAAVEAFYSPPSHDRPR+LLQLWEK+LPPPMPPSER+MGWSGSGGLGAK+NSEGWEQNGLYEFFR+NVIDKLAQFVAR+QEQVTAAVAHAVEQQMQK+QGPPHINHDDPSLVPNVPYFDLPAGLMAPLVK+RQGPPHINHDDPSLVPNVPYFDLPAGLMAPLVK+SYSFIAR
918a	sp|Q9BY77-2|PDIP3_HUMAN	1	Isoform of Q9BY77, Isoform 2 of Polymerase delta-interacting protein 3 OS=Homo sapiens GN=POLDIP3	41.3	19	0.129	FAASGGFLHHMAGLSSSK+LVHPGVAEVVFVK+QNLYDLDEDDDGIASVPTK+RVNSASSSNPPAEVDPDTILK+SSGASVTTQPTEFK+SSPAAFINPPIGTVTPALK+TIQNLYDLDEDDDGIASVPTK+TLVNKEEPPKELPAAEPVLSPLEGTK+VGIQQGLLSQSTR+VNSASSSNPPAEVDPDTILK+VVQNDAYTAPALPSSIR
875a	sp|Q96TA2-2|YMEL1_HUMAN sp|Q96TA2-3|YMEL1_HUMAN sp|Q96TA2|YMEL1_HUMAN	1	Isoform of Q96TA2, Isoform 2 of ATP-dependent zinc metalloprotease YME1L1 OS=Homo sapiens GN=YME1L1;Isoform of Q96TA2, Isoform 3 of ATP-dependent zinc metalloprotease YME1L1 OS=Homo sapiens GN=YME1L1;ATP-dependent zinc metalloprotease YME1L1 OS=Homo sapiens GN=YME1L1 PE=1 SV=2	31.5	18	0.131	AVAGEADVPFYYASGSEFDEMFVGVGASR+GILLVGPPGTGK+GPTLGHVSLLPENDRWNETR+GTVGFSGAELENLVNQAALK+GVEEAKQELQEVVEFLK+GVEEAKQELQEVVEFLKNPQK+LAETQNIAPSFVK+LGVMTYSDTGK+LSPETQSAIEQEIR+NLAEALLTYETLDAK+RIESPMHPYSR+TGFAEGFLK+TTTGLDSAVDPVQMK+VAEELIFGTDHITTGASSDFDNATK
835a	sp|Q96A33|CCD47_HUMAN	1	Coiled-coil domain-containing protein 47 OS=Homo sapiens GN=CCDC47 PE=1 SV=1	27.5	18	0.122	ELLESNFTLVGDDGTNK+ELLESNFTLVGDDGTNKEATSTGK+IMNEEDPEKQR+IMQEEGQPLKLPDTK+IMQEEGQPLKLPDTKR+LAQAWFNTHR+MMRPVSDQVQIK+QDLLNVLAR+RLEEAALR+RQDLLNVLAR+RTLLFTFNVPGSGNTYPK+TLLFTFNVPGSGNTYPK+VEENFLK+VTMNDEDMDTYVFAVGTR
676a	sp|Q14980-2|NUMA1_HUMAN sp|Q14980|NUMA1_HUMAN tr|A0A087WY61|A0A087WY61_HUMAN	1	Isoform of Q14980, Isoform 2 of Nuclear mitotic apparatus protein 1 OS=Homo sapiens GN=NUMA1;Nuclear mitotic apparatus protein 1 OS=Homo sapiens GN=NUMA1 PE=1 SV=2;Isoform of Q14980, Nuclear mitotic apparatus protein 1 OS=Homo sapiens GN=NUMA1 PE=1 SV=1	8.9	18	0.126	ASMQPIQIAEGTGITTR+EKQAQLAQTLQQQEQASQGLR+ELGELIPLR+HQVEQLSSSLK+INQLSEENGDLSFK+KLDVEEPDSANSSFYSTR+LADDLSTLQEK+LEILQQQLQVANEAR+LGSPDYGNSALLSLPGYRPTTR+QAQLAQTLQQQEQASQGLR+QFLEVELDQAR+SQAPLESSLDSLGDVFLDSGR+SQAPLESSLDSLGDVFLDSGRK+VSLEPHQGPGTPESK
660a	sp|Q14204|DYHC1_HUMAN	1	Cytoplasmic dynein 1 heavy chain 1 OS=Homo sapiens GN=DYNC1H1 PE=1 SV=5	5	18	0.135	EALELTDTGLLSGSEER+FTQDTQPHYIYSPR+HVPVVYVDYPGPASLTQIYGTFNR+IFVFEPPPGVK+IQGLTVEQAEAVVR+KASVVTLPVYLNFTR+LSLSNAISTALPLTQLR+SLLQALNEVK+TLINELVK+TTDLLTDWEK+VLLTTQGVDMISK+VLRPQVTAVAQQNQGEVPEPQDMK+VNFLPEIITLSK+VPQIEVETHK+VTDFGDKVEDPTFLNQLQSGVNR+VTFVNFTVTR
604a	sp|Q02978|M2OM_HUMAN	1	Mitochondrial 2-oxoglutarate/malate carrier protein OS=Homo sapiens GN=SLC25A11 PE=1 SV=3	43.6	18	0.125	AVIGMTAGATGAFVGTPAEVALIR+AVVVNAAQLASYSQSK+EEGVLTLWR+FLFGGLAGMGATVFVQPLDLVK+ITREEGVLTLWR+LGIYTVLFER+LGPHTVLTFIFLEQMNK+NGLDVLFK+NVFNALIR+TSFHALTSILK+YEGFFSLWK
493a	sp|P43243|MATR3_HUMAN tr|A0A0R4J2E8|A0A0R4J2E8_HUMAN tr|A8MXP9|A8MXP9_HUMAN	1	Matrin-3 OS=Homo sapiens GN=MATR3 PE=1 SV=2;Isoform of P43243, Matrin-3 OS=Homo sapiens GN=MATR3 PE=4 SV=1;Isoform of P43243, Matrin-3 OS=Homo sapiens GN=MATR3 PE=1 SV=1	24.4	18	0.127	DSFDDRGPSLNPVLDYDHGSR+GAPPSSNIEDFHGLLPK+GDADQASNILASFGLSAR+GNLGAGNGNLQGPR+GPLPLSSQHRGDADQASNILASFGLSAR+IGPYQPNVPVGIDYVIPK+ITPENLPQILLQLKR+LASLMNLGMSSSLNQQGAHSALSSASTSSHNLQSIFNIGSR+RDSFDDRGPSLNPVLDYDHGSR+RTEEGPTLSYGR+TEEGPTLSYGR+VIHLSNLPHSGYSDSAVLK+YQLLQLVEPFGVISNHLILNK
423a	sp|P22087|FBRL_HUMAN	1	rRNA 2'-O-methyltransferase fibrillarin OS=Homo sapiens GN=FBL PE=1 SV=2	43.6	18	0.135	DHAVVVGVYRPPPK+DLINLAK+GKEDALVTK+IVALNAHTFLR+LAAAILGGVDQIHIKPGAK+MQQENMKPQEQLTLEPYER+NLVPGESVYGEKR+RVSISEGDDKIEYR+SKLAAAILGGVDQIHIKPGAK+VLYLGAASGTTVSHVSDIVGPDGLVYAVEFSHR+VSISEGDDKIEYR
396e	sp|P05783|K1C18_HUMAN	1	Keratin, type I cytoskeletal 18 OS=Homo sapiens GN=KRT18 PE=1 SV=2	38.8	18	0.114	AQIFANTVDNAR+GGMGSGGLATGIAGGLAGMGGIQNEKETMQSLNDR+IIEDLRAQIFANTVDNAR+IVLQIDNAR+LAADDFR+LASYLDR+LLEDGEDFNLGDALDSSNSMQTIQK+QAQEYEALLNIK+RLLEDGEDFNLGDALDSSNSMQTIQK+SLGSVQAPSYGARPVSSAASVYAGAGGSGSR+TVQSLEIDLDSMR+VIDDTNITR
308a	sp|O60762|DPM1_HUMAN tr|H0Y368|H0Y368_HUMAN tr|Q5QPK2|Q5QPK2_HUMAN	1	Dolichol-phosphate mannosyltransferase subunit 1 OS=Homo sapiens GN=DPM1 PE=1 SV=1;Isoform of O60762, Dolichol-phosphate mannosyltransferase subunit 1 (Fragment) OS=Homo sapiens GN=DPM1 PE=1 SV=1;Isoform of O60762, Dolichol-phosphate mannosyltransferase subunit 1 OS=Homo sapiens GN=DPM1 PE=1 SV=1	49.6	18	0.125	DVAEQLEK+EGNFDIVSGTR+FIPEFIR+GANFLTQILLRPGASDLTGSFR+GLLTLFATT+HATGNYIIIMDADLSHHPK+KLGLGTAYIHGMK+LGGNEIVSFLK+LGLGTAYIHGMK+QKEGNFDIVSGTR+QLNYTIGEVPISFVDR+YSVLLPTYNER
265a	sp|O00560|SDCB1_HUMAN	1	Syntenin-1 OS=Homo sapiens GN=SDCBP PE=1 SV=1	42.3	18	0.081	ANVAVVSGAPLQGQLVARPSSINYMVAPVTGNDVGIR+DSTGHVGFIFK+LKSIDNGIFVQLVQANSPASLVGLR+LYPELSQYMGLSLNEEEIR+SIDNGIFVQLVQANSPASLVGLR+VIQAQTAFSANPANPAILSEASAPIPHDGNLYPR
261a	sp|O00422|SAP18_HUMAN tr|X6RAL5|X6RAL5_HUMAN	1	Histone deacetylase complex subunit SAP18 OS=Homo sapiens GN=SAP18 PE=1 SV=1;Isoform of O00422, Histone deacetylase complex subunit SAP18 OS=Homo sapiens GN=SAP18 PE=1 SV=1	73.9	18	0.138	ELTSLVK+EVYPEAR+FQIGDYLDIAITPPNR+GNVPSSELQIYTWMDATLK+GTDDSMTLQSQK+GTHFNFAIVFTDVK+KGTDDSMTLQSQK+KGTHFNFAIVFTDVK+KKGTHFNFAIVFTDVK+VFTTNNGR+VKEIGSTMSGR+VTQEEIKKEPEKPIDR
945a	sp|Q9H857-2|NT5D2_HUMAN sp|Q9H857|NT5D2_HUMAN	1	Isoform of Q9H857, Isoform 2 of 5'-nucleotidase domain-containing protein 2 OS=Homo sapiens GN=NT5DC2;5'-nucleotidase domain-containing protein 2 OS=Homo sapiens GN=NT5DC2 PE=1 SV=1	32.7	18	0.138	ALFNAQFGSIFR+DILIEHYKYPEGIR+GDETFAVLSR+IDAFHYVQLGTAYR+IINTEQYMHSLTWQQALTGLLER+KYDYNPSFAIR+QGNLFDFLR+QLFDVVIVQADKPSFFTDR+QLFLITNSPFSFVDK+TGAIIPELER+TPFLGDMAHIR+VLYFGDHLYSDLADLMLR+YDYNPSFAIR+YILRGDETFAVLSR
881a	sp|Q99569-2|PKP4_HUMAN sp|Q99569|PKP4_HUMAN tr|A0A0D9SF60|A0A0D9SF60_HUMAN	1	Isoform of Q99569, Isoform 2 of Plakophilin-4 OS=Homo sapiens GN=PKP4;Plakophilin-4 OS=Homo sapiens GN=PKP4 PE=1 SV=2;Isoform of Q99569, Plakophilin-4 OS=Homo sapiens GN=PKP4 PE=1 SV=1	21	17	0.123	AAAQVLNTLWQYR+AEGQTLVQPSVANR+AQSPSYVISTGVSPSR+DGWNQNHFITPVSTLER+FQTSLVLR+GLPILVELLR+NNYALNTTATYAEPYRPIQYR+NVGGIPALLR+RTPQEDQWDGVGPIPGLSK+SAVSPDLHITPIYEGR+SPNHGTVELQGSQTALYR+TPQEDQWDGVGPIPGLSK+TSLGSGFGSPSVTDPRPLNPSAYSSTTLPAAR+TVHDMEQFGQQQYDIYER+VASPSQGQVGSSSPKR+VGSPLTLTDAQTR
788a	sp|Q8IYB3-2|SRRM1_HUMAN sp|Q8IYB3|SRRM1_HUMAN tr|A9Z1X7|A9Z1X7_HUMAN	1	Isoform of Q8IYB3, Isoform 2 of Serine/arginine repetitive matrix protein 1 OS=Homo sapiens GN=SRRM1;Serine/arginine repetitive matrix protein 1 OS=Homo sapiens GN=SRRM1 PE=1 SV=2;Isoform of Q8IYB3, Serine/arginine repetitive matrix protein 1 OS=Homo sapiens GN=SRRM1 PE=1 SV=1	16.3	17	0.123	AVAAAAAAAVTPAAIAAATTTLAQEEPVAAPEPK+EKAVAAAAAAAVTPAAIAAATTTLAQEEPVAAPEPK+KETESEAEDNLDDLEK+KPPAPPSPVQSQSPSTNWSPAVPVKK+MAAADSVQQR+MMQINLTGFLNGK+VKEPSVQEATSTSDILK+VNLEVIKPWITK+VPKPEPIPEPKEPSPEK
766a	sp|Q7Z6E9-2|RBBP6_HUMAN sp|Q7Z6E9|RBBP6_HUMAN	1	Isoform of Q7Z6E9, Isoform 2 of E3 ubiquitin-protein ligase RBBP6 OS=Homo sapiens GN=RBBP6;E3 ubiquitin-protein ligase RBBP6 OS=Homo sapiens GN=RBBP6 PE=1 SV=1	12.3	17	0.11	AIDDSSASISLAQLTK+DSDNKILPAAALASEHSK+FLPLNIR+GTSSIAITALMEEK+GYQVPVLGTPSLLGQSLLHGQLIPTTGPVR+IGSTENISNTKEPSEKLESTSSK+ILPAAALASEHSK+KGEESEGFLNPELLETSR+LGYLVSPPQQIR+NVSTKPSNIVKYPEKESEPSEK+QAVNNFKNETGYTK+TANLAEANASEEDKIK+YAIPTIDAEAYAIGK+YAIPTIDAEAYAIGKK+YREVPPPYDMK
593a	sp|P78371|TCPB_HUMAN	1	T-complex protein 1 subunit beta OS=Homo sapiens GN=CCT2 PE=1 SV=4	37.8	17	0.13	DASLMVTNDGATILK+EALLSSAVDHGSDEVK+EGTIGDMAILGITESFQVK+EGTIGDMAILGITESFQVKR+GATQQILDEAER+ILIANTGMDTDKIK+KIHPQTIIAGWR+LALVTGGEIASTFDHPELVK+LGGSLADSYLDEGFLLDKK+LTSFIGAIAIGDLVK+MLPTIIADNAGYDSADLVAQLR+QVLLSAAEAAEVILR+VQDDEVGDGTTSVTVLAAELLR
495a	sp|P43490|NAMPT_HUMAN	1	Nicotinamide phosphoribosyltransferase OS=Homo sapiens GN=NAMPT PE=1 SV=1	32	17	0.125	AVPEGFVIPR+GVSSQETAGIGASAHLVNFK+KFPVTENSK+LLPPYLR+MWSIENIAFGSGGGLLQK+NAQLNIELEAAHH+STQAPLIIRPDSGNPLDTVLK+VIQGDGVDINTLQEIVEGMK+VKYEETVFYGLQYILNK+VLEILGK+YEETVFYGLQYILNK+YLLETSGNLDGLEYK
447a	sp|P28340|DPOD1_HUMAN tr|M0R2B7|M0R2B7_HUMAN	1	DNA polymerase delta catalytic subunit OS=Homo sapiens GN=POLD1 PE=1 SV=2;Isoform of P28340, DNA polymerase OS=Homo sapiens GN=POLD1 PE=1 SV=1	18.7	17	0.101	ELNLAISR+IDISQLVITK+IFEPILGEGR+ITVALPR+LQEQEEEELQSVLEGVADGQVPPSAIDPR+SEGGEDYTGATVIEPLK+VAGLGTPSFAPYEANVDFEIR+VQMDMLQVLLR+VQSYEKEEDLLQAWSTFIR+VQTFPFLGR+VSANSVYGFTGAQVGK+WGEPEPFLR+WLRPTPPALDPQTEPLIFQQLEIDHYVGPAQPVPGGPPPSR
432b	sp|O14980|XPO1_HUMAN	1	Exportin-1 OS=Homo sapiens GN=XPO1 PE=1 SV=1	13	17	0.118	AIIASNIMYIVGQYPR+ETLVYLTHLDYVDTER+LISGWVSR+LLSEEVFDFSSGQITQVK+MAKPEEVLVVENDQGEVVR+QLLDFSQK+QMLPLNTNIR+TLETLIR+VDTILEFSQNMNTK+YMLLPNQVWDSIIQQATK+YYGLQILENVIK
432a	sp|P25205-2|MCM3_HUMAN sp|P25205|MCM3_HUMAN	1	Isoform of P25205, Isoform 2 of DNA replication licensing factor MCM3 OS=Homo sapiens GN=MCM3;DNA replication licensing factor MCM3 OS=Homo sapiens GN=MCM3 PE=1 SV=3	22.6	17	0.121	ALKDFVASIDATYAK+DAQPSFSAEDIAK+DSEEPFSSVEIQAALSK+DYLDFLDDEEDQGIYQSK+EAQRDYLDFLDDEEDQGIYQSK+GDINILLIGDPSVAK+GSSGVGLTAAVTTDQETGER+LIVNVNDLR+LLNNAFEELVAFQR+LTESINRDSEEPFSSVEIQAALSK+TLETLIR+TPMENIGLQDSLLSR+TVDLQDAEEAVELVQYAYFKK+VALLDVFR
405a	sp|P16989|YBOX3_HUMAN	1	Y-box-binding protein 3 OS=Homo sapiens GN=YBX3 PE=1 SV=4	41.9	17	0.072	AGEAPTENPAPPTQQSSAE+GAEAANVTGPDGVPVEGSR+IQAGEIGEMKDGVPEGAQLQGPVHR+NDTKEDVFVHQTAIK+NDTKEDVFVHQTAIKK+NGYGFINR+SPVGSGAPQAAAPAPAAHVAGNPGGDAAPAATGTAAAASLATAAGSEDAEKK+SVGDGETVEFDVVEGEK+SVGDGETVEFDVVEGEKGAEAANVTGPDGVPVEGSR
269a	sp|O14579|COPE_HUMAN tr|A0A087X0I4|A0A087X0I4_HUMAN tr|M0QXB4|M0QXB4_HUMAN	1	Coatomer subunit epsilon OS=Homo sapiens GN=COPE PE=1 SV=3;Isoform of O14579, Coatomer subunit epsilon OS=Homo sapiens GN=COPE PE=1 SV=1;Isoform of O14579, Coatomer protein complex, subunit epsilon, isoform CRA_g OS=Homo sapiens GN=COPE PE=1 SV=1	44.3	17	0.113	DSGYPETLVNLIVLSQHLGKPPEVTNR+DSIVAELDREMSR+DVERDVFLYR+ENDFDRLVLQYAPSA+FGVVLDEIKPSSAPELQAVR+KFGVVLDEIKPSSAPELQAVR+LQDAYYIFQEMADK+MFADYLAHESR+MFADYLAHESRR+WEAAEGLLQEALDK+YLSQLKDAHR
1009a	sp|Q9UKF6|CPSF3_HUMAN tr|G5E9W3|G5E9W3_HUMAN	1	Cleavage and polyadenylation specificity factor subunit 3 OS=Homo sapiens GN=CPSF3 PE=1 SV=1;Isoform of Q9UKF6, Cleavage and polyadenylation specific factor 3, 73kDa, isoform CRA_b OS=Homo sapiens GN=CPSF3 PE=1 SV=1	28.6	17	0.134	ALKPPHVILVHGEQNEMAR+EYEDNDEVHIEVHNPR+GLIPVFALGR+KQININNPFVFK+LLYTGDFSR+LTGDVEELEIQEKPALK+LYEALTPVH+MSVDYISFSAHTDYQQTSEFIR+NTEAVTLNFRGEK+QININNPFVFK+SMDHFDDIGPSVVMASPGMMQSGLSR+TANLNLETR+VMGFLADKKPEQGQR+WLLSDYVK
104	sp|Q15334|L2GL1_HUMAN tr|A0A087WW77|A0A087WW77_HUMAN	1	Lethal(2) giant larvae protein homolog 1 OS=Homo sapiens GN=LLGL1 PE=1 SV=3;Isoform of Q15334, Lethal(2) giant larvae protein homolog 1 OS=Homo sapiens GN=LLGL1 PE=1 SV=1	16.6	17	0.118	APVVAIAVLDGR+DAATVTQMHFLTGQGR+DLAQAPDMQGGHAVLIASEEQFK+FWDASGVALRPLYK+GLLLTGHEDGTVR+GRPLPEPYEASR+HGQGFYLISPSEFER+IVSAGEQQSPQPVSSALSWPITGGR+RPEQAVEAVLGK+TGPLPWPAGFQPR+TVEHGFPNQPSALAFDPELR
819a	sp|Q8WVX9|FACR1_HUMAN	1	Fatty acyl-CoA reductase 1 OS=Homo sapiens GN=FAR1 PE=1 SV=1	31.1	16	0.113	ALAEYVVQQEGAK+APAFLYDIYLR+EPFPGWIDNFNGPSGLFIAAGK+HIDEVVYPPPVDPK+IIAINSELTQPK+KLIDSLEWMDDGLVNDITPK+KYVLNEEMSGLPAAR+LIDSLEWMDDGLVNDITPK+LIGDRPNTYIYTK+LRDENPDFREK+NVLLTGATGFLGK+TFNIDVR+VNSVYVLVR+YVLNEEMSGLPAAR
745a	sp|Q6P996-3|PDXD1_HUMAN sp|Q6P996-4|PDXD1_HUMAN sp|Q6P996-5|PDXD1_HUMAN sp|Q6P996|PDXD1_HUMAN tr|H3BND4|H3BND4_HUMAN	1	Isoform of Q6P996, Isoform 3 of Pyridoxal-dependent decarboxylase domain-containing protein 1 OS=Homo sapiens GN=PDXDC1;Isoform of Q6P996, Isoform 4 of Pyridoxal-dependent decarboxylase domain-containing protein 1 OS=Homo sapiens GN=PDXDC1;Isoform of Q6P996, Isoform 5 of Pyridoxal-dependent decarboxylase domain-containing protein 1 OS=Homo sapiens GN=PDXDC1;Pyridoxal-dependent decarboxylase domai…	22.2	16	0.112	AVPVPNMTPSGVGR+GSDALSETSSVSHIEDLEKVER+GVPHPEDDHSQVEGPESLR+KGIQEAQVELQK+LLEEGVLR+LNELESDLTFK+LSSGPEQITLEASSTEGHPGAPSPQHTDQTEAFQK+TFNLTAGSLESTEPIYVYK+YEDFVVDGFNVLYNK
723a	sp|Q5SW79-3|CE170_HUMAN sp|Q5SW79|CE170_HUMAN	1	Isoform of Q5SW79, Isoform 3 of Centrosomal protein of 170 kDa OS=Homo sapiens GN=CEP170;Centrosomal protein of 170 kDa OS=Homo sapiens GN=CEP170 PE=1 SV=1	19	16	0.11	DEVMGDNLLLSSVFQFSK+EFQQPSQITESTIHEIPTK+EINDVAGEIDSVTSSGTAPSTTVSTAATTPGSAIDTR+EINDVAGEIDSVTSSGTAPSTTVSTAATTPGSAIDTREELVDR+FPTDYASTSEDEFGSNR+LGEASDSELADADKASVASEVSTTSSTSKPPTGR+LQSAGSAMPTSSSFK+LRAESEVPIVK+QGSFTIEKPSPNIPIELIPHINK+QTSSTPSSLALTSASR+SEIGEKQDTELQEKETPTQVYQK+SGDPRPQAAEPPDHLTITR+SSPVNNHHSPGQTPTLGQPEAR+TSSMEISSILQELK+VFDESLNFR
662a	sp|Q14257-2|RCN2_HUMAN sp|Q14257|RCN2_HUMAN	1	Isoform of Q14257, Isoform 2 of Reticulocalbin-2 OS=Homo sapiens GN=RCN2;Reticulocalbin-2 OS=Homo sapiens GN=RCN2 PE=1 SV=1	29.7	16	0.123	AEELHYPLGER+EALLGVQEDVDEYVK+KLSEEEILENPDLFLTSEATDYGR+LSEEEILENPDLFLTSEATDYGR+RSDYDREALLGVQEDVDEYVK+VIDFDENTALDDAEEESFR+VIDFDENTALDDAEEESFRK+WDPTANEDPEWILVEK+WDPTANEDPEWILVEKDR
610a	sp|Q07955|SRSF1_HUMAN tr|J3KTL2|J3KTL2_HUMAN	1	Serine/arginine-rich splicing factor 1 OS=Homo sapiens GN=SRSF1 PE=1 SV=2;Isoform of Q07955, Serine/arginine-rich-splicing factor 1 OS=Homo sapiens GN=SRSF1 PE=1 SV=1	37.9	16	0.115	DGTGVVEFVR+GGPPFAFVEFEDPR+GGPPFAFVEFEDPRDAEDAVYGR+IYVGNLPPDIR+KEDMTYAVR+RGGPPFAFVEFEDPRDAEDAVYGR+SHEGETAYIR+TKDIEDVFYK+VVVSGLPPSGSWQDLKDHMR
598a	sp|Q00325-2|MPCP_HUMAN sp|Q00325|MPCP_HUMAN	1	Isoform of Q00325, Isoform B of Phosphate carrier protein, mitochondrial OS=Homo sapiens GN=SLC25A3;Phosphate carrier protein, mitochondrial OS=Homo sapiens GN=SLC25A3 PE=1 SV=2	23.8	16	0.108	EKGSSASLVLKR+FGFYEVFK+GIFNGFSVTLK+GIFNGFSVTLKEDGVR+GVAPLWMR+IQTQPGYANTLR+LPRPPPPEMPESLK+VLYSNMLGEENTYLWR
565a	sp|P62195-2|PRS8_HUMAN sp|P62195|PRS8_HUMAN	1	Isoform of P62195, Isoform 2 of 26S protease regulatory subunit 8 OS=Homo sapiens GN=PSMC5;26S protease regulatory subunit 8 OS=Homo sapiens GN=PSMC5 PE=1 SV=1	32.4	16	0.106	EELQLLQEQGSYVGEVVR+EHAPSIIFMDEIDSIGSSR+ELFVMAR+GVILYGPPGTGK+IDILDSALLRPGR+IEELQLIVNDK+LEGGSGGDSEVQR+LLREELQLLQEQGSYVGEVVR+RVHVTQEDFEMAVAK+TMLELLNQLDGFEATK+VHVTQEDFEMAVAK+VPDSTYEMIGGLDK
508b	sp|P11532-2|DMD_HUMAN sp|P11532-3|DMD_HUMAN sp|P11532-4|DMD_HUMAN sp|P11532|DMD_HUMAN tr|A0A075B6G3|A0A075B6G3_HUMAN tr|A0A087WTU7|A0A087WTU7_HUMAN tr|A0A087WV90|A0A087WV90_HUMAN tr|E9PDN5|E9PDN5_HUMAN	1	Isoform of P11532, Isoform 1 of Dystrophin OS=Homo sapiens GN=DMD;Isoform of P11532, Isoform 2 of Dystrophin OS=Homo sapiens GN=DMD;Isoform of P11532, Isoform 3 of Dystrophin OS=Homo sapiens GN=DMD;Dystrophin OS=Homo sapiens GN=DMD PE=1 SV=3;Isoform of P11532, Dystrophin OS=Homo sapiens GN=DMD PE=1 SV=1;Isoform of P11532, Dystrophin OS=Homo sapiens GN=DMD PE=1 SV=1;Isoform of P11532, Dystrophin O…	7.8	16	0.105	GLSPLPSPPEMMPTSPQSPR+ILADLEEENR+ILADLEEENRNLQAEYDRLK+LEPQSMVWLPVLHR+LGLLLHDSIQIPR+LRQLLEQPQAEAK+MQILEDHNKQLESQLHR+MTELYQSLADLNNVR+QLGEVASFGGSNIEPSVR+RSAVEGMPSNLDSEVAWGK+SAVEGMPSNLDSEVAWGK+SPAQILISLESEERGELER+VNGTTVSSPSTSLQR
411a	sp|P17987|TCPA_HUMAN	1	T-complex protein 1 subunit alpha OS=Homo sapiens GN=TCP1 PE=1 SV=1	25.2	16	0.111	FATEAAITILR+LGVQVVITDPEKLDQIR+MLVDDIGDVTITNDGATILK+QAGVFEPTIVK+SLLVIPNTLAVNAAQDSTDLVAK+SQNVMAAASIANIVK+SSLGPVGLDK+WIGLDLSNGKPR+YFVEAGAMAVR+YPVNSVNILK
379a	sp|P09543-2|CN37_HUMAN sp|P09543|CN37_HUMAN	1	Isoform of P09543, Isoform CNPI of 2',3'-cyclic-nucleotide 3'-phosphodiesterase OS=Homo sapiens GN=CNP;2',3'-cyclic-nucleotide 3'-phosphodiesterase OS=Homo sapiens GN=CNP PE=1 SV=2	26.4	16	0.119	AGQVFLEELGNHK+AIFTGYYGK+APGAEEYAQQDVLK+APGAEEYAQQDVLKK+ILVLDDTNHER+LEQLFEMADQYQYQVVLVEPK+QFVPGDEPR+QFVPGDEPREK+VELSEQQLQLWPSDVDK+VELSEQQLQLWPSDVDKLSPTDNLPR
331a	sp|O76031|CLPX_HUMAN	1	ATP-dependent Clp protease ATP-binding subunit clpX-like, mitochondrial OS=Homo sapiens GN=CLPX PE=1 SV=2	26.4	16	0.125	APTKESSEEEYDSGVEEEGWPR+AQQGIVFLDEVDKIGSVPGIHQLR+DLIEFGMIPEFVGR+DVGGEGVQQGLLK+GGEVLDSSHDDIKLEK+IYNYLDKYVVGQSFAK+LAFQQKPPPPPK+LPVVVPLHSLDEK+RGGEVLDSSHDDIKLEK+SIIKEPESAAEAVK+TLVQILTEPR+YLGFGTPSNLGK
265b	sp|O00560-2|SDCB1_HUMAN tr|G5EA09|G5EA09_HUMAN	1	Isoform of O00560, Isoform 2 of Syntenin-1 OS=Homo sapiens GN=SDCBP;Isoform of O00560, Syndecan binding protein (Syntenin), isoform CRA_a OS=Homo sapiens GN=SDCBP PE=1 SV=1	42.1	16	0.065	ANVAVVSGAPLQGLVARPSSINYMVAPVTGNDVGIR+DSTGHVGFIFK+LKSIDNGIFVQLVQANSPASLVGLR+LYPELSQYMGLSLNEEEIR+SIDNGIFVQLVQANSPASLVGLR+VIQAQTAFSANPANPAILSEASAPIPHDGNLYPR
1050a	sp|Q9Y5V3-2|MAGD1_HUMAN sp|Q9Y5V3|MAGD1_HUMAN	1	Isoform of Q9Y5V3, Isoform 2 of Melanoma-associated antigen D1 OS=Homo sapiens GN=MAGED1;Melanoma-associated antigen D1 OS=Homo sapiens GN=MAGED1 PE=1 SV=3	24.7	16	0.108	ASEAVLWEALRK+EYTDVYPEIIER+GPNAAYDFSQAATTGELAANK+GPNAAYDFSQAATTGELAANKSEMAFK+IPFTFWAR+LLTYEFVK+MATSQADIETDPGISEPDGATAQTSADGSQAQNLESR+RAPLAAGTWR+SAPVPVTTQNPPGAPPNVLWQTPLAWQNPSGWQNQTAR+VGPNATYNFSQSLNANDLANSRPK+VPNSNPPEYEFLWGLR
984a	sp|Q9P2J5|SYLC_HUMAN	1	Leucine--tRNA ligase, cytoplasmic OS=Homo sapiens GN=LARS PE=1 SV=2	18.4	16	0.126	EDKGTGVVTSVPSDSPDDIAALR+ELMGEEILGASLSAPLTSYK+EVWDYVFFK+GTGVVTSVPSDSPDDIAALR+IEPGVSVSLVNPQPSNGHFSTK+LALADAGDTVEDANFVEAMADAGILR+NYPPWQHTTLSVLR+QTGEGVGPQEYTLLK+SFITTDVNPYYDSFVR+TPISEHAVFNVDLMSK+VDIGDTIIYLVH+VFASELNAGIIK+VFEVNASNLEK+WPTAVRANGHLLLNSEKMSK
941a	sp|Q9H3U1-2|UN45A_HUMAN sp|Q9H3U1|UN45A_HUMAN	1	Isoform of Q9H3U1, Isoform 2 of Protein unc-45 homolog A OS=Homo sapiens GN=UNC45A;Protein unc-45 homolog A OS=Homo sapiens GN=UNC45A PE=1 SV=1	17.4	16	0.116	ALIPLALEGTDVGQTK+ASQNLVVLAR+DNALTLLIK+EVQDLFEAQGNDR+EVQDLFEAQGNDRLK+GAVVVLNMVEASR+ILEVGGSLQDPPGELAVTANSR+LGRLDQAVLDLQR+LGSAGGTDFSMK+LLVLYSGEDDELLQR+LTITSNPEMTFPGER+SWFEGQGLAGK+TVATLSILGTR
926a	sp|Q9C037-2|TRIM4_HUMAN	1	Isoform of Q9C037, Isoform Beta of E3 ubiquitin-protein ligase TRIM4 OS=Homo sapiens GN=TRIM4	29.5	16	0.123	ESQEHQTHAMAPIDEAFESYREK+FQVAVNLAEDTAHPK+HPSAPAALRPNWALAR+ISTEFSK+KVMHLQDVEVK+LHNFLVEEEDLFLQR+LILEVGEK+LNQTIASLK+LVFSQEGR+RFQVAVNLAEDTAHPK+SEIQDVNYSLEAVK+SQAPTLELLQNPK+VMHLQDVEVK
405c	sp|P16989-2|YBOX3_HUMAN	0.9971	Isoform of P16989, Isoform 2 of Y-box-binding protein 3 OS=Homo sapiens GN=YBX3	51.2	16	0.046	AGEAPTENPAPPTQQSSAE+GAEAANVTGPDGVPVEGSR+NAGEIGEMKDGVPEGAQLQGPVHR+NDTKEDVFVHQTAIK+NDTKEDVFVHQTAIKK+NGYGFINR+SPVGSGAPQAAAPAPAAHVAGNPGGDAAPAATGTAAAASLATAAGSEDAEKK+SVGDGETVEFDVVEGEK+SVGDGETVEFDVVEGEKGAEAANVTGPDGVPVEGSR
830a	sp|Q92974-2|ARHG2_HUMAN sp|Q92974-3|ARHG2_HUMAN sp|Q92974|ARHG2_HUMAN tr|V9GYM8|V9GYM8_HUMAN	1	Isoform of Q92974, Isoform 2 of Rho guanine nucleotide exchange factor 2 OS=Homo sapiens GN=ARHGEF2;Isoform of Q92974, Isoform 3 of Rho guanine nucleotide exchange factor 2 OS=Homo sapiens GN=ARHGEF2;Rho guanine nucleotide exchange factor 2 OS=Homo sapiens GN=ARHGEF2 PE=1 SV=4;Isoform of Q92974, Rho guanine nucleotide exchange factor 2 OS=Homo sapiens GN=ARHGEF2 PE=1 SV=1	17.7	15	0.095	ELLSNVDEGIYQLEK+EVEGLKDLLVGPGVELLLTPR+FLSQLLER+ILSQSTDSLNMR+ITKYPLLISR+QATELALLQR+QLAALGQTEPLPAEAPWAR+SLPAGDALYLSFNPPQPSR+SPQEEALQR+VGLFAEMTHFQAEEDGGSGMALPTLPR+YIFPTLDKPSVVSLQNLIVR
710a	sp|Q2TAY7|SMU1_HUMAN	1	WD40 repeat-containing protein SMU1 OS=Homo sapiens GN=SMU1 PE=1 SV=2	30.8	15	0.117	AAIAQALAGEVSVVPPSR+AAVKDVEEEKFPTQLSR+DSSQILSASFDQTIR+GHSSFVNEATFTQDGHYIISASSDGTVK+LIMQYLK+LMALLGQALK+SLGSTAGTDITVNSVILLPK+SNTVVIMNMQGQIVR+WQQHQGLLPPGMTIDLFR+YIHLENLLAR
686b	sp|Q15365|PCBP1_HUMAN	1	Poly(rC)-binding protein 1 OS=Homo sapiens GN=PCBP1 PE=1 SV=2	20.8	15	0.078	ESTGAQVQVAGDMLPNSTER+IANPVEGSSGR+IITLTGPTNAIFK+QGANINEIR+QVTITGSAASISLAQYLINAR
686a	sp|Q15366-4|PCBP2_HUMAN sp|Q15366-5|PCBP2_HUMAN	1	Isoform of Q15366, Isoform 4 of Poly(rC)-binding protein 2 OS=Homo sapiens GN=PCBP2;Isoform of Q15366, Isoform 5 of Poly(rC)-binding protein 2 OS=Homo sapiens GN=PCBP2	40.5	15	0.066	ESTGAQVQVAGDMLPNSTER+GVTIPYRPKPSSSPVIFAGGQAYTIQGQYAIPQPDLTK+IANPVEGSTDR+IITLAGPTNAIFK+LHQLAMQQSHFPMTHGNTGFSGIESSSPEVK+QVTITGSAASISLAQYLINVR
609a	sp|Q07021|C1QBP_HUMAN	1	Complement component 1 Q subcomponent-binding protein, mitochondrial OS=Homo sapiens GN=C1QBP PE=1 SV=1	24.1	15	0.107	AFVDFLSDEIK+AFVDFLSDEIKEER+EVSFQSTGESEWK+MSGGWELELNGTEAK+VEEQEPELTSTPNFVVEVIK+VEEQEPELTSTPNFVVEVIKNDDGKK
600a	sp|Q00839-2|HNRPU_HUMAN sp|Q00839|HNRPU_HUMAN	1	Isoform of Q00839, Isoform Short of Heterogeneous nuclear ribonucleoprotein U OS=Homo sapiens GN=HNRNPU;Heterogeneous nuclear ribonucleoprotein U OS=Homo sapiens GN=HNRNPU PE=1 SV=6	18.1	15	0.109	EKPYFPIPEEYTFIQNVPLEDR+GYFEYIEENKYSR+HAAENPGKYNILGTNTIMDK+KAEVEGKDLPEHAVLK+LQAALDDEEAGGRPAMEPGNGSLDLGGDSAGR+NFILDQTNVSAAAQR+NGQDLGVAFK+SSGPTSLFAVTVAPPGAR+YNILGTNTIMDK
564a	sp|P61978-2|HNRPK_HUMAN sp|P61978-3|HNRPK_HUMAN sp|P61978|HNRPK_HUMAN	1	Isoform of P61978, Isoform 2 of Heterogeneous nuclear ribonucleoprotein K OS=Homo sapiens GN=HNRNPK;Isoform of P61978, Isoform 3 of Heterogeneous nuclear ribonucleoprotein K OS=Homo sapiens GN=HNRNPK;Heterogeneous nuclear ribonucleoprotein K OS=Homo sapiens GN=HNRNPK PE=1 SV=1	35.9	15	0.109	GSYGDLGGPIITTQVTIPK+HESGASIKIDEPLEGSEDR+IILDLISESPIK+IILDLISESPIKGR+IITITGTQDQIQNAQYLLQNSVK+ILSISADIETIGEILKK+LLIHQSLAGGIIGVK+NLPLPPPPPPR+NTDEMVELR+RPAEDMEEEQAFKR+TDYNASVSVPDSSGPER
536a	sp|P52272-2|HNRPM_HUMAN sp|P52272|HNRPM_HUMAN tr|A0A087X0X3|A0A087X0X3_HUMAN	1	Isoform of P52272, Isoform 2 of Heterogeneous nuclear ribonucleoprotein M OS=Homo sapiens GN=HNRNPM;Heterogeneous nuclear ribonucleoprotein M OS=Homo sapiens GN=HNRNPM PE=1 SV=3;Isoform of P52272, Heterogeneous nuclear ribonucleoprotein M OS=Homo sapiens GN=HNRNPM PE=1 SV=1	24.7	15	0.108	AFITNIPFDVK+GIGMGNIGPAGMGMEGIGFGINK+GNFGGSFAGSFGGAGGHAPGVAR+INEILSNALK+LGSTVFVANLDYK+LKEVFSMAGVVVR+MGAGMGFGLER+MGPAMGPALGAGIER+MGPLGLDHMASSIER+MVPAGMGAGLER+NLPFDFTWK+VGEVTYVELLMDAEGK
520a	sp|P49792|RBP2_HUMAN	1	E3 SUMO-protein ligase RanBP2 OS=Homo sapiens GN=RANBP2 PE=1 SV=2	5.5	15	0.103	APGTNVAMASNQAVR+ELLQSFDSALQSVK+GDDYFNYNVQQTSTNPPLPEPGYFTKPPIAAHASR+IIDDSDSNLSVVK+LLVQHEINTLR+NSIPEPIDPLFK+NVSGISFTENMGSSQQK+SFVWHALDYADELPKPEQLAIR+SVVSYWNLALIFHR+WAEDQNSLLK+YIASVQGSTPSPR
507a	sp|P46821|MAP1B_HUMAN	1	Microtubule-associated protein 1B OS=Homo sapiens GN=MAP1B PE=1 SV=2	9.8	15	0.115	AAEAVAAAVGTGATTAAVMAAAGIAAIGPAK+AVLDALLEGK+DLTGQVPTPVVK+ESSPLYSPTFSDSTSAVK+ITSFPESEGYSYETSTK+MEAEDYVMAVVDK+NLISPDLGVVFLNVPENLKNPEPNIK+SPPLIGSESAYESFLSADDKASGR+SPSDSGYSYETIGK+SSYYVVSGNDPAAEEPSR+TLEVVSPSQSVTGSAGHTPYYQSPTDEK+TPEEGGYSYDISEK+VLFPGNSTQYNILEGLEK
496a	sp|P43686|PRS6B_HUMAN	1	26S protease regulatory subunit 6B OS=Homo sapiens GN=PSMC4 PE=1 SV=2	39.7	15	0.092	ADTLDPALLRPGR+AQDEIPALSVSRPQTGLSFLGPEPEDLEDLYSR+AVAHHTTAAFIR+EAVELPLTHFELYK+ENAPAIIFIDEIDAIATKR+ILLELLNQMDGFDQNVNVK+LIFSTITSK+LQQELEFLEVQEEYIKDEQK+MNLSEEVDLEDYVARPDK+VVGSEFVQK
490a	sp|P42694|HELZ_HUMAN tr|J3QS41|J3QS41_HUMAN	1	Probable helicase with zinc finger domain OS=Homo sapiens GN=HELZ PE=1 SV=2;Isoform of P42694, Probable helicase with zinc finger domain OS=Homo sapiens GN=HELZ PE=1 SV=1	11.3	15	0.11	AIAQPGPILPSHLNSFIDENPSGLPIGEALDR+AYTPPPPLGPHPNLGK+DFYPLTFFTAR+DIEVASNPAFPQR+FKLTETLSEDTLAGR+IHGSVALETLR+IVLAGDHMQLSPFVYSEFAR+LPPQIFNSPFSLPSEHLAPPPLK+LTSSAEDEVETTYSR+TIIDFEPNETTDLEK+TVSSSSLPSLEEYEPR+TYVLNPLAPEFIPR+YQIPLSADQLFTQSVLDK
430a	sp|P24928|RPB1_HUMAN tr|A0A0C4DGZ0|A0A0C4DGZ0_HUMAN	1	DNA-directed RNA polymerase II subunit RPB1 OS=Homo sapiens GN=POLR2A PE=1 SV=2;Isoform of P24928, DNA-directed RNA polymerase OS=Homo sapiens GN=POLR2A PE=1 SV=1	10.6	15	0.112	ELYHVISFDGSYVNYR+INISQVIAVVGQQNVEGK+ISPWLLR+MSVTEGGIKYPETTEGGRPK+NEQNGAAAHVIAEDVK+SIAANMTFAEIVTPFNIDR+TPSLTVFLLGQSAR+TVITPDPNLSIDQVGVPR+YGEDGLAGESVEFQNLATLKPSNK+YSPTSPTYSPTSPVYTPTSPK+YSPTSPTYSPTTPK+YTPTSPSYSPSSPEYTPTSPK
387a	sp|P10321|1C07_HUMAN tr|A2AEA2|A2AEA2_HUMAN	1	Isoform of Q95604, HLA class I histocompatibility antigen, Cw-7 alpha chain OS=Homo sapiens GN=HLA-C PE=1 SV=3;Isoform of Q95604, HLA class I histocompatibility antigen, Cw-6 alpha chain OS=Homo sapiens GN=HLA-C PE=1 SV=2	30.3	15	0.065	APWVEQEGPEYWDR+APWVEQEGPEYWDRETQK+DGEDQTQDTELVETRPAGDGTFQK+FISVGYVDDTQFVR+GGSCSQAACSNSAQGSD+SWTAADTAAQITQR+WAAVVVPSGQEQR+YFDTAVSRPGR
364a	sp|P05387|RLA2_HUMAN	1	60S acidic ribosomal protein P2 OS=Homo sapiens GN=RPLP2 PE=1 SV=1	78.3	15	0.114	ILDSVGIEADDDR+ILDSVGIEADDDRLNK+KILDSVGIEADDDRLNK+LASVPAGGAVAVSAAPGSAAPAAGSAPAAAEEK+LASVPAGGAVAVSAAPGSAAPAAGSAPAAAEEKK+NIEDVIAQGIGK+VISELNGKNIEDVIAQGIGK+YVASYLLAALGGNSSPSAK
997a	sp|Q9UHD2|TBK1_HUMAN	1	Serine/threonine-protein kinase TBK1 OS=Homo sapiens GN=TBK1 PE=1 SV=1	23.7	15	0.11	ELEDDEQFVSLYGTEEYLHPDMYER+EPLNTIGLIYEK+IISSNQELIYEGR+IITGKPSGAISGVQK+INLEAAELGEISDIHTK+LFAIEEETTTR+LSPGGSLADAWAHQEGTHPK+LSSSQGTIETSLQDIDSR+VFNNISFLRPVDVQMR+YDLDGDASMAK+YQEYTNELQETLPQK
979a	sp|Q9P035|HACD3_HUMAN	1	Very-long-chain (3R)-3-hydroxyacyl-CoA dehydratase 3 OS=Homo sapiens GN=HACD3 PE=1 SV=2	20.7	15	0.116	FSFTLPYPVK+KVSQWWER+LESEGSPETLTNLR+LESEGSPETLTNLRK+LLQLLGR+LRLESEGSPETLTNLR+LRLESEGSPETLTNLRK+QVNITVQK+RPLFLAPDFDR+VELSDVQNPAISITENVLHFK
907a	sp|Q9BUJ2-2|HNRL1_HUMAN sp|Q9BUJ2-4|HNRL1_HUMAN sp|Q9BUJ2|HNRL1_HUMAN tr|A0A0A0MRA5|A0A0A0MRA5_HUMAN tr|B7Z4B8|B7Z4B8_HUMAN	1	Isoform of Q9BUJ2, Isoform 2 of Heterogeneous nuclear ribonucleoprotein U-like protein 1 OS=Homo sapiens GN=HNRNPUL1;Isoform of Q9BUJ2, Isoform 4 of Heterogeneous nuclear ribonucleoprotein U-like protein 1 OS=Homo sapiens GN=HNRNPUL1;Heterogeneous nuclear ribonucleoprotein U-like protein 1 OS=Homo sapiens GN=HNRNPUL1 PE=1 SV=2;Isoform of Q9BUJ2, Heterogeneous nuclear ribonucleoprotein U-like prot…	22.9	14	0.103	APQQQPPPQQPPPPQPPPQQPPPPPSYSPAR+EALGGQALYPHVLVK+HLPSTEPDPHVVR+NYILDQTNVYGSAQR+QGAPTSFLPPEASQLKPDR+QNQFYDTQVIKQENESGYER+RPLEMEQQQAYRPEMK+RTDEEGKDVPDHAVLEMK+SSGYPLTIEGFAYLWSGAR+WMGIAFR
897a	sp|Q9BRR8|GPTC1_HUMAN	1	G patch domain-containing protein 1 OS=Homo sapiens GN=GPATCH1 PE=1 SV=1	16.2	14	0.097	AALLYASSHSTLSSR+EGWTPSTFVSSR+FNVPDPYPDSTLVGLPR+GLDPHQALFGTSGEHFNLFSGGSER+ILDGFSLASKPLSSK+KEDSISEFLSLAR+LSVGFELLR+QLAAATAPIPGATLLDDLITPAK+RFNVPDPYPDSTLVGLPR+YDTVLKDEEPGDGLYGWTAPR
896a	sp|Q9BRK5|CAB45_HUMAN	1	45 kDa calcium-binding protein OS=Homo sapiens GN=SDF4 PE=1 SV=1	40.1	14	0.108	AVDPDGDGHVSWDEYK+DLGGFDEDAEPR+DLGGFDEDAEPRR+GFHQEVFLGK+GHSEKEVADAIR+LMVIFSK+LNEELKVDEETQEVLENLKDR+QMIAVADENQNHHLEPEEVLK+TAEHFQEAMEESKTHFR+VANREENEILPPDHLNGVK+YSEFFTGSK
856a	sp|Q96J02-2|ITCH_HUMAN sp|Q96J02|ITCH_HUMAN	1	Isoform of Q96J02, Isoform 2 of E3 ubiquitin-protein ligase Itchy homolog OS=Homo sapiens GN=ITCH;E3 ubiquitin-protein ligase Itchy homolog OS=Homo sapiens GN=ITCH PE=1 SV=2	21.7	14	0.081	EFDPLGPLPPGWEK+FIDTGFSLPFYK+FTVDGIPYFVDHNRR+IYYVDHFTR+KNWFGPSPYVEVTVDGQSK+KTLFEDSFQQIMSFSPQDLR+MSDSGSQLGSMGSLTMK+SDVLLGTAALDIYETLK+SHDLKPNGGNILVTEENKEEYIR+SQLQGAMQQFNQR+TTTWQRPTLESVR+TTWDRPEPLPPGWER
836a	sp|Q96AQ6-2|PBIP1_HUMAN sp|Q96AQ6|PBIP1_HUMAN	1	Isoform of Q96AQ6, Isoform 2 of Pre-B-cell leukemia transcription factor-interacting protein 1 OS=Homo sapiens GN=PBXIP1;Pre-B-cell leukemia transcription factor-interacting protein 1 OS=Homo sapiens GN=PBXIP1 PE=1 SV=1	22.8	14	0.11	ALESELQQLR+DSHDPLPSWAELLRPK+ELPLSPAFFGEDGIFR+EQEPELSFLK+EQLQAPVPPDSVPSLQNMGLLLDK+GDPAHAGLAELGHR+GLEEENAQLR+LLGSVQQDLER+LPWAGQLTK+QEGLTFFGTELAPVR+QQELASLLR+QVLPDPEVLEAVGDR+RLLGSVQQDLER
783a	sp|Q8IVF7-3|FMNL3_HUMAN sp|Q8IVF7|FMNL3_HUMAN	1	Isoform of Q8IVF7, Isoform 3 of Formin-like protein 3 OS=Homo sapiens GN=FMNL3;Formin-like protein 3 OS=Homo sapiens GN=FMNL3 PE=1 SV=3	12.7	14	0.087	AAAVSLENVLLDVK+AAAVSLENVLLDVKELGR+GLESVDSEALAR+LGLEEFLQK+LLDLENENMMR+LQSFLDPSVTR+LQSLDLLLDTK+NKWQQQELIAELR+SIEDLQPPSALSAPFTNSLAR+TAEEAYNAVVR+TTPPSVFFPVFVR
714a	sp|Q53GQ0|DHB12_HUMAN	1	Very-long-chain 3-oxoacyl-CoA reductase OS=Homo sapiens GN=HSD17B12 PE=1 SV=2	39.7	14	0.092	GAILNISSGSGMLPVPLLTIYSATK+GVFVQSVLPYFVATK+IRKPTLDKPSPETFVK+ISYSLFTALR+KPTLDKPSPETFVK+SKDKLDQVSSEIK+TIAVDFASEDIYDK+TIAVDFASEDIYDKIK+VWGVGNEAGVGPGLGEWAVVTGSTDGIGK
607a	sp|Q06210-2|GFPT1_HUMAN sp|Q06210|GFPT1_HUMAN	1	Isoform of Q06210, Isoform 2 of Glutamine--fructose-6-phosphate aminotransferase [isomerizing] 1 OS=Homo sapiens GN=GFPT1;Glutamine--fructose-6-phosphate aminotransferase [isomerizing] 1 OS=Homo sapiens GN=GFPT1 PE=1 SV=3	23.5	14	0.099	AVEYYFASDASAVIEHTNR+EIFEQPESVVNTMR+EILETLIK+GALTVGITNTVGSSISR+GSPLLIGVR+GYDFESETDTETIAK+GYDVDFPR+LSTDHIPILYR+MCGIFAYLNYHVPRTRR+SVHFPGQAVGTR+VIFLEDDDVAAVVDGR+VIQQLEGAFALVFK
562a	sp|P61962|DCAF7_HUMAN	1	DDB1- and CUL4-associated factor 7 OS=Homo sapiens GN=DCAF7 PE=1 SV=1	27.5	14	0.106	DMFASVGADGSVR+GVYPDLLATSGDYLR+HLEHSTIIYEDPQHHPLLR+LALGSFVEEYNNK+LMWIPDTK+TQLIAHDKEVYDIAFSR+VNLVSGHVK
478b	sp|P60842|IF4A1_HUMAN	1	Eukaryotic initiation factor 4A-I OS=Homo sapiens GN=EIF4A1 PE=1 SV=1	36.5	14	0.094	DFTVSAMHGDMDQKER+GIDVQQVSLVINYDLPTNR+GIYAYGFEKPSAIQQR+GVAINMVTEEDKR+GYDVIAQAQSGTGK+KVDWLTEK+LNSNTQVVLLSATMPSDVLEVTKK+LQMEAPHIIVGTPGR+MFVLDEADEMLSR+VLITTDLLAR
429a	sp|P23396|RS3_HUMAN	1	40S ribosomal protein S3 OS=Homo sapiens GN=RPS3 PE=1 SV=2	56.4	14	0.099	AELNEFLTR+DEILPTTPISEQK+ELAEDGYSGVEVR+FGFPEGSVELYAEK+FVADGIFK+FVADGIFKAELNEFLTR+FVDGLMIHSGDPVNYYVDTAVR+GGKPEPPAMPQPVPTA+IMLPWDPTGK+IRELTAVVQK+KPLPDHVSIVEPKDEILPTTPISEQK+TEIIILATR
358a	sp|P04843|RPN1_HUMAN	1	Dolichyl-diphosphooligosaccharide--protein glycosyltransferase subunit 1 OS=Homo sapiens GN=RPN1 PE=1 SV=1	25.5	14	0.101	ALTSEIALLQSR+ATSFLLALEPELEAR+DVPAYSQDTFK+FPLFGGWK+IDHILDAL+ISVIVETVYTHVLHPYPTQITQSEK+LAHLGVQVKGEDEEENNLEVR+NIEIDSPYEISR+SEDLLDYGPFR+VTAEVVLAHLGGGSTSR+YDYQRQPDSGISSIR
266a	sp|O00567|NOP56_HUMAN	1	Nucleolar protein 56 OS=Homo sapiens GN=NOP56 PE=1 SV=4	25.1	14	0.108	EAMVQAEEAAAEITR+KFSKEEPVSSGPEEAVGK+LIAHAGSLTNLAK+LLLETHLPSK+LLLETHLPSKK+LSFYETGEIPR+MSQVAPSLSALIGEAVGAR+QKPQEVPQENGMEDPSISFSKPK+VREWYGYHFPELVK+YGLIFHSTFIGR+YPASTVQILGAEK
1052a	sp|Q9Y679-2|AUP1_HUMAN sp|Q9Y679|AUP1_HUMAN	1	Isoform of Q9Y679, Isoform Short of Ancient ubiquitous protein 1 OS=Homo sapiens GN=AUP1;Ancient ubiquitous protein 1 OS=Homo sapiens GN=AUP1 PE=1 SV=1	25.1	14	0.099	EVLPHVPLGVIQR+FPSSGPVTPQPTALTFAK+GTQSLPTASASK+GTQSLPTASASKFPSSGPVTPQPTALTFAK+LPPTPLLLFPEEEATNGR+LRPQSAQSSFPPSPGPSPDVQLATLAQR+QLGEANEEFALR+VKEVLPHVPLGVIQR
1046a	sp|Q9Y4W6|AFG32_HUMAN	1	AFG3-like protein 2 OS=Homo sapiens GN=AFG3L2 PE=1 SV=2	21	14	0.101	EITWKDFVNNYLSK+GAILTGPPGTGK+GMGGLFSVGETTAK+HFEQAIER+ITTGAQDDLRK+QGDMVLEKPYSEATAR+QIFIGPPDIK+STYEEFVEGTGSLDEDTSLPEGLKDWNK+TPVDGQYVWFNIGSVDTFER+VGQISFDLPR+VTFTPGKTPVDGQYVWFNIGSVDTFER+VTQSAYAQIVQFGMNEK
925a	sp|Q9C035|TRIM5_HUMAN	1	Tripartite motif-containing protein 5 OS=Homo sapiens GN=TRIM5 PE=1 SV=1	17.4	14	0.106	GMLEVFR+LQGSVMELLQGVDGVIK+LQGSVMELLQGVDGVIKR+QKQQEAEELEADIREEK+QVSSPKPQIIYGAR+SLTNSETEMVQQTQSLR+YGYWVIGLEEGVK
905a	sp|Q9BU61|NDUF3_HUMAN	1	NADH dehydrogenase [ubiquinone] 1 alpha subcomplex assembly factor 3 OS=Homo sapiens GN=NDUFAF3 PE=1 SV=1	39.1	13	0.088	EAAQAMYIDSYNSR+IEIVVVGTGDR+IEIVVVGTGDRTER+LQSQVLQAMR+LSPADDELYQR+VTGAALIPPPGGTSLTSLGQAAQ
841a	sp|Q96CW5|GCP3_HUMAN	1	Gamma-tubulin complex component 3 OS=Homo sapiens GN=TUBGCP3 PE=1 SV=2	16.3	13	0.099	ATNAQFDSPEILR+AVFDQIIELQNAQDAIYR+DILYVFQGIDGK+EADAALFSELHR+EIEGQWGVTAAEEEEENKR+LAWTLTANQPSSQATTSK+LSELGWLHNK+SEADVAQQFQYAVR+VFNFLWR+VSSYATLFAQALPR+YLLLGQGDFIR
752a	sp|Q6UX04|CWC27_HUMAN	1	Peptidyl-prolyl cis-trans isomerase CWC27 homolog OS=Homo sapiens GN=CWC27 PE=1 SV=1	27.5	13	0.095	EDQTLALLNQFK+GLVAMANAGSHDNGSQFFFTLGR+NFSLLSFGEEAEEEEEEVNR+SEEEEAPPDGAVAEYR+SEEEEAPPDGAVAEYRR+TTAGDIDIELWSK+VTGDTVYNMLR+VVPGFIVQGGDPTGTGSGGESIYGAPFKDEFHSR
646a	sp|Q13573|SNW1_HUMAN	1	SNW domain-containing protein 1 OS=Homo sapiens GN=SNW1 PE=1 SV=1	35.1	13	0.102	AADKLAPAQYIR+DISEVIALGVPNPR+EVMNADDPDLQRPDEEAIKEITEK+GLQTVHINENFAK+GPPSPPAPVMHSPSR+GREGPVQFEEDPFGLDKFLEEAK+LAEALYIADR+LAEALYIADRK+LLEDFGDGGAFPEIHVAQYPLDMGR+NENRDISEVIALGVPNPR+NLDKDMYGDDLEAR+VALEKSVSQKVAAAMPVR+YTPSQQGVAFNSGAK
645a	sp|Q13555-10|KCC2G_HUMAN sp|Q13555-2|KCC2G_HUMAN sp|Q13555-3|KCC2G_HUMAN sp|Q13555-4|KCC2G_HUMAN sp|Q13555-5|KCC2G_HUMAN sp|Q13555-6|KCC2G_HUMAN sp|Q13555-7|KCC2G_HUMAN sp|Q13555-8|KCC2G_HUMAN sp|Q13555-9|KCC2G_HUMAN sp|Q13555|KCC2G_HUMAN tr|A0A0A0MS52|A0A0A0MS52_HUMAN tr|A0A0A0MT11|A0A0A0MT11_HUMAN tr|Q5SWX3|Q5SWX3_HUMAN	1	Isoform of Q13555, Isoform 10 of Calcium/calmodulin-dependent protein kinase type II subunit gamma OS=Homo sapiens GN=CAMK2G;Isoform of Q13555, Isoform 2 of Calcium/calmodulin-dependent protein kinase type II subunit gamma OS=Homo sapiens GN=CAMK2G;Isoform of Q13555, Isoform 3 of Calcium/calmodulin-dependent protein kinase type II subunit gamma OS=Homo sapiens GN=CAMK2G;Isoform of Q13555, Isoform…	19.8	13	0.074	AGAYDFPSPEWDTVTPEAK+DLKPENLLLASK+FTDDYQLFEELGK+FYFENLLSK+ITEQLIEAINNGDFEAYTK+LTQYIDGQGRPR+NLINQMLTINPAK+NLINQMLTINPAKR
640a	sp|Q13425|SNTB2_HUMAN	1	Beta-2-syntrophin OS=Homo sapiens GN=SNTB2 PE=1 SV=1	24.3	13	0.087	AGLVELLLR+GLGPPSPPAPPR+HIAWLAEQAK+IFPGLAADQSR+KPSLVSDLPWEGAAPQSPSFSGSEDSGSPK+KPSLVSDLPWEGAAPQSPSFSGSEDSGSPKHQNSTK+LTIHYENGFTISR+NLSMPDLENR+QEAGGLGISIK+VAAATAAAGAGPAMAVWTR
612a	sp|Q08380|LG3BP_HUMAN	1	Galectin-3-binding protein OS=Homo sapiens GN=LGALS3BP PE=1 SV=1	16.2	13	0.096	ASHEEVEGLVEK+AVDTWSWGER+ELSEALGQIFDSQR+IDITLSSVK+IYTSPTWSAFVTDSSWSAR+KTLQALEFHTVPFQLLAR+TLQALEFHTVPFQLLAR+YSSDYFQAPSDYR
565b	sp|P62191-2|PRS4_HUMAN sp|P62191|PRS4_HUMAN	1	Isoform of P62191, Isoform 2 of 26S protease regulatory subunit 4 OS=Homo sapiens GN=PSMC1;26S protease regulatory subunit 4 OS=Homo sapiens GN=PSMC1 PE=1 SV=1	30.8	13	0.083	APQETYADIGGLDNQIQEIK+AVANQTSATFLR+GVILYGPPGTGK+IETLDPALIRPGR+KQEGTPEGLYL+TMLELLNQLDGFDSR+VAEEHAPSIVFIDEIDAIGTK+VVGSELIQK
538a	sp|P52701|MSH6_HUMAN	1	DNA mismatch repair protein Msh6 OS=Homo sapiens GN=MSH6 PE=1 SV=2	13.7	13	0.088	AAAAPGASPSPGGDAAWSEAGPGPRPLAR+FPDLTVELNR+GGHFYSAKPEILR+GMTSESDSIGLTPGEK+GNWAHSGFPEIAFGR+GTATFDGTAIANAVVK+GTQTYSVLEGDPSENYSK+IIDFLSALEGFK+LLTLIKEL+LSDGIGVMLPQVLK+TLLEEEYFREK+VHVQFFDDSPTR+YQLEIPENFTTR
527a	sp|P50990|TCPQ_HUMAN	1	T-complex protein 1 subunit theta OS=Homo sapiens GN=CCT8 PE=1 SV=4	27.6	13	0.096	AIADTGANVVVTGGK+APGFAQMLK+AVDDGVNTFK+DIDEVSSLLR+DMLEAGILDTYLGK+FAEAFEAIPR+HFSGLEEAVYR+ILGSGISSSSVLHGMVFK+LATNAAVTVLR+LFVTNDAATILR+LVPGGGATEIELAK+QYGNEVFLAK+YNIMLVR
517a	sp|P49327|FAS_HUMAN tr|A0A0U1RQF0|A0A0U1RQF0_HUMAN	1	Fatty acid synthase OS=Homo sapiens GN=FASN PE=1 SV=3;Isoform of P49327, Fatty acid synthase OS=Homo sapiens GN=FASN PE=4 SV=1	6	13	0.095	ADEASELACPTPK+AFEVSENGNLVVSGK+DTVTISGPQAPVFEFVEQLRK+EDGLAQQQTQLNLR+FDASFFGVHPK+GTPLISPLIK+LHLSGIDANPNALFPPVEFPAPR+LPEDPLLSGLLDSPALK+LQVVDQPLPVR+VVVQVLAEEPEAVLK
501a	sp|P46379-2|BAG6_HUMAN sp|P46379-3|BAG6_HUMAN sp|P46379-5|BAG6_HUMAN sp|P46379|BAG6_HUMAN tr|A0A024RCR6|A0A024RCR6_HUMAN tr|A0A0G2JK23|A0A0G2JK23_HUMAN tr|A0A0G2JL47|A0A0G2JL47_HUMAN	1	Isoform of P46379, Isoform 2 of Large proline-rich protein BAG6 OS=Homo sapiens GN=BAG6;Isoform of P46379, Isoform 3 of Large proline-rich protein BAG6 OS=Homo sapiens GN=BAG6;Isoform of P46379, Isoform 5 of Large proline-rich protein BAG6 OS=Homo sapiens GN=BAG6;Large proline-rich protein BAG6 OS=Homo sapiens GN=BAG6 PE=1 SV=2;Isoform of P46379, HLA-B associated transcript 3, isoform CRA_a OS=Ho…	16.3	13	0.088	APAQNPELTPGPAPAGPTPAPETNAPNHPSPAEYVEVLQELQR+APPQTHLPSGASSGTGSASATHGGGSPPGTR+ASPEPQRENASPAPGTTAEEAMSR+DIQTLLSR+ESFSLVQVQPGVDIIR+LINLVGESLR+SFFHQHYLGGQEPTPSNIR+YYEVLGAAATTDYNNNHEGREEDQR
415a	sp|P19338|NUCL_HUMAN	1	Nucleolin OS=Homo sapiens GN=NCL PE=1 SV=3	21.8	13	0.09	EAMEDGEIDGNKVTLDWAKPK+FGYVDFESAEDLEK+GFGFVDFNSEEDAK+GIAYIEFK+GLSEDTTEETLKESFDGSVR+TGISDVFAKNDLAVVDVR+TLVLSNLSYSATEETLQEVFEK+VEGTEPTTAFNLFVGNLNFNK+VTQDELKEVFEDAAEIR
395a	sp|P11940-2|PABP1_HUMAN sp|P11940|PABP1_HUMAN tr|A0A087WTT1|A0A087WTT1_HUMAN tr|E7EQV3|E7EQV3_HUMAN	1	Isoform of P11940, Isoform 2 of Polyadenylate-binding protein 1 OS=Homo sapiens GN=PABPC1;Polyadenylate-binding protein 1 OS=Homo sapiens GN=PABPC1 PE=1 SV=2;Isoform of P11940, Polyadenylate-binding protein OS=Homo sapiens GN=PABPC1 PE=1 SV=1;Isoform of P11940, Polyadenylate-binding protein OS=Homo sapiens GN=PABPC1 PE=1 SV=1	20.5	13	0.087	ALDTMNFDVIK+EFSPFGTITSAK+FGPALSVK+GFGFVSFER+GYGFVHFETQEAAER+IVATKPLYVALAQR+QAHLTNQYMQR+RSLGYAYVNFQQPADAER+SGVGNIFIK
262a	sp|O00425|IF2B3_HUMAN	1	Insulin-like growth factor 2 mRNA-binding protein 3 OS=Homo sapiens GN=IGF2BP3 PE=1 SV=2	19.7	13	0.102	ILAHNNFVGR+ILVPTQFVGAIIGK+IPVSGPFLVK+ITISPLQELTLYNPER+KIEQDTDTKITISPLQELTLYNPER+KIQEILTQVK+LYIGNLSENAAPSDLESIFK+LYIGNLSENAAPSDLESIFKDAK+TVNELQNLSSAEVVVPR+VAYIPDEMAAQQNPLQQPR
254a	sp|O00159-2|MYO1C_HUMAN sp|O00159-3|MYO1C_HUMAN sp|O00159|MYO1C_HUMAN tr|F5H6E2|F5H6E2_HUMAN	1	Isoform of O00159, Isoform 2 of Unconventional myosin-Ic OS=Homo sapiens GN=MYO1C;Isoform of O00159, Isoform 3 of Unconventional myosin-Ic OS=Homo sapiens GN=MYO1C;Unconventional myosin-Ic OS=Homo sapiens GN=MYO1C PE=1 SV=4;Isoform of O00159, Unconventional myosin-Ic OS=Homo sapiens GN=MYO1C PE=1 SV=1	13.3	13	0.092	AVASEIFK+DGTIDFTPGSELLITK+GEELLSPLNLEQAAYAR+GVSFYEVPPHLFAVADTVYR+LLSVEGSTLR+TFTWLVGK+TLFATEDALEVR+VLQALGSEPIQYAVPVVK+VNSININQGSITFAGGPGR+YMDVQFDFK
244a	sp|A0FGR8-2|ESYT2_HUMAN	1	Isoform of A0FGR8, Isoform 2 of Extended synaptotagmin-2 OS=Homo sapiens GN=ESYT2	18.9	13	0.097	AQPPEAGPQGLHDLGR+FQLSNSGPNSTIK+GAEPPGISASTQPASAGR+GWTQWYDLTEDGTRPQAMT+IHFIEAQDLQGKDTYLK+ISSNPNPVVQMSVGHK+ITVPLVSEVQIAQLR+KISSNPNPVVQMSVGHK+LEWLTLMPNASNLDK+LLDEWFTLDEVPK+VGNQIFQSR+VPLSQLLTSEDMTVSQR
127	sp|Q6P5Z2|PKN3_HUMAN	1	Serine/threonine-protein kinase N3 OS=Homo sapiens GN=PKN3 PE=1 SV=1	18.4	13	0.098	AAVPGYPQPSGTPVKPTALTGTLQVR+ALAEAQAQLQESSQK+DLKLDNLLLDAQGFLK+GRGELASEVLAVLK+ILLPGPGPGPAEPVASGPRPWAEQLR+ISSLEASGSPEPGPELLAEELQHR+LALEQLLEQLPPAHPLR+SPAAALASSPSEGWLR+TTNWQALLAR
1058a	tr|A0A096LPI6|A0A096LPI6_HUMAN	1	Uncharacterized protein (Fragment) OS=Homo sapiens PE=4 SV=2	31.5	13	0.079	AGTLLPVIQFLQK+GGAEVQIFAPDVPQMHVIDHTK+GKITDLANLSAANHDAAIFPGGFGAAK+GVEVTVGHEQEEGGKWPYAGTAEAIK+ITDLANLSAANHDAAIFPGGFGAAK
1057a	tr|A0A087WZ13|A0A087WZ13_HUMAN tr|E9PAU2|E9PAU2_HUMAN	1	Isoform of Q8IY67, Ribonucleoprotein PTB-binding 1 OS=Homo sapiens GN=RAVER1 PE=1 SV=1;Isoform of Q8IY67, Ribonucleoprotein PTB-binding 1 OS=Homo sapiens GN=RAVER1 PE=1 SV=1	19.8	13	0.096	AIGSSPLGSGEGLLGLSPGPNGHSHLLK+LLSPLSSAR+LPPEPGLSDSYSFDYPSDMGPR+RPAEGPPTNPPAPGGGSSSSK+SFAHLLPSPEPSPEGSYVGQHSQGLGGHYADSYLK+SSGGSGGGPLSHFYSGSPTSYFTSGLQAGLK
1035a	sp|Q9Y2X3|NOP58_HUMAN	1	Nucleolar protein 58 OS=Homo sapiens GN=NOP58 PE=1 SV=1	28	13	0.098	FQDTAEALAAFTALMEGK+HAASTVQILGAEK+KIEQVDKEDEITEK+LIAHAGSLLNLAK+LSELLPEEVEAEVK+SQMDGLIPGVEPR+TQLYEYLQNR+VKVEEEEEEKVAEEEETSVK+YDAFGEDSSSAMGVENR+YGLIYHASLVGQTSPK
869a	sp|Q96RT1-2|LAP2_HUMAN sp|Q96RT1-3|LAP2_HUMAN sp|Q96RT1-4|LAP2_HUMAN sp|Q96RT1-5|LAP2_HUMAN sp|Q96RT1-6|LAP2_HUMAN sp|Q96RT1-7|LAP2_HUMAN sp|Q96RT1-8|LAP2_HUMAN sp|Q96RT1-9|LAP2_HUMAN sp|Q96RT1|LAP2_HUMAN	1	Isoform of Q96RT1, Isoform 2 of Protein LAP2 OS=Homo sapiens GN=ERBB2IP;Isoform of Q96RT1, Isoform 3 of Protein LAP2 OS=Homo sapiens GN=ERBB2IP;Isoform of Q96RT1, Isoform 4 of Protein LAP2 OS=Homo sapiens GN=ERBB2IP;Isoform of Q96RT1, Isoform 5 of Protein LAP2 OS=Homo sapiens GN=ERBB2IP;Isoform of Q96RT1, Isoform 6 of Protein LAP2 OS=Homo sapiens GN=ERBB2IP;Isoform of Q96RT1, Isoform 7 of Protein…	11.3	12	0.083	AQIPEGDYLSYR+DFNLPEYDLNVEER+GPTSGPQSAPQIYGPPQYNIQYSSSAAVK+ISEPEAEISPGSLPVTANMK+IYDILSDNGPQQPSTTVK+QSSVSSTASVNLGDPGSTR+TFQNTVELIIVR+TLEELYLDANQIEELPK+TMSVSDFNYSR
840a	sp|Q96CU9-3|FXRD1_HUMAN sp|Q96CU9|FXRD1_HUMAN	1	Isoform of Q96CU9, Isoform 3 of FAD-dependent oxidoreductase domain-containing protein 1 OS=Homo sapiens GN=FOXRED1;FAD-dependent oxidoreductase domain-containing protein 1 OS=Homo sapiens GN=FOXRED1 PE=1 SV=2	18.2	12	0.092	FNPSGYLLLASEK+FNPSGYLLLASEKDAAAMESNVK+FQTIDLSPFLFTR+GRFQTIDLSPFLFTR+MLTTDDKAVVLKR+NINEYLAVVDAPPLDLR+VPAFETLK+VSLMSPDQLR
829a	sp|Q92947|GCDH_HUMAN	1	Glutaryl-CoA dehydrogenase, mitochondrial OS=Homo sapiens GN=GCDH PE=1 SV=1	25.3	12	0.086	AAPEMVSLLK+AITGIQAFTASK+DMLGGNGISDEYHVIR+EIISEMGELGVLGPTIK+HAMNLEAVNTYEGTHDIHALILGR+MQFGVPLAR+SAMSVQSSLVMHPIYAYGSEEQR
813a	sp|Q8WUF5|IASPP_HUMAN	1	RelA-associated inhibitor OS=Homo sapiens GN=PPP1R13L PE=1 SV=4	21.5	12	0.082	AWNESDLDVAYEK+DGPEETDWWWAALHGQEGYVPR+ESSLDGLGGTGKDNLTSATLPR+GPSPRPPATAYDAPASAFGSSLLGSGGSAFAPPLR+GSPLAEGPQAFFPER+LDVFARPASPSLQLLPWR+QLESLWSDSPAPPGPQAGPPSRPPR+QQGPPTPFDFLGR+TPLYLQPDAYGSLDR
760a	sp|Q7L2E3-2|DHX30_HUMAN sp|Q7L2E3-3|DHX30_HUMAN sp|Q7L2E3|DHX30_HUMAN tr|H7BXY3|H7BXY3_HUMAN	1	Isoform of Q7L2E3, Isoform 2 of Putative ATP-dependent RNA helicase DHX30 OS=Homo sapiens GN=DHX30;Isoform of Q7L2E3, Isoform 3 of Putative ATP-dependent RNA helicase DHX30 OS=Homo sapiens GN=DHX30;Putative ATP-dependent RNA helicase DHX30 OS=Homo sapiens GN=DHX30 PE=1 SV=1;Isoform of Q7L2E3, Putative ATP-dependent RNA helicase DHX30 OS=Homo sapiens GN=DHX30 PE=1 SV=1	12.6	12	0.085	ATISLSDSDLLR+AVAGWEEVLR+DSGPLSDPITGKPYVPLLEAEEVR+ENYLEENLLYAPSLR+GSSFEMTDDDSAIR+GVLMAGLYPNLIQVR+IIAELLR+LQSDDILPLGK+LSQSLLELWR+MVPFQVPEILR+TPLENLVLQAK+VIQIATSSSTAK
736a	sp|Q6IAN0|DRS7B_HUMAN tr|A0A0C4DGQ8|A0A0C4DGQ8_HUMAN	1	Dehydrogenase/reductase SDR family member 7B OS=Homo sapiens GN=DHRS7B PE=1 SV=2;Isoform of Q6IAN0, Dehydrogenase/reductase SDR family member 7B OS=Homo sapiens GN=DHRS7B PE=1 SV=1	28.7	12	0.095	GTIMDTTVDVDKR+NGGALEELIR+RQGHIVAISSIQGK+RVMETNYFGPVALTKALLPSMIK+SPVEVAQDVLAAVGK+SPVEVAQDVLAAVGKK+TLAPGLFFSLMASR+VMETNYFGPVALTK
613a	sp|Q09161|NCBP1_HUMAN	1	Nuclear cap-binding protein subunit 1 OS=Homo sapiens GN=NCBP1 PE=1 SV=1	14.9	12	0.086	ANNYNEAVYLVR+ATNDEIFSILK+DAEMDRIFANTESYLK+DVPNPNQDDDDDEGFSFNPLK+IFANTESYLK+LFVWEILHSTIR+LTIYTTLVGLLNAR+MFDYTDDPEGPVMPGSHSVER+SFSHSFSALAK
539a	sp|P53618|COPB_HUMAN	1	Coatomer subunit beta OS=Homo sapiens GN=COPB1 PE=1 SV=3	17.4	12	0.08	DLQHPNEFIR+EAGELKPEEEITVGPVQK+LKEAELLEPLMPAIR+LVTEMGTYATQSALSSSRPTK+NAVLAIYTIYR+NVEELVIVLKK+NVTVQPDDPISFMQLTAK+SIFGEDALANVSIEKPIHQGPDAAVTGHIR+SLGEIPIVESEIKK+YEAAGTLVTLSSAPTAIK
528a	sp|P50991|TCPD_HUMAN	1	T-complex protein 1 subunit delta OS=Homo sapiens GN=CCT4 PE=1 SV=4	23.6	12	0.091	ALIAGGGAPEIELALR+AYILNLVK+DALSDLALHFLNK+GIHPTIISESFQK+LVIEEAER+MIQDGKGDVTITNDGATILK+TDMDNQIVVSDYAQMDR+VIDPATATSVDLR+VVSQYSSLLSPMSVNAVMK
480a	sp|P39656-3|OST48_HUMAN sp|P39656|OST48_HUMAN tr|A0A0C4DGS1|A0A0C4DGS1_HUMAN	1	Isoform of P39656, Isoform 3 of Dolichyl-diphosphooligosaccharide--protein glycosyltransferase 48 kDa subunit OS=Homo sapiens GN=DDOST;Dolichyl-diphosphooligosaccharide--protein glycosyltransferase 48 kDa subunit OS=Homo sapiens GN=DDOST PE=1 SV=4;Isoform of P39656, Dolichyl-diphosphooligosaccharide--protein glycosyltransferase 48 kDa subunit OS=Homo sapiens GN=DDOST PE=1 SV=1	22.8	12	0.085	GFELTFK+LPDVYGVFQFK+NTLLIAGLQAR+SSLNPILFR+TADDPSLSLIK+TLVLLDNLNVR+WVFKEEGVLR+WVPFDGDDIQLEFVR+YSQTGNYELAVALSR
460a	sp|P33993|MCM7_HUMAN	1	DNA replication licensing factor MCM7 OS=Homo sapiens GN=MCM7 PE=1 SV=4	18.6	12	0.083	AGILTTLNAR+ALLLLLVGGVDQSPR+GSSGVGLTAAVLR+IAQPGDHVSVTGIFLPILR+LFADAVQELLPQYK+MVDVVEKEDVNEAIR+QPPSQFEPLDMK+SITVLVEGENTR+SLEQNIQLPAALLSR+SQLLSYIDR
440a	sp|P26373|RL13_HUMAN	1	60S ribosomal protein L13 OS=Homo sapiens GN=RPL13 PE=1 SV=4	39.8	12	0.084	GFSLEELR+KGDSSAEELKLATQLTGPVMPVR+LATQLTGPVMPVR+NGMVLKPHFHK+NKSTESLQANVQR+RVATWFNQPAR+SKLILFPR+STESLQANVQR+VATWFNQPAR+VITEEEKNFK
382a	sp|P0CG47|UBB_HUMAN sp|P0CG48|UBC_HUMAN sp|P62979|RS27A_HUMAN sp|P62987|RL40_HUMAN tr|B4DV12|B4DV12_HUMAN tr|F5GXK7|F5GXK7_HUMAN tr|F5GYU3|F5GYU3_HUMAN tr|F5H265|F5H265_HUMAN tr|F5H2Z3|F5H2Z3_HUMAN tr|F5H388|F5H388_HUMAN tr|F5H6Q2|F5H6Q2_HUMAN tr|F5H747|F5H747_HUMAN tr|J3QKN0|J3QKN0_HUMAN tr|J3QS39|J3QS39_HUMAN tr|J3QTR3|J3QTR3_HUMAN tr|Q5PY61|Q5PY61_HUMAN tr|Q96C32|Q96C32_HUMAN	1	Polyubiquitin-B OS=Homo sapiens GN=UBB PE=1 SV=1;Polyubiquitin-C OS=Homo sapiens GN=UBC PE=1 SV=3;Ubiquitin-40S ribosomal protein S27a OS=Homo sapiens GN=RPS27A PE=1 SV=2;Ubiquitin-60S ribosomal protein L40 OS=Homo sapiens GN=UBA52 PE=1 SV=2;Isoform of P0CG47, Polyubiquitin-B OS=Homo sapiens GN=UBB PE=1 SV=1;Isoform of P0CG48, Polyubiquitin-C (Fragment) OS=Homo sapiens GN=UBC PE=1 SV=2;Isoform of…	72.3	12	0.082	AKIQDKEGIPPDQQR+ESTLHLVLR+IQDKEGIPPDQQR+QLEDGRTLSDYNIQK+TITLEVEPSDTIENVK+TLSDYNIQK+TLSDYNIQKESTLHLVLR
376d	sp|Q12931-2|TRAP1_HUMAN sp|Q12931|TRAP1_HUMAN	1	Isoform of Q12931, Isoform 2 of Heat shock protein 75 kDa, mitochondrial OS=Homo sapiens GN=TRAP1;Heat shock protein 75 kDa, mitochondrial OS=Homo sapiens GN=TRAP1 PE=1 SV=3	18.1	12	0.076	AFLDALQNQAEASSK+AQLLQPTLEINPR+ELGSSVALYSR+GVVDSEDIPLNLSR+SAAPGSLGYQWLSDGSGVFEIAEASGVR+SIFYVPDMKPSMFDVSR+YESSALPSGQLTSLSEYASR
369a	sp|P06748-2|NPM_HUMAN sp|P06748|NPM_HUMAN	1	Isoform of P06748, Isoform 2 of Nucleophosmin OS=Homo sapiens GN=NPM1;Nucleophosmin OS=Homo sapiens GN=NPM1 PE=1 SV=2	27.2	12	0.091	GPSSVEDIK+MSVQPTVSLGGFEITPPVVLR+MTDQEAIQDLWQWR+TVSLGAGAKDELHIVEAEAMNYEGSPIK
342a	sp|O95347-2|SMC2_HUMAN sp|O95347|SMC2_HUMAN	1	Isoform of O95347, Isoform 2 of Structural maintenance of chromosomes protein 2 OS=Homo sapiens GN=SMC2;Structural maintenance of chromosomes protein 2 OS=Homo sapiens GN=SMC2 PE=1 SV=2	12.6	12	0.079	ALEEELAGLKNTAEK+ASNLQDLVYK+FQELKDVQDELR+GLVASLISVK+HLFGQPNSAYDFK+LYNVVVDTEVTGK+QQLEAVNEAIK+TIEESEETLKNTK+TILEEEITPTIQK+TVTLGGDVFDPHGTLSGGAR+YTIIPLNK
333a	sp|O94813|SLIT2_HUMAN tr|X6R3P0|X6R3P0_HUMAN	1	Slit homolog 2 protein OS=Homo sapiens GN=SLIT2 PE=1 SV=1;Isoform of O94813, Slit homolog 2 protein OS=Homo sapiens GN=SLIT2 PE=1 SV=1	8.4	12	0.089	DVTELYLDGNQFTLVPK+EQYFIPGTEDYR+ESYLQIPSAK+GLTEIPTNLPETITEIR+GLTEIPTNLPETITEIRLEQNTIK+IDLSNNQISELAPDAFQGLR+LNNNEFTVLEATGIFK+LYRLDLSENQIQAIPR+NLYINSELQDFQK+RIDLSNNQISELAPDAFQGLR
320a	sp|O75396|SC22B_HUMAN	1	Vesicle-trafficking protein SEC22b OS=Homo sapiens GN=SEC22B PE=1 SV=4	34.4	12	0.089	DLQQYQSQAK+GEALSALDSK+IMVANIEEVLQR+IMVANIEEVLQRGEALSALDSK+KLYIDSCAR+NLGSINTELQDVQR+VADGLPLAASMQEDEQSGR
255a	sp|O00165|HAX1_HUMAN	1	HCLS1-associated protein X-1 OS=Homo sapiens GN=HAX1 PE=1 SV=2	50.9	12	0.079	DFNSIFSDMGAWTLPSHPPELPGPESETPGER+DSMLKYPDSHQPR+FDDVWPMDPHPR+FHSPQHPPEEFGFGFSFSPGGGIR+GFFGFPGPR+IFGGVLESDAR+RTVVDSEGRTETTVTR+TREDNDLDSQVSQEGLGPVLQPQPK
203	sp|Q9NR30-2|DDX21_HUMAN sp|Q9NR30|DDX21_HUMAN	1	Isoform of Q9NR30, Isoform 2 of Nucleolar RNA helicase 2 OS=Homo sapiens GN=DDX21;Nucleolar RNA helicase 2 OS=Homo sapiens GN=DDX21 PE=1 SV=5	16.1	12	0.068	APQVLVLAPTR+EGAFSNFPISEETIK+ELANQVSKDFSDITK+GVTFLFPIQAK+IGVPSATEIIK+LLDSVPPTAISHFK+NGIDILVGTPGR+NGSFGVLVATNVAAR+TFSFAIPLIEK+VLVATNVAAR
178	sp|Q99459|CDC5L_HUMAN	1	Cell division cycle 5-like protein OS=Homo sapiens GN=CDC5L PE=1 SV=2	22.3	12	0.089	DLPRPSEVNETILRPLNVEPPLTDLQK+ESDLPSAILQTSGVSEFTK+ILQEAQNLMALTNVDTPLK+KESDLPSAILQTSGVSEFTKK+LGLLGLPAPK+LVLPAPQISDAELQEVVK+QTAEESGITNSASSTLLSEYNVTNNSVALR+QVVQTPNTVLSTPFR+SKLVLPAPQISDAELQEVVK+TFEELKKHEDSAIPR+TVGFGTNNSEHITYLEHNPYEK
177	sp|Q96T37-2|RBM15_HUMAN sp|Q96T37-3|RBM15_HUMAN sp|Q96T37-4|RBM15_HUMAN sp|Q96T37|RBM15_HUMAN tr|A0A087WWP4|A0A087WWP4_HUMAN	1	Isoform of Q96T37, Isoform 2 of Putative RNA-binding protein 15 OS=Homo sapiens GN=RBM15;Isoform of Q96T37, Isoform 3 of Putative RNA-binding protein 15 OS=Homo sapiens GN=RBM15;Isoform of Q96T37, Isoform 4 of Putative RNA-binding protein 15 OS=Homo sapiens GN=RBM15;Putative RNA-binding protein 15 OS=Homo sapiens GN=RBM15 PE=1 SV=2;Isoform of Q96T37, Putative RNA-binding protein 15 OS=Homo sapien…	20.3	12	0.087	GQTSTYGFLK+ISELGSQLSDEAVEDGLFHEFKR+LPPPPPPPLPR+LQQLALGR+QAAGVISLPVGGNK+SSGAASSAPGGGDGAEYK+TAATSVPAYEPLDSLDR+VAFVNFR+VAGPNGYAILLAVPGSSDSR+VGAGAGAAPFREVDEISPEDDQR+VRPAYSLEPR+YQQQYLQPLPLTHYELVTDAFGHR
1056a	sp|Q9Y6N5|SQRD_HUMAN	1	Sulfide:quinone oxidoreductase, mitochondrial OS=Homo sapiens GN=SQRDL PE=1 SV=1	27.1	12	0.091	ANIIFNTSLGAIFGVK+GYWGGPAFLR+HFYQPIWTLVGAGAK+IGSNYSVK+KVGAENVAIVEPSER+KYADALQEIIQER+QLSSSGRPTASVIPSGVEWIK+SKANIIFNTSLGAIFGVK+VGAENVAIVEPSER+VILAEFDYKAEPLETFPFDQSK+YADALQEIIQER
980a	sp|Q9P0J0-2|NDUAD_HUMAN sp|Q9P0J0|NDUAD_HUMAN	1	Isoform of Q9P0J0, Isoform 2 of NADH dehydrogenase [ubiquinone] 1 alpha subcomplex subunit 13 OS=Homo sapiens GN=NDUFA13;NADH dehydrogenase [ubiquinone] 1 alpha subcomplex subunit 13 OS=Homo sapiens GN=NDUFA13 PE=1 SV=3	50	12	0.083	ENLEEEAIIMKDVPDWK+IALLPLLQAETDR+IALLPLLQAETDRR+LQIEDFEAR+RLQIEDFEAR+VKQDMPPPGGYGPIDYKR+WVPPLIGELYGLR
899a	sp|Q9BSJ2-4|GCP2_HUMAN sp|Q9BSJ2|GCP2_HUMAN	1	Isoform of Q9BSJ2, Isoform 3 of Gamma-tubulin complex component 2 OS=Homo sapiens GN=TUBGCP2;Gamma-tubulin complex component 2 OS=Homo sapiens GN=TUBGCP2 PE=1 SV=2	17.4	11	0.084	AELAAAAVGSSTTSINVPAAASK+ATPQVPVLR+ERAELAAAAVGSSTTSINVPAAASK+IQEDYNDKYWDQR+ISMQELEELRK+KQLGSVATGSTLQQSLELK+LDGELGGQTLEHSTVLGLPAGAEER+LTEDKETLQYLQQNAK+QLGSVATGSTLQQSLELK+VHGGDGAEVYIDLLQK+VLLDFLMEEK+YTIVQQQIPSFLQK
885a	sp|Q99714-2|HCD2_HUMAN sp|Q99714|HCD2_HUMAN	1	Isoform of Q99714, Isoform 2 of 3-hydroxyacyl-CoA dehydrogenase type-2 OS=Homo sapiens GN=HSD17B10;3-hydroxyacyl-CoA dehydrogenase type-2 OS=Homo sapiens GN=HSD17B10 PE=1 SV=3	38.5	11	0.085	GGIVGMTLPIAR+GLVAVITGGASGLGLATAER+GVIINTASVAAFEGQVGQAAYSASK+LVAGEMGQNEPDQGGQR+LVGQGASAVLLDLPNSGGEAQAK
853a	sp|Q96HC4|PDLI5_HUMAN	1	PDZ and LIM domain protein 5 OS=Homo sapiens GN=PDLIM5 PE=1 SV=5	23	11	0.076	ASAAPKPEPVPVQK+EVVKPVPITSPAVSK+GPFLVALGK+ILAQITGTEHLKESEADNTK+ISNSATYSGSVAPANSALGQTQPSDQDTLVQR+KANNSQEPSPQLASSVASTR+LIEDTEDWRPR+SPSWQRPNQGVPSTGR
842a	sp|Q96D53|ADCK4_HUMAN	1	AarF domain-containing protein kinase 4 OS=Homo sapiens GN=ADCK4 PE=1 SV=2	22.8	11	0.083	EFGTEFTDHYIEVVK+FLTGFETK+IQDLIPVLLR+LQSEGGSGLDSSPFLSEANAER+QLLANDPFFR+VASLEEVPFAAASIGQVHQGLLR+VGQMLSIQDNSFISPQLQHIFER+VLEEELGRDWQAK
833a	sp|Q969V3-2|NCLN_HUMAN sp|Q969V3|NCLN_HUMAN	1	Isoform of Q969V3, Isoform 2 of Nicalin OS=Homo sapiens GN=NCLN;Nicalin OS=Homo sapiens GN=NCLN PE=1 SV=2	25.3	11	0.083	AAQLVDKDSTFLSTLEHHLSR+DPEFVFYDQLK+ELETVAAHQFPEVR+INLAEDVLAWEHER+LLDFSYEQYQK+MQQYDLQGQPYGTR+QSAGAVVIILPR+QTQAASASQGSASAAEVLLR+THAAYNLLFFASGGGK+TMAAEVLSR
797a	sp|Q8N5F7|NKAP_HUMAN	1	NF-kappa-B-activating protein OS=Homo sapiens GN=NKAP PE=1 SV=1	21.4	11	0.081	AEEPSDLIGPEAPK+ALASFNQEER+IGELGAPEVWGLSPK+SGDRNGLTHQLGGLSQGSR+TKAEEPSDLIGPEAPK+TLTSQDDKPLNYGHALLPGEGAAMAEYVK
762a	sp|Q7Z2W4|ZCCHV_HUMAN	1	Zinc finger CCCH-type antiviral protein 1 OS=Homo sapiens GN=ZC3HAV1 PE=1 SV=3	16.6	11	0.078	ASLEDAPVDDLTR+ATDLGGTSQAGTSQR+FFQGSQEFLASASASAER+FLENGSQEDLLHGNPGSTYLASNSTSAPNWK+LSTPSSVTKPANSVFTTK+SNPSVFVIFQK+SSLGSLQTPEAVTTR+TVFSPTLPAAR+VALVNDSLSDVTSTTSSR
755a	sp|Q6Y7W6-4|PERQ2_HUMAN sp|Q6Y7W6-5|PERQ2_HUMAN sp|Q6Y7W6|PERQ2_HUMAN	1	Isoform of Q6Y7W6, Isoform 3 of PERQ amino acid-rich with GYF domain-containing protein 2 OS=Homo sapiens GN=GIGYF2;Isoform of Q6Y7W6, Isoform 4 of PERQ amino acid-rich with GYF domain-containing protein 2 OS=Homo sapiens GN=GIGYF2;PERQ amino acid-rich with GYF domain-containing protein 2 OS=Homo sapiens GN=GIGYF2 PE=1 SV=1	10.3	11	0.079	AALSSQQQQQLALLLQQFQTLK+ADPSLLGFSVNASSER+ALSSGGSITSPPLSPALPK+AYLGDTSEAKEFAK+DVGRPNFEEGGPTSVGR+EVESPYEVHDYIR+SLLEIQQEEAR+VPFSPGPAPPPHMGELDQER
685a	sp|Q15287-2|RNPS1_HUMAN sp|Q15287-3|RNPS1_HUMAN sp|Q15287|RNPS1_HUMAN tr|H3BMM9|H3BMM9_HUMAN tr|H3BTC0|H3BTC0_HUMAN tr|H3BV80|H3BV80_HUMAN	1	Isoform of Q15287, Isoform 2 of RNA-binding protein with serine-rich domain 1 OS=Homo sapiens GN=RNPS1;Isoform of Q15287, Isoform 3 of RNA-binding protein with serine-rich domain 1 OS=Homo sapiens GN=RNPS1;RNA-binding protein with serine-rich domain 1 OS=Homo sapiens GN=RNPS1 PE=1 SV=1;Isoform of Q15287, RNA-binding protein with serine-rich domain 1 (Fragment) OS=Homo sapiens GN=RNPS1 PE=1 SV=1;I…	25	11	0.081	DHIMEIFSTYGK+GYAYVEFENPDEAEK+HMDGGQIDGQEITATAVLAPWPRPPPR+MLPPPPMWR+NVTKDHIMEIFSTYGK
677a	sp|Q14999-2|CUL7_HUMAN sp|Q14999|CUL7_HUMAN	1	Isoform of Q14999, Isoform 2 of Cullin-7 OS=Homo sapiens GN=CUL7;Cullin-7 OS=Homo sapiens GN=CUL7 PE=1 SV=2	9.4	11	0.075	FLPDDEAAQALGK+GLEILGPKPTFWPVFR+ILLDLEQALSSEGTQENK+MLDDYEEISAGDEGEFR+QLTLLVASEDSSYMPAR+QPQPFLALMQSLDTPETNR+QSNNGVPPVQVFWESTGR+SEFASGNTYALYVR+SPGSIFQPQLADVSPGLPAAQAQPSFR
675a	sp|Q14978-2|NOLC1_HUMAN tr|A0A0A0MRM9|A0A0A0MRM9_HUMAN	1	Isoform of Q14978, Isoform Beta of Nucleolar and coiled-body phosphoprotein 1 OS=Homo sapiens GN=NOLC1;Isoform of Q14978, Nucleolar and coiled-body phosphoprotein 1 (Fragment) OS=Homo sapiens GN=NOLC1 PE=1 SV=1	11.6	11	0.066	AALSLPAK+DNQLSEVANK+KVWTITSVR+LQTPNTFPK+NKPGPYSSVPPPSAPPPK+NKPGPYSSVPPPSAPPPKK+RVVPSDLYPLVLGFLR+VREEEIEVDSR
674a	sp|Q14974|IMB1_HUMAN	1	Importin subunit beta-1 OS=Homo sapiens GN=KPNB1 PE=1 SV=2	8.9	11	0.08	AAVENLPTFLVELSR+GALQYLVPILTQTLTK+KVQHQDALQISDVVMASLLR+LAATNALLNSLEFTK+VLANPGNSQVAR
661a	sp|Q14244-3|MAP7_HUMAN sp|Q14244-6|MAP7_HUMAN sp|Q14244-7|MAP7_HUMAN sp|Q14244|MAP7_HUMAN tr|A0A087WZ40|A0A087WZ40_HUMAN	1	Isoform of Q14244, Isoform 3 of Ensconsin OS=Homo sapiens GN=MAP7;Isoform of Q14244, Isoform 6 of Ensconsin OS=Homo sapiens GN=MAP7;Isoform of Q14244, Isoform 7 of Ensconsin OS=Homo sapiens GN=MAP7;Ensconsin OS=Homo sapiens GN=MAP7 PE=1 SV=1;Isoform of Q14244, Ensconsin OS=Homo sapiens GN=MAP7 PE=1 SV=1	17.4	11	0.072	APLVKVEEATVEER+ERENVLFLTSGTR+LFVTPPEGSSR+LLTPTHSFLAR+LQLSPWESSVVNR+LSSSSATLLNSPDR+NASSRPASAISGQNNNHSGNKPDPPPVLR+RLQLSPWESSVVNR+YVDPVISK
650a	sp|Q13724-2|MOGS_HUMAN sp|Q13724|MOGS_HUMAN	1	Isoform of Q13724, Isoform 2 of Mannosyl-oligosaccharide glucosidase OS=Homo sapiens GN=MOGS;Mannosyl-oligosaccharide glucosidase OS=Homo sapiens GN=MOGS PE=1 SV=5	15.2	11	0.079	ANVVGNVWR+EALGHWLGLLNADGWIGR+FISGHTSELGDFR+FTLLPPTSPGDTAPK+GFLWDEGFHQLVVQR+HLWSPFGLR+LGPLLDILADSR+TLPSGLDDYPR+YLGLPGSLK
624a	sp|Q12979-4|ABR_HUMAN sp|Q12979|ABR_HUMAN	1	Isoform of Q12979, Isoform 4 of Active breakpoint cluster region-related protein OS=Homo sapiens GN=ABR;Active breakpoint cluster region-related protein OS=Homo sapiens GN=ABR PE=2 SV=2	18.6	11	0.069	DSKDSHTSVTMEALLYKPIDR+ELPEPLLTDR+GIEEVGIYR+GQIQLDPQTVETK+HTPVDHPDYPLLQDALR+ISGVATDIQALK+MSLHNLATVFGPTLLRPSEVESK+SQGGGDGVSPTPPEGLAPGVEAGK+STLVLHDLLK+SYLFLLSSDYER
620a	sp|Q12905|ILF2_HUMAN tr|B4DY09|B4DY09_HUMAN	1	Interleukin enhancer-binding factor 2 OS=Homo sapiens GN=ILF2 PE=1 SV=2;Isoform of Q12905, Interleukin enhancer-binding factor 2 OS=Homo sapiens GN=ILF2 PE=1 SV=1	31.8	11	0.07	ILGQEGDASYLASEISTWDGVIVTPSEK+ILITTVPPNLR+ILPTLEAVAALGNK+NQDLAPNSAEQASILSLVTK+RNQDLAPNSAEQASILSLVTK+VKPAPDETSFSEALLK+VLQSALAAIR+WFEENASQSTVK
546a	sp|P55316|FOXG1_HUMAN	1	Forkhead box protein G1 OS=Homo sapiens GN=FOXG1 PE=1 SV=2	23.1	11	0.079	ADGLGGKGEPGGGPGELAPVGPDEKEK+AGSLYWPMSPFLSLHHPR+GAPAADDDKGPQQLLLPPPPPPPPAAALDGAK+HYDDPGKGNYWMLDPSSDDVFIGGTTGK+QGWQNSIR
545a	sp|P55209-2|NP1L1_HUMAN sp|P55209|NP1L1_HUMAN tr|F5H4R6|F5H4R6_HUMAN tr|F8VY35|F8VY35_HUMAN tr|F8W020|F8W020_HUMAN tr|F8W0J6|F8W0J6_HUMAN tr|H0YIV4|H0YIV4_HUMAN	1	Isoform of P55209, Isoform 2 of Nucleosome assembly protein 1-like 1 OS=Homo sapiens GN=NAP1L1;Nucleosome assembly protein 1-like 1 OS=Homo sapiens GN=NAP1L1 PE=1 SV=1;Isoform of P55209, Nucleosome assembly protein 1-like 1 OS=Homo sapiens GN=NAP1L1 PE=1 SV=1;Isoform of P55209, Nucleosome assembly protein 1-like 1 (Fragment) OS=Homo sapiens GN=NAP1L1 PE=1 SV=1;Isoform of P55209, Nucleosome assemb…	42.5	11	0.079	FYEEVHDLER+GIPEFWLTVFK+KYAVLYQPLFDKR+LDGLVETPTGYIESLPR+NVDLLSDMVQEHDEPILK+QLTVQMMQNPQILAALQER+YAVLYQPLFDKR
534a	sp|P51648-2|AL3A2_HUMAN sp|P51648|AL3A2_HUMAN tr|J3QRD1|J3QRD1_HUMAN	1	Isoform of P51648, Isoform 2 of Fatty aldehyde dehydrogenase OS=Homo sapiens GN=ALDH3A2;Fatty aldehyde dehydrogenase OS=Homo sapiens GN=ALDH3A2 PE=1 SV=1;Isoform of P51648, Fatty aldehyde dehydrogenase OS=Homo sapiens GN=ALDH3A2 PE=1 SV=1	26.5	11	0.082	EFYGENIKESPDYER+FDHIFYTGNTAVGK+HLTPVTLELGGK+IAFGGETDEATR+ILSLLEGQK+NVDEAINFINER+VMQEEIFGPILPIVPVK+YIAPTVLTDVDPK
518a	sp|P49368|TCPG_HUMAN tr|B4DUR8|B4DUR8_HUMAN	1	T-complex protein 1 subunit gamma OS=Homo sapiens GN=CCT3 PE=1 SV=4;Isoform of P49368, T-complex protein 1 subunit gamma OS=Homo sapiens GN=CCT3 PE=1 SV=1	28.2	11	0.086	ALDDMISTLKK+AVAQALEVIPR+EDDVGTGAGLLEIKK+ELGIWEPLAVK+GISDLAQHYLMR+IVLLDSSLEYK+KALDDMISTLKK+KGESQTDIEITR+MLLDPMGGIVMTNDGNAILR+NVLLDPQLVPGGGASEMAVAHALTEK+TAVETAVLLLR
483a	sp|P40937-2|RFC5_HUMAN sp|P40937|RFC5_HUMAN	1	Isoform of P40937, Isoform 2 of Replication factor C subunit 5 OS=Homo sapiens GN=RFC5;Replication factor C subunit 5 OS=Homo sapiens GN=RFC5 PE=1 SV=1	40.4	11	0.08	ALNILQSTNMAFGK+FGPLTPELMVPR+FINEDRLPHLLLYGPPGTGK+GPILSFASTR+IQLSSLIAAFQVTR+LEHVVEEEKVDISEDGMK+LVILDEADAMTQDAQNALR+LVILDEADAMTQDAQNALRR+YRPQTLNDLISHQDILSTIQK
471a	sp|P35998|PRS7_HUMAN	1	26S protease regulatory subunit 7 OS=Homo sapiens GN=PSMC2 PE=1 SV=3	28.2	11	0.071	FDDGAGGDNEVQR+FVNLGIEPPK+FVNLGIEPPKGVLLFGPPGTGK+FVVDLSDQVAPTDIEEGMR+IINADSEDPKYIINVK+KIEFSLPDLEGR+LREVVETPLLHPER+QVEDDIQQLLK+TMLELINQLDGFDPR
454c	sp|P55795|HNRH2_HUMAN	1	Heterogeneous nuclear ribonucleoprotein H2 OS=Homo sapiens GN=HNRNPH2 PE=1 SV=1	15.8	11	0.052	ATENDIYNFFSPLNPMR+HTGPNSPDTANDGFVR+SNSVEMDWVLK+STGEAFVQFASQEIAEK+VHIEIGPDGR
420a	sp|P21333-2|FLNA_HUMAN sp|P21333|FLNA_HUMAN tr|A0A087WWY3|A0A087WWY3_HUMAN tr|Q5HY54|Q5HY54_HUMAN tr|Q60FE5|Q60FE5_HUMAN	1	Isoform of P21333, Isoform 2 of Filamin-A OS=Homo sapiens GN=FLNA;Filamin-A OS=Homo sapiens GN=FLNA PE=1 SV=4;Isoform of P21333, Filamin-A OS=Homo sapiens GN=FLNA PE=1 SV=1;Isoform of P21333, Filamin-A OS=Homo sapiens GN=FLNA PE=1 SV=1;Isoform of P21333, Filamin A OS=Homo sapiens GN=FLNA PE=1 SV=1	7.4	11	0.074	AFGPGLQGGSAGSPAR+FNEEHIPDSPFVVPVASPSGDAR+GAGTGGLGLAVEGPSEAK+GLVEPVDVVDNADGTQTVNYVPSR+IANLQTDLSDGLR+LIALLEVLSQK+SAGQGEVLVYVEDPAGHQEEAK+TGVAVNKPAEFTVDAK+VTAQGPGLEPSGNIANK+YGGDEIPFSPYR
402a	sp|P14923|PLAK_HUMAN	1	Junction plakoglobin OS=Homo sapiens GN=JUP PE=1 SV=3	18.3	11	0.083	ALMGSPQLVAAVVR+EGLLAIFK+LAEPSQLLK+LIILANGGPQALVQIMR+LLNDEDPVVVTK+LLNQPNQWPLVK+NLSDVATKQEGLESVLK+SAIVHLINYQDDAELATR+TLVTQNSGVEALIHAILR+VSVELTNSLFK
401a	sp|P14868|SYDC_HUMAN	1	Aspartate--tRNA ligase, cytoplasmic OS=Homo sapiens GN=DARS PE=1 SV=2	25	11	0.077	EAGVEMGDEDDLSTPNEK+FGAPPHAGGGIGLER+FLEPTLR+IHDPQLLTER+IISAASEGGANVFTVSYFK+LPLQLDDAVRPEAEGEEEGR+VFSIGPVFR+VTMLFLGLHNVR+YGISSMIQSQEKPDR
399a	sp|P14618|KPYM_HUMAN	1	Pyruvate kinase PKM OS=Homo sapiens GN=PKM PE=1 SV=4	19.8	11	0.074	EAEAAIYHLQLFEELRR+GDLGIEIPAEK+LAPITSDPTEATAVGAVEASFK+LDIDSPPITAR+RFDEILEASDGIMVAR+TATESFASDPILYRPVAVALDTK+TATESFASDPILYRPVAVALDTKGPEIR
368a	sp|P06733|ENOA_HUMAN	1	Alpha-enolase OS=Homo sapiens GN=ENO1 PE=1 SV=2	36.4	11	0.077	AAVPSGASTGIYEALELR+AAVPSGASTGIYEALELRDNDKTR+AGYTDKVVIGMDVAASEFFR+DATNVGDEGGFAPNILENKEGLELLK+GNPTVEVDLFTSK+HIADLAGNSEVILPVPAFNVINGGSHAGNK+LAMQEFMILPVGAANFR+SGKYDLDFKSPDDPSR+YISPDQLADLYK
366b	sp|P50750-2|CDK9_HUMAN sp|P50750|CDK9_HUMAN	1	Isoform of P50750, Isoform 2 of Cyclin-dependent kinase 9 OS=Homo sapiens GN=CDK9;Cyclin-dependent kinase 9 OS=Homo sapiens GN=CDK9 PE=1 SV=3	20.2	11	0.065	AYVRDPYALDLIDKLLVLDPAQR+DPYALDLIDK+GMLSTHLTSMFEYLAPPR+IADFGLAR+IDSDDALNHDFFWSDPMPSDLK+LLVLDPAQR+NPATTNQTEFER
365a	sp|P05388-2|RLA0_HUMAN sp|P05388|RLA0_HUMAN tr|F8VWS0|F8VWS0_HUMAN	1	Isoform of P05388, Isoform 2 of 60S acidic ribosomal protein P0 OS=Homo sapiens GN=RPLP0;60S acidic ribosomal protein P0 OS=Homo sapiens GN=RPLP0 PE=1 SV=1;Isoform of P05388, 60S acidic ribosomal protein P0 OS=Homo sapiens GN=RPLP0 PE=1 SV=1	38	11	0.085	AFLADPSAFVAAAPVAAATTAAPAAAAAPAK+GHLENNPALEK+GNVGFVFTK+GNVGFVFTKEDLTEIR+IIQLLDDYPK+TSFFQALGITTK+VLALSVETDYTFPLAEK
357a	sp|P04792|HSPB1_HUMAN	1	Heat shock protein beta-1 OS=Homo sapiens GN=HSPB1 PE=1 SV=2	75.1	11	0.077	AQLGGPEAAKSDETAAK+GPSWDPFRDWYPHSR+KYTLPPGVDPTQVSSSLSPEGTLTVEAPMPK+LATQSNEITIPVTFESR+LFDQAFGLPR+LPEEWSQWLGGSSWPGYVRPLPPAAIESPAVAAPAYSR+QLSSGVSEIR+VSLDVNHFAPDELTVK
351a	sp|P00367|DHE3_HUMAN	1	Glutamate dehydrogenase 1, mitochondrial OS=Homo sapiens GN=GLUD1 PE=1 SV=2	20.1	11	0.075	DDGSWEVIEGYR+FTMELAK+GASIVEDKLVEDLR+IIAEGANGPTTPEADKIFLER+ISGASEKDIVHSGLAYTMER+KGFIGPGIDVPAPDMSTGER+TAAYVNAIEK+YNLGLDLR
343a	sp|O95470|SGPL1_HUMAN	1	Sphingosine-1-phosphate lyase 1 OS=Homo sapiens GN=SGPL1 PE=1 SV=3	23.1	11	0.08	AFEPYLEILEVYSTK+AGYPLEHPFDFR+ALPSQGLSSSAVLEK+ASGTVYSGEEKLTELLVK+AYGDFAWSNPLHPDIFPGLR+FLKSELENIK+GIFVFGNPQLSVIALGSR+TPEIVAPQSAHAAFNK+VAIQFLK
283a	sp|O43242|PSMD3_HUMAN	1	26S proteasome non-ATPase regulatory subunit 3 OS=Homo sapiens GN=PSMD3 PE=1 SV=2	31.8	11	0.075	AKPPPGGGEQEPPPPPAPQDVEMKEEAATGGGSTGEADGK+AVQGFFTSNNATR+DFLLPFLEEPMDTEADLQFRPR+ELDTVTLEDIKEHVK+FNQVLDQFGEK+HDADGQATLLNLLLR+LQLDSPEDAEFIVAK+SLMPYFLLTQAVR+SVFPEQANNNEWAR+VYEFLDKLDVVR
230	sp|Q9Y312|AAR2_HUMAN tr|A2A2Q9|A2A2Q9_HUMAN	1	Protein AAR2 homolog OS=Homo sapiens GN=AAR2 PE=1 SV=2;Isoform of Q9Y312, Protein AAR2 homolog OS=Homo sapiens GN=AAR2 PE=1 SV=1	28.1	11	0.078	ANLQELDQFLGPYPYATLK+ANLQELDQFLGPYPYATLKK+FSELPTQMFPEGATPAEITK+GTEFGIDYNSWEVGPK+HSMDLSYALETVLNK+WISLTNFISEATVEK+WSTLREEVDLSPAPESEVEAMR
200	sp|Q9HCM4-3|E41L5_HUMAN sp|Q9HCM4|E41L5_HUMAN	1	Isoform of Q9HCM4, Isoform 3 of Band 4.1-like protein 5 OS=Homo sapiens GN=EPB41L5;Band 4.1-like protein 5 OS=Homo sapiens GN=EPB41L5 PE=1 SV=3	39.3	11	0.121	ARDGNDYSLGLTPTGVLVFEGDTK+DGNDYSLGLTPTGVLVFEGDTK+EGHGNKDGISLISPPAPFLVDAVTSSGPILAEEAVLK+ESLETLMLITPADSGSVLK+EYRGQTPAQAETNYLNK+FMDSAQVAHWLDGTK+FVPIQTEEMELAIFEK+GQTPAQAETNYLNK+IGLFFWPK+LPGLGEPEVEYETLK+LPGLGEPEVEYETLKDTSEK+NANVQDAATNSAVLNENNVPLPK+NKLTLVVVEDDDQGKEQEHTFVFR+QLEMENSPLLSPR+SALPVSPSISSAPVPVEIENLPQSPGTDQHDR+SALPVSPSISSAPVPVEIENLPQSPGTDQHDRK+SNIDVNINSQEEVVK+VSLLDGTDVSVDLPK+VSLLDGTDVSVDLPKK+YL…
119	sp|Q5T0W9|FA83B_HUMAN	1	Protein FAM83B OS=Homo sapiens GN=FAM83B PE=1 SV=1	16.7	11	0.078	ALWENGTYQHSVSSLASVSSQR+EGYVSHHNTPAQSFANR+EVPDTPTNVQHLTDKPLPESIPK+FNTEQIQYR+HSYAGEQPETVPYLLLNR+HYVYSTLTR+IESSIQPTSNMPNTSINRPEIK+IESYLNDHSEATPDSNGSALGDRFEGYDNPENLK+VSDFLAEEEINYILK
1016a	sp|Q9UMS4|PRP19_HUMAN	1	Pre-mRNA-processing factor 19 OS=Homo sapiens GN=PRPF19 PE=1 SV=1	22.6	11	0.07	ALQDEWDAVMLHSFTLR+ILTGGADKNVVVFDK+KVTSVVFHPSQDLVFSASPDATIR+TVPEELVKPEELSK+VAHPIRPKPPSATSIPAILK+VTSVVFHPSQDLVFSASPDATIR+YIAENGTDPINNQPLSEEQLIDIK
108	sp|Q15678|PTN14_HUMAN	1	Tyrosine-protein phosphatase non-receptor type 14 OS=Homo sapiens GN=PTPN14 PE=1 SV=2	14.3	11	0.087	AHSGILPAEAELMYINEVER+ANGIFSTAALPENAER+HSAIIVPSYRPTPDYETVMR+IPNKPPPEYPGPR+NLNIINTHAYNQPEDLVYSQPEMR+QDQASLPPAMAR+RPLMLAALNGLSVAR+STILVELINKEETALFHTDDIENAK+TFQEDSSPVVHQSLQEVSEPLTATK
927a	sp|Q9C0B9|ZCHC2_HUMAN tr|K7ESN2|K7ESN2_HUMAN	1	Zinc finger CCHC domain-containing protein 2 OS=Homo sapiens GN=ZCCHC2 PE=1 SV=6;Isoform of Q9C0B9, Zinc finger CCHC domain-containing protein 2 (Fragment) OS=Homo sapiens GN=ZCCHC2 PE=1 SV=1	19.1	11	0.085	ANGLSDPGPLADFREPAVR+AQNNSAHGDYMQNNESSLIEQAPIPQDGLTVAPHR+FYPVYPAPNVVANTSGSGPK+GGAEDERGEDGDGEQDAEKDGSGPEGGIVEPR+LLPQVDSVLK+QLFSSSSQAFLQSQK+RHPDLEPILR+SASQVVGLNQMVPQIEGNTGTVPQPTNVK+TIGMLVPSPVAISAIR+VHSFFQSISSDSLHSINNLQSSLK
906a	sp|Q9BU76-4|MMTA2_HUMAN sp|Q9BU76|MMTA2_HUMAN	1	Isoform of Q9BU76, Isoform 4 of Multiple myeloma tumor-associated protein 2 OS=Homo sapiens GN=MMTAG2;Multiple myeloma tumor-associated protein 2 OS=Homo sapiens GN=MMTAG2 PE=1 SV=1	43.4	10	0.067	EAEREALLAALGYK+EALLAALGYK+ENYLGNSLMAPVGR+GGQDQFNWEDVKTDKQR+LGLSVFTHHR+LLGLGSASGSVGR+VESGGPGTSAASAR
837a	sp|Q96C36|P5CR2_HUMAN tr|A0A087WTV6|A0A087WTV6_HUMAN	1	Pyrroline-5-carboxylate reductase 2 OS=Homo sapiens GN=PYCR2 PE=1 SV=1;Isoform of Q96C36, Pyrroline-5-carboxylate reductase 2 OS=Homo sapiens GN=PYCR2 PE=1 SV=1	26	10	0.075	GFTAAGILSAHK+IIASSPEMNLPTVSALR+IIASSPEMNLPTVSALRK+LAIQLGAQALLGAAK+LESPTVSTLTPSSPGK+LGAQALLGAAK+RLAIQLGAQALLGAAK+VKLESPTVSTLTPSSPGK
91	sp|Q12874|SF3A3_HUMAN	1	Splicing factor 3A subunit 3 OS=Homo sapiens GN=SF3A3 PE=1 SV=1	21	10	0.072	ARENPSEEAQNLVEFTDEEGYGR+ENPSEEAQNLVEFTDEEGYGR+KEELNAISGPNEFAEFYNR+SALLALGLK+SLESLDTSLFAK+VKPLQDQNELFGK+WQPDTEEEYEDSSGNVVNKK+YMEVSGNLR
811a	sp|Q8TEW0-11|PARD3_HUMAN sp|Q8TEW0-2|PARD3_HUMAN sp|Q8TEW0-4|PARD3_HUMAN sp|Q8TEW0-5|PARD3_HUMAN sp|Q8TEW0|PARD3_HUMAN tr|Q5VWV2|Q5VWV2_HUMAN	1	Isoform of Q8TEW0, Isoform 11 of Partitioning defective 3 homolog OS=Homo sapiens GN=PARD3;Isoform of Q8TEW0, Isoform 2 of Partitioning defective 3 homolog OS=Homo sapiens GN=PARD3;Isoform of Q8TEW0, Isoform 4 of Partitioning defective 3 homolog OS=Homo sapiens GN=PARD3;Isoform of Q8TEW0, Isoform 5 of Partitioning defective 3 homolog OS=Homo sapiens GN=PARD3;Partitioning defective 3 homolog OS=Ho…	11.8	10	0.067	DVTIGGSAPIYVK+FSPDSQYIDNR+GMIQLIVAR+ISHSLYSGIEGLDESPSR+QFSDASQLDFVK+RSSDPALIGLSTSVSDSNFSSEEPSR+SKENHADLGIFVK+SYDKPAVDDDDEGMETLEEDTEESSR+VMLETQELLR+WSTTAGFLK
770a	sp|Q86SQ0-2|PHLB2_HUMAN sp|Q86SQ0-3|PHLB2_HUMAN sp|Q86SQ0|PHLB2_HUMAN tr|E9PFQ4|E9PFQ4_HUMAN	1	Isoform of Q86SQ0, Isoform 2 of Pleckstrin homology-like domain family B member 2 OS=Homo sapiens GN=PHLDB2;Isoform of Q86SQ0, Isoform 3 of Pleckstrin homology-like domain family B member 2 OS=Homo sapiens GN=PHLDB2;Pleckstrin homology-like domain family B member 2 OS=Homo sapiens GN=PHLDB2 PE=1 SV=2;Isoform of Q86SQ0, Pleckstrin homology-like domain family B member 2 (Fragment) OS=Homo sapiens G…	11.5	10	0.072	DLPHSVIDNDNYLNFSSLSSGALPYK+IVILNNLEELKQK+KYSSSSLSHMGAYSR+LGEKDLPHSVIDNDNYLNFSSLSSGALPYK+LSTGTTVEDVQK+NDELLSDLTR+SQELAAMEETR+TSASEGNPYVSSTLSVPASPR+TTSSISPHFSSATMGR
734a	sp|Q66K14-2|TBC9B_HUMAN sp|Q66K14|TBC9B_HUMAN	1	Isoform of Q66K14, Isoform 2 of TBC1 domain family member 9B OS=Homo sapiens GN=TBC1D9B;TBC1 domain family member 9B OS=Homo sapiens GN=TBC1D9B PE=1 SV=3	8.9	10	0.064	ALLSSSDDPPAEVDIFELLK+ANPFFVLQR+KASVVDPSTESSPAPQEGSEQPASPASPLSSR+NATLLFPESIR+RDPSLPYLEQYR+VVGALVDQGIFEELTR+YSLATEEIER
717a	sp|Q5JSZ5|PRC2B_HUMAN	1	Protein PRRC2B OS=Homo sapiens GN=PRRC2B PE=1 SV=2	8	10	0.072	AIGLSPMSFPTADLTLK+AVTAFSSTETGSAEQGFK+FIQSEMSEAVER+GLDDLDADADDGWAGLHEEVDYSEK+GSFPLPQLR+LLSFSPEEFPTLK+LQDALASNAGLTQSIPILR+SFFQDEHVADSENAENRPFR+SSSATASQPPESLPQPGLQK+SVSNLQKPTQSISQENTNSVPGGPK
702a	sp|Q16576|RBBP7_HUMAN tr|E9PC52|E9PC52_HUMAN	1	Histone-binding protein RBBP7 OS=Homo sapiens GN=RBBP7 PE=1 SV=1;Isoform of Q16576, Histone-binding protein RBBP7 OS=Homo sapiens GN=RBBP7 PE=1 SV=1	26.2	10	0.076	DYALHWLVLGTHTSDEQNHLVVAR+EMFEDTVEER+IGEEQSAEDAEDGPPELLFIHGGHTAK+LMIWDTR+LNVWDLSK+TPSSDVLVFDYTK+TVALWDLR+YMPQNPHIIATK
697a	sp|Q15645|PCH2_HUMAN	1	Pachytene checkpoint protein 2 homolog OS=Homo sapiens GN=TRIP13 PE=1 SV=2	24.8	10	0.077	ELEMIGFIENNVSK+HNIVFGDYTWTEFDEPFLTR+IDVAFVDR+KEDINLSVR+LSLLLNDISR+NVQSVSIIDTELK+QQLLTLR+VVLLHGPPGTGK+VVNAVLTQIDQIKR
647b	sp|Q86VI3|IQGA3_HUMAN tr|F2Z2E2|F2Z2E2_HUMAN	1	Ras GTPase-activating-like protein IQGAP3 OS=Homo sapiens GN=IQGAP3 PE=1 SV=2;Isoform of Q86VI3, Ras GTPase-activating-like protein IQGAP3 OS=Homo sapiens GN=IQGAP3 PE=1 SV=1	7.9	10	0.069	ALQDPALALR+DASGFWSSLVNPATGLAEVEGENAQR+GVLVEIEDLPASHFR+LIFQMPQNK+QLMSRRQACTAQTPEPLR+TLSALLLPAAGLDDVSLPVAPR+TTFYEEQGDYYSQYIR+YGLQLPAFSK
623a	sp|Q12965|MYO1E_HUMAN	1	Unconventional myosin-Ie OS=Homo sapiens GN=MYO1E PE=1 SV=2	9.8	10	0.066	DIILQSNPLLEAFGNAK+HQVEYLGLKENIR+ITENSIVENLK+NTTQNTGYSSGTQNANYPVR+TEFLSLLAK+VFDFLVDSINK+VLQVSIGPGLPK+YFEIQFSPGGEPDGGK
603a	sp|Q02809-2|PLOD1_HUMAN sp|Q02809|PLOD1_HUMAN	1	Isoform of Q02809, Isoform 2 of Procollagen-lysine,2-oxoglutarate 5-dioxygenase 1 OS=Homo sapiens GN=PLOD1;Procollagen-lysine,2-oxoglutarate 5-dioxygenase 1 OS=Homo sapiens GN=PLOD1 PE=1 SV=2	19	10	0.067	FLLEYIAPMTEK+IFQNLDGALDEVVLK+LQLNYLGNYIPR+LVAEWEGQDSDSDQLFYTK+MRPLLLLALLGWLLLAEAK+NLAYDTLPVLIHGNGPTK+RVGVWNVPYISNIYLIK+SEDYVDIVQGR+SQVVFSAEELIYPDR
585a	sp|P63173|RL38_HUMAN	1	60S ribosomal protein L38 OS=Homo sapiens GN=RPL38 PE=1 SV=2	57.1	10	0.073	KIEEIKDFLLTAR+LKQSLPPGLAVK+QSLPPGLAVK+YLYTLVITDKEK+YLYTLVITDKEKAEK
531a	sp|P51571|SSRD_HUMAN	1	Translocon-associated protein subunit delta OS=Homo sapiens GN=SSR4 PE=1 SV=1	31.2	10	0.074	FFDEESYSLLR+FFDEESYSLLRK+NNEDISIIPPLFTVSVDHR+VQNMALYADVGGK+YQVSWSLDHK
512a	sp|P48444|COPD_HUMAN tr|B0YIW6|B0YIW6_HUMAN	1	Coatomer subunit delta OS=Homo sapiens GN=ARCN1 PE=1 SV=1;Isoform of P48444, Archain 1, isoform CRA_a OS=Homo sapiens GN=ARCN1 PE=1 SV=1	18.2	10	0.076	APGFGGFGSSAVSGGSTAAMITETIIETDKPK+ENVNLAQIR+IEGLLAAFPK+KAPGFGGFGSSAVSGGSTAAMITETIIETDKPK+LFTAESLIGLK+LFTAESLIGLKNPEK+NSNILEDLETLR+SFPVNSDVGVLK+TRIEGLLAAFPK
486a	sp|P41252|SYIC_HUMAN tr|J3KR24|J3KR24_HUMAN	1	Isoleucine--tRNA ligase, cytoplasmic OS=Homo sapiens GN=IARS PE=1 SV=2;Isoform of P41252, Isoleucine--tRNA ligase, cytoplasmic OS=Homo sapiens GN=IARS PE=1 SV=1	10.8	10	0.068	APLKPYPVSPSDK+LFLNETQTQEITEDIPVK+LLILMEAR+LYLINSPVVR+NTELAVFHDETEIQNQTDLLSLSGK+NYPDPVSIIQK+SVVTSIFGVK+TESAVSQMQSVIELGR+TVYVSVLPTTADF
470a	sp|P35658-2|NU214_HUMAN sp|P35658-3|NU214_HUMAN sp|P35658-4|NU214_HUMAN sp|P35658-5|NU214_HUMAN sp|P35658|NU214_HUMAN	1	Isoform of P35658, Isoform 2 of Nuclear pore complex protein Nup214 OS=Homo sapiens GN=NUP214;Isoform of P35658, Isoform 3 of Nuclear pore complex protein Nup214 OS=Homo sapiens GN=NUP214;Isoform of P35658, Isoform 4 of Nuclear pore complex protein Nup214 OS=Homo sapiens GN=NUP214;Isoform of P35658, Isoform 5 of Nuclear pore complex protein Nup214 OS=Homo sapiens GN=NUP214;Nuclear pore complex pr…	7	10	0.061	DSGYLHLLYK+FAVQDVNDVLDLEWDQHLEQK+HGAPSPSHPISAPQAAAAAALRR+LGELLFPSSLAGETLGSFSGLR+NVPQVVNVQELK+QSDQINWESWLLEDSSR+SHLVHGSSPGVMGTSVATSASK+YGLVFAGGASGLQIFPTK
459a	sp|P33992|MCM5_HUMAN tr|B1AHB1|B1AHB1_HUMAN	1	DNA replication licensing factor MCM5 OS=Homo sapiens GN=MCM5 PE=1 SV=5;Isoform of P33992, DNA helicase OS=Homo sapiens GN=MCM5 PE=1 SV=1	16.6	10	0.067	FAIGSQVSEHSIIKDFTK+IPGIIIAASAVR+LAALPNVYEVISK+LQELPDAVPHGEMPR+LQPFATEADVEEALR+SFAGAVSPQEEEEFRR+VLQLMLR+WDETKGEDNIDFMPTILSR
425a	sp|P22626|ROA2_HUMAN	1	Heterogeneous nuclear ribonucleoproteins A2/B1 OS=Homo sapiens GN=HNRNPA2B1 PE=1 SV=2	32	10	0.078	GFGDGYNGYGGGPGGGNFGGSPGYGGGR+GFGFVTFDDHDPVDKIVLQK+GGGGNFGPGPGSNFR+LFIGGLSFETTEESLR+NMGGPYGGGNYGPGGSGGSGGYGGR+TLETVPLER
45	sp|P26641-2|EF1G_HUMAN sp|P26641|EF1G_HUMAN	1	Isoform of P26641, Isoform 2 of Elongation factor 1-gamma OS=Homo sapiens GN=EEF1G;Elongation factor 1-gamma OS=Homo sapiens GN=EEF1G PE=1 SV=3	24	10	0.072	ALIAAQYSGAQVR+EYFSWEGAFQHVGK+GQELAFPLSPDWQVDYESYTWR+ILGLLDAYLK+KLDPGSEETQTLVR+STFVLDEFKR+TFLVGER+VLSAPPHFHFGQTNR
395b	sp|Q13310-2|PABP4_HUMAN sp|Q13310-3|PABP4_HUMAN sp|Q13310|PABP4_HUMAN tr|B1ANR0|B1ANR0_HUMAN	1	Isoform of Q13310, Isoform 2 of Polyadenylate-binding protein 4 OS=Homo sapiens GN=PABPC4;Isoform of Q13310, Isoform 3 of Polyadenylate-binding protein 4 OS=Homo sapiens GN=PABPC4;Polyadenylate-binding protein 4 OS=Homo sapiens GN=PABPC4 PE=1 SV=1;Isoform of Q13310, Polyadenylate-binding protein OS=Homo sapiens GN=PABPC4 PE=1 SV=1	18.9	10	0.058	ALDTMNFDVIK+EFSPFGSITSAK+GYAFVHFETQEAADKAIEK+IVGSKPLYVALAQR+NFGEEVDDESLKELFSQFGK+NLDDTIDDEKLRK+RSLGYAYVNFQQPADAER+SGVGNVFIK
389a	sp|P10586-2|PTPRF_HUMAN sp|P10586|PTPRF_HUMAN tr|H0Y380|H0Y380_HUMAN tr|H0Y4H1|H0Y4H1_HUMAN tr|H0Y6Z7|H0Y6Z7_HUMAN tr|H0Y7Z9|H0Y7Z9_HUMAN	1	Isoform of P10586, Isoform 2 of Receptor-type tyrosine-protein phosphatase F OS=Homo sapiens GN=PTPRF;Receptor-type tyrosine-protein phosphatase F OS=Homo sapiens GN=PTPRF PE=1 SV=2;Isoform of P10586, Receptor-type tyrosine-protein phosphatase F (Fragment) OS=Homo sapiens GN=PTPRF PE=1 SV=1;Isoform of P10586, Receptor-type tyrosine-protein phosphatase F (Fragment) OS=Homo sapiens GN=PTPRF PE=1 SV…	11.1	10	0.054	AALEYLGSFDHYAT+AYIATQGPLAESTEDFWR+DHPPIPITDLADNIER+FSQEYESIDPGQQFTWENSNLEVNKPK+GVEGSDYINASFIDGYR+QFQFTDWPEQGVPK+YQYFVVDPMAEYNMPQYILR
387b	sp|P01892|1A02_HUMAN tr|A0A0G2JNY4|A0A0G2JNY4_HUMAN	1	Isoform of P01891, HLA class I histocompatibility antigen, A-2 alpha chain OS=Homo sapiens GN=HLA-A PE=1 SV=1;Isoform of P01891, HLA class I histocompatibility antigen, A-3 alpha chain OS=Homo sapiens GN=HLA-A PE=1 SV=1	26	10	0.042	APWIEQEGPEYWDGETR+DGEDQTQDTELVETRPAGDGTFQK+FIAVGYVDDTQFVR+SWTAADMAAQTTK+VDLGTLR+WAAVVVPSGQEQR
386a	sp|P10155-3|RO60_HUMAN sp|P10155-4|RO60_HUMAN sp|P10155-5|RO60_HUMAN sp|P10155|RO60_HUMAN	1	Isoform of P10155, Isoform 3 of 60 kDa SS-A/Ro ribonucleoprotein OS=Homo sapiens GN=TROVE2;Isoform of P10155, Isoform 4 of 60 kDa SS-A/Ro ribonucleoprotein OS=Homo sapiens GN=TROVE2;Isoform of P10155, Isoform 5 of 60 kDa SS-A/Ro ribonucleoprotein OS=Homo sapiens GN=TROVE2;60 kDa SS-A/Ro ribonucleoprotein OS=Homo sapiens GN=TROVE2 PE=1 SV=2	25.1	10	0.076	ALLQEMPLTALLR+LGLENAEALIR+LSHLKPSSEGLAIVTK+NLGKMTANSVLEPGNSEVSLVCEKLCNEK+QIANSQDGYVWQVTDMNR+TNTPADVFIVFTDNETFAGGVHPAIALR+TRDELEVIHLIEEHR
380a	sp|P09651-2|ROA1_HUMAN sp|P09651-3|ROA1_HUMAN sp|P09651|ROA1_HUMAN tr|F8W6I7|F8W6I7_HUMAN	1	Isoform of P09651, Isoform A1-A of Heterogeneous nuclear ribonucleoprotein A1 OS=Homo sapiens GN=HNRNPA1;Isoform of P09651, Isoform 2 of Heterogeneous nuclear ribonucleoprotein A1 OS=Homo sapiens GN=HNRNPA1;Heterogeneous nuclear ribonucleoprotein A1 OS=Homo sapiens GN=HNRNPA1 PE=1 SV=5;Isoform of P09651, Heterogeneous nuclear ribonucleoprotein A1 OS=Homo sapiens GN=HNRNPA1 PE=1 SV=2	39	10	0.074	GFAFVTFDDHDSVDKIVIQK+GFGFVTYATVEEVDAAMNARPHK+LFIGGLSFETTDESLR+NQGGYGGSSSSSSYGSGR+SESPKEPEQLR+SSGPYGGGGQYFAKPR
319a	sp|O75382-2|TRIM3_HUMAN sp|O75382-4|TRIM3_HUMAN sp|O75382|TRIM3_HUMAN	1	Isoform of O75382, Isoform Beta of Tripartite motif-containing protein 3 OS=Homo sapiens GN=TRIM3;Isoform of O75382, Isoform 4 of Tripartite motif-containing protein 3 OS=Homo sapiens GN=TRIM3;Tripartite motif-containing protein 3 OS=Homo sapiens GN=TRIM3 PE=1 SV=2	23.2	10	0.075	FGSHGEGNGQFNAPTGVAVDSNGNIIVADWGNSR+GEFTNLQGVSAASSGR+LGSAPEVLLVR+NGTYELVYTAR+QALVGQPASLTVTTK+SPGQLQRPTGVAVDTNGDIIVADYDNR+VLQSQLDTLR+VYSADGEFLFK+WVSIFSPEGK
305a	sp|O60573|IF4E2_HUMAN	1	Eukaryotic translation initiation factor 4E type 2 OS=Homo sapiens GN=EIF4E2 PE=1 SV=1	35.1	10	0.078	AVVPGPAEHPLQYNYTFWYSR+FQEDIISIWNK+KAVVPGPAEHPLQYNYTFWYSR+LLFQNLWKPR+QIGTFASVEQFWR+RTPGRPTSSQSYEQNIK+VLNLPPNTIMEYK
285a	sp|O43290|SNUT1_HUMAN	1	U4/U6.U5 tri-snRNP-associated protein 1 OS=Homo sapiens GN=SART1 PE=1 SV=1	17.9	10	0.071	ADDLLPLGDQTQDGDFGSR+EAAGTTAAAGTGGATEQPPR+EAGTKEEPVTADVINPMALR+GLLETTVQK+LGLKPLEVNAIKK+MSSSDTPLGTVALLQEK+QLQQLQQLR+TLGEDDPWLDDTAAWIER+TSSGDASSLSIEETNKLR
263a	sp|O00459|P85B_HUMAN	1	Phosphatidylinositol 3-kinase regulatory subunit beta OS=Homo sapiens GN=PIK3R2 PE=1 SV=2	21.7	10	0.072	ALGATFGPLLLR+DGAPEPGLTLPDLPEQFSPPDVAPPLLVK+EAAGPVGPALEPPTLPLHR+ERPEDLELLPGDVLVVSR+EYDQLYEEYTR+SFLLALPAPLVTPEASAEARR+TAIEAFNETIK+TGLDSESHYRPELPAPR+YQQDQIVKEDSVEAVGAQLK
210	sp|Q9P032|NDUF4_HUMAN	1	NADH dehydrogenase [ubiquinone] 1 alpha subcomplex assembly factor 4 OS=Homo sapiens GN=NDUFAF4 PE=1 SV=1	43.4	10	0.076	DHHFDMINIK+DVYVDSKDPVSSLQVK+EQISLYPEVK+EQISLYPEVKGEIAR+GKISIVEALTLLNNHK+HPSTNSLLR+IMQEYQLEQK+ISIVEALTLLNNHK
204	sp|Q9NSE4|SYIM_HUMAN	1	Isoleucine--tRNA ligase, mitochondrial OS=Homo sapiens GN=IARS2 PE=1 SV=2	15.8	10	0.064	AVLEEGTDVVIK+EAQNLSAMEIR+FLINLEGGDIREESSYK+FPLLKPSPK+LVEQHGSDIWWTLPPEQLLPK+LVHSYPYDWR+QWFINITDIK+SLGNVIHPDVVVNGGQDQSKEPPYGADVLR+SYKPVFWSPSSR+TALAEAELEYNPEHVSR+TGWISTSSIWK
142	sp|Q8IWA0|WDR75_HUMAN	1	WD repeat-containing protein 75 OS=Homo sapiens GN=WDR75 PE=1 SV=1	18	10	0.068	DVPESFTSEAYQWLNR+EKPDIFQLVSVK+EKVQWGVFVPR+KIDYSWIAAL+NLEASAVIQGLVK+QLLAEESLPTTPFYFILGK+SIFTGLMIDPR+VMEPDPNSENIAAISQSSVGSDLFVFKPSEPRPLYIQK+VQDTSNTGLGEDIIHQLSK
126	sp|Q6P1L8|RM14_HUMAN	1	39S ribosomal protein L14, mitochondrial OS=Homo sapiens GN=MRPL14 PE=1 SV=1	39.3	10	0.072	FDSNNVVLIEDNGNPVGTR+VGDQILLAIK+VGDQILLAIKGQK+VLAIAQNFV+VRVVDNSALGNSPYHR+VVDNSALGNSPYHR
1039a	sp|Q9Y3F4-2|STRAP_HUMAN sp|Q9Y3F4|STRAP_HUMAN	1	Isoform of Q9Y3F4, Isoform 2 of Serine-threonine kinase receptor-associated protein OS=Homo sapiens GN=STRAP;Serine-threonine kinase receptor-associated protein OS=Homo sapiens GN=STRAP PE=1 SV=1	28.9	10	0.075	FSPDGELYASGSEDGTLR+LWQTVVGK+SFEAPATINSASLHPEK+SFEAPATINSASLHPEKEFLVAGGEDFK+TVDFTQDSNYLLTGGQDK+VWDAVSGDELMTLAHK+YDYNSGEELESYK
1018a	sp|Q9UNF1|MAGD2_HUMAN	1	Melanoma-associated antigen D2 OS=Homo sapiens GN=MAGED2 PE=1 SV=2	21.1	10	0.08	ALEVSEDVK+AQETEAAPSQAPADEPEPESAAAQSQENQDTRPK+EAPATQASSTTQLTDTQVLAAENK+EYTDVYPEIIER+GPIAFWAR+LITDEFVK+QNADPQAVTMPATETKK+VPNSNPPEYEFFWGLR
996a	sp|Q9UH99-3|SUN2_HUMAN sp|Q9UH99|SUN2_HUMAN	1	Isoform of Q9UH99, Isoform 3 of SUN domain-containing protein 2 OS=Homo sapiens GN=SUN2;SUN domain-containing protein 2 OS=Homo sapiens GN=SUN2 PE=1 SV=3	20.8	10	0.071	DFAIFGFDEDLQQEGTLLGK+IGLADYALESGGASVISTR+IRPTAVTLEHVPK+KATEDFLGSSSGYSSEDDYVGYSDVDQQSSSSR+QGAPGQGGGGGLSHEDTLALLEGLVSR+SEWQSMTQESFQESSVK+TALLSLFGIPLWYHSQSPR
983a	sp|Q9P2I0|CPSF2_HUMAN	1	Cleavage and polyadenylation specificity factor subunit 2 OS=Homo sapiens GN=CPSF2 PE=1 SV=2	14.8	10	0.075	AKDAELAWIDGVLDMR+FLIDNPSEK+FSQIVNLK+GDGNVLIAVDTAGR+IRDLLYEQYAIV+ITEIELR+LHETVDATSETHIYQVR+NNPFQFR+TKDAGLGVYSLALLNNVSYNVVEFSK
978a	sp|Q9NZI8|IF2B1_HUMAN	1	Insulin-like growth factor 2 mRNA-binding protein 1 OS=Homo sapiens GN=IGF2BP1 PE=1 SV=2	17.5	10	0.08	ILAHNNFVGR+ITISSLQDLTLYNPER+LLVPTQYVGAIIGK+LYIGNLNESVTPADLEK+QQQVDIPLR+RLEIEHSVPK+TADEVPLK+TVNELQNLTAAEVVVPR
966a	sp|Q9NVI1|FANCI_HUMAN	1	Fanconi anemia group I protein OS=Homo sapiens GN=FANCI PE=1 SV=4	9.9	10	0.067	ALDVTDKEGEEREDADVSVTQR+EGDLTNLLQNQAVK+FQDQVLDLLK+FVSSLLTALFR+GQVSQETLSEEASSQATLPNQPVEK+IFSAVQQFYQPK+LKGQVSQETLSEEASSQATLPNQPVEK+SLELLPIILTALATKK+TIETSPSLSR+YAVNVALQK
942a	sp|Q9H6S0|YTDC2_HUMAN	1	Probable ATP-dependent RNA helicase YTHDC2 OS=Homo sapiens GN=YTHDC2 PE=1 SV=2	8.2	10	0.072	ALPTDWLIYDEMTR+EMEFPSSLTSTER+EMFLEDILR+FQNMLEFQTPELLR+GESEFDSFR+GGGDIRDVNTNSENWAVVK+IAVNIALER+IGQTIGYQIR+SFDALNFVTMLK+TQLLGQLR
923a	sp|Q9BZH6|WDR11_HUMAN	1	WD repeat-containing protein 11 OS=Homo sapiens GN=WDR11 PE=1 SV=1	11.4	10	0.072	AGAAGKDLLNELESPKEEPIEE+DLLNELESPKEEPIEE+GDTLVLGDMDGNLNFWDLK+LIAMYNDGAEVWDTK+LITAIYADYAR+LPDLSLDNMIGQSAIAGEEHPR+NFPTITALEWSPSHNLK+QYLAVVFR+SYNNIFTTSNEEPDPDPVQELTYDLR
102	sp|Q15084-2|PDIA6_HUMAN sp|Q15084-3|PDIA6_HUMAN sp|Q15084-4|PDIA6_HUMAN sp|Q15084-5|PDIA6_HUMAN sp|Q15084|PDIA6_HUMAN	1	Isoform of Q15084, Isoform 2 of Protein disulfide-isomerase A6 OS=Homo sapiens GN=PDIA6;Isoform of Q15084, Isoform 3 of Protein disulfide-isomerase A6 OS=Homo sapiens GN=PDIA6;Isoform of Q15084, Isoform 4 of Protein disulfide-isomerase A6 OS=Homo sapiens GN=PDIA6;Isoform of Q15084, Isoform 5 of Protein disulfide-isomerase A6 OS=Homo sapiens GN=PDIA6;Protein disulfide-isomerase A6 OS=Homo sapiens …	27	10	0.069	GSFSEQGINEFLR+GSTAPVGGGAFPTIVER+LAAVDATVNQVLASR+MKFALLKGSFSEQGINEFLR+NLEPEWAAAASEVKEQTK+NSYLEVLLK+TGEAIVDAALSALR+VGAVDADKHHSLGGQYGVQGFPTIK
100	sp|Q14258|TRI25_HUMAN	1	E3 ubiquitin/ISG15 ligase TRIM25 OS=Homo sapiens GN=TRIM25 PE=1 SV=2	17.1	9	0.068	EPPADVWTPPAR+FDTIYQILLK+GIHQSTIDLKNELK+GISTKPVYIPEVELNHK+KVEQLQQEYTEMK+LPTFGAPEQLVDLK+RDEFEFLEK+SRPELLEYYIK+VLETFLAK
893a	sp|Q9BQ70|TCF25_HUMAN	1	Transcription factor 25 OS=Homo sapiens GN=TCF25 PE=1 SV=1	17.2	9	0.059	FELINIDDLEDDPVVNGER+GQEPLGPGALHFDLRDDDDAEEEGPKR+HLNPDTELKR+IEDSTGLNRPGPAPLSSR+LSPISHGNTIALFFR+SLLPNYTMEGERPEEGVAGGLNR+VNNRFELINIDDLEDDPVVNGER
886a	sp|Q99717|SMAD5_HUMAN	1	Mothers against decapentaplegic homolog 5 OS=Homo sapiens GN=SMAD5 PE=1 SV=1	11.4	9	0.071	HNEFNPQHSLLVQFR+RVESPVLPPVLVPR+VESPVLPPVLVPR+VGEAFHASSTSVLVDGFTDPSNNK
93	sp|Q13015|AF1Q_HUMAN	1	Protein AF1q OS=Homo sapiens GN=MLLT11 PE=1 SV=1	91.1	9	0.061	APIASIHSFELDLL+DPVSSQYSSFLFWR+MIGQATAADQEKNPEGDGLLEYSTFNFWR+MPIPELDLSELEGLGLSDTATYK+MRDPVSSQYSSFLFWR
832a	sp|Q93062-2|RBPMS_HUMAN sp|Q93062-3|RBPMS_HUMAN sp|Q93062-4|RBPMS_HUMAN sp|Q93062-5|RBPMS_HUMAN sp|Q93062|RBPMS_HUMAN tr|B4E3T4|B4E3T4_HUMAN	1	Isoform of Q93062, Isoform B of RNA-binding protein with multiple splicing OS=Homo sapiens GN=RBPMS;Isoform of Q93062, Isoform C of RNA-binding protein with multiple splicing OS=Homo sapiens GN=RBPMS;Isoform of Q93062, Isoform D of RNA-binding protein with multiple splicing OS=Homo sapiens GN=RBPMS;Isoform of Q93062, Isoform E of RNA-binding protein with multiple splicing OS=Homo sapiens GN=RBPMS…	45.5	9	0.055	AEKENTPSEANLQEEEVR+ELYLLFRPFK+ENTPSEANLQEEEVR+LVGTPNPSTPLPNTVPQFIAR+NKLVGTPNPSTPLPNTVPQFIAR+TLFVSGLPLDIKPR
828a	sp|Q92945|FUBP2_HUMAN tr|A0A087WTP3|A0A087WTP3_HUMAN	1	Far upstream element-binding protein 2 OS=Homo sapiens GN=KHSRP PE=1 SV=4;Isoform of Q92945, Far upstream element-binding protein 2 OS=Homo sapiens GN=KHSRP PE=1 SV=1	17	9	0.068	AINQQTGAFVEISR+GGGGPGGGGPGGGSAGGPSQPPGGGGPGIR+IGGDAATTVNNSTPDFGFGGQKR+IGGGIDVPVPR+IINDLLQSLR+LASQGDSISSQLGPIHPPPR+VQISPDSGGLPER
814a	sp|Q8WUK0|PTPM1_HUMAN	1	Phosphatidylglycerophosphatase and protein-tyrosine phosphatase 1 OS=Homo sapiens GN=PTPMT1 PE=1 SV=1	28.9	9	0.069	GVITMNEEYETR+IDPTVLLGALPLR+LGVEQLR+LSTVDMTGIPTLDNLQK+QLVQDENVR
802a	sp|Q8NDT2|RB15B_HUMAN	1	Putative RNA-binding protein 15B OS=Homo sapiens GN=RBM15B PE=1 SV=3	16	9	0.067	AEETRYPQQYQPSPLPVHYELLTDGYTR+ALDYYGLYDDR+FGEISLR+HAAAAFALDAAAAAAVGLSR+NLFIGNLDHSVSEVELRR+QLLLYDRPLKVEPVYLR+TFLEGDWTSPSK+TLLISSLSPALPAEHLEDR+YGIIEEVVIK+YPQQYQPSPLPVHYELLTDGYTR
786a	sp|Q8IXB1|DJC10_HUMAN	1	DnaJ homolog subfamily C member 10 OS=Homo sapiens GN=DNAJC10 PE=1 SV=2	13.6	9	0.065	AIAALISEKLETLR+ASNLLYGQLK+ILYDILAFAK+IWGLGFLPQVSTDLTPQTFSEK+NSILFLNSLDAK+SLDITTSTTAYFPPGATLNNKEK+YDFGIYDDDPEIITLER
780a	sp|Q86YS7-2|C2CD5_HUMAN sp|Q86YS7-3|C2CD5_HUMAN sp|Q86YS7-4|C2CD5_HUMAN sp|Q86YS7-5|C2CD5_HUMAN sp|Q86YS7|C2CD5_HUMAN	1	Isoform of Q86YS7, Isoform 2 of C2 domain-containing protein 5 OS=Homo sapiens GN=C2CD5;Isoform of Q86YS7, Isoform 3 of C2 domain-containing protein 5 OS=Homo sapiens GN=C2CD5;Isoform of Q86YS7, Isoform 4 of C2 domain-containing protein 5 OS=Homo sapiens GN=C2CD5;Isoform of Q86YS7, Isoform 5 of C2 domain-containing protein 5 OS=Homo sapiens GN=C2CD5;C2 domain-containing protein 5 OS=Homo sapiens …	9.1	9	0.045	ASDLTDAFVEVK+DAWWAEIR+LSSLNLTNQALNK+MTPLSFIPGAK+NKELYEINPPEISEEIIGSPIPEPR+QKVPDVLFTTIDLPTDATVIGK+VPDVLFTTIDLPTDATVIGK
760b	sp|P42704|LPPRC_HUMAN	1	Leucine-rich PPR motif-containing protein, mitochondrial OS=Homo sapiens GN=LRPPRC PE=1 SV=3	12.1	9	0.062	DAGIEPGPDTYLALLNAYAEKGDIDHVK+EQNIVFNAETYSNLIK+FSPTDFLAK+GDVENIEVVQK+IIAELLR+LPLSLRLLPGGPGRLHAASYLPAAR+SEAANGNLDFVLSFLK+SGGLGGSHALLLLR+SNTLPISLQSIR+SVLELIPELNEKEEAYNSLMK+TVQLTSSELESTLETLK
705a	sp|Q16795|NDUA9_HUMAN	1	NADH dehydrogenase [ubiquinone] 1 alpha subcomplex subunit 9, mitochondrial OS=Homo sapiens GN=NDUFA9 PE=1 SV=2	27.9	9	0.071	DAFPEAIIVKPSDIFGR+FGPIPLGSLGWK+GIVNAVKDPDANGK+LPHLPGLEDLGIQATPLELK+NFDFEDVFVK+VFEISPFEPWITR+VVQHSNVVINLIGRDWETK
696a	sp|Q15637-2|SF01_HUMAN sp|Q15637-3|SF01_HUMAN sp|Q15637-4|SF01_HUMAN sp|Q15637-5|SF01_HUMAN sp|Q15637-6|SF01_HUMAN sp|Q15637-7|SF01_HUMAN sp|Q15637|SF01_HUMAN	1	Isoform of Q15637, Isoform 2 of Splicing factor 1 OS=Homo sapiens GN=SF1;Isoform of Q15637, Isoform 3 of Splicing factor 1 OS=Homo sapiens GN=SF1;Isoform of Q15637, Isoform 4 of Splicing factor 1 OS=Homo sapiens GN=SF1;Isoform of Q15637, Isoform 5 of Splicing factor 1 OS=Homo sapiens GN=SF1;Isoform of Q15637, Isoform 6 of Splicing factor 1 OS=Homo sapiens GN=SF1;Isoform of Q15637, Isoform 7 of Sp…	14.8	9	0.055	AYIVQLQIEDLTR+FQRPGDPQSAQDK+QGIETPEDQNDLRK+TVIPGMPTVIPPGLTR+VSDKVMIPQDEYPEINFVGLLIGPR
694a	sp|Q15477|SKIV2_HUMAN	1	Helicase SKI2W OS=Homo sapiens GN=SKIV2L PE=1 SV=3	11.7	9	0.068	DLLPGEYVQMAGR+FLLSDQSLLLLPEYHQR+GPATAEVPYPDDLVGFK+HPTTGQILGYK+KTDPWSLLAVLGAPVPSDLQAQR+LAQAHPAGPPTLDPVNDLQLK+LIPQPAFQWAFEPDVFQK+LVLPPPDPLDLPLR+TLGYVDEAGTVK
664a	sp|Q14498-2|RBM39_HUMAN sp|Q14498-3|RBM39_HUMAN sp|Q14498|RBM39_HUMAN tr|A0A0U1RQH7|A0A0U1RQH7_HUMAN tr|G3XAC6|G3XAC6_HUMAN	1	Isoform of Q14498, Isoform 2 of RNA-binding protein 39 OS=Homo sapiens GN=RBM39;Isoform of Q14498, Isoform 3 of RNA-binding protein 39 OS=Homo sapiens GN=RBM39;RNA-binding protein 39 OS=Homo sapiens GN=RBM39 PE=1 SV=2;Isoform of Q14498, RNA-binding protein 39 (Fragment) OS=Homo sapiens GN=RBM39 PE=4 SV=1;Isoform of Q14498, RNA-binding protein 39 OS=Homo sapiens GN=RBM39 PE=1 SV=1	41.6	9	0.07	AAAMANNLQK+DLEEFFSTVGK+IESIQLMMDSETGR+SKGIAYVEFVDVSSVPLAIGLTGQR+TDASSASSFLDSDELER+TGIDLGTTGR+VLGVPIIVQASQAEK
647a	sp|Q13576|IQGA2_HUMAN tr|F5H7S7|F5H7S7_HUMAN	1	Ras GTPase-activating-like protein IQGAP2 OS=Homo sapiens GN=IQGAP2 PE=1 SV=4;Isoform of Q13576, Ras GTPase-activating-like protein IQGAP2 OS=Homo sapiens GN=IQGAP2 PE=1 SV=2	9.4	9	0.054	ENIWSASEELLLR+GVLLDIDDLQTNQFK+IFYPETTDVYDRK+LIFQMPQNK+LPYDVTTEQALTYPEVK+SFLHEQEENVVK+SSDILSVLK+VDQVQDIVTGNPTVIK+VNVNLLIYLLNK+VVAVGYINEAIDEGNPLR+YDYYYNTDSK
645b	sp|Q13557-10|KCC2D_HUMAN sp|Q13557-11|KCC2D_HUMAN sp|Q13557-12|KCC2D_HUMAN sp|Q13557-6|KCC2D_HUMAN sp|Q13557-8|KCC2D_HUMAN sp|Q13557|KCC2D_HUMAN tr|D6R938|D6R938_HUMAN tr|E9PBG7|E9PBG7_HUMAN tr|E9PF82|E9PF82_HUMAN	1	Isoform of Q13557, Isoform Delta 10 of Calcium/calmodulin-dependent protein kinase type II subunit delta OS=Homo sapiens GN=CAMK2D;Isoform of Q13557, Isoform Delta 11 of Calcium/calmodulin-dependent protein kinase type II subunit delta OS=Homo sapiens GN=CAMK2D;Isoform of Q13557, Isoform Delta 12 of Calcium/calmodulin-dependent protein kinase type II subunit delta OS=Homo sapiens GN=CAMK2D;Isofor…	16.9	9	0.048	AGAYDFPSPEWDTVTPEAK+DLKPENLLLASK+ESTESSNTTIEDEDVKAR+FYFENALSK+GAILTTMLATR+LTQYMDGSGMPK
633a	sp|Q13200|PSMD2_HUMAN	1	26S proteasome non-ATPase regulatory subunit 2 OS=Homo sapiens GN=PSMD2 PE=1 SV=3	14.1	9	0.061	AVPLALALISVSNPR+DKAPVQPQQSPAAAPGGTDEKPSGK+FGGSGSQVDSAR+LNILDTLSK+LVGSQEELASWGHEYVR+MNLASSFVNGFVNAAFGQDK+SETELKDTYAR+TITGFQTHTTPVLLAHGER
66	sp|P55081|MFAP1_HUMAN	1	Microfibrillar-associated protein 1 OS=Homo sapiens GN=MFAP1 PE=1 SV=2	24.1	9	0.064	DFSAPTLEDHFNK+GAFFMDEDEEVYKR+ISEDVEER+IVEPEVVGESDSEVEGDAWR+QPPIQSTAGAVPVR+QPPIQSTAGAVPVRNEK+QPPIQSTAGAVPVRNEKGEISMEK+TKYTHLVDQDTTSFDSAWGQESAQNTK+YTHLVDQDTTSFDSAWGQESAQNTK
575a	sp|P62701|RS4X_HUMAN	1	40S ribosomal protein S4, X isoform OS=Homo sapiens GN=RPS4X PE=1 SV=2	28.1	9	0.057	GNKPWISLPR+LSNIFVIGK+LTIAEER+TDITYPAGFMDVISIDKTGENFR+TIRYPDPLIK+VNDTIQIDLETGK+VRTDITYPAGFMDVISIDK+YPDPLIK
547a	sp|P56192|SYMC_HUMAN	1	Methionine--tRNA ligase, cytoplasmic OS=Homo sapiens GN=MARS PE=1 SV=2	11.3	9	0.062	GVGVFGDMAQDTGIPADIWR+ITQDIFQQLLK+ITQDIFQQLLKR+NNSELLNNLGNFINR+QLAVAEGKPPEAPK+QQGVLALRPYLQK+TSPKPAVVETVTTAKPQQIQALMDEVTK
542a	sp|P54136-2|SYRC_HUMAN sp|P54136|SYRC_HUMAN	1	Isoform of P54136, Isoform Monomeric of Arginine--tRNA ligase, cytoplasmic OS=Homo sapiens GN=RARS;Arginine--tRNA ligase, cytoplasmic OS=Homo sapiens GN=RARS PE=1 SV=2	19.9	9	0.069	AAYPDLENPPLLVTPSQQAK+DFVSEQLTSLLVNGVQLPALGENKK+GFDILGIKPVQR+LFEFAGYDVLR+LMDLLGEGLKR+LNDYIFSFDK+SDGGYTYDTSDLAAIK+VIVDFSSPNIAK
56	sp|P48643-2|TCPE_HUMAN sp|P48643|TCPE_HUMAN tr|B7ZAR1|B7ZAR1_HUMAN tr|E7ENZ3|E7ENZ3_HUMAN tr|E9PCA1|E9PCA1_HUMAN	1	Isoform of P48643, Isoform 2 of T-complex protein 1 subunit epsilon OS=Homo sapiens GN=CCT5;T-complex protein 1 subunit epsilon OS=Homo sapiens GN=CCT5 PE=1 SV=1;Isoform of P48643, T-complex protein 1 subunit epsilon OS=Homo sapiens GN=CCT5 PE=1 SV=1;Isoform of P48643, T-complex protein 1 subunit epsilon OS=Homo sapiens GN=CCT5 PE=1 SV=1;Isoform of P48643, T-complex protein 1 subunit epsilon OS=H…	17.6	9	0.059	FSELTAEK+IADGYEQAAR+ISDSVLVDIKDTEPLIQTAK+LGFAGLVQEISFGTTK+VAIEHLDKISDSVLVDIKDTEPLIQTAK+WVGGPEIELIAIATGGR
489a	sp|P42356|PI4KA_HUMAN tr|J3KN10|J3KN10_HUMAN	1	Phosphatidylinositol 4-kinase alpha OS=Homo sapiens GN=PI4KA PE=1 SV=4;Isoform of P42356, Phosphatidylinositol 4-kinase alpha OS=Homo sapiens GN=PI4KA PE=1 SV=1	6.7	9	0.062	ASSSAGNLGVLIPVIAVLTRRLPPIK+ISWQAAIFK+ITNVSAIIKPYPK+QTDFGMYDYFTR+QYGDESTLAFQQAR+SDSEDECSTQEADGQK+SLAVQRPASLEK+TLLLSLLATEIER+VLEELEGVR+YLTASQLVPPDNQDTR
481a	sp|P40227|TCPZ_HUMAN	1	T-complex protein 1 subunit zeta OS=Homo sapiens GN=CCT6A PE=1 SV=3	19.6	9	0.06	AQLGVQAFADALLIIPK+DGNVLLHEMQIQHPTASLIAK+GIDPFSLDALSK+QADLYISEGLHPR+VATAQDDITGDGTTSNVLIIGELLK+VLAQNSGFDLQETLVK
434a	sp|P25685-2|DNJB1_HUMAN sp|P25685|DNJB1_HUMAN	1	Isoform of P25685, Isoform 2 of DnaJ homolog subfamily B member 1 OS=Homo sapiens GN=DNAJB1;DnaJ homolog subfamily B member 1 OS=Homo sapiens GN=DNAJB1 PE=1 SV=4	27.5	9	0.068	DGSDVIYPAR+EGDQTSNNIPADIVFVLK+KVPGEGLPLPK+NPFDTFFGQR+RKVPGEGLPLPK+TIPVVFK+TVLEQVLPI
394a	sp|P11586|C1TC_HUMAN tr|F5H2F4|F5H2F4_HUMAN	1	C-1-tetrahydrofolate synthase, cytoplasmic OS=Homo sapiens GN=MTHFD1 PE=1 SV=3;Isoform of P11586, C-1-tetrahydrofolate synthase, cytoplasmic OS=Homo sapiens GN=MTHFD1 PE=1 SV=1	9.9	9	0.064	EIGLLSEEVELYGETK+GVPTGFILPIR+KGEPVSAEDLGVSGALTVLMK+LDIDPETITWQR+MFGIPVVVAVNAFK+TPVPSDIDISR+VLLSALER
375a	sp|P07910-2|HNRPC_HUMAN sp|P07910-4|HNRPC_HUMAN tr|B2R5W2|B2R5W2_HUMAN tr|B4DY08|B4DY08_HUMAN tr|G3V4C1|G3V4C1_HUMAN tr|G3V4W0|G3V4W0_HUMAN	1	Isoform of P07910, Isoform C1 of Heterogeneous nuclear ribonucleoproteins C1/C2 OS=Homo sapiens GN=HNRNPC;Isoform of P07910, Isoform 4 of Heterogeneous nuclear ribonucleoproteins C1/C2 OS=Homo sapiens GN=HNRNPC;Isoform of P07910, Heterogeneous nuclear ribonucleoproteins C1/C2 OS=Homo sapiens GN=HNRNPC PE=1 SV=1;Isoform of P07910, Heterogeneous nuclear ribonucleoproteins C1/C2 OS=Homo sapiens GN=H…	21.6	9	0.066	GFAFVQYVNER+MIAGQVLDINLAAEPK+SAAEMYGSSFDLDYDFQR+VPPPPPIAR
344a	sp|O95793-2|STAU1_HUMAN sp|O95793-3|STAU1_HUMAN sp|O95793|STAU1_HUMAN	1	Isoform of O95793, Isoform Short of Double-stranded RNA-binding protein Staufen homolog 1 OS=Homo sapiens GN=STAU1;Isoform of O95793, Isoform 3 of Double-stranded RNA-binding protein Staufen homolog 1 OS=Homo sapiens GN=STAU1;Double-stranded RNA-binding protein Staufen homolog 1 OS=Homo sapiens GN=STAU1 PE=1 SV=2	22.8	9	0.071	ELLYGGTSPTAETILK+KEKEPEYTLLTER+LLSELDQQSTEMPR+LPPLPAVER+NAAENMLEILGFK+RNAAENMLEILGFK+SEISQVFEIALKR+TKPIVKPQTSPEYGQGINPISR+VPQAQPTKPALK
336a	sp|O94887-2|FARP2_HUMAN sp|O94887-3|FARP2_HUMAN sp|O94887|FARP2_HUMAN	1	Isoform of O94887, Isoform 2 of FERM, RhoGEF and pleckstrin domain-containing protein 2 OS=Homo sapiens GN=FARP2;Isoform of O94887, Isoform 3 of FERM, RhoGEF and pleckstrin domain-containing protein 2 OS=Homo sapiens GN=FARP2;FERM, RhoGEF and pleckstrin domain-containing protein 2 OS=Homo sapiens GN=FARP2 PE=1 SV=3	15.7	9	0.069	DSSSSLTDPQVSYVK+HVGQTPAESDFQVLEIAR+LGAQTPVGVSTLEPGQTLLPR+QSISFPEGLR+TPASPSSANAFYSLSPSTLVPSGLPEFK+YLFALQLK
321a	sp|O75400-2|PR40A_HUMAN sp|O75400|PR40A_HUMAN	1	Isoform of O75400, Isoform 2 of Pre-mRNA-processing factor 40 homolog A OS=Homo sapiens GN=PRPF40A;Pre-mRNA-processing factor 40 homolog A OS=Homo sapiens GN=PRPF40A PE=1 SV=2	11.5	9	0.062	ELEDLEGYQNTIVAGSLITK+EPAFEDITLESER+FVKEPAFEDITLESER+LAFNSLLEK+QAAPPIELDAVWEDIRER+RTLLEQLDDDQ+STTLDAGNIK+TYTWNTKEEAK+VPSNASWEQAMK
301a	sp|O43837|IDH3B_HUMAN tr|A0A087WZN1|A0A087WZN1_HUMAN	1	Isocitrate dehydrogenase [NAD] subunit beta, mitochondrial OS=Homo sapiens GN=IDH3B PE=1 SV=2;Isoform of O43837, Isocitrate dehydrogenase [NAD] subunit, mitochondrial OS=Homo sapiens GN=IDH3B PE=1 SV=1	30.4	9	0.07	DMGGYSTTTDFIK+EQTEGEYSSLEHESAR+FAFDYATK+HNNLDLVIIR+HPFAQAVGR+KLDLFANVVHVK+NIANPTAMLLSASNMLR+RKLDLFANVVHVK+SQAEDVRVEGSFPVTMLPGDGVGPELMHAVK
205	sp|Q9NUL7|DDX28_HUMAN	1	Probable ATP-dependent RNA helicase DDX28 OS=Homo sapiens GN=DDX28 PE=1 SV=2	28.1	9	0.071	LLGQPSLDSLPIPAPR+QPSADVLVATPGALWK+SHIAEGPADLEDPFNPK+SLPGLASSVKEPLPQAT+TLSYLLPLLQR+VASPDAVTTITSSK+VGIFQSFQK+VGSEVPGTVISFVTHPWDVSLVQK+VLHALQEAAPEVVQPTTVQSSTIPSLLR
3	sp|A8MXV4|NUD19_HUMAN	1	Nucleoside diphosphate-linked moiety X motif 19 OS=Homo sapiens GN=NUDT19 PE=1 SV=1	23.7	9	0.063	EAFEEAGVLLLRPR+EIWLPPPQFYEVR+FGLGPAPFSR+HLYDIHVTVQPK+SADWLGLFAPHHGPPR+TSPPGPAPGPGLALEPPPGLASWR
190	sp|Q9H0D6-2|XRN2_HUMAN sp|Q9H0D6|XRN2_HUMAN	1	Isoform of Q9H0D6, Isoform 2 of 5'-3' exoribonuclease 2 OS=Homo sapiens GN=XRN2;5'-3' exoribonuclease 2 OS=Homo sapiens GN=XRN2 PE=1 SV=1	11.6	9	0.067	AALEEVYPDLTPEETRR+DQPAFTPSGILTPHALGSR+DRRPVHLDQAAFR+ELTMASLPFTFDVER+GVGAEPLLPWNR+QWKPQLGFNR+YAWQGVALLPFVDER
17	sp|O60563|CCNT1_HUMAN	1	Cyclin-T1 OS=Homo sapiens GN=CCNT1 PE=1 SV=1	13.8	9	0.071	KRGPSEETGGAVFDHPAK+MPIEGSENPERPFLEK+RGPSEETGGAVFDHPAK+SGNTDKPRPPPLPSEPPPPLPPLPK+TSENLALTGVDHSLPQDGSNAFISQK+TYSLSSSFSSSSSTR
117	sp|Q5JTZ9|SYAM_HUMAN	1	Alanine--tRNA ligase, mitochondrial OS=Homo sapiens GN=AARS2 PE=1 SV=1	10.4	9	0.071	AAFLNFFR+ELGQSLAQEVK+GVQLDSAGLER+LIEAVETAVMPQWQR+LLAVTGEQAQQAR+LWISYFDGDPK+QTLGPGTEQQGSHLNPEQLR+TGAVGDLVIIGDR
1043a	sp|Q9Y4J8-13|DTNA_HUMAN sp|Q9Y4J8-14|DTNA_HUMAN sp|Q9Y4J8-15|DTNA_HUMAN sp|Q9Y4J8-2|DTNA_HUMAN sp|Q9Y4J8|DTNA_HUMAN	1	Isoform of Q9Y4J8, Isoform 13 of Dystrobrevin alpha OS=Homo sapiens GN=DTNA;Isoform of Q9Y4J8, Isoform 14 of Dystrobrevin alpha OS=Homo sapiens GN=DTNA;Isoform of Q9Y4J8, Isoform 15 of Dystrobrevin alpha OS=Homo sapiens GN=DTNA;Isoform of Q9Y4J8, Isoform 2 of Dystrobrevin alpha OS=Homo sapiens GN=DTNA;Dystrobrevin alpha OS=Homo sapiens GN=DTNA PE=1 SV=2	18.9	9	0.049	AQQNPTLLAELR+EILQEIQR+ELNSEVGSETESNVDSEFAR+GDMVTEDADPYVQPEDENYENDSVR+KLTNALSKSLSCASSR+LPTAVFEGPSFGYTEQSAR+RELMVQLEGLMKLLK+TQFEDLVPSPTSEK
1030a	sp|Q9Y2H2|SAC2_HUMAN	1	Phosphatidylinositide phosphatase SAC2 OS=Homo sapiens GN=INPP5F PE=1 SV=3	12.2	9	0.071	FLVALISR+GSVPVFWSQVGYR+IEIGPEPTLFGKPK+IIPSPDDSKFLLK+IYQIMWANNGDSISR+LSLENLEKIEIGPEPTLFGKPK+QVIINLVDQAGR+SQSLSSTDSSVHAPSEITVAHGSGLGK+TPTSASSMLELETGLHVTPSPSESSSSR
1000a	sp|Q9UHI8|ATS1_HUMAN	1	A disintegrin and metalloproteinase with thrombospondin motifs 1 OS=Homo sapiens GN=ADAMTS1 PE=1 SV=4	9.3	9	0.068	ASFGSGPAVEWIPK+GAFYLLGEAYFIQPLPAASER+GIGYFFVLQPK+QHNPPSDRDAEHYDTAILFTR+SFSPLKEPLTIQVLTVGNALRPK
995a	sp|Q9UGJ1-2|GCP4_HUMAN sp|Q9UGJ1|GCP4_HUMAN	1	Isoform of Q9UGJ1, Isoform 2 of Gamma-tubulin complex component 4 OS=Homo sapiens GN=TUBGCP4;Gamma-tubulin complex component 4 OS=Homo sapiens GN=TUBGCP4 PE=1 SV=1	21.3	9	0.067	ILFVGESVQMFENQNVNLTR+LIEEENMLAPSLK+NQEDTFAAELHR+QGPSSGNVSAQPEEDEEDLGIGGLTGK+QQPLFSLVDFEQVVDR+SGLQVSQDFPFLHPSETSVLNR+TPPTAVTEHDVNVAFQQSAHK+VEILPSYIPVR
977a	sp|Q9NZ01|TECR_HUMAN	1	Very-long-chain enoyl-CoA reductase OS=Homo sapiens GN=TECR PE=1 SV=1	15.9	9	0.053	EFRDYPPLR+LLETLFVHR+MKHYEVEILDAK+SLKDEDVLQK+THPQWYPAR
964a	sp|Q9NU22|MDN1_HUMAN	1	Midasin OS=Homo sapiens GN=MDN1 PE=1 SV=2	2.2	9	0.065	ALVLANPEVSLWR+EFTGIDNLWGIHPFFIPR+EGVLIDAMR+ELQYLQGHLVSSDLSPR+IISAISELLER+LFLESSDANPVR+LLEEAQLQDLEK+NNIADYALSAGTTAMNAQR+QLRPLLLDLLER
960a	sp|Q9NRG9|AAAS_HUMAN	1	Aladin OS=Homo sapiens GN=AAAS PE=1 SV=1	16.5	9	0.062	FAVALLDDSVR+GGGVTNLLWSPDGSK+GQVTLYEHNNELVTGSSYESPPPDFR+IAHIPLYFVNAQFPR+ILATTPSAVFR+VQDGKPVILLFR
952a	sp|Q9HCC0|MCCB_HUMAN	1	Methylcrotonoyl-CoA carboxylase beta chain, mitochondrial OS=Homo sapiens GN=MCCC2 PE=1 SV=1	18.5	9	0.069	AFYGDTLVTGFAR+FLYIWPNAR+IFGYPVGIVGNNGVLFSESAK+IFGYPVGIVGNNGVLFSESAKK+ISVMGGEQAANVLATITK+QFSSADEAALKEPIIK+QGTIFLAGPPLVK+VWDDGIIDPADTR
939a	sp|Q9H329-2|E41LB_HUMAN	1	Isoform of Q9H329, Isoform 2 of Band 4.1-like protein 4B OS=Homo sapiens GN=EPB41L4B	19.3	9	0.077	ASASGDDSHFDYVHDQNQK+FIPNQTEAMEFDIFQR+IGLFFWPK+SPAQAELSYLNK+TNPEVHNYQPQYHPNIHPSQPR+VFLLDGTEVSVDLPK+YLFVLQLR
922a	sp|Q9BZF1-2|OSBL8_HUMAN sp|Q9BZF1-3|OSBL8_HUMAN sp|Q9BZF1|OSBL8_HUMAN	1	Isoform of Q9BZF1, Isoform 2 of Oxysterol-binding protein-related protein 8 OS=Homo sapiens GN=OSBPL8;Isoform of Q9BZF1, Isoform 3 of Oxysterol-binding protein-related protein 8 OS=Homo sapiens GN=OSBPL8;Oxysterol-binding protein-related protein 8 OS=Homo sapiens GN=OSBPL8 PE=1 SV=3	13.6	9	0.065	ANNLHSGDNFQLNDSEIER+FADTRPWDPLNDMIQFEK+GEAVGSITQPLPSSYLIIR+GIELGDIQSSIESIK+KPYNPILGETFR+LFHPLEQSIWAVK+SLIWTLLK+VVLPTFILEPR
919a	sp|Q9BYD3|RM04_HUMAN tr|K7ES61|K7ES61_HUMAN	1	39S ribosomal protein L4, mitochondrial OS=Homo sapiens GN=MRPL4 PE=1 SV=1;Isoform of Q9BYD3, 39S ribosomal protein L4, mitochondrial (Fragment) OS=Homo sapiens GN=MRPL4 PE=1 SV=1	27	9	0.068	ATENPEQVASEGLPEPVLR+GPTSYYYMLPMK+HQTLVLTLPTVAFLEDK+TFNLIPAVGLNVHSMLK+VGLADLHPDVFATAPR
915a	sp|Q9BX10-4|GTPB2_HUMAN sp|Q9BX10|GTPB2_HUMAN	1	Isoform of Q9BX10, Isoform 4 of GTP-binding protein 2 OS=Homo sapiens GN=GTPBP2;GTP-binding protein 2 OS=Homo sapiens GN=GTPBP2 PE=1 SV=1	16	9	0.066	AGQAATLALGDFDR+ANNPPYLPPEAEDGNIEYK+GIGHVTDVQAITAGEAQANMGF+KITEVLVR+KVPDNQQFLDLR+VAVLGNVDSGK+VGADITVLR
387c	sp|P04439|1A03_HUMAN sp|P13746-2|1A11_HUMAN sp|P13746|1A11_HUMAN tr|Q5SRN5|Q5SRN5_HUMAN tr|Q5SRN7|Q5SRN7_HUMAN	0.9999	Isoform of P01891, HLA class I histocompatibility antigen, A-3 alpha chain OS=Homo sapiens GN=HLA-A PE=1 SV=2;Isoform of P01891, Isoform 2 of HLA class I histocompatibility antigen, A-11 alpha chain OS=Homo sapiens GN=HLA-A;Isoform of P01891, HLA class I histocompatibility antigen, A-11 alpha chain OS=Homo sapiens GN=HLA-A PE=1 SV=1;Isoform of P01891, HLA class I histocompatibility antigen, A-3 a…	25.1	9	0.035	APWIEQEGPEYWDQETR+DGEDQTQDTELVETRPAGDGTFQK+FIAVGYVDDTQFVR+VDLGTLR+WAAVVVPSGEEQR
389b	sp|P23468-2|PTPRD_HUMAN sp|P23468-3|PTPRD_HUMAN sp|P23468-4|PTPRD_HUMAN sp|P23468-5|PTPRD_HUMAN sp|P23468-6|PTPRD_HUMAN sp|P23468-7|PTPRD_HUMAN sp|P23468|PTPRD_HUMAN tr|F5GWR7|F5GWR7_HUMAN tr|Q3KPI9|Q3KPI9_HUMAN	0.9997	Isoform of P23468, Isoform 2 of Receptor-type tyrosine-protein phosphatase delta OS=Homo sapiens GN=PTPRD;Isoform of P23468, Isoform 3 of Receptor-type tyrosine-protein phosphatase delta OS=Homo sapiens GN=PTPRD;Isoform of P23468, Isoform 4 of Receptor-type tyrosine-protein phosphatase delta OS=Homo sapiens GN=PTPRD;Isoform of P23468, Isoform 5 of Receptor-type tyrosine-protein phosphatase delta …	10.6	9	0.036	AALEYLGSFDHYAT+AYIATQGPLAETTEDFWR+GVEGSDYINASFIDGYR+LAARSPQGLGASTAEISAR+QFQFTDWPEQGVPK+SGEGFIDFIGQVHK+TPVDQTGVSGGVASFICQATGDPRPKIVWNK+YQYFVVDPMAEYNMPQYILR
891a	sp|Q99959-2|PKP2_HUMAN sp|Q99959|PKP2_HUMAN tr|B8QGS9|B8QGS9_HUMAN	1	Isoform of Q99959, Isoform 1 of Plakophilin-2 OS=Homo sapiens GN=PKP2;Plakophilin-2 OS=Homo sapiens GN=PKP2 PE=1 SV=2;Isoform of Q99959, Plakophilin-2 OS=Homo sapiens GN=PKP2 PE=1 SV=1	15.7	8	0.056	AHLTVGQAAAGGSGNLLTER+EAGPSVAVDSSGR+IQEQVQQTLAR+NLVFEDNDNKLEVAELNGVPR+NYTQEASLGALQNLTAGSGPMPTSVAQTVVQK+TSSVPEYVYNLHLVENDFVGGR+YSQNIYIQNR
874a	sp|Q96T76-5|MMS19_HUMAN sp|Q96T76-8|MMS19_HUMAN sp|Q96T76|MMS19_HUMAN	1	Isoform of Q96T76, Isoform 4 of MMS19 nucleotide excision repair protein homolog OS=Homo sapiens GN=MMS19;Isoform of Q96T76, Isoform 5 of MMS19 nucleotide excision repair protein homolog OS=Homo sapiens GN=MMS19;MMS19 nucleotide excision repair protein homolog OS=Homo sapiens GN=MMS19 PE=1 SV=2	10.4	8	0.056	ELKDFLPSLWASIR+ETLPLLLQHLWQVNR+FAEFLLPLLIEK+HTVYNIITNFMR+NLLVAFR+NVEIPQLNQLMR+VAALEASGTLAALYPVAFSSHLVPK
867b	sp|P46934-4|NEDD4_HUMAN	1	Isoform of P46934, Isoform 4 of E3 ubiquitin-protein ligase NEDD4 OS=Homo sapiens GN=NEDD4	9.3	8	0.035	EWFFLISK+LLDGFFIRPFYK+LLFEVFDENR+LLQFVTGTSR+RPTPQDNLTDAENGNIQLQAQR+TQWEDPRLENVAITGPAVPYSR
856b	sp|Q9H0M0-3|WWP1_HUMAN sp|Q9H0M0-6|WWP1_HUMAN sp|Q9H0M0|WWP1_HUMAN	1	Isoform of Q9H0M0, Isoform 3 of NEDD4-like E3 ubiquitin-protein ligase WWP1 OS=Homo sapiens GN=WWP1;Isoform of Q9H0M0, Isoform 6 of NEDD4-like E3 ubiquitin-protein ligase WWP1 OS=Homo sapiens GN=WWP1;NEDD4-like E3 ubiquitin-protein ligase WWP1 OS=Homo sapiens GN=WWP1 PE=1 SV=1	12.9	8	0.052	FIDTGFSLPFYK+NQLQGAMQQFNQR+QQSGNANTETLPSGWEQR+QTLFEDSFQQIMALKPYDLR+SILEPDTSNSR+TQGLQNEEPLPEGWEIR
854a	sp|Q96HS1|PGAM5_HUMAN	1	Serine/threonine-protein phosphatase PGAM5, mitochondrial OS=Homo sapiens GN=PGAM5 PE=1 SV=2	35.3	8	0.057	AIETTDIISR+EGAPIEPDPPVSHWKPEAVQYYEDGAR+EQAELTGLR+HSQYHVDGSLEKDR+LSLNNGSITHLVIRPNGR+NVESGEEELASK+TLGDTGFMPPDK
851a	sp|Q96GD4-2|AURKB_HUMAN sp|Q96GD4-5|AURKB_HUMAN sp|Q96GD4|AURKB_HUMAN	1	Isoform of Q96GD4, Isoform 2 of Aurora kinase B OS=Homo sapiens GN=AURKB;Isoform of Q96GD4, Isoform 5 of Aurora kinase B OS=Homo sapiens GN=AURKB;Aurora kinase B OS=Homo sapiens GN=AURKB PE=1 SV=3	21.5	8	0.049	DIKPENLLLGLK+HFTIDDFEIGRPLGK+LPLAQVSAHPWVR+QTAPSGLSTLPQR+VMENSSGTPDILTR
843a	sp|Q96DH6-2|MSI2H_HUMAN sp|Q96DH6|MSI2H_HUMAN tr|B4DHE8|B4DHE8_HUMAN tr|J3KTC1|J3KTC1_HUMAN	1	Isoform of Q96DH6, Isoform 2 of RNA-binding protein Musashi homolog 2 OS=Homo sapiens GN=MSI2;RNA-binding protein Musashi homolog 2 OS=Homo sapiens GN=MSI2 PE=1 SV=1;Isoform of Q96DH6, RNA-binding protein Musashi homolog 2 OS=Homo sapiens GN=MSI2 PE=1 SV=1;Isoform of Q96DH6, RNA-binding protein Musashi homolog 2 (Fragment) OS=Homo sapiens GN=MSI2 PE=1 SV=7	45.4	8	0.063	GFGFVTFADPASVDK+GFGFVTFADPASVDKVLGQPHHELDSK+IFVGGLSANTVVEDVK+MFIGGLSWQTSPDSLR+MFIGGLSWQTSPDSLRDYFSK
783b	sp|Q96PY5-3|FMNL2_HUMAN sp|Q96PY5|FMNL2_HUMAN tr|C9IZY8|C9IZY8_HUMAN	1	Isoform of Q96PY5, Isoform 2 of Formin-like protein 2 OS=Homo sapiens GN=FMNL2;Formin-like protein 2 OS=Homo sapiens GN=FMNL2 PE=1 SV=3;Isoform of Q96PY5, Formin-like protein 2 OS=Homo sapiens GN=FMNL2 PE=1 SV=1	18.4	8	0.035	AAAVSLENVLLDVK+AQGPAIDLSSSK+FLPTENEVK+LLEQEALMEQQDPK+LQSLDLLLDTK+QTLLHYISNVVK+TTPPSVFFPVFVR
750a	sp|Q6UN15-3|FIP1_HUMAN sp|Q6UN15-5|FIP1_HUMAN sp|Q6UN15|FIP1_HUMAN	1	Isoform of Q6UN15, Isoform 3 of Pre-mRNA 3'-end-processing factor FIP1 OS=Homo sapiens GN=FIP1L1;Isoform of Q6UN15, Isoform 5 of Pre-mRNA 3'-end-processing factor FIP1 OS=Homo sapiens GN=FIP1L1;Pre-mRNA 3'-end-processing factor FIP1 OS=Homo sapiens GN=FIP1L1 PE=1 SV=1	22.1	8	0.059	AEFTSPPSLFK+AFPYGNVAFPHLPGSAPSWPSLVDTSK+ANENSNIQVLSER+MGLEVIPVTSTTNK+RLPGAIDVIGQTITISR+TGAPQYGSYGTAPVNLNIK+TGNSEKETALPSTK
746a	sp|Q6PGP7|TTC37_HUMAN	1	Tetratricopeptide repeat protein 37 OS=Homo sapiens GN=TTC37 PE=1 SV=1	7.3	8	0.063	AAELEPDQLLAWQGLANLYEK+AILLLQTAEDQDTYNVAIR+AVHSNPGDPALWSLLSR+IVDNLGASGNSLYQR+SGPGLIGLGIK+SNPDQPAVILLLR+TLDQISDADNIPGLLVLK
733a	sp|Q658Y4|F91A1_HUMAN	1	Protein FAM91A1 OS=Homo sapiens GN=FAM91A1 PE=1 SV=3	11	8	0.057	GQVINLDQLHSSWK+IIDSGPQLSGSLDYNVVHSLYNK+NLIFKDGVLSEWSGR+NTILFLR+QVVLYSIR+SPSSLLIANLHLQ+VQGDYFETLLYK
728a	sp|Q5TAQ9|DCAF8_HUMAN tr|G3V3G9|G3V3G9_HUMAN	1	DDB1- and CUL4-associated factor 8 OS=Homo sapiens GN=DCAF8 PE=1 SV=1;Uncharacterized protein OS=Homo sapiens PE=4 SV=1	9.7	8	0.059	IWAPTAEASTELTGLKDVIK+KVGLYTIYVNPANTHQFAVGGR+VGLYTIYVNPANTHQFAVGGR+VVVWDWVR+WQALPALR
683a	sp|Q15233|NONO_HUMAN	1	Non-POU domain-containing octamer-binding protein OS=Homo sapiens GN=NONO PE=1 SV=4	19.5	8	0.054	AAPGAEFAPNKR+FAQPGSFEYEYAMR+FGQAATMEGIGAIGGTPPAFNR+GIVEFSGKPAAR+LFVGNLPPDITEEEMR+TLAEIAKVELDNMPLR
679a	sp|Q15020|SART3_HUMAN	1	Squamous cell carcinoma antigen recognized by T-cells 3 OS=Homo sapiens GN=SART3 PE=1 SV=1	10.9	8	0.055	ALQRPSAAAPQAENGPAAAPAVAAPAATEAPK+HGVDHQVISVTFEK+RVENSIPAAGETQNVEVAAGPAGK+TEGSLEDWDIAVQK+TQLSLLPR+YANMWLEYYNLER
671a	sp|Q14697-2|GANAB_HUMAN sp|Q14697|GANAB_HUMAN tr|F5H6X6|F5H6X6_HUMAN	1	Isoform of Q14697, Isoform 2 of Neutral alpha-glucosidase AB OS=Homo sapiens GN=GANAB;Neutral alpha-glucosidase AB OS=Homo sapiens GN=GANAB PE=1 SV=3;Isoform of Q14697, Neutral alpha-glucosidase AB OS=Homo sapiens GN=GANAB PE=1 SV=1	16.2	8	0.058	FGAVWTGDNTAEWDHLK+FSFSGNTLVSSSADPEGHFETPIWIER+HHGPQTLYLPVTLSSIPVFQR+MMDYLQGSGETPQTDVR+QYASLTGTQALPPLFSLGYHQSR+VVIIGAGKPAAVVLQTK+YRVPDVLVADPPIAR
658a	sp|Q14160-3|SCRIB_HUMAN sp|Q14160|SCRIB_HUMAN tr|A0A0G2JNZ2|A0A0G2JNZ2_HUMAN tr|A0A0G2JPP5|A0A0G2JPP5_HUMAN	1	Isoform of Q14160, Isoform 3 of Protein scribble homolog OS=Homo sapiens GN=SCRIB;Protein scribble homolog OS=Homo sapiens GN=SCRIB PE=1 SV=4;Isoform of Q14160, Protein scribble homolog OS=Homo sapiens GN=SCRIB PE=1 SV=1;Isoform of Q14160, Protein scribble homolog OS=Homo sapiens GN=SCRIB PE=1 SV=1	9.3	8	0.065	AGGPLGLSIVGGSDHSSHPFGVQEPGVFISK+ALAAVPSAGSVQR+LEQLDLGGNDLEVLPDTLGALPNLR+LPDGFTQLR+LQSLPFALTHLNLK+MVEPENAVTITPLRPEDDYSPR+SLEELLLDANQLR+SLPASLSFLVK+VLSINGVDVTEAR
618a	sp|Q12899|TRI26_HUMAN	1	Tripartite motif-containing protein 26 OS=Homo sapiens GN=TRIM26 PE=1 SV=1	19.7	8	0.062	AQQPAAELMQDTR+EREEHLLEQLAK+GEADILAALK+LALVISELEGK+LSSSGIWANTSPEAELFPALRPR+QYIVAEFEQGHQFLR+RLVPFLWLK+TGEFSDKLLSLQR
605a	sp|Q04837|SSBP_HUMAN	1	Single-stranded DNA-binding protein, mitochondrial OS=Homo sapiens GN=SSBP1 PE=1 SV=1	38.5	8	0.055	DVAYQYVK+NPVTIFSLATNEMWR+QATTIIADNIIFLSDQTKEKE+QVEGKNPVTIFSLATNEMWR+VGQDPVLR
592a	sp|P78344|IF4G2_HUMAN tr|D3DQV9|D3DQV9_HUMAN	1	Eukaryotic translation initiation factor 4 gamma 2 OS=Homo sapiens GN=EIF4G2 PE=1 SV=1;Isoform of P78344, Eukaryotic translation initiation factor 4 gamma 2 (Fragment) OS=Homo sapiens GN=EIF4G2 PE=1 SV=1	10	8	0.055	DLGVFIPAPMAQGMR+GLSFLFPLLK+LAEDAPNFDGPAAEGQPGQK+SDFFLEGPFMPPR+SLMDQYFAR+SQGLSQLYHNQSQGLLSQLQGQSK
65	sp|P55011-3|S12A2_HUMAN sp|P55011|S12A2_HUMAN tr|G3XAL9|G3XAL9_HUMAN	1	Isoform of P55011, Isoform 2 of Solute carrier family 12 member 2 OS=Homo sapiens GN=SLC12A2;Solute carrier family 12 member 2 OS=Homo sapiens GN=SLC12A2 PE=1 SV=1;Isoform of P55011, Solute carrier family 12 (Sodium/potassium/chloride transporters), member 2, isoform CRA_a OS=Homo sapiens GN=SLC12A2 PE=1 SV=1	10	8	0.052	AAAAAAAAAAAAAAAGAGAGAK+DGGGVRDEGPAAAGDGLGRPLGPTPSQSR+LKEGLDISHLQGQEELLSSQEK+LLEASTQFQK+TFGHNTMDAVPR+VELPGTAVPSVPEDAAPASR
571a	sp|P62314|SMD1_HUMAN	1	Small nuclear ribonucleoprotein Sm D1 OS=Homo sapiens GN=SNRPD1 PE=1 SV=1	54.6	8	0.058	LSHETVTIELK+NGTQVHGTITGVDVSMNTHLK+NREPVQLETLSIR+YFILPDSLPLDTLLVDVEPK
550a	sp|P57678|GEMI4_HUMAN tr|I3L2C7|I3L2C7_HUMAN	1	Gem-associated protein 4 OS=Homo sapiens GN=GEMIN4 PE=1 SV=2;Isoform of P57678, Gem-associated protein 4 OS=Homo sapiens GN=GEMIN4 PE=1 SV=1	8.7	8	0.054	ALEDITASIAMAVIQQK+LATVISVWNSDTQNPYHQQALAEK+SIAEGIGPEER+TNPSVSSLLQR+VLQPHPVTPSDTETR+YLPALDEFPHPPK
543a	sp|P54619-2|AAKG1_HUMAN sp|P54619-3|AAKG1_HUMAN sp|P54619|AAKG1_HUMAN	1	Isoform of P54619, Isoform 2 of 5'-AMP-activated protein kinase subunit gamma-1 OS=Homo sapiens GN=PRKAG1;Isoform of P54619, Isoform 3 of 5'-AMP-activated protein kinase subunit gamma-1 OS=Homo sapiens GN=PRKAG1;5'-AMP-activated protein kinase subunit gamma-1 OS=Homo sapiens GN=PRKAG1 PE=1 SV=1	27.8	8	0.052	LVVFDTSLQVK+LVVVDENDVVK+SLEELQIGTYANIAMVR+TTTPVYVALGIFVQHR+TYNNLDVSVTK+VVDIYSKFDVINLAAEK
533a	sp|P51617-2|IRAK1_HUMAN sp|P51617-3|IRAK1_HUMAN sp|P51617|IRAK1_HUMAN tr|D3YTB5|D3YTB5_HUMAN	1	Isoform of P51617, Isoform 2 of Interleukin-1 receptor-associated kinase 1 OS=Homo sapiens GN=IRAK1;Isoform of P51617, Isoform 3 of Interleukin-1 receptor-associated kinase 1 OS=Homo sapiens GN=IRAK1;Interleukin-1 receptor-associated kinase 1 OS=Homo sapiens GN=IRAK1 PE=1 SV=2;Isoform of P51617, Interleukin-1 receptor-associated kinase 1 OS=Homo sapiens GN=IRAK1 PE=1 SV=1	14.1	8	0.062	AHSGAAPWQPLAAPSGASAQAAEQLQR+GPNQPVESDESLGGLSAALR+QSFLTEVEQLSR+STQSTLQAGLAADAWAAPIAMQIYKK+TASVLWPWINR
525a	sp|P50402|EMD_HUMAN	1	Emerin OS=Homo sapiens GN=EMD PE=1 SV=1	31.5	8	0.064	GYNDDYYEESYFTTR+LSPPSSSAASSYSFSDLNSTR+RLSPPSSSAASSYSFSDLNSTR+RYNIPHGPVVGSTR+SSLDLSYYPTSSSTSFMSSSSSSSSWLTR+YNIPHGPVVGSTR
511a	sp|P48047|ATPO_HUMAN	1	ATP synthase subunit O, mitochondrial OS=Homo sapiens GN=ATP5O PE=1 SV=1	39	8	0.058	FSPLTTNLINLLAENGR+LSNTQGVVSAFSTMMSVHR+LVRPPVQVYGIEGR+SFLSQGQVLK+TDPSILGGMIVR+VAASVLNPYVK
510a	sp|P47897-2|SYQ_HUMAN sp|P47897|SYQ_HUMAN	1	Isoform of P47897, Isoform 2 of Glutamine--tRNA ligase OS=Homo sapiens GN=QARS;Glutamine--tRNA ligase OS=Homo sapiens GN=QARS PE=1 SV=1	13	8	0.049	AINFNFGYAK+EAATQAQQTLGSTIDK+GFHQVPFAPIVFIER+HTGYVIELQHVVK+LAWGQPVGLR+LFTLTALR+LGYFSVDPDSHQGK+TDFKEEPEPGFKR
498a	sp|P45974-2|UBP5_HUMAN sp|P45974|UBP5_HUMAN	1	Isoform of P45974, Isoform Short of Ubiquitin carboxyl-terminal hydrolase 5 OS=Homo sapiens GN=USP5;Ubiquitin carboxyl-terminal hydrolase 5 OS=Homo sapiens GN=USP5 PE=1 SV=2	11.9	8	0.063	DGLGGLPDIVR+DRVTSAVEALLSADSASR+FTFGLDWVPK+IFQNAPTDPTQDFSTQVAK+IGEWELIQESGVPLKPLFGPGYTGIR+SAADSISESVPVGPK+VTSAVEALLSADSASR
476a	sp|P38159|RBMX_HUMAN tr|H0Y6E7|H0Y6E7_HUMAN tr|H3BT71|H3BT71_HUMAN	1	RNA-binding motif protein, X chromosome OS=Homo sapiens GN=RBMX PE=1 SV=3;Isoform of P38159, RNA-binding motif protein, X chromosome (Fragment) OS=Homo sapiens GN=RBMX PE=1 SV=2;Isoform of P38159, RNA-binding motif protein, X chromosome OS=Homo sapiens GN=RBMX PE=1 SV=1	26.7	8	0.06	AIKVEQATKPSFESGR+ALEAVFGK+GFAFVTFESPADAK+GGHMDDGGYSMNFNMSSSR+IVEVLLMK+LFIGGLNTETNEK+LFIGGLNTETNEKALEAVFGK
461a	sp|P34897-3|GLYM_HUMAN sp|P34897|GLYM_HUMAN	1	Isoform of P34897, Isoform 3 of Serine hydroxymethyltransferase, mitochondrial OS=Homo sapiens GN=SHMT2;Serine hydroxymethyltransferase, mitochondrial OS=Homo sapiens GN=SHMT2 PE=1 SV=3	20.1	8	0.054	GWTGQESLSDSDPEMWELLQR+GYSLVSGGTDNHLVLVDLRPK+ISATSIFFESMPYK+LIIAGTSAYAR+TGLIDYNQLALTAR+VVDFIDEGVNIGLEVK
421a	sp|P21359-2|NF1_HUMAN sp|P21359-6|NF1_HUMAN sp|P21359|NF1_HUMAN	1	Isoform of P21359, Isoform 1 of Neurofibromin OS=Homo sapiens GN=NF1;Isoform of P21359, Isoform 6 of Neurofibromin OS=Homo sapiens GN=NF1;Neurofibromin OS=Homo sapiens GN=NF1 PE=1 SV=2	3.1	8	0.052	FINPAIVSPYEAGILDK+ILYEYLAEASVVFPK+LSLTEFSLPK+QTQIPDYAELIVK+VAQLAVINSLEK+VGSTAVQVTSAER+YLLLSMVK
419a	sp|P19784|CSK22_HUMAN	1	Casein kinase II subunit alpha' OS=Homo sapiens GN=CSNK2A2 PE=1 SV=1	24.9	8	0.064	FYMYEILK+HLVSPEALDLLDK+LIDWGLAEFYHPAQEYNVR+TPALVFEYINNTDFK+VLGTEELYGYLK+VLGTEELYGYLKK+VYAEVNSLR+YHIDLDPHFNDILGQHSR
417a	sp|P19387|RPB3_HUMAN	1	DNA-directed RNA polymerase II subunit RPB3 OS=Homo sapiens GN=POLR2C PE=1 SV=2	38.5	8	0.062	FIIENTDLAVANSIR+HTVYPKPEEWPK+LGLIPLISDDIVDKLQYSR+NRDNDPNDYVEQDDILIVK+SEYSELDEDESQAPYDPNGKPER+WNPTAGVAFEYDPDNALR
47	sp|P28331-2|NDUS1_HUMAN sp|P28331-3|NDUS1_HUMAN sp|P28331-4|NDUS1_HUMAN sp|P28331-5|NDUS1_HUMAN sp|P28331|NDUS1_HUMAN tr|B4DJ81|B4DJ81_HUMAN	1	Isoform of P28331, Isoform 2 of NADH-ubiquinone oxidoreductase 75 kDa subunit, mitochondrial OS=Homo sapiens GN=NDUFS1;Isoform of P28331, Isoform 3 of NADH-ubiquinone oxidoreductase 75 kDa subunit, mitochondrial OS=Homo sapiens GN=NDUFS1;Isoform of P28331, Isoform 4 of NADH-ubiquinone oxidoreductase 75 kDa subunit, mitochondrial OS=Homo sapiens GN=NDUFS1;Isoform of P28331, Isoform 5 of NADH-ubiqu…	19	8	0.063	ALSEIAGMTLPYDTLDQVR+FASEIAGVDDLGTTGR+GLLTYTSWEDALSR+IASQVAALDLGYKPGVEAIR+NDGAAILAAVSSIAQK+VALIGSPVDLTYTYDHLGDSPK+VAVTPPGLAR
410a	sp|P17980|PRS6A_HUMAN tr|E9PM69|E9PM69_HUMAN tr|R4GNH3|R4GNH3_HUMAN	1	26S protease regulatory subunit 6A OS=Homo sapiens GN=PSMC3 PE=1 SV=3;Isoform of P17980, 26S protease regulatory subunit 6A OS=Homo sapiens GN=PSMC3 PE=1 SV=1;Isoform of P17980, 26S protease regulatory subunit 6A OS=Homo sapiens GN=PSMC3 PE=1 SV=1	24.7	8	0.058	KMNVSPDVNYEELAR+LAGPQLVQMFIGDGAK+QIQELVEAIVLPMNHK+QTYFLPVIGLVDAEK+TMLELLNQLDGFQPNTQVK+VIAATNRVDILDPALLR
390a	sp|P10644|KAP0_HUMAN	1	cAMP-dependent protein kinase type I-alpha regulatory subunit OS=Homo sapiens GN=PRKAR1A PE=1 SV=1	22	8	0.06	GAISAEVYTEEDAASYVR+HNIQALLK+LGPSDYFGEIALLMNRPR+LTVADALEPVQFEDGQK+SENEEFVEVGR+VSILESLDKWER
340a	sp|O95163|ELP1_HUMAN tr|F5H2T0|F5H2T0_HUMAN	1	Elongator complex protein 1 OS=Homo sapiens GN=IKBKAP PE=1 SV=3;Isoform of O95163, Elongator complex protein 1 OS=Homo sapiens GN=IKBKAP PE=1 SV=1	10.9	8	0.051	IQFENNEDQDVNPLK+NYMAFLDSQTATFSR+SVGDNSSDLSNVAVIDGNR+TTPELEIVLQK+VFLGNVETFIK+VHELQGNAPSDPDAVSAEEALK+YLWESPSLAIKPWK
315a	sp|O75251-2|NDUS7_HUMAN sp|O75251|NDUS7_HUMAN tr|F5GXJ1|F5GXJ1_HUMAN tr|F5H5N1|F5H5N1_HUMAN	1	Isoform of O75251, Isoform 2 of NADH dehydrogenase [ubiquinone] iron-sulfur protein 7, mitochondrial OS=Homo sapiens GN=NDUFS7;NADH dehydrogenase [ubiquinone] iron-sulfur protein 7, mitochondrial OS=Homo sapiens GN=NDUFS7 PE=1 SV=3;Isoform of O75251, NADH dehydrogenase [ubiquinone] iron-sulfur protein 7, mitochondrial OS=Homo sapiens GN=NDUFS7 PE=1 SV=1;Isoform of O75251, NADH dehydrogenase [ubiq…	30.8	8	0.057	KVYDQMPEPRYVVSMGSCANGGGYYHYSYSVVR+LDDLVNWAR+QSDVMIVAGTLTNK+VYDQMPEPR
297a	sp|O43795-2|MYO1B_HUMAN sp|O43795|MYO1B_HUMAN tr|E9PDF6|E9PDF6_HUMAN	1	Isoform of O43795, Isoform 2 of Unconventional myosin-Ib OS=Homo sapiens GN=MYO1B;Unconventional myosin-Ib OS=Homo sapiens GN=MYO1B PE=1 SV=3;Isoform of O43795, Unconventional myosin-Ib OS=Homo sapiens GN=MYO1B PE=1 SV=1	9.1	8	0.053	ALYPSSVGQPFQGAYLEINKNPK+LFSWIVNR+NFHVFYQLLSGASEELLNK+NFYELSPHIFALSDEAYR+SEVPLVDVTK+SLPIYSPEKVEEYR+VSTTLNVAQAYYAR
259a	sp|O00410-3|IPO5_HUMAN sp|O00410|IPO5_HUMAN tr|H0Y8C6|H0Y8C6_HUMAN	1	Isoform of O00410, Isoform 3 of Importin-5 OS=Homo sapiens GN=IPO5;Importin-5 OS=Homo sapiens GN=IPO5 PE=1 SV=4;Isoform of O00410, Importin-5 (Fragment) OS=Homo sapiens GN=IPO5 PE=1 SV=1	5.7	8	0.051	FLFDSVSSQNVGLR+FVPYYDIFMPSLK+ITFLLQAIR+NLIDEDGNNQWPEGLK+SLVEIADTVPK+VSDILHSIFSSYK
249a	sp|A8CG34|P121C_HUMAN tr|A0A075B7F8|A0A075B7F8_HUMAN	1	Nuclear envelope pore membrane protein POM 121C OS=Homo sapiens GN=POM121C PE=1 SV=2;Isoform of A8CG34, Nuclear envelope pore membrane protein POM 121C OS=Homo sapiens GN=POM121C PE=1 SV=2	7.9	8	0.056	APPTLQAETATKPQATSAPSPAPK+SSSMSSLTGAYTSGIPSSSR+TLLEGPDPAELLLMGSYLGKPGPPQPAPAPEGQDLR+TVEEEDQIFLDGQENK+TVEEEDQIFLDGQENKR
241	sp|Q9Y678|COPG1_HUMAN	1	Coatomer subunit gamma-1 OS=Homo sapiens GN=COPG1 PE=1 SV=1	11.1	8	0.061	ALQQYTLEPSEKPFDLK+ATFYLNVLEQK+ILHLLGQEGPK+QEIFQEQLAAVPEFR+SIATLAITTLLK+SSPEPVALTESETEYVIR+SVPLATAPMAEQR
221	sp|Q9UQE7|SMC3_HUMAN	1	Structural maintenance of chromosomes protein 3 OS=Homo sapiens GN=SMC3 PE=1 SV=2	7.7	8	0.056	ALEYTIYNQELNETR+GSGSQSSVPSVDQFTGVGIR+INNEIDQLMNQMQQIETQQR+LALLHEGTGPR+LFYHIVDSDEVSTK+NDVMNLLESAGFSR
153	sp|Q8TAE8|G45IP_HUMAN	1	Growth arrest and DNA damage-inducible proteins-interacting protein 1 OS=Homo sapiens GN=GADD45GIP1 PE=1 SV=1	30.2	8	0.057	AAALAAAVAQDPAASGAPSS+LQAEAQELLGYQVDPR+WPDPEDLLTPR+YGAASGVVPGSLWPSPEQLR
116	sp|Q5JTW2-2|CEP78_HUMAN sp|Q5JTW2-3|CEP78_HUMAN sp|Q5JTW2-5|CEP78_HUMAN sp|Q5JTW2|CEP78_HUMAN tr|A8MST6|A8MST6_HUMAN	1	Isoform of Q5JTW2, Isoform 2 of Centrosomal protein of 78 kDa OS=Homo sapiens GN=CEP78;Isoform of Q5JTW2, Isoform 3 of Centrosomal protein of 78 kDa OS=Homo sapiens GN=CEP78;Isoform of Q5JTW2, Isoform 4 of Centrosomal protein of 78 kDa OS=Homo sapiens GN=CEP78;Centrosomal protein of 78 kDa OS=Homo sapiens GN=CEP78 PE=1 SV=1;Isoform of Q5JTW2, Centrosomal protein of 78 kDa OS=Homo sapiens GN=CEP78…	16.4	8	0.059	EYYAPAPLPPGVSGFLPWR+GVDWAPLLSTLK+IPLPLDSFPVPVSTPEGLGTSSNNLGVPATEQR+KALEDEKPEPK+NLELNGLILR+SEYQWITSPSVKEPSK+VSELEHENAQLR
1012a	sp|Q9UKN8|TF3C4_HUMAN	1	General transcription factor 3C polypeptide 4 OS=Homo sapiens GN=GTF3C4 PE=1 SV=2	14.6	8	0.045	EHMKRVLGEVYLHTWITENTSIPTR+LQYAVSGLEPLAWSEDHR+LSDVFGSVR+NEAPEGNLGDFAEFQR+QLIPIFTDVALK+VGPADDGPAPSGEEEGEGGGEAGGKEPAADAAPGPSAAFR+VLGEVYLHTWITENTSIPTR
1005a	sp|Q9UJS0-2|CMC2_HUMAN sp|Q9UJS0|CMC2_HUMAN	1	Isoform of Q9UJS0, Isoform 2 of Calcium-binding mitochondrial carrier protein Aralar2 OS=Homo sapiens GN=SLC25A13;Calcium-binding mitochondrial carrier protein Aralar2 OS=Homo sapiens GN=SLC25A13 PE=1 SV=2	14.5	8	0.055	FGLGSVAGAVGATAVYPIDLVK+IAPLEEGTLPFNLAEAQR+LQVAGEITTGPR+LTVNDFVR+SSPQFGVTLLTYELLQR+TVELLSGVVDQTK+VSALSVVR
971a	sp|Q9NXC5|MIO_HUMAN	1	WD repeat-containing protein mio OS=Homo sapiens GN=MIOS PE=1 SV=2	10.3	8	0.059	AVQGVTVDPYFHDR+EAGNLEGILLTGLTK+LTNEMKEAGNLEGILLTGLTK+LYDMQHTPTPIGDETEPTIIER+NLAIFDLR+VASFYEGQVAIWDLR+YGLDTEQVWR
938a	sp|Q9H307|PININ_HUMAN	1	Pinin OS=Homo sapiens GN=PNN PE=1 SV=4	12	8	0.059	ESRQESDPEDDDVKKPALQSSVVATSK+IFGLLMGTLQK+LLEQKVELAQLQEEWNEHNAK+LTEVPVEPVLTVHPESK+QESDPEDDDVKKPALQSSVVATSK+RIEFAEQINK
936a	sp|Q9H270|VPS11_HUMAN tr|A0A087WXL6|A0A087WXL6_HUMAN	1	Vacuolar protein sorting-associated protein 11 homolog OS=Homo sapiens GN=VPS11 PE=1 SV=1;Isoform of Q9H270, Uncharacterized protein OS=Homo sapiens GN=VPS11 PE=1 SV=1	13.1	8	0.056	AFLEHMSEVQPDSPQGIYDTLLELR+ANSEEFIPIFANNPR+FVFFDKELVKEPLSNDGAAPGATPASGSAASK+GNYPVTGLAFR+HGEQDPSLWEQALSYFAR+NLFEMAINLAK+QSQQIAQDELR
11	sp|O14773-2|TPP1_HUMAN sp|O14773|TPP1_HUMAN tr|A0A0C4DGZ9|A0A0C4DGZ9_HUMAN	1	Isoform of O14773, Isoform 2 of Tripeptidyl-peptidase 1 OS=Homo sapiens GN=TPP1;Tripeptidyl-peptidase 1 OS=Homo sapiens GN=TPP1 PE=1 SV=2;Isoform of O14773, Tripeptidyl-peptidase 1 OS=Homo sapiens GN=TPP1 PE=1 SV=1	14.4	8	0.059	AYPDVAALSDGYWVVSNR+ILSGRPPLGFLNPR+LYQQHGAGLFDVTR
387d	sp|P01889|1B07_HUMAN sp|P30460|1B08_HUMAN sp|P30480|1B42_HUMAN	0.9998	Isoform of Q31612, HLA class I histocompatibility antigen, B-7 alpha chain OS=Homo sapiens GN=HLA-B PE=1 SV=3;Isoform of Q31612, HLA class I histocompatibility antigen, B-8 alpha chain OS=Homo sapiens GN=HLA-B PE=1 SV=1;Isoform of Q31612, HLA class I histocompatibility antigen, B-42 alpha chain OS=Homo sapiens GN=HLA-B PE=1 SV=1	20.7	8	0.037	APWIEQEGPEYWDR+DGEDQTQDTELVETRPAGDR+FISVGYVDDTQFVR+SWTAADTAAQITQR+WAAVVVPSGEEQR
555c	sp|Q562R1|ACTBL_HUMAN	0.9948	Beta-actin-like protein 2 OS=Homo sapiens GN=ACTBL2 PE=1 SV=2	14.1	8	0.023	AVFPSMIGRPR+DLTDYLMK+HQGVMVGMGQK+IIAPPER+SYELPDGQVITIGNER
96	sp|Q13347|EIF3I_HUMAN	1	Eukaryotic translation initiation factor 3 subunit I OS=Homo sapiens GN=EIF3I PE=1 SV=1	25.2	7	0.048	FFHLAFEEEFGR+GHFGPINSVAFHPDGK+LFDSTTLEHQK+SGEVLVNVK+TERPVNSAALSPNYDHVVLGGGQEAMDVTTTSTR
846a	sp|Q96EX3|WDR34_HUMAN	1	WD repeat-containing protein 34 OS=Homo sapiens GN=WDR34 PE=1 SV=2	14.9	7	0.055	GETEVGATAVAFSSFDPR+LEDPLLWR+LFILGTEGGFPLK+NHVDAQVQTEAPVPVSVQPPSQYDIPR+VWQLSTEFTEQGPR
806a	sp|Q8NI60-3|ADCK3_HUMAN sp|Q8NI60|ADCK3_HUMAN	1	Isoform of Q8NI60, Isoform 3 of Atypical kinase ADCK3, mitochondrial OS=Homo sapiens GN=ADCK3;Atypical kinase ADCK3, mitochondrial OS=Homo sapiens GN=ADCK3 PE=1 SV=1	15.3	7	0.045	AVLGSSPFLSEANAER+FLTGYEVK+LANFGGLAVGLGFGALAEVAKK+LVPPPEETYSLHR+SFTDLYIQIIR+TLNNDLGPNWR+VALLDFGATR
791a	sp|Q8N1F7|NUP93_HUMAN	1	Nuclear pore complex protein Nup93 OS=Homo sapiens GN=NUP93 PE=1 SV=2	13.1	7	0.053	ESMLVEWEQVK+HNLSEVLLATMNILFTQFK+HNLSEVLLATMNILFTQFKR+LESLSAATTFEPLEPVKDTDIQGFLK+LLSPVVPQISAPQSNK+LLSPVVPQISAPQSNKER+LTLSQFQK+LVPLNQESVEER+TLITFAGMIPYR
787a	sp|Q8IY17-2|PLPL6_HUMAN sp|Q8IY17-3|PLPL6_HUMAN sp|Q8IY17-4|PLPL6_HUMAN sp|Q8IY17-5|PLPL6_HUMAN sp|Q8IY17|PLPL6_HUMAN	1	Isoform of Q8IY17, Isoform 2 of Neuropathy target esterase OS=Homo sapiens GN=PNPLA6;Isoform of Q8IY17, Isoform 3 of Neuropathy target esterase OS=Homo sapiens GN=PNPLA6;Isoform of Q8IY17, Isoform 4 of Neuropathy target esterase OS=Homo sapiens GN=PNPLA6;Isoform of Q8IY17, Isoform 5 of Neuropathy target esterase OS=Homo sapiens GN=PNPLA6;Neuropathy target esterase OS=Homo sapiens GN=PNPLA6 PE=1 S…	9.4	7	0.055	ETPGRPPDPTGAPLPGPTGDPVKPTSLETPSAPLLSR+GDLIGVVEALTR+ISVSLQEEASGGSLAAPAR+IVLYQTDASLTPWTVR+RADVLAFPSSGFTDLAEIVSR+VLTGNTIALVLGGGGAR
784a	sp|Q8IVL6|P3H3_HUMAN	1	Prolyl 3-hydroxylase 3 OS=Homo sapiens GN=P3H3 PE=1 SV=1	12.8	7	0.051	ALNQYQAQLGEPRPGLGPR+AYAAGAWAPAVALLR+DLETPPHWAAYDTGLELLGR+FEGLTVLK+LVAFSSGVENPHGVWAVTR+SFPVPDFLPNQLR
773a	sp|Q86VM9|ZCH18_HUMAN tr|E7ERS3|E7ERS3_HUMAN	1	Zinc finger CCCH domain-containing protein 18 OS=Homo sapiens GN=ZC3H18 PE=1 SV=2;Isoform of Q86VM9, Zinc finger CCCH domain-containing protein 18 OS=Homo sapiens GN=ZC3H18 PE=1 SV=1	7.9	7	0.048	AGVQSVGEKESLEAAK+DTVLEPYADPYYDYEIER+DVRDTVLEPYADPYYDYEIER+SSQQPSTPQQAPPGQPQQGTFVAHK+VQYTETEPYHNYR
772a	sp|Q86UT6|NLRX1_HUMAN	1	NLR family member X1 OS=Homo sapiens GN=NLRX1 PE=1 SV=1	9.6	7	0.047	ALPLLFNLIK+EHPSLELLHLYFNELSSEGR+FSAEVLSSLR+HLELLLR+LFPSASATEAIQR+NLAEWFSR+QFGPTFALDTVHVDPVIR+TLLPVFLR
754a	sp|Q6UXN9|WDR82_HUMAN	1	WD repeat-containing protein 82 OS=Homo sapiens GN=WDR82 PE=1 SV=1	18.5	7	0.053	SFDKGPFATFK+VVALSMSPVDDTFISGSLDK+YGVDLIR+YTHAANTVVYSSNKIDDTIR
725a	sp|Q5T160|SYRM_HUMAN	1	Probable arginine--tRNA ligase, mitochondrial OS=Homo sapiens GN=RARS2 PE=1 SV=1	14.5	7	0.053	FRDLSIEEYIR+IVVEFSSPNVAK+LELGDVQALSLWQK+SELFSGLPQKK+STIIGNFIANLK+TVLQQVIEDGSK+VGLAALIIQDFK
712a	sp|Q4VCS5|AMOT_HUMAN tr|A6NP16|A6NP16_HUMAN tr|E7ERM3|E7ERM3_HUMAN	1	Angiomotin OS=Homo sapiens GN=AMOT PE=1 SV=1;Isoform of Q4VCS5, Angiomotin OS=Homo sapiens GN=AMOT PE=1 SV=1;Isoform of Q4VCS5, Angiomotin OS=Homo sapiens GN=AMOT PE=1 SV=1	12.4	7	0.044	AQPSSASYQPVPADPFAIVSR+DTTVISHSPNTSYDTALEAR+VSEAYENLVK+YQHPPEYGAARPAQDISLPLSAR
80	sp|P83731|RL24_HUMAN tr|C9JNW5|C9JNW5_HUMAN tr|C9JXB8|C9JXB8_HUMAN	1	60S ribosomal protein L24 OS=Homo sapiens GN=RPL24 PE=1 SV=1;Isoform of P83731, 60S ribosomal protein L24 OS=Homo sapiens GN=RPL24 PE=1 SV=1;Isoform of P83731, 60S ribosomal protein L24 OS=Homo sapiens GN=RPL24 PE=1 SV=1	28.1	7	0.051	AITGASLADIMAK+QINWTVLYR+TDGKVFQFLNAK+VFQFLNAK
703a	sp|Q16718-2|NDUA5_HUMAN sp|Q16718|NDUA5_HUMAN tr|A0A087X1G1|A0A087X1G1_HUMAN tr|H7BYD0|H7BYD0_HUMAN	1	Isoform of Q16718, Isoform 2 of NADH dehydrogenase [ubiquinone] 1 alpha subcomplex subunit 5 OS=Homo sapiens GN=NDUFA5;NADH dehydrogenase [ubiquinone] 1 alpha subcomplex subunit 5 OS=Homo sapiens GN=NDUFA5 PE=1 SV=3;Isoform of Q16718, NADH dehydrogenase [ubiquinone] 1 alpha subcomplex subunit 5 OS=Homo sapiens GN=NDUFA5 PE=1 SV=1;Isoform of Q16718, NADH dehydrogenase [ubiquinone] 1 alpha subcompl…	53.5	7	0.046	ILDVLEEIPK+KLEDQLQGGQLEEVILQAEHELNLAR+LWEPLVEEPPADQWK+LWEPLVEEPPADQWKWPI
670a	sp|Q14693-2|LPIN1_HUMAN sp|Q14693-3|LPIN1_HUMAN sp|Q14693-4|LPIN1_HUMAN sp|Q14693-5|LPIN1_HUMAN sp|Q14693-7|LPIN1_HUMAN sp|Q14693|LPIN1_HUMAN	1	Isoform of Q14693, Isoform 2 of Phosphatidate phosphatase LPIN1 OS=Homo sapiens GN=LPIN1;Isoform of Q14693, Isoform 3 of Phosphatidate phosphatase LPIN1 OS=Homo sapiens GN=LPIN1;Isoform of Q14693, Isoform 4 of Phosphatidate phosphatase LPIN1 OS=Homo sapiens GN=LPIN1;Isoform of Q14693, Isoform 5 of Phosphatidate phosphatase LPIN1 OS=Homo sapiens GN=LPIN1;Isoform of Q14693, Isoform 7 of Phosphatida…	13.7	7	0.057	DAFLEQAVSYQQFVDNPAIIDDPNLVVK+GLDPSTPAQVIAPSETPSSSSVVK+GLDPSTPAQVIAPSETPSSSSVVKK+GTVLPQGPLLLSPSSLFSALHR+SANQSPQSVGSSGVDSGVESTSDGLR+SDTLGHILPTLGKDWTHQGIAK
648a	sp|Q13608|PEX6_HUMAN	1	Peroxisome assembly factor 2 OS=Homo sapiens GN=PEX6 PE=1 SV=2	14.7	7	0.053	ALTAHLPLGQEVNLAQLAR+AQDLPADVQTAFPHELEVPALSEGQR+GLGLFQGEWVWVAQAR+KEILETIQLPLEHPELLSLGLR+LLALGSGAWVR+LQPSVSEQELLR+RPPALGWALLGTSLGPGLGPR+VLETRPALQGLLGPGTR
647c	sp|P46940|IQGA1_HUMAN tr|H0YLE8|H0YLE8_HUMAN	1	Ras GTPase-activating-like protein IQGAP1 OS=Homo sapiens GN=IQGAP1 PE=1 SV=1;Isoform of P46940, Ras GTPase-activating-like protein IQGAP1 OS=Homo sapiens GN=IQGAP1 PE=1 SV=1	8	7	0.047	ATFYGEQVDYYK+FQPGETLTEILETPATSEQEAEHQR+GVLLEIEDLQVNQFK+IIGNLLYYR+LIFQMPQNK+LPYDVTPEQALAHEEVK
641a	sp|Q13428-2|TCOF_HUMAN sp|Q13428-3|TCOF_HUMAN sp|Q13428-4|TCOF_HUMAN sp|Q13428-8|TCOF_HUMAN sp|Q13428|TCOF_HUMAN	1	Isoform of Q13428, Isoform 2 of Treacle protein OS=Homo sapiens GN=TCOF1;Isoform of Q13428, Isoform 3 of Treacle protein OS=Homo sapiens GN=TCOF1;Isoform of Q13428, Isoform 4 of Treacle protein OS=Homo sapiens GN=TCOF1;Isoform of Q13428, Isoform 8 of Treacle protein OS=Homo sapiens GN=TCOF1;Treacle protein OS=Homo sapiens GN=TCOF1 PE=1 SV=3	6.2	7	0.041	GMGTVEGGDQSNPK+GSLGSQGAKDEPEEELQK+SPAGPAATPAQAQAASTPR+TQPSSGVDSAVGTLPATSPQSTSVQAK+VLTELLEQER
634a	sp|Q13242|SRSF9_HUMAN	1	Serine/arginine-rich splicing factor 9 OS=Homo sapiens GN=SRSF9 PE=1 SV=1	29.4	7	0.049	DLEDLFYK+EKDLEDLFYK+FEDPRDAEDAIYGR+HGLVPFAFVR+IYVGNLPTDVR+IYVGNLPTDVREKDLEDLFYK+VLVSGLPPSGSWQDLKDHMR
632a	sp|Q13188-2|STK3_HUMAN sp|Q13188|STK3_HUMAN	1	Isoform of Q13188, Isoform 2 of Serine/threonine-protein kinase 3 OS=Homo sapiens GN=STK3;Serine/threonine-protein kinase 3 OS=Homo sapiens GN=STK3 PE=1 SV=2	15.1	7	0.051	ATATQLLQHPFIK+DLITEAMEIK+LADFGVAGQLTDTMAK+NKTLIEDEIATILK+NLSLEELQMR+TLIEDEIATILK+VPQDGDFDFLK
71	sp|P62753|RS6_HUMAN tr|A2A3R5|A2A3R5_HUMAN	1	40S ribosomal protein S6 OS=Homo sapiens GN=RPS6 PE=1 SV=1;Isoform of P62753, 40S ribosomal protein S6 OS=Homo sapiens GN=RPS6 PE=1 SV=1	22	7	0.053	DIPGLTDTTVPR+KGEKDIPGLTDTTVPR+KLFNLSKEDDVR+MATEVAADALGEEWKGYVVR
624b	sp|P11274-2|BCR_HUMAN sp|P11274|BCR_HUMAN	1	Isoform of P11274, Isoform 2 of Breakpoint cluster region protein OS=Homo sapiens GN=BCR;Breakpoint cluster region protein OS=Homo sapiens GN=BCR PE=1 SV=2	8.6	7	0.049	AAATTSQPVLTSQQIETIFFK+AAQAPDGASEPR+ASASRPQPAPADGADPPPAEEPEARPDGEGSPGK+ISQNFLSSINEEITPR+ISQNFLSSINEEITPRR+STLVLHDLLK+SVGDIEQELER
587a	sp|P63244|GBLP_HUMAN	1	Guanine nucleotide-binding protein subunit beta-2-like 1 OS=Homo sapiens GN=GNB2L1 PE=1 SV=3	26.8	7	0.048	DETNYGIPQR+DVLSVAFSSDNR+GHNGWVTQIATTPQFPDMILSASR+IIVDELKQEVISTSSK+LTRDETNYGIPQR+LWDLTTGTTTR+VWQVTIGTR
567b	sp|P31946-2|1433B_HUMAN sp|P31946|1433B_HUMAN	1	Isoform of P31946, Isoform Short of 14-3-3 protein beta/alpha OS=Homo sapiens GN=YWHAB;14-3-3 protein beta/alpha OS=Homo sapiens GN=YWHAB PE=1 SV=3	29.1	7	0.032	AVTEQGHELSNEER+DSTLIMQLLR+NLLSVAYK+QTTVSNSQQAYQEAFEISKK+VISSIEQK+YLSEVASGDNKQTTVSNSQQAYQEAFEISKK
567a	sp|P62258-2|1433E_HUMAN sp|P62258|1433E_HUMAN	1	Isoform of P62258, Isoform SV of 14-3-3 protein epsilon OS=Homo sapiens GN=YWHAE;14-3-3 protein epsilon OS=Homo sapiens GN=YWHAE PE=1 SV=1	31.3	7	0.038	AAFDDAIAELDTLSEESYK+DSTLIMQLLR+EAAENSLVAYK+NLLSVAYK+VAGMDVELTVEER+YLAEFATGNDRK
494a	sp|P43307|SSRA_HUMAN	1	Translocon-associated protein subunit alpha OS=Homo sapiens GN=SSR1 PE=1 SV=3	21	7	0.053	FLVGFTNK+GEDFPANNIVK+GTEDFIVESLDASFR+VEMGTSSQNDVDMSWIPQETLNQINK
492a	sp|P42765|THIM_HUMAN tr|A0A0B4J2A4|A0A0B4J2A4_HUMAN	1	3-ketoacyl-CoA thiolase, mitochondrial OS=Homo sapiens GN=ACAA2 PE=1 SV=2;Isoform of P42765, 3-ketoacyl-CoA thiolase, mitochondrial OS=Homo sapiens GN=ACAA2 PE=1 SV=1	26.9	7	0.055	AANDAGYFNDEMAPIEVK+DFTATDLSEFAAK+DGTVTAGNASGVADGAGAVIIASEDAVK+DGTVTAGNASGVADGAGAVIIASEDAVKK+DMDLVEVNEAFAPQYLAVER+VSPETVDSVIMGNVLQSSSDAIYLAR
455a	sp|P31948-2|STIP1_HUMAN sp|P31948|STIP1_HUMAN	1	Isoform of P31948, Isoform 2 of Stress-induced-phosphoprotein 1 OS=Homo sapiens GN=STIP1;Stress-induced-phosphoprotein 1 OS=Homo sapiens GN=STIP1 PE=1 SV=1	15.1	7	0.047	ELDPTNMTYITNQAAVYFEK+KFMNPFNMPNLYQK+LAYINPDLALEEK+LMDVGLIAIR+TLLSDPTYR+TYEEGLKHEANNPQLK
424a	sp|P22392-2|NDKB_HUMAN sp|P22392|NDKB_HUMAN tr|Q32Q12|Q32Q12_HUMAN	1	Isoform of P22392, Isoform 3 of Nucleoside diphosphate kinase B OS=Homo sapiens GN=NME2;Nucleoside diphosphate kinase B OS=Homo sapiens GN=NME2 PE=1 SV=1;Isoform of P22392, Nucleoside diphosphate kinase OS=Homo sapiens GN=NME1-NME2 PE=1 SV=1	36.8	7	0.045	GLVGEIIK+TFIAIKPDGVQR+VMLGETNPADSKPGTIR+YMNSGPVVAMVWEGLNVVK
414a	sp|P18621-3|RL17_HUMAN sp|P18621|RL17_HUMAN tr|A0A087WXM6|A0A087WXM6_HUMAN tr|A0A0A6YYL6|A0A0A6YYL6_HUMAN tr|J3KRX5|J3KRX5_HUMAN tr|J3QQT2|J3QQT2_HUMAN	1	Isoform of P18621, Isoform 3 of 60S ribosomal protein L17 OS=Homo sapiens GN=RPL17;60S ribosomal protein L17 OS=Homo sapiens GN=RPL17 PE=1 SV=3;Isoform of P18621, 60S ribosomal protein L17 (Fragment) OS=Homo sapiens GN=RPL17 PE=3 SV=1;Protein RPL17-C18orf32 OS=Homo sapiens GN=RPL17-C18orf32 PE=3 SV=1;Isoform of P18621, 60S ribosomal protein L17 (Fragment) OS=Homo sapiens GN=RPL17 PE=3 SV=1;Isofor…	39.6	7	0.052	EQIVPKPEEEVAQK+GLDVDSLVIEHIQVNK+NAESNAELKGLDVDSLVIEHIQVNK+QWGWTQGR+SAEFLLHMLK+YSLDPENPTK
400a	sp|P14678-2|RSMB_HUMAN sp|P14678-3|RSMB_HUMAN sp|P14678|RSMB_HUMAN sp|P63162-2|RSMN_HUMAN sp|P63162|RSMN_HUMAN tr|A8MT02|A8MT02_HUMAN tr|J3QLE5|J3QLE5_HUMAN	1	Isoform of P14678, Isoform SM-B of Small nuclear ribonucleoprotein-associated proteins B and B' OS=Homo sapiens GN=SNRPB;Isoform of P14678, Isoform SM-B1 of Small nuclear ribonucleoprotein-associated proteins B and B' OS=Homo sapiens GN=SNRPB;Small nuclear ribonucleoprotein-associated proteins B and B' OS=Homo sapiens GN=SNRPB PE=1 SV=2;Isoform of P63162, Isoform 2 of Small nuclear ribonucleoprot…	16	7	0.053	GENLVSMTVEGPPPKDTGIAR+IFIGTFK+RVLGLVLLR+VLGLVLLR
388a	sp|P10412|H14_HUMAN sp|P16402|H13_HUMAN sp|P16403|H12_HUMAN	1	Histone H1.4 OS=Homo sapiens GN=HIST1H1E PE=1 SV=2;Histone H1.3 OS=Homo sapiens GN=HIST1H1D PE=1 SV=2;Histone H1.2 OS=Homo sapiens GN=HIST1H1C PE=1 SV=2	17.8	7	0.055	ALAAAGYDVEK+ALAAAGYDVEKNNSR+KASGPPVSELITK+SGVSLAALK+SGVSLAALKK
381a	sp|P09661|RU2A_HUMAN	1	U2 small nuclear ribonucleoprotein A' OS=Homo sapiens GN=SNRPA1 PE=1 SV=2	36.1	7	0.051	GYKIPVIENLGATLDQFDAIDFSDNEIR+LTAELIEQAAQYTNAVR+LYVIYKVPQVR+NAIANASTLAEVER+SLTYLSILR+TFNPGAGLPTDKK
366c	sp|Q00537-2|CDK17_HUMAN sp|Q00537|CDK17_HUMAN tr|F5H6Z0|F5H6Z0_HUMAN	1	Isoform of Q00537, Isoform 2 of Cyclin-dependent kinase 17 OS=Homo sapiens GN=CDK17;Cyclin-dependent kinase 17 OS=Homo sapiens GN=CDK17 PE=1 SV=2;Isoform of Q00537, Cyclin-dependent kinase 17 OS=Homo sapiens GN=CDK17 PE=1 SV=1	12.6	7	0.03	IADFGLAR+IHALPESVSIFSLK+LFLYQILR+LGEGTYATVYK+LLGTPSQETWPGISSNEEFKNYNFPK
352a	sp|P02786|TFR1_HUMAN	1	Transferrin receptor protein 1 OS=Homo sapiens GN=TFRC PE=1 SV=2	10.8	7	0.055	ILNIFGVIK+LAVDEEENADNNTK+LVYLVENPGGYVAYSK+SAFSNLFGGEPLSYTR+SSGLPNIPVQTISR+TDSTCRMVTSESK
346a	sp|O95819-2|M4K4_HUMAN sp|O95819-3|M4K4_HUMAN sp|O95819-4|M4K4_HUMAN sp|O95819-5|M4K4_HUMAN sp|O95819|M4K4_HUMAN tr|A0A0D9SEY1|A0A0D9SEY1_HUMAN tr|E7EN19|E7EN19_HUMAN tr|E7ENQ1|E7ENQ1_HUMAN tr|E7ESS2|E7ESS2_HUMAN tr|G3XAA2|G3XAA2_HUMAN tr|G5E948|G5E948_HUMAN tr|H7C360|H7C360_HUMAN	1	Isoform of O95819, Isoform 2 of Mitogen-activated protein kinase kinase kinase kinase 4 OS=Homo sapiens GN=MAP4K4;Isoform of O95819, Isoform 3 of Mitogen-activated protein kinase kinase kinase kinase 4 OS=Homo sapiens GN=MAP4K4;Isoform of O95819, Isoform 4 of Mitogen-activated protein kinase kinase kinase kinase 4 OS=Homo sapiens GN=MAP4K4;Isoform of O95819, Isoform 5 of Mitogen-activated protein…	7.7	7	0.031	ALFLIPR+DVVLQWGEMPTSVAYIR+GQNVLLTENAEVK+LVDFGVSAQLDR+LVPRPGSGSSSGSSNSGSQPGSHPGSQSGSGER+VYYLSWLR
338a	sp|O94964-2|SOGA1_HUMAN	1	Isoform of O94964, Isoform 2 of Protein SOGA1 OS=Homo sapiens GN=SOGA1	7.3	7	0.051	DLGSDFQPPDFRDLPEWEPR+GLQEQLSQER+IIIEPGFLFTTAKPK+NINDGLSSLFSVVEHSGSTESVWK+STSSQTVGLASVGTQTIR+TGQPAQPAPSAQQPPRPPASPDEPSVAASSVGSSR
327a	sp|O75787-2|RENR_HUMAN sp|O75787|RENR_HUMAN tr|H7C3E1|H7C3E1_HUMAN	1	Isoform of O75787, Isoform 2 of Renin receptor OS=Homo sapiens GN=ATP6AP2;Renin receptor OS=Homo sapiens GN=ATP6AP2 PE=1 SV=2;Isoform of Q8NBJ9, Renin receptor (Fragment) OS=Homo sapiens GN=ATP6AP2 PE=1 SV=1	22.8	7	0.054	DHSPDLYSLELAGLDEIGKR+FADDMYSLYGGNAVVELVTVK+LFQENSVLSSLPLNSLSR
309a	sp|O60814|H2B1K_HUMAN sp|P57053|H2BFS_HUMAN sp|P58876|H2B1D_HUMAN sp|P62807|H2B1C_HUMAN sp|Q5QNW6-2|H2B2F_HUMAN sp|Q5QNW6|H2B2F_HUMAN sp|Q93079|H2B1H_HUMAN sp|Q99877|H2B1N_HUMAN sp|Q99879|H2B1M_HUMAN sp|Q99880|H2B1L_HUMAN tr|B2R4S9|B2R4S9_HUMAN tr|U3KQK0|U3KQK0_HUMAN	1	Histone H2B type 1-K OS=Homo sapiens GN=HIST1H2BK PE=1 SV=3;Histone H2B type F-S OS=Homo sapiens GN=H2BFS PE=1 SV=2;Histone H2B type 1-D OS=Homo sapiens GN=HIST1H2BD PE=1 SV=2;Histone H2B type 1-C/E/F/G/I OS=Homo sapiens GN=HIST1H2BC PE=1 SV=4;Isoform of Q5QNW6, Isoform 2 of Histone H2B type 2-F OS=Homo sapiens GN=HIST2H2BF;Histone H2B type 2-F OS=Homo sapiens GN=HIST2H2BF PE=1 SV=3;Histone H2B t…	24.6	7	0.053	AMGIMNSFVNDIFER+EIQTAVR+ESYSVYVYK
298a	sp|O43808|PM34_HUMAN tr|B0QYW5|B0QYW5_HUMAN tr|F6RTR7|F6RTR7_HUMAN	1	Peroxisomal membrane protein PMP34 OS=Homo sapiens GN=SLC25A17 PE=1 SV=1;Isoform of O43808, Peroxisomal membrane protein PMP34 OS=Homo sapiens GN=SLC25A17 PE=1 SV=1;Isoform of O43808, Peroxisomal membrane protein PMP34 OS=Homo sapiens GN=SLC25A17 PE=1 SV=1	18.2	7	0.052	AIATTVTYPLQTVQSILR+LSSLDVFIIGAVAK+NILYLLHQR
31	sp|O95409|ZIC2_HUMAN tr|A0A087WY47|A0A087WY47_HUMAN	1	Zinc finger protein ZIC 2 OS=Homo sapiens GN=ZIC2 PE=1 SV=2;Isoform of O95409, Zinc finger protein ZIC 2 OS=Homo sapiens GN=ZIC2 PE=1 SV=1	11.9	7	0.054	ELSLAAAQNGFVDSAAAHMGAFK+LGLPGEVFGR+MLLDAGPQFPAIGVGSFAR+WIDPEQLSNPK
294a	sp|O43592|XPOT_HUMAN	1	Exportin-T OS=Homo sapiens GN=XPOT PE=1 SV=2	7.7	7	0.052	ANVEAIMLAVMK+ASALQDMMR+LAQVSPELLLASVR+LAQVSPELLLASVRR+QMNPFIEDILNR+VFSSTLQNWQTTR+YSELTTVQQQLIR
279a	sp|O15371-3|EIF3D_HUMAN sp|O15371|EIF3D_HUMAN	1	Isoform of O15371, Isoform 3 of Eukaryotic translation initiation factor 3 subunit D OS=Homo sapiens GN=EIF3D;Eukaryotic translation initiation factor 3 subunit D OS=Homo sapiens GN=EIF3D PE=1 SV=1	17.1	7	0.051	GAVIATELKNNSYK+NMLQFNLQILPK+SVYSWDIVVQR+YNFPNPNPFVEDDMDKNEIASVAYR+YSSQFGGGSQYAYFHEEDESSFQLVDTAR
29	sp|O95373|IPO7_HUMAN	1	Importin-7 OS=Homo sapiens GN=IPO7 PE=1 SV=1	10.8	7	0.045	AFAVGVQQVLLK+AIFQTIQNR+ETENDDLTNVIQK+FSAPVVPSSFNFGGPAPGMN+NPVWYQALTHGLNEEQR+QLNEAHKSLNFVSTLLQITMSEQLDLPVR+QLQDIATLADQR
242	sp|Q9Y6A4|CFA20_HUMAN	1	Cilia- and flagella-associated protein 20 OS=Homo sapiens GN=CFAP20 PE=1 SV=1	24.9	7	0.052	AYGTNYIETLR+LDDGWNQIQFNLLDFTR+LYSEDELPAEFK+LYSEDELPAEFKLYLPVQNK
219	sp|Q9UPN7|PP6R1_HUMAN	1	Serine/threonine-protein phosphatase 6 regulatory subunit 1 OS=Homo sapiens GN=PPP6R1 PE=1 SV=5	12.1	7	0.054	ELPSEQQEQWEAFVSGPLAETNKK+QDVVNWLNEEK+SQDPTPPSAPQEATEGSK+VAGALVQNTEKGPNAEQLR+VSGEEELHTGPPAPQGPLSVPQGLPTQSLASPPAR
183	sp|Q9BXF6|RFIP5_HUMAN	1	Rab11 family-interacting protein 5 OS=Homo sapiens GN=RAB11FIP5 PE=1 SV=1	14.1	7	0.046	ALLDLQGHLDAASR+FLGQATVALDEVFGAGR+SSGAGSTSDAYTVIQVGR+SSISGSLPSSGSLQAVSSR+TVTSGSIQPVTQAPQAGQMVDTKR
180	sp|Q9BQ39|DDX50_HUMAN tr|A0A087WVC1|A0A087WVC1_HUMAN	1	ATP-dependent RNA helicase DDX50 OS=Homo sapiens GN=DDX50 PE=1 SV=1;Isoform of Q9BQ39, ATP-dependent RNA helicase DDX50 OS=Homo sapiens GN=DDX50 PE=1 SV=1	11.8	7	0.036	EGAFSNFPISEETIK+GAVDALAAALAHISGASSFEPR+NGIDILVGTPGR+TFGPVYEGKDLIAQAR+TFSFAIPLIER+VLVATNVAAR
165	sp|Q92908-2|GATA6_HUMAN sp|Q92908|GATA6_HUMAN	1	Isoform of Q92908, Isoform 2 of Transcription factor GATA-6 OS=Homo sapiens GN=GATA6;Transcription factor GATA-6 OS=Homo sapiens GN=GATA6 PE=1 SV=2	12.9	7	0.051	EPGGYAAAGSGGAGGVSGGGSSLAAMGGR+FPYSPSPPMANGAAR+GPSADLLEDLSESR
161	sp|Q92769-3|HDAC2_HUMAN sp|Q92769|HDAC2_HUMAN	1	Isoform of Q92769, Isoform 2 of Histone deacetylase 2 OS=Homo sapiens GN=HDAC2;Histone deacetylase 2 OS=Homo sapiens GN=HDAC2 PE=1 SV=2	19	7	0.045	IACDEEFSDSEDEGEGGR+LHISPSNMTNQNTPEYMEK+MLPHAPGVQMQAIPEDAVHEDSGDEDGEDPDKR+TFNLPLLMLGGGGYTIR
155	sp|Q8WUM0|NU133_HUMAN	1	Nuclear pore complex protein Nup133 OS=Homo sapiens GN=NUP133 PE=1 SV=2	8.2	7	0.052	AVTQISVDLMDDYPASDPR+DLLQADQLGSLK+FLLHQETLPEQLLAEK+GLPLGSAVSSPVLFSPVGR+LSDLVNTAILIALNKR+SSFYSLTSSNISK
147	sp|Q8IZH2-2|XRN1_HUMAN sp|Q8IZH2|XRN1_HUMAN tr|H7C5E4|H7C5E4_HUMAN	1	Isoform of Q8IZH2, Isoform 2 of 5'-3' exoribonuclease 1 OS=Homo sapiens GN=XRN1;5'-3' exoribonuclease 1 OS=Homo sapiens GN=XRN1 PE=1 SV=1;Isoform of Q8IZH2, 5'-3' exoribonuclease 1 (Fragment) OS=Homo sapiens GN=XRN1 PE=1 SV=1	7.7	7	0.049	APELFSYIAK+ENFSVPVGLR+QIANEIPVSSNR+QVVPFVYQTIVK+SSPIAQPASSFQVETASQGHSISHHK+VQEIITWLK+YNPGYVLASR
137	sp|Q86V81|THOC4_HUMAN tr|E9PB61|E9PB61_HUMAN	1	THO complex subunit 4 OS=Homo sapiens GN=ALYREF PE=1 SV=3;Isoform of Q86V81, THO complex subunit 4 OS=Homo sapiens GN=ALYREF PE=1 SV=1	21.4	7	0.052	QLPDKWQHDLFDSGFGGGAGVETGGK+QQLSAEELDAQLDAYNAR+SLGTADVHFER
129	sp|Q6R327-3|RICTR_HUMAN sp|Q6R327|RICTR_HUMAN	1	Isoform of Q6R327, Isoform 3 of Rapamycin-insensitive companion of mTOR OS=Homo sapiens GN=RICTOR;Rapamycin-insensitive companion of mTOR OS=Homo sapiens GN=RICTOR PE=1 SV=1	5.3	7	0.049	AFAHDAGGLPSGTGGLVK+ALSYASLDKEDLLSPINQNTLQR+ILNSLTLPNKK+LLYFYKPSSK+LYANLDLDFAK+YVDLIEEQLNEALTTYR
1055a	sp|Q9Y6M1-1|IF2B2_HUMAN sp|Q9Y6M1|IF2B2_HUMAN tr|F8W930|F8W930_HUMAN	1	Isoform of Q9Y6M1, Isoform 2 of Insulin-like growth factor 2 mRNA-binding protein 2 OS=Homo sapiens GN=IGF2BP2;Insulin-like growth factor 2 mRNA-binding protein 2 OS=Homo sapiens GN=IGF2BP2 PE=1 SV=2;Isoform of Q9Y6M1, Insulin-like growth factor 2 mRNA-binding protein 2 OS=Homo sapiens GN=IGF2BP2 PE=1 SV=1	19.4	7	0.045	IAPAEGPDVSER+ILVPTQFVGAIIGK+ISYIPDEEVSSPSPPQR+ITISSLQDLSIYNPER+LYIGNLSPAVTADDLR+SGYAFVDYPDQNWAIR+TVNELQNLTSAEVIVPR
1008a	sp|Q9UK99-2|FBX3_HUMAN sp|Q9UK99-3|FBX3_HUMAN sp|Q9UK99|FBX3_HUMAN tr|E9PJM3|E9PJM3_HUMAN	1	Isoform of Q9UK99, Isoform 2 of F-box only protein 3 OS=Homo sapiens GN=FBXO3;Isoform of Q9UK99, Isoform 3 of F-box only protein 3 OS=Homo sapiens GN=FBXO3;F-box only protein 3 OS=Homo sapiens GN=FBXO3 PE=1 SV=3;Isoform of Q9UK99, F-box only protein 3 OS=Homo sapiens GN=FBXO3 PE=1 SV=1	18.5	7	0.049	GDVEEVQGPGVVGEFPIISPGR+IFNVAIPR+LVVPGLLGSMALSNHYR+SEDLLDVDTAAGGFQQR+SLFIDTYSDVGR
999a	sp|Q9UHI6|DDX20_HUMAN	1	Probable ATP-dependent RNA helicase DDX20 OS=Homo sapiens GN=DDX20 PE=1 SV=2	12.9	7	0.055	IPFNQALVFSNLHSR+KCHIAVGSPGR+NSVQTPVENSTNSQHQVK+QLIELDYLNPGSIR+QMLAVSATYPEFLANALTKYMR+TGDVLLAEPADFESLLLSRPVLEGLR
998a	sp|Q9UHG0|DCDC2_HUMAN	1	Doublecortin domain-containing protein 2 OS=Homo sapiens GN=DCDC2 PE=1 SV=2	13	7	0.053	ASSLPPIVGSR+KLDQIQSGGNYVAGGQEAFK+KLDQIQSGGNYVAGGQEAFKK+LNYLDIGEIK+LNYLDIGEIKK+LVESGAELENGQFYVAVGR
989a	sp|Q9UBF2|COPG2_HUMAN	1	Coatomer subunit gamma-2 OS=Homo sapiens GN=COPG2 PE=1 SV=1	9.2	7	0.054	AEITLVATKPEK+ALHQYTLEPSEKPFDMK+ATFYLNVLQQR+SIATLAITTLLK+SSEPVQLTEAETEYFVR+TPVDVILASVG
988a	sp|Q9UBC1-2|IKBL1_HUMAN sp|Q9UBC1|IKBL1_HUMAN tr|Q5STV6|Q5STV6_HUMAN	1	Isoform of Q9UBC1, Isoform 2 of NF-kappa-B inhibitor-like protein 1 OS=Homo sapiens GN=NFKBIL1;NF-kappa-B inhibitor-like protein 1 OS=Homo sapiens GN=NFKBIL1 PE=1 SV=1;Isoform of Q9UBC1, NF-kappa-B inhibitor-like protein 1 OS=Homo sapiens GN=NFKBIL1 PE=1 SV=2	18.4	7	0.049	GPPLEEQGALR+LQGELEDEWQEVMGR+QGPDAYTDFFLPLLSR+SQIETWELGR+VMGAVTALSQALNR
976b	sp|Q9NYU1|UGGG2_HUMAN	1	UDP-glucose:glycoprotein glucosyltransferase 2 OS=Homo sapiens GN=UGGT2 PE=1 SV=4	6.4	7	0.032	ANPGAWILR+FVLEPELMSGANDVSSLGPVAK+GILAAFLTQK+LGIIYNPTSK+NYLSPTFK+SQYQALSQDPNSLSNLDQDLPNNMIYQVAIK+YDVTFLR
962a	sp|Q9NTJ3-2|SMC4_HUMAN sp|Q9NTJ3|SMC4_HUMAN tr|E9PD53|E9PD53_HUMAN	1	Isoform of Q9NTJ3, Isoform 2 of Structural maintenance of chromosomes protein 4 OS=Homo sapiens GN=SMC4;Structural maintenance of chromosomes protein 4 OS=Homo sapiens GN=SMC4 PE=1 SV=2;Isoform of Q9NTJ3, Structural maintenance of chromosomes protein OS=Homo sapiens GN=SMC4 PE=1 SV=1	7.2	7	0.05	DTLVADNLDQATR+ELEANVLATAPDK+HNTAVSQLTK+IIDKEGDDYEVIPNSNFYVSR+LIEQEEYLNVQVK+LLEENVSAFKTEYDAVAEK
954a	sp|Q9HCU5|PREB_HUMAN	1	Prolactin regulatory element-binding protein OS=Homo sapiens GN=PREB PE=1 SV=2	21.3	7	0.047	APFPLYALQVDPSTGLLIAAGGGGAAK+DQLVTQLHWQENGPTFSSTPYR+FGQVPDQPAGLR+LFTVQIPHKR+VENLQAVQTDFSSDPLQK
932a	sp|Q9H078-2|CLPB_HUMAN sp|Q9H078-3|CLPB_HUMAN sp|Q9H078-5|CLPB_HUMAN	1	Isoform of Q9H078, Isoform 2 of Caseinolytic peptidase B protein homolog OS=Homo sapiens GN=CLPB;Isoform of Q9H078, Isoform 3 of Caseinolytic peptidase B protein homolog OS=Homo sapiens GN=CLPB;Isoform of Q9H078, Isoform 5 of Caseinolytic peptidase B protein homolog OS=Homo sapiens GN=CLPB	17.2	7	0.036	ELLDGGANPLQR+EQGIHSLEVLITR+FIGSPPGYVGHEEGGQLTK+LKEHIIGQESAIATVGAAIR+NFKENVIRPILK+SPELPSPQAEK
103	sp|Q15120-2|PDK3_HUMAN sp|Q15120|PDK3_HUMAN	1	Isoform of Q15120, Isoform 2 of [Pyruvate dehydrogenase (acetyl-transferring)] kinase isozyme 3, mitochondrial OS=Homo sapiens GN=PDK3;[Pyruvate dehydrogenase (acetyl-transferring)] kinase isozyme 3, mitochondrial OS=Homo sapiens GN=PDK3 PE=1 SV=1	17.5	7	0.044	AAPLAGFGYGLPISR+ISDLGGGVPLR+LYSMEGVGTDAVIYLK+TLVTLGKEDLSIK+TTPEADDWSNPSSEPR
99	sp|Q13884-2|SNTB1_HUMAN sp|Q13884|SNTB1_HUMAN	1	Isoform of Q13884, Isoform 2 of Beta-1-syntrophin OS=Homo sapiens GN=SNTB1;Beta-1-syntrophin OS=Homo sapiens GN=SNTB1 PE=1 SV=3	17	6	0.026	GAGAGHPGAGGAQPPDSPAGVR+GLAADQTQALYVGDAILSVNGADLR+TAFTDLPEQVPESISNQK
882a	sp|Q99623|PHB2_HUMAN tr|F5GY37|F5GY37_HUMAN tr|J3KPX7|J3KPX7_HUMAN	1	Prohibitin-2 OS=Homo sapiens GN=PHB2 PE=1 SV=2;Isoform of Q99623, Prohibitin-2 OS=Homo sapiens GN=PHB2 PE=1 SV=1;Isoform of Q99623, Prohibitin-2 OS=Homo sapiens GN=PHB2 PE=1 SV=2	32.2	6	0.048	DLQMVNISLR+FNASQLITQR+IGGVQQDTILAEGLHFR+IPWFQYPIIYDIR+IVQAEGEAEAAK+LGLDYEERVLPSIVNEVLKSVVAK+VLPSIVNEVLK
880a	sp|Q99567|NUP88_HUMAN	1	Nuclear pore complex protein Nup88 OS=Homo sapiens GN=NUP88 PE=1 SV=2	14.7	6	0.047	AYTASLGETAVAFDFGPLAAVPK+ELQLIPDQLR+FFTSSTSLTLK+IYSLREPQTPTNVIILSEAEEESLVLNK+NQSPTEAEKPASSSLPSSPPPQLLTR+VLAETPDSFEK
877a	sp|Q99460-2|PSMD1_HUMAN sp|Q99460|PSMD1_HUMAN tr|A0A087WW66|A0A087WW66_HUMAN	1	Isoform of Q99460, Isoform 2 of 26S proteasome non-ATPase regulatory subunit 1 OS=Homo sapiens GN=PSMD1;26S proteasome non-ATPase regulatory subunit 1 OS=Homo sapiens GN=PSMD1 PE=1 SV=2;Isoform of Q99460, 26S proteasome non-ATPase regulatory subunit 1 OS=Homo sapiens GN=PSMD1 PE=1 SV=1	8.6	6	0.046	AAVESLGFILFR+DTSEDIEELVEPVAAHGPK+EAINLLEPMTNDPVNYVR+NAQAIEDMVGYAQETQHEK+VSTAVLSITAK
873a	sp|Q96T58|MINT_HUMAN	1	Msx2-interacting protein OS=Homo sapiens GN=SPEN PE=1 SV=1	2.3	6	0.038	GLDDTVSIASR+LGELAGESVENQEVQSK+QTSEGANSTTDSIQEPVVLFHSR+TDYNEPGTIPSAAR+TLFIGNLEK+TLQHGLYYASR
865a	sp|Q96PK6-5|RBM14_HUMAN sp|Q9BWF3|RBM4_HUMAN	1	Isoform of Q96PK6, Isoform 5 of RNA-binding protein 14 OS=Homo sapiens GN=RBM14;RNA-binding protein 4 OS=Homo sapiens GN=RBM4 PE=1 SV=1	22.4	6	0.041	ATAPVPTVGEGYGYGHESELSQASAAAR+HLLPTSGAAATAAAAAAAAAAVTAASTSYYGR+VADLTEQYNEQYGAVR
858a	sp|Q96K12|FACR2_HUMAN	1	Fatty acyl-CoA reductase 2 OS=Homo sapiens GN=FAR2 PE=2 SV=1	15.3	6	0.041	AIYADLNQNDFAISK+HAVQLNVTATR+LIRDWPNIYTYTK+RPNANFTSNSFTSQYWNAVSHR+TVSMLEYFINR+VFNFDVR
839a	sp|Q96CP6-2|GRM1A_HUMAN sp|Q96CP6-3|GRM1A_HUMAN sp|Q96CP6|GRM1A_HUMAN tr|M0QZ12|M0QZ12_HUMAN	1	Isoform of Q96CP6, Isoform 2 of GRAM domain-containing protein 1A OS=Homo sapiens GN=GRAMD1A;Isoform of Q96CP6, Isoform 3 of GRAM domain-containing protein 1A OS=Homo sapiens GN=GRAMD1A;GRAM domain-containing protein 1A OS=Homo sapiens GN=GRAMD1A PE=1 SV=2;Isoform of Q96CP6, GRAM domain-containing protein 1A OS=Homo sapiens GN=GRAMD1A PE=1 SV=1	12.6	6	0.035	EVGDVIALSDITSSGAADR+GGVPGTPSTQSLGSR+GKFPQTATEWAEILALQK+LHQGITVSDPPFDTQPRPDDSFS+NSWSGIEDYFHHLER
822a	sp|Q8WXI2-2|CNKR2_HUMAN sp|Q8WXI2-5|CNKR2_HUMAN sp|Q8WXI2|CNKR2_HUMAN	1	Isoform of Q8WXI2, Isoform 2 of Connector enhancer of kinase suppressor of ras 2 OS=Homo sapiens GN=CNKSR2;Isoform of Q8WXI2, Isoform 4 of Connector enhancer of kinase suppressor of ras 2 OS=Homo sapiens GN=CNKSR2;Connector enhancer of kinase suppressor of ras 2 OS=Homo sapiens GN=CNKSR2 PE=1 SV=1	8	6	0.043	ITHQELEDLGVSR+KRPQSMLTSAPALLK+SPFAAVTDYSVTR+SPTSSVATPSSTISTPTKR+WKPLALQPLIPR
816a	sp|Q8WUY9|DEP1B_HUMAN	1	DEP domain-containing protein 1B OS=Homo sapiens GN=DEPDC1B PE=1 SV=2	11.5	6	0.046	ILGLDSLEEVLDVK+LVTFLMDNYQEILK+LWNETVELFR+QISPEEFEYQR+VPLALQTSIEER
807a	sp|Q8TAF3|WDR48_HUMAN	1	WD repeat-containing protein 48 OS=Homo sapiens GN=WDR48 PE=1 SV=1	9.6	6	0.041	FNKIPFYLQPHASSGAK+MVYVPNWFSVDLK+THVNPMDEEENEVNHVNGEQENR+TLISASSDTTVK
795a	sp|Q8N3Y1|FBXW8_HUMAN	1	F-box/WD repeat-containing protein 8 OS=Homo sapiens GN=FBXW8 PE=1 SV=2	13.2	6	0.042	IVSGGEEGLVSVWDYR+LVQYLEIVPETR+RYPVAVAAAGDLMYLLK+SRSPLAREGAGGGEQLVDQLIR+WQEELAQAQAPK
782a	sp|Q8IV08|PLD3_HUMAN	1	Phospholipase D3 OS=Homo sapiens GN=PLD3 PE=1 SV=1	19.6	6	0.041	AFLLSLAALR+ALLNVVDNAR+ATYIGTSNWSGNYFTETAGTSLLVTQNGR+IAVSKPSGPQPQADLQALLQSGAQVR+LFVVPADEAQAR+SQLEAIFLR
768a	sp|Q7Z7K6|CENPV_HUMAN	1	Centromere protein V OS=Homo sapiens GN=CENPV PE=1 SV=1	32.4	6	0.045	AQEEGPGEPPPPELALLPPPPPPPPTPATPTSSASNLDLGEQR+HFIVPASR+SGASAAPAASAAAALAPSATR+SGASGASAAPAASAAAALAPSATR+SMVTEEFNGSDWEK
767a	sp|Q7Z6Z7-2|HUWE1_HUMAN sp|Q7Z6Z7-3|HUWE1_HUMAN sp|Q7Z6Z7|HUWE1_HUMAN	1	Isoform of Q7Z6Z7, Isoform 2 of E3 ubiquitin-protein ligase HUWE1 OS=Homo sapiens GN=HUWE1;Isoform of Q7Z6Z7, Isoform 3 of E3 ubiquitin-protein ligase HUWE1 OS=Homo sapiens GN=HUWE1;E3 ubiquitin-protein ligase HUWE1 OS=Homo sapiens GN=HUWE1 PE=1 SV=3	3	6	0.04	GLLPLVTILGLPNLPIDFPTSAACQAVAGVCK+HVMDGSLPTSLK+LFGLLVK+LGSSGLGSASSIQAAVR+LLGPSAAADILQLSSSLPLQSR+LLLNGARHLGYTLCK+LLVGNDDVHIIAR+QELERLDEGLR
751a	sp|Q6UUV7-3|CRTC3_HUMAN sp|Q6UUV7|CRTC3_HUMAN	1	Isoform of Q6UUV7, Isoform 3 of CREB-regulated transcription coactivator 3 OS=Homo sapiens GN=CRTC3;CREB-regulated transcription coactivator 3 OS=Homo sapiens GN=CRTC3 PE=1 SV=2	14.1	6	0.044	AFEQLMTDLTLSR+LFSLSNPSLSTTNLSGPSR+LTQYHGGSLPNVSQLR+QFDGSAFGANYSSQPLDESWPR+SSASEFQPSFHQADNVR
749a	sp|Q6PKG0|LARP1_HUMAN tr|A0A0B4J210|A0A0B4J210_HUMAN	1	La-related protein 1 OS=Homo sapiens GN=LARP1 PE=1 SV=2;Isoform of Q6PKG0, La-related protein 1 (Fragment) OS=Homo sapiens GN=LARP1 PE=1 SV=4	13.1	6	0.044	AVTPVPTKTEEVSNLK+EQFDTLTPEPPVDPNQEVPPGPPR+ESPRPLQLPGAEGPAISDGEEGGGEPGAGGGAAGAAGAGRR+FQQVPTDALANK+WVPLQIDMKPEVPR
84	sp|Q00587-2|BORG5_HUMAN sp|Q00587|BORG5_HUMAN	1	Isoform of Q00587, Isoform 2 of Cdc42 effector protein 1 OS=Homo sapiens GN=CDC42EP1;Cdc42 effector protein 1 OS=Homo sapiens GN=CDC42EP1 PE=1 SV=1	21.4	6	0.045	ASWESLDEEWRAPQAGSR+MASPPAPSPAPPAISPIIK+NAISLPQLNQAAYDSLVVGK+TPVPSTVQANTFEFADAEEDDEVKV
730a	sp|Q5XKP0|MIC13_HUMAN	1	MICOS complex subunit MIC13 OS=Homo sapiens GN=MIC13 PE=1 SV=1	41.5	6	0.045	DSWNAGIMTVMSALSVAPSK+GSVAGGAVYLVYDQELLGPSDK+GSVAGGAVYLVYDQELLGPSDKSQAALQK
706a	sp|Q16891-2|MIC60_HUMAN sp|Q16891-3|MIC60_HUMAN sp|Q16891-4|MIC60_HUMAN sp|Q16891|MIC60_HUMAN tr|B9A067|B9A067_HUMAN	1	Isoform of Q16891, Isoform 2 of MICOS complex subunit MIC60 OS=Homo sapiens GN=IMMT;Isoform of Q16891, Isoform 3 of MICOS complex subunit MIC60 OS=Homo sapiens GN=IMMT;Isoform of Q16891, Isoform 4 of MICOS complex subunit MIC60 OS=Homo sapiens GN=IMMT;MICOS complex subunit MIC60 OS=Homo sapiens GN=IMMT PE=1 SV=1;Isoform of Q16891, MICOS complex subunit MIC60 OS=Homo sapiens GN=IMMT PE=1 SV=2	14.1	6	0.034	IAGAGLLFVGGGIGGTILYAK+LRGIEQAVQSHAVAEEEAR+QTASVTLQAIAAQNAAVQAVNAHSNILK+TSSAETPTIPLGSAVEAIK+VVSQYHELVVQAR
688b	sp|P62277|RS13_HUMAN	1	40S ribosomal protein S13 OS=Homo sapiens GN=RPS13 PE=1 SV=2	38.4	6	0.041	GLAPDLPEDLYHLIK+GLAPDLPEDLYHLIKK+GLSQSALPYR+KGLTPSQIGVILR+LILIESR+LTSDDVKEQIYK
77	sp|P62906|RL10A_HUMAN	1	60S ribosomal protein L10a OS=Homo sapiens GN=RPL10A PE=1 SV=2	24	6	0.043	AGKFPSLLTHNENMVAK+AVDIPHMDIEALK+AVDIPHMDIEALKK+ILGPGLNK+KYDAFLASESLIK
678a	sp|Q15019-2|SEPT2_HUMAN sp|Q15019-3|SEPT2_HUMAN sp|Q15019|SEPT2_HUMAN	1	Isoform of Q15019, Isoform 2 of Septin-2 OS=Homo sapiens GN=SEPT2;Isoform of Q15019, Isoform 3 of Septin-2 OS=Homo sapiens GN=SEPT2;Septin-2 OS=Homo sapiens GN=SEPT2 PE=1 SV=1	26	6	0.043	ASIPFSVVGSNQLIEAK+QQPTQFINPETPGYVGFANLPNQVHR+STLINSLFLTDLYPER+TIISYIDEQFER+TVQIEASTVEIEER+VNIVPVIAK
673a	sp|Q14966-2|ZN638_HUMAN sp|Q14966-3|ZN638_HUMAN sp|Q14966-4|ZN638_HUMAN sp|Q14966|ZN638_HUMAN tr|A0A096LPH6|A0A096LPH6_HUMAN	1	Isoform of Q14966, Isoform 2 of Zinc finger protein 638 OS=Homo sapiens GN=ZNF638;Isoform of Q14966, Isoform 3 of Zinc finger protein 638 OS=Homo sapiens GN=ZNF638;Isoform of Q14966, Isoform 4 of Zinc finger protein 638 OS=Homo sapiens GN=ZNF638;Zinc finger protein 638 OS=Homo sapiens GN=ZNF638 PE=1 SV=2;Isoform of Q14966, Zinc finger protein 638 OS=Homo sapiens GN=ZNF638 PE=1 SV=1	11.3	6	0.04	IPHEPVINSSNVHVGSR+LFQPFGK+LPTPSMMNDYYAASPR+MSGLHISGGQSVLEPIK+NKETLGSEAVSSNVIDYGHASK+QSSVTQVTEQSPK
667a	sp|Q14596-2|NBR1_HUMAN sp|Q14596|NBR1_HUMAN	1	Isoform of Q14596, Isoform 2 of Next to BRCA1 gene 1 protein OS=Homo sapiens GN=NBR1;Next to BRCA1 gene 1 protein OS=Homo sapiens GN=NBR1 PE=1 SV=3	7.8	6	0.047	GAEGKPGVEAGQEPAEAGER+KPLAHYSSLVR+LPAALEQVR+VSFDLNTIQIK+YLDEENEEVSINSQGEYEEALK
659a	sp|Q14165|MLEC_HUMAN tr|F5H1S8|F5H1S8_HUMAN	1	Malectin OS=Homo sapiens GN=MLEC PE=1 SV=1;Isoform of Q14165, Malectin (Fragment) OS=Homo sapiens GN=MLEC PE=1 SV=1	37.7	6	0.038	FAEVYFAQSQQK+LYIEFVK+SNPEDQILYQTER+YNEETFGYEVPIKEEGDYVLVLK
639a	sp|Q13393-2|PLD1_HUMAN sp|Q13393-4|PLD1_HUMAN sp|Q13393|PLD1_HUMAN	1	Isoform of Q13393, Isoform PLD1B of Phospholipase D1 OS=Homo sapiens GN=PLD1;Isoform of Q13393, Isoform PLD1D of Phospholipase D1 OS=Homo sapiens GN=PLD1;Phospholipase D1 OS=Homo sapiens GN=PLD1 PE=1 SV=1	10	6	0.042	ELHFEGEEVDYDVSPSDPK+IAADMSNIIENLDTR+LKDKNEPVQNLPIQK+NYHATTEFLDISQLSFIHDLGPK+SLSYPFLLPK+YQVPGSVHANVQLLR
72	sp|P62841|RS15_HUMAN tr|A0A0B4J2B4|A0A0B4J2B4_HUMAN tr|K7EJ78|K7EJ78_HUMAN tr|K7ELC2|K7ELC2_HUMAN tr|K7EM56|K7EM56_HUMAN tr|K7EQJ5|K7EQJ5_HUMAN tr|S4R417|S4R417_HUMAN tr|S4R456|S4R456_HUMAN	1	40S ribosomal protein S15 OS=Homo sapiens GN=RPS15 PE=1 SV=2;Isoform of P62841, 40S ribosomal protein S15 OS=Homo sapiens GN=RPS15 PE=1 SV=1;Isoform of P62841, 40S ribosomal protein S15 OS=Homo sapiens GN=RPS15 PE=1 SV=2;Isoform of P62841, 40S ribosomal protein S15 OS=Homo sapiens GN=RPS15 PE=1 SV=1;Isoform of P62841, 40S ribosomal protein S15 OS=Homo sapiens GN=RPS15 PE=1 SV=2;Isoform of P62841,…	27.7	6	0.045	DMIILPEMVGSMVGVYNGK+EAPPMEKPEVVK
628a	sp|Q13123|RED_HUMAN	1	Protein Red OS=Homo sapiens GN=IK PE=1 SV=3	14.4	6	0.044	DGVNKDYEETELISTTANYR+GLDFALLQK+KLLMTPR+KPPEADMNIFEDIGDYVPSTTK+MAYVVDLDDEYADTDIPTTLIR
627a	sp|Q13049|TRI32_HUMAN	1	E3 ubiquitin-protein ligase TRIM32 OS=Homo sapiens GN=TRIM32 PE=1 SV=2	14.2	6	0.04	ELTLQDVELLK+FFTGSLAEVEK+LRELMGELQR+QADVALLEETADEEEPELTASLPR+SNSQVVEEQSYLLNIAEVQAVSR+VGHVGPLQIGQAVK
626a	sp|Q13045-2|FLII_HUMAN sp|Q13045-3|FLII_HUMAN sp|Q13045|FLII_HUMAN	1	Isoform of Q13045, Isoform 2 of Protein flightless-1 homolog OS=Homo sapiens GN=FLII;Isoform of Q13045, Isoform 3 of Protein flightless-1 homolog OS=Homo sapiens GN=FLII;Protein flightless-1 homolog OS=Homo sapiens GN=FLII PE=1 SV=2	5.2	6	0.035	AAEWYNIDFSLQNQLR+ADLTALFLPR+FVFLLDR+LYLNSNKLDFDGLPSGIGK+SLEGTEAQVFK
69	sp|P62241|RS8_HUMAN tr|Q5JR95|Q5JR95_HUMAN	1	40S ribosomal protein S8 OS=Homo sapiens GN=RPS8 PE=1 SV=2;Isoform of P62241, 40S ribosomal protein S8 OS=Homo sapiens GN=RPS8 PE=1 SV=1	29.3	6	0.047	ADGYVLEGKELEFYLR+ELEFYLR+IIDVVYNASNNELVR+ISSLLEEQFQQGK+LTPEEEEILNK
608a	sp|Q06587|RING1_HUMAN	1	E3 ubiquitin-protein ligase RING1 OS=Homo sapiens GN=RING1 PE=1 SV=2	14.3	6	0.043	LHNQQALSSSIEEGLR+SLRPDPNFDALISK+TPQEAIMDGTEIAVSPR+TWELSLYELHR
588a	sp|P67870|CSK2B_HUMAN tr|Q5SRQ6|Q5SRQ6_HUMAN	1	Casein kinase II subunit beta OS=Homo sapiens GN=CSNK2B PE=1 SV=1;Isoform of P67870, Casein kinase II subunit beta OS=Homo sapiens GN=CSNK2B PE=1 SV=2	24.2	6	0.039	FNLTGLNEQVPHYR+GIAQMLEK+IHPMAYQLQLQAASNFK+IHPMAYQLQLQAASNFKSPVK+RPANQFVPR
577a	sp|P62826|RAN_HUMAN tr|B5MDF5|B5MDF5_HUMAN tr|F5H018|F5H018_HUMAN tr|J3KQE5|J3KQE5_HUMAN	1	GTP-binding nuclear protein Ran OS=Homo sapiens GN=RAN PE=1 SV=3;Isoform of P62826, GTP-binding nuclear protein Ran OS=Homo sapiens GN=RAN PE=1 SV=1;Isoform of P62826, GTP-binding nuclear protein Ran (Fragment) OS=Homo sapiens GN=RAN PE=1 SV=7;Isoform of P62826, GTP-binding nuclear protein Ran (Fragment) OS=Homo sapiens GN=RAN PE=1 SV=1	23.6	6	0.04	GPIKFNVWDTAGQEK+HLTGEFEK+NLQYYDISAK+SNYNFEKPFLWLAR
569a	sp|P62269|RS18_HUMAN	1	40S ribosomal protein S18 OS=Homo sapiens GN=RPS18 PE=1 SV=3	28.3	6	0.046	AGELTEDEVER+IAFAITAIK+IPDWFLNR+QYKIPDWFLNR+YSQVLANGLDNK
567c	sp|P27348|1433T_HUMAN	1	14-3-3 protein theta OS=Homo sapiens GN=YWHAQ PE=1 SV=1	24.1	6	0.029	AVTEQGAELSNEER+DSTLIMQLLR+NLLSVAYK+QTIDNSQGAYQEAFDISKK+VISSIEQK
566a	sp|P62249|RS16_HUMAN tr|M0R210|M0R210_HUMAN	1	40S ribosomal protein S16 OS=Homo sapiens GN=RPS16 PE=1 SV=2;Isoform of P62249, 40S ribosomal protein S16 OS=Homo sapiens GN=RPS16 PE=1 SV=1	31.8	6	0.034	ALVAYYQK+EIKDILIQYDR+GGGHVAQIYAIR+LLEPVLLLGK
553a	sp|P60228|EIF3E_HUMAN	1	Eukaryotic translation initiation factor 3 subunit E OS=Homo sapiens GN=EIF3E PE=1 SV=1	10.6	6	0.042	LGHVVMGNNAVSPYQQVIEK+NALSSLWGK+QLQAETEPIVK+WIVNLIR
513a	sp|P48634-2|PRC2A_HUMAN sp|P48634-3|PRC2A_HUMAN sp|P48634|PRC2A_HUMAN	1	Isoform of P48634, Isoform 2 of Protein PRRC2A OS=Homo sapiens GN=PRRC2A;Isoform of P48634, Isoform 3 of Protein PRRC2A OS=Homo sapiens GN=PRRC2A;Protein PRRC2A OS=Homo sapiens GN=PRRC2A PE=1 SV=3	5.6	6	0.045	EAPPPVLLTPKAVGTPGGGGGGAVPGISAMSR+GSEGKPSLTLPASAPGPEEALTTVTVAPAPR+LKAEPAAPPAAPSTPAPPPAVPK+SLEIQKPAVAPR+SQPLYLPPGPAPPSALLSGLALK
506a	sp|P46783|RS10_HUMAN	1	40S ribosomal protein S10 OS=Homo sapiens GN=RPS10 PE=1 SV=1	32.7	6	0.046	AEAGAGSATEFQFR+DYLHLPPEIVPATLR+HFYWYLTNEGIQYLR+IAIYELLFK+KAEAGAGSATEFQFR
504a	sp|P46778|RL21_HUMAN	1	60S ribosomal protein L21 OS=Homo sapiens GN=RPL21 PE=1 SV=2	20.6	6	0.043	GTWVQLK+HGVVPLATYMR+VYNVTQHAVGIVVNK
441a	sp|P26599-2|PTBP1_HUMAN sp|P26599-3|PTBP1_HUMAN sp|P26599|PTBP1_HUMAN tr|A0A0U1RRM4|A0A0U1RRM4_HUMAN tr|A6NLN1|A6NLN1_HUMAN	1	Isoform of P26599, Isoform 2 of Polypyrimidine tract-binding protein 1 OS=Homo sapiens GN=PTBP1;Isoform of P26599, Isoform 3 of Polypyrimidine tract-binding protein 1 OS=Homo sapiens GN=PTBP1;Polypyrimidine tract-binding protein 1 OS=Homo sapiens GN=PTBP1 PE=1 SV=1;Isoform of P26599, Polypyrimidine tract-binding protein 1 OS=Homo sapiens GN=PTBP1 PE=4 SV=1;Isoform of P26599, Polypyrimidine tract …	15.6	6	0.047	GQPIYIQFSNHK+IAIPGLAGAGNSVLLVSNLNPER+KLPIDVTEGEVISLGLPFGK+NFQNIFPPSATLHLSNIPPSVSEEDLK
416a	sp|P19367-2|HXK1_HUMAN sp|P19367-3|HXK1_HUMAN sp|P19367-4|HXK1_HUMAN sp|P19367|HXK1_HUMAN	1	Isoform of P19367, Isoform 2 of Hexokinase-1 OS=Homo sapiens GN=HK1;Isoform of P19367, Isoform 3 of Hexokinase-1 OS=Homo sapiens GN=HK1;Isoform of P19367, Isoform 4 of Hexokinase-1 OS=Homo sapiens GN=HK1;Hexokinase-1 OS=Homo sapiens GN=HK1 PE=1 SV=3	8.6	6	0.041	FLSQIESDRLALLQVR+GKFNTSDVSAIEK+LVDEYSLNAGK+MISGMYLGEIVR+SANLVAATLGAILNR+TTVGVDGSLYK
46	sp|P28070|PSB4_HUMAN	1	Proteasome subunit beta type-4 OS=Homo sapiens GN=PSMB4 PE=1 SV=4	33	6	0.047	FEGGVVIAADMLGSYGSLAR+IPSTPDSFMDPASALYR+SGLWAGGPAPGQFYR+TQNPMVTGTSVLGVK+VNNSTMLGASGDYADFQYLK
376e	sp|Q9NQH7-2|XPP3_HUMAN sp|Q9NQH7-4|XPP3_HUMAN sp|Q9NQH7|XPP3_HUMAN	1	Isoform of Q9NQH7, Isoform 2 of Probable Xaa-Pro aminopeptidase 3 OS=Homo sapiens GN=XPNPEP3;Isoform of Q9NQH7, Isoform 4 of Probable Xaa-Pro aminopeptidase 3 OS=Homo sapiens GN=XPNPEP3;Probable Xaa-Pro aminopeptidase 3 OS=Homo sapiens GN=XPNPEP3 PE=1 SV=1	17.8	6	0.03	AILFVPR+APVEEAFLYAK+FTAPQAELYEAVLEIQR+LTSQAFIETMFTSK+SGTDGAIALTGVDEAYTLEEFQHLLPK
371a	sp|P07237|PDIA1_HUMAN	1	Protein disulfide-isomerase OS=Homo sapiens GN=P4HB PE=1 SV=3	14	6	0.046	EADDIVNWLK+ILEFFGLK+MDSTANEVEAVK+QFLQAAEAIDDIPFGITSNSDVFSK+VDATEESDLAQQYGVR
366d	sp|Q00535|CDK5_HUMAN	1	Cyclin-dependent-like kinase 5 OS=Homo sapiens GN=CDK5 PE=1 SV=3	15.1	6	0.026	DLKPQNLLINR+IADFGLAR+IGEGTYGTVFK+LPDYKPYPMYPATTSLVNVVPK
345a	sp|O95817|BAG3_HUMAN	1	BAG family molecular chaperone regulator 3 OS=Homo sapiens GN=BAG3 PE=1 SV=3	20.3	6	0.043	AAPSTAPAEATPPKPGEAEAPPK+EGHPVYPQLRPGYIPIPVLHEGAENR+ELLALDSVDPEGR+EVDSKPVSQKPPPPSEKVEVK+THYPAQQGEYQTHQPVYHK+VQGLEQAVDNFEGKK
341a	sp|O95299-2|NDUAA_HUMAN sp|O95299|NDUAA_HUMAN tr|A0A087WXC5|A0A087WXC5_HUMAN tr|E7ESZ7|E7ESZ7_HUMAN	1	Isoform of O95299, Isoform 2 of NADH dehydrogenase [ubiquinone] 1 alpha subcomplex subunit 10, mitochondrial OS=Homo sapiens GN=NDUFA10;NADH dehydrogenase [ubiquinone] 1 alpha subcomplex subunit 10, mitochondrial OS=Homo sapiens GN=NDUFA10 PE=1 SV=1;Isoform of O95299, NADH dehydrogenase [ubiquinone] 1 alpha subcomplex subunit 10, mitochondrial OS=Homo sapiens GN=NDUFA10 PE=1 SV=1;Isoform of O9529…	16.9	6	0.043	LLQYSDALEHLLTTGQGVVLER+LQSWLYSSR+TFLPEMSEK+VVEDIEYLK+YGMWHFLLGDK
335a	sp|O94874-2|UFL1_HUMAN sp|O94874|UFL1_HUMAN	1	Isoform of O94874, Isoform 2 of E3 UFM1-protein ligase 1 OS=Homo sapiens GN=UFL1;E3 UFM1-protein ligase 1 OS=Homo sapiens GN=UFL1 PE=1 SV=2	13	6	0.033	ELQELSSSIKDLVLK+GLFSAITRPTAVNSLISK+LGIPDAVSYIK+NNPVHLITEEDLK+TYDLPGNFLTQALTQR+TYLEVVRSVFMSSTTSASGTGR
334a	sp|O94822-3|LTN1_HUMAN sp|O94822|LTN1_HUMAN	1	Isoform of O94822, Isoform 3 of E3 ubiquitin-protein ligase listerin OS=Homo sapiens GN=LTN1;E3 ubiquitin-protein ligase listerin OS=Homo sapiens GN=LTN1 PE=1 SV=6	5.2	6	0.042	FLSTLLDSFSSSR+ISEPEADVESVLGVSNLLQVLQKPK+LADISINYVNER+NFLTSLVAGLSTER+QSIVQAKPLEIAK+VLGNTSGLLQLLFNR
312a	sp|O60942-2|MCE1_HUMAN sp|O60942-4|MCE1_HUMAN sp|O60942|MCE1_HUMAN	1	Isoform of O60942, Isoform 2 of mRNA-capping enzyme OS=Homo sapiens GN=RNGTT;Isoform of O60942, Isoform 4 of mRNA-capping enzyme OS=Homo sapiens GN=RNGTT;mRNA-capping enzyme OS=Homo sapiens GN=RNGTT PE=1 SV=1	13.1	6	0.034	GVTQVTTQPK+MGGEGLLPQNVGLLYVGGYERPFAQIK+TGLIDKTQEPFSVR+WKPPSLNSVDFR+YLIYDIIK
32	sp|O95490-2|AGRL2_HUMAN sp|O95490-3|AGRL2_HUMAN sp|O95490-4|AGRL2_HUMAN sp|O95490-5|AGRL2_HUMAN sp|O95490-6|AGRL2_HUMAN sp|O95490-7|AGRL2_HUMAN sp|O95490|AGRL2_HUMAN tr|B1ALU1|B1ALU1_HUMAN tr|B1ALU3|B1ALU3_HUMAN tr|H0Y5C0|H0Y5C0_HUMAN	1	Isoform of O95490, Isoform 2 of Adhesion G protein-coupled receptor L2 OS=Homo sapiens GN=ADGRL2;Isoform of O95490, Isoform 3 of Adhesion G protein-coupled receptor L2 OS=Homo sapiens GN=ADGRL2;Isoform of O95490, Isoform 4 of Adhesion G protein-coupled receptor L2 OS=Homo sapiens GN=ADGRL2;Isoform of O95490, Isoform 5 of Adhesion G protein-coupled receptor L2 OS=Homo sapiens GN=ADGRL2;Isoform of …	8.3	6	0.032	DNQLYVWNNNFILR+GPVFAGDVSSSVR+LNRGEYVDVPFPNQYQYIAAVDYNPR+SGEAIINYANYHDTSPYR+SVYQDNESETGKNSIDYIYNTR
299a	sp|O43819|SCO2_HUMAN	1	Protein SCO2 homolog, mitochondrial OS=Homo sapiens GN=SCO2 PE=1 SV=3	30.8	6	0.043	LLGLTGSTK+QAAVGQGDFHLLDHR+QGPAETGGQGQPQGPGLR+QLEAEPGLPPVQPVFITVDPERDDVEAMAR+SAEQISDSVR
290a	sp|O43427-2|FIBP_HUMAN sp|O43427|FIBP_HUMAN	1	Isoform of O43427, Isoform Short of Acidic fibroblast growth factor intracellular-binding protein OS=Homo sapiens GN=FIBP;Acidic fibroblast growth factor intracellular-binding protein OS=Homo sapiens GN=FIBP PE=1 SV=3	23.8	6	0.047	DLFVDLVEK+GSLVDNIQQHFLLSDR+LGVFSEMEANFK+LWLDGYSVTDAVALR+SGILEQTGATAAVLQSDTMDHYR+YYAFDEAFVR
286a	sp|O43318-2|M3K7_HUMAN sp|O43318|M3K7_HUMAN tr|Q9UG54|Q9UG54_HUMAN	1	Isoform of O43318, Isoform 1A of Mitogen-activated protein kinase kinase kinase 7 OS=Homo sapiens GN=MAP3K7;Mitogen-activated protein kinase kinase kinase 7 OS=Homo sapiens GN=MAP3K7 PE=1 SV=1;Isoform of O43318, Mitogen-activated protein kinase kinase kinase 7 OS=Homo sapiens GN=DKFZp586F0420 PE=1 SV=1	19.6	6	0.047	KQELVAELDQDEKDQQNTSR+RRSIQDLTVTGTEPGQVSSR+VQTEIALLLQR
275a	sp|O15031|PLXB2_HUMAN	1	Plexin-B2 OS=Homo sapiens GN=PLXNB2 PE=1 SV=3	3.2	6	0.045	RPVVEQALYQFSNLLNSK+VGVSQQPEDSQQDLPGER+VYLTPDGTSSEYDSILVEINKR
260a	sp|O00411|RPOM_HUMAN	1	DNA-directed RNA polymerase, mitochondrial OS=Homo sapiens GN=POLRMT PE=1 SV=2	8.9	6	0.039	DSVGAASVNLEPSDVPQDVYSGVAAQVEVFR+ETLQAVPKPGAFDLEQVKR+LLQEAPGKLSLDVEQAPSGQHSQAQLSGQQQR+LSLDVEQAPSGQHSQAQLSGQQQR+QLQAESVSEVVVNR+QYWEELGAPEALR
248a	sp|A7E2V4-3|ZSWM8_HUMAN sp|A7E2V4-4|ZSWM8_HUMAN sp|A7E2V4-5|ZSWM8_HUMAN sp|A7E2V4|ZSWM8_HUMAN tr|S4R393|S4R393_HUMAN tr|S4R3H3|S4R3H3_HUMAN tr|S4R410|S4R410_HUMAN	1	Isoform of A7E2V4, Isoform 3 of Zinc finger SWIM domain-containing protein 8 OS=Homo sapiens GN=ZSWIM8;Isoform of A7E2V4, Isoform 4 of Zinc finger SWIM domain-containing protein 8 OS=Homo sapiens GN=ZSWIM8;Isoform of A7E2V4, Isoform 5 of Zinc finger SWIM domain-containing protein 8 OS=Homo sapiens GN=ZSWIM8;Zinc finger SWIM domain-containing protein 8 OS=Homo sapiens GN=ZSWIM8 PE=1 SV=1;Isoform o…	5.8	6	0.04	FAQYLISELPQQILPTAQR+GREPEGVWNLLSIVR+HGGPSAPGALQPLTSGSAGPAQPGSVAGAGPGPTEGFTEK+LIHLTPADYDDFVNAIR+QVAFHIPFEVVEK
233	sp|Q9Y3I0|RTCB_HUMAN	1	tRNA-splicing ligase RtcB homolog OS=Homo sapiens GN=RTCB PE=1 SV=1	17	6	0.047	GMAAAGNYAWVNR+LMFEELR+LVMEEAPESYK+QIGNVAALPGIVHR+SYNDELQFLEK+TNLDESDVQPVKEQLAQAMFDHIPVGVGSK
214	sp|Q9UGI8-2|TES_HUMAN sp|Q9UGI8|TES_HUMAN tr|F8W7T0|F8W7T0_HUMAN	1	Isoform of Q9UGI8, Isoform 2 of Testin OS=Homo sapiens GN=TES;Testin OS=Homo sapiens GN=TES PE=1 SV=1;Isoform of Q9UGI8, Testin (Fragment) OS=Homo sapiens GN=TES PE=1 SV=1	62	6	0.029	EKQPVAGSEGAQYR+KNVSINTVTYEWAPPVQNQALAR+NVMILTNPVAAK+NVSINTVTYEWAPPVQNQALAR
195	sp|Q9H3S7|PTN23_HUMAN	1	Tyrosine-protein phosphatase non-receptor type 23 OS=Homo sapiens GN=PTPN23 PE=1 SV=1	5.9	6	0.047	GAAAADLLSSSPESQHGGTQSPGGGQPLLQPTKVDAAEGR+GQLGDVGALDTVWR+NHLPQDSQDLVLGGDVPISSIQATIAK+VAYFQSALDKLNEAIK
194	sp|Q9H2P0|ADNP_HUMAN	1	Activity-dependent neuroprotector homeobox protein OS=Homo sapiens GN=ADNP PE=1 SV=1	8.1	6	0.044	IGYQVTAMIGHTNVVVPR+LGLGGNAPVSIPQQSQSVK+LNQSPSLAPVKR+SLPSQQMVNR+SVGQGYSVGQSMR+YSLQSANASSLSSGQLK
191	sp|Q9H0W5|CCDC8_HUMAN	1	Coiled-coil domain-containing protein 8 OS=Homo sapiens GN=CCDC8 PE=1 SV=2	19.5	6	0.037	AGAPAEEGAEAADNQREEAADNQR+AGAPGIQEAEVSAAQGTTGTAPGAR+EQTAPTGQGADIEADQGGEAADSQREEAIADQR+LASTAVESAGVSSAPEGTSPGDR
175	sp|Q96P70|IPO9_HUMAN	1	Importin-9 OS=Homo sapiens GN=IPO9 PE=1 SV=3	7.3	6	0.046	EALVDTLTGILSPVQEVR+ELGENLDQILR+EVTDTQMPLVAPVILPEMYK+IFTMAEVYGIR+LIINELSNVMEANAAR
170	sp|Q96CS3|FAF2_HUMAN	1	FAS-associated factor 2 OS=Homo sapiens GN=FAF2 PE=1 SV=2	15.7	6	0.043	AHPVFYQGTYSQALNDAKR+FQIEANFPR+IYSYVVSRPQPR+QQQDEAYLASLR+VTDPVGDIVSFMHSFEEK
151	sp|Q8NI36|WDR36_HUMAN tr|A0A0A0MTB8|A0A0A0MTB8_HUMAN	1	WD repeat-containing protein 36 OS=Homo sapiens GN=WDR36 PE=1 SV=1;Isoform of Q8NI36, WD repeat-containing protein 36 OS=Homo sapiens GN=WDR36 PE=1 SV=1	9.1	6	0.046	FRQDWGPITSISFR+ILLGSEQGSLQLWNVK+LLYTFPGWK+SAPFFIPTIPGLVPR+YYGQNGQQILSASQDGTLQSFSTVHEK
149	sp|Q8NCH0|CHSTE_HUMAN tr|H0YN65|H0YN65_HUMAN	1	Carbohydrate sulfotransferase 14 OS=Homo sapiens GN=CHST14 PE=1 SV=2;Isoform of Q8NCH0, Carbohydrate sulfotransferase 14 OS=Homo sapiens GN=CHST14 PE=1 SV=1	10.8	6	0.036	AGAGPSPAGDDVTFPEFLR+ALLQDVLPK+DPWDLPVGQR
128	sp|Q6PI48|SYDM_HUMAN	1	Aspartate--tRNA ligase, mitochondrial OS=Homo sapiens GN=DARS2 PE=1 SV=1	12.4	6	0.043	DFDGLVQVIIPQDESAASVK+FYSLPQSPQQFK+IIDISDVFR+NFAADHFNQEILPVFLNANR+NTEIGFLQDALSKPHGTVK
1054a	sp|Q9Y6J9|TAF6L_HUMAN	1	TAF6-like RNA polymerase II p300/CBP-associated factor-associated factor 65 kDa subunit 6L OS=Homo sapiens GN=TAF6L PE=1 SV=1	14.5	6	0.041	ELYAFFGDSLATR+EVNLVELALATNIPK+GNLAPQGSVPSAVSSLTDDLLK+GSGGGGPASASGPAASESRPLPR+LFQTAFPAPYGPSPASR
1048a	sp|Q9Y5B6|PAXB1_HUMAN	1	PAX3- and PAX7-binding protein 1 OS=Homo sapiens GN=PAXBP1 PE=1 SV=2	6.8	6	0.044	ALMAPNLDSFGR+ASLLSFQDEEEENEEVFK+LFNPLIR+LQLLTWTPLEAK+TLQELSIDGLLNR
1002a	sp|Q9UI09|NDUAC_HUMAN	1	NADH dehydrogenase [ubiquinone] 1 alpha subcomplex subunit 12 OS=Homo sapiens GN=NDUFA12 PE=1 SV=1	53.1	6	0.041	FNVTGTPEQYVPYSTTR+GLQQITGHGGLR+IQEWIPPSTPYK+NTFWDVDGSMVPPEWHR+WLHSMTDDPPTTKPLTARK
987a	sp|Q9UBB9|TFP11_HUMAN	1	Tuftelin-interacting protein 11 OS=Homo sapiens GN=TFIP11 PE=1 SV=1	11.1	6	0.045	DVFTPGSWEAFMVK+DYSAPVNFISAGLK+HNVPDDGLPLQSQQLPQSGK+NAQGIINPIEAK+SFMDFGSWER+SLLENDQLLSHGGQDLSADAFHR
109	sp|Q16629-2|SRSF7_HUMAN sp|Q16629-3|SRSF7_HUMAN sp|Q16629-4|SRSF7_HUMAN sp|Q16629|SRSF7_HUMAN tr|A0A0B4J1Z1|A0A0B4J1Z1_HUMAN tr|C9JAB2|C9JAB2_HUMAN	1	Isoform of Q16629, Isoform 2 of Serine/arginine-rich splicing factor 7 OS=Homo sapiens GN=SRSF7;Isoform of Q16629, Isoform 3 of Serine/arginine-rich splicing factor 7 OS=Homo sapiens GN=SRSF7;Isoform of Q16629, Isoform 4 of Serine/arginine-rich splicing factor 7 OS=Homo sapiens GN=SRSF7;Serine/arginine-rich splicing factor 7 OS=Homo sapiens GN=SRSF7 PE=1 SV=1;Isoform of Q16629, Serine/arginine-ri…	35.6	6	0.039	AFSYYGPLR+NPPGFAFVEFEDPR+NPPGFAFVEFEDPRDAEDAVR+VYVGNLGTGAGK+VYVGNLGTGAGKGELER
973a	sp|Q9NXS2|QPCTL_HUMAN	1	Glutaminyl-peptide cyclotransferase-like protein OS=Homo sapiens GN=QPCTL PE=1 SV=2	11.8	6	0.044	ELRVPLIGSLPEAR+FLEATLR+LWSTYLRPLLVVR+TPGSPGNLQVR+VPLIGSLPEAR
969a	sp|Q9NW81-4|AT5SL_HUMAN sp|Q9NW81|AT5SL_HUMAN	1	Isoform of Q9NW81, Isoform 4 of ATP synthase subunit s-like protein OS=Homo sapiens GN=ATP5SL;ATP synthase subunit s-like protein OS=Homo sapiens GN=ATP5SL PE=1 SV=3	24.9	6	0.031	LGAAVAPEGNQK+LKELQSLSLQR+QHGPYGAGAFFILK+TILQFLTNYFYDVEALRDYLLQREMYK
965a	sp|Q9NVE7|PANK4_HUMAN tr|A0A0G2JR38|A0A0G2JR38_HUMAN tr|E9PHT6|E9PHT6_HUMAN tr|H0YA26|H0YA26_HUMAN	1	Pantothenate kinase 4 OS=Homo sapiens GN=PANK4 PE=1 SV=1;Isoform of Q9NVE7, Pantothenate kinase 4 OS=Homo sapiens GN=PANK4 PE=1 SV=1;Isoform of Q9NVE7, Pantothenate kinase 4 (Fragment) OS=Homo sapiens GN=PANK4 PE=1 SV=2;Isoform of Q9NVE7, Pantothenate kinase 4 (Fragment) OS=Homo sapiens GN=PANK4 PE=1 SV=1	14.6	6	0.041	AVASQPDSVDAAER+AVSAVLESDPYFGFEEAKR+DVYGGAHQTLGLSGNLIASSFGK+GLLAGNVFDWGAK
959a	sp|Q9NRA8-2|4ET_HUMAN sp|Q9NRA8-3|4ET_HUMAN sp|Q9NRA8|4ET_HUMAN tr|B1AKL4|B1AKL4_HUMAN	1	Isoform of Q9NRA8, Isoform 2 of Eukaryotic translation initiation factor 4E transporter OS=Homo sapiens GN=EIF4ENIF1;Isoform of Q9NRA8, Isoform 3 of Eukaryotic translation initiation factor 4E transporter OS=Homo sapiens GN=EIF4ENIF1;Eukaryotic translation initiation factor 4E transporter OS=Homo sapiens GN=EIF4ENIF1 PE=1 SV=2;Isoform of Q9NRA8, Eukaryotic translation initiation factor 4E transpo…	11.8	6	0.041	ASEENLLSSSSVPSADRDSSPTTNSK+ELDTDRPSLVR+VISVDELEYRQ+VPCLASMIEDVLGEGSVSASRFSRWFSNPSR+WFGSDVLQQPLPSMPAK
949a	sp|Q9HAU0-2|PKHA5_HUMAN sp|Q9HAU0-4|PKHA5_HUMAN sp|Q9HAU0-5|PKHA5_HUMAN sp|Q9HAU0-6|PKHA5_HUMAN sp|Q9HAU0-8|PKHA5_HUMAN sp|Q9HAU0|PKHA5_HUMAN tr|A0JP02|A0JP02_HUMAN tr|B4DJX4|B4DJX4_HUMAN	1	Isoform of Q9HAU0, Isoform 2 of Pleckstrin homology domain-containing family A member 5 OS=Homo sapiens GN=PLEKHA5;Isoform of Q9HAU0, Isoform 4 of Pleckstrin homology domain-containing family A member 5 OS=Homo sapiens GN=PLEKHA5;Isoform of Q9HAU0, Isoform 5 of Pleckstrin homology domain-containing family A member 5 OS=Homo sapiens GN=PLEKHA5;Isoform of Q9HAU0, Isoform 6 of Pleckstrin homology do…	8.3	6	0.048	GVISYQTLPR+NQMQEQLDHLGEVQTESAGIQR+TMVNISDQTMHSIPTSPSHGSIAAYQGYSPQR+TNSMQQLEQWIK+VLIKPEIQNNQK
105	sp|Q15369-2|ELOC_HUMAN sp|Q15369|ELOC_HUMAN tr|E5RHG8|E5RHG8_HUMAN	1	Isoform of Q15369, Isoform 2 of Transcription elongation factor B polypeptide 1 OS=Homo sapiens GN=TCEB1;Transcription elongation factor B polypeptide 1 OS=Homo sapiens GN=TCEB1 PE=1 SV=1;Isoform of Q15369, Transcription elongation factor B polypeptide 1 (Fragment) OS=Homo sapiens GN=TCEB1 PE=1 SV=1	22.5	6	0.042	AMLSGPGQFAENETNEVNFR
934a	sp|Q9H0U9|TSYL1_HUMAN	1	Testis-specific Y-encoded-like protein 1 OS=Homo sapiens GN=TSPYL1 PE=1 SV=3	16	6	0.035	NYIIQNIPGFWMTAFR+SASELTAGAEAEAEEVK+SASELTAGAEAEAEEVKTGK+TTPLQTHSIIISDQVPSDQDAHQYLR+YITNLEVK
933a	sp|Q9H0U3|MAGT1_HUMAN tr|A0A087WU53|A0A087WU53_HUMAN	1	Magnesium transporter protein 1 OS=Homo sapiens GN=MAGT1 PE=1 SV=1;Isoform of Q9H0U3, Magnesium transporter protein 1 OS=Homo sapiens GN=MAGT1 PE=1 SV=1	12.8	6	0.041	GFSAEQIAR+QADEEFQILANSWR+RGDTYELQVR+VSQLMEWTNK
931a	sp|Q9H019-3|MFR1L_HUMAN sp|Q9H019|MFR1L_HUMAN	1	Isoform of Q9H019, Isoform 3 of Mitochondrial fission regulator 1-like OS=Homo sapiens GN=MTFR1L;Mitochondrial fission regulator 1-like OS=Homo sapiens GN=MTFR1L PE=1 SV=2	22.9	6	0.044	ASSFADMMGILK+FALKEEDISR+HTWKPSPLIVMQR+SLLKEEDPAVLISEVLR+TTELQDELSHLR
366f	sp|P24941-2|CDK2_HUMAN sp|P24941|CDK2_HUMAN sp|Q00526|CDK3_HUMAN tr|E7ESI2|E7ESI2_HUMAN tr|G3V5T9|G3V5T9_HUMAN	0.9971	Isoform of P24941, Isoform 2 of Cyclin-dependent kinase 2 OS=Homo sapiens GN=CDK2;Cyclin-dependent kinase 2 OS=Homo sapiens GN=CDK2 PE=1 SV=2;Cyclin-dependent kinase 3 OS=Homo sapiens GN=CDK3 PE=1 SV=1;Isoform of P24941, Cyclin-dependent kinase 2 OS=Homo sapiens GN=CDK2 PE=1 SV=1;Isoform of P24941, Cyclin-dependent kinase 2 OS=Homo sapiens GN=CDK2 PE=1 SV=1	10.5	6	0.019	ALFPGDSEIDQLFR+IADFGLAR+IGEGTYGVVYK
346b	sp|Q9UKE5-2|TNIK_HUMAN sp|Q9UKE5-3|TNIK_HUMAN sp|Q9UKE5-4|TNIK_HUMAN sp|Q9UKE5-5|TNIK_HUMAN sp|Q9UKE5-6|TNIK_HUMAN sp|Q9UKE5-7|TNIK_HUMAN sp|Q9UKE5-8|TNIK_HUMAN sp|Q9UKE5|TNIK_HUMAN	0.9945	Isoform of Q9UKE5, Isoform 2 of TRAF2 and NCK-interacting protein kinase OS=Homo sapiens GN=TNIK;Isoform of Q9UKE5, Isoform 3 of TRAF2 and NCK-interacting protein kinase OS=Homo sapiens GN=TNIK;Isoform of Q9UKE5, Isoform 4 of TRAF2 and NCK-interacting protein kinase OS=Homo sapiens GN=TNIK;Isoform of Q9UKE5, Isoform 5 of TRAF2 and NCK-interacting protein kinase OS=Homo sapiens GN=TNIK;Isoform of …	4.5	6	0.022	ALFLIPR+GQNVLLTENAEVK+LVDFGVSAQLDR+SQGPALTASQSVHEQPTK+VYYLSWLR
686c	tr|H3BSS4|H3BSS4_HUMAN	0.9729	Isoform of Q15366, Poly(rC)-binding protein 2 (Fragment) OS=Homo sapiens GN=PCBP2 PE=1 SV=1	29.9	6	0.021	GVTIPYRPKPSSSPVIFAGGQDR+IANPVEGSTDR+QVTITGSAASISLAQYLINVR
894a	sp|Q9BQ95|ECSIT_HUMAN	1	Evolutionarily conserved signaling intermediate in Toll pathway, mitochondrial OS=Homo sapiens GN=ECSIT PE=1 SV=1	21.6	5	0.039	ALVPFEDLFGQAPGGER+DLAVYNQLLNIFPK+DLPQDPVELAMFGLR+DSTGAADPPQPHIVGIQSPDQQAALAR+WIQGLQETNPTLAQIPVVFR
871a	sp|Q96S59|RANB9_HUMAN	1	Ran-binding protein 9 OS=Homo sapiens GN=RANBP9 PE=1 SV=1	5.8	5	0.031	LYPAVDEQETPLPR+MGEAIETTQQLYPSLLER+NPNLLFTLK+RLYPAVDEQETPLPR
862a	sp|Q96NB2|SFXN2_HUMAN	1	Sideroflexin-2 OS=Homo sapiens GN=SFXN2 PE=1 SV=2	29.5	5	0.034	ITMSAPGMILLPVIMER+KLYDSAFHPDTGEK+MGVVPPGTQVEQLLYAK+QMALSYFTATTTAVATAVGMNMLT+VKHFLNITDPR+YGELEPYVYFNK
852a	sp|Q96H55-3|MYO19_HUMAN sp|Q96H55|MYO19_HUMAN	1	Isoform of Q96H55, Isoform 3 of Unconventional myosin-XIX OS=Homo sapiens GN=MYO19;Unconventional myosin-XIX OS=Homo sapiens GN=MYO19 PE=1 SV=2	10.5	5	0.035	EPSFIVVHYAGPVR+LKPHVFTVGEQTYR+LLQQSQDPLLMGLFPTNPK+SLIEPVNQSIVVSGESGAGK
844a	sp|Q96DI7|SNR40_HUMAN	1	U5 small nuclear ribonucleoprotein 40 kDa protein OS=Homo sapiens GN=SNRNP40 PE=1 SV=1	24.1	5	0.039	GHADSVTGLSLSSEGSYLLSNAMDNTVR+HELLLGAGSGPGAGQQQATPGALLQAGPPR+LPGHAGSINEVAFHPDEPIIISASSDKR
837b	sp|P32322-3|P5CR1_HUMAN sp|P32322|P5CR1_HUMAN	1	Isoform of P32322, Isoform 3 of Pyrroline-5-carboxylate reductase 1, mitochondrial OS=Homo sapiens GN=PYCR1;Pyrroline-5-carboxylate reductase 1, mitochondrial OS=Homo sapiens GN=PYCR1 PE=1 SV=2	14.7	5	0.031	IMASSPDMDLATVSALR+IMASSPDMDLATVSALRK+LGAQALLGAAK+VKLDSPAGTALSPSGHTK
832b	sp|Q6ZRY4|RBPS2_HUMAN	1	RNA-binding protein with multiple splicing 2 OS=Homo sapiens GN=RBPMS2 PE=1 SV=1	16.7	5	0.032	ELYLLFRPFK+QPVGFVIFDSR+TLFVSGLPVDIKPR
824a	sp|Q92499-3|DDX1_HUMAN sp|Q92499|DDX1_HUMAN tr|A0A087X2G1|A0A087X2G1_HUMAN tr|F1T0B3|F1T0B3_HUMAN	1	Isoform of Q92499, Isoform 3 of ATP-dependent RNA helicase DDX1 OS=Homo sapiens GN=DDX1;ATP-dependent RNA helicase DDX1 OS=Homo sapiens GN=DDX1 PE=1 SV=2;Isoform of Q92499, ATP-dependent RNA helicase DDX1 OS=Homo sapiens GN=DDX1 PE=1 SV=1;Isoform of Q92499, ATP-dependent RNA helicase DDX1 OS=Homo sapiens GN=DDX1 PE=1 SV=1	11.8	5	0.039	ALIVEPSRELAEQTLNNIK+DQLSVLENGVDIVVGTPGRLDDLVSTGK+ELAEQTLNNIK+FLPNAPK+GHVDILAPTVQELAALEK
810a	sp|Q8TED0|UTP15_HUMAN tr|H0Y8P4|H0Y8P4_HUMAN	1	U3 small nucleolar RNA-associated protein 15 homolog OS=Homo sapiens GN=UTP15 PE=1 SV=3;Isoform of Q8TED0, U3 small nucleolar RNA-associated protein 15 homolog (Fragment) OS=Homo sapiens GN=UTP15 PE=1 SV=1	10.2	5	0.031	LLVAGSEDGGVQLFDISGR+LNPDLFITGSYDHTVK+VDFSPQPPYNYAVTASSR
808a	sp|Q8TB37|NUBPL_HUMAN	1	Iron-sulfur protein NUBPL OS=Homo sapiens GN=NUBPL PE=1 SV=3	20.1	5	0.031	AIGLLDVDVYGPSVPK+EASDTGQPIVFSQPESDEAK+IAVEVVR+KLAQTLGLEVLGDIPLHLNIR
804a	sp|Q8NF37|PCAT1_HUMAN tr|A0A0G2JQ62|A0A0G2JQ62_HUMAN	1	Lysophosphatidylcholine acyltransferase 1 OS=Homo sapiens GN=LPCAT1 PE=1 SV=2;Isoform of Q8NF37, Lysophosphatidylcholine acyltransferase 1 (Fragment) OS=Homo sapiens GN=LPCAT1 PE=1 SV=1	7.2	5	0.036	NPALYASNVR+TALGVAELTVTDLFR+TLDTIQLAFK
90	sp|Q12834|CDC20_HUMAN	1	Cell division cycle protein 20 homolog OS=Homo sapiens GN=CDC20 PE=1 SV=2	18.2	5	0.036	HLASGGNDNLVNVWPSAPGEGGWVPLQTFTQHQGAVK+LSGKPQNAPEGYQNR+VGSLSWNSYILSSGSR+VLSLTMSPDGATVASAAADETLR
803a	sp|Q8NE01-2|CNNM3_HUMAN sp|Q8NE01|CNNM3_HUMAN	1	Isoform of Q8NE01, Isoform 2 of Metal transporter CNNM3 OS=Homo sapiens GN=CNNM3;Metal transporter CNNM3 OS=Homo sapiens GN=CNNM3 PE=1 SV=1	14.4	5	0.036	AQNLPQSPENTDLQVIPGSQTR+EVDVFSPLR+GLQLSALALAPAEVQVLR+TTTAAGSSHSRPGVPVEGSPGRNPGV+VSDDEYKVTISPQLLLATQR
800a	sp|Q8NBM4-2|UBAC2_HUMAN sp|Q8NBM4-3|UBAC2_HUMAN sp|Q8NBM4-4|UBAC2_HUMAN sp|Q8NBM4|UBAC2_HUMAN	1	Isoform of Q8NBM4, Isoform 2 of Ubiquitin-associated domain-containing protein 2 OS=Homo sapiens GN=UBAC2;Isoform of Q8NBM4, Isoform 3 of Ubiquitin-associated domain-containing protein 2 OS=Homo sapiens GN=UBAC2;Isoform of Q8NBM4, Isoform 4 of Ubiquitin-associated domain-containing protein 2 OS=Homo sapiens GN=UBAC2;Ubiquitin-associated domain-containing protein 2 OS=Homo sapiens GN=UBAC2 PE=1 SV…	28.7	5	0.036	ASNNDLNVATNFLLQH+IGMGATLDIQR+QSEPAAPPLEVSEEQVAR
793a	sp|Q8N3C0|ASCC3_HUMAN	1	Activating signal cointegrator 1 complex subunit 3 OS=Homo sapiens GN=ASCC3 PE=1 SV=3	3.2	5	0.032	ADLIVTTPEKWDGVSR+AIKQMFGPFPSSSATAACNATNR+DLADWLNIK+MILPEGIQR+TNFISSHTEKPVR
776a	sp|Q86WX3|AROS_HUMAN	1	Active regulator of SIRT1 OS=Homo sapiens GN=RPS19BP1 PE=1 SV=1	25.7	5	0.037	GLELLAASEAPRDPPGQAKPR+RGLELLAASEAPRDPPGQAKPR+STVAESVSQQILR
761a	sp|Q7L576|CYFP1_HUMAN sp|Q96F07-2|CYFP2_HUMAN sp|Q96F07|CYFP2_HUMAN tr|E7EVJ5|E7EVJ5_HUMAN tr|H7C229|H7C229_HUMAN	1	Cytoplasmic FMR1-interacting protein 1 OS=Homo sapiens GN=CYFIP1 PE=1 SV=1;Isoform of Q96F07, Isoform 2 of Cytoplasmic FMR1-interacting protein 2 OS=Homo sapiens GN=CYFIP2;Cytoplasmic FMR1-interacting protein 2 OS=Homo sapiens GN=CYFIP2 PE=1 SV=2;Isoform of Q96F07, Cytoplasmic FMR1-interacting protein 2 OS=Homo sapiens GN=CYFIP2 PE=1 SV=1;Isoform of Q96F07, Cytoplasmic FMR1-interacting protein 2 …	3.9	5	0.031	LGTPQQIAIAR+TMLESLIADK+TVEVLEPEVTK+YAPLHLVPLIER
758a	sp|Q70CQ3|UBP30_HUMAN tr|B3KUS5|B3KUS5_HUMAN	1	Ubiquitin carboxyl-terminal hydrolase 30 OS=Homo sapiens GN=USP30 PE=1 SV=1;Isoform of Q70CQ3, Ubiquitin carboxyl-terminal hydrolase 30 OS=Homo sapiens GN=USP30 PE=1 SV=1	13.8	5	0.038	LNKNPGPTLELQDGPGAPTPVLNQPGAPK+NPLSTSNQWLWVSDDTVR+NPLSTSNQWLWVSDDTVRK+VTHLFDVHSLEQQSEITPK
756a	sp|Q6YP21-3|KAT3_HUMAN sp|Q6YP21|KAT3_HUMAN tr|A0A0A0MRN7|A0A0A0MRN7_HUMAN	1	Isoform of Q6YP21, Isoform 3 of Kynurenine--oxoglutarate transaminase 3 OS=Homo sapiens GN=CCBL2;Kynurenine--oxoglutarate transaminase 3 OS=Homo sapiens GN=CCBL2 PE=1 SV=1;Isoform of Q6YP21, Kynurenine--oxoglutarate transaminase 3 (Fragment) OS=Homo sapiens GN=CCBL2 PE=1 SV=1	26.7	5	0.033	AIILNTPHNPLGK+LAADPSVVNLGQGFPDISPPTYVKEELSK+MAGATPVFIPLR+WSSSDWTLDPQELESK
737a	sp|Q6NZ67|MZT2B_HUMAN sp|Q6P582|MZT2A_HUMAN tr|B8ZZ87|B8ZZ87_HUMAN tr|H7C173|H7C173_HUMAN tr|H7C202|H7C202_HUMAN	1	Mitotic-spindle organizing protein 2B OS=Homo sapiens GN=MZT2B PE=1 SV=1;Mitotic-spindle organizing protein 2A OS=Homo sapiens GN=MZT2A PE=1 SV=2;Isoform of Q6NZ67, Mitotic-spindle organizing protein 2B OS=Homo sapiens GN=MZT2B PE=1 SV=1;Isoform of Q6NZ67, Mitotic-spindle organizing protein 2B (Fragment) OS=Homo sapiens GN=MZT2B PE=1 SV=1;Isoform of Q6P582, Mitotic-spindle organizing protein 2A (…	34.4	5	0.037	ILVDLLK+LASEPQDPAAVSLPTSSVPETR+LNVAPLAVFQMLK
735a	sp|Q66PJ3-2|AR6P4_HUMAN sp|Q66PJ3-3|AR6P4_HUMAN sp|Q66PJ3-4|AR6P4_HUMAN sp|Q66PJ3-7|AR6P4_HUMAN sp|Q66PJ3|AR6P4_HUMAN tr|A0A0C4DG62|A0A0C4DG62_HUMAN tr|F5GYV5|F5GYV5_HUMAN tr|F8WCT1|F8WCT1_HUMAN tr|H7BZV4|H7BZV4_HUMAN	1	Isoform of Q66PJ3, Isoform 2 of ADP-ribosylation factor-like protein 6-interacting protein 4 OS=Homo sapiens GN=ARL6IP4;Isoform of Q66PJ3, Isoform 3 of ADP-ribosylation factor-like protein 6-interacting protein 4 OS=Homo sapiens GN=ARL6IP4;Isoform of Q66PJ3, Isoform 4 of ADP-ribosylation factor-like protein 6-interacting protein 4 OS=Homo sapiens GN=ARL6IP4;Isoform of Q66PJ3, Isoform 7 of ADP-rib…	23	5	0.037	AEAQQVEALPGPSLDQWHR+GDGEVLEEIVTK+GDGEVLEEIVTKER+LIKGDGEVLEEIVTK+SAGEEEDGPVLTDEQK
82	sp|P84103-2|SRSF3_HUMAN sp|P84103|SRSF3_HUMAN tr|A0A087X2D0|A0A087X2D0_HUMAN	1	Isoform of P84103, Isoform 2 of Serine/arginine-rich splicing factor 3 OS=Homo sapiens GN=SRSF3;Serine/arginine-rich splicing factor 3 OS=Homo sapiens GN=SRSF3 PE=1 SV=1;Isoform of P84103, Serine/arginine-rich-splicing factor 3 OS=Homo sapiens GN=SRSF3 PE=1 SV=1	49.5	5	0.032	AFGYYGPLR+NPPGFAFVEFEDPR+NPPGFAFVEFEDPRDAADAVR+VYVGNLGNNGNKTELER
726a	sp|Q5T3I0-3|GPTC4_HUMAN sp|Q5T3I0|GPTC4_HUMAN	1	Isoform of Q5T3I0, Isoform 3 of G patch domain-containing protein 4 OS=Homo sapiens GN=GPATCH4;G patch domain-containing protein 4 OS=Homo sapiens GN=GPATCH4 PE=1 SV=2	9.2	5	0.028	QQQEEEDLNLEDRGEETVLGGGTR+TAANLVVETGQDGVQIR
718a	sp|Q5JTV8-3|TOIP1_HUMAN tr|J3KN66|J3KN66_HUMAN	1	Isoform of Q5JTV8, Isoform 3 of Torsin-1A-interacting protein 1 OS=Homo sapiens GN=TOR1AIP1;Isoform of Q5JTV8, Torsin-1A-interacting protein 1 OS=Homo sapiens GN=TOR1AIP1 PE=1 SV=1	10.4	5	0.032	QPSVLSSGYQK+SIQEAPAVSEDLVIR+SQPAILLLTAAR+SSSQYIESFWQSSQSQNFTAHDKQPSVLSSGYQK
716a	sp|Q5JPH6|SYEM_HUMAN	1	Probable glutamate--tRNA ligase, mitochondrial OS=Homo sapiens GN=EARS2 PE=1 SV=2	12.2	5	0.037	FAPSPTGFLHLGGLR+LQDLVSPVYSYLWTRPAVGR+MALSGQQQGPPVAEMMLALGPK+VLGLLER
700a	sp|Q15758|AAAT_HUMAN	1	Neutral amino acid transporter B(0) OS=Homo sapiens GN=SLC1A5 PE=1 SV=2	8.1	5	0.037	EVLDSFLDLAR+NIFPSNLVSAAFR+SELPLDPLPVPTEEGNPLLK
698a	sp|Q15717-2|ELAV1_HUMAN sp|Q15717|ELAV1_HUMAN	1	Isoform of Q15717, Isoform 2 of ELAV-like protein 1 OS=Homo sapiens GN=ELAVL1;ELAV-like protein 1 OS=Homo sapiens GN=ELAVL1 PE=1 SV=2	16.6	5	0.035	LGDKILQVSFK+NVALLSQLYHSPAR+TNLIVNYLPQNMTQDELR+VLVDQTTGLSR
684a	sp|Q15269|PWP2_HUMAN tr|A0A0B4J2E5|A0A0B4J2E5_HUMAN	1	Periodic tryptophan protein 2 homolog OS=Homo sapiens GN=PWP2 PE=2 SV=2;Protein LOC102724159 OS=Homo sapiens GN=LOC102724159 PE=1 SV=1	7.7	5	0.033	AGTLLPVIQFLQK+EGDFNNLTAAAFHK+MTEFGNLALIDQDAGQEDGVAIPLPGVR+VLFDPFELDTSVTPGR
635a	sp|Q13247-3|SRSF6_HUMAN sp|Q13247|SRSF6_HUMAN	1	Isoform of Q13247, Isoform SRP55-3 of Serine/arginine-rich splicing factor 6 OS=Homo sapiens GN=SRSF6;Serine/arginine-rich splicing factor 6 OS=Homo sapiens GN=SRSF6 PE=1 SV=2	9.3	5	0.031	ALDKLDGTEINGR+ILEVDLK+LIVENLSSR+TNEGVIEFR
630a	sp|Q13148|TADBP_HUMAN tr|A0A087WX29|A0A087WX29_HUMAN	1	TAR DNA-binding protein 43 OS=Homo sapiens GN=TARDBP PE=1 SV=1;Isoform of Q13148, TAR DNA-binding protein 43 (Fragment) OS=Homo sapiens GN=TARDBP PE=1 SV=1	27.2	5	0.038	FGGNPGGFGNQGGFGNSR+GISVHISNAEPK+LVEGILHAPDAGWGNLVYVVNYPK+TSDLIVLGLPWK
629a	sp|Q13131-2|AAPK1_HUMAN sp|Q13131|AAPK1_HUMAN	1	Isoform of Q13131, Isoform 2 of 5'-AMP-activated protein kinase catalytic subunit alpha-1 OS=Homo sapiens GN=PRKAA1;5'-AMP-activated protein kinase catalytic subunit alpha-1 OS=Homo sapiens GN=PRKAA1 PE=1 SV=4	10.4	5	0.03	DLKPENVLLDAHMNAK+IADFGLSNMMSDGEFLR+TYLLDFR+VPFLVAETPR+VVNPYYLR
621a	sp|Q12906-2|ILF3_HUMAN sp|Q12906-3|ILF3_HUMAN sp|Q12906-4|ILF3_HUMAN sp|Q12906-5|ILF3_HUMAN sp|Q12906-6|ILF3_HUMAN sp|Q12906-7|ILF3_HUMAN sp|Q12906|ILF3_HUMAN	1	Isoform of Q12906, Isoform 2 of Interleukin enhancer-binding factor 3 OS=Homo sapiens GN=ILF3;Isoform of Q12906, Isoform 3 of Interleukin enhancer-binding factor 3 OS=Homo sapiens GN=ILF3;Isoform of Q12906, Isoform 4 of Interleukin enhancer-binding factor 3 OS=Homo sapiens GN=ILF3;Isoform of Q12906, Isoform 5 of Interleukin enhancer-binding factor 3 OS=Homo sapiens GN=ILF3;Isoform of Q12906, Isof…	13.6	5	0.038	EPPLSLTIHLTSPVVR+HSSVYPTQEELEAVQNMVSHTER+LFPDTPLALDANK+VLAGETLSVNDPPDVLDR+VLGMDPLPSK+VLQDMGLPTGAEGR
616a	sp|Q12800-2|TFCP2_HUMAN sp|Q12800-3|TFCP2_HUMAN sp|Q12800-4|TFCP2_HUMAN sp|Q12800|TFCP2_HUMAN	1	Isoform of Q12800, Isoform 2 of Alpha-globin transcription factor CP2 OS=Homo sapiens GN=TFCP2;Isoform of Q12800, Isoform 3 of Alpha-globin transcription factor CP2 OS=Homo sapiens GN=TFCP2;Isoform of Q12800, Isoform 4 of Alpha-globin transcription factor CP2 OS=Homo sapiens GN=TFCP2;Alpha-globin transcription factor CP2 OS=Homo sapiens GN=TFCP2 PE=1 SV=2	14.2	5	0.038	ANPTQLNTVEFLWDPAKR+ILDIDIPMSVGIIDPR+LFTNFSGADLLK+LHDETLTYLNQGQSYEIR
68	sp|P62081|RS7_HUMAN tr|B5MCP9|B5MCP9_HUMAN	1	40S ribosomal protein S7 OS=Homo sapiens GN=RPS7 PE=1 SV=1;Isoform of P62081, 40S ribosomal protein S7 OS=Homo sapiens GN=RPS7 PE=1 SV=1	39.6	5	0.035	AIIIFVPVPQLK+HVVFIAQR+IVKPNGEKPDEFESGISQALLELEMNSDLK+KAIIIFVPVPQLK+TLTAVHDAILEDLVFPSEIVGK+TLTAVHDAILEDLVFPSEIVGKR
589b	sp|Q9P289-2|STK26_HUMAN sp|Q9P289|STK26_HUMAN tr|B4E0Y9|B4E0Y9_HUMAN tr|Q8NBY1|Q8NBY1_HUMAN	1	Isoform of Q9P289, Isoform 2 of Serine/threonine-protein kinase 26 OS=Homo sapiens GN=STK26;Serine/threonine-protein kinase 26 OS=Homo sapiens GN=STK26 PE=1 SV=2;Isoform of Q9P289, Serine/threonine-protein kinase 26 OS=Homo sapiens GN=STK26 PE=1 SV=1;Isoform of Q9P289, Serine/threonine-protein kinase 26 OS=Homo sapiens GN=STK26 PE=1 SV=1	19.5	5	0.038	AANVLLSEQGDVK+ADIWSLGITAIELAK+AGPFDEFQIATMLK+LADFGVAGQLTDTQIKR+VLFLIPK
573a	sp|P62333|PRS10_HUMAN tr|A0A087X2I1|A0A087X2I1_HUMAN	1	26S protease regulatory subunit 10B OS=Homo sapiens GN=PSMC6 PE=1 SV=1;Isoform of P62333, 26S protease regulatory subunit 10B OS=Homo sapiens GN=PSMC6 PE=1 SV=1	21.1	5	0.03	ALQSVGQIVGEVLK+EVDPLVYNMSHEDPGNVSYSEIGGLSEQIR+EVIELPLTNPELFQR+HGEIDYEAIVK+KIHIDLPNEQAR
568a	sp|P62263|RS14_HUMAN	1	40S ribosomal protein S14 OS=Homo sapiens GN=RPS14 PE=1 SV=3	33.8	5	0.037	IEDVTPIPSDSTR+IEDVTPIPSDSTRR+IGRIEDVTPIPSDSTR+TPGPGAQSALR+VKADRDESSPYAAMLAAQDVAQR
567e	sp|Q04917|1433F_HUMAN	1	14-3-3 protein eta OS=Homo sapiens GN=YWHAH PE=1 SV=4	16.3	5	0.021	AVTELNEPLSNEDR+AVTELNEPLSNEDRNLLSVAYK+DSTLIMQLLR+NLLSVAYK+VISSIEQK
567d	sp|P63104|1433Z_HUMAN	1	14-3-3 protein zeta/delta OS=Homo sapiens GN=YWHAZ PE=1 SV=1	27.3	5	0.025	DNLTLWTSDTQGDEAEAGEGGEN+DSTLIMQLLR+NLLSVAYK+SVTEQGAELSNEER+YLAEVAAGDDKK
563a	sp|P61964|WDR5_HUMAN	1	WD repeat-containing protein 5 OS=Homo sapiens GN=WDR5 PE=1 SV=1	27.2	5	0.039	AQPTPSSSATQSKPTPVKPNYALK+LGISDVAWSSDSNLLVSASDDKTLK+TLIDDDNPPVSFVK+TLPAHSDPVSAVHFNR+YILAATLDNTLK
63	sp|P53597|SUCA_HUMAN	1	Succinyl-CoA ligase [ADP/GDP-forming] subunit alpha, mitochondrial OS=Homo sapiens GN=SUCLG1 PE=1 SV=4	12.4	5	0.032	GGQTHLGLPVFNTVK+ISALQSAGVVVSMSPAQLGTTIYK+ISALQSAGVVVSMSPAQLGTTIYKEFEK
541a	sp|P53985|MOT1_HUMAN	1	Monocarboxylate transporter 1 OS=Homo sapiens GN=SLC16A1 PE=1 SV=3	6.6	5	0.04	DLHDANTDLIGR+ESKEEETSIDVAGKPNEVTK+KESKEEETSIDVAGKPNEVTK
532a	sp|P51610-2|HCFC1_HUMAN sp|P51610|HCFC1_HUMAN	1	Isoform of P51610, Isoform 2 of Host cell factor 1 OS=Homo sapiens GN=HCFC1;Host cell factor 1 OS=Homo sapiens GN=HCFC1 PE=1 SV=2	3.9	5	0.039	AVTTVTQSTPVPGPSVPPPEELQVSPGPR+GAPGQPGTILR+GPLPAGTILK+VASSPVMVSNPATR+YSNDLYELQASR
530a	sp|P51151|RAB9A_HUMAN	1	Ras-related protein Rab-9A OS=Homo sapiens GN=RAB9A PE=1 SV=1	33.8	5	0.035	DATNVAAAFEEAVR+EFIYYADVKEPESFPFVILGNK+VILLGDGGVGK+VLATEDRSDHLIQTDTVNLHR
58	sp|P49815-2|TSC2_HUMAN sp|P49815-3|TSC2_HUMAN sp|P49815-4|TSC2_HUMAN sp|P49815-5|TSC2_HUMAN sp|P49815-6|TSC2_HUMAN sp|P49815-7|TSC2_HUMAN sp|P49815|TSC2_HUMAN tr|H3BMQ0|H3BMQ0_HUMAN	1	Isoform of P49815, Isoform 2 of Tuberin OS=Homo sapiens GN=TSC2;Isoform of P49815, Isoform 3 of Tuberin OS=Homo sapiens GN=TSC2;Isoform of P49815, Isoform 4 of Tuberin OS=Homo sapiens GN=TSC2;Isoform of P49815, Isoform 5 of Tuberin OS=Homo sapiens GN=TSC2;Isoform of P49815, Isoform 6 of Tuberin OS=Homo sapiens GN=TSC2;Isoform of P49815, Isoform 7 of Tuberin OS=Homo sapiens GN=TSC2;Tuberin OS=Homo…	2.9	5	0.031	EAPAKLESQAGQQVSR+LVTVTTSVGTGTR+VGALDVPASQFLGSATSPGPR
57	sp|P49790-2|NU153_HUMAN sp|P49790-3|NU153_HUMAN sp|P49790|NU153_HUMAN	1	Isoform of P49790, Isoform 2 of Nuclear pore complex protein Nup153 OS=Homo sapiens GN=NUP153;Isoform of P49790, Isoform 3 of Nuclear pore complex protein Nup153 OS=Homo sapiens GN=NUP153;Nuclear pore complex protein Nup153 OS=Homo sapiens GN=NUP153 PE=1 SV=2	6	5	0.036	FGVSSSSSGPSQTLTSTGNFK+KPAFNLSAFGTLSPSLGNSSILK+NTSLPPLWSPEAER+QLSAQSYGVTSSTAR+TSQLGDSPFYPGK
487a	sp|P42167|LAP2B_HUMAN	1	Isoform of P42166, Lamina-associated polypeptide 2, isoforms beta/gamma OS=Homo sapiens GN=TMPO PE=1 SV=2	17.8	5	0.039	HASPILPITEFSDIPR+IDGPVISESTPIAETIMASSNESLVVNR+RVEHNQSYSQAGITETEWTSGSSK+YGVNPGPIVGTTR
484a	sp|P40938-2|RFC3_HUMAN sp|P40938|RFC3_HUMAN	1	Isoform of P40938, Isoform 2 of Replication factor C subunit 3 OS=Homo sapiens GN=RFC3;Replication factor C subunit 3 OS=Homo sapiens GN=RFC3 PE=1 SV=2	15.7	5	0.037	ETANAIVSQQTPQR+TVAQSQQLETNSQR+VVIQEMLK+VVLLTEVDKLTK
463a	sp|P35222|CTNB1_HUMAN tr|B4DGU4|B4DGU4_HUMAN	1	Catenin beta-1 OS=Homo sapiens GN=CTNNB1 PE=1 SV=1;Isoform of P35222, Catenin beta-1 OS=Homo sapiens GN=CTNNB1 PE=1 SV=1	13.7	5	0.042	AAMFPETLDEGMQIPSTQFDAAHPTNVQR+AAVSHWQQQSYLDSGIHSGATTTAPSLSGK+EGLLAIFK+HAVVNLINYQDDAELATR+LVQLLVR+NEGVATYAAAVLFR
451a	sp|P30153|2AAA_HUMAN	1	Serine/threonine-protein phosphatase 2A 65 kDa regulatory subunit A alpha isoform OS=Homo sapiens GN=PPP2R1A PE=1 SV=4	13.4	5	0.03	AISHEHSPSDLEAHFVPLVK+IGPILDNSTLQSEVKPILEK+LSTIALALGVER+SEIIPMFSNLASDEQDSVR+VLELDNVKSEIIPMFSNLASDEQDSVR
51	sp|P40616-2|ARL1_HUMAN sp|P40616|ARL1_HUMAN tr|B4DZG7|B4DZG7_HUMAN tr|F8VYN9|F8VYN9_HUMAN	1	Isoform of P40616, Isoform 2 of ADP-ribosylation factor-like protein 1 OS=Homo sapiens GN=ARL1;ADP-ribosylation factor-like protein 1 OS=Homo sapiens GN=ARL1 PE=1 SV=1;Isoform of P40616, ADP-ribosylation factor-like protein 1 OS=Homo sapiens GN=ARL1 PE=1 SV=1;Isoform of P40616, ADP-ribosylation factor-like protein 1 OS=Homo sapiens GN=ARL1 PE=1 SV=1	17	5	0.034	AILVVFANK+SELVAMLEEEELRK
427a	sp|P22830-2|HEMH_HUMAN sp|P22830|HEMH_HUMAN	1	Isoform of P22830, Isoform 2 of Ferrochelatase, mitochondrial OS=Homo sapiens GN=FECH;Ferrochelatase, mitochondrial OS=Homo sapiens GN=FECH PE=1 SV=2	15.4	5	0.031	GDPYPQEVSATVQK+LFLDRDLMTLPIQNK+RSEVVILFSAHSLPMSVVNR+VGPMPWLGPQTDESIK
408a	sp|P17812|PYRG1_HUMAN	1	CTP synthase 1 OS=Homo sapiens GN=CTPS1 PE=1 SV=2	6.8	5	0.033	IQAIAWAR+TVQVVPHITDAIQEWVMR+YILVTGGVISGIGK
406a	sp|P17028|ZNF24_HUMAN	1	Zinc finger protein 24 OS=Homo sapiens GN=ZNF24 PE=1 SV=4	19.3	5	0.038	AFSQNSGLINHQR+HFSQGSALILHQR+LLNVVKV+QFGYQDSPGPR+VKLEEDPDGEEGSSIPWNHLPDPEIFR
397a	sp|P13674-2|P4HA1_HUMAN sp|P13674|P4HA1_HUMAN	1	Isoform of P13674, Isoform 2 of Prolyl 4-hydroxylase subunit alpha-1 OS=Homo sapiens GN=P4HA1;Prolyl 4-hydroxylase subunit alpha-1 OS=Homo sapiens GN=P4HA1 PE=1 SV=2	20.8	5	0.038	GVAVDYLPER+IQDLTGLDVSTAEELQVANYGVGGQYEPHFDFAR+KDEPDAFKELGTGNR+LLELDPEHQR+LQDTYNLDTDTISK+RLNTEWSELENLVLK+SFLTAEDCFELGK
44	sp|P22061-2|PIMT_HUMAN sp|P22061|PIMT_HUMAN tr|A0A0A0MRJ6|A0A0A0MRJ6_HUMAN tr|F6S8N6|F6S8N6_HUMAN tr|H7BY58|H7BY58_HUMAN	1	Isoform of P22061, Isoform 2 of Protein-L-isoaspartate(D-aspartate) O-methyltransferase OS=Homo sapiens GN=PCMT1;Protein-L-isoaspartate(D-aspartate) O-methyltransferase OS=Homo sapiens GN=PCMT1 PE=1 SV=4;Isoform of P22061, Protein-L-isoaspartate O-methyltransferase OS=Homo sapiens GN=PCMT1 PE=1 SV=1;Isoform of P22061, Protein-L-isoaspartate O-methyltransferase OS=Homo sapiens GN=PCMT1 PE=1 SV=1;I…	30.4	5	0.039	LILPVGPAGGNQMLEQYDKLQDGSIK+MGYAEEAPYDAIHVGAAAPVVPQALIDQLKPGGR+VQLVVGDGR
378a	sp|P08865|RSSA_HUMAN tr|A0A0C4DG17|A0A0C4DG17_HUMAN tr|C9J9K3|C9J9K3_HUMAN	1	40S ribosomal protein SA OS=Homo sapiens GN=RPSA PE=1 SV=4;Isoform of P08865, 40S ribosomal protein SA OS=Homo sapiens GN=RPSA PE=1 SV=1;Isoform of P08865, 40S ribosomal protein SA (Fragment) OS=Homo sapiens GN=RPSA PE=1 SV=7	21.6	5	0.038	AIVAIENPADVSVISSR+FAAATGATPIAGR+FTPGTFTNQIQAAFR+KSDGIYIINLKR
377a	sp|P08243-2|ASNS_HUMAN sp|P08243-3|ASNS_HUMAN sp|P08243|ASNS_HUMAN	1	Isoform of P08243, Isoform 2 of Asparagine synthetase [glutamine-hydrolyzing] OS=Homo sapiens GN=ASNS;Isoform of P08243, Isoform 3 of Asparagine synthetase [glutamine-hydrolyzing] OS=Homo sapiens GN=ASNS;Asparagine synthetase [glutamine-hydrolyzing] OS=Homo sapiens GN=ASNS PE=1 SV=4	11.7	5	0.039	ADWLSHYWMPK+EAFSDGITSVK+EAQVQYPLQTFAIGMEDSPDLLAAR+ELYLFDVLR
42	sp|P15924-2|DESP_HUMAN sp|P15924-3|DESP_HUMAN sp|P15924|DESP_HUMAN	1	Isoform of P15924, Isoform DPII of Desmoplakin OS=Homo sapiens GN=DSP;Isoform of P15924, Isoform DSPIa of Desmoplakin OS=Homo sapiens GN=DSP;Desmoplakin OS=Homo sapiens GN=DSP PE=1 SV=3	2.5	5	0.036	ALLQAILQTEDMLK+LLEAQIATGGIIDPK+QLQNIIQATSR+VLLQEEGTR+YIELLTR
361a	sp|P04908|H2A1B_HUMAN sp|P0C0S8|H2A1_HUMAN sp|P20671|H2A1D_HUMAN sp|Q16777|H2A2C_HUMAN sp|Q6FI13|H2A2A_HUMAN sp|Q7L7L0|H2A3_HUMAN sp|Q93077|H2A1C_HUMAN sp|Q96KK5|H2A1H_HUMAN sp|Q99878|H2A1J_HUMAN sp|Q9BTM1|H2AJ_HUMAN tr|A0A0U1RR32|A0A0U1RR32_HUMAN tr|A0A0U1RRH7|A0A0U1RRH7_HUMAN	1	Histone H2A type 1-B/E OS=Homo sapiens GN=HIST1H2AB PE=1 SV=2;Histone H2A type 1 OS=Homo sapiens GN=HIST1H2AG PE=1 SV=2;Histone H2A type 1-D OS=Homo sapiens GN=HIST1H2AD PE=1 SV=2;Histone H2A type 2-C OS=Homo sapiens GN=HIST2H2AC PE=1 SV=4;Histone H2A type 2-A OS=Homo sapiens GN=HIST2H2AA3 PE=1 SV=3;Histone H2A type 3 OS=Homo sapiens GN=HIST3H2A PE=1 SV=3;Histone H2A type 1-C OS=Homo sapiens GN=H…	27.1	5	0.039	AGLQFPVGR+HLQLAIR+VTIAQGGVLPNIQAVLLPK
356a	sp|P04637-4|P53_HUMAN sp|P04637-7|P53_HUMAN sp|P04637|P53_HUMAN tr|A0A087WZU8|A0A087WZU8_HUMAN tr|A0A087X1Q1|A0A087X1Q1_HUMAN tr|A0A0U1RQC9|A0A0U1RQC9_HUMAN	1	Isoform of P04637, Isoform 4 of Cellular tumor antigen p53 OS=Homo sapiens GN=TP53;Isoform of P04637, Isoform 7 of Cellular tumor antigen p53 OS=Homo sapiens GN=TP53;Cellular tumor antigen p53 OS=Homo sapiens GN=TP53 PE=1 SV=4;Isoform of P04637, Cellular tumor antigen p53 OS=Homo sapiens GN=TP53 PE=1 SV=1;Isoform of P04637, Cellular tumor antigen p53 OS=Homo sapiens GN=TP53 PE=1 SV=1;Isoform of P…	23.1	5	0.04	ELNEALELKDAQAGKEPGGSR+KKPLDGEYFTLQIR+RPILTIITLEDSSGNLLGR
349a	sp|O95905-2|ECD_HUMAN sp|O95905-3|ECD_HUMAN sp|O95905|ECD_HUMAN	1	Isoform of O95905, Isoform 2 of Protein ecdysoneless homolog OS=Homo sapiens GN=ECD;Isoform of O95905, Isoform 3 of Protein ecdysoneless homolog OS=Homo sapiens GN=ECD;Protein ecdysoneless homolog OS=Homo sapiens GN=ECD PE=1 SV=1	12	5	0.032	GAELPREPSEAPITFDADSFLNYFDK+KSGAESWLPTTPPTIPQALNIITAHSEK+SLVTASPLWASFLESLKK
36	sp|P00403|COX2_HUMAN	1	Cytochrome c oxidase subunit 2 OS=Homo sapiens GN=MT-CO2 PE=1 SV=1	23.3	5	0.032	ILYMTDEVNDPSLTIK+LLDVDNRVVLPIEAPIR+MMITSQDVLHSWAVPTLGLK+VVLPIEAPIR
318a	sp|O75376-2|NCOR1_HUMAN sp|O75376|NCOR1_HUMAN	1	Isoform of O75376, Isoform 2 of Nuclear receptor corepressor 1 OS=Homo sapiens GN=NCOR1;Nuclear receptor corepressor 1 OS=Homo sapiens GN=NCOR1 PE=1 SV=2	3	5	0.035	ALDPAAAAYLFQR+NQVSSQTPQQPPTSTFQNSPSALVSTPVR+RTPVSYQNTMSR+VSAAVLPLVHPLPEGLR
316a	sp|O75323-2|NIPS2_HUMAN sp|O75323|NIPS2_HUMAN tr|C9K068|C9K068_HUMAN	1	Isoform of O75323, Isoform 2 of Protein NipSnap homolog 2 OS=Homo sapiens GN=GBAS;Protein NipSnap homolog 2 OS=Homo sapiens GN=GBAS PE=1 SV=1;Isoform of O75323, Protein NipSnap homolog 2 (Fragment) OS=Homo sapiens GN=GBAS PE=1 SV=7	54.3	5	0.032	KNQLLLEFSFWNEPVPR+SGPNIYELR+SYQLRPGTMIEWGNYWAR
302a	sp|O43933|PEX1_HUMAN tr|A0A0C4DG33|A0A0C4DG33_HUMAN	1	Peroxisome biogenesis factor 1 OS=Homo sapiens GN=PEX1 PE=1 SV=1;Isoform of O43933, Peroxisome biogenesis factor 1 OS=Homo sapiens GN=PEX1 PE=1 SV=1	4.6	5	0.034	EKLVLTTLDFQK+HFSDQGENVAEINR+ITPVEVTPK+TGILLYGPPGTGK+VVPLDNIFR
284a	sp|O43251-6|RFOX2_HUMAN sp|O43251-8|RFOX2_HUMAN	1	Isoform of O43251, Isoform 6 of RNA binding protein fox-1 homolog 2 OS=Homo sapiens GN=RBFOX2;Isoform of O43251, Isoform 8 of RNA binding protein fox-1 homolog 2 OS=Homo sapiens GN=RBFOX2	20	5	0.039	ESELELPVPGAGGDGADPGLSK+GFGFVTFENSADADR+TEEAAADGGGGMQNEPLTPGYHGFPAR+YAQPATATAATAAAAAAAAYSDGYGR
274a	sp|O15027-2|SC16A_HUMAN sp|O15027-3|SC16A_HUMAN sp|O15027-4|SC16A_HUMAN sp|O15027-5|SC16A_HUMAN sp|O15027|SC16A_HUMAN tr|F1T0I1|F1T0I1_HUMAN tr|J3KNL6|J3KNL6_HUMAN	1	Isoform of O15027, Isoform 2 of Protein transport protein Sec16A OS=Homo sapiens GN=SEC16A;Isoform of O15027, Isoform 3 of Protein transport protein Sec16A OS=Homo sapiens GN=SEC16A;Isoform of O15027, Isoform 4 of Protein transport protein Sec16A OS=Homo sapiens GN=SEC16A;Isoform of O15027, Isoform 5 of Protein transport protein Sec16A OS=Homo sapiens GN=SEC16A;Protein transport protein Sec16A OS…	4.1	5	0.039	GLANPEPAPEPK+LLPSAPQTLPDGPLASPAR+SHNVAAGSYEAPLPPGSFHGDFAYGTYR+TLENPVNVYNPSHSDSLASQQSVASHPR
28	sp|O95365|ZBT7A_HUMAN	1	Zinc finger and BTB domain-containing protein 7A OS=Homo sapiens GN=ZBTB7A PE=1 SV=1	8.9	5	0.037	QILAADAGADAGQLDLVDQIDQR+VRGGAPDPSPGATATPGAPAQPSSPDAR+VRGGAPDPSPGATATPGAPAQPSSPDARR
27	sp|O94992|HEXI1_HUMAN	1	Protein HEXIM1 OS=Homo sapiens GN=HEXIM1 PE=1 SV=1	15.6	5	0.032	AENLQLLTENELHR+GQPVAPYNTTQFLMDDHDQEEPDLK+LGAPAAGGEEEWGQQQR
257a	sp|O00231-2|PSD11_HUMAN sp|O00231|PSD11_HUMAN	1	Isoform of O00231, Isoform 2 of 26S proteasome non-ATPase regulatory subunit 11 OS=Homo sapiens GN=PSMD11;26S proteasome non-ATPase regulatory subunit 11 OS=Homo sapiens GN=PSMD11 PE=1 SV=3	15.2	5	0.035	EQSILELGSLLAK+IMLNTPEDVQALVSGK+LYDNLLEQNLIR+TGQAAELGGLLK+VQIEHISSLIK
256a	sp|O00217|NDUS8_HUMAN	1	NADH dehydrogenase [ubiquinone] iron-sulfur protein 8, mitochondrial OS=Homo sapiens GN=NDUFS8 PE=1 SV=1	25.7	5	0.039	GLGMTLSYLFR+GLGMTLSYLFREPATINYPFEK+LLNNGDKWEAEIAANIQADYLYR+TLLWTELFR
253a	sp|O00116|ADAS_HUMAN	1	Alkyldihydroxyacetonephosphate synthase, peroxisomal OS=Homo sapiens GN=AGPS PE=1 SV=1	15.8	5	0.032	AASAATAAPTATPAAQESGTIPK+ASLNPSDTPPSVVNEDFLHDLK+ESISDVGFGMLKSVK+GFDPNQLSVATLLFEGDREK+ILWVDENNLTAHVEAGITGQELER
252a	sp|B5ME19|EIFCL_HUMAN sp|Q99613-2|EIF3C_HUMAN sp|Q99613|EIF3C_HUMAN	1	Eukaryotic translation initiation factor 3 subunit C-like protein OS=Homo sapiens GN=EIF3CL PE=3 SV=1;Isoform of Q99613, Isoform 2 of Eukaryotic translation initiation factor 3 subunit C OS=Homo sapiens GN=EIF3C;Eukaryotic translation initiation factor 3 subunit C OS=Homo sapiens GN=EIF3C PE=1 SV=1	5.2	5	0.037	FEELTNLIR+LGSLVENNER+TEPTAQQNLALQLAEK+VWDLFPEADKVR
235	sp|Q9Y426-2|CU025_HUMAN sp|Q9Y426-3|CU025_HUMAN sp|Q9Y426|CU025_HUMAN	1	Isoform of Q9Y426, Isoform 2 of C2 domain-containing protein 2 OS=Homo sapiens GN=C2CD2;Isoform of Q9Y426, Isoform 3 of C2 domain-containing protein 2 OS=Homo sapiens GN=C2CD2;C2 domain-containing protein 2 OS=Homo sapiens GN=C2CD2 PE=1 SV=2	10.9	5	0.029	ALGEDQVAETSAMSDVLKDILK+HLAGSASPSVVLITKPTTVK+SSEGLLATATVPLDLFK
222	sp|Q9Y262-2|EIF3L_HUMAN sp|Q9Y262|EIF3L_HUMAN tr|B0QY89|B0QY89_HUMAN tr|B0QY90|B0QY90_HUMAN	1	Isoform of Q9Y262, Isoform 2 of Eukaryotic translation initiation factor 3 subunit L OS=Homo sapiens GN=EIF3L;Eukaryotic translation initiation factor 3 subunit L OS=Homo sapiens GN=EIF3L PE=1 SV=1;Isoform of Q9Y262, Eukaryotic translation initiation factor 3 subunit L OS=Homo sapiens GN=EIF3L PE=1 SV=1;Isoform of Q9Y262, Eukaryotic translation initiation factor 3 subunit L OS=Homo sapiens GN=EIF…	10.5	5	0.034	LAGFLDLTEQEFR+QLEVYTSGGDPESVAGEYGR+VFSDEVQQQAQLSTIR
23	sp|O75600-2|KBL_HUMAN sp|O75600|KBL_HUMAN	1	Isoform of O75600, Isoform 2 of 2-amino-3-ketobutyrate coenzyme A ligase, mitochondrial OS=Homo sapiens GN=GCAT;2-amino-3-ketobutyrate coenzyme A ligase, mitochondrial OS=Homo sapiens GN=GCAT PE=1 SV=1	10	5	0.038	ALGGASGGYTTGPGPLVSLLR+GTDELLGVMDQVTIINSTLGK
220	sp|Q9UPT8|ZC3H4_HUMAN tr|M0QY97|M0QY97_HUMAN	1	Zinc finger CCCH domain-containing protein 4 OS=Homo sapiens GN=ZC3H4 PE=1 SV=3;Isoform of Q9UPT8, Zinc finger CCCH domain-containing protein 4 (Fragment) OS=Homo sapiens GN=ZC3H4 PE=1 SV=1	18.6	5	0.035	AAKPGPAEAPSPTASPSGDASPPATAPYDPR+ALPTSKPEGSLHSSPVGPSSSK+GGMNKGGMNDDEDFYDEDMGDGGGGSYR+QQTSSRPPASVGELSSSGLGDPR+TVLWNPEDLIPLPIPK+TVNATGSSAAPGSSDKPSDPR+VLAAGGLGQGGGGGQSSVLSGISLYDPR
218	sp|Q9UL42|PNMA2_HUMAN	1	Paraneoplastic antigen Ma2 OS=Homo sapiens GN=PNMA2 PE=1 SV=2	20.1	5	0.034	KQENANAVLLELLEDTDVSAIPSEVQGK+LNLFLEK+TYQEEGEKVSAYVLR+VIREEEEEEASFENESIEEPEER
209	sp|Q9P003|CNIH4_HUMAN tr|A6NLH6|A6NLH6_HUMAN	1	Protein cornichon homolog 4 OS=Homo sapiens GN=CNIH4 PE=1 SV=1;Isoform of Q9P003, Protein cornichon homolog 4 OS=Homo sapiens GN=CNIH4 PE=1 SV=1	14.6	5	0.038	YIMVPSGNMGVFDPTEIHNR
196	sp|Q9H5V9-2|CX056_HUMAN sp|Q9H5V9-3|CX056_HUMAN sp|Q9H5V9|CX056_HUMAN	1	Isoform of Q9H5V9, Isoform 2 of UPF0428 protein CXorf56 OS=Homo sapiens GN=CXorf56;Isoform of Q9H5V9, Isoform 3 of UPF0428 protein CXorf56 OS=Homo sapiens GN=CXorf56;UPF0428 protein CXorf56 OS=Homo sapiens GN=CXorf56 PE=1 SV=1	20.8	5	0.036	EVADSYAQNAK+NAPVTFIVDGAVVK+RLQELAELEAK
189	sp|Q9C0H5-2|RHG39_HUMAN sp|Q9C0H5|RHG39_HUMAN	1	Isoform of Q9C0H5, Isoform 2 of Rho GTPase-activating protein 39 OS=Homo sapiens GN=ARHGAP39;Rho GTPase-activating protein 39 OS=Homo sapiens GN=ARHGAP39 PE=1 SV=2	9.3	5	0.032	AFSEDEALAQQENR+RAELPGSSSPLLAQPR+TSENQWWELFDPNTSR+VADREPSFLAAQGNGYAPDGPPGVR+VLIQHLDTSFMEGVL+VSIANMLAWSSESIK
181	sp|Q9BQ67|GRWD1_HUMAN tr|M0QX71|M0QX71_HUMAN	1	Glutamate-rich WD repeat-containing protein 1 OS=Homo sapiens GN=GRWD1 PE=1 SV=1;Isoform of Q9BQ67, Glutamate-rich WD repeat-containing protein 1 (Fragment) OS=Homo sapiens GN=GRWD1 PE=1 SV=1	14	5	0.037	LLQVVEEPQALAAFLR+VSWLGEEPVAGVWSEK
164	sp|Q92900-2|RENT1_HUMAN sp|Q92900|RENT1_HUMAN	1	Isoform of Q92900, Isoform 2 of Regulator of nonsense transcripts 1 OS=Homo sapiens GN=UPF1;Regulator of nonsense transcripts 1 OS=Homo sapiens GN=UPF1 PE=1 SV=2	6.9	5	0.031	AGAKPDQIGIITPYEGQR+LQQLKDETGELSSADEKR+VLVEGPLNNLR+VPDNYGDEIAIELR+YEDAYQYQNIFGPLVK
162	sp|Q92791|SC65_HUMAN tr|K7ERA3|K7ERA3_HUMAN	1	Synaptonemal complex protein SC65 OS=Homo sapiens GN=P3H4 PE=1 SV=1;Isoform of Q92791, Synaptonemal complex protein SC65 (Fragment) OS=Homo sapiens GN=P3H4 PE=1 SV=1	20.8	5	0.039	ALSEYLAVFAR+AVAAAYTFLQR+LPYQYLHYALFK+TLPAFQVPYPPR
160	sp|Q92665|RT31_HUMAN	1	28S ribosomal protein S31, mitochondrial OS=Homo sapiens GN=MRPS31 PE=1 SV=3	11.1	5	0.028	EAPETDTSPSLWDVEFAK+IQFDEGYDNYPGQEK+ISFSNIISDMK
144	sp|Q8IXM3|RM41_HUMAN	1	39S ribosomal protein L41, mitochondrial OS=Homo sapiens GN=MRPL41 PE=1 SV=1	16.1	5	0.031	EMVPEFVVPDLTGFK+LFQLYPR
138	sp|Q86VD7|S2542_HUMAN	1	Mitochondrial coenzyme A transporter SLC25A42 OS=Homo sapiens GN=SLC25A42 PE=2 SV=2	12.3	5	0.036	LFAGALAGTTAASLTYPLDLVR+QVLSSLLSGALAGALAK
118	sp|Q5RKV6|EXOS6_HUMAN	1	Exosome complex component MTR3 OS=Homo sapiens GN=EXOSC6 PE=1 SV=1	21.7	5	0.039	ELALALQEALEPAVR+GGGPAGAGGEAPAALR+IRGPEESQPPQLYAADEEEAPGTRDPTR
1060a	tr|B4DLN1|B4DLN1_HUMAN	1	Uncharacterized protein OS=Homo sapiens PE=2 SV=1	17.2	5	0.036	IQDVGLVPMGGVMSGAVPAAAAQEAVEEDIPIAK+LGPLAFYK+LVESLPQEIK+VLLGSVSGLAGGFVGTPADLVNVR
1036a	sp|Q9Y2X7-3|GIT1_HUMAN sp|Q9Y2X7|GIT1_HUMAN tr|A0A0C4DGN6|A0A0C4DGN6_HUMAN tr|J3QRU8|J3QRU8_HUMAN	1	Isoform of Q9Y2X7, Isoform 3 of ARF GTPase-activating protein GIT1 OS=Homo sapiens GN=GIT1;ARF GTPase-activating protein GIT1 OS=Homo sapiens GN=GIT1 PE=1 SV=2;Isoform of Q9Y2X7, ARF GTPase-activating protein GIT1 OS=Homo sapiens GN=GIT1 PE=1 SV=1;Isoform of Q9Y2X7, ARF GTPase-activating protein GIT1 OS=Homo sapiens GN=GIT1 PE=1 SV=1	15.1	5	0.031	LFEELAMDVYDEVDRR+LLSLGAQANFFHPEK+LQPFHSTELEDDAIYSVHVPAGLYR+RENDAVWLATQNHSTLVTER+SAVPFLPVNPEYSATR+SLSSPTDNLELSLR
1029a	sp|Q9Y2G8|DJC16_HUMAN	1	DnaJ homolog subfamily C member 16 OS=Homo sapiens GN=DNAJC16 PE=2 SV=3	7	5	0.034	ISFFHNAVVR+LLEGSLQR+QFVESLLPGNLVEK+QIIDDFITR+YNINIYAPTLLVFK
1021a	sp|Q9UPY3-2|DICER_HUMAN sp|Q9UPY3|DICER_HUMAN	1	Isoform of Q9UPY3, Isoform 2 of Endoribonuclease Dicer OS=Homo sapiens GN=DICER1;Endoribonuclease Dicer OS=Homo sapiens GN=DICER1 PE=1 SV=3	3.9	5	0.031	FYVADVYTDLTPLSK+IGELDDHLMPVGK+ISLSPFSTTDSAYEWK+QQFESVEWYNNR+VTINTAIGHINRYCAR
1013a	sp|Q9UKV5|AMFR_HUMAN	1	E3 ubiquitin-protein ligase AMFR OS=Homo sapiens GN=AMFR PE=1 SV=2	10.4	5	0.033	ALSQPEAGPGEPDQLTASLQPEPPAPARPSAGGPR+FPWPSLR+VREEHQGENLDENLVPVAAAEGRPR
12	sp|O15063|K0355_HUMAN	1	Uncharacterized protein KIAA0355 OS=Homo sapiens GN=KIAA0355 PE=1 SV=2	7	5	0.04	APQAGAHTPLTPQPGLAPQQQSPK+GVSFNESAADNLK+LQSILNIGNFPR+QQQPQVQYYQHLLQPIGPQQPPPQPR
1003a	sp|Q9UI10-2|EI2BD_HUMAN sp|Q9UI10-3|EI2BD_HUMAN sp|Q9UI10|EI2BD_HUMAN tr|A0A087WTA5|A0A087WTA5_HUMAN tr|E7ERK9|E7ERK9_HUMAN	1	Isoform of Q9UI10, Isoform 2 of Translation initiation factor eIF-2B subunit delta OS=Homo sapiens GN=EIF2B4;Isoform of Q9UI10, Isoform 3 of Translation initiation factor eIF-2B subunit delta OS=Homo sapiens GN=EIF2B4;Translation initiation factor eIF-2B subunit delta OS=Homo sapiens GN=EIF2B4 PE=1 SV=2;Isoform of Q9UI10, Translation initiation factor eIF-2B subunit delta OS=Homo sapiens GN=EIF2B…	14.8	5	0.037	IVLAAQAISR+LGLQYSQGLVSGSNAR+RLPEYPQVDDLLLR+SLVHAGVPASYLLIPAASYVLPEVSK+VGTAQLALVAR
994a	sp|Q9UG56|PISD_HUMAN tr|H0Y7P7|H0Y7P7_HUMAN	1	Phosphatidylserine decarboxylase proenzyme, mitochondrial OS=Homo sapiens GN=PISD PE=2 SV=4;Isoform of Q9UG56, Phosphatidylserine decarboxylase proenzyme (Fragment) OS=Homo sapiens GN=PISD PE=1 SV=1	15.5	5	0.032	GSYNDFSFVTHTNR+GVTYSLESFLGPR+LAGHWEVALYK+LNQVELPHWLR+NLSEFFR
986a	sp|Q9UBB4-2|ATX10_HUMAN sp|Q9UBB4|ATX10_HUMAN	1	Isoform of Q9UBB4, Isoform 2 of Ataxin-10 OS=Homo sapiens GN=ATXN10;Ataxin-10 OS=Homo sapiens GN=ATXN10 PE=1 SV=1	14.8	5	0.034	ITSDEPLTKDDIPVFLR+LASEEPPDDEEALATIR+LSGVMVPAPIQDLEALR+VTLLDLMIAK
957a	sp|Q9NPA8-2|ENY2_HUMAN sp|Q9NPA8|ENY2_HUMAN	1	Isoform of Q9NPA8, Isoform 2 of Transcription and mRNA export factor ENY2 OS=Homo sapiens GN=ENY2;Transcription and mRNA export factor ENY2 OS=Homo sapiens GN=ENY2 PE=1 SV=1	38.5	5	0.034	ALVPDSVKK+EKGLEHVTVDDLVAEITPK+GLEHVTVDDLVAEITPK+TFLAQHASL
956a	sp|Q9NP97|DLRB1_HUMAN tr|B1AKR6|B1AKR6_HUMAN	1	Dynein light chain roadblock-type 1 OS=Homo sapiens GN=DYNLRB1 PE=1 SV=3;Isoform of Q9NP97, Dynein light chain roadblock-type 1 OS=Homo sapiens GN=DYNLRB1 PE=1 SV=1	55.2	5	0.034	DIDPQNDLTFLR+GVQGIIVVNTEGIPIK+STMDNPTTTQYASLMHSFILK+STVRDIDPQNDLTFLR
951a	sp|Q9HC21-2|TPC_HUMAN sp|Q9HC21|TPC_HUMAN	1	Isoform of Q9HC21, Isoform 2 of Mitochondrial thiamine pyrophosphate carrier OS=Homo sapiens GN=SLC25A19;Mitochondrial thiamine pyrophosphate carrier OS=Homo sapiens GN=SLC25A19 PE=1 SV=1	18.6	5	0.033	ALISPFDVIK+EGALGFFK+GLSPSLLK+QILQEEGPTAFWK+TLTYPLDLFK
950a	sp|Q9HAV4|XPO5_HUMAN	1	Exportin-5 OS=Homo sapiens GN=XPO5 PE=1 SV=1	6.3	5	0.04	DPLLLAIIPK+FDFDSDEDFNAFFNSSR+IFSFLLNTLQENVNK+VLSDVDAFIAYVGTDQK+YLESFLAFTTHPSQFLR
921a	sp|Q9BZE1|RM37_HUMAN	1	39S ribosomal protein L37, mitochondrial OS=Homo sapiens GN=MRPL37 PE=1 SV=2	18.7	5	0.038	ESLLLQVR+NDTGFQEGYPYPYPHTLYLLDK+VLEQPVVVQSVGTDGR+VVVEPVGPVGFKPETFRK+VYEIPGLEPITFAGK
916a	sp|Q9BXP5-2|SRRT_HUMAN sp|Q9BXP5-3|SRRT_HUMAN sp|Q9BXP5-4|SRRT_HUMAN sp|Q9BXP5-5|SRRT_HUMAN sp|Q9BXP5|SRRT_HUMAN	1	Isoform of Q9BXP5, Isoform 2 of Serrate RNA effector molecule homolog OS=Homo sapiens GN=SRRT;Isoform of Q9BXP5, Isoform 3 of Serrate RNA effector molecule homolog OS=Homo sapiens GN=SRRT;Isoform of Q9BXP5, Isoform 4 of Serrate RNA effector molecule homolog OS=Homo sapiens GN=SRRT;Isoform of Q9BXP5, Isoform 5 of Serrate RNA effector molecule homolog OS=Homo sapiens GN=SRRT;Serrate RNA effector mo…	8.3	5	0.033	DLDAPDDVDFF+EVAFFNNFLTDAK+LGSIAEIDLGVPPPVMK+NIAPNISR+TFKEFLLSLDDSVDETEAVKR
914a	sp|Q9BWH6-2|RPAP1_HUMAN sp|Q9BWH6|RPAP1_HUMAN tr|H3BRE8|H3BRE8_HUMAN	1	Isoform of Q9BWH6, Isoform 2 of RNA polymerase II-associated protein 1 OS=Homo sapiens GN=RPAP1;RNA polymerase II-associated protein 1 OS=Homo sapiens GN=RPAP1 PE=1 SV=3;Isoform of Q9BWH6, RNA polymerase II-associated protein 1 OS=Homo sapiens GN=RPAP1 PE=1 SV=1	6.5	5	0.032	AGYSLQELFHLTR+GLRDQEAEQEAQTIHEENIAR+IIAEAPQELALPPEEAEMLSTEALR+LLAQLDPSLVAFLR
912a	sp|Q9BVV7|TIM21_HUMAN	1	Mitochondrial import inner membrane translocase subunit Tim21 OS=Homo sapiens GN=TIMM21 PE=1 SV=1	31	5	0.03	ENPGSGEYDFR+FTEYVKDGLK+FYIEGSEPGKQGTVYAQVK+SHPEVIGVFGESVK+TIIIEDNRSQDD+YIFVEIESYPR
908a	sp|Q9BV38|WDR18_HUMAN tr|A0A0A0MQU0|A0A0A0MQU0_HUMAN tr|U3KQC1|U3KQC1_HUMAN	1	WD repeat-containing protein 18 OS=Homo sapiens GN=WDR18 PE=1 SV=2;Isoform of Q9BV38, WD repeat-containing protein 18 (Fragment) OS=Homo sapiens GN=WDR18 PE=1 SV=1;Isoform of Q9BV38, WD repeat-containing protein 18 (Fragment) OS=Homo sapiens GN=WDR18 PE=1 SV=1	14.2	5	0.038	DLFDFSTR+GLALLNGEYLLAAQLGK+NYISAWELQR+SVLGGQDQLR+VATSSLDQTVK
607b	sp|O94808|GFPT2_HUMAN	0.9999	Glutamine--fructose-6-phosphate aminotransferase [isomerizing] 2 OS=Homo sapiens GN=GFPT2 PE=1 SV=3	8.2	5	0.025	GNFSAFMQK+GSPLLIGVR+GYDVDFPR+VIQQLEGAFALVFK+WATHGVPSAVNSHPQR
420b	sp|Q14315-2|FLNC_HUMAN sp|Q14315|FLNC_HUMAN	0.9999	Isoform of Q14315, Isoform 2 of Filamin-C OS=Homo sapiens GN=FLNC;Filamin-C OS=Homo sapiens GN=FLNC PE=1 SV=3	2.7	5	0.024	LIALLEVLSQK+SPFEVQVSPEAGVQK+SPFVVNVAPPLDLSK+VEAAEIVEGEDSAYSVR+VVTRGPGLSQAFVGQK
366e	sp|P06241-2|FYN_HUMAN sp|P06241-3|FYN_HUMAN sp|P06241|FYN_HUMAN	0.9998	Isoform of P06241, Isoform 2 of Tyrosine-protein kinase Fyn OS=Homo sapiens GN=FYN;Isoform of P06241, Isoform 3 of Tyrosine-protein kinase Fyn OS=Homo sapiens GN=FYN;Tyrosine-protein kinase Fyn OS=Homo sapiens GN=FYN PE=1 SV=3	7.5	5	0.018	FQILNSSEGDWWEAR+GSLLDFLKDGEGR+IADFGLAR
1183a	sp|O14874-2|BCKD_HUMAN sp|O14874-3|BCKD_HUMAN sp|O14874|BCKD_HUMAN	0.9996	Isoform of O14874, Isoform 2 of [3-methyl-2-oxobutanoate dehydrogenase [lipoamide]] kinase, mitochondrial OS=Homo sapiens GN=BCKDK;Isoform of O14874, Isoform 3 of [3-methyl-2-oxobutanoate dehydrogenase [lipoamide]] kinase, mitochondrial OS=Homo sapiens GN=BCKDK;[3-methyl-2-oxobutanoate dehydrogenase [lipoamide]] kinase, mitochondrial OS=Homo sapiens GN=BCKDK PE=1 SV=2	20	5	0.021	QLLDDHKDVVTLLAEGLR+SKTVTSFYNQSAIDAAAEKPSVR+VMDYHFTTAEASTQDPR+YLQQELPVR
902a	sp|Q9BT22|ALG1_HUMAN	1	Chitobiosyldiphosphodolichol beta-mannosyltransferase OS=Homo sapiens GN=ALG1 PE=1 SV=2	9.1	4	0.031	AVTVYDKPASFFK+HVVAVVLGDVGR+IQIVGLTELQSLAVGPR
898a	sp|Q9BRX9|WDR83_HUMAN	1	WD repeat domain-containing protein 83 OS=Homo sapiens GN=WDR83 PE=1 SV=1	17.8	4	0.027	AVVLWDVASGQVVR+LLDKDTGELLGEYK+SRRPEPVQTLDEAR+VSDHEILAGSVDGR
892a	sp|Q9BPW8|NIPS1_HUMAN	1	Protein NipSnap homolog 1 OS=Homo sapiens GN=NIPSNAP1 PE=1 SV=1	16.5	4	0.03	GWDENVYYTVPLVR+IQFHNVKPEYLDAYNSLTEAVLPK+MGPNIYELR
879a	sp|Q99523|SORT_HUMAN	1	Sortilin OS=Homo sapiens GN=SORT1 PE=1 SV=3	6.1	4	0.029	ADLGALELWR+DPIYFTGLASEPGAR+TEFGMAIGPENSGK+VVLTAEVSGGSR
876a	sp|Q99081-3|HTF4_HUMAN sp|Q99081|HTF4_HUMAN	1	Isoform of Q99081, Isoform 3 of Transcription factor 12 OS=Homo sapiens GN=TCF12;Transcription factor 12 OS=Homo sapiens GN=TCF12 PE=1 SV=1	7.2	4	0.029	QDLGLGSPAQLSSSGKPGTAYYSFSATSSR+TRPTTLGSSQFSGSGIDER
870a	sp|Q96RT7-2|GCP6_HUMAN sp|Q96RT7-3|GCP6_HUMAN sp|Q96RT7|GCP6_HUMAN	1	Isoform of Q96RT7, Isoform 2 of Gamma-tubulin complex component 6 OS=Homo sapiens GN=TUBGCP6;Isoform of Q96RT7, Isoform 3 of Gamma-tubulin complex component 6 OS=Homo sapiens GN=TUBGCP6;Gamma-tubulin complex component 6 OS=Homo sapiens GN=TUBGCP6 PE=1 SV=3	2.7	4	0.029	LGAGQTPGELLNPLVLNSVLSK+VGENVSDVAPIR+VGENVSDVAPTQPR
863a	sp|Q96NE9-2|FRMD6_HUMAN sp|Q96NE9|FRMD6_HUMAN tr|G3V4T7|G3V4T7_HUMAN	1	Isoform of Q96NE9, Isoform 2 of FERM domain-containing protein 6 OS=Homo sapiens GN=FRMD6;FERM domain-containing protein 6 OS=Homo sapiens GN=FRMD6 PE=1 SV=1;Isoform of Q96NE9, FERM domain-containing protein 6 OS=Homo sapiens GN=FRMD6 PE=1 SV=1	9.9	4	0.03	KFEILPDGLPSAR+LYMNLQPVLR+YFEPEAYFPSWVVSK+YFSLDLTHDEVPEFVV
859a	sp|Q96KA5-2|CLP1L_HUMAN sp|Q96KA5|CLP1L_HUMAN	1	Isoform of Q96KA5, Isoform 2 of Cleft lip and palate transmembrane protein 1-like protein OS=Homo sapiens GN=CLPTM1L;Cleft lip and palate transmembrane protein 1-like protein OS=Homo sapiens GN=CLPTM1L PE=1 SV=1	9.8	4	0.032	LALNVMADNFVFDGSSLPADVHR+LQLSVYTTTR+TVHYLPILFIDQLSNR
857a	sp|Q96JJ7|TMX3_HUMAN	1	Protein disulfide-isomerase TMX3 OS=Homo sapiens GN=TMX3 PE=1 SV=2	9.5	4	0.025	MDATSYSSIASEFGVR+SIIQEVAR+STIVSIFK+TKDDIIEFAHR
845a	sp|Q96EE3-1|SEH1_HUMAN sp|Q96EE3|SEH1_HUMAN tr|K7ELV2|K7ELV2_HUMAN	1	Isoform of Q96EE3, Isoform B of Nucleoporin SEH1 OS=Homo sapiens GN=SEH1L;Nucleoporin SEH1 OS=Homo sapiens GN=SEH1L PE=1 SV=3;Isoform of Q96EE3, Nucleoporin SEH1 (Fragment) OS=Homo sapiens GN=SEH1L PE=1 SV=1	20.2	4	0.027	AETLMTVTDPVHDIAFAPNLGR+AHSPMIAVGSDDSSPNAMAK+VQIFEYNENTR
94	sp|Q13112|CAF1B_HUMAN	1	Chromatin assembly factor 1 subunit B OS=Homo sapiens GN=CHAF1B PE=1 SV=1	10.2	4	0.025	AIVEFLSNLAR+DPPSITPAVK+GSSPGPRPVEGTPASR+LASAGVDTNVR+QAPAPTVIRDPPSITPAVK
838a	sp|Q96C92-2|SDCG3_HUMAN sp|Q96C92-3|SDCG3_HUMAN sp|Q96C92-4|SDCG3_HUMAN sp|Q96C92|SDCG3_HUMAN	1	Isoform of Q96C92, Isoform 2 of Serologically defined colon cancer antigen 3 OS=Homo sapiens GN=SDCCAG3;Isoform of Q96C92, Isoform 3 of Serologically defined colon cancer antigen 3 OS=Homo sapiens GN=SDCCAG3;Isoform of Q96C92, Isoform 4 of Serologically defined colon cancer antigen 3 OS=Homo sapiens GN=SDCCAG3;Serologically defined colon cancer antigen 3 OS=Homo sapiens GN=SDCCAG3 PE=1 SV=3	19.1	4	0.029	LKQEISLLQAQVSNFQR+QLVSGAETLNLVAEILK+VSPASPAGSPSADFAVHGESLGDR+VVMNSAQASIK
825a	sp|Q92626|PXDN_HUMAN	1	Peroxidasin homolog OS=Homo sapiens GN=PXDN PE=1 SV=2	4.4	4	0.03	EQINQLTSYIDASNVYGSTEHEAR+IVNEGGIDPLLR+NGDPFVATSIVEAIATVDR+SPNDLLALFR
92	sp|Q12933-2|TRAF2_HUMAN sp|Q12933-3|TRAF2_HUMAN sp|Q12933-4|TRAF2_HUMAN sp|Q12933|TRAF2_HUMAN	1	Isoform of Q12933, Isoform 2 of TNF receptor-associated factor 2 OS=Homo sapiens GN=TRAF2;Isoform of Q12933, Isoform 3 of TNF receptor-associated factor 2 OS=Homo sapiens GN=TRAF2;Isoform of Q12933, Isoform 4 of TNF receptor-associated factor 2 OS=Homo sapiens GN=TRAF2;TNF receptor-associated factor 2 OS=Homo sapiens GN=TRAF2 PE=1 SV=2	10.1	4	0.021	IPAIFSPAFYTSR+LDQDKIEALSSK+NSYVRDDAIFIK+VTLMLLDQNNR
805a	sp|Q8NI27|THOC2_HUMAN tr|A0A0C4DG98|A0A0C4DG98_HUMAN	1	THO complex subunit 2 OS=Homo sapiens GN=THOC2 PE=1 SV=2;Isoform of Q8NI27, THO complex subunit 2 OS=Homo sapiens GN=THOC2 PE=1 SV=1	3.7	4	0.032	LDPETLESLGLIK+LGLLEALLK+NAVASVQNGPGGGPSSSSIGSASK+SFDLLILK
796a	sp|Q8N4J0|CARME_HUMAN	1	Carnosine N-methyltransferase OS=Homo sapiens GN=CARNMT1 PE=1 SV=1	10	4	0.027	IMPASTFDMDKLK+VNILVPGAGLGR+WGSAAAVSAAAAAATR
792a	sp|Q8N1F8|S11IP_HUMAN tr|C9JQV3|C9JQV3_HUMAN	1	Serine/threonine-protein kinase 11-interacting protein OS=Homo sapiens GN=STK11IP PE=1 SV=3;Isoform of Q8N1F8, Serine/threonine-protein kinase 11-interacting protein OS=Homo sapiens GN=STK11IP PE=1 SV=1	4.9	4	0.029	HLDLAYNLLEGHR+MGPSGAALGVLILR+RASISEPSDTDPEPR+TVIQEALALDR
785a	sp|Q8IWS0-5|PHF6_HUMAN sp|Q8IWS0|PHF6_HUMAN	1	Isoform of Q8IWS0, Isoform 5 of PHD finger protein 6 OS=Homo sapiens GN=PHF6;PHD finger protein 6 OS=Homo sapiens GN=PHF6 PE=1 SV=1	19	4	0.033	AEFGDFDIK+ECGQLLISENQK+GKVEIDQQQLTQQQLNGN+TAHNSEADLEESFNEHELEPSSPK
779a	sp|Q86Y56|DAAF5_HUMAN	1	Dynein assembly factor 5, axonemal OS=Homo sapiens GN=DNAAF5 PE=1 SV=4	6.1	4	0.031	AIQDAILEVLK+LLPGLEADSKPGR+SAELVGTFVSPEVFLK+SYYQSSVQYLYR
774a	sp|Q86W42-3|THOC6_HUMAN sp|Q86W42|THOC6_HUMAN	1	Isoform of Q86W42, Isoform 3 of THO complex subunit 6 homolog OS=Homo sapiens GN=THOC6;THO complex subunit 6 homolog OS=Homo sapiens GN=THOC6 PE=1 SV=1	9.5	4	0.03	AVPLAVPLGQTEVFQALQR+AWLWAEMLK
86	sp|Q02413|DSG1_HUMAN	1	Desmoglein-1 OS=Homo sapiens GN=DSG1 PE=1 SV=2	6.4	4	0.031	ISGVGIDQPPYGIFVINQK+TYVVTGNMGSNDKVGDFVATDLDTGRPSTTVR+YVMGNNPADLLAVDSR
743a	sp|Q6P444|MTFR2_HUMAN	1	Mitochondrial fission regulator 2 OS=Homo sapiens GN=MTFR2 PE=1 SV=2	13.8	4	0.026	AVDQGISNTSLLNSR+LVRDPLSPAVR+SQIAAIVEMQELK+SWESSPFSSPETSR
707a	sp|Q1ED39|KNOP1_HUMAN	1	Lysine-rich nucleolar protein 1 OS=Homo sapiens GN=KNOP1 PE=1 SV=1	11.8	4	0.031	AADSLQQNLQR+GAGLGFSTAPNK+VEAPEYIPISDDPK+YSVLNNDDYFADVSPLR
699a	sp|Q15750|TAB1_HUMAN	1	TGF-beta-activated kinase 1 and MAP3K7-binding protein 1 OS=Homo sapiens GN=TAB1 PE=1 SV=1	12.7	4	0.031	ALEAAHGPGQANQEIAAMIDTEFAK+LWSVDHGEQSVVTAP+SFLESIDDALAEK+VLLQAFDVVER
692a	sp|Q15434|RBMS2_HUMAN	1	RNA-binding motif, single-stranded-interacting protein 2 OS=Homo sapiens GN=RBMS2 PE=1 SV=1	11.8	4	0.03	GLQPGTTDQDLVK+GYGFVDFDSPSAAQK+MLAQSALSPYLSSPVSSYQR
691a	sp|Q15427|SF3B4_HUMAN	1	Splicing factor 3B subunit 4 OS=Homo sapiens GN=SF3B4 PE=1 SV=1	18.4	4	0.032	LLYDTFSAFGVILQTPK+NQDATVYVGGLDEK+VSEPLLWELFLQAGPVVNTHMPK+VTGQHQGYGFVEFLSEEDADYAIK
687a	sp|Q15375-2|EPHA7_HUMAN sp|Q15375-4|EPHA7_HUMAN sp|Q15375|EPHA7_HUMAN	1	Isoform of Q15375, Isoform 2 of Ephrin type-A receptor 7 OS=Homo sapiens GN=EPHA7;Isoform of Q15375, Isoform 4 of Ephrin type-A receptor 7 OS=Homo sapiens GN=EPHA7;Ephrin type-A receptor 7 OS=Homo sapiens GN=EPHA7 PE=1 SV=3	3.9	4	0.028	TYIDPETYEDPNR+VIEDDPEAVYTTTGGK+WTAPEAIQYR
682a	sp|Q15051|IQCB1_HUMAN	1	IQ calmodulin-binding motif-containing protein 1 OS=Homo sapiens GN=IQCB1 PE=1 SV=1	7.9	4	0.031	ALYSILDEVIFK+HIQAPWWK+ILSIAAEVAK+LKEIINITPLGSSELKK
681a	sp|Q15046-2|SYK_HUMAN sp|Q15046|SYK_HUMAN	1	Isoform of Q15046, Isoform Mitochondrial of Lysine--tRNA ligase OS=Homo sapiens GN=KARS;Lysine--tRNA ligase OS=Homo sapiens GN=KARS PE=1 SV=3	6.4	4	0.027	QRYLDLILNDFVRQK+VTYHPDGPEGQAYDVDFTPPFR+VTYHPDGPEGQAYDVDFTPPFRR+YLDLILNDFVR
669a	sp|Q14683|SMC1A_HUMAN	1	Structural maintenance of chromosomes protein 1A OS=Homo sapiens GN=SMC1A PE=1 SV=2	3.6	4	0.024	AQVQLQLFK+KLEGELTEEVEMAKR+LIEIENFK+SGVISGGASDLK
668a	sp|Q14671-2|PUM1_HUMAN sp|Q14671-3|PUM1_HUMAN sp|Q14671-4|PUM1_HUMAN sp|Q14671|PUM1_HUMAN tr|E9PR38|E9PR38_HUMAN tr|H0YEH2|H0YEH2_HUMAN tr|Q5T1Z4|Q5T1Z4_HUMAN tr|Q5T1Z8|Q5T1Z8_HUMAN	1	Isoform of Q14671, Isoform 2 of Pumilio homolog 1 OS=Homo sapiens GN=PUM1;Isoform of Q14671, Isoform 3 of Pumilio homolog 1 OS=Homo sapiens GN=PUM1;Isoform of Q14671, Isoform 4 of Pumilio homolog 1 OS=Homo sapiens GN=PUM1;Pumilio homolog 1 OS=Homo sapiens GN=PUM1 PE=1 SV=3;Isoform of Q14671, Pumilio homolog 1 OS=Homo sapiens GN=PUM1 PE=1 SV=1;Isoform of Q14671, Pumilio homolog 1 (Fragment) OS=Hom…	5.3	4	0.031	SASSASSLFSPSSTLFSSSR+SMDELNHDFQALALEGR+SQDDAMVDYFFQR
666a	sp|Q14574-2|DSC3_HUMAN sp|Q14574|DSC3_HUMAN	1	Isoform of Q14574, Isoform 3B of Desmocollin-3 OS=Homo sapiens GN=DSC3;Desmocollin-3 OS=Homo sapiens GN=DSC3 PE=1 SV=3	6.8	4	0.026	GVDKEPLNLFYIER+GWITIDEISGSIITSK+NAGFQEYTIPITVK+YTYSEWHSFTQPR
656a	sp|Q14142-3|TRI14_HUMAN sp|Q14142|TRI14_HUMAN	1	Isoform of Q14142, Isoform 3 of Tripartite motif-containing protein 14 OS=Homo sapiens GN=TRIM14;Tripartite motif-containing protein 14 OS=Homo sapiens GN=TRIM14 PE=2 SV=2	9.9	4	0.031	FDALWQVLAR+GLVEAVESTLQTPLDIR+VWSISQEPDPVQR
625a	sp|Q12996|CSTF3_HUMAN	1	Cleavage stimulation factor subunit 3 OS=Homo sapiens GN=CSTF3 PE=1 SV=1	8.1	4	0.031	FLAFESNIGDLASILK+GVEAVGSYAENQR+KLEENPYDLDAWSILIR+LFSDEAANIYER
617a	sp|Q12815|TROAP_HUMAN tr|F8W130|F8W130_HUMAN	1	Tastin OS=Homo sapiens GN=TROAP PE=1 SV=3;Isoform of Q12815, Tastin OS=Homo sapiens GN=TROAP PE=1 SV=1	10.4	4	0.032	EVVTHSDEGGVASLGLAQR+GQNVGPGPPAQTEAPGTIEFVADPAALATILSGEGVK+IGILQQLLR+VPSPGPPTLTSYSVLR
601a	sp|Q01780-2|EXOSX_HUMAN sp|Q01780|EXOSX_HUMAN	1	Isoform of Q01780, Isoform 2 of Exosome component 10 OS=Homo sapiens GN=EXOSC10;Exosome component 10 OS=Homo sapiens GN=EXOSC10 PE=1 SV=2	7.8	4	0.026	AQNIMESFENPFR+ASGGLPQFGDEYDFYR+FALGSVVAVTK+VGILLDEASGVNKNQQPVLPAGLQVPK
597a	sp|P98170|XIAP_HUMAN	1	E3 ubiquitin-protein ligase XIAP OS=Homo sapiens GN=XIAP PE=1 SV=2	9.3	4	0.028	SFQNWPDYAHLTPR+SLEVLVADLVNAQK+TFANFPSGSPVSASTLAR
586a	sp|P63208|SKP1_HUMAN tr|E5RJR5|E5RJR5_HUMAN	1	S-phase kinase-associated protein 1 OS=Homo sapiens GN=SKP1 PE=1 SV=2;Isoform of P63208, S-phase kinase-associated protein 1 OS=Homo sapiens GN=SKP1 PE=1 SV=1	19	4	0.03	NDFTEEEEAQVR+TDDIPVWDQEFLK+TFNIKNDFTEEEEAQVR+TFNIKNDFTEEEEAQVRK
579a	sp|P62854|RS26_HUMAN	1	40S ribosomal protein S26 OS=Homo sapiens GN=RPS26 PE=1 SV=3	33.9	4	0.024	DISEASVFDAYVLPK+FRPAGAAPRPPPKPM+NIVEAAAVR
574a	sp|P62424|RL7A_HUMAN	1	60S ribosomal protein L7a OS=Homo sapiens GN=RPL7A PE=1 SV=2	17.3	4	0.031	HWGGNVLGPK+KVVNPLFEK+LKVPPAINQFTQALDR+NFGIGQDIQPK
64	sp|P53999|TCP4_HUMAN	1	Activated RNA polymerase II transcriptional coactivator p15 OS=Homo sapiens GN=SUB1 PE=1 SV=3	18.9	4	0.03	EQISDIDDAVR+GISLNPEQWSQLK+GISLNPEQWSQLKEQISDIDDAVR
561a	sp|P61353|RL27_HUMAN	1	60S ribosomal protein L27 OS=Homo sapiens GN=RPL27 PE=1 SV=2	40.4	4	0.027	NIDDGTSDRPYSHALVAGIDRYPR+TVVNKDVFRDPALK+VVLVLAGR+YSVDIPLDK
560a	sp|P61326|MGN_HUMAN sp|Q96A72|MGN2_HUMAN tr|F5H6N1|F5H6N1_HUMAN	1	Protein mago nashi homolog OS=Homo sapiens GN=MAGOH PE=1 SV=1;Protein mago nashi homolog 2 OS=Homo sapiens GN=MAGOHB PE=1 SV=1;Isoform of Q96A72, Protein mago nashi homolog 2 OS=Homo sapiens GN=MAGOHB PE=1 SV=1	41.1	4	0.031	FGHEFLEFEFRPDGK+GKFGHEFLEFEFRPDGK+IIDDSEITKEDDALWPPPDR
558a	sp|P61160|ARP2_HUMAN	1	Actin-related protein 2 OS=Homo sapiens GN=ACTR2 PE=1 SV=1	14.2	4	0.031	GYAFNHSADFETVR+HLWDYTFGPEK+ILLTEPPMNPTK+VGNIEIKDLMVGDEASELR
557a	sp|P60900|PSA6_HUMAN tr|G3V5Z7|G3V5Z7_HUMAN	1	Proteasome subunit alpha type-6 OS=Homo sapiens GN=PSMA6 PE=1 SV=1;Isoform of P60900, Proteasome subunit alpha type OS=Homo sapiens GN=PSMA6 PE=1 SV=1	15.9	4	0.023	ILTEAEIDAHLVALAERD+LLDSSTVTHLFK+LYQVEYAFK
551a	sp|P57737-3|CORO7_HUMAN sp|P57737-4|CORO7_HUMAN sp|P57737|CORO7_HUMAN tr|A0A0A6YYL4|A0A0A6YYL4_HUMAN	1	Isoform of P57737, Isoform 3 of Coronin-7 OS=Homo sapiens GN=CORO7;Isoform of P57737, Isoform 4 of Coronin-7 OS=Homo sapiens GN=CORO7;Coronin-7 OS=Homo sapiens GN=CORO7 PE=1 SV=2;Isoform of Q9Y3D7, Coronin OS=Homo sapiens GN=CORO7-PAM16 PE=3 SV=1	5.7	4	0.029	QQPLTELAAHGDLVQSAVWSR+SGPEPLQEGPGPK+VAVPLLSSGGQVAVLELR
545b	sp|Q99733-2|NP1L4_HUMAN sp|Q99733|NP1L4_HUMAN	1	Isoform of Q99733, Isoform 2 of Nucleosome assembly protein 1-like 4 OS=Homo sapiens GN=NAP1L4;Nucleosome assembly protein 1-like 4 OS=Homo sapiens GN=NAP1L4 PE=1 SV=1	11.5	4	0.026	FYEEVHDLER+NVDMLSELVQEYDEPILK+QVPNESFFNFFNPLK
514a	sp|P48729-3|KC1A_HUMAN sp|P48729|KC1A_HUMAN	1	Isoform of P48729, Isoform 3 of Casein kinase I isoform alpha OS=Homo sapiens GN=CSNK1A1;Casein kinase I isoform alpha OS=Homo sapiens GN=CSNK1A1 PE=1 SV=2	13.5	4	0.025	DIKPDNFLMGIGR+HPQLLYESK+LFLIDFGLAK+TVLMLADQMISR
509a	sp|P46977|STT3A_HUMAN	1	Dolichyl-diphosphooligosaccharide--protein glycosyltransferase subunit STT3A OS=Homo sapiens GN=STT3A PE=1 SV=2	5.5	4	0.028	EAYYWLR+ENDYYTPTGEFR+FLAEEGFYK+FYSLLDPSYAK
505a	sp|P46781|RS9_HUMAN tr|A0A024R4M0|A0A024R4M0_HUMAN tr|B5MCT8|B5MCT8_HUMAN tr|C9JM19|C9JM19_HUMAN	1	40S ribosomal protein S9 OS=Homo sapiens GN=RPS9 PE=1 SV=3;Isoform of P46781, 40S ribosomal protein S9 OS=Homo sapiens GN=RPS9 PE=1 SV=1;Isoform of P46781, 40S ribosomal protein S9 OS=Homo sapiens GN=RPS9 PE=1 SV=1;Isoform of P46781, 40S ribosomal protein S9 OS=Homo sapiens GN=RPS9 PE=1 SV=1	23.7	4	0.03	IGVLDEGK+LDYILGLK+LFEGNALLR+LIGEYGLR
503a	sp|P46777|RL5_HUMAN	1	60S ribosomal protein L5 OS=Homo sapiens GN=RPL5 PE=1 SV=3	13.1	4	0.03	GAVDGGLSIPHSTK+NSVTPDMMEEMYK+YLMEEDEDAYKK
497a	sp|P45880-1|VDAC2_HUMAN sp|P45880-2|VDAC2_HUMAN sp|P45880|VDAC2_HUMAN tr|A0A0A0MR02|A0A0A0MR02_HUMAN	1	Isoform of P45880, Isoform 1 of Voltage-dependent anion-selective channel protein 2 OS=Homo sapiens GN=VDAC2;Isoform of P45880, Isoform 2 of Voltage-dependent anion-selective channel protein 2 OS=Homo sapiens GN=VDAC2;Voltage-dependent anion-selective channel protein 2 OS=Homo sapiens GN=VDAC2 PE=1 SV=2;Isoform of P45880, Voltage-dependent anion-selective channel protein 2 (Fragment) OS=Homo sapi…	21.6	4	0.03	GFGFGLVK+LTLSALVDGK+TGDFQLHTNVNDGTEFGGSIYQK+VNNSSLIGVGYTQTLRPGVK
491a	sp|P42696-2|RBM34_HUMAN sp|P42696|RBM34_HUMAN tr|A2A2V2|A2A2V2_HUMAN tr|Q5TCT4|Q5TCT4_HUMAN	1	Isoform of P42696, Isoform 2 of RNA-binding protein 34 OS=Homo sapiens GN=RBM34;RNA-binding protein 34 OS=Homo sapiens GN=RBM34 PE=1 SV=2;Isoform of P42696, RNA-binding protein 34 (Fragment) OS=Homo sapiens GN=RBM34 PE=1 SV=1;Isoform of P42696, RNA-binding protein 34 (Fragment) OS=Homo sapiens GN=RBM34 PE=1 SV=1	20.9	4	0.026	ILDDTEDTVVSQR+LASLFSSLEPQIQPVYVPVPK+LGQVASSLFR
485a	sp|P40939|ECHA_HUMAN	1	Trifunctional enzyme subunit alpha, mitochondrial OS=Homo sapiens GN=HADHA PE=1 SV=2	10.9	4	0.027	ELHSEFSEVMNEIWASDQIR+KLDSLTTSFGFPVGAATLVDEVGVDVAK+TLQEVTQLSQEAQR+TVLGTPEVLLGALPGAGGTQR
482a	sp|P40763-2|STAT3_HUMAN sp|P40763-3|STAT3_HUMAN sp|P40763|STAT3_HUMAN	1	Isoform of P40763, Isoform Del-701 of Signal transducer and activator of transcription 3 OS=Homo sapiens GN=STAT3;Isoform of P40763, Isoform 3 of Signal transducer and activator of transcription 3 OS=Homo sapiens GN=STAT3;Signal transducer and activator of transcription 3 OS=Homo sapiens GN=STAT3 PE=1 SV=2	10	4	0.03	AILSTKPPGTFLLR+LLQTAATAAQQGGQANHPTAAVVTEK+VVENLQDDFDFNYK+YLEQLHQLYSDSFPMELR
475a	sp|P37268-5|FDFT_HUMAN sp|P37268|FDFT_HUMAN tr|E9PNM1|E9PNM1_HUMAN	1	Isoform of P37268, Isoform 5 of Squalene synthase OS=Homo sapiens GN=FDFT1;Squalene synthase OS=Homo sapiens GN=FDFT1 PE=1 SV=1;Isoform of P37268, Squalene synthase OS=Homo sapiens GN=FDFT1 PE=1 SV=1	16	4	0.026	EFWPQEVWSR+KGQAVTLMMDATNMPAVK+LFSASEFEDPLVGEDTER+SFAAVIQALDGEMR
472a	sp|P36542|ATPG_HUMAN	1	ATP synthase subunit gamma, mitochondrial OS=Homo sapiens GN=ATP5C1 PE=1 SV=1	15.4	4	0.03	ELIEIISGAAALD+HLLIGVSSDR+IYGLGSLALYEK+SEVATLTAAGK
465a	sp|P35250-2|RFC2_HUMAN sp|P35250|RFC2_HUMAN	1	Isoform of P35250, Isoform 2 of Replication factor C subunit 2 OS=Homo sapiens GN=RFC2;Replication factor C subunit 2 OS=Homo sapiens GN=RFC2 PE=1 SV=3	20.3	4	0.03	APGSAGHYELPWVEK+EGNVPNIIIAGPPGTGK+LNEIVGNEDTVSR+VPYTDDGLEAIIFTAQGDMR
464a	sp|P35249-2|RFC4_HUMAN sp|P35249|RFC4_HUMAN tr|C9JZI1|C9JZI1_HUMAN	1	Isoform of P35249, Isoform 2 of Replication factor C subunit 4 OS=Homo sapiens GN=RFC4;Replication factor C subunit 4 OS=Homo sapiens GN=RFC4 PE=1 SV=2;Isoform of P35249, Replication factor C subunit 4 OS=Homo sapiens GN=RFC4 PE=1 SV=1	19.8	4	0.031	ELFGPELFR+ISDEGIAYLVK+IVILDEADSMTSAAQAALRR+SLEGADLPNLLFYGPPGTGK
462a	sp|P35221-2|CTNA1_HUMAN sp|P35221|CTNA1_HUMAN tr|G3XAM7|G3XAM7_HUMAN	1	Isoform of P35221, Isoform 2 of Catenin alpha-1 OS=Homo sapiens GN=CTNNA1;Catenin alpha-1 OS=Homo sapiens GN=CTNNA1 PE=1 SV=1;Isoform of P35221, Catenin (Cadherin-associated protein), alpha 1, 102kDa, isoform CRA_a OS=Homo sapiens GN=CTNNA1 PE=1 SV=1	5.1	4	0.023	NAGNEQDLGIQYK+QIIVDPLSFSEER+TSVQTEDDQLIAGQSAR
6	sp|O00192-2|ARVC_HUMAN sp|O00192|ARVC_HUMAN tr|C9JJX6|C9JJX6_HUMAN tr|E9PDC3|E9PDC3_HUMAN	1	Isoform of O00192, Isoform Short of Armadillo repeat protein deleted in velo-cardio-facial syndrome OS=Homo sapiens GN=ARVCF;Armadillo repeat protein deleted in velo-cardio-facial syndrome OS=Homo sapiens GN=ARVCF PE=1 SV=1;Isoform of O00192, Armadillo repeat protein deleted in velo-cardio-facial syndrome OS=Homo sapiens GN=ARVCF PE=1 SV=1;Isoform of O00192, Armadillo repeat protein deleted in ve…	6	4	0.023	ELVTGTLWNLSSYEPLK+EVPGADRYQEAEPGPLGSAVGSQR+GLPLLVALLDHPR
436a	sp|P25787|PSA2_HUMAN tr|A0A024RA52|A0A024RA52_HUMAN	1	Proteasome subunit alpha type-2 OS=Homo sapiens GN=PSMA2 PE=1 SV=2;Isoform of P25787, Proteasome subunit alpha type OS=Homo sapiens GN=PSMA2 PE=1 SV=1	38.5	4	0.032	GYSFSLTTFSPSGK+KLAQQYYLVYQEPIPTAQLVQR+LTPTEVKDYLAAIA+LVQIEYALAAVAGGAPSVGIK+YNEDLELEDAIHTAILTLK
431a	sp|P25054-2|APC_HUMAN sp|P25054|APC_HUMAN	1	Isoform of P25054, Isoform Short of Adenomatous polyposis coli protein OS=Homo sapiens GN=APC;Adenomatous polyposis coli protein OS=Homo sapiens GN=APC PE=1 SV=2	3.2	4	0.024	EAPSPTLR+EVLKQLQGSIEDEAMASSGQIDLLERLK+GIGLGNYHPATENPGTSSK+QLLQSQATEAER+QMSQQNLTKQTGLSKNASSIPR
412a	sp|P18074|ERCC2_HUMAN tr|A8MX75|A8MX75_HUMAN	1	TFIIH basal transcription factor complex helicase XPD subunit OS=Homo sapiens GN=ERCC2 PE=1 SV=1;Isoform of P18074, TFIIH basal transcription factor complex helicase XPD subunit (Fragment) OS=Homo sapiens GN=ERCC2 PE=1 SV=2	10.8	4	0.029	ETDAHLANPVLPDEVLQEAVPGSIR+EVPLPAGIYNLDDLKALGR+FQSVIITSGTLSPLDIYPK+TVSLLALIMAYQR
407a	sp|P17252|KPCA_HUMAN	1	Protein kinase C alpha type OS=Homo sapiens GN=PRKCA PE=1 SV=4	7.1	4	0.029	LLNQEEGEYYNVPIPEGDEEGNMELR+LSVEIWDWDR+LTDFNFLMVLGK
403a	sp|P15880|RS2_HUMAN tr|E9PQD7|E9PQD7_HUMAN tr|H0YEN5|H0YEN5_HUMAN	1	40S ribosomal protein S2 OS=Homo sapiens GN=RPS2 PE=1 SV=2;Isoform of P15880, 40S ribosomal protein S2 OS=Homo sapiens GN=RPS2 PE=1 SV=1;Isoform of P15880, 40S ribosomal protein S2 (Fragment) OS=Homo sapiens GN=RPS2 PE=1 SV=1	24.1	4	0.029	GTGIVSAPVPK+SLEEIYLFSLPIK+SPYQEFTDHLVK+TYSYLTPDLWK
398a	sp|P13804-2|ETFA_HUMAN sp|P13804|ETFA_HUMAN tr|H0YL12|H0YL12_HUMAN	1	Isoform of P13804, Isoform 2 of Electron transfer flavoprotein subunit alpha, mitochondrial OS=Homo sapiens GN=ETFA;Electron transfer flavoprotein subunit alpha, mitochondrial OS=Homo sapiens GN=ETFA PE=1 SV=1;Isoform of P13804, Electron transfer flavoprotein subunit alpha, mitochondrial (Fragment) OS=Homo sapiens GN=ETFA PE=1 SV=7	27.1	4	0.031	AAVDAGFVPNDMQVGQTGK+GLLPEELTPLILATQK+LEVAPISDIIAIK+LLYDLADQLHAAVGASR
353a	sp|P04049-2|RAF1_HUMAN sp|P04049|RAF1_HUMAN tr|H7C155|H7C155_HUMAN	1	Isoform of P04049, Isoform 2 of RAF proto-oncogene serine/threonine-protein kinase OS=Homo sapiens GN=RAF1;RAF proto-oncogene serine/threonine-protein kinase OS=Homo sapiens GN=RAF1 PE=1 SV=1;Isoform of P04049, RAF proto-oncogene serine/threonine-protein kinase (Fragment) OS=Homo sapiens GN=RAF1 PE=1 SV=1	12.3	4	0.029	IGDFGLATVK+SNNIFLHEGLTVK+STSTPNVHMVSTTLPVDSR+YSTPHAFTFNTSSPSSEGSLSQR
37	sp|P05455|LA_HUMAN tr|E7ERC4|E7ERC4_HUMAN tr|E9PFL9|E9PFL9_HUMAN tr|E9PGX9|E9PGX9_HUMAN	1	Lupus La protein OS=Homo sapiens GN=SSB PE=1 SV=2;Isoform of P05455, Lupus La protein (Fragment) OS=Homo sapiens GN=SSB PE=1 SV=1;Isoform of P05455, Lupus La protein OS=Homo sapiens GN=SSB PE=1 SV=1;Isoform of P05455, Lupus La protein (Fragment) OS=Homo sapiens GN=SSB PE=1 SV=1	27.5	4	0.025	LTTDFNVIVEALSK+RSPSKPLPEVTDEYKNDVK+SPSKPLPEVTDEYKNDVK
337a	sp|O94952-1|FBX21_HUMAN sp|O94952|FBX21_HUMAN tr|H0YIE9|H0YIE9_HUMAN tr|Q4G104|Q4G104_HUMAN	1	Isoform of O94952, Isoform 2 of F-box only protein 21 OS=Homo sapiens GN=FBXO21;F-box only protein 21 OS=Homo sapiens GN=FBXO21 PE=2 SV=2;Isoform of O94952, F-box only protein 21 (Fragment) OS=Homo sapiens GN=FBXO21 PE=1 SV=1;Isoform of O94952, F-box only protein 21 OS=Homo sapiens GN=FBXO21 PE=1 SV=1	10.3	4	0.023	LYFHLGIWPEK+QLGVPLEPVNFPSHFLLR+YAAQENLEYNVEPQEISHPDVGR
325a	sp|O75616|ERAL1_HUMAN	1	GTPase Era, mitochondrial OS=Homo sapiens GN=ERAL1 PE=1 SV=2	10.8	4	0.029	NQLSPQLLR+STLSNQLLGR+TAVWEEGPGGELVIQQK+VVLLGAPNAGK
322a	sp|O75439|MPPB_HUMAN tr|G3V0E4|G3V0E4_HUMAN	1	Mitochondrial-processing peptidase subunit beta OS=Homo sapiens GN=PMPCB PE=1 SV=2;Isoform of O75439, Mitochondrial-processing peptidase subunit beta OS=Homo sapiens GN=PMPCB PE=1 SV=1	13.5	4	0.026	AVEILADIIQNSTLGEAEIERER+DLVDYITTHYKGPR+IVLAAAGGVSHDELLDLAK+TILGPTENIK
317a	sp|O75340-2|PDCD6_HUMAN sp|O75340|PDCD6_HUMAN	1	Isoform of O75340, Isoform 2 of Programmed cell death protein 6 OS=Homo sapiens GN=PDCD6;Programmed cell death protein 6 OS=Homo sapiens GN=PDCD6 PE=1 SV=1	32.3	4	0.032	AGVNFSEFTGVWK+LSDQFHDILIR+SGVISDTELQQALSNGTWTPFNPVTVR+YITDWQNVFR
314a	sp|O75190|DNJB6_HUMAN	1	DnaJ homolog subfamily B member 6 OS=Homo sapiens GN=DNAJB6 PE=1 SV=2	19.3	4	0.027	APGPWDPLASAAGLK+IVENGQERVEVEEDGQLK+QVAEAYEVLSDAK+SLTINGVADDDALAEER
310a	sp|O60832|DKC1_HUMAN	1	H/ACA ribonucleoprotein complex subunit 4 OS=Homo sapiens GN=DKC1 PE=1 SV=3	12.6	4	0.031	ALETLTGALFQRPPLIAAVK+APQVVAEAAK+KSLPEEDVAEIQHAEEFLIKPESK+LDTSQWPLLLK
295a	sp|O43615|TIM44_HUMAN	1	Mitochondrial import inner membrane translocase subunit TIM44 OS=Homo sapiens GN=TIMM44 PE=1 SV=2	11.9	4	0.029	EIDDSVLGQTGPYR+ILDIDNVDLAMGK+TEMSEVLTEILR+VFEPNEEALGVVLHK
292a	sp|O43491|E41L2_HUMAN	1	Band 4.1-like protein 2 OS=Homo sapiens GN=EPB41L2 PE=1 SV=1	5.8	4	0.03	GLSPAQADSQFLENAK+ITPLSLQTQGSSHETLNIVEEK+IVITGDGDIDHDQALAQAIR
288a	sp|O43347|MSI1H_HUMAN	1	RNA-binding protein Musashi homolog 1 OS=Homo sapiens GN=MSI1 PE=1 SV=1	9.9	4	0.022	GTGSHPWTMAPPPGSTPSR+SYTGLAPGYTYQFPEFR
281a	sp|O43149|ZZEF1_HUMAN	1	Zinc finger ZZ-type and EF-hand domain-containing protein 1 OS=Homo sapiens GN=ZZEF1 PE=1 SV=6	2.3	4	0.03	ALTELFFVTENR+ILGLLAAMLPPLK+LISSTESELQQSYAK+SGPENLLVEPWTR+TLQFIQQLAHDLVQQK
280a	sp|O15460-2|P4HA2_HUMAN sp|O15460|P4HA2_HUMAN	1	Isoform of O15460, Isoform IIa of Prolyl 4-hydroxylase subunit alpha-2 OS=Homo sapiens GN=P4HA2;Prolyl 4-hydroxylase subunit alpha-2 OS=Homo sapiens GN=P4HA2 PE=1 SV=1	11.8	4	0.029	APQLLIAPFKEEDEWDSPHIVR+SAADAEGYLAHPVNAYK+TAELLQVANYGVGGQYEPHFDFSR
278a	sp|O15269|SPTC1_HUMAN	1	Serine palmitoyltransferase 1 OS=Homo sapiens GN=SPTLC1 PE=1 SV=1	6.6	4	0.031	DHPALNYNIVSGPPSHK+VVVTVEQTEEELER
277a	sp|O15160-2|RPAC1_HUMAN sp|O15160|RPAC1_HUMAN	1	Isoform of O15160, Isoform 2 of DNA-directed RNA polymerases I and III subunit RPAC1 OS=Homo sapiens GN=POLR1C;DNA-directed RNA polymerases I and III subunit RPAC1 OS=Homo sapiens GN=POLR1C PE=1 SV=1	19	4	0.031	FSPVATASYR+LLPDITLLEPVEGEAAEELSR+NQGDEEGTEIDTLQFR+VLVYNNTSIVQDEILAHR
268a	sp|O14545|TRAD1_HUMAN	1	TRAF-type zinc finger domain-containing protein 1 OS=Homo sapiens GN=TRAFD1 PE=1 SV=1	7.6	4	0.024	AFESDVFHNR+ALPSLNTGSSSPR+NITAQVSIQNNLFEEQERQER
264a	sp|O00505|IMA4_HUMAN	1	Importin subunit alpha-4 OS=Homo sapiens GN=KPNA3 PE=1 SV=2	10.7	4	0.027	EAAWAISNLTISGR+LLSSDRNPPIDDLIK+NVPQEESLEDSDVDADFK+SGILPILVK
263b	sp|P27986-4|P85A_HUMAN sp|P27986|P85A_HUMAN	1	Isoform of P27986, Isoform 4 of Phosphatidylinositol 3-kinase regulatory subunit alpha OS=Homo sapiens GN=PIK3R1;Phosphatidylinositol 3-kinase regulatory subunit alpha OS=Homo sapiens GN=PIK3R1 PE=1 SV=2	7.3	4	0.026	MNSIKPDLIQLR+TAIEAFNETIK+TATGYGFAEPYNLYSSLK+VLSEIFSPMLFR
258a	sp|O00303|EIF3F_HUMAN	1	Eukaryotic translation initiation factor 3 subunit F OS=Homo sapiens GN=EIF3F PE=1 SV=1	12	4	0.031	FLMSLVNQVPK+LHPVILASIVDSYER+VIGLSSDLQQVGGASAR
251a	sp|B2RTY4-2|MYO9A_HUMAN sp|B2RTY4-4|MYO9A_HUMAN sp|B2RTY4-5|MYO9A_HUMAN sp|B2RTY4|MYO9A_HUMAN tr|H3BMM1|H3BMM1_HUMAN tr|H3BRD5|H3BRD5_HUMAN	1	Isoform of B2RTY4, Isoform 2 of Unconventional myosin-IXa OS=Homo sapiens GN=MYO9A;Isoform of B2RTY4, Isoform 4 of Unconventional myosin-IXa OS=Homo sapiens GN=MYO9A;Isoform of B2RTY4, Isoform 5 of Unconventional myosin-IXa OS=Homo sapiens GN=MYO9A;Unconventional myosin-IXa OS=Homo sapiens GN=MYO9A PE=1 SV=2;Isoform of B2RTY4, Unconventional myosin-IXa OS=Homo sapiens GN=MYO9A PE=1 SV=1;Isoform o…	4.6	4	0.026	EGNARPIFFTPK+FNIQDFFR+LSSGTSLLDKDGIFANSTSSK+RQIFSLLSAILHLGNICYK
247a	sp|A6ZKI3|F127A_HUMAN	1	Isoform of O15255, Protein FAM127A OS=Homo sapiens GN=FAM127A PE=1 SV=1	27.4	4	0.023	ESPLLNDYR+LTGPALQWVIPYIK+LTGPALQWVIPYIKK+VTFLITR
25	sp|O75718|CRTAP_HUMAN tr|C9JP16|C9JP16_HUMAN	1	Cartilage-associated protein OS=Homo sapiens GN=CRTAP PE=1 SV=1;Isoform of O75718, Cartilage-associated protein OS=Homo sapiens GN=CRTAP PE=1 SV=1	10.6	4	0.03	FLQFAYFK+LFGGLLR+SLPGAEDYIKDLETK+SYESLFIR
236	sp|Q9Y478|AAKB1_HUMAN	1	5'-AMP-activated protein kinase subunit beta-1 OS=Homo sapiens GN=PRKAB1 PE=1 SV=4	15.9	4	0.025	EVYLSGSFNNWSK+FFVDGQWTHDPSEPIVTSQLGTVNNIIQVK
24	sp|O75694-2|NU155_HUMAN sp|O75694|NU155_HUMAN tr|E9PF10|E9PF10_HUMAN	1	Isoform of O75694, Isoform 2 of Nuclear pore complex protein Nup155 OS=Homo sapiens GN=NUP155;Nuclear pore complex protein Nup155 OS=Homo sapiens GN=NUP155 PE=1 SV=1;Isoform of O75694, Nuclear pore complex protein Nup155 OS=Homo sapiens GN=NUP155 PE=1 SV=1	5.4	4	0.03	ISLQAIQQLVR+LEYIARAILSAKSSTAISSIAADGEFLHELEEK+LLEVYDQLFK+VASVSQNAIVSAAGNIAR
226	sp|Q9Y2T2|AP3M1_HUMAN	1	AP-3 complex subunit mu-1 OS=Homo sapiens GN=AP3M1 PE=1 SV=1	17.2	4	0.032	GLVNLQSGAPKPEENPSLNIQFK+SVVNSITGSSNVGDTLPTGQLSNIPWR+SVVNSITGSSNVGDTLPTGQLSNIPWRR+VVLNMNLTPTQGSYTFDPVTK
215	sp|Q9UGU0-2|TCF20_HUMAN sp|Q9UGU0|TCF20_HUMAN	1	Isoform of Q9UGU0, Isoform 2 of Transcription factor 20 OS=Homo sapiens GN=TCF20;Transcription factor 20 OS=Homo sapiens GN=TCF20 PE=1 SV=3	3.8	4	0.026	GNASPGAATHDSLSDYGPQDSRPTPMR+SIGSLLENPHWGPWER+STQEHQGMAGSLEGTTRPNVLVSQTNELASR
213	sp|Q9UEW8-2|STK39_HUMAN sp|Q9UEW8|STK39_HUMAN	1	Isoform of Q9UEW8, Isoform 2 of STE20/SPS1-related proline-alanine-rich protein kinase OS=Homo sapiens GN=STK39;STE20/SPS1-related proline-alanine-rich protein kinase OS=Homo sapiens GN=STK39 PE=1 SV=3	7	4	0.03	EVLEGLDYLHR+LLSGGSMLDIIK+NGVLEEAIIATILK
197	sp|Q9H6R7-2|CB044_HUMAN sp|Q9H6R7|CB044_HUMAN	1	Isoform of Q9H6R7, Isoform 2 of WD repeat and coiled-coil-containing protein C2orf44 OS=Homo sapiens GN=C2orf44;WD repeat and coiled-coil-containing protein C2orf44 OS=Homo sapiens GN=C2orf44 PE=1 SV=1	11.3	4	0.027	DMTPYALPVIGEVR+EIMLEEEPSITSGESQTTYSTFSAPLNK+GLLLTVNTSSQNGRPGR+LTDTTFLPSSK
192	sp|Q9H1A4|APC1_HUMAN tr|H0Y564|H0Y564_HUMAN	1	Anaphase-promoting complex subunit 1 OS=Homo sapiens GN=ANAPC1 PE=1 SV=1;Isoform of Q9H1A4, Anaphase-promoting complex subunit 1 (Fragment) OS=Homo sapiens GN=ANAPC1 PE=1 SV=1	2.9	4	0.029	LLGSLDEVVLLSPVPELR+LVLEFFSSR+NFDFEGSLSPVIAPK
184	sp|Q9BXW7-2|CECR5_HUMAN sp|Q9BXW7|CECR5_HUMAN	1	Isoform of Q9BXW7, Isoform 1 of Cat eye syndrome critical region protein 5 OS=Homo sapiens GN=CECR5;Cat eye syndrome critical region protein 5 OS=Homo sapiens GN=CECR5 PE=1 SV=1	14.8	4	0.03	LYAVGDNPMSDVYGANLFHQYLQK+MAFPLLDMVDLER+YEGLMGKPSILTYQYAEDLIR
179	sp|Q99758|ABCA3_HUMAN tr|H0Y3H2|H0Y3H2_HUMAN	1	ATP-binding cassette sub-family A member 3 OS=Homo sapiens GN=ABCA3 PE=1 SV=2;Isoform of Q99758, ATP-binding cassette sub-family A member 3 OS=Homo sapiens GN=ABCA3 PE=1 SV=1	2.7	4	0.033	AIWDLLQR+ILAPSPDSLLHTPLIIK+QRIGYCPQFDALLDHMTGR
171	sp|Q96HJ9-2|CG055_HUMAN sp|Q9Y383-2|LC7L2_HUMAN sp|Q9Y383-3|LC7L2_HUMAN sp|Q9Y383|LC7L2_HUMAN tr|A0A0A6YYC3|A0A0A6YYC3_HUMAN tr|A0A0A6YYJ8|A0A0A6YYJ8_HUMAN	1	Isoform of Q96HJ9, Isoform 2 of UPF0562 protein C7orf55 OS=Homo sapiens GN=C7orf55;Isoform of Q9Y383, Isoform 2 of Putative RNA-binding protein Luc7-like 2 OS=Homo sapiens GN=LUC7L2;Isoform of Q9Y383, Isoform 3 of Putative RNA-binding protein Luc7-like 2 OS=Homo sapiens GN=LUC7L2;Putative RNA-binding protein Luc7-like 2 OS=Homo sapiens GN=LUC7L2 PE=1 SV=2;Isoform of Q9Y383, Protein C7orf55-LUC7L2…	9.5	4	0.028	LAETQEEISAEVAAK+VEQLGAEGNVEESQK+VEQLGAEGNVEESQKVMDEVEK
158	sp|Q92615|LAR4B_HUMAN	1	La-related protein 4B OS=Homo sapiens GN=LARP4B PE=1 SV=3	7.3	4	0.029	EISESTPVEEVEALFKGDNLPK+GPGLLESPSIFNFTADR+NGFRPLDVSLYAQQR
145	sp|Q8IYI6|EXOC8_HUMAN	1	Exocyst complex component 8 OS=Homo sapiens GN=EXOC8 PE=1 SV=2	8.3	4	0.023	EWLEVLEDTKR+IQALAEETAQNLKR+SSLESIPLTLLPAAAAAGAAAASGGEEGVGGAGGR
140	sp|Q86YT6|MIB1_HUMAN	1	E3 ubiquitin-protein ligase MIB1 OS=Homo sapiens GN=MIB1 PE=1 SV=1	5.6	4	0.028	AVHHAAFGDEGAVIEVLHR+LFETQESGDLNEELVK+SFESPEEVVVVWDNGTAANYR
136	sp|Q7Z739|YTHD3_HUMAN tr|A0A024R7W5|A0A024R7W5_HUMAN tr|A0A087WY31|A0A087WY31_HUMAN tr|A0A087X0Q1|A0A087X0Q1_HUMAN	1	YTH domain-containing family protein 3 OS=Homo sapiens GN=YTHDF3 PE=1 SV=1;Isoform of Q7Z739, YTH domain family, member 3, isoform CRA_a OS=Homo sapiens GN=YTHDF3 PE=1 SV=1;Isoform of Q7Z739, YTH domain-containing family protein 3 OS=Homo sapiens GN=YTHDF3 PE=1 SV=1;Isoform of Q7Z739, YTH domain-containing family protein 3 OS=Homo sapiens GN=YTHDF3 PE=1 SV=1	8.1	4	0.025	AITDGQAGFGNDTLSK+GNVGIGGSAVPPPPIK+IGGDLTAAVTK
134	sp|Q7Z4F1|LRP10_HUMAN	1	Low-density lipoprotein receptor-related protein 10 OS=Homo sapiens GN=LRP10 PE=1 SV=2	5.6	4	0.031	EGGAVGGQDGEQAPPLPIK+SQVTPSAAPLEALDGGTGPAR
120	sp|Q5T447|HECD3_HUMAN	1	E3 ubiquitin-protein ligase HECTD3 OS=Homo sapiens GN=HECTD3 PE=1 SV=1	7.3	4	0.028	ELGLNADLFQPTSLVR+LGSRPQPAEAYAEAVQR+VGAAGPAPGTGSGPLR+VLLPVWEAEGLGLR
1062a	tr|Q5VTU3|Q5VTU3_HUMAN	1	Isoform of P63172, Dynein light chain Tctex-type 1 OS=Homo sapiens GN=DYNLT1 PE=1 SV=1	45.7	4	0.028	DGFLTLIR+EAIESAIGGNAYQHSK+VNQWTTNVVEQTLSQLTK
1047a	sp|Q9Y5A9-2|YTHD2_HUMAN sp|Q9Y5A9|YTHD2_HUMAN tr|A0A087WXZ3|A0A087WXZ3_HUMAN	1	Isoform of Q9Y5A9, Isoform 2 of YTH domain-containing family protein 2 OS=Homo sapiens GN=YTHDF2;YTH domain-containing family protein 2 OS=Homo sapiens GN=YTHDF2 PE=1 SV=2;Isoform of Q9Y5A9, YTH domain-containing family protein 2 OS=Homo sapiens GN=YTHDF2 PE=1 SV=1	14	4	0.026	APGMNTIDQGMAALK+HNMDIGTWDNKGPVAK+VVGSAVGSGSITSNIVASNSLPPATIAPPKPASWADIASKPAK
1044a	sp|Q9Y4L1-2|HYOU1_HUMAN sp|Q9Y4L1|HYOU1_HUMAN tr|A0A087WWI4|A0A087WWI4_HUMAN tr|A0A087X054|A0A087X054_HUMAN tr|E9PJ21|E9PJ21_HUMAN tr|K7EQK2|K7EQK2_HUMAN	1	Isoform of Q9Y4L1, Isoform 2 of Hypoxia up-regulated protein 1 OS=Homo sapiens GN=HYOU1;Hypoxia up-regulated protein 1 OS=Homo sapiens GN=HYOU1 PE=1 SV=1;Isoform of Q9Y4L1, Hypoxia up-regulated protein 1 OS=Homo sapiens GN=HYOU1 PE=1 SV=1;Isoform of Q9Y4L1, Hypoxia up-regulated protein 1 OS=Homo sapiens GN=HYOU1 PE=1 SV=1;Isoform of Q9Y4L1, Hypoxia up-regulated protein 1 (Fragment) OS=Homo sapien…	5.7	4	0.027	DAVVYPILVEFTR+VLQLINDNTATALSYGVFR
1043b	sp|O60941-2|DTNB_HUMAN sp|O60941-3|DTNB_HUMAN sp|O60941-4|DTNB_HUMAN sp|O60941-5|DTNB_HUMAN sp|O60941-6|DTNB_HUMAN sp|O60941-7|DTNB_HUMAN sp|O60941|DTNB_HUMAN tr|E7EVB6|E7EVB6_HUMAN tr|E9PEY4|E9PEY4_HUMAN	1	Isoform of O60941, Isoform 2 of Dystrobrevin beta OS=Homo sapiens GN=DTNB;Isoform of O60941, Isoform 3 of Dystrobrevin beta OS=Homo sapiens GN=DTNB;Isoform of O60941, Isoform 4 of Dystrobrevin beta OS=Homo sapiens GN=DTNB;Isoform of O60941, Isoform 5 of Dystrobrevin beta OS=Homo sapiens GN=DTNB;Isoform of O60941, Isoform 6 of Dystrobrevin beta OS=Homo sapiens GN=DTNB;Isoform of O60941, Isoform 7 …	10.5	4	0.022	AQQNPTLLAELR+EILQEIQR+ELMVQLEELMK+LAAEAGNVTRPPTDLSFNFDANKQQR
115	sp|Q5BJH7-3|YIF1B_HUMAN sp|Q5BJH7-4|YIF1B_HUMAN sp|Q5BJH7-5|YIF1B_HUMAN sp|Q5BJH7-6|YIF1B_HUMAN sp|Q5BJH7|YIF1B_HUMAN tr|K7ERQ0|K7ERQ0_HUMAN tr|K7ERY2|K7ERY2_HUMAN	1	Isoform of Q5BJH7, Isoform 3 of Protein YIF1B OS=Homo sapiens GN=YIF1B;Isoform of Q5BJH7, Isoform 4 of Protein YIF1B OS=Homo sapiens GN=YIF1B;Isoform of Q5BJH7, Isoform 5 of Protein YIF1B OS=Homo sapiens GN=YIF1B;Isoform of Q5BJH7, Isoform 6 of Protein YIF1B OS=Homo sapiens GN=YIF1B;Protein YIF1B OS=Homo sapiens GN=YIF1B PE=1 SV=1;Isoform of Q5BJH7, Protein YIF1B (Fragment) OS=Homo sapiens GN=YIF…	8.6	4	0.032	RIPVSQPGMADPHQLFDDTSSAQSR
1040a	sp|Q9Y3R5-2|DOP2_HUMAN sp|Q9Y3R5|DOP2_HUMAN	1	Isoform of Q9Y3R5, Isoform 2 of Protein dopey-2 OS=Homo sapiens GN=DOPEY2;Protein dopey-2 OS=Homo sapiens GN=DOPEY2 PE=1 SV=5	2.3	4	0.03	DLLVEGLAEILHQK+LLYYVFPYLR+LYAWLLGSDIK+NFESSSEWADLISSLGK
1028a	sp|Q9Y295|DRG1_HUMAN	1	Developmentally-regulated GTP-binding protein 1 OS=Homo sapiens GN=DRG1 PE=1 SV=1	19.9	4	0.032	GGGGGGPGEGFDVAK+GQLPDYTSPVVLPYSR+IIENELEGFGIR+IQLLDLPGIIEGAK+SDATADDLIDVVEGNR
1025a	sp|Q9Y263|PLAP_HUMAN tr|E5RIM3|E5RIM3_HUMAN	1	Phospholipase A-2-activating protein OS=Homo sapiens GN=PLAA PE=1 SV=2;Isoform of Q9Y263, Phospholipase A-2-activating protein OS=Homo sapiens GN=PLAA PE=1 SV=1	8.5	4	0.028	EAVTFDQANPTQILGK+NDLNPMFLDQVAK+YVPGSSGSSNTLPTADPFTGAGR
1019a	sp|Q9UPN4-2|CP131_HUMAN sp|Q9UPN4-3|CP131_HUMAN sp|Q9UPN4|CP131_HUMAN tr|I3L2J8|I3L2J8_HUMAN	1	Isoform of Q9UPN4, Isoform 2 of Centrosomal protein of 131 kDa OS=Homo sapiens GN=CEP131;Isoform of Q9UPN4, Isoform 3 of Centrosomal protein of 131 kDa OS=Homo sapiens GN=CEP131;Centrosomal protein of 131 kDa OS=Homo sapiens GN=CEP131 PE=1 SV=3;Isoform of Q9UPN4, Centrosomal protein of 131 kDa OS=Homo sapiens GN=CEP131 PE=1 SV=1	6.7	4	0.029	ALEDAQAVNEQLSSER+LSAFPEPPEDGTLLSEAK+QPAQELSPTPGGTAHQALK+VLEATGPGGSQAINNLR
1014a	sp|Q9ULI2|RIMKB_HUMAN	1	Beta-citrylglutamate synthase B OS=Homo sapiens GN=RIMKLB PE=2 SV=2	17.6	4	0.032	AVVMDEVVLTIEQGNLGLR+INGELITAYPQVVVVR+LPGGLFNMNQLLANEIK+VPTPWVQSDSDITVLR
1001a	sp|Q9UHR6|ZNHI2_HUMAN	1	Zinc finger HIT domain-containing protein 2 OS=Homo sapiens GN=ZNHIT2 PE=1 SV=1	15.4	4	0.031	GAGPQLLEELDNAPGSDAAELELAPAR+GYTLAALGDLAQTLGR+TPPDSVKDASAAEPAAAER
982a	sp|Q9P2G1|AKIB1_HUMAN	1	Ankyrin repeat and IBR domain-containing protein 1 OS=Homo sapiens GN=ANKIB1 PE=1 SV=3	7.2	4	0.022	AALSSSELLELGDSLMR+KHSSSTGGYYR+LGAENDPFSTDTLSSHPLSEAR+RNVHNETSMHLLCMGPQIMISEGALHPR
974a	sp|Q9NXW2-2|DJB12_HUMAN sp|Q9NXW2|DJB12_HUMAN tr|J3KPS0|J3KPS0_HUMAN	1	Isoform of Q9NXW2, Isoform 2 of DnaJ homolog subfamily B member 12 OS=Homo sapiens GN=DNAJB12;DnaJ homolog subfamily B member 12 OS=Homo sapiens GN=DNAJB12 PE=1 SV=4;Isoform of Q9NXW2, DnaJ (Hsp40) homolog, subfamily B, member 12, isoform CRA_c OS=Homo sapiens GN=DNAJB12 PE=1 SV=1	17.9	4	0.032	AIGTAYAVLSNPEK+ALIESLNQKPQTAGDQPPPTDTTHATHR+VTDHLGVVYYVGDTFSEEYTGSSLK
970a	sp|Q9NWS0|PIHD1_HUMAN tr|M0QYA2|M0QYA2_HUMAN tr|M0R2P8|M0R2P8_HUMAN tr|M0R3A4|M0R3A4_HUMAN	1	PIH1 domain-containing protein 1 OS=Homo sapiens GN=PIH1D1 PE=1 SV=1;Isoform of Q9NWS0, PIH1 domain-containing protein 1 (Fragment) OS=Homo sapiens GN=PIH1D1 PE=1 SV=7;Isoform of Q9NWS0, PIH1 domain-containing protein 1 (Fragment) OS=Homo sapiens GN=PIH1D1 PE=1 SV=1;Isoform of Q9NWS0, PIH1 domain-containing protein 1 (Fragment) OS=Homo sapiens GN=PIH1D1 PE=1 SV=1	45.6	4	0.028	EGLEDKYNLQLNPEWR+ELVITIAR+IQELGDLYTPAPGR+NRPFMGSISQQNIR
963a	sp|Q9NTX5-2|ECHD1_HUMAN sp|Q9NTX5-6|ECHD1_HUMAN sp|Q9NTX5|ECHD1_HUMAN	1	Isoform of Q9NTX5, Isoform 2 of Ethylmalonyl-CoA decarboxylase OS=Homo sapiens GN=ECHDC1;Isoform of Q9NTX5, Isoform 6 of Ethylmalonyl-CoA decarboxylase OS=Homo sapiens GN=ECHDC1;Ethylmalonyl-CoA decarboxylase OS=Homo sapiens GN=ECHDC1 PE=1 SV=2	27.1	4	0.023	DLLGTVWGGPANLEAIAK+NALNIGMVEEVLQSSDETK+TLQQFPGGSIDLQKEDNGIGILTLNNPSR+VIELENWTEGK
958a	sp|Q9NPQ8-3|RIC8A_HUMAN sp|Q9NPQ8-4|RIC8A_HUMAN sp|Q9NPQ8|RIC8A_HUMAN	1	Isoform of Q9NPQ8, Isoform 3 of Synembryn-A OS=Homo sapiens GN=RIC8A;Isoform of Q9NPQ8, Isoform 4 of Synembryn-A OS=Homo sapiens GN=RIC8A;Synembryn-A OS=Homo sapiens GN=RIC8A PE=1 SV=3	9.4	4	0.026	AVAEAVETGEEDVIMEALR+LLFLLTALR+VIWLQSVR+YTGYGNAAGLLAAR
948a	sp|Q9HAD4|WDR41_HUMAN	1	WD repeat-containing protein 41 OS=Homo sapiens GN=WDR41 PE=2 SV=3	10.7	4	0.031	FLVQLDDYR+LVAPTEGSLEWDILEVKR+SPLQTIGEEQTQNPYTELLVLK
947a	sp|Q9HA92|RSAD1_HUMAN	1	Radical S-adenosyl methionine domain-containing protein 1, mitochondrial OS=Homo sapiens GN=RSAD1 PE=2 SV=2	13.8	4	0.029	GALPAPDPELAAEMYQR+LAEFGAAGVNR+LSIGLQSLDDTELR+RVPLGRLELLEEVLALGLR
944a	sp|Q9H845|ACAD9_HUMAN	1	Acyl-CoA dehydrogenase family member 9, mitochondrial OS=Homo sapiens GN=ACAD9 PE=1 SV=1	7.4	4	0.026	ILLIFEGTNEILR+KIDQEGKIPDETLEK+LSEFGLIQEK+TVETLLLR
943a	sp|Q9H6T3-2|RPAP3_HUMAN sp|Q9H6T3|RPAP3_HUMAN	1	Isoform of Q9H6T3, Isoform 2 of RNA polymerase II-associated protein 3 OS=Homo sapiens GN=RPAP3;RNA polymerase II-associated protein 3 OS=Homo sapiens GN=RPAP3 PE=1 SV=2	7.1	4	0.028	GIAADGANALLPANR+GMDADPYNPVLPTNR+NSSQDDLFPTSDTPR
940a	sp|Q9H3G5|CPVL_HUMAN	1	Probable serine carboxypeptidase CPVL OS=Homo sapiens GN=CPVL PE=1 SV=2	10.7	4	0.027	FLSLPEVR+GGGHILPYDQPLR+NNDFYVTGESYAGK+YVPAIAHLIHSLNPVR
930a	sp|Q9GZS3|WDR61_HUMAN tr|H0YN81|H0YN81_HUMAN	1	WD repeat-containing protein 61 OS=Homo sapiens GN=WDR61 PE=1 SV=1;Isoform of Q9GZS3, WD repeat-containing protein 61 (Fragment) OS=Homo sapiens GN=WDR61 PE=1 SV=1	19.7	4	0.031	ENSETVVTGSLDDLVK+LLHTLEGHAMPIR+SIDAGPVDAWTLAFSPDSQYLATGTHVGK
920a	sp|Q9BYG5|PAR6B_HUMAN	1	Partitioning defective 6 homolog beta OS=Homo sapiens GN=PARD6B PE=1 SV=1	17.2	4	0.024	LVPGGLAQSTGLLAVNDEVLEVNGIEVSGK+SLDQVTDMMIANSR+VPGIFISR+YGTEKPLGFYIR
911a	sp|Q9BVJ6-3|UT14A_HUMAN sp|Q9BVJ6|UT14A_HUMAN	1	Isoform of Q9BVJ6, Isoform 3 of U3 small nucleolar RNA-associated protein 14 homolog A OS=Homo sapiens GN=UTP14A;U3 small nucleolar RNA-associated protein 14 homolog A OS=Homo sapiens GN=UTP14A PE=1 SV=1	5.4	4	0.024	EAFAGDDVIRDFLK+LVLADLLEPVK+TIQTPIGSTWNTQR
101	sp|Q14684-2|RRP1B_HUMAN sp|Q14684|RRP1B_HUMAN	1	Isoform of Q14684, Isoform 2 of Ribosomal RNA processing protein 1 homolog B OS=Homo sapiens GN=RRP1B;Ribosomal RNA processing protein 1 homolog B OS=Homo sapiens GN=RRP1B PE=1 SV=3	6.8	4	0.029	SSTATHPPGPAVQLNK+TPTSSPASSPLVAK+VGDGDLSAEEIPENEVSLR+VGDGDLSAEEIPENEVSLRR
306b	sp|P52294|IMA5_HUMAN	0.9999	Importin subunit alpha-5 OS=Homo sapiens GN=KPNA1 PE=1 SV=3	8.7	4	0.022	IVQVALNGLENILR+LLSKEPNPPIDEVISTPGVVAR+SPEQQLSATQK
1124a	sp|Q9NW64-2|RBM22_HUMAN sp|Q9NW64|RBM22_HUMAN	0.9999	Isoform of Q9NW64, Isoform 2 of Pre-mRNA-splicing factor RBM22 OS=Homo sapiens GN=RBM22;Pre-mRNA-splicing factor RBM22 OS=Homo sapiens GN=RBM22 PE=1 SV=1	17.8	4	0.022	DAGLSFKDDMPK+EISNSDGTRPVGMLGK+LDPPEDKTITTLYVGGLGDTITETDLR+YYGINDPVADK
1111a	sp|Q6P1N0|C2D1A_HUMAN	0.9999	Coiled-coil and C2 domain-containing protein 1A OS=Homo sapiens GN=CC2D1A PE=1 SV=1	5.8	4	0.027	GPASTPTYSPAPTQPAPR+KGNAIDEADIPPPVAIGK+WLVIDPVPAAVPTQVAGPK
1093	sp|Q9Y3Z3-2|SAMH1_HUMAN sp|Q9Y3Z3-3|SAMH1_HUMAN sp|Q9Y3Z3-4|SAMH1_HUMAN sp|Q9Y3Z3|SAMH1_HUMAN	0.9999	Isoform of Q9Y3Z3, Isoform 2 of Deoxynucleoside triphosphate triphosphohydrolase SAMHD1 OS=Homo sapiens GN=SAMHD1;Isoform of Q9Y3Z3, Isoform 3 of Deoxynucleoside triphosphate triphosphohydrolase SAMHD1 OS=Homo sapiens GN=SAMHD1;Isoform of Q9Y3Z3, Isoform 4 of Deoxynucleoside triphosphate triphosphohydrolase SAMHD1 OS=Homo sapiens GN=SAMHD1;Deoxynucleoside triphosphate triphosphohydrolase SAMHD1 O…	5.8	4	0.026	EWNDSTSVQNPTR+FAEQLIR+YVGETQPTGQIK
1139	sp|Q96C01|F136A_HUMAN tr|C9JF51|C9JF51_HUMAN tr|E7EQY1|E7EQY1_HUMAN	0.9998	Protein FAM136A OS=Homo sapiens GN=FAM136A PE=1 SV=1;Isoform of Q96C01, Protein FAM136A (Fragment) OS=Homo sapiens GN=FAM136A PE=1 SV=1;Isoform of Q96C01, Protein FAM136A OS=Homo sapiens GN=FAM136A PE=1 SV=1	10.1	4	0.024	CSASCCEDSQASMK
1162	sp|Q13144|EI2BE_HUMAN tr|E9PC74|E9PC74_HUMAN	0.9997	Translation initiation factor eIF-2B subunit epsilon OS=Homo sapiens GN=EIF2B5 PE=1 SV=3;Isoform of Q13144, Translation initiation factor eIF-2B subunit epsilon OS=Homo sapiens GN=EIF2B5 PE=1 SV=1	2.8	4	0.024	IITSELYR+VFQNEVLGTLQR
1181	sp|Q93063-2|EXT2_HUMAN sp|Q93063-3|EXT2_HUMAN sp|Q93063|EXT2_HUMAN	0.9996	Isoform of Q93063, Isoform 2 of Exostosin-2 OS=Homo sapiens GN=EXT2;Isoform of Q93063, Isoform 3 of Exostosin-2 OS=Homo sapiens GN=EXT2;Exostosin-2 OS=Homo sapiens GN=EXT2 PE=1 SV=1	9.2	4	0.023	ALLAGGGFSTWTYR+GTNHLLFNMLPGGPPDYNTALDVPR+QGYDVSIPVYSPLSAEVDLPEKGPGPR
629b	sp|P54646|AAPK2_HUMAN tr|A0A087WXX9|A0A087WXX9_HUMAN	0.9994	5'-AMP-activated protein kinase catalytic subunit alpha-2 OS=Homo sapiens GN=PRKAA2 PE=1 SV=2;Isoform of P54646, 5'-AMP-activated protein kinase catalytic subunit alpha-2 OS=Homo sapiens GN=PRKAA2 PE=1 SV=1	13.9	4	0.021	DLKPENVLLDAHMNAK+GGVFYIPEYLNR+IADFGLSNMMSDGEFLR+SSFDSTTAESHSLSGSLTGSLTGSTLSSVSPR
920b	sp|Q9BYG4|PAR6G_HUMAN	0.9994	Partitioning defective 6 homolog gamma OS=Homo sapiens GN=PARD6G PE=1 SV=1	8	4	0.025	ALGSSGPPSDGTAGFVGPPAPR+VPGIFISR
473a	sp|P36873-2|PP1G_HUMAN sp|P36873|PP1G_HUMAN tr|A0A087WYY5|A0A087WYY5_HUMAN tr|F8VR82|F8VR82_HUMAN tr|F8VYE8|F8VYE8_HUMAN tr|F8W0W8|F8W0W8_HUMAN	0.9993	Isoform of P36873, Isoform Gamma-2 of Serine/threonine-protein phosphatase PP1-gamma catalytic subunit OS=Homo sapiens GN=PPP1CC;Serine/threonine-protein phosphatase PP1-gamma catalytic subunit OS=Homo sapiens GN=PPP1CC PE=1 SV=1;Isoform of P36873, Serine/threonine-protein phosphatase OS=Homo sapiens GN=PPP1CC PE=1 SV=1;Isoform of P36873, Serine/threonine-protein phosphatase OS=Homo sapiens GN=PP…	27.1	4	0.017	EIFLSQPILLELEAPLK+IKYPENFFLLR+NVQLQENEIR
473b	sp|P62136-2|PP1A_HUMAN sp|P62136|PP1A_HUMAN tr|E9PMD7|E9PMD7_HUMAN	0.9991	Isoform of P62136, Isoform 2 of Serine/threonine-protein phosphatase PP1-alpha catalytic subunit OS=Homo sapiens GN=PPP1CA;Serine/threonine-protein phosphatase PP1-alpha catalytic subunit OS=Homo sapiens GN=PPP1CA PE=1 SV=1;Isoform of P62136, Serine/threonine-protein phosphatase (Fragment) OS=Homo sapiens GN=PPP1CA PE=1 SV=1	15	4	0.018	EIFLSQPILLELEAPLK+IKYPENFFLLR+NVQLTENEIR
1217a	sp|Q8WVD3|RN138_HUMAN	0.9991	E3 ubiquitin-protein ligase RNF138 OS=Homo sapiens GN=RNF138 PE=1 SV=1	14.3	4	0.018	ALDLENIMR+YQDEYGVSSIIPNFQISQDSVGNSNR
360b	sp|P63092-2|GNAS2_HUMAN sp|P63092-3|GNAS2_HUMAN sp|P63092-4|GNAS2_HUMAN sp|P63092|GNAS2_HUMAN sp|Q5JWF2-2|GNAS1_HUMAN sp|Q5JWF2|GNAS1_HUMAN	0.9956	Isoform of Q5JWF2, Isoform Gnas-2 of Guanine nucleotide-binding protein G(s) subunit alpha isoforms short OS=Homo sapiens GN=GNAS;Isoform of Q5JWF2, Isoform 3 of Guanine nucleotide-binding protein G(s) subunit alpha isoforms short OS=Homo sapiens GN=GNAS;Isoform of Q5JWF2, Isoform 4 of Guanine nucleotide-binding protein G(s) subunit alpha isoforms short OS=Homo sapiens GN=GNAS;Isoform of Q5JWF2, …	6.6	4	0.014	ILLLGAGESGK+QADYVPSDQDLLR+SKIEDYFPEFAR
360c	sp|Q14344|GNA13_HUMAN	0.9897	Guanine nucleotide-binding protein subunit alpha-13 OS=Homo sapiens GN=GNA13 PE=1 SV=2	6.6	4	0.018	ALWADSGIQNAYDR+ILLLGAGESGK
366g	sp|Q9UPZ9-2|ICK_HUMAN sp|Q9UPZ9|ICK_HUMAN	0.9894	Isoform of Q9UPZ9, Isoform 2 of Serine/threonine-protein kinase ICK OS=Homo sapiens GN=ICK;Serine/threonine-protein kinase ICK OS=Homo sapiens GN=ICK PE=1 SV=1	7.9	4	0.011	IADFGLAR+TLIPNASSEAVQLLR
1690a	tr|C9JES4|C9JES4_HUMAN	0.918	Isoform of Q53R12, Transmembrane 4 L6 family member 20 (Fragment) OS=Homo sapiens GN=TM4SF20 PE=4 SV=1	100	4	0	MTCCEGWTSCNGFS
903a	sp|Q9BTT6|LRRC1_HUMAN	1	Leucine-rich repeat-containing protein 1 OS=Homo sapiens GN=LRRC1 PE=1 SV=1	9.5	3	0.027	ALQVADFSGNPLTR+ELPEQFFQLVK+LLHLPLSLTALK+SLEELLLDANQLR
901a	sp|Q9BSV6|SEN34_HUMAN tr|A0A024R4N9|A0A024R4N9_HUMAN tr|E7EQB3|E7EQB3_HUMAN	1	tRNA-splicing endonuclease subunit Sen34 OS=Homo sapiens GN=TSEN34 PE=1 SV=1;Isoform of Q9BSV6, tRNA-splicing endonuclease subunit Sen34 OS=Homo sapiens GN=TSEN34 PE=1 SV=1;Isoform of Q9BSV6, tRNA-splicing endonuclease subunit Sen34 OS=Homo sapiens GN=TSEN34 PE=1 SV=2	14.8	3	0.021	FGGDFLVYPGDPLR+LLAEIGAVTLVSAPRPDSR+SLVWGAEAVQALR
900a	sp|Q9BSJ8-2|ESYT1_HUMAN sp|Q9BSJ8|ESYT1_HUMAN	1	Isoform of Q9BSJ8, Isoform 2 of Extended synaptotagmin-1 OS=Homo sapiens GN=ESYT1;Extended synaptotagmin-1 OS=Homo sapiens GN=ESYT1 PE=1 SV=1	3.6	3	0.023	ALTLGALTLPLAR+LLAETVAPAVR+LLVPLVPDLQDVAQLR
890a	sp|Q99832-3|TCPH_HUMAN sp|Q99832|TCPH_HUMAN	1	Isoform of Q99832, Isoform 3 of T-complex protein 1 subunit eta OS=Homo sapiens GN=CCT7;T-complex protein 1 subunit eta OS=Homo sapiens GN=CCT7 PE=1 SV=2	10.2	3	0.022	GGAEQFMEETER+QVKPYVEEGLHPQIIIR+SQDAEVGDGTTSVTLLAAEFLK
889a	sp|Q99755-2|PI51A_HUMAN sp|Q99755-3|PI51A_HUMAN sp|Q99755-4|PI51A_HUMAN sp|Q99755|PI51A_HUMAN tr|A6PW57|A6PW57_HUMAN	1	Isoform of Q99755, Isoform 2 of Phosphatidylinositol 4-phosphate 5-kinase type-1 alpha OS=Homo sapiens GN=PIP5K1A;Isoform of Q99755, Isoform 3 of Phosphatidylinositol 4-phosphate 5-kinase type-1 alpha OS=Homo sapiens GN=PIP5K1A;Isoform of Q99755, Isoform 4 of Phosphatidylinositol 4-phosphate 5-kinase type-1 alpha OS=Homo sapiens GN=PIP5K1A;Phosphatidylinositol 4-phosphate 5-kinase type-1 alpha OS…	5.8	3	0.021	ALYSTAMESIQGEAR+LLPGYYMNLNQNPR
888a	sp|Q99729-2|ROAA_HUMAN sp|Q99729-3|ROAA_HUMAN tr|A0A087WZV1|A0A087WZV1_HUMAN tr|D6R9P3|D6R9P3_HUMAN tr|D6RBZ0|D6RBZ0_HUMAN tr|D6RD18|D6RD18_HUMAN	1	Isoform of Q99729, Isoform 2 of Heterogeneous nuclear ribonucleoprotein A/B OS=Homo sapiens GN=HNRNPAB;Isoform of Q99729, Isoform 3 of Heterogeneous nuclear ribonucleoprotein A/B OS=Homo sapiens GN=HNRNPAB;Isoform of Q99729, Heterogeneous nuclear ribonucleoprotein A/B OS=Homo sapiens GN=HNRNPAB PE=1 SV=1;Isoform of Q99729, Heterogeneous nuclear ribonucleoprotein A/B OS=Homo sapiens GN=HNRNPAB PE=…	8.6	3	0.022	GFGFILFK+IFVGGLNPEATEEK+IFVGGLNPEATEEKIR
887a	sp|Q99728-2|BARD1_HUMAN sp|Q99728|BARD1_HUMAN	1	Isoform of Q99728, Isoform alpha of BRCA1-associated RING domain protein 1 OS=Homo sapiens GN=BARD1;BRCA1-associated RING domain protein 1 OS=Homo sapiens GN=BARD1 PE=1 SV=2	6.1	3	0.023	DGPLVLIGSGLSSEQQK+LVTAGGGQILSR+NLLHDNELSDLKEDKPR
884a	sp|Q99707-2|METH_HUMAN sp|Q99707|METH_HUMAN	1	Isoform of Q99707, Isoform 2 of Methionine synthase OS=Homo sapiens GN=MTR;Methionine synthase OS=Homo sapiens GN=MTR PE=1 SV=2	4.6	3	0.025	AALFALQNLFEEK+AYEDDGDDYSSIMVK+NITFDELVEAYQEQAK+TLRDEINAILQK
883a	sp|Q99653|CHP1_HUMAN	1	Calcineurin B homologous protein 1 OS=Homo sapiens GN=CHP1 PE=1 SV=3	18.5	3	0.024	IINAFFPEGEDQVNFR+TIQEADQDGDSAISFTEFVK
872a	sp|Q96T17-2|MA7D2_HUMAN	1	Isoform of Q96T17, Isoform 2 of MAP7 domain-containing protein 2 OS=Homo sapiens GN=MAP7D2	6.2	3	0.02	AENSAALGKPTAGTTDAGEAAK+LLTPTQSSLAR+TATSLPVVNFGSPLR
97	sp|Q13444-10|ADA15_HUMAN sp|Q13444-12|ADA15_HUMAN sp|Q13444-13|ADA15_HUMAN sp|Q13444-2|ADA15_HUMAN sp|Q13444-3|ADA15_HUMAN sp|Q13444-4|ADA15_HUMAN sp|Q13444-5|ADA15_HUMAN sp|Q13444-6|ADA15_HUMAN sp|Q13444-7|ADA15_HUMAN sp|Q13444-8|ADA15_HUMAN sp|Q13444-9|ADA15_HUMAN sp|Q13444|ADA15_HUMAN	1	Isoform of Q13444, Isoform 10 of Disintegrin and metalloproteinase domain-containing protein 15 OS=Homo sapiens GN=ADAM15;Isoform of Q13444, Isoform 12 of Disintegrin and metalloproteinase domain-containing protein 15 OS=Homo sapiens GN=ADAM15;Isoform of Q13444, Isoform 13 of Disintegrin and metalloproteinase domain-containing protein 15 OS=Homo sapiens GN=ADAM15;Isoform of Q13444, Isoform 2 of D…	5.8	3	0.024	ELVPGRPTLVWYQPDGTR+SYTLEQGPGDLQGPPIISR
860a	sp|Q96KB5-2|TOPK_HUMAN sp|Q96KB5|TOPK_HUMAN tr|E5RFX4|E5RFX4_HUMAN	1	Isoform of Q96KB5, Isoform 2 of Lymphokine-activated killer T-cell-originated protein kinase OS=Homo sapiens GN=PBK;Lymphokine-activated killer T-cell-originated protein kinase OS=Homo sapiens GN=PBK PE=1 SV=3;Isoform of Q96KB5, Lymphokine-activated killer T-cell-originated protein kinase (Fragment) OS=Homo sapiens GN=PBK PE=1 SV=2	15.9	3	0.024	LGFGTGVNVYLMK+SLHHPNIVGYR
95	sp|Q13232|NDK3_HUMAN tr|H3BPR2|H3BPR2_HUMAN	1	Nucleoside diphosphate kinase 3 OS=Homo sapiens GN=NME3 PE=1 SV=2;Isoform of Q13232, Nucleoside diphosphate kinase OS=Homo sapiens GN=NME3 PE=1 SV=1	28.2	3	0.024	ALIGATNPADAPPGTIR+EIALWFR
850a	sp|Q96G46-2|DUS3L_HUMAN sp|Q96G46|DUS3L_HUMAN	1	Isoform of Q96G46, Isoform 2 of tRNA-dihydrouridine(47) synthase [NAD(P)(+)]-like OS=Homo sapiens GN=DUS3L;tRNA-dihydrouridine(47) synthase [NAD(P)(+)]-like OS=Homo sapiens GN=DUS3L PE=1 SV=2	7.5	3	0.023	FSQGPTPAAAVPEGTAAEGAPR+GMNQVLDVPLTVK+RFSQGPTPAAAVPEGTAAEGAPR
849a	sp|Q96G23|CERS2_HUMAN tr|H0YKH6|H0YKH6_HUMAN tr|Q5SZE1|Q5SZE1_HUMAN tr|Q5SZE2|Q5SZE2_HUMAN tr|Q5SZE3|Q5SZE3_HUMAN tr|Q5SZE4|Q5SZE4_HUMAN	1	Ceramide synthase 2 OS=Homo sapiens GN=CERS2 PE=1 SV=1;Isoform of Q96G23, Ceramide synthase 2 (Fragment) OS=Homo sapiens GN=CERS2 PE=1 SV=7;Isoform of Q96G23, Ceramide synthase 2 (Fragment) OS=Homo sapiens GN=CERS2 PE=1 SV=2;Isoform of Q96G23, Ceramide synthase 2 (Fragment) OS=Homo sapiens GN=CERS2 PE=1 SV=7;Isoform of Q96G23, Ceramide synthase 2 (Fragment) OS=Homo sapiens GN=CERS2 PE=1 SV=1;Isof…	20.9	3	0.023	APPNATLEHFYLTSGK+LRAPPNATLEHFYLTSGK+QVEVELLSR
821a	sp|Q8WWM7-2|ATX2L_HUMAN sp|Q8WWM7-3|ATX2L_HUMAN sp|Q8WWM7-4|ATX2L_HUMAN sp|Q8WWM7-5|ATX2L_HUMAN sp|Q8WWM7-6|ATX2L_HUMAN sp|Q8WWM7-8|ATX2L_HUMAN sp|Q8WWM7-9|ATX2L_HUMAN sp|Q8WWM7|ATX2L_HUMAN	1	Isoform of Q8WWM7, Isoform 2 of Ataxin-2-like protein OS=Homo sapiens GN=ATXN2L;Isoform of Q8WWM7, Isoform 3 of Ataxin-2-like protein OS=Homo sapiens GN=ATXN2L;Isoform of Q8WWM7, Isoform 4 of Ataxin-2-like protein OS=Homo sapiens GN=ATXN2L;Isoform of Q8WWM7, Isoform 5 of Ataxin-2-like protein OS=Homo sapiens GN=ATXN2L;Isoform of Q8WWM7, Isoform 6 of Ataxin-2-like protein OS=Homo sapiens GN=ATXN2L…	4	3	0.023	GPPQSPVFEGVYNNSR+TLSSPSNRPSGETSVPPPPAVGR
820a	sp|Q8WWC4|CB047_HUMAN	1	Uncharacterized protein C2orf47, mitochondrial OS=Homo sapiens GN=C2orf47 PE=1 SV=1	13.4	3	0.023	EFTQGVKPDWTIAR+MIVLGFSNPINWVR+QLLSASYEFQR
817a	sp|Q8WVB6-2|CTF18_HUMAN sp|Q8WVB6-3|CTF18_HUMAN sp|Q8WVB6|CTF18_HUMAN tr|E7EXA6|E7EXA6_HUMAN	1	Isoform of Q8WVB6, Isoform 2 of Chromosome transmission fidelity protein 18 homolog OS=Homo sapiens GN=CHTF18;Isoform of Q8WVB6, Isoform 3 of Chromosome transmission fidelity protein 18 homolog OS=Homo sapiens GN=CHTF18;Chromosome transmission fidelity protein 18 homolog OS=Homo sapiens GN=CHTF18 PE=1 SV=1;Isoform of Q8WVB6, Chromosome transmission fidelity protein 18 homolog OS=Homo sapiens GN=C…	7.5	3	0.02	ITFPSSQQEAQNR+RVGQDPALPADTLLLGDGDAGSLTSASQR+VGQDPALPADTLLLGDGDAGSLTSASQR
815a	sp|Q8WUQ7-2|CATIN_HUMAN sp|Q8WUQ7|CATIN_HUMAN	1	Isoform of Q8WUQ7, Isoform 2 of Cactin OS=Homo sapiens GN=CACTIN;Cactin OS=Homo sapiens GN=CACTIN PE=1 SV=3	7	3	0.023	AAAAALSQQQSLQER+EGVNASVSSDVQSVFK+LLTAHELPLDAHVLEPDEDLQR
10	sp|O14763-2|TR10B_HUMAN sp|O14763|TR10B_HUMAN	1	Isoform of O14763, Isoform Short of Tumor necrosis factor receptor superfamily member 10B OS=Homo sapiens GN=TNFRSF10B;Tumor necrosis factor receptor superfamily member 10B OS=Homo sapiens GN=TNFRSF10B PE=1 SV=2	7.8	3	0.022	DASVHTLLDALETLGER+LLVPANEGDPTETLR
809a	sp|Q8TE76-3|MORC4_HUMAN sp|Q8TE76|MORC4_HUMAN	1	Isoform of Q8TE76, Isoform 3 of MORC family CW-type zinc finger protein 4 OS=Homo sapiens GN=MORC4;MORC family CW-type zinc finger protein 4 OS=Homo sapiens GN=MORC4 PE=1 SV=2	5	3	0.022	DSGAPIQLIPFNREELAER+SPSLQLKPLDSSVLQFSSK+VLIWNIR
801a	sp|Q8NBP0-2|TTC13_HUMAN sp|Q8NBP0|TTC13_HUMAN	1	Isoform of Q8NBP0, Isoform 2 of Tetratricopeptide repeat protein 13 OS=Homo sapiens GN=TTC13;Tetratricopeptide repeat protein 13 OS=Homo sapiens GN=TTC13 PE=2 SV=3	5.6	3	0.021	ALLLNQNHVQTLQLR+IADPDQPVLWLDQMPAR+TLPSVSETFPTLR
799a	sp|Q8N9U0-2|TAC2N_HUMAN sp|Q8N9U0|TAC2N_HUMAN	1	Isoform of Q8N9U0, Isoform 2 of Tandem C2 domains nuclear protein OS=Homo sapiens GN=TC2N;Tandem C2 domains nuclear protein OS=Homo sapiens GN=TC2N PE=1 SV=2	7.5	3	0.023	IQLQILEAR+SMFDLTNSSQR+TNKLPGSPGLSK
794a	sp|Q8N3E9|PLCD3_HUMAN	1	1-phosphatidylinositol 4,5-bisphosphate phosphodiesterase delta-3 OS=Homo sapiens GN=PLCD3 PE=1 SV=3	5.6	3	0.022	AQQLIQTYELNETAK+DGASLSPATLFIQIR+QETDYVLNNGFNPR
89	sp|Q12797-10|ASPH_HUMAN sp|Q12797|ASPH_HUMAN	1	Isoform of Q12797, Isoform 10 of Aspartyl/asparaginyl beta-hydroxylase OS=Homo sapiens GN=ASPH;Aspartyl/asparaginyl beta-hydroxylase OS=Homo sapiens GN=ASPH PE=1 SV=3	6.9	3	0.023	GAIETYQEVASLPDVPADLLK+GLFLPEDENLREK+VYEEVLSVTPNDGFAK
778a	sp|Q86Y07-3|VRK2_HUMAN sp|Q86Y07-4|VRK2_HUMAN sp|Q86Y07|VRK2_HUMAN	1	Isoform of Q86Y07, Isoform 3 of Serine/threonine-protein kinase VRK2 OS=Homo sapiens GN=VRK2;Isoform of Q86Y07, Isoform 4 of Serine/threonine-protein kinase VRK2 OS=Homo sapiens GN=VRK2;Serine/threonine-protein kinase VRK2 OS=Homo sapiens GN=VRK2 PE=1 SV=3	11.5	3	0.019	ILNPHGIPLGPLDFSTK+LIGLMNNEAAQESTR+TNLLDELPQSVLK
777a	sp|Q86X29-3|LSR_HUMAN sp|Q86X29-4|LSR_HUMAN sp|Q86X29-5|LSR_HUMAN sp|Q86X29-6|LSR_HUMAN sp|Q86X29|LSR_HUMAN tr|S4R3V8|S4R3V8_HUMAN	1	Isoform of Q86X29, Isoform 3 of Lipolysis-stimulated lipoprotein receptor OS=Homo sapiens GN=LSR;Isoform of Q86X29, Isoform 4 of Lipolysis-stimulated lipoprotein receptor OS=Homo sapiens GN=LSR;Isoform of Q86X29, Isoform 5 of Lipolysis-stimulated lipoprotein receptor OS=Homo sapiens GN=LSR;Isoform of Q86X29, Isoform 6 of Lipolysis-stimulated lipoprotein receptor OS=Homo sapiens GN=LSR;Lipolysis-s…	10.1	3	0.021	ELANFDPSRPGPPSGR+SSSAGGQGSYVPLLR+SVDALDDLTPPSTAESGSR
775a	sp|Q86WP2-2|GPBP1_HUMAN sp|Q86WP2-4|GPBP1_HUMAN sp|Q86WP2|GPBP1_HUMAN tr|D4PHA4|D4PHA4_HUMAN	1	Isoform of Q86WP2, Isoform 2 of Vasculin OS=Homo sapiens GN=GPBP1;Isoform of Q86WP2, Isoform 4 of Vasculin OS=Homo sapiens GN=GPBP1;Vasculin OS=Homo sapiens GN=GPBP1 PE=1 SV=1;Isoform of Q86WP2, GC-rich promoter binding protein 1, isoform CRA_c OS=Homo sapiens GN=GPBP1 PE=1 SV=1	24.8	3	0.022	EMGWQEDSENDETCAPLTEDEMR+GLVPKPAAPPTKPTQWK+SNSSSPVDKLNQQPR+VGTSFPHESTFGVGNFNAFK
87	sp|Q08J23-2|NSUN2_HUMAN sp|Q08J23-3|NSUN2_HUMAN sp|Q08J23|NSUN2_HUMAN	1	Isoform of Q08J23, Isoform 2 of tRNA (cytosine(34)-C(5))-methyltransferase OS=Homo sapiens GN=NSUN2;Isoform of Q08J23, Isoform 3 of tRNA (cytosine(34)-C(5))-methyltransferase OS=Homo sapiens GN=NSUN2;tRNA (cytosine(34)-C(5))-methyltransferase OS=Homo sapiens GN=NSUN2 PE=1 SV=2	7.7	3	0.022	DGQWFTDWDAVPHSR+ILLTQENPFFR+WTTLNSLQLHGLQLR
771a	sp|Q86U42-2|PABP2_HUMAN sp|Q86U42|PABP2_HUMAN	1	Isoform of Q86U42, Isoform 2 of Polyadenylate-binding protein 2 OS=Homo sapiens GN=PABPN1;Polyadenylate-binding protein 2 OS=Homo sapiens GN=PABPN1 PE=1 SV=3	20.3	3	0.024	APPGAPGPGPGSGAPGSQEEEEEPGLVEGDPGDGAIEDPELEAIK+ESVRTSLALDESLFR+TSLALDESLFR
764a	sp|Q7Z3V4|UBE3B_HUMAN	1	Ubiquitin-protein ligase E3B OS=Homo sapiens GN=UBE3B PE=1 SV=3	4.5	3	0.02	LISGDNAEIDLEDLKK+LLESQEPAHAQPASPQNVLPVK+VFDPALNLFK
763a	sp|Q7Z3U7-2|MON2_HUMAN sp|Q7Z3U7-5|MON2_HUMAN sp|Q7Z3U7-6|MON2_HUMAN sp|Q7Z3U7|MON2_HUMAN	1	Isoform of Q7Z3U7, Isoform 2 of Protein MON2 homolog OS=Homo sapiens GN=MON2;Isoform of Q7Z3U7, Isoform 5 of Protein MON2 homolog OS=Homo sapiens GN=MON2;Isoform of Q7Z3U7, Isoform 6 of Protein MON2 homolog OS=Homo sapiens GN=MON2;Protein MON2 homolog OS=Homo sapiens GN=MON2 PE=1 SV=3	3.8	3	0.024	AGLTFNHDPPLSQNQR+CPLPRQQVTEIIFVLKAVSTLIDSLK+LQLLLLNPLK+YLLQPLGDFSR
759a	sp|Q7KZ85|SPT6H_HUMAN	1	Transcription elongation factor SPT6 OS=Homo sapiens GN=SUPT6H PE=1 SV=2	3.4	3	0.022	MQAYQYEQISADPDKPLADGIR+MSDDEDDDEEEYGK+VAPYRPDQQVEEDDDFMDENQGK
747a	sp|Q6PJG6|BRAT1_HUMAN	1	BRCA1-associated ATM activator 1 OS=Homo sapiens GN=BRAT1 PE=1 SV=2	5.5	3	0.021	DGHADAAQDTEQFVATVLQAASR+GSPNTASAEATLPR+SGWIQGLR
744a	sp|Q6P4A7-2|SFXN4_HUMAN sp|Q6P4A7|SFXN4_HUMAN	1	Isoform of Q6P4A7, Isoform 2 of Sideroflexin-4 OS=Homo sapiens GN=SFXN4;Sideroflexin-4 OS=Homo sapiens GN=SFXN4 PE=1 SV=1	13.4	3	0.024	DAVPAFIEPNVR+RLLPVIFLVQASGMNVYMSR+YGLTGPWIK+YGLTGPWIKR
741a	sp|Q6P2H3-2|CEP85_HUMAN sp|Q6P2H3|CEP85_HUMAN	1	Isoform of Q6P2H3, Isoform 2 of Centrosomal protein of 85 kDa OS=Homo sapiens GN=CEP85;Centrosomal protein of 85 kDa OS=Homo sapiens GN=CEP85 PE=1 SV=1	5.9	3	0.023	GSSLGTEWQTPVISEPFR+SQVQSLEQEVAQEEGTSQALREEAQR+SQVQSLEQEVAQEEGTSQALREEAQRR
740a	sp|Q6P1M3-2|L2GL2_HUMAN sp|Q6P1M3|L2GL2_HUMAN tr|J3QRV5|J3QRV5_HUMAN	1	Isoform of Q6P1M3, Isoform A of Lethal(2) giant larvae protein homolog 2 OS=Homo sapiens GN=LLGL2;Lethal(2) giant larvae protein homolog 2 OS=Homo sapiens GN=LLGL2 PE=1 SV=2;Isoform of Q6P1M3, Lethal(2) giant larvae protein homolog 2 OS=Homo sapiens GN=LLGL2 PE=1 SV=1	4	3	0.024	GGASELQEDESFTLR+SAEDSFTGFVR+YGQGFYLISPSEFER
739a	sp|Q6P158|DHX57_HUMAN	1	Putative ATP-dependent RNA helicase DHX57 OS=Homo sapiens GN=DHX57 PE=1 SV=2	5.1	3	0.024	IIISTNIAETSITIDDVVYVIDSGKMK+QFTELLSDIGFAR+TFPVDQFFLEDAIAVTR+YSDPPVNFLPVPSR
83	sp|P98175-2|RBM10_HUMAN sp|P98175-3|RBM10_HUMAN sp|P98175-4|RBM10_HUMAN sp|P98175|RBM10_HUMAN tr|A0A0A0MR66|A0A0A0MR66_HUMAN	1	Isoform of P98175, Isoform 2 of RNA-binding protein 10 OS=Homo sapiens GN=RBM10;Isoform of P98175, Isoform 3 of RNA-binding protein 10 OS=Homo sapiens GN=RBM10;Isoform of P98175, Isoform 4 of RNA-binding protein 10 OS=Homo sapiens GN=RBM10;RNA-binding protein 10 OS=Homo sapiens GN=RBM10 PE=1 SV=3;Isoform of P98175, RNA binding motif protein 10, isoform CRA_d OS=Homo sapiens GN=RBM10 PE=1 SV=1	7.7	3	0.025	ESATADAGYAILEK+GFAFVEFSHLQDATR+TYVPALEQSADGHKETGAPSK+YGGISTASVDFEQPTR
732a	sp|Q643R3|LPCT4_HUMAN	1	Lysophospholipid acyltransferase LPCAT4 OS=Homo sapiens GN=LPCAT4 PE=1 SV=1	9.5	3	0.024	AENLSVPVIGALLR+LKVALEPQLWELGK+QLQLSDPQTVAGAFGYFQQDTK+VALEPQLWELGK
731a	sp|Q63ZY3-2|KANK2_HUMAN sp|Q63ZY3-3|KANK2_HUMAN sp|Q63ZY3|KANK2_HUMAN	1	Isoform of Q63ZY3, Isoform 2 of KN motif and ankyrin repeat domain-containing protein 2 OS=Homo sapiens GN=KANK2;Isoform of Q63ZY3, Isoform 3 of KN motif and ankyrin repeat domain-containing protein 2 OS=Homo sapiens GN=KANK2;KN motif and ankyrin repeat domain-containing protein 2 OS=Homo sapiens GN=KANK2 PE=1 SV=1	5.4	3	0.017	ASQAGQTALMLAVSHGR+EVEVVASTAAGAPAQR+VAYTTVLQEWLR
724a	sp|Q5SYE7-2|NHSL1_HUMAN sp|Q5SYE7|NHSL1_HUMAN	1	Isoform of Q5SYE7, Isoform 2 of NHS-like protein 1 OS=Homo sapiens GN=NHSL1;NHS-like protein 1 OS=Homo sapiens GN=NHSL1 PE=1 SV=2	2.7	3	0.023	GHPQADENLGHLGGASGTGTLLRPK+TPASSDFSDLNTQTNWTK
722a	sp|Q5ST30-4|SYVM_HUMAN sp|Q5ST30|SYVM_HUMAN tr|A0A0A0MTG1|A0A0A0MTG1_HUMAN tr|A0A0G2JIA5|A0A0G2JIA5_HUMAN tr|A0A0G2JL52|A0A0G2JL52_HUMAN tr|B4E0K6|B4E0K6_HUMAN tr|B7ZL25|B7ZL25_HUMAN	1	Isoform of Q5ST30, Isoform 4 of Valine--tRNA ligase, mitochondrial OS=Homo sapiens GN=VARS2;Valine--tRNA ligase, mitochondrial OS=Homo sapiens GN=VARS2 PE=1 SV=2;Isoform of Q5ST30, Valine--tRNA ligase, mitochondrial OS=Homo sapiens GN=VARS2 PE=1 SV=1;Isoform of Q5ST30, Valine--tRNA ligase, mitochondrial OS=Homo sapiens GN=VARS2 PE=1 SV=1;Isoform of Q5ST30, Valine--tRNA ligase, mitochondrial OS=Ho…	6.4	3	0.025	FVPQPAEELSPSSPMDAWILSR+QATLEAEIAGESK+SLGNVLDPR+VQEVVQVLR+VTPAHSPADAEMGAR
721a	sp|Q5SRE5-2|NU188_HUMAN sp|Q5SRE5|NU188_HUMAN	1	Isoform of Q5SRE5, Isoform 2 of Nucleoporin NUP188 homolog OS=Homo sapiens GN=NUP188;Nucleoporin NUP188 homolog OS=Homo sapiens GN=NUP188 PE=1 SV=1	2.3	3	0.022	ELWTILLGR+LSMSLMEQLLK+MKQELSSELSTLLSSLSR
720a	sp|Q5SQN1|SNP47_HUMAN tr|A0A087X0B7|A0A087X0B7_HUMAN	1	Synaptosomal-associated protein 47 OS=Homo sapiens GN=SNAP47 PE=1 SV=3;Isoform of Q5SQN1, Synaptosomal-associated protein 47 OS=Homo sapiens GN=SNAP47 PE=1 SV=1	12.6	3	0.02	ELLLSQPGAVADASVPR+FIGKPDMAYR+GLALEAESELERQDEALDGVAAAVDR
81	sp|P84090|ERH_HUMAN	1	Enhancer of rudimentary homolog OS=Homo sapiens GN=ERH PE=1 SV=1	16.3	3	0.023	ADTQTYQPYNKDWIK+ADTQTYQPYNKDWIKEK
715a	sp|Q5BKZ1|ZN326_HUMAN	1	DBIRD complex subunit ZNF326 OS=Homo sapiens GN=ZNF326 PE=1 SV=2	6	3	0.023	SGYGFNEPEQSR+SMDSYLNQSYGMDNHSGGGGGSR
709a	sp|Q2NL68-2|PRSR3_HUMAN sp|Q2NL68|PRSR3_HUMAN tr|A0A087WZB3|A0A087WZB3_HUMAN	1	Isoform of Q2NL68, Isoform 2 of Proline and serine-rich protein 3 OS=Homo sapiens GN=PROSER3;Proline and serine-rich protein 3 OS=Homo sapiens GN=PROSER3 PE=2 SV=1;Isoform of Q2NL68, Proline and serine-rich protein 3 OS=Homo sapiens GN=PROSER3 PE=1 SV=1	17.3	3	0.018	APASPAPAQAQTPTPAPAPASSQAPLRPEDDILYQWR+SLPVFSIQDSPFGDAPLGR
708a	sp|Q29RF7|PDS5A_HUMAN	1	Sister chromatid cohesion protein PDS5 homolog A OS=Homo sapiens GN=PDS5A PE=1 SV=1	2.5	3	0.024	DLALVNDQLLGFVR+SIEGTADDEEEGVSPDTAIR
704a	sp|Q16769|QPCT_HUMAN	1	Glutaminyl-peptide cyclotransferase OS=Homo sapiens GN=QPCT PE=1 SV=1	15.8	3	0.019	QIAEGTSISEMWQNDLQPLLIER+SFSNIISTLNPTAK+YFQNYSYGGVIQDDHIPFLR
78	sp|P63167|DYL1_HUMAN tr|F8VRV5|F8VRV5_HUMAN tr|F8VXL2|F8VXL2_HUMAN	1	Dynein light chain 1, cytoplasmic OS=Homo sapiens GN=DYNLL1 PE=1 SV=1;Isoform of P63167, Dynein light chain 1, cytoplasmic OS=Homo sapiens GN=DYNLL1 PE=1 SV=1;Isoform of P63167, Dynein light chain 1, cytoplasmic OS=Homo sapiens GN=DYNLL1 PE=1 SV=1	27.7	3	0.017	YNIEKDIAAHIK+YNIEKDIAAHIKK
672a	sp|Q14839-2|CHD4_HUMAN sp|Q14839|CHD4_HUMAN tr|A0A0C4DGG9|A0A0C4DGG9_HUMAN tr|F5GWX5|F5GWX5_HUMAN	1	Isoform of Q14839, Isoform 2 of Chromodomain-helicase-DNA-binding protein 4 OS=Homo sapiens GN=CHD4;Chromodomain-helicase-DNA-binding protein 4 OS=Homo sapiens GN=CHD4 PE=1 SV=2;Isoform of Q14839, Chromodomain-helicase-DNA-binding protein 4 OS=Homo sapiens GN=CHD4 PE=1 SV=1;Isoform of Q14839, Chromodomain-helicase-DNA-binding protein 4 OS=Homo sapiens GN=CHD4 PE=1 SV=1	2.4	3	0.017	AFSQFVRPLIAAK+EIIKQEESVDPDYWEKLLR+VGGNIEVLGFNAR
663a	sp|Q14318-2|FKBP8_HUMAN sp|Q14318|FKBP8_HUMAN tr|M0R2K9|M0R2K9_HUMAN	1	Isoform of Q14318, Isoform 2 of Peptidyl-prolyl cis-trans isomerase FKBP8 OS=Homo sapiens GN=FKBP8;Peptidyl-prolyl cis-trans isomerase FKBP8 OS=Homo sapiens GN=FKBP8 PE=1 SV=2;Isoform of Q14318, Peptidyl-prolyl cis-trans isomerase (Fragment) OS=Homo sapiens GN=FKBP8 PE=1 SV=2	17.5	3	0.024	ADFVLAANSYDLAIK+TAVDGPDLEMLTGQER+TLVPGPPGSSRPVK
75	sp|P62857|RS28_HUMAN	1	40S ribosomal protein S28 OS=Homo sapiens GN=RPS28 PE=1 SV=1	34.8	3	0.021	EGDVLTLLESER+EGDVLTLLESEREAR+VEFMDDTSR
652a	sp|Q13873|BMPR2_HUMAN	1	Bone morphogenetic protein receptor type-2 OS=Homo sapiens GN=BMPR2 PE=1 SV=2	4.9	3	0.022	LVRPGEEDNAAISEVGTIR+QFSGPDPLSSTSSSLLYPLIK+VPLMEHDNIAR
74	sp|P62851|RS25_HUMAN	1	40S ribosomal protein S25 OS=Homo sapiens GN=RPS25 PE=1 SV=1	15.2	3	0.023	AALQELLSK+LITPAVVSER
644a	sp|Q13501-2|SQSTM_HUMAN sp|Q13501|SQSTM_HUMAN	1	Isoform of Q13501, Isoform 2 of Sequestosome-1 OS=Homo sapiens GN=SQSTM1;Sequestosome-1 OS=Homo sapiens GN=SQSTM1 PE=1 SV=1	16.6	3	0.024	AGEARPGPTAESASGPSEDPSVNFLK+LAFPSPFGHLSEGFSHSR+NYDIGAALDTIQYSK
73	sp|P62847-2|RS24_HUMAN sp|P62847-3|RS24_HUMAN sp|P62847-4|RS24_HUMAN sp|P62847|RS24_HUMAN tr|A0A087WUS0|A0A087WUS0_HUMAN tr|E7ETK0|E7ETK0_HUMAN	1	Isoform of P62847, Isoform 2 of 40S ribosomal protein S24 OS=Homo sapiens GN=RPS24;Isoform of P62847, Isoform 3 of 40S ribosomal protein S24 OS=Homo sapiens GN=RPS24;Isoform of P62847, Isoform 4 of 40S ribosomal protein S24 OS=Homo sapiens GN=RPS24;40S ribosomal protein S24 OS=Homo sapiens GN=RPS24 PE=1 SV=1;Isoform of P62847, 40S ribosomal protein S24 OS=Homo sapiens GN=RPS24 PE=1 SV=1;Isoform o…	30	3	0.02	KQMVIDVLHPGK+TTGFGMIYDSLDYAK+TTPDVIFVFGFR
638a	sp|Q13308-2|PTK7_HUMAN sp|Q13308-4|PTK7_HUMAN sp|Q13308-6|PTK7_HUMAN sp|Q13308|PTK7_HUMAN	1	Isoform of Q13308, Isoform 2 of Inactive tyrosine-protein kinase 7 OS=Homo sapiens GN=PTK7;Isoform of Q13308, Isoform 4 of Inactive tyrosine-protein kinase 7 OS=Homo sapiens GN=PTK7;Isoform of Q13308, Isoform 6 of Inactive tyrosine-protein kinase 7 OS=Homo sapiens GN=PTK7;Inactive tyrosine-protein kinase 7 OS=Homo sapiens GN=PTK7 PE=1 SV=2	4.5	3	0.023	DRPSFSEIASALGDSTVDSKP+INSVEVYDGTWYR+VVLAPQDVVVAR
637a	sp|Q13283|G3BP1_HUMAN	1	Ras GTPase-activating protein-binding protein 1 OS=Homo sapiens GN=G3BP1 PE=1 SV=1	5.8	3	0.024	FYVHNDIFR+SSSPAPADIAQTVQEDLR
635b	sp|Q13243-3|SRSF5_HUMAN sp|Q13243|SRSF5_HUMAN	1	Isoform of Q13243, Isoform SRP40-4 of Serine/arginine-rich splicing factor 5 OS=Homo sapiens GN=SRSF5;Serine/arginine-rich splicing factor 5 OS=Homo sapiens GN=SRSF5 PE=1 SV=1	13	3	0.02	LIVENLSSR+LNEGVVEFASYGDLK+VSWQDLKDFMR
631a	sp|Q13162|PRDX4_HUMAN tr|H7C3T4|H7C3T4_HUMAN	1	Peroxiredoxin-4 OS=Homo sapiens GN=PRDX4 PE=1 SV=1;Isoform of Q13162, Peroxiredoxin-4 (Fragment) OS=Homo sapiens GN=PRDX4 PE=1 SV=1	22.4	3	0.024	GLFIIDDKGILR+IPLLSDLTHQISK+QITLNDLPVGR
70	sp|P62318-2|SMD3_HUMAN sp|P62318|SMD3_HUMAN	1	Isoform of P62318, Isoform 2 of Small nuclear ribonucleoprotein Sm D3 OS=Homo sapiens GN=SNRPD3;Small nuclear ribonucleoprotein Sm D3 OS=Homo sapiens GN=SNRPD3 PE=1 SV=1	15.8	3	0.024	FLILPDMLK+VAQLEQVYIR
615a	sp|Q12789-3|TF3C1_HUMAN sp|Q12789|TF3C1_HUMAN	1	Isoform of Q12789, Isoform 2 of General transcription factor 3C polypeptide 1 OS=Homo sapiens GN=GTF3C1;General transcription factor 3C polypeptide 1 OS=Homo sapiens GN=GTF3C1 PE=1 SV=4	1.8	3	0.023	ALATHPGISFYEEPR+NLIIEAVTNLR+TVPPVDIVFER
606a	sp|Q05519-2|SRS11_HUMAN sp|Q05519|SRS11_HUMAN tr|Q5T760|Q5T760_HUMAN	1	Isoform of Q05519, Isoform 2 of Serine/arginine-rich splicing factor 11 OS=Homo sapiens GN=SRSF11;Serine/arginine-rich splicing factor 11 OS=Homo sapiens GN=SRSF11 PE=1 SV=1;Isoform of Q05519, Serine/arginine-rich-splicing factor 11 (Fragment) OS=Homo sapiens GN=SRSF11 PE=1 SV=1	6.4	3	0.024	ALIVVPYAEGVIPDEAK+TLFGFLGK
599a	sp|Q00610-2|CLH1_HUMAN sp|Q00610|CLH1_HUMAN tr|A0A087WVQ6|A0A087WVQ6_HUMAN	1	Isoform of Q00610, Isoform 2 of Clathrin heavy chain 1 OS=Homo sapiens GN=CLTC;Clathrin heavy chain 1 OS=Homo sapiens GN=CLTC PE=1 SV=5;Isoform of Q00610, Clathrin heavy chain OS=Homo sapiens GN=CLTC PE=1 SV=1	2.8	3	0.024	KVSQPIEGHAASFAQFK+NLQNLLILTAIK+TSIDAYDNFDNISLAQR
596a	sp|P82673|RT35_HUMAN	1	28S ribosomal protein S35, mitochondrial OS=Homo sapiens GN=MRPS35 PE=1 SV=1	11.5	3	0.023	MAVDQDWPSVYPVAAPFKPSAVPLPVR+NILETLLQMK
67	sp|P60953|CDC42_HUMAN	1	Cell division control protein 42 homolog OS=Homo sapiens GN=CDC42 PE=1 SV=2	8.9	3	0.024	NVFDEAILAALEPPEPK
582a	sp|P62917|RL8_HUMAN tr|E9PKZ0|E9PKZ0_HUMAN	1	60S ribosomal protein L8 OS=Homo sapiens GN=RPL8 PE=1 SV=2;Isoform of P62917, 60S ribosomal protein L8 (Fragment) OS=Homo sapiens GN=RPL8 PE=1 SV=1	19	3	0.024	ASGNYATVISHNPETK+AVVGVVAGGGR+GIVKDIIHDPGR
581a	sp|P62913-2|RL11_HUMAN sp|P62913|RL11_HUMAN	1	Isoform of P62913, Isoform 2 of 60S ribosomal protein L11 OS=Homo sapiens GN=RPL11;60S ribosomal protein L11 OS=Homo sapiens GN=RPL11 PE=1 SV=2	13	3	0.024	VLEQLTGQTPVFSK+YDGIILPGK
576a	sp|P62714|PP2AB_HUMAN sp|P67775|PP2AA_HUMAN	1	Serine/threonine-protein phosphatase 2A catalytic subunit beta isoform OS=Homo sapiens GN=PPP2CB PE=1 SV=1;Serine/threonine-protein phosphatase 2A catalytic subunit alpha isoform OS=Homo sapiens GN=PPP2CA PE=1 SV=1	11.7	3	0.023	GAGYTFGQDISETFNHANGLTLVSR+YSFLQFDPAPR
572a	sp|P62316-2|SMD2_HUMAN sp|P62316|SMD2_HUMAN	1	Isoform of P62316, Isoform 2 of Small nuclear ribonucleoprotein Sm D2 OS=Homo sapiens GN=SNRPD2;Small nuclear ribonucleoprotein Sm D2 OS=Homo sapiens GN=SNRPD2 PE=1 SV=1	33.3	3	0.021	EMWTEVPK+GDSVIVVLR+REEEEFNTGPLSVLTQSVK
570a	sp|P62304|RUXE_HUMAN	1	Small nuclear ribonucleoprotein E OS=Homo sapiens GN=SNRPE PE=1 SV=1	29.3	3	0.024	IMLKGDNITLLQSVSN+VMVQPINLIFR
552a	sp|P57740|NU107_HUMAN	1	Nuclear pore complex protein Nup107 OS=Homo sapiens GN=NUP107 PE=1 SV=1	5	3	0.021	LYHDPNVNGGTELEPVEGNPYR+VLLQASQDENFGNTTPR+YLFTLIR
62	sp|P52907|CAZA1_HUMAN	1	F-actin-capping protein subunit alpha-1 OS=Homo sapiens GN=CAPZA1 PE=1 SV=3	15.4	3	0.018	FITHAPPGEFNEVFNDVR+IIENAENEYQTAISENYQTMSDTTFK
549a	sp|P57105|SYJ2B_HUMAN tr|A0A087WUM0|A0A087WUM0_HUMAN tr|A0A087WYV9|A0A087WYV9_HUMAN tr|A0A087X1F5|A0A087X1F5_HUMAN	1	Synaptojanin-2-binding protein OS=Homo sapiens GN=SYNJ2BP PE=1 SV=2;Protein SYNJ2BP-COX16 (Fragment) OS=Homo sapiens GN=SYNJ2BP-COX16 PE=4 SV=1;Isoform of A0A087WUM0, Protein SYNJ2BP-COX16 OS=Homo sapiens GN=SYNJ2BP-COX16 PE=4 SV=1;Isoform of A0A087WUM0, Protein SYNJ2BP-COX16 (Fragment) OS=Homo sapiens GN=SYNJ2BP-COX16 PE=4 SV=5	37.2	3	0.021	GPSGLGFNIVGGTDQQYVSNDSGIYVSR+NLLHQDAVDLFR+VDYLVTEEEINLTR
61	sp|P52429|DGKE_HUMAN tr|I3L112|I3L112_HUMAN	1	Diacylglycerol kinase epsilon OS=Homo sapiens GN=DGKE PE=1 SV=1;Isoform of P52429, Diacylglycerol kinase (Fragment) OS=Homo sapiens GN=DGKE PE=1 SV=1	8.6	3	0.021	ILLNPVQVFDVTK+LWEGMGDETYPLAR+QWTPLIILANSR
535a	sp|P51665|PSMD7_HUMAN tr|H3BNT7|H3BNT7_HUMAN tr|H3BTM8|H3BTM8_HUMAN	1	26S proteasome non-ATPase regulatory subunit 7 OS=Homo sapiens GN=PSMD7 PE=1 SV=2;Isoform of P51665, 26S proteasome non-ATPase regulatory subunit 7 OS=Homo sapiens GN=PSMD7 PE=1 SV=1;Isoform of P51665, 26S proteasome non-ATPase regulatory subunit 7 OS=Homo sapiens GN=PSMD7 PE=1 SV=1	29.4	3	0.024	TFEHVTSEIGAEEAEEVGVEHLLR+VVGVLLGSWQK+VVVHPLVLLSVVDHFNR
524a	sp|P50336|PPOX_HUMAN	1	Protoporphyrinogen oxidase OS=Homo sapiens GN=PPOX PE=1 SV=1	7.5	3	0.022	FLYVGGALHALPTGLR+TVVVLGGGISGLAASYHLSR
523a	sp|P50225|ST1A1_HUMAN sp|P50226|ST1A2_HUMAN tr|E9PKR8|E9PKR8_HUMAN tr|H3BRY5|H3BRY5_HUMAN	1	Sulfotransferase 1A1 OS=Homo sapiens GN=SULT1A1 PE=1 SV=3;Sulfotransferase 1A2 OS=Homo sapiens GN=SULT1A2 PE=1 SV=2;Isoform of P50226, Sulfotransferase (Fragment) OS=Homo sapiens GN=SULT1A2 PE=1 SV=1;Isoform of P50225, Sulfotransferase (Fragment) OS=Homo sapiens GN=SULT1A1 PE=1 SV=1	25.5	3	0.023	THLPLALLPQTLLDQK+VPFLEFK+YFAEALGPLQSFQARPDDLLISTYPK
521a	sp|P49959-2|MRE11_HUMAN sp|P49959-3|MRE11_HUMAN sp|P49959|MRE11_HUMAN tr|F5GXT0|F5GXT0_HUMAN tr|F8W7U8|F8W7U8_HUMAN	1	Isoform of P49959, Isoform 2 of Double-strand break repair protein MRE11A OS=Homo sapiens GN=MRE11A;Isoform of P49959, Isoform 3 of Double-strand break repair protein MRE11A OS=Homo sapiens GN=MRE11A;Double-strand break repair protein MRE11A OS=Homo sapiens GN=MRE11A PE=1 SV=3;Isoform of P49959, Double-strand break repair protein MRE11A OS=Homo sapiens GN=MRE11A PE=1 SV=1;Isoform of P49959, Doubl…	17.6	3	0.023	EDENSWFNLFVIHQNR+GNDTFVTLDEILR+IDISPVLLQK
516a	sp|P48735-2|IDHP_HUMAN sp|P48735|IDHP_HUMAN	1	Isoform of P48735, Isoform 2 of Isocitrate dehydrogenase [NADP], mitochondrial OS=Homo sapiens GN=IDH2;Isocitrate dehydrogenase [NADP], mitochondrial OS=Homo sapiens GN=IDH2 PE=1 SV=2	10.2	3	0.018	GRPTSTNPIASIFAWTR+LIDDMVAQVLK+LVPGWTKPITIGR
502a	sp|P46776|RL27A_HUMAN tr|E9PLL6|E9PLL6_HUMAN	1	60S ribosomal protein L27a OS=Homo sapiens GN=RPL27A PE=1 SV=2;Isoform of P46776, 60S ribosomal protein L27a OS=Homo sapiens GN=RPL27A PE=1 SV=1	24.1	3	0.024	INFDKYHPGYFGK+NKTGAAPIIDVVR+TGAAPIIDVVR
500a	sp|P46087-2|NOP2_HUMAN sp|P46087-3|NOP2_HUMAN sp|P46087-4|NOP2_HUMAN sp|P46087|NOP2_HUMAN tr|A0A087WV73|A0A087WV73_HUMAN	1	Isoform of P46087, Isoform 2 of Probable 28S rRNA (cytosine(4447)-C(5))-methyltransferase OS=Homo sapiens GN=NOP2;Isoform of P46087, Isoform 3 of Probable 28S rRNA (cytosine(4447)-C(5))-methyltransferase OS=Homo sapiens GN=NOP2;Isoform of P46087, Isoform 4 of Probable 28S rRNA (cytosine(4447)-C(5))-methyltransferase OS=Homo sapiens GN=NOP2;Probable 28S rRNA (cytosine(4447)-C(5))-methyltransferase…	6.1	3	0.022	ELLLSAIDSVNATSK+IQDIVGILR+NTGVILANDANAER
55	sp|P47914|RL29_HUMAN	1	60S ribosomal protein L29 OS=Homo sapiens GN=RPL29 PE=1 SV=2	14.5	3	0.024	AQAAAPASVPAQAPK+LAYIAHPK
479a	sp|P39019|RS19_HUMAN	1	40S ribosomal protein S19 OS=Homo sapiens GN=RPS19 PE=1 SV=2	13.1	3	0.02	DVNQQEFVR+RVLQALEGLK+VLQALEGLK
469a	sp|P35613-2|BASI_HUMAN sp|P35613-3|BASI_HUMAN sp|P35613-4|BASI_HUMAN sp|P35613|BASI_HUMAN tr|A0A087WUV8|A0A087WUV8_HUMAN	1	Isoform of P35613, Isoform 2 of Basigin OS=Homo sapiens GN=BSG;Isoform of P35613, Isoform 3 of Basigin OS=Homo sapiens GN=BSG;Isoform of P35613, Isoform 4 of Basigin OS=Homo sapiens GN=BSG;Basigin OS=Homo sapiens GN=BSG PE=1 SV=2;Isoform of P35613, Basigin OS=Homo sapiens GN=BSG PE=1 SV=1	23.3	3	0.021	FFVSSSQGR+RKPEDVLDDDDAGSAPLK+SESVPPVTDWAWYK
53	sp|P41743|KPCI_HUMAN	1	Protein kinase C iota type OS=Homo sapiens GN=PRKCI PE=1 SV=2	7.7	3	0.023	ASSSLGLQDFDLLR+DLKLDNVLLDSEGHIK+ELVNDDEDIDWVQTEK
458a	sp|P33991|MCM4_HUMAN	1	DNA replication licensing factor MCM4 OS=Homo sapiens GN=MCM4 PE=1 SV=5	6.7	3	0.024	GLQVDLQSDGAAAEDIVASEQSLGQK+LSNKVEAIDVEEAKR+TSVLAAANPIESQWNPK
449a	sp|P30040|ERP29_HUMAN	1	Endoplasmic reticulum resident protein 29 OS=Homo sapiens GN=ERP29 PE=1 SV=4	14.2	3	0.022	GALPLDTVTFYK+ILDQGEDFPASEMTR+SLNILTAFQK
448a	sp|P29597|TYK2_HUMAN tr|E9PM19|E9PM19_HUMAN	1	Non-receptor tyrosine-protein kinase TYK2 OS=Homo sapiens GN=TYK2 PE=1 SV=3;Isoform of P29597, Tyrosine-protein kinase OS=Homo sapiens GN=TYK2 PE=1 SV=1	4.7	3	0.023	AAALSFVSLVDGYFR+SLQLVMEYVPLGSLR+VDQKEITQLSHLGQGTR
446a	sp|P28066|PSA5_HUMAN	1	Proteasome subunit alpha type-5 OS=Homo sapiens GN=PSMA5 PE=1 SV=3	15.8	3	0.021	AIGSASEGAQSSLQEVYHK+LFQVEYAIEAIK+SSLIILK
445a	sp|P27824-2|CALX_HUMAN sp|P27824|CALX_HUMAN	1	Isoform of P27824, Isoform 2 of Calnexin OS=Homo sapiens GN=CANX;Calnexin OS=Homo sapiens GN=CANX PE=1 SV=2	6.9	3	0.023	APVPTGEVYFADSFDR+GTLSGWILSK+KIPNPDFFEDLEPFR
438a	sp|P26196|DDX6_HUMAN	1	Probable ATP-dependent RNA helicase DDX6 OS=Homo sapiens GN=DDX6 PE=1 SV=2	11.8	3	0.024	GPVKPTGGPGGGGTQTQQQMNQLK+LDDTVHVVIATPGR+SIEEQLGTEIKPIPSNIDK
50	sp|P39023|RL3_HUMAN tr|B5MCW2|B5MCW2_HUMAN tr|G5E9G0|G5E9G0_HUMAN tr|H7C3M2|H7C3M2_HUMAN tr|H7C422|H7C422_HUMAN	1	60S ribosomal protein L3 OS=Homo sapiens GN=RPL3 PE=1 SV=2;Isoform of P39023, 60S ribosomal protein L3 (Fragment) OS=Homo sapiens GN=RPL3 PE=1 SV=1;Isoform of P39023, 60S ribosomal protein L3 OS=Homo sapiens GN=RPL3 PE=1 SV=1;Isoform of P39023, 60S ribosomal protein L3 (Fragment) OS=Homo sapiens GN=RPL3 PE=1 SV=1;Isoform of P39023, 60S ribosomal protein L3 (Fragment) OS=Homo sapiens GN=RPL3 PE=1 …	10	3	0.018	ERLEQQVPVNQVFGQDEMIDVIGVTK+LEQQVPVNQVFGQDEMIDVIGVTK
49	sp|P33981-2|TTK_HUMAN sp|P33981|TTK_HUMAN	1	Isoform of P33981, Isoform 2 of Dual specificity protein kinase TTK OS=Homo sapiens GN=TTK;Dual specificity protein kinase TTK OS=Homo sapiens GN=TTK PE=1 SV=2	6.9	3	0.017	LEETKEYQEPEVPESNQK+NLSASTVLTAQESFSGSLGHLQNR+YVLGQLVGLNSPNSILK
422a	sp|P21796|VDAC1_HUMAN	1	Voltage-dependent anion-selective channel protein 1 OS=Homo sapiens GN=VDAC1 PE=1 SV=2	13.8	3	0.024	LTLSALIDGK+VNNSSLIGLGYTQTLKPGIK+WNTDNTLGTEITVEDQLAR
413a	sp|P18085|ARF4_HUMAN tr|C9JAK5|C9JAK5_HUMAN tr|C9JPM4|C9JPM4_HUMAN	1	ADP-ribosylation factor 4 OS=Homo sapiens GN=ARF4 PE=1 SV=3;Isoform of P18085, ADP-ribosylation factor 4 OS=Homo sapiens GN=ARF4 PE=1 SV=1;Isoform of P18085, ADP-ribosylation factor 4 (Fragment) OS=Homo sapiens GN=ARF4 PE=1 SV=1	23.6	3	0.02	HYFQNTQGLIFVVDSNDRER+IQEVADELQK
393a	sp|P11233|RALA_HUMAN	1	Ras-related protein Ral-A OS=Homo sapiens GN=RALA PE=1 SV=1	12.6	3	0.023	AEQWNVNYVETSAK+ANVDKVFFDLMR+VFFDLMR
384a	sp|P0DN76|U2AF5_HUMAN sp|Q01081|U2AF1_HUMAN	1	Splicing factor U2AF 35 kDa subunit-like protein OS=Homo sapiens GN=U2AF1L5 PE=3 SV=1;Splicing factor U2AF 35 kDa subunit OS=Homo sapiens GN=U2AF1 PE=1 SV=3	16.2	3	0.023	AVIDLNNR+NPQNSSQSADGLR+WFNGQPIHAELSPVTDFR
43	sp|P20618|PSB1_HUMAN	1	Proteasome subunit beta type-1 OS=Homo sapiens GN=PSMB1 PE=1 SV=2	19.1	3	0.019	DVFISAAERDVYTGDALR+GAVYSFDPVGSYQR+NMQNVEHVPLSLDR
5	sp|KRUC_SHEEP|	1	sp KRUC_SHEEP	11	3	0.02	MGCSGCSGGCGSSCGGCGSR
40	sp|P0DI83|NARR_HUMAN	1	Isoform of Q9BZG1, Ras-related protein Rab-34, isoform NARR OS=Homo sapiens GN=RAB34 PE=1 SV=1	27.3	3	0.022	AEGSRPGGAAPVPEEGGR+VADADPASAPSQGALQGR+VIVSSPWPAVVVASPRPR
39	sp|P08195-2|4F2_HUMAN sp|P08195-3|4F2_HUMAN sp|P08195-4|4F2_HUMAN sp|P08195|4F2_HUMAN tr|F5GZI0|F5GZI0_HUMAN tr|F5GZS6|F5GZS6_HUMAN tr|J3KPF3|J3KPF3_HUMAN	1	Isoform of P08195, Isoform 2 of 4F2 cell-surface antigen heavy chain OS=Homo sapiens GN=SLC3A2;Isoform of P08195, Isoform 3 of 4F2 cell-surface antigen heavy chain OS=Homo sapiens GN=SLC3A2;Isoform of P08195, Isoform 4 of 4F2 cell-surface antigen heavy chain OS=Homo sapiens GN=SLC3A2;4F2 cell-surface antigen heavy chain OS=Homo sapiens GN=SLC3A2 PE=1 SV=3;Isoform of P08195, 4F2 cell-surface antig…	20	3	0.017	ADLLLSTQPGREEGSPLELER+GQSEDPGSLLSLFR
350a	sp|P00338-3|LDHA_HUMAN sp|P00338|LDHA_HUMAN	1	Isoform of P00338, Isoform 3 of L-lactate dehydrogenase A chain OS=Homo sapiens GN=LDHA;L-lactate dehydrogenase A chain OS=Homo sapiens GN=LDHA PE=1 SV=2	13	3	0.023	FIIPNVVK+IVSGKDYNVTANSK+QVVESAYEVIK+SADTLWGIQK
35	sp|O95873|CF047_HUMAN	1	Uncharacterized protein C6orf47 OS=Homo sapiens GN=C6orf47 PE=2 SV=2	7.5	3	0.023	VSGAASEPSKEEPQVEQLGSK+VSGAASEPSKEEPQVEQLGSKR
332a	sp|O76094|SRP72_HUMAN	1	Signal recognition particle subunit SRP72 OS=Homo sapiens GN=SRP72 PE=1 SV=3	7.3	3	0.023	DIHTLAQLISAYSLVDPEK+GTQGATAGASSELDASK+TEEALQLYNQIIK
330a	sp|O76021|RL1D1_HUMAN tr|I3L3U9|I3L3U9_HUMAN tr|J3QSV6|J3QSV6_HUMAN	1	Ribosomal L1 domain-containing protein 1 OS=Homo sapiens GN=RSL1D1 PE=1 SV=3;Isoform of O76021, Ribosomal L1 domain-containing protein 1 (Fragment) OS=Homo sapiens GN=RSL1D1 PE=1 SV=1;Isoform of O76021, Ribosomal L1 domain-containing protein 1 (Fragment) OS=Homo sapiens GN=RSL1D1 PE=1 SV=1	14.2	3	0.024	LLSSFDFFLTDAR+RLLPSLIGR+SAALPIFSSFVSNWDEATKR
329a	sp|O75976|CBPD_HUMAN	1	Carboxypeptidase D OS=Homo sapiens GN=CPD PE=1 SV=2	2.5	3	0.018	GASSSTNDASDPTTK+IVIVPSLNPDGR+QVLIYLAR
328a	sp|O75925-2|PIAS1_HUMAN sp|O75925|PIAS1_HUMAN	1	Isoform of O75925, Isoform 2 of E3 SUMO-protein ligase PIAS1 OS=Homo sapiens GN=PIAS1;E3 SUMO-protein ligase PIAS1 OS=Homo sapiens GN=PIAS1 PE=1 SV=2	4.3	3	0.022	LTADPDSEIATTSLR+VSELQVLLGYAGR
33	sp|O95628-10|CNOT4_HUMAN sp|O95628-2|CNOT4_HUMAN sp|O95628-3|CNOT4_HUMAN sp|O95628-4|CNOT4_HUMAN sp|O95628-5|CNOT4_HUMAN sp|O95628-6|CNOT4_HUMAN sp|O95628-7|CNOT4_HUMAN sp|O95628-8|CNOT4_HUMAN sp|O95628-9|CNOT4_HUMAN sp|O95628|CNOT4_HUMAN	1	Isoform of O95628, Isoform 10 of CCR4-NOT transcription complex subunit 4 OS=Homo sapiens GN=CNOT4;Isoform of O95628, Isoform 2 of CCR4-NOT transcription complex subunit 4 OS=Homo sapiens GN=CNOT4;Isoform of O95628, Isoform 3 of CCR4-NOT transcription complex subunit 4 OS=Homo sapiens GN=CNOT4;Isoform of O95628, Isoform 4 of CCR4-NOT transcription complex subunit 4 OS=Homo sapiens GN=CNOT4;Isofor…	7.9	3	0.022	QPEDDLGFDPFDVTR+SPFEGAVTESQSLFSDNFR
313a	sp|O75170-2|PP6R2_HUMAN sp|O75170-3|PP6R2_HUMAN sp|O75170-4|PP6R2_HUMAN sp|O75170-5|PP6R2_HUMAN sp|O75170-6|PP6R2_HUMAN sp|O75170|PP6R2_HUMAN tr|T1ECW5|T1ECW5_HUMAN	1	Isoform of O75170, Isoform 2 of Serine/threonine-protein phosphatase 6 regulatory subunit 2 OS=Homo sapiens GN=PPP6R2;Isoform of O75170, Isoform 3 of Serine/threonine-protein phosphatase 6 regulatory subunit 2 OS=Homo sapiens GN=PPP6R2;Isoform of O75170, Isoform 4 of Serine/threonine-protein phosphatase 6 regulatory subunit 2 OS=Homo sapiens GN=PPP6R2;Isoform of O75170, Isoform 5 of Serine/threon…	7.2	3	0.024	AILTTIGVLEEPLGNAR+DVGSSVWAAGTSAPEEK+SYAVSSSVLHGIEPR+VGTEGLVDSFSQGLER
306a	sp|O60684|IMA7_HUMAN	1	Importin subunit alpha-7 OS=Homo sapiens GN=KPNA6 PE=1 SV=1	8.8	3	0.019	EAAWAITNATSGGTPEQIR+EPSPPIDEVINTPR+IVQVALNGLENILR
304a	sp|O60341-2|KDM1A_HUMAN sp|O60341|KDM1A_HUMAN	1	Isoform of O60341, Isoform 2 of Lysine-specific histone demethylase 1A OS=Homo sapiens GN=KDM1A;Lysine-specific histone demethylase 1A OS=Homo sapiens GN=KDM1A PE=1 SV=2	6.5	3	0.02	IADQFLGAMYTLPR+KGNYVADLGAMVVTGLGGNPMAVVSK+VIIIGSGVSGLAAAR
300a	sp|O43823|AKAP8_HUMAN	1	A-kinase anchor protein 8 OS=Homo sapiens GN=AKAP8 PE=1 SV=1	10.4	3	0.019	ARSEAAEAGNGAETMAAEAESAQTR+SDPFVPPAASSEPLSTPWNELNYVGGR+VAPAPAAADAEVEQTDAESK
296a	sp|O43739-2|CYH3_HUMAN sp|O43739|CYH3_HUMAN sp|Q99418-2|CYH2_HUMAN sp|Q99418|CYH2_HUMAN tr|A0A0D9SFG6|A0A0D9SFG6_HUMAN	1	Isoform of O43739, Isoform 2 of Cytohesin-3 OS=Homo sapiens GN=CYTH3;Cytohesin-3 OS=Homo sapiens GN=CYTH3 PE=1 SV=2;Isoform of Q99418, Isoform 2 of Cytohesin-2 OS=Homo sapiens GN=CYTH2;Cytohesin-2 OS=Homo sapiens GN=CYTH2 PE=1 SV=2;Isoform of Q99418, Cytohesin-2 OS=Homo sapiens GN=CYTH2 PE=1 SV=1	8	3	0.022	GIIPLENLSIR+GINEGGDLPEELLR+QFLWSFR
293a	sp|O43572|AKA10_HUMAN	1	A-kinase anchor protein 10, mitochondrial OS=Homo sapiens GN=AKAP10 PE=1 SV=2	4.5	3	0.021	VFLPGFLSSNLYYK+WVQGNTDEAQEELAWK
287a	sp|O43324-2|MCA3_HUMAN sp|O43324|MCA3_HUMAN tr|C9J1V9|C9J1V9_HUMAN tr|D6RBD7|D6RBD7_HUMAN tr|H0YAL7|H0YAL7_HUMAN	1	Isoform of O43324, Isoform 2 of Eukaryotic translation elongation factor 1 epsilon-1 OS=Homo sapiens GN=EEF1E1;Eukaryotic translation elongation factor 1 epsilon-1 OS=Homo sapiens GN=EEF1E1 PE=1 SV=1;HCG2043275 OS=Homo sapiens GN=EEF1E1-BLOC1S5 PE=4 SV=2;Isoform of O43324, Eukaryotic translation elongation factor 1 epsilon-1 OS=Homo sapiens GN=EEF1E1 PE=4 SV=1;Isoform of O43324, Eukaryotic transl…	25.7	3	0.024	AIVQQWLEYR+QIPVLQTNNGPSLTGLTTIAAHLVK
30	sp|O95400|CD2B2_HUMAN	1	CD2 antigen cytoplasmic tail-binding protein 2 OS=Homo sapiens GN=CD2BP2 PE=1 SV=1	12.9	3	0.024	ITPFNLQEEMEEGHFDADGNYFLNR+VTFQGVGDEEDEDEIIVPK
273a	sp|O14744-2|ANM5_HUMAN sp|O14744|ANM5_HUMAN	1	Isoform of O14744, Isoform 2 of Protein arginine N-methyltransferase 5 OS=Homo sapiens GN=PRMT5;Protein arginine N-methyltransferase 5 OS=Homo sapiens GN=PRMT5 PE=1 SV=4	3.9	3	0.02	AAILPTSIFLTNK+AAILPTSIFLTNKK+LSPWIRPDSK
272a	sp|O14735-3|CDIPT_HUMAN sp|O14735|CDIPT_HUMAN tr|B3KY94|B3KY94_HUMAN	1	Isoform of O14735, Isoform 3 of CDP-diacylglycerol--inositol 3-phosphatidyltransferase OS=Homo sapiens GN=CDIPT;CDP-diacylglycerol--inositol 3-phosphatidyltransferase OS=Homo sapiens GN=CDIPT PE=1 SV=1;Isoform of O14735, CDP-diacylglycerol--inositol 3-phosphatidyltransferase OS=Homo sapiens GN=CDIPT PE=1 SV=1	20.2	3	0.024	MGLWVTAPIALLK+MIDLSGNPVLR+NMAALDAADR
271a	sp|O14734|ACOT8_HUMAN tr|E9PJN0|E9PJN0_HUMAN tr|H7C5A7|H7C5A7_HUMAN	1	Acyl-coenzyme A thioesterase 8 OS=Homo sapiens GN=ACOT8 PE=1 SV=1;Isoform of O14734, Acyl-coenzyme A thioesterase 8 OS=Homo sapiens GN=ACOT8 PE=1 SV=1;Isoform of O14734, Acyl-coenzyme A thioesterase 8 (Fragment) OS=Homo sapiens GN=ACOT8 PE=1 SV=1	12	3	0.024	LFGGQIVGQALVAAAK+LPVLYQVER
270a	sp|O14733-3|MP2K7_HUMAN sp|O14733-4|MP2K7_HUMAN sp|O14733|MP2K7_HUMAN	1	Isoform of O14733, Isoform 3 of Dual specificity mitogen-activated protein kinase kinase 7 OS=Homo sapiens GN=MAP2K7;Isoform of O14733, Isoform 4 of Dual specificity mitogen-activated protein kinase kinase 7 OS=Homo sapiens GN=MAP2K7;Dual specificity mitogen-activated protein kinase kinase 7 OS=Homo sapiens GN=MAP2K7 PE=1 SV=2	11.2	3	0.022	DVKPSNILLDER+QTGYLTIGGQR+VLQEEPPLLPGHMGFSGDFQSFVK
240	sp|Q9Y5X1|SNX9_HUMAN tr|A0A087WYU1|A0A087WYU1_HUMAN	1	Sorting nexin-9 OS=Homo sapiens GN=SNX9 PE=1 SV=1;Isoform of Q9Y5X1, Sorting nexin OS=Homo sapiens GN=SNX9 PE=1 SV=1	5.9	3	0.024	SGNWESSEGWGAQPEGAGAQR+SYIEYQLTPTNTNR
237	sp|Q9Y4C1|KDM3A_HUMAN tr|F5H070|F5H070_HUMAN	1	Lysine-specific demethylase 3A OS=Homo sapiens GN=KDM3A PE=1 SV=4;Isoform of Q9Y4C1, Lysine-specific demethylase 3A OS=Homo sapiens GN=KDM3A PE=1 SV=2	2	3	0.021	ALYDVGDIVHSVR+ILDDIFASLVQNK
234	sp|Q9Y3T9|NOC2L_HUMAN	1	Nucleolar complex protein 2 homolog OS=Homo sapiens GN=NOC2L PE=1 SV=4	4.3	3	0.023	LEDLNFPEIK+LFHEVVQAFR+NSVPVTVAMVER
231	sp|Q9Y3B4|SF3B6_HUMAN	1	Splicing factor 3B subunit 6 OS=Homo sapiens GN=SF3B6 PE=1 SV=1	20.8	3	0.024	GTAYVVYEDIFDAK+ITAEEMYDIFGK
223	sp|Q9Y2L1-2|RRP44_HUMAN sp|Q9Y2L1|RRP44_HUMAN tr|F2Z2C0|F2Z2C0_HUMAN tr|G3V1J5|G3V1J5_HUMAN	1	Isoform of Q9Y2L1, Isoform 2 of Exosome complex exonuclease RRP44 OS=Homo sapiens GN=DIS3;Exosome complex exonuclease RRP44 OS=Homo sapiens GN=DIS3 PE=1 SV=2;Isoform of Q9Y2L1, Exosome complex exonuclease RRP44 OS=Homo sapiens GN=DIS3 PE=1 SV=1;Isoform of Q9Y2L1, Exosome complex exonuclease RRP44 OS=Homo sapiens GN=DIS3 PE=1 SV=1	8.9	3	0.02	IIVAIDGWPR+SLTANPELIDR+SQWVAPSSVVLHDEGQNEEDVEKEEETER
217	sp|Q9UKA2|FBXL4_HUMAN	1	F-box/LRR-repeat protein 4 OS=Homo sapiens GN=FBXL4 PE=1 SV=2	5.2	3	0.022	AIESNSQTSPLNAEVVQYAK+LDDTSLEFLQSR
208	sp|Q9NYY8-2|FAKD2_HUMAN sp|Q9NYY8|FAKD2_HUMAN	1	Isoform of Q9NYY8, Isoform 2 of FAST kinase domain-containing protein 2 OS=Homo sapiens GN=FASTKD2;FAST kinase domain-containing protein 2 OS=Homo sapiens GN=FASTKD2 PE=1 SV=1	7.3	3	0.024	DIALSLPQLPR+NQVLPLSDVDTTSATDIQR+VAEVLSSLLGGEGHFSK
199	sp|Q9HAH7-1|FBRS_HUMAN sp|Q9HAH7|FBRS_HUMAN tr|J3KNZ9|J3KNZ9_HUMAN	1	Isoform of Q9HAH7, Isoform 1 of Probable fibrosin-1 OS=Homo sapiens GN=FBRS;Probable fibrosin-1 OS=Homo sapiens GN=FBRS PE=1 SV=3;Isoform of Q9HAH7, Probable fibrosin-1 OS=Homo sapiens GN=FBRS PE=1 SV=1	10.2	3	0.022	ESPGAPPAFASPPDPWGR+FYEAGEELTGPGAVAAAR+LGPVPSGLSQK
187	sp|Q9C0B0|UNK_HUMAN	1	RING finger protein unkempt homolog OS=Homo sapiens GN=UNK PE=1 SV=2	7	3	0.024	GPGPGGSAASSAPPAATAQVLQAQPEKPQHYTYLK+KPPNLEGIVFPGESGLAPGSYK
186	sp|Q9C026-4|TRIM9_HUMAN sp|Q9C026-5|TRIM9_HUMAN sp|Q9C026|TRIM9_HUMAN	1	Isoform of Q9C026, Isoform 4 of E3 ubiquitin-protein ligase TRIM9 OS=Homo sapiens GN=TRIM9;Isoform of Q9C026, Isoform 5 of E3 ubiquitin-protein ligase TRIM9 OS=Homo sapiens GN=TRIM9;E3 ubiquitin-protein ligase TRIM9 OS=Homo sapiens GN=TRIM9 PE=1 SV=1	9.8	3	0.02	NILVQTPESESPQSHR+QPPLSTVPADGYILELDDGNGGQFR+SQLSQALNGLSDR
185	sp|Q9BYJ9-2|YTHD1_HUMAN sp|Q9BYJ9|YTHD1_HUMAN	1	Isoform of Q9BYJ9, Isoform 2 of YTH domain-containing family protein 1 OS=Homo sapiens GN=YTHDF1;YTH domain-containing family protein 1 OS=Homo sapiens GN=YTHDF1 PE=1 SV=1	41.1	3	0.023	APVPQQAPSPQAAPQPQQVAQPLPAQPPALAQPQYQSPQQPPQTR+NAAFGQSGGAGSDSNSPGNVQPNSAPSVESHPVLEK
182	sp|Q9BSD7|NTPCR_HUMAN tr|Q5TDF0|Q5TDF0_HUMAN	1	Cancer-related nucleoside-triphosphatase OS=Homo sapiens GN=NTPCR PE=1 SV=1;Isoform of Q9BSD7, Cancer-related nucleoside-triphosphatase OS=Homo sapiens GN=NTPCR PE=1 SV=1	23.7	3	0.023	IGFDVVTLSGTR+QTLSTPGTIILGTIPVPK+SSGVPVDGFYTEEVR
19	sp|O75155-2|CAND2_HUMAN sp|O75155|CAND2_HUMAN	1	Isoform of O75155, Isoform 2 of Cullin-associated NEDD8-dissociated protein 2 OS=Homo sapiens GN=CAND2;Cullin-associated NEDD8-dissociated protein 2 OS=Homo sapiens GN=CAND2 PE=1 SV=3	4.1	3	0.023	AVLLEALGSPSEDVR+LISLLTAPVYEQAVDGGPGLHK+VPTSPTAIR
174	sp|Q96JM3|CHAP1_HUMAN	1	Chromosome alignment-maintaining phosphoprotein 1 OS=Homo sapiens GN=CHAMP1 PE=1 SV=2	5.2	3	0.023	AASDIWKPVLSIDTEPR+AFLLESLLK+SSFFIEPQKPVFPETR
172	sp|Q96HP0|DOCK6_HUMAN	1	Dedicator of cytokinesis protein 6 OS=Homo sapiens GN=DOCK6 PE=1 SV=3	2.3	3	0.025	EILEFPAR+NLAADSLLPSLLER+NLLYVYPHSLNFSSR+SSGASSIFDLR
168	sp|Q969X5-2|ERGI1_HUMAN sp|Q969X5|ERGI1_HUMAN	1	Isoform of Q969X5, Isoform 2 of Endoplasmic reticulum-Golgi intermediate compartment protein 1 OS=Homo sapiens GN=ERGIC1;Endoplasmic reticulum-Golgi intermediate compartment protein 1 OS=Homo sapiens GN=ERGIC1 PE=1 SV=1	23.2	3	0.024	IIPAIWFR+LSFGDTLQVQNIHGAFNALGGADR+LTSNPLASHDYILK
167	sp|Q93034|CUL5_HUMAN	1	Cullin-5 OS=Homo sapiens GN=CUL5 PE=1 SV=4	6.7	3	0.025	ISNAQLQTELVEILK+LALPADSVNIK+QVLLYEPQVNSPK+RTLWSLVAFPKLK
166	sp|Q92917|GPKOW_HUMAN	1	G patch domain and KOW motifs-containing protein OS=Homo sapiens GN=GPKOW PE=1 SV=2	8.6	3	0.024	EGVLPLTAASTAPISFGFTR+GLGLGANLTEAQALTPTGPSR
163	sp|Q92889|XPF_HUMAN	1	DNA repair endonuclease XPF OS=Homo sapiens GN=ERCC4 PE=1 SV=3	2.7	3	0.019	GALFQEISSNDISSK+LTLLTLHFPR
157	sp|Q92604|LGAT1_HUMAN	1	Acyl-CoA:lysophosphatidylglycerol acyltransferase 1 OS=Homo sapiens GN=LPGAT1 PE=1 SV=1	6.8	3	0.021	AEPIDIQTWILGYR+IILNALVAQQK
156	sp|Q8WVS4|WDR60_HUMAN tr|H7C022|H7C022_HUMAN	1	WD repeat-containing protein 60 OS=Homo sapiens GN=WDR60 PE=1 SV=3;Isoform of Q8WVS4, WD repeat-containing protein 60 (Fragment) OS=Homo sapiens GN=WDR60 PE=1 SV=1	8.4	3	0.024	EVWTQHPGESTVVSGGSEQR+LDQRPGGEETVEIEKEETDLENAR
152	sp|Q8TAA9-2|VANG1_HUMAN sp|Q8TAA9|VANG1_HUMAN	1	Isoform of Q8TAA9, Isoform 2 of Vang-like protein 1 OS=Homo sapiens GN=VANGL1;Vang-like protein 1 OS=Homo sapiens GN=VANGL1 PE=1 SV=1	9	3	0.023	EAAQAIFPSMAR+SVTIQPPTGEPLLGNDSTR+VYNVDGPSNNATGQSR
16	sp|O43172-2|PRP4_HUMAN sp|O43172|PRP4_HUMAN	1	Isoform of O43172, Isoform 2 of U4/U6 small nuclear ribonucleoprotein Prp4 OS=Homo sapiens GN=PRPF4;U4/U6 small nuclear ribonucleoprotein Prp4 OS=Homo sapiens GN=PRPF4 PE=1 SV=2	7.3	3	0.023	ALGEPITLFGEGPAER+LWIANYSLPR+QINVSTDDSEVK
148	sp|Q8NBS9-2|TXND5_HUMAN sp|Q8NBS9|TXND5_HUMAN	1	Isoform of Q8NBS9, Isoform 2 of Thioredoxin domain-containing protein 5 OS=Homo sapiens GN=TXNDC5;Thioredoxin domain-containing protein 5 OS=Homo sapiens GN=TXNDC5 PE=1 SV=2	12	3	0.024	ALAPTWEQLALGLEHSETVK+FVLSQAKDEL+GYPTLLWFR
141	sp|Q8IUW5|RELL1_HUMAN tr|D6RBN9|D6RBN9_HUMAN	1	RELT-like protein 1 OS=Homo sapiens GN=RELL1 PE=1 SV=1;Isoform of Q8IUW5, RELT-like protein 1 (Fragment) OS=Homo sapiens GN=RELL1 PE=1 SV=1	24.7	3	0.021	AMVADNSLYDPESPVTPSTPGSPPVSPGPLSPGGTPGK+IELNDSVNENSDTVGQIVHYIMK
133	sp|Q7L8L6|FAKD5_HUMAN	1	FAST kinase domain-containing protein 5 OS=Homo sapiens GN=FASTKD5 PE=1 SV=1	5.5	3	0.023	ATGVDEEDVEVFDSFENMR+LAVQFTNR+TESEPGQQPMELENK
14	sp|O15541|R113A_HUMAN	1	RING finger protein 113A OS=Homo sapiens GN=RNF113A PE=1 SV=1	18.1	3	0.023	AAYGDLSSEEEEENEPESLGVVYK+HGWQIER+QSFQNPVVTK+YGVYEDENYEVGSDDEEIPFK
130	sp|Q7L0J3-2|SV2A_HUMAN sp|Q7L0J3|SV2A_HUMAN	1	Isoform of Q7L0J3, Isoform 2 of Synaptic vesicle glycoprotein 2A OS=Homo sapiens GN=SV2A;Synaptic vesicle glycoprotein 2A OS=Homo sapiens GN=SV2A PE=1 SV=1	5	3	0.024	GGQYFNDKFIGLR+TIHQEDELIEIQSDTGTWYQR
123	sp|Q5VYK3|ECM29_HUMAN tr|J3KN16|J3KN16_HUMAN	1	Proteasome-associated protein ECM29 homolog OS=Homo sapiens GN=ECM29 PE=1 SV=2;Isoform of Q5VYK3, Proteasome-associated protein ECM29 homolog OS=Homo sapiens GN=KIAA0368 PE=1 SV=1	2.2	3	0.021	AGEQLAPFLPQLVPR+LLLQGLMDSVEAK+TEALSVIELLLK
122	sp|Q5VUJ6-2|LRCH2_HUMAN sp|Q5VUJ6|LRCH2_HUMAN	1	Isoform of Q5VUJ6, Isoform 2 of Leucine-rich repeat and calponin homology domain-containing protein 2 OS=Homo sapiens GN=LRCH2;Leucine-rich repeat and calponin homology domain-containing protein 2 OS=Homo sapiens GN=LRCH2 PE=2 SV=2	4.8	3	0.024	IAAQLLQQEQK+NNLHVLPDELGDLPLVK+YLFDLPLK
121	sp|Q5TH69|BIG3_HUMAN	1	Brefeldin A-inhibited guanine nucleotide-exchange protein 3 OS=Homo sapiens GN=ARFGEF3 PE=1 SV=3	1.2	3	0.023	LFIQSLEGLLPR+VLETEAVDQPDVVQR
13	sp|O15198-2|SMAD9_HUMAN sp|O15198|SMAD9_HUMAN sp|P84022-2|SMAD3_HUMAN sp|P84022-3|SMAD3_HUMAN sp|P84022|SMAD3_HUMAN sp|Q15796-2|SMAD2_HUMAN sp|Q15796|SMAD2_HUMAN tr|B7Z5N5|B7Z5N5_HUMAN tr|H0YL71|H0YL71_HUMAN tr|H0YMP2|H0YMP2_HUMAN tr|H3BP09|H3BP09_HUMAN tr|H3BVD1|H3BVD1_HUMAN tr|K7EJX0|K7EJX0_HUMAN	1	Isoform of O15198, Isoform B of Mothers against decapentaplegic homolog 9 OS=Homo sapiens GN=SMAD9;Mothers against decapentaplegic homolog 9 OS=Homo sapiens GN=SMAD9 PE=1 SV=1;Isoform of P84022, Isoform 2 of Mothers against decapentaplegic homolog 3 OS=Homo sapiens GN=SMAD3;Isoform of P84022, Isoform 3 of Mothers against decapentaplegic homolog 3 OS=Homo sapiens GN=SMAD3;Mothers against decapenta…	4.1	3	0.024	VETPVLPPVLVPR
1061a	tr|G3V325|G3V325_HUMAN	1	Protein ATP5J2-PTCD1 OS=Homo sapiens GN=ATP5J2-PTCD1 PE=4 SV=1	4.9	3	0.024	DFSPSGIFGAFQR+LALIGGLEGFLSK+LGELPSWILMR
1059a	tr|A0A0A0MR51|A0A0A0MR51_HUMAN	1	Isoform of O60427, Fatty acid desaturase 1 OS=Homo sapiens GN=FADS1 PE=1 SV=1	8.6	3	0.023	GVARPAMAPDPVAAETAAQGPTPR+VYNISEFTR+YFTWDEVAQR
1053a	sp|Q9Y697-2|NFS1_HUMAN sp|Q9Y697|NFS1_HUMAN	1	Isoform of Q9Y697, Isoform Cytoplasmic of Cysteine desulfurase, mitochondrial OS=Homo sapiens GN=NFS1;Cysteine desulfurase, mitochondrial OS=Homo sapiens GN=NFS1 PE=1 SV=3	11.8	3	0.023	AIGTDEDLAHSSIR+EIIFTSGATESNNIAIK+SLEAEGFQVTYLPVQK
1051a	sp|Q9Y666|S12A7_HUMAN tr|A0A0G2JNW7|A0A0G2JNW7_HUMAN	1	Solute carrier family 12 member 7 OS=Homo sapiens GN=SLC12A7 PE=1 SV=3;Isoform of Q9Y666, Solute carrier family 12 member 7 OS=Homo sapiens GN=SLC12A7 PE=1 SV=1	4.8	3	0.025	DGIVPFLQVFGHGK+LANYTNLSQGVVEHEEDEESR+MRIFTVAQVDDNSIQMK
1049a	sp|Q9Y5J1|UTP18_HUMAN	1	U3 small nucleolar RNA-associated protein 18 homolog OS=Homo sapiens GN=UTP18 PE=1 SV=3	7.2	3	0.023	FVDEGSLYGLSIATSR+TGNFISTSTSLPR+VLYVYDMLAGK
1045a	sp|Q9Y4P3|TBL2_HUMAN tr|E9PF19|E9PF19_HUMAN	1	Transducin beta-like protein 2 OS=Homo sapiens GN=TBL2 PE=1 SV=1;Isoform of Q9Y4P3, Transducin beta-like protein 2 OS=Homo sapiens GN=TBL2 PE=1 SV=1	10.5	3	0.023	AFIVWLANGDTLR+LQQQLTQAQETLK+REDGGYTFTATPEDFPK
1038a	sp|Q9Y3D3|RT16_HUMAN	1	28S ribosomal protein S16, mitochondrial OS=Homo sapiens GN=MRPS16 PE=1 SV=1	33.6	3	0.023	FVEQLGSYDPLPNSHGEK+LLGLAGFFPLHPMMITNAER+LVALNLDR
1037a	sp|Q9Y3D0|MIP18_HUMAN tr|H3BNV7|H3BNV7_HUMAN	1	Mitotic spindle-associated MMXD complex subunit MIP18 OS=Homo sapiens GN=FAM96B PE=1 SV=1;Isoform of Q9Y3D0, Mitotic spindle-associated MMXD complex subunit MIP18 (Fragment) OS=Homo sapiens GN=FAM96B PE=1 SV=1	31.1	3	0.024	EIFDLIR+SGERPVTAGEEDEQVPDSIDAR+SINDPEHPLTLEELNVVEQVR
1031a	sp|Q9Y2I1|NISCH_HUMAN	1	Nischarin OS=Homo sapiens GN=NISCH PE=1 SV=3	3.2	3	0.024	SAAIPYWLLLTPQHLNVIK+TLNLAGNLLESLSGLHK+VPLSTVLLDPTR
1027a	sp|Q9Y285-2|SYFA_HUMAN sp|Q9Y285|SYFA_HUMAN tr|K7ER00|K7ER00_HUMAN	1	Isoform of Q9Y285, Isoform 2 of Phenylalanine--tRNA ligase alpha subunit OS=Homo sapiens GN=FARSA;Phenylalanine--tRNA ligase alpha subunit OS=Homo sapiens GN=FARSA PE=1 SV=3;Isoform of Q9Y285, Phenylalanine--tRNA ligase alpha subunit OS=Homo sapiens GN=FARSA PE=1 SV=1	14.3	3	0.023	DQHDTFFLRDPAEALQLPMDYVQR+RLEASDGGLDSAELAAELGMEHQAVVGAVK+SLQALGEVIEAELR
113	sp|Q504Q3-2|PAN2_HUMAN sp|Q504Q3-3|PAN2_HUMAN sp|Q504Q3|PAN2_HUMAN	1	Isoform of Q504Q3, Isoform 2 of PAB-dependent poly(A)-specific ribonuclease subunit PAN2 OS=Homo sapiens GN=PAN2;Isoform of Q504Q3, Isoform 3 of PAB-dependent poly(A)-specific ribonuclease subunit PAN2 OS=Homo sapiens GN=PAN2;PAB-dependent poly(A)-specific ribonuclease subunit PAN2 OS=Homo sapiens GN=PAN2 PE=1 SV=3	5.3	3	0.017	AITPLQVHVDPAFLR+TIPEASALGLILADSDEASGKGNLAR+YNLNIKNPIEASVLLAEASLAR
1023a	sp|Q9Y224|CN166_HUMAN tr|G3V4C6|G3V4C6_HUMAN	1	UPF0568 protein C14orf166 OS=Homo sapiens GN=C14orf166 PE=1 SV=1;Isoform of Q9Y224, UPF0568 protein C14orf166 OS=Homo sapiens GN=C14orf166 PE=1 SV=1	13.5	3	0.023	NAEPLINLDVNNPDFK+NFIVWLEDQK
1017a	sp|Q9UN37|VPS4A_HUMAN tr|I3L4J1|I3L4J1_HUMAN	1	Vacuolar protein sorting-associated protein 4A OS=Homo sapiens GN=VPS4A PE=1 SV=1;Uncharacterized protein (Fragment) OS=Homo sapiens PE=1 SV=3	11	3	0.024	GILLFGPPGTGK+KTEGYSGADISIIVR+LHLGSTPHNLTDANIHELAR
1015a	sp|Q9ULX3|NOB1_HUMAN	1	RNA-binding protein NOB1 OS=Homo sapiens GN=NOB1 PE=1 SV=1	11.9	3	0.019	LAVLPYELR+TNVFAPDYIAGVSPFVENDISSR+YAINPHLTEDQRFPQLR
1004a	sp|Q9UI30|TR112_HUMAN tr|F5GX77|F5GX77_HUMAN tr|F5GYQ2|F5GYQ2_HUMAN	1	Multifunctional methyltransferase subunit TRM112-like protein OS=Homo sapiens GN=TRMT112 PE=1 SV=1;Isoform of Q9UI30, Multifunctional methyltransferase subunit TRM112-like protein OS=Homo sapiens GN=TRMT112 PE=1 SV=1;Isoform of Q9UI30, Multifunctional methyltransferase subunit TRM112-like protein OS=Homo sapiens GN=TRMT112 PE=1 SV=1	34.6	3	0.022	GPVEGYEENEEFLR+VEWSAFLEAADNLR
110	sp|Q16637-2|SMN_HUMAN sp|Q16637-3|SMN_HUMAN sp|Q16637-4|SMN_HUMAN sp|Q16637|SMN_HUMAN tr|A0A0G2JRX5|A0A0G2JRX5_HUMAN tr|A0A0G2JRY6|A0A0G2JRY6_HUMAN tr|B4DP61|B4DP61_HUMAN tr|E7EQZ4|E7EQZ4_HUMAN tr|H0YBZ9|H0YBZ9_HUMAN	1	Isoform of Q16637, Isoform SMN-delta5 of Survival motor neuron protein OS=Homo sapiens GN=SMN1;Isoform of Q16637, Isoform SMN-delta7 of Survival motor neuron protein OS=Homo sapiens GN=SMN1;Isoform of Q16637, Isoform SMN-delta57 of Survival motor neuron protein OS=Homo sapiens GN=SMN1;Survival motor neuron protein OS=Homo sapiens GN=SMN1 PE=1 SV=1;Isoform of Q16637, Survival motor neuron protein …	12.6	3	0.024	SAPWNSFLPPPPPMPGPR
993a	sp|Q9UET6-2|TRM7_HUMAN sp|Q9UET6|TRM7_HUMAN	1	Isoform of Q9UET6, Isoform 2 of Putative tRNA (cytidine(32)/guanosine(34)-2'-O)-methyltransferase OS=Homo sapiens GN=FTSJ1;Putative tRNA (cytidine(32)/guanosine(34)-2'-O)-methyltransferase OS=Homo sapiens GN=FTSJ1 PE=1 SV=2	8.9	3	0.023	LLQLDKEFQLFQGVTR+SYPLDLEGGSEYK
992a	sp|Q9UDR5|AASS_HUMAN tr|F8WAH1|F8WAH1_HUMAN	1	Alpha-aminoadipic semialdehyde synthase, mitochondrial OS=Homo sapiens GN=AASS PE=1 SV=1;Isoform of Q9UDR5, Alpha-aminoadipic semialdehyde synthase, mitochondrial OS=Homo sapiens GN=AASS PE=1 SV=1	4.6	3	0.022	VLVLGSGYISEPVLEYLSR+YAEIYGISSAHTLLR
985a	sp|Q9P2R7-2|SUCB1_HUMAN sp|Q9P2R7|SUCB1_HUMAN tr|Q5T9Q5|Q5T9Q5_HUMAN	1	Isoform of Q9P2R7, Isoform 2 of Succinyl-CoA ligase [ADP-forming] subunit beta, mitochondrial OS=Homo sapiens GN=SUCLA2;Succinyl-CoA ligase [ADP-forming] subunit beta, mitochondrial OS=Homo sapiens GN=SUCLA2 PE=1 SV=3;Isoform of Q9P2R7, Succinyl-CoA ligase [ADP-forming] subunit beta, mitochondrial (Fragment) OS=Homo sapiens GN=SUCLA2 PE=1 SV=1	6.4	3	0.022	INFDSNSAYR+IVFSPEEAK+LYSIFIK
981a	sp|Q9P2B7|CFA97_HUMAN	1	Cilia- and flagella-associated protein 97 OS=Homo sapiens GN=CFAP97 PE=1 SV=2	8.1	3	0.022	HVSGITLLSPK+NVNSNTGMQTTENYLTEKGNER+STLGQYSPLR
972a	sp|Q9NXR1-2|NDE1_HUMAN sp|Q9NXR1|NDE1_HUMAN tr|X5DR54|X5DR54_HUMAN	1	Isoform of Q9NXR1, Isoform 2 of Nuclear distribution protein nudE homolog 1 OS=Homo sapiens GN=NDE1;Nuclear distribution protein nudE homolog 1 OS=Homo sapiens GN=NDE1 PE=1 SV=2;Isoform of Q9NXR1, Nuclear distribution protein nudE homolog 1 (Fragment) OS=Homo sapiens GN=NDE1 PE=1 SV=1	11.3	3	0.022	ISALNIVGDLLR+QELAVQQKQEKPR+QISALEDDLAQTK
968a	sp|Q9NVV4-2|PAPD1_HUMAN sp|Q9NVV4|PAPD1_HUMAN	1	Isoform of Q9NVV4, Isoform 2 of Poly(A) RNA polymerase, mitochondrial OS=Homo sapiens GN=MTPAP;Poly(A) RNA polymerase, mitochondrial OS=Homo sapiens GN=MTPAP PE=1 SV=1	11.7	3	0.02	EQNKPDSSPLYIQNPFETSLNISK+FAIETVK+IALTSSELLYIYGALDSR+ISGNFLMEFQVK+NLLESLK
961a	sp|Q9NTG7|SIR3_HUMAN tr|E9PM75|E9PM75_HUMAN	1	NAD-dependent protein deacetylase sirtuin-3, mitochondrial OS=Homo sapiens GN=SIRT3 PE=1 SV=2;Isoform of Q9NTG7, NAD-dependent protein deacetylase sirtuin-3, mitochondrial OS=Homo sapiens GN=SIRT3 PE=1 SV=1	11	3	0.022	LSLQDVAELIR+LYTQNIDGLER+RQPRAAAPSFFFSSIK
935a	sp|Q9H267|VP33B_HUMAN	1	Vacuolar protein sorting-associated protein 33B OS=Homo sapiens GN=VPS33B PE=1 SV=2	6.6	3	0.023	AGLLTEQAPGDTLTAVESK+DQLIYLLEQLPGKK+IIEQVLER
928a	sp|Q9C0D3|ZY11B_HUMAN	1	Protein zyg-11 homolog B OS=Homo sapiens GN=ZYG11B PE=1 SV=2	7.3	3	0.024	LLADVTHLLLK+NSLLDDLHSAILK+VLESFPTESSIQQK+VSGEANETQIAEALKR
917a	sp|Q9BXW9-1|FACD2_HUMAN sp|Q9BXW9-3|FACD2_HUMAN sp|Q9BXW9|FACD2_HUMAN	1	Isoform of Q9BXW9, Isoform 1 of Fanconi anemia group D2 protein OS=Homo sapiens GN=FANCD2;Isoform of Q9BXW9, Isoform 3 of Fanconi anemia group D2 protein OS=Homo sapiens GN=FANCD2;Fanconi anemia group D2 protein OS=Homo sapiens GN=FANCD2 PE=1 SV=2	3.8	3	0.024	AIEEIAGVGVPELINSPK+LLLGIDILQPAIIK+SHIANEVEENDSIFVK
909a	sp|Q9BV44|THUM3_HUMAN	1	THUMP domain-containing protein 3 OS=Homo sapiens GN=THUMPD3 PE=1 SV=1	7.5	3	0.023	AANNIASLLTK+DFGGAVQDYFK+TGSVDIIVTDLPFGKR
1	sp|A1L0T0|ILVBL_HUMAN tr|E9PJS0|E9PJS0_HUMAN tr|E9PL44|E9PL44_HUMAN tr|M0R026|M0R026_HUMAN tr|M0R1B5|M0R1B5_HUMAN	1	Acetolactate synthase-like protein OS=Homo sapiens GN=ILVBL PE=1 SV=2;Isoform of A1L0T0, Acetolactate synthase-like protein (Fragment) OS=Homo sapiens GN=ILVBL PE=1 SV=1;Isoform of A1L0T0, Acetolactate synthase-like protein (Fragment) OS=Homo sapiens GN=ILVBL PE=1 SV=1;Isoform of A1L0T0, Acetolactate synthase-like protein OS=Homo sapiens GN=ILVBL PE=1 SV=1;Isoform of A1L0T0, Acetolactate synthase…	28.3	3	0.023	LSGTVGVAAVTAGPGLTNTVTAVK+NAQMAQSPILLLGGAASTLLQNR
889b	sp|P55036|PSMD4_HUMAN tr|H0Y3Y9|H0Y3Y9_HUMAN	0.9999	26S proteasome non-ATPase regulatory subunit 4 OS=Homo sapiens GN=PSMD4 PE=1 SV=1;Isoform of P55036, 26S proteasome non-ATPase regulatory subunit 4 (Fragment) OS=Homo sapiens GN=PSMD4 PE=1 SV=1	13.5	3	0.01	AAAASAAEAGIATTGTEDSDDALLK+RAAAASAAEAGIATTGTEDSDDALLK
554a	sp|P60660-2|MYL6_HUMAN sp|P60660|MYL6_HUMAN tr|B7Z6Z4|B7Z6Z4_HUMAN tr|F8VPF3|F8VPF3_HUMAN tr|F8VZU9|F8VZU9_HUMAN tr|F8W180|F8W180_HUMAN tr|F8W1R7|F8W1R7_HUMAN tr|G3V1V0|G3V1V0_HUMAN tr|G3V1Y7|G3V1Y7_HUMAN tr|G8JLA2|G8JLA2_HUMAN tr|J3KND3|J3KND3_HUMAN	0.9999	Isoform of P60660, Isoform Smooth muscle of Myosin light polypeptide 6 OS=Homo sapiens GN=MYL6;Myosin light polypeptide 6 OS=Homo sapiens GN=MYL6 PE=1 SV=2;Isoform of P60660, Myosin light polypeptide 6 OS=Homo sapiens GN=MYL6 PE=1 SV=1;Isoform of P60660, Myosin light polypeptide 6 (Fragment) OS=Homo sapiens GN=MYL6 PE=1 SV=1;Isoform of P60660, Myosin light polypeptide 6 OS=Homo sapiens GN=MYL6 PE…	38.8	3	0.02	HVLVTLGEK+NKDQGTYEDYVEGLR+VLDFEHFLPMLQTVAK
1126a	sp|Q9UHW5-2|GPN3_HUMAN sp|Q9UHW5-3|GPN3_HUMAN sp|Q9UHW5|GPN3_HUMAN	0.9999	Isoform of Q9UHW5, Isoform 2 of GPN-loop GTPase 3 OS=Homo sapiens GN=GPN3;Isoform of Q9UHW5, Isoform 3 of GPN-loop GTPase 3 OS=Homo sapiens GN=GPN3;GPN-loop GTPase 3 OS=Homo sapiens GN=GPN3 PE=1 SV=2	11.6	3	0.023	ELIEVDDVMEDDSLR+FLDPDMYSLLEDSTSDLR
1122a	sp|Q9NUJ3|T11L1_HUMAN tr|E9PJ55|E9PJ55_HUMAN	0.9999	T-complex protein 11-like protein 1 OS=Homo sapiens GN=TCP11L1 PE=1 SV=1;Isoform of Q9NUJ3, T-complex protein 11-like protein 1 OS=Homo sapiens GN=TCP11L1 PE=1 SV=1	4.3	3	0.016	EIFSVLDLMK+FVTVEELLETAR
1117a	sp|Q9GZN7|ROGDI_HUMAN tr|K7EPS3|K7EPS3_HUMAN	0.9999	Protein rogdi homolog OS=Homo sapiens GN=ROGDI PE=1 SV=1;Isoform of Q9GZN7, Protein rogdi homolog (Fragment) OS=Homo sapiens GN=ROGDI PE=1 SV=7	14.6	3	0.023	GVLTLQGDALSQADVNLK+LTTPATLTLPEIAASGLTR
1113a	sp|Q8WXG6-2|MADD_HUMAN sp|Q8WXG6-3|MADD_HUMAN sp|Q8WXG6-4|MADD_HUMAN sp|Q8WXG6-5|MADD_HUMAN sp|Q8WXG6-8|MADD_HUMAN sp|Q8WXG6|MADD_HUMAN tr|A0A0A0MRB5|A0A0A0MRB5_HUMAN	0.9999	Isoform of Q8WXG6, Isoform 2 of MAP kinase-activating death domain protein OS=Homo sapiens GN=MADD;Isoform of Q8WXG6, Isoform 3 of MAP kinase-activating death domain protein OS=Homo sapiens GN=MADD;Isoform of Q8WXG6, Isoform 4 of MAP kinase-activating death domain protein OS=Homo sapiens GN=MADD;Isoform of Q8WXG6, Isoform 5 of MAP kinase-activating death domain protein OS=Homo sapiens GN=MADD;Iso…	4.7	3	0.022	ASSPNSTVSNTSTEGFGGIMSFASSLYR+FMHNQVFIELNHIK+GVFVLEEFVPEIK+KSQISADSGVSLTSSSQR
1103a	sp|P55060-3|XPO2_HUMAN sp|P55060-4|XPO2_HUMAN sp|P55060|XPO2_HUMAN	0.9999	Isoform of P55060, Isoform 3 of Exportin-2 OS=Homo sapiens GN=CSE1L;Isoform of P55060, Isoform 4 of Exportin-2 OS=Homo sapiens GN=CSE1L;Exportin-2 OS=Homo sapiens GN=CSE1L PE=1 SV=3	4.6	3	0.018	AADEEAFEDNSEEYIRR+FQSGDFHVINGVLR+SANVNEFPVLK
1101a	sp|P36578|RL4_HUMAN	0.9999	60S ribosomal protein L4 OS=Homo sapiens GN=RPL4 PE=1 SV=5	12.6	3	0.019	IEEVPELPLVVEDKVEGYKK+NIPGITLLNVSK+QPYAVSELAGHQTSAESWGTGR
1094a	sp|O14939-4|PLD2_HUMAN sp|O14939|PLD2_HUMAN	0.9999	Isoform of O14939, Isoform PLD2B of Phospholipase D2 OS=Homo sapiens GN=PLD2;Phospholipase D2 OS=Homo sapiens GN=PLD2 PE=1 SV=2	4.7	3	0.021	FLEDESLLPPLGSK+LLTMSFYR+VHPLVFAPGVPVTAQVVGTER
1092	sp|Q9UI12-2|VATH_HUMAN sp|Q9UI12|VATH_HUMAN tr|G3V126|G3V126_HUMAN	0.9999	Isoform of Q9UI12, Isoform 2 of V-type proton ATPase subunit H OS=Homo sapiens GN=ATP6V1H;V-type proton ATPase subunit H OS=Homo sapiens GN=ATP6V1H PE=1 SV=1;Isoform of Q9UI12, ATPase, H+ transporting, lysosomal 50/57kDa, V1 subunit H, isoform CRA_c OS=Homo sapiens GN=ATP6V1H PE=1 SV=1	9.5	3	0.022	LGESVQDLSSFDEYSSELK+LLEVSDDPQVLAVAAHDVGEYVR
1090	sp|Q9BT25-2|HAUS8_HUMAN sp|Q9BT25-3|HAUS8_HUMAN sp|Q9BT25|HAUS8_HUMAN	0.9999	Isoform of Q9BT25, Isoform 2 of HAUS augmin-like complex subunit 8 OS=Homo sapiens GN=HAUS8;Isoform of Q9BT25, Isoform 3 of HAUS augmin-like complex subunit 8 OS=Homo sapiens GN=HAUS8;HAUS augmin-like complex subunit 8 OS=Homo sapiens GN=HAUS8 PE=1 SV=3	15.8	3	0.015	KSPDLSEAMEMMESQTLLLTLLSVK+SFAQVLELSAEASK+TFATALDTTRHELPVR
1088	sp|Q92621|NU205_HUMAN	0.9999	Nuclear pore complex protein Nup205 OS=Homo sapiens GN=NUP205 PE=1 SV=3	2	3	0.017	LAWALALR+TWTLELSPELASMTTR+VLTLVSQIDVNNEFEK
1086	sp|Q8TBP6|S2540_HUMAN	0.9999	Solute carrier family 25 member 40 OS=Homo sapiens GN=SLC25A40 PE=1 SV=1	8	3	0.018	FGAVTVISPLELIR+NGFSGLFSGLIPR
1079	sp|Q53GS9-2|SNUT2_HUMAN sp|Q53GS9-3|SNUT2_HUMAN sp|Q53GS9|SNUT2_HUMAN tr|A0A087X1B2|A0A087X1B2_HUMAN tr|B9A018|B9A018_HUMAN	0.9999	Isoform of Q53GS9, Isoform 2 of U4/U6.U5 tri-snRNP-associated protein 2 OS=Homo sapiens GN=USP39;Isoform of Q53GS9, Isoform 3 of U4/U6.U5 tri-snRNP-associated protein 2 OS=Homo sapiens GN=USP39;U4/U6.U5 tri-snRNP-associated protein 2 OS=Homo sapiens GN=USP39 PE=1 SV=2;Isoform of Q53GS9, U4/U6.U5 tri-snRNP-associated protein 2 OS=Homo sapiens GN=USP39 PE=1 SV=1;Isoform of Q53GS9, U4/U6.U5 tri-snRN…	4.1	3	0.016	ANDYANAVLQALSNVPPLR
1078	sp|Q16204|CCDC6_HUMAN	0.9999	Coiled-coil domain-containing protein 6 OS=Homo sapiens GN=CCDC6 PE=1 SV=2	15.2	3	0.022	AEQEEEFISNTLFK+EKIDLENTLEQEQEALVNR+TVSSPIPYTPSPSSSRPISPGLSYASHTVGFTPPTSLTR
1076	sp|Q13217|DNJC3_HUMAN tr|X6R9L0|X6R9L0_HUMAN	0.9999	DnaJ homolog subfamily C member 3 OS=Homo sapiens GN=DNAJC3 PE=1 SV=1;Isoform of Q13217, DnaJ homolog subfamily C member 3 OS=Homo sapiens GN=DNAJC3 PE=1 SV=1	12.8	3	0.02	LIESAEELIR+LLAAGQLADALSQFHAAVDGDPDNYIAYYR+SWNSWQGFNPFSSGGPFR
1075	sp|P84098|RL19_HUMAN tr|J3KTE4|J3KTE4_HUMAN tr|J3QL15|J3QL15_HUMAN tr|J3QR09|J3QR09_HUMAN	0.9999	60S ribosomal protein L19 OS=Homo sapiens GN=RPL19 PE=1 SV=1;Isoform of P84098, Ribosomal protein L19 OS=Homo sapiens GN=RPL19 PE=1 SV=1;Isoform of P84098, Ribosomal protein L19 (Fragment) OS=Homo sapiens GN=RPL19 PE=1 SV=1;Isoform of P84098, Ribosomal protein L19 OS=Homo sapiens GN=RPL19 PE=1 SV=1	14.1	3	0.023	KVWLDPNETNEIANANSR+VWLDPNETNEIANANSR
1070	sp|P14866-2|HNRPL_HUMAN sp|P14866|HNRPL_HUMAN tr|M0QXS5|M0QXS5_HUMAN	0.9999	Isoform of P14866, Isoform 2 of Heterogeneous nuclear ribonucleoprotein L OS=Homo sapiens GN=HNRNPL;Heterogeneous nuclear ribonucleoprotein L OS=Homo sapiens GN=HNRNPL PE=1 SV=2;Isoform of P14866, Heterogeneous nuclear ribonucleoprotein L (Fragment) OS=Homo sapiens GN=HNRNPL PE=1 SV=1	6.8	3	0.022	LNVFKNDQDTWDYTNPNLSGQGDPGSNPNKR+NDQDTWDYTNPNLSGQGDPGSNPNKR
937a	sp|Q9H2V7-2|SPNS1_HUMAN sp|Q9H2V7-3|SPNS1_HUMAN sp|Q9H2V7|SPNS1_HUMAN tr|H3BMF4|H3BMF4_HUMAN tr|H3BR82|H3BR82_HUMAN	0.9999	Isoform of Q9H2V7, Isoform 2 of Protein spinster homolog 1 OS=Homo sapiens GN=SPNS1;Isoform of Q9H2V7, Isoform 3 of Protein spinster homolog 1 OS=Homo sapiens GN=SPNS1;Protein spinster homolog 1 OS=Homo sapiens GN=SPNS1 PE=1 SV=1;Isoform of Q9H2V7, Protein spinster homolog 1 OS=Homo sapiens GN=SPNS1 PE=1 SV=1;Isoform of Q9H2V7, Protein spinster homolog 1 (Fragment) OS=Homo sapiens GN=SPNS1 PE=1 S…	6.8	3	0.024	HSDLPPLNPTSWWADLR+SEEPEVPDQEGLQR
1154a	sp|Q9NR50|EI2BG_HUMAN	0.9998	Translation initiation factor eIF-2B subunit gamma OS=Homo sapiens GN=EIF2B3 PE=1 SV=1	12.8	3	0.016	HLVGVDSLIGPETQIGEK+RVNEVIVGNDQLMEI+YIVDFLMENGSITSIRSELIPYLVR
1149a	sp|Q8N7R7-2|CCYL1_HUMAN sp|Q8N7R7-3|CCYL1_HUMAN sp|Q8N7R7|CCYL1_HUMAN tr|H7C0P7|H7C0P7_HUMAN	0.9998	Isoform of Q8N7R7, Isoform 2 of Cyclin-Y-like protein 1 OS=Homo sapiens GN=CCNYL1;Isoform of Q8N7R7, Isoform 3 of Cyclin-Y-like protein 1 OS=Homo sapiens GN=CCNYL1;Cyclin-Y-like protein 1 OS=Homo sapiens GN=CCNYL1 PE=1 SV=2;Isoform of Q8N7R7, Cyclin-Y-like protein 1 (Fragment) OS=Homo sapiens GN=CCNYL1 PE=1 SV=1	19.7	3	0.018	RIVLGAILLASK+SLADDNNLNFLFAPLSK
1144a	sp|P48556|PSMD8_HUMAN tr|R4GMR5|R4GMR5_HUMAN	0.9998	26S proteasome non-ATPase regulatory subunit 8 OS=Homo sapiens GN=PSMD8 PE=1 SV=2;Isoform of P48556, 26S proteasome non-ATPase regulatory subunit 8 OS=Homo sapiens GN=PSMD8 PE=1 SV=1	17.4	3	0.021	GWVLGPNNYYSFASQQQKPEDTTIPSTELAK+ILFFNTPK+ILFFNTPKK+VAEFHTELER
1143a	sp|P17612-2|KAPCA_HUMAN sp|P17612|KAPCA_HUMAN	0.9998	Isoform of P17612, Isoform 2 of cAMP-dependent protein kinase catalytic subunit alpha OS=Homo sapiens GN=PRKACA;cAMP-dependent protein kinase catalytic subunit alpha OS=Homo sapiens GN=PRKACA PE=1 SV=2	11.4	3	0.019	ILQAVNFPFLVK+KWESPAQNTAHLDQFER+NLLQVDLTKR
1136	sp|Q8IXW5-2|RPAP2_HUMAN sp|Q8IXW5|RPAP2_HUMAN	0.9998	Isoform of Q8IXW5, Isoform 2 of Putative RNA polymerase II subunit B1 CTD phosphatase RPAP2 OS=Homo sapiens GN=RPAP2;Putative RNA polymerase II subunit B1 CTD phosphatase RPAP2 OS=Homo sapiens GN=RPAP2 PE=1 SV=1	6.2	3	0.021	ESQNSLDESLPFR+SQDSEEHDSTFPLIDSSSQNQIR
1130	sp|P42224-2|STAT1_HUMAN sp|P42224|STAT1_HUMAN tr|J3KPM9|J3KPM9_HUMAN	0.9998	Isoform of P42224, Isoform Beta of Signal transducer and activator of transcription 1-alpha/beta OS=Homo sapiens GN=STAT1;Signal transducer and activator of transcription 1-alpha/beta OS=Homo sapiens GN=STAT1 PE=1 SV=2;Isoform of P42224, Signal transducer and activator of transcription OS=Homo sapiens GN=STAT1 PE=1 SV=1	4.1	3	0.018	LLGPNASPDGLIPWTR+VMAAENIPENPLK
1129	sp|O00311|CDC7_HUMAN	0.9998	Cell division cycle 7-related protein kinase OS=Homo sapiens GN=CDC7 PE=1 SV=1	6.8	3	0.021	ASDDLTALAQIMTIR+ITAEEALLHPFFK+RPYTNAQIQIK
1178a	sp|Q9Y3B2|EXOS1_HUMAN tr|B1AMU7|B1AMU7_HUMAN	0.9997	Exosome complex component CSL4 OS=Homo sapiens GN=EXOSC1 PE=1 SV=1;Isoform of Q9Y3B2, Exosome complex component CSL4 (Fragment) OS=Homo sapiens GN=EXOSC1 PE=1 SV=2	15.2	3	0.019	SFRPGDIVLAK+SSENGALPVVSVVR
1171a	sp|Q8NFV4|ABHDB_HUMAN	0.9997	Protein ABHD11 OS=Homo sapiens GN=ABHD11 PE=1 SV=1	12.1	3	0.02	GGAEPRPLPLSYR+LIAVDISPVESTGVSHFATYVAAMR
1168a	sp|P54764-2|EPHA4_HUMAN sp|P54764|EPHA4_HUMAN tr|E9PG71|E9PG71_HUMAN	0.9997	Isoform of P54764, Isoform 2 of Ephrin type-A receptor 4 OS=Homo sapiens GN=EPHA4;Ephrin type-A receptor 4 OS=Homo sapiens GN=EPHA4 PE=1 SV=1;Isoform of P54764, Ephrin type-A receptor 4 OS=Homo sapiens GN=EPHA4 PE=1 SV=1	2.8	3	0.022	TYVDPFTYEDPNQAVR+WTAPEAIAYR
1167a	sp|P10909-2|CLUS_HUMAN sp|P10909-3|CLUS_HUMAN sp|P10909-4|CLUS_HUMAN sp|P10909-5|CLUS_HUMAN sp|P10909|CLUS_HUMAN tr|H0YAS8|H0YAS8_HUMAN	0.9997	Isoform of P10909, Isoform 2 of Clusterin OS=Homo sapiens GN=CLU;Isoform of P10909, Isoform 3 of Clusterin OS=Homo sapiens GN=CLU;Isoform of P10909, Isoform 4 of Clusterin OS=Homo sapiens GN=CLU;Isoform of P10909, Isoform 5 of Clusterin OS=Homo sapiens GN=CLU;Clusterin OS=Homo sapiens GN=CLU PE=1 SV=1;Isoform of P10909, Clusterin (Fragment) OS=Homo sapiens GN=CLU PE=1 SV=1	14.6	3	0.019	LFDSDPITVTVPVEVSR+VTTVASHTSDSDVPSGVTEVVVK
1164	sp|Q9NX24|NHP2_HUMAN tr|D6RC52|D6RC52_HUMAN tr|D6RCB9|D6RCB9_HUMAN tr|J3QSY4|J3QSY4_HUMAN	0.9997	H/ACA ribonucleoprotein complex subunit 2 OS=Homo sapiens GN=NHP2 PE=1 SV=1;Isoform of Q9NX24, H/ACA ribonucleoprotein complex subunit 2 (Fragment) OS=Homo sapiens GN=NHP2 PE=1 SV=1;Isoform of Q9NX24, H/ACA ribonucleoprotein complex subunit 2 (Fragment) OS=Homo sapiens GN=NHP2 PE=1 SV=1;Isoform of Q9NX24, H/ACA ribonucleoprotein complex subunit 2 OS=Homo sapiens GN=NHP2 PE=1 SV=1	21.1	3	0.015	TYQELLVNQNPIAQPLASR
1160	sp|P48651-2|PTSS1_HUMAN sp|P48651-3|PTSS1_HUMAN sp|P48651|PTSS1_HUMAN	0.9997	Isoform of P48651, Isoform 2 of Phosphatidylserine synthase 1 OS=Homo sapiens GN=PTDSS1;Isoform of P48651, Isoform 3 of Phosphatidylserine synthase 1 OS=Homo sapiens GN=PTDSS1;Phosphatidylserine synthase 1 OS=Homo sapiens GN=PTDSS1 PE=1 SV=1	9	3	0.021	AVLQFTPASWTYVR+ILFIGGITAPTVR
1159	sp|P19447|ERCC3_HUMAN	0.9997	TFIIH basal transcription factor complex helicase XPB subunit OS=Homo sapiens GN=ERCC3 PE=1 SV=1	5.6	3	0.016	LAGMEEEDLAFSTKEEQQQLLQK+VLAATDLDAEEEVVAGEFGSR
1033b	sp|Q8TDD1-2|DDX54_HUMAN sp|Q8TDD1|DDX54_HUMAN	0.9997	Isoform of Q8TDD1, Isoform 2 of ATP-dependent RNA helicase DDX54 OS=Homo sapiens GN=DDX54;ATP-dependent RNA helicase DDX54 OS=Homo sapiens GN=DDX54 PE=1 SV=2	2.3	3	0.019	ALIISPTR+QEQQEGPVGPAPSRPALQEK
1190a	sp|Q9UBL3-2|ASH2L_HUMAN sp|Q9UBL3-3|ASH2L_HUMAN sp|Q9UBL3|ASH2L_HUMAN tr|F5H8F7|F5H8F7_HUMAN	0.9996	Isoform of Q9UBL3, Isoform 2 of Set1/Ash2 histone methyltransferase complex subunit ASH2 OS=Homo sapiens GN=ASH2L;Isoform of Q9UBL3, Isoform 3 of Set1/Ash2 histone methyltransferase complex subunit ASH2 OS=Homo sapiens GN=ASH2L;Set1/Ash2 histone methyltransferase complex subunit ASH2 OS=Homo sapiens GN=ASH2L PE=1 SV=1;Isoform of Q9UBL3, Set1/Ash2 histone methyltransferase complex subunit ASH2 OS=…	7.6	3	0.023	FGLLDQDLSNIGPAYDNQK+LGWSQPLGNLQAPLGYDK
1186a	sp|Q6NZ36-2|FAP20_HUMAN sp|Q6NZ36-3|FAP20_HUMAN sp|Q6NZ36-4|FAP20_HUMAN sp|Q6NZ36-5|FAP20_HUMAN sp|Q6NZ36|FAP20_HUMAN tr|H7C2E6|H7C2E6_HUMAN tr|H7C361|H7C361_HUMAN	0.9996	Isoform of Q6NZ36, Isoform 2 of Fanconi anemia core complex-associated protein 20 OS=Homo sapiens GN=FAAP20;Isoform of Q6NZ36, Isoform 3 of Fanconi anemia core complex-associated protein 20 OS=Homo sapiens GN=FAAP20;Isoform of Q6NZ36, Isoform 4 of Fanconi anemia core complex-associated protein 20 OS=Homo sapiens GN=FAAP20;Isoform of Q6NZ36, Isoform 5 of Fanconi anemia core complex-associated prot…	26.5	3	0.02	LWAELLR+TVSPELILDHEVPSLPAFPGQEPR+VEQQPSVEGAAALR
1185a	sp|P23246|SFPQ_HUMAN	0.9996	Splicing factor, proline- and glutamine-rich OS=Homo sapiens GN=SFPQ PE=1 SV=2	6.5	3	0.019	FAQHGTFEYEYSQR+FGQGGAGPVGGQGPR+LFVGNLPADITEDEFKR
1191	sp|O00487|PSDE_HUMAN	0.9995	26S proteasome non-ATPase regulatory subunit 14 OS=Homo sapiens GN=PSMD14 PE=1 SV=1	9.4	3	0.013	AVAVVVDPIQSVK+AVEEEDKMTPEQLAIK
1199a	sp|Q9P0U3-2|SENP1_HUMAN sp|Q9P0U3|SENP1_HUMAN	0.9994	Isoform of Q9P0U3, Isoform 2 of Sentrin-specific protease 1 OS=Homo sapiens GN=SENP1;Sentrin-specific protease 1 OS=Homo sapiens GN=SENP1 PE=1 SV=2	5.9	3	0.021	NGNQDEVLSEAFR+SAAYNPSYYSDNPSSDSFLGSGDLR
1206a	sp|Q5BKY9|F133B_HUMAN	0.9993	Protein FAM133B OS=Homo sapiens GN=FAM133B PE=1 SV=1	13.4	3	0.019	ALAEFEEK+SSESSMSETESDSK+VAYMNPIAMAR
432c	sp|Q9BU23-2|LMF2_HUMAN sp|Q9BU23-3|LMF2_HUMAN sp|Q9BU23|LMF2_HUMAN	0.9992	Isoform of Q9BU23, Isoform 2 of Lipase maturation factor 2 OS=Homo sapiens GN=LMF2;Isoform of Q9BU23, Isoform 3 of Lipase maturation factor 2 OS=Homo sapiens GN=LMF2;Lipase maturation factor 2 OS=Homo sapiens GN=LMF2 PE=1 SV=2	3	3	0.018	GRWQQLWETPTLLWEAPR+TLETLIR+WQQLWETPTLLWEAPR
1207	sp|P04731|MT1A_HUMAN	0.9992	Metallothionein-1A OS=Homo sapiens GN=MT1A PE=1 SV=2	21.3	3	0.016	KSCCSCCPMSCAK+SCCSCCPMSCAK
289a	sp|O43390-2|HNRPR_HUMAN sp|O43390-4|HNRPR_HUMAN sp|O43390|HNRPR_HUMAN	0.9991	Isoform of O43390, Isoform 2 of Heterogeneous nuclear ribonucleoprotein R OS=Homo sapiens GN=HNRNPR;Isoform of O43390, Isoform 4 of Heterogeneous nuclear ribonucleoprotein R OS=Homo sapiens GN=HNRNPR;Heterogeneous nuclear ribonucleoprotein R OS=Homo sapiens GN=HNRNPR PE=1 SV=1	8.2	3	0.016	ADGYNQPDSKR+AGPIWDLR+NLATTVTEEILEK+TGYTLDVTTGQR
1220a	sp|O43813|LANC1_HUMAN tr|E9PHS0|E9PHS0_HUMAN	0.999	LanC-like protein 1 OS=Homo sapiens GN=LANCL1 PE=1 SV=1;Isoform of O43813, LanC-like protein 1 (Fragment) OS=Homo sapiens GN=LANCL1 PE=1 SV=1	14.3	3	0.017	ELLQQMER+IGYIYALLFVNK+LTPEFSQR
1195a	sp|Q9BRJ6|CG050_HUMAN tr|C9JQV0|C9JQV0_HUMAN	0.999	Uncharacterized protein C7orf50 OS=Homo sapiens GN=C7orf50 PE=1 SV=1;Isoform of Q9BRJ6, Uncharacterized protein C7orf50 (Fragment) OS=Homo sapiens GN=C7orf50 PE=1 SV=1	22.4	3	0.018	ASAEGPLLGPEAAPSGEGAGSKGEAVLRPGLDAEPELSPEEQR+GEAVLRPGLDAEPELSPEEQR
1224	sp|Q6RW13-2|ATRAP_HUMAN sp|Q6RW13|ATRAP_HUMAN	0.9988	Isoform of Q6RW13, Isoform 2 of Type-1 angiotensin II receptor-associated protein OS=Homo sapiens GN=AGTRAP;Type-1 angiotensin II receptor-associated protein OS=Homo sapiens GN=AGTRAP PE=1 SV=1	19.1	3	0.018	SAYQTIDSAEAPADPFAVPEGR+SAYQTIDSAEAPADPFAVPEGRSQDARGY
462b	sp|P26232-2|CTNA2_HUMAN sp|P26232-3|CTNA2_HUMAN sp|P26232-5|CTNA2_HUMAN sp|P26232|CTNA2_HUMAN	0.9985	Isoform of P26232, Isoform 2 of Catenin alpha-2 OS=Homo sapiens GN=CTNNA2;Isoform of P26232, Isoform 3 of Catenin alpha-2 OS=Homo sapiens GN=CTNNA2;Isoform of P26232, Isoform 5 of Catenin alpha-2 OS=Homo sapiens GN=CTNNA2;Catenin alpha-2 OS=Homo sapiens GN=CTNNA2 PE=1 SV=5	4.1	3	0.016	LLEPLVTQVTTLVNTSNK+TSVQTEDDQLIAGQSAR
1238a	sp|Q8TEB7|RN128_HUMAN	0.9983	E3 ubiquitin-protein ligase RNF128 OS=Homo sapiens GN=RNF128 PE=1 SV=1	8.4	3	0.014	GASGAVIFNFPGTR+GTKILQSIQRGIQVTMVIEVGK
360a	sp|P04899-4|GNAI2_HUMAN sp|P04899|GNAI2_HUMAN	0.9981	Isoform of P04899, Isoform sGi2 of Guanine nucleotide-binding protein G(i) subunit alpha-2 OS=Homo sapiens GN=GNAI2;Guanine nucleotide-binding protein G(i) subunit alpha-2 OS=Homo sapiens GN=GNAI2 PE=1 SV=3	4.2	3	0.011	IAQSDYIPTQQDVLR+ILLLGAGESGK
1244	sp|Q8TDN4-2|CABL1_HUMAN sp|Q8TDN4-4|CABL1_HUMAN sp|Q8TDN4|CABL1_HUMAN	0.9979	Isoform of Q8TDN4, Isoform 2 of CDK5 and ABL1 enzyme substrate 1 OS=Homo sapiens GN=CABLES1;Isoform of Q8TDN4, Isoform 4 of CDK5 and ABL1 enzyme substrate 1 OS=Homo sapiens GN=CABLES1;CDK5 and ABL1 enzyme substrate 1 OS=Homo sapiens GN=CABLES1 PE=1 SV=2	12.7	3	0.017	RVLIFPSYMTTVIDYVKPSDLK+TVSYTQFLLPTNAFGAR
1250	sp|Q96DZ1-2|ERLEC_HUMAN sp|Q96DZ1-3|ERLEC_HUMAN sp|Q96DZ1|ERLEC_HUMAN	0.9976	Isoform of Q96DZ1, Isoform 2 of Endoplasmic reticulum lectin 1 OS=Homo sapiens GN=ERLEC1;Isoform of Q96DZ1, Isoform 3 of Endoplasmic reticulum lectin 1 OS=Homo sapiens GN=ERLEC1;Endoplasmic reticulum lectin 1 OS=Homo sapiens GN=ERLEC1 PE=1 SV=1	7.9	3	0.017	ALPQLSDDIPFR+ELLEPLFK+INIHEYYLGNMLAK
1257a	sp|Q8WWZ8|OIT3_HUMAN	0.997	Oncoprotein-induced transcript 3 protein OS=Homo sapiens GN=OIT3 PE=1 SV=2	15.6	3	0.017	DSLYFGIEPVVHVSGLESLVESCFATPTSK+RGAGGEDSAGLQGQTLTGGPIRIDWED+SDGKTCEDVEGCHNNNGGCSHSCLGSEK
247b	sp|Q9BWD3|F127B_HUMAN	0.9966	Protein FAM127B OS=Homo sapiens GN=FAM127B PE=1 SV=3	26.5	3	0.015	ESPLLNDYR+LTGPALQWVIPYIR+VTFLITR
1383	tr|A0A0U1RRL7|A0A0U1RRL7_HUMAN	0.9918	Protein MMP24-AS1 OS=Homo sapiens GN=MMP24-AS1 PE=4 SV=1	36.6	3	0.017	GAPEPAQTQPQPQPQPAAPEGPEQPR
1380	sp|Q9Y5S9-2|RBM8A_HUMAN sp|Q9Y5S9|RBM8A_HUMAN	0.9918	Isoform of Q9Y5S9, Isoform 2 of RNA-binding protein 8A OS=Homo sapiens GN=RBM8A;RNA-binding protein 8A OS=Homo sapiens GN=RBM8A PE=1 SV=1	11	3	0.021	MREDYDSVEQDGDEPGPQR
1323	sp|Q13087-2|PDIA2_HUMAN sp|Q13087|PDIA2_HUMAN	0.9918	Isoform of Q13087, Isoform 2 of Protein disulfide-isomerase A2 OS=Homo sapiens GN=PDIA2;Protein disulfide-isomerase A2 OS=Homo sapiens GN=PDIA2 PE=1 SV=2	2.3	3	0.021	QLLPVLLLLLLR
1301	sp|P05386|RLA1_HUMAN	0.9918	60S acidic ribosomal protein P1 OS=Homo sapiens GN=RPLP1 PE=1 SV=1	14	3	0.02	AAGVNVEPFWPGLFAK
1298	sp|O95674|CDS2_HUMAN	0.9918	Phosphatidate cytidylyltransferase 2 OS=Homo sapiens GN=CDS2 PE=1 SV=1	4.3	3	0.018	AESAPLPVSADDTPEVLNR
1389a	sp|O75143-2|ATG13_HUMAN sp|O75143-3|ATG13_HUMAN sp|O75143-4|ATG13_HUMAN sp|O75143-5|ATG13_HUMAN sp|O75143|ATG13_HUMAN	0.9916	Isoform of O75143, Isoform 2 of Autophagy-related protein 13 OS=Homo sapiens GN=ATG13;Isoform of O75143, Isoform 3 of Autophagy-related protein 13 OS=Homo sapiens GN=ATG13;Isoform of O75143, Isoform 4 of Autophagy-related protein 13 OS=Homo sapiens GN=ATG13;Isoform of O75143, Isoform 5 of Autophagy-related protein 13 OS=Homo sapiens GN=ATG13;Autophagy-related protein 13 OS=Homo sapiens GN=ATG13 P…	7.5	3	0.017	EGGVPLAPNQPVHGTQADQER+INLAFMSTR
354g	sp|Q9NSB2|KRT84_HUMAN	0.9909	Keratin, type II cuticular Hb4 OS=Homo sapiens GN=KRT84 PE=2 SV=2	7.2	3	0.009	FASFIDK+LLEGEESR+QDMARQLCEYQELMNAKLGLDIEIATYR
1404a	sp|Q9Y4F3-3|MARF1_HUMAN sp|Q9Y4F3-4|MARF1_HUMAN sp|Q9Y4F3|MARF1_HUMAN tr|F8VVB8|F8VVB8_HUMAN	0.9906	Isoform of Q9Y4F3, Isoform 2 of Meiosis arrest female protein 1 OS=Homo sapiens GN=KIAA0430;Isoform of Q9Y4F3, Isoform 3 of Meiosis arrest female protein 1 OS=Homo sapiens GN=KIAA0430;Meiosis arrest female protein 1 OS=Homo sapiens GN=KIAA0430 PE=1 SV=6;Isoform of Q9Y4F3, Meiosis arrest female protein 1 OS=Homo sapiens GN=KIAA0430 PE=1 SV=1	4.5	3	0.015	LFPAVPLPDIR+MMEGNGTENSCSR+QVSPLLASQSWSSRSMSPNLLNR
1406	sp|O15234|CASC3_HUMAN tr|J3QSC4|J3QSC4_HUMAN	0.9901	Protein CASC3 OS=Homo sapiens GN=CASC3 PE=1 SV=2;Isoform of O15234, Protein CASC3 (Fragment) OS=Homo sapiens GN=CASC3 PE=1 SV=1	21.7	3	0.024	LAEEVPPPPEGLIPAPPVPETTPTPPTK
289b	sp|O60506-2|HNRPQ_HUMAN sp|O60506-3|HNRPQ_HUMAN sp|O60506-4|HNRPQ_HUMAN sp|O60506|HNRPQ_HUMAN tr|B7Z645|B7Z645_HUMAN	0.9885	Isoform of O60506, Isoform 2 of Heterogeneous nuclear ribonucleoprotein Q OS=Homo sapiens GN=SYNCRIP;Isoform of O60506, Isoform 3 of Heterogeneous nuclear ribonucleoprotein Q OS=Homo sapiens GN=SYNCRIP;Isoform of O60506, Isoform 4 of Heterogeneous nuclear ribonucleoprotein Q OS=Homo sapiens GN=SYNCRIP;Heterogeneous nuclear ribonucleoprotein Q OS=Homo sapiens GN=SYNCRIP PE=1 SV=2;Isoform of O60506…	7.1	3	0.015	AGPIWDLR+DLFEDELVPLFEK+TGYTLDVTTGQR
1444	sp|P33527-2|MRP1_HUMAN sp|P33527-3|MRP1_HUMAN sp|P33527-4|MRP1_HUMAN sp|P33527-5|MRP1_HUMAN sp|P33527-6|MRP1_HUMAN sp|P33527-7|MRP1_HUMAN sp|P33527-8|MRP1_HUMAN sp|P33527-9|MRP1_HUMAN sp|P33527|MRP1_HUMAN tr|A0A0A0MS99|A0A0A0MS99_HUMAN tr|I3L4X2|I3L4X2_HUMAN	0.9876	Isoform of P33527, Isoform 2 of Multidrug resistance-associated protein 1 OS=Homo sapiens GN=ABCC1;Isoform of P33527, Isoform 3 of Multidrug resistance-associated protein 1 OS=Homo sapiens GN=ABCC1;Isoform of P33527, Isoform 4 of Multidrug resistance-associated protein 1 OS=Homo sapiens GN=ABCC1;Isoform of P33527, Isoform 5 of Multidrug resistance-associated protein 1 OS=Homo sapiens GN=ABCC1;Iso…	2.8	3	0.018	FKITIIPQDPVLFSGSLR+VIVLDKGEIQEYGAPSDLLQQR
1445	sp|Q6P9H4|CNKR3_HUMAN tr|C9IZX4|C9IZX4_HUMAN	0.9871	Connector enhancer of kinase suppressor of ras 3 OS=Homo sapiens GN=CNKSR3 PE=1 SV=1;Isoform of Q6P9H4, Connector enhancer of kinase suppressor of ras 3 OS=Homo sapiens GN=CNKSR3 PE=1 SV=1	6.1	3	0.017	IPPIIEESSSPPYR+SSSTEPSLLVSWFTR
451b	sp|P30154-2|2AAB_HUMAN sp|P30154-4|2AAB_HUMAN sp|P30154-5|2AAB_HUMAN sp|P30154|2AAB_HUMAN	0.986	Isoform of P30154, Isoform 2 of Serine/threonine-protein phosphatase 2A 65 kDa regulatory subunit A beta isoform OS=Homo sapiens GN=PPP2R1B;Isoform of P30154, Isoform 4 of Serine/threonine-protein phosphatase 2A 65 kDa regulatory subunit A beta isoform OS=Homo sapiens GN=PPP2R1B;Isoform of P30154, Isoform 5 of Serine/threonine-protein phosphatase 2A 65 kDa regulatory subunit A beta isoform OS=Hom…	6.8	3	0.019	IGPILDTNALQGEVKPVLQK+LSTIALALGVER
1503	sp|Q15058|KIF14_HUMAN	0.9821	Kinesin-like protein KIF14 OS=Homo sapiens GN=KIF14 PE=1 SV=1	4.6	3	0.012	DKTFTVQTTWSSMKLSMMIQEANAISSK+TAMIATISPAASNIEETLSTLRYANQARLIVNIAK+TIADSLINSFLK
1565	sp|P35637-2|FUS_HUMAN sp|P35637|FUS_HUMAN tr|H3BPE7|H3BPE7_HUMAN	0.9701	Isoform of P35637, Isoform Short of RNA-binding protein FUS OS=Homo sapiens GN=FUS;RNA-binding protein FUS OS=Homo sapiens GN=FUS PE=1 SV=1;Isoform of P35637, RNA-binding protein FUS OS=Homo sapiens GN=FUS PE=1 SV=1	7.8	3	0.014	AAIDWFDGKEFSGNPIK+APKPDGPGGGPGGSHMGGNYGDDR
360d	sp|P08754|GNAI3_HUMAN	0.9439	Guanine nucleotide-binding protein G(k) subunit alpha OS=Homo sapiens GN=GNAI3 PE=1 SV=3	4.2	3	0.01	ILLLGAGESGK+ISQSNYIPTQQDVLR
1650	sp|Q9Y4F5-2|C170B_HUMAN sp|Q9Y4F5-3|C170B_HUMAN sp|Q9Y4F5|C170B_HUMAN tr|J3KQR7|J3KQR7_HUMAN	0.9397	Isoform of Q9Y4F5, Isoform 2 of Centrosomal protein of 170 kDa protein B OS=Homo sapiens GN=CEP170B;Isoform of Q9Y4F5, Isoform 3 of Centrosomal protein of 170 kDa protein B OS=Homo sapiens GN=CEP170B;Centrosomal protein of 170 kDa protein B OS=Homo sapiens GN=CEP170B PE=1 SV=4;Isoform of Q9Y4F5, Centrosomal protein of 170 kDa protein B OS=Homo sapiens GN=CEP170B PE=1 SV=1	2.3	3	0.017	ETETALAALEAR+KPLAAPGDGEGLGQTAQPSPPAR
360e	sp|P63096|GNAI1_HUMAN	0.8855	Guanine nucleotide-binding protein G(i) subunit alpha-1 OS=Homo sapiens GN=GNAI1 PE=1 SV=2	4.2	3	0.008	IAQPNYIPTQQDVLR+ILLLGAGESGK
904a	sp|Q9BTW9-4|TBCD_HUMAN sp|Q9BTW9-5|TBCD_HUMAN sp|Q9BTW9|TBCD_HUMAN tr|J3KR97|J3KR97_HUMAN	1	Isoform of Q9BTW9, Isoform 4 of Tubulin-specific chaperone D OS=Homo sapiens GN=TBCD;Isoform of Q9BTW9, Isoform 5 of Tubulin-specific chaperone D OS=Homo sapiens GN=TBCD;Tubulin-specific chaperone D OS=Homo sapiens GN=TBCD PE=1 SV=2;Isoform of Q9BTW9, Tubulin-specific chaperone D OS=Homo sapiens GN=TBCD PE=1 SV=1	4.9	2	0.016	ALHNLAQQAPEFSATQVFPR+LGVKLVQRLGLTFLKPK
98	sp|Q13685|AAMP_HUMAN tr|C9JEH3|C9JEH3_HUMAN tr|C9JG97|C9JG97_HUMAN tr|C9JTS3|C9JTS3_HUMAN	1	Angio-associated migratory cell protein OS=Homo sapiens GN=AAMP PE=1 SV=2;Isoform of Q13685, Angio-associated migratory cell protein OS=Homo sapiens GN=AAMP PE=1 SV=1;Isoform of Q13685, Angio-associated migratory cell protein OS=Homo sapiens GN=AAMP PE=1 SV=1;Isoform of Q13685, Angio-associated migratory cell protein (Fragment) OS=Homo sapiens GN=AAMP PE=1 SV=7	13.9	2	0.016	APVLLAGTADGNTWMWK+AVVGYEDGTIR
868a	sp|Q96RQ1|ERGI2_HUMAN tr|A0A087WU02|A0A087WU02_HUMAN tr|H0YI50|H0YI50_HUMAN tr|H0YI58|H0YI58_HUMAN	1	Endoplasmic reticulum-Golgi intermediate compartment protein 2 OS=Homo sapiens GN=ERGIC2 PE=1 SV=2;Isoform of Q96RQ1, Endoplasmic reticulum-Golgi intermediate compartment protein 2 OS=Homo sapiens GN=ERGIC2 PE=1 SV=1;Isoform of Q96RQ1, Endoplasmic reticulum-Golgi intermediate compartment protein 2 (Fragment) OS=Homo sapiens GN=ERGIC2 PE=1 SV=1;Isoform of Q96RQ1, Endoplasmic reticulum-Golgi interm…	25.2	2	0.016	IAIDHNQMFQYFITVVPTK+IDHLSFGELVPAIINPLDGTEK
864a	sp|Q96NW4|ANR27_HUMAN	1	Ankyrin repeat domain-containing protein 27 OS=Homo sapiens GN=ANKRD27 PE=1 SV=2	2.4	2	0.016	ADLIPLLLK+ESSEEPLAPSDPFSLK
848a	sp|Q96FV9|THOC1_HUMAN tr|A0A087WWS1|A0A087WWS1_HUMAN tr|R4GMN4|R4GMN4_HUMAN	1	THO complex subunit 1 OS=Homo sapiens GN=THOC1 PE=1 SV=1;Isoform of Q96FV9, THO complex subunit 1 OS=Homo sapiens GN=THOC1 PE=1 SV=1;Isoform of Q96FV9, THO complex subunit 1 (Fragment) OS=Homo sapiens GN=THOC1 PE=1 SV=1	12.5	2	0.016	SSNYVLTDEQSLWIEDTTK+SVYQLLSENPPDGER
834a	sp|Q969Y2-2|GTPB3_HUMAN sp|Q969Y2-3|GTPB3_HUMAN sp|Q969Y2-4|GTPB3_HUMAN sp|Q969Y2|GTPB3_HUMAN	1	Isoform of Q969Y2, Isoform 2 of tRNA modification GTPase GTPBP3, mitochondrial OS=Homo sapiens GN=GTPBP3;Isoform of Q969Y2, Isoform 3 of tRNA modification GTPase GTPBP3, mitochondrial OS=Homo sapiens GN=GTPBP3;Isoform of Q969Y2, Isoform 4 of tRNA modification GTPase GTPBP3, mitochondrial OS=Homo sapiens GN=GTPBP3;tRNA modification GTPase GTPBP3, mitochondrial OS=Homo sapiens GN=GTPBP3 PE=1 SV=2	7.4	2	0.016	EGVGPVEQEGVRR+SSGAPAPGSGATIFALSSGQGR
827a	sp|Q92844|TANK_HUMAN	1	TRAF family member-associated NF-kappa-B activator OS=Homo sapiens GN=TANK PE=1 SV=2	9.9	2	0.016	GAPSITSVTPR+GPQQPIWKPFPNQDSDSVVLSGTDSELHIPR
826a	sp|Q92797|SYMPK_HUMAN	1	Symplekin OS=Homo sapiens GN=SYMPK PE=1 SV=2	4.7	2	0.017	EAPAGPLEEDDLEPLTLAPAPAPRPPQDLIGLR+KAILTMTQLY+VVLEAPLITESALEVVR
823a	sp|Q8WXX7-2|AUTS2_HUMAN sp|Q8WXX7-5|AUTS2_HUMAN sp|Q8WXX7|AUTS2_HUMAN tr|A0A087WVB5|A0A087WVB5_HUMAN tr|Q75MD7|Q75MD7_HUMAN	1	Isoform of Q8WXX7, Isoform 2 of Autism susceptibility gene 2 protein OS=Homo sapiens GN=AUTS2;Isoform of Q8WXX7, Isoform 5 of Autism susceptibility gene 2 protein OS=Homo sapiens GN=AUTS2;Autism susceptibility gene 2 protein OS=Homo sapiens GN=AUTS2 PE=1 SV=1;Isoform of Q8WXX7, Autism susceptibility gene 2 protein OS=Homo sapiens GN=AUTS2 PE=1 SV=1;Isoform of Q8WXX7, Autism susceptibility gene 2 …	9	2	0.017	DGPSVQNFSNPHEPWNR+TPPSFPTPPPWLKPGELER+TPPTAALSAPPPLISTLGGRPVSPR
818a	sp|Q8WVM8-2|SCFD1_HUMAN sp|Q8WVM8-3|SCFD1_HUMAN sp|Q8WVM8|SCFD1_HUMAN	1	Isoform of Q8WVM8, Isoform 2 of Sec1 family domain-containing protein 1 OS=Homo sapiens GN=SCFD1;Isoform of Q8WVM8, Isoform 3 of Sec1 family domain-containing protein 1 OS=Homo sapiens GN=SCFD1;Sec1 family domain-containing protein 1 OS=Homo sapiens GN=SCFD1 PE=1 SV=4	7.3	2	0.016	SKLEDIANAALAASAVTQVAK+VNLEESSGVENSPAGARPK
812a	sp|Q8TF01|PNISR_HUMAN	1	Arginine/serine-rich protein PNISR OS=Homo sapiens GN=PNISR PE=1 SV=2	4	2	0.016	QRSPIALPVKQEPPQIDAVK+TPNETTSVLEPK
798a	sp|Q8N5N7|RM50_HUMAN	1	39S ribosomal protein L50, mitochondrial OS=Homo sapiens GN=MRPL50 PE=1 SV=2	22.2	2	0.016	EVFGSSLPSNWQDISLEDSR+VRDVLDFYNVPIQDR
790a	sp|Q8N0Z3|SPICE_HUMAN	1	Spindle and centriole-associated protein 1 OS=Homo sapiens GN=SPICE1 PE=1 SV=1	4.7	2	0.016	LQPEESTETLDSSYVVGHVLNSR+NFPAHIFEPAVLLTPPR
789a	sp|Q8IZ07|AN13A_HUMAN	1	Ankyrin repeat domain-containing protein 13A OS=Homo sapiens GN=ANKRD13A PE=1 SV=3	4.2	2	0.016	ELQGQNVEAVDPR+VYTVNNVNVITK
88	sp|Q10588|BST1_HUMAN tr|A6NC48|A6NC48_HUMAN	1	ADP-ribosyl cyclase/cyclic ADP-ribose hydrolase 2 OS=Homo sapiens GN=BST1 PE=1 SV=2;Isoform of Q10588, ADP-ribosyl cyclase/cyclic ADP-ribose hydrolase 2 OS=Homo sapiens GN=BST1 PE=1 SV=1	6.6	2	0.016	LLQLLLQLLLLLLLLAAGGAR
781a	sp|Q8IUH4|ZDH13_HUMAN	1	Palmitoyltransferase ZDHHC13 OS=Homo sapiens GN=ZDHHC13 PE=1 SV=3	5.3	2	0.016	GAVVDQLGGDLNSTPLHWAIR+VIGPEPTGFLLK
765a	sp|Q7Z4G4-2|TRM11_HUMAN sp|Q7Z4G4-3|TRM11_HUMAN sp|Q7Z4G4|TRM11_HUMAN tr|K7ENP1|K7ENP1_HUMAN	1	Isoform of Q7Z4G4, Isoform 2 of tRNA (guanine(10)-N2)-methyltransferase homolog OS=Homo sapiens GN=TRMT11;Isoform of Q7Z4G4, Isoform 3 of tRNA (guanine(10)-N2)-methyltransferase homolog OS=Homo sapiens GN=TRMT11;tRNA (guanine(10)-N2)-methyltransferase homolog OS=Homo sapiens GN=TRMT11 PE=1 SV=1;Isoform of Q7Z4G4, tRNA (guanine(10)-N2)-methyltransferase homolog OS=Homo sapiens GN=TRMT11 PE=1 SV=1	11.7	2	0.016	IDALEFLPFEGK+SPFWILSIPSEDIAR
757a	sp|Q6ZW31-2|SYDE1_HUMAN sp|Q6ZW31|SYDE1_HUMAN tr|M0QXZ8|M0QXZ8_HUMAN	1	Isoform of Q6ZW31, Isoform 2 of Rho GTPase-activating protein SYDE1 OS=Homo sapiens GN=SYDE1;Rho GTPase-activating protein SYDE1 OS=Homo sapiens GN=SYDE1 PE=1 SV=1;Isoform of Q6ZW31, Rho GTPase-activating protein SYDE1 OS=Homo sapiens GN=SYDE1 PE=1 SV=1	7.1	2	0.016	LTLSEQQEAPATAEPR+VFGLPLPLLVER
85	sp|Q02086-2|SP2_HUMAN sp|Q02086|SP2_HUMAN	1	Isoform of Q02086, Isoform 2 of Transcription factor Sp2 OS=Homo sapiens GN=SP2;Transcription factor Sp2 OS=Homo sapiens GN=SP2 PE=1 SV=3	5.8	2	0.016	VVQAASATLPTVPQKPSQNFQIQAAEPTPTQVYIR
753a	sp|Q6UX07|DHR13_HUMAN	1	Dehydrogenase/reductase SDR family member 13 OS=Homo sapiens GN=DHRS13 PE=2 SV=1	5.6	2	0.016	EAFNLLLR+TAVVTGANSGIGK
719a	sp|Q5PRF9|SMAG2_HUMAN tr|A0A087WZT0|A0A087WZT0_HUMAN tr|M0QZ22|M0QZ22_HUMAN	1	Protein Smaug homolog 2 OS=Homo sapiens GN=SAMD4B PE=1 SV=1;Isoform of Q5PRF9, Protein Smaug homolog 2 OS=Homo sapiens GN=SAMD4B PE=1 SV=1;Isoform of Q5PRF9, Protein Smaug homolog 2 OS=Homo sapiens GN=SAMD4B PE=1 SV=1	4.5	2	0.015	MGLLSPSGIGGVSPR+NALQELQQIIITPIK
713a	sp|Q53ET0|CRTC2_HUMAN	1	CREB-regulated transcription coactivator 2 OS=Homo sapiens GN=CRTC2 PE=1 SV=2	7.5	2	0.016	QAEETAAFEEVMMDIGSTR+SSHYGGSLPNVNQIGSGLAEFQSPLHSPLDSSR
79	sp|P82930|RT34_HUMAN tr|A0A087WUZ8|A0A087WUZ8_HUMAN tr|C9JJ19|C9JJ19_HUMAN	1	28S ribosomal protein S34, mitochondrial OS=Homo sapiens GN=MRPS34 PE=1 SV=2;Isoform of P82930, 28S ribosomal protein S34, mitochondrial OS=Homo sapiens GN=MRPS34 PE=1 SV=1;Isoform of P82930, 28S ribosomal protein S34, mitochondrial OS=Homo sapiens GN=MRPS34 PE=1 SV=2	13.1	2	0.019	AWGILTFK+LLQLLGR+LPLFGLGR
695a	sp|Q15633-2|TRBP2_HUMAN sp|Q15633|TRBP2_HUMAN	1	Isoform of Q15633, Isoform 2 of RISC-loading complex subunit TARBP2 OS=Homo sapiens GN=TARBP2;RISC-loading complex subunit TARBP2 OS=Homo sapiens GN=TARBP2 PE=1 SV=3	9	2	0.015	DGNEVEPDDDHFSIGVGSR+TPISLLQEYGTR
689a	sp|Q15390-2|MTFR1_HUMAN sp|Q15390|MTFR1_HUMAN tr|H0YBZ4|H0YBZ4_HUMAN	1	Isoform of Q15390, Isoform 2 of Mitochondrial fission regulator 1 OS=Homo sapiens GN=MTFR1;Mitochondrial fission regulator 1 OS=Homo sapiens GN=MTFR1 PE=1 SV=2;Isoform of Q15390, Mitochondrial fission regulator 1 (Fragment) OS=Homo sapiens GN=MTFR1 PE=1 SV=1	13.1	2	0.016	SEQDVKPKPVDATDPAALIAEALK+SRPPLQDDLLFFEK
[truncated: 723 more rows]
