# Supplementary material for: Comparative interactome analysis of α-arrestin families in human and Drosophila
Source: eLife. 2024 Jan 25;12:RP88328. doi: 10.7554/eLife.88328 (PMC10945707; doi:10.7554/eLife.88328)
Supplement: Figure 1—source data 1. [file elife-88328-fig1-data1.zip › Human/ARRDC3/interact-ARRDC3_2.prot.tsv]

entry no.	protein	protein probability	protein description	percent coverage	tot indep spectra	percent share of spectrum ids	peptides
420a	sp|P07437|TBB5_HUMAN tr|Q5JP53|Q5JP53_HUMAN	1.0000	Tubulin beta chain OS=Homo sapiens GN=TUBB PE=1 SV=2;Isoform of P07437, Tubulin beta chain OS=Homo sapiens GN=TUBB PE=1 SV=1	56.3	344	0.938	AILVDLEPGTMDSVR+ALTVPELTQQVFDAK+EVDEQMLNVQNK+FPGQLNADLR+FPGQLNADLRK+FWEVISDEHGIDPTGTYHGDSDLQLDR+GHYTEGAELVDSVLDVVR+GHYTEGAELVDSVLDVVRK+IMNTFSVVPSPK+IREEYPDR+IREEYPDRIMNTFSVVPSPK+ISEQFTAMFR+ISVYYNEATGGK+ISVYYNEATGGKYVPR+KLAVNMVPFPR+LAVNMVPFPR+LHFFMPGFAPLTSR+MAVTFIGNSTAIQELFK+MAVTFIGNSTAIQELFKR+MSMKEVDEQMLNVQNK+NSSYFVEWIPNNVK+RISEQFTAMFR+SGPFGQIFRPDNFVFGQSGAGNNWAK+YLTVAAVFR
420b	sp|P68371|TBB4B_HUMAN	1.0000	Tubulin beta-4B chain OS=Homo sapiens GN=TUBB4B PE=1 SV=1	53.9	293	0.542	ALTVPELTQQMFDAK+AVLVDLEPGTMDSVR+EVDEQMLNVQNK+FPGQLNADLR+FPGQLNADLRK+FWEVISDEHGIDPTGTYHGDSDLQLER+GHYTEGAELVDSVLDVVR+GHYTEGAELVDSVLDVVRK+IMNTFSVVPSPK+INVYYNEATGGK+INVYYNEATGGKYVPR+IREEYPDR+IREEYPDRIMNTFSVVPSPK+ISEQFTAMFR+KLAVNMVPFPR+LAVNMVPFPR+LHFFMPGFAPLTSR+MSATFIGNSTAIQELFK+MSATFIGNSTAIQELFKR+MSMKEVDEQMLNVQNK+NSSYFVEWIPNNVK+RISEQFTAMFR+SGPFGQIFRPDNFVFGQSGAGNNWAK+YLTVAAVFR
420c	sp|Q9BVA1|TBB2B_HUMAN	1.0000	Tubulin beta-2B chain OS=Homo sapiens GN=TUBB2B PE=1 SV=1	53.9	284	0.473	AILVDLEPGTMDSVR+ALTVPELTQQMFDSK+EVDEQMLNVQNK+FPGQLNADLR+FPGQLNADLRK+FWEVISDEHGIDPTGSYHGDSDLQLER+GHYTEGAELVDSVLDVVR+GHYTEGAELVDSVLDVVRK+IMNTFSVMPSPK+INVYYNEATGNKYVPR+IREEYPDR+ISEQFTAMFR+KLAVNMVPFPR+LAVNMVPFPR+LHFFMPGFAPLTSR+MSATFIGNSTAIQELFK+MSATFIGNSTAIQELFKR+MSMKEVDEQMLNVQNK+NSSYFVEWIPNNVK+RISEQFTAMFR+SGPFGQIFRPDNFVFGQSGAGNNWAK+YLTVAAIFR
420d	sp|Q13885|TBB2A_HUMAN	1.0000	Tubulin beta-2A chain OS=Homo sapiens GN=TUBB2A PE=1 SV=1	53.0	283	0.463	AILVDLEPGTMDSVR+ALTVPELTQQMFDSK+EVDEQMLNVQNK+FPGQLNADLR+FPGQLNADLRK+FWEVISDEHGIDPTGSYHGDSDLQLER+GHYTEGAELVDSVLDVVR+GHYTEGAELVDSVLDVVRK+IMNTFSVMPSPK+INVYYNEAAGNK+IREEYPDR+ISEQFTAMFR+KLAVNMVPFPR+LAVNMVPFPR+LHFFMPGFAPLTSR+MSATFIGNSTAIQELFK+MSATFIGNSTAIQELFKR+MSMKEVDEQMLNVQNK+NSSYFVEWIPNNVK+RISEQFTAMFR+SGPFGQIFRPDNFVFGQSGAGNNWAK+YLTVAAIFR
5	sp|GFP_AEQVI|	1.0000	sp GFP_AEQVI	74.8	225	1.641	AEVKFEGDTLVNR+AEVKFEGDTLVNRIELK+EDGNILGHK+FEGDTLVNR+FEGDTLVNRIELK+FSVSGEGEGDATYGK+FSVSGEGEGDATYGKLTLK+GEELFTGVVPILVELDGDVNGHK+GIDFKEDGNILGHK+GIDFKEDGNILGHKLEYNYNSHNVYIMADK+HNIEDGSVQLADHYQQNTPIGDGPVLLPDNHYLSTQSALSK+IRHNIEDGSVQLADHYQQNTPIGDGPVLLPDNHYLSTQSALSK+LEYNYNSHNVYIMADK+LEYNYNSHNVYIMADKQK+NGIKVNFK+NGIKVNFKIR+SAMPEGYVQER+TIFFKDDGNYK+TIFFKDDGNYKTR+TRAEVKFEGDTLVNR+YPDHMKQHDFFK
420e	sp|P04350|TBB4A_HUMAN	1.0000	Tubulin beta-4A chain OS=Homo sapiens GN=TUBB4A PE=1 SV=2	50.5	213	0.442	ALTVPELTQQMFDAK+AVLVDLEPGTMDSVR+FPGQLNADLR+FPGQLNADLRK+FWEVISDEHGIDPTGTYHGDSDLQLER+GHYTEGAELVDAVLDVVR+GHYTEGAELVDAVLDVVRK+IMNTFSVVPSPK+INVYYNEATGGNYVPR+IREEFPDRIMNTFSVVPSPK+ISEQFTAMFR+KLAVNMVPFPR+LAVNMVPFPR+LHFFMPGFAPLTSR+MAATFIGNSTAIQELFK+MAATFIGNSTAIQELFKR+NSSYFVEWIPNNVK+RISEQFTAMFR+SGPFGQIFRPDNFVFGQSGAGNNWAK+YLTVAAVFR
420g	sp|Q13509|TBB3_HUMAN tr|A0A0B4J269|A0A0B4J269_HUMAN	1.0000	Tubulin beta-3 chain OS=Homo sapiens GN=TUBB3 PE=1 SV=2;Uncharacterized protein OS=Homo sapiens PE=1 SV=1	32.2	175	0.277	AILVDLEPGTMDSVR+ALTVPELTQQMFDAK+EVDEQMLAIQSK+FPGQLNADLR+FPGQLNADLRK+GHYTEGAELVDSVLDVVR+GHYTEGAELVDSVLDVVRK+IMNTFSVVPSPK+ISEQFTAMFR+KLAVNMVPFPR+LAVNMVPFPR+MSSTFIGNSTAIQELFK+NSSYFVEWIPNNVK+RISEQFTAMFR+YLTVATVFR
642a	sp|P68363|TBA1B_HUMAN	1.0000	Tubulin alpha-1B chain OS=Homo sapiens GN=TUBA1B PE=1 SV=1	55.9	142	0.534	AFVHWYVGEGMEEGEFSEAR+AVFVDLEPTVIDEVR+AVFVDLEPTVIDEVRTGTYR+DVNAAIATIK+DYEEVGVDSVEGEGEEEGEEY+EDMAALEK+EDMAALEKDYEEVGVDSVEGEGEEEGEEY+EIIDLVLDR+EIIDLVLDRIR+FDGALNVDLTEFQTNLVPYPR+FDLMYAK+GDVVPKDVNAAIATIK+GHYTIGKEIIDLVLDR+IHFPLATYAPVISAEK+LDHKFDLMYAK+LDHKFDLMYAKR+LISQIVSSITASLR+LSVDYGK+LSVDYGKK+NLDIERPTYTNLNR+QIFHPEQLITGK+QLFHPEQLITGKEDAANNYAR+RNLDIERPTYTNLNR+TIGGGDDSFNTFFSETGAGK+TIGGGDDSFNTFFSETGAGKHV…
434a	sp|P0DMV8|HS71A_HUMAN sp|P0DMV9|HS71B_HUMAN tr|A0A0G2JIW1|A0A0G2JIW1_HUMAN	1.0000	Heat shock 70 kDa protein 1A OS=Homo sapiens GN=HSPA1A PE=1 SV=1;Heat shock 70 kDa protein 1B OS=Homo sapiens GN=HSPA1B PE=1 SV=1;Isoform of P0DMV9, Heat shock 70 kDa protein 1B OS=Homo sapiens GN=HSPA1B PE=1 SV=1	53.8	140	0.962	AFYPEEISSMVLTK+AQIHDLVLVGGSTR+ATAGDTHLGGEDFDNR+ATAGDTHLGGEDFDNRLVNHFVEEFK+ATAGDTHLGGEDFDNRLVNHFVEEFKR+DAGVIAGLNVLR+DAKLDKAQIHDLVLVGGSTR+DNNLLGR+EIAEAYLGYPVTNAVITVPAYFNDSQR+FELSGIPPAPR+FGDPVVQSDMK+FGDPVVQSDMKHWPFQVINDGDKPK+GGSGSGPTIEEVD+HWPFQVINDGDKPK+IINEPTAAAIAYGLDR+ITITNDK+ITITNDKGR+KFGDPVVQSDMK+KFGDPVVQSDMKHWPFQVINDGDKPK+LDKAQIHDLVLVGGSTR+LLQDFFNGR+LLQDFFNGRDLNK+LSKEEIER+LVNHFVEEFK+LVNHFVEEFKR…
642b	sp|Q71U36-2|TBA1A_HUMAN sp|Q71U36|TBA1A_HUMAN	1.0000	Isoform of Q71U36, Isoform 2 of Tubulin alpha-1A chain OS=Homo sapiens GN=TUBA1A;Tubulin alpha-1A chain OS=Homo sapiens GN=TUBA1A PE=1 SV=1	60.6	138	0.506	AFVHWYVGEGMEEGEFSEAR+AVFVDLEPTVIDEVR+AVFVDLEPTVIDEVRTGTYR+DVNAAIATIK+DYEEVGVDSVEGEGEEEGEEY+EDMAALEK+EDMAALEKDYEEVGVDSVEGEGEEEGEEY+EIIDLVLDR+EIIDLVLDRIR+FDGALNVDLTEFQTNLVPYPR+FDLMYAK+GDVVPKDVNAAIATIK+GHYTIGKEIIDLVLDR+IHFPLATYAPVISAEK+LDHKFDLMYAK+LDHKFDLMYAKR+LIGQIVSSITASLR+LSVDYGK+LSVDYGKK+NLDIERPTYTNLNR+QIFHPEQLITGK+QLFHPEQLITGKEDAANNYAR+RNLDIERPTYTNLNR+TIGGGDDSFNTFFSETGAGK+TIGGGDDSFNTFFSETGAGKHV…
420f	sp|Q9BUF5|TBB6_HUMAN	1.0000	Tubulin beta-6 chain OS=Homo sapiens GN=TUBB6 PE=1 SV=1	55.8	138	0.372	AALVDLEPGTMDSVR+ALTVPELTQQMFDAR+EVDEQMLAIQSK+FPGQLNADLR+FPGQLNADLRK+FWEVISDEHGIDPAGGYVGDSALQLER+GHYTEGAELVDAVLDVVR+GHYTEGAELVDAVLDVVRK+IMNTFSVMPSPK+INVYYNESSSQK+ISEQFSAMFR+KLAVNMVPFPR+LAVNMVPFPR+LHFFMPGFAPLTSR+LTTPTYGDLNHLVSATMSGVTTSLR+MASTFIGNSTAIQELFK+MASTFIGNSTAIQELFKR+NSSYFVEWIPNNVK+SGPFGQLFRPDNFIFGQTGAGNNWAK+YLTVATVFR
11	sp|O14654|IRS4_HUMAN	1.0000	Insulin receptor substrate 4 OS=Homo sapiens GN=IRS4 PE=1 SV=1	32.5	124	0.892	AAAAAAAAAASGAAIPPLIPPR+AAAAAAAAAASGAAIPPLIPPRR+AAVSAFPTDSLER+AFDEDEDDPYVPMRPGVATPLVSSSDYMPMAPQNVSASK+AIGDGEDEMLFTR+AIGDGEDEMLFTRR+ANPLSLDSAR+APDTNKEDDSKDNDSESDYMFMAPGAGAIPK+AVSVPASFFR+DAEIPEGAAR+DVWQVIVKPR+EADSSSDYVNMDFTK+EADSSSDYVNMDFTKR+ESNTPAPSTQGLPDSWGIIAEPR+EVKDAEIPEGAAR+EVSYNWDPK+FVTPSEPVAHSR+GAQDVAGGSNPGAHNPSANLAR+GDNQAGGAAAAAAAPEPPPR+GLDKEVSYNWDPK+GYMMMFPR+HLGLVPLEPGGWLR+HLGLVPLEPGGWLRR+L…
593a	sp|P53621-2|COPA_HUMAN sp|P53621|COPA_HUMAN	1.0000	Isoform of P53621, Isoform 2 of Coatomer subunit alpha OS=Homo sapiens GN=COPA;Coatomer subunit alpha OS=Homo sapiens GN=COPA PE=1 SV=2	40.2	108	0.793	ASNLENSTYDLYTIPK+ASNLENSTYDLYTIPKDADSQNPDAPEGK+ASNLENSTYDLYTIPKDADSQNPDAPEGKR+DADSITLFDVQQK+DADSITLFDVQQKR+DADSQNPDAPEGKR+DMSGHYQNALYLGDVSER+DVAVMQLR+ERPAYAVHGNMLHYVK+EYIVGLSVETER+GFFEGTIASK+GITGVDLFGTTDAVVK+GVNWAAFHPTMPLIVSGADDR+GYPEVALHFVKDEK+ISPLQFR+KDMSGHYQNALYLGDVSER+KGYPEVALHFVKDEK+KKNLSPGAVESDVR+KNLSPGAVESDVR+KYDEVLHMVR+LLELGPKPEVAQQTR+LLHDQVGVIQFGPYK+LLQPPAPIMPLDTNWPLLTVSK+LNDLIQR+LSFLYLI…
434b	sp|P11142|HSP7C_HUMAN	1.0000	Heat shock cognate 71 kDa protein OS=Homo sapiens GN=HSPA8 PE=1 SV=1	52.0	107	0.639	ARFEELNADLFR+DAGTIAGLNVLR+EIAEAYLGK+FDDAVVQSDMK+FEELNADLFR+GTLDPVEK+HWPFMVVNDAGRPK+IINEPTAAAIAYGLDK+IINEPTAAAIAYGLDKK+ITITNDK+ITITNDKGR+LDKSQIHDIVLVGGSTR+LLQDFFNGK+LLQDFFNGKELNK+LYQSAGGMPGGMPGGFPGGGAPPSGGASSGPTIEEVD+MKEIAEAYLGK+MVNHFIAEFK+MVNHFIAEFKR+NQVAMNPTNTVFDAK+NQVAMNPTNTVFDAKR+NSLESYAFNMK+QTQTFTTYSDNQPGVLIQVYEGER+RFDDAVVQSDMK+SFYPEEVSSMVLTK+SINPDEAVAYGAAVQAAILSGDK+SQIHDIVLVGGSTR+STAGDTHLGGE…
314a	sp|O00571|DDX3X_HUMAN	1.0000	ATP-dependent RNA helicase DDX3X OS=Homo sapiens GN=DDX3X PE=1 SV=3	52.9	92	0.557	DKDAYSSFGSR+DLLDLLVEAK+DREEALHQFR+DSLTLVFVETKK+EATKGFYDKDSSGWSSSK+ELAVQIYEEAR+ELAVQIYEEARK+FSGGFGAR+GFGGGGYGGFYNSDGYGGNYNSQGVDWWGN+GFYDKDSSGWSSSK+GLDISNVK+HAIPIIK+HTMMFSATFPK+HVINFDLPSDIEEYVHR+IVEQDTMPPK+IVEQDTMPPKGVR+KQYPISLVLAPTR+LEQELFSGGNTGINFEK+LVDMMER+MLDMGFEPQIR+NINITKDLLDLLVEAK+QEVPSWLENMAYEHHYK+QSSGASSSSFSSSR+QYPISLVLAPTR+RKQYPISLVLAPTR+SFLLDLLNATGK+SPILVATAVAAR+SSFFSDR+TAAFLLPILSQIYSDGP…
1053a	sp|Q9NYF8-2|BCLF1_HUMAN sp|Q9NYF8|BCLF1_HUMAN	1.0000	Isoform of Q9NYF8, Isoform 2 of Bcl-2-associated transcription factor 1 OS=Homo sapiens GN=BCLAF1;Bcl-2-associated transcription factor 1 OS=Homo sapiens GN=BCLAF1 PE=1 SV=2	38.6	84	0.307	AEGEWEDQEALDYFSDKESGK+DRLLASTLVHSVKK+EEEWDPEYTPK+ETGYVVERPSTTK+EYSGFAGVSRPR+FNDSEGDDTEETEDYR+FNDSEGDDTEETEDYRQFR+FTDEESRVFLLDR+GRAEGEWEDQEALDYFSDKESGK+IDISPSTLR+KAEGEPQEESPLK+KAEGEPQEESPLKSK+LKDLFDYSPPLHK+LKETGYVVERPSTTK+LKMAPVPLDDSNRPASLTK+LLASTLVHSVK+LLASTLVHSVKK+MAPVPLDDSNRPASLTK+MIASDSHRPEVK+NTEEEGLKYK+NTPSQHSHSIQHSPER+QKFNDSEGDDTEETEDYR+RIDISPSTLR+RIDISPSTLRK+RPKEEEWDPEYTPK+SAAMTLNER+SIFDHIK…
641a	sp|P68104|EF1A1_HUMAN	1.0000	Elongation factor 1-alpha 1 OS=Homo sapiens GN=EEF1A1 PE=1 SV=1	45.0	83	0.595	EHALLAYTLGVK+EVSTYIK+IGGIGTVPVGR+IGYNPDTVAFVPISGWNGDNMLEPSANMPWFK+KIGYNPDTVAFVPISGWNGDNMLEPSANMPWFK+LPLQDVYK+MDSTEPPYSQK+QLIVGVNK+QLIVGVNKMDSTEPPYSQK+QTVAVGVIK+RYEEIVKEVSTYIK+STTTGHLIYK+SVEMHHEALSEALPGDNVGFNVK+THINIVVIGHVDSGK+TIEKFEK+TIEKFEKEAAEMGK+VETGVLKPGMVVTFAPVNVTTEVK+YEEIVKEVSTYIK+YEEIVKEVSTYIKK+YYVTIIDAPGHR+YYVTIIDAPGHRDFIK
1042a	sp|Q9NVI7-2|ATD3A_HUMAN	1.0000	Isoform of Q9NVI7, Isoform 2 of ATPase family AAA domain-containing protein 3A OS=Homo sapiens GN=ATAD3A	55.8	82	0.419	AEGPGRGDEPSPS+AERENADIIR+ATLNAFLYR+DALNLAQMQEQTLQLEQQSK+DKWSNFDPTGLER+FMLVLASNQPEQFDWAINDR+GEGAGPPPPLPPAQPGAEGGGDR+GLLLFVDEADAFLRK+GPKGEGAGPPPPLPPAQPGAEGGGDR+INEMVHFDLPGQEER+INEMVHFDLPGQEERER+ITVLEALR+KLALHSGMDYAIMTGGDVAPMGREGVTAMHK+KQEESVQKQEAMR+LALHSGMDYAIMTGGDVAPMGR+LAQFDYGR+LFDWANTSR+LGKPSLVR+LKEYEAAVEQLK+LKEYEAAVEQLKSEQIR+LKLAQFDYGR+LLSRPQDALEGVVLSPSLEAR+MYFDKYVLKPATEGK+NILMYGPPGTGK+QQQLLNEE…
1053b	sp|Q9NYF8-3|BCLF1_HUMAN tr|E9PK91|E9PK91_HUMAN	1.0000	Isoform of Q9NYF8, Isoform 3 of Bcl-2-associated transcription factor 1 OS=Homo sapiens GN=BCLAF1;Isoform of Q9NYF8, Bcl-2-associated transcription factor 1 OS=Homo sapiens GN=BCLAF1 PE=1 SV=1	39.1	80	0.279	AEGEWEDQEALDYFSDKESGK+DRLLASTLVHSVKK+ETGYVVERPSTTK+EYSGFAGVSRPR+FNDSEGDDTEETEDYR+FNDSEGDDTEETEDYRQFR+FTDEESRVFLLDR+GRAEGEWEDQEALDYFSDKESGK+GTFHDDRDDGVDYWAK+IDISPSTLR+KAEGEPQEESPLK+KAEGEPQEESPLKSK+LKDLFDYSPPLHK+LKETGYVVERPSTTK+LKMAPVPLDDSNRPASLTK+LLASTLVHSVK+LLASTLVHSVKK+MAPVPLDDSNRPASLTK+MIASDSHRPEVK+NTEEEGLKYK+NTPSQHSHSIQHSPER+QKFNDSEGDDTEETEDYR+RIDISPSTLR+RIDISPSTLRK+SAAMTLNER+SIFDHIKLPQASK+SQE…
425a	sp|P08238|HS90B_HUMAN	1.0000	Heat shock protein HSP 90-beta OS=Homo sapiens GN=HSP90AB1 PE=1 SV=4	39.0	76	0.396	ADLINNLGTIAK+ALLFIPR+EDQTEYLEER+EGLELPEDEEEKKK+ELISNASDALDK+ELISNASDALDKIR+ELKIDIIPNPQER+EQVANSAFVER+GVVDSEDIPLNLSR+HFSVEGQLEFR+HLEINPDHPIVETLR+HNDDEQYAWESSAGGSFTVR+HSQFIGYPITLYLEK+HSQFIGYPITLYLEKER+IDIIPNPQER+IRYESLTDPSKLDSGK+KHLEINPDHPIVETLR+LGLGIDEDEVAAEEPNAAVPDEIPPLEGDEDASR+LGLGIDEDEVAAEEPNAAVPDEIPPLEGDEDASRMEEVD+NPDDITQEEYGEFYK+RAPFDLFENK+RAPFDLFENKK+SIYYITGESK+SIYYITGESKEQVANSAFVER+SLTNDWED…
404a	sp|P04264|K2C1_HUMAN	1.0000	Keratin, type II cytoskeletal 1 OS=Homo sapiens GN=KRT1 PE=1 SV=6	55.3	71	0.508	AEAESLYQSK+AEAESLYQSKYEELQITAGR+AQYEDIAQK+DVDGAYMTK+DYQELMNTK+FASFIDK+FASFIDKVR+FLEQQNQVLQTK+FLEQQNQVLQTKWELLQQVDTSTR+GGGGGGYGSGGSSYGSGGGSYGSGGGGGGGR+GSYGSGGSSYGSGGGSYGSGGGGGGHGSYGSGSSSGGYR+KQISNLQQSISDAEQR+KYEDEINKR+LALDIEIATYR+LDSELKNMQDMVEDYR+LLRDYQELMNTK+LNDLEDALQQAKEDLAR+LRSEIDNVKK+MSGECAPNVSVSVSTSHTTISGGGSR+NKLNDLEDALQQAK+NKLNDLEDALQQAKEDLAR+NKYEDEINKR+NMQDMVEDYR+NSKIEISELNR+QISNLQQSISDAEQR…
271	sp|Q9Y2W1|TR150_HUMAN	1.0000	Thyroid hormone receptor-associated protein 3 OS=Homo sapiens GN=THRAP3 PE=1 SV=2	30.3	71	0.503	ASAVSELSPR+ASESSKPWPDATYGTGSASR+DLVHSNKKEQEFR+DSRPSQAAGDNQGDEAKEQTFSGGTSQDTK+EEEWDPEYTPK+EESTTGFDK+EHHFGSSGMTLHER+ERSPALKSPLQSVVVR+ESEFDDEPK+GSFSDTGLGDGK+IDISPSTFR+KTEELEEESFPER+MDSFDEDLARPSGLLAQER+NREEEWDPEYTPK+QRKTEELEEESFPER+RIDISPSTFRK+SGKWEGLVYAPPGK+SGKWEGLVYAPPGKEK+SIFQHIQSAQSQR+SPALKSPLQSVVVR+SPLQSVVVR+SPPSTGSTYGSSQKEESAASGGAAYTK+SPPSTGSTYGSSQKEESAASGGAAYTKR+SPSELFAQHIVTIVHHVK+SPVGKSPPSTGS…
441a	sp|P10809|CH60_HUMAN	1.0000	60 kDa heat shock protein, mitochondrial OS=Homo sapiens GN=HSPD1 PE=1 SV=2	44.7	68	0.482	ALMLQGVDLLADAVAVTMGPK+GVMLAVDAVIAELKK+GYISPYFINTSK+IGIEIIK+IMQSSSEVGYDAMAGDFVNMVEK+IPAMTIAK+IQEIIEQLDVTTSEYEK+IQEIIEQLDVTTSEYEKEK+IQEIIEQLDVTTSEYEKEKLNER+ISSIQSIVPALEIANAHR+KISSIQSIVPALEIANAHR+LKVGLQVVAVK+LSDGVAVLK+LVQDVANNTNEEAGDGTTTATVLAR+NAGVEGSLIVEK+RIQEIIEQLDVTTSEYEKEK+TLKIPAMTIAK+TLNDELEIIEGMK+TLNDELEIIEGMKFDR+TVIIEQSWGSPK+VGEVIVTK+VGEVIVTKDDAMLLK+VGGTSDVEVNEK+VGGTSDVEVNEKK+VGGTSDVEVNEKKDR+…
314b	sp|P17844|DDX5_HUMAN tr|J3KTA4|J3KTA4_HUMAN	1.0000	Probable ATP-dependent RNA helicase DDX5 OS=Homo sapiens GN=DDX5 PE=1 SV=1;Isoform of P17844, Probable ATP-dependent RNA helicase DDX5 OS=Homo sapiens GN=DDX5 PE=1 SV=1	41.5	66	0.343	APILIATDVASR+DGWPAMGIHGDKSQQERDWVLNEFK+DWVLNEFK+FVINYDYPNSSEDYIHR+GLDVEDVK+HGKAPILIATDVASR+KWNLDELPKFEK+LLQLVEDR+MLDMGFEPQIR+NFYQEHPDLAR+QNFTEPTAIQAQGWPVALSGLDMVGVAQTGSGK+QTLMWSATWPK+QVSDLISVLR+RTAQEVETYRR+SQQERDWVLNEFK+TAQEVETYR+TGTAYTFFTPNNIK+TIVFVETK+TLSYLLPAIVHINHQPFLER+TQNGVYSAANYTNGSFGSNFVSAGIQTSFR+TTYLVLDEADR+TTYLVLDEADRMLDMGFEPQIR+WNLDELPKFEK+YLVLDEADR+YLVLDEADRMLDMGFEPQIR
527a	sp|P38646|GRP75_HUMAN	1.0000	Stress-70 protein, mitochondrial OS=Homo sapiens GN=HSPA9 PE=1 SV=2	44.8	65	0.484	AMQDAEVSKSDIGEVILVGGMTR+AQFEGIVTDLIR+AQFEGIVTDLIRR+ASNGDAWVEAHGK+DAGQISGLNVLR+EMAGDNKLLGQFTLIGIPPAPR+EQQIVIQSSGGLSK+EQQIVIQSSGGLSKDDIENMVK+ETGVDLTKDNMALQR+KSQVFSTAADGQTQVEIK+LFEMAYK+LLGQFTLIGIPPAPR+LYSPSQIGAFVLMK+NAVITVPAYFNDSQR+QAASSLQQASLK+QAVTNPNNTFYATK+QAVTNPNNTFYATKR+RQAVTNPNNTFYATK+RYDDPEVQK+RYDDPEVQKDIK+SDIGEVILVGGMTR+SQVFSTAADGQTQVEIK+STNGDTFLGGEDFDQALLR+TTPSVVAFTADGER+VEAVNMAEGIIHDTETK+V…
425b	sp|P07900-2|HS90A_HUMAN sp|P07900|HS90A_HUMAN	1.0000	Isoform of P07900, Isoform 2 of Heat shock protein HSP 90-alpha OS=Homo sapiens GN=HSP90AA1;Heat shock protein HSP 90-alpha OS=Homo sapiens GN=HSP90AA1 PE=1 SV=5	34.2	65	0.329	ADLINNLGTIAK+AILFVPR+APFDLFENR+DQVANSAFVER+EDQTEYLEER+EGLELPEDEEEKKK+ELISNSSDALDK+ELISNSSDALDKIR+FYEQFSK+GVVDSEDIPLNLSR+HFSVEGQLEFR+HIYYITGETK+HIYYITGETKDQVANSAFVER+HLEINPDHSIIETLR+HNDDEQYAWESSAGGSFTVR+HSQFIGYPITLFVEK+HSQFIGYPITLFVEKER+IRYESLTDPSKLDSGK+KHLEINPDHSIIETLR+LDSGKELHINLIPNKQDR+NPDDITNEEYGEFYK+RAPFDLFENR+SLTNDWEDHLAVK+TLTIVDTGIGMTK+VILHLKEDQTEYLEER+VILHLKEDQTEYLEERR+YESLTDPSKLDSGK+YIDQE…
518b	sp|P13645|K1C10_HUMAN	1.0000	Keratin, type I cytoskeletal 10 OS=Homo sapiens GN=KRT10 PE=1 SV=6	40.2	60	0.368	ADLEMQIESLTEELAYLKK+ALEESNYELEGK+DAEAWFNEK+ELTTEIDNNIEQISSYK+GSLGGGFSSGGFSGGSFSR+IRLENEIQTYR+KDAEAWFNEK+LAADDFR+LASYLDK+LASYLDKVR+LENEIQTYR+LKYENEVALR+NHEEEMKDLR+NVSTGDVNVEMNAAPGVDLTQLLNNMR+QSVEADINGLR+QSVEADINGLRR+SKELTTEIDNNIEQISSYK+SLLEGEGSSGGGGR+SQYEQLAEQNR+SQYEQLAEQNRK+TIDDLKNQILNLTTDNANILLQIDNAR+VLDELTLTK+VTMQNLNDR+VTMQNLNDRLASYLDK+VTMQNLNDRLASYLDKVR+YENEVALR
519a	sp|P35606-2|COPB2_HUMAN sp|P35606|COPB2_HUMAN	1.0000	Isoform of P35606, Isoform 2 of Coatomer subunit beta' OS=Homo sapiens GN=COPB2;Coatomer subunit beta' OS=Homo sapiens GN=COPB2 PE=1 SV=2	41.0	59	0.424	AAESLADPTEYENLFPGLK+AMGDAEIKDGERLPLAVK+DGKNNVAFMSYFLQGK+DNNQFASASLDR+EAFVVEEWVK+EAFVVEEWVKETHADLWPAK+GSNNVALGYDEGSIIVK+HSEVQQANLK+IAYQLAVEAESEQK+IAYQLAVEAESEQKWK+KNWVVTGADDMQIR+KSFKPDFGAESIYGGFLLGVR+LGREEPAMSMDANGK+LNYYVGGEIVTIAHLDR+LPEAAFLAR+NNVAFMSYFLQGK+NVMEEGKDFQPSR+QYPLVTPNEER+QYPLVTPNEERNVMEEGKDFQPSR+SFGSAQEFAWAHDSSEYAIR+SFKPDFGAESIYGGFLLGVR+STAQQELDGKPASPTPVIVASHTANKEEK+SVNGLAFYDWDNTELIR+S…
1106a	sp|Q9Y230|RUVB2_HUMAN	1.0000	RuvB-like 2 OS=Homo sapiens GN=RUVBL2 PE=1 SV=3	53.8	59	0.440	AAGVVLEMIR+ALESDMAPVLIMATNR+AVLIAGQPGTGK+DKVQAGDVITIDK+DKVQAGDVITIDKATGK+EVVHTVSLHEIDVINSR+EYQDAFLFNELK+EYQDAFLFNELKGETMDTS+GLGLDDALEPR+GTEVQVDDIKR+GTSYQSPHGIPIDLLDR+IGLETSLR+IKEETEIIEGEVVEIQIDRPATGTGSK+IRGTSYQSPHGIPIDLLDR+KGTEVQVDDIKR+LLIVSTTPYSEK+LLIVSTTPYSEKDTK+QASQGMVGQLAAR+RAAGVVLEMIR+TEALTQAFR+TQGFLALFSGDTGEIK+TQGFLALFSGDTGEIKSEVR+TTEMETIYDLGTK+VQAGDVITIDK+VYSLFLDESR
692a	sp|Q13263-2|TIF1B_HUMAN sp|Q13263|TIF1B_HUMAN	1.0000	Isoform of Q13263, Isoform 2 of Transcription intermediary factor 1-beta OS=Homo sapiens GN=TRIM28;Transcription intermediary factor 1-beta OS=Homo sapiens GN=TRIM28 PE=1 SV=5	36.3	55	0.393	ADVQSIIGLQR+DHQYQFLEDAVR+FASWALESDNNTALLLSK+FQWDLNAWTK+FSAVLVEPPPMSLPGAGLSSQELSGGPGDGP+IVAERPGTNSTGPAPMAPPR+IVAERPGTNSTGPAPMAPPRAPGPLSK+KLIYFQLHR+LDLDLTADSQPPVFK+LSPPYSSPQEFAQDVGR+LTEDKADVQSIIGLQR+MAILQIMK+MIVDPVEPHGEMK+MNEAFGDTK+QGSGSSQPMEVQEGYGFGSGDDPYSSAEPHVSGVK+QGSGSSQPMEVQEGYGFGSGDDPYSSAEPHVSGVKR+SGEGEVSGLMR+VFPGSTTEDYNLIVIER+VLVNDAQKVTEGQQER+VLVNDAQKVTEGQQERLER+VSLERLDLDLTADSQPPVFK
518a	sp|P35527|K1C9_HUMAN	1.0000	Keratin, type I cytoskeletal 9 OS=Homo sapiens GN=KRT9 PE=1 SV=3	65.8	55	0.397	DIENQYETQITQIEHEVSSSGQEVQSSAK+EIETYHNLLEGGQEDFESSGAGK+FSSSSGYGGGSSR+GFGGASGGGYSSSGGFGGGFGGGSGGGFGGGYGSGFGGFGGFGGGAGGGDGGILTANEK+GGGGSFGYSYGGGSGGGFSASSLGGGFGGGSR+GGSGGSHGGGSGFGGESGGSYGGGEEASGSGGGYGGGSGK+HGVQELEIELQSQLSK+HGVQELEIELQSQLSKK+IKFEMEQNLR+KDIENQYETQITQIEHEVSSSGQEVQSSAK+LASYLDK+LASYLDKVQALEEANNDLENK+MRLEKEIETYHNLLEGGQEDFESSGAGK+MTLDDFR+NHKEEMSQLTGQNSGDVNVEINVAPGK+NHKEEMSQLTGQNSGDVNVEINVAP…
1088a	sp|Q9UJV9|DDX41_HUMAN tr|J3KNN5|J3KNN5_HUMAN	1.0000	Probable ATP-dependent RNA helicase DDX41 OS=Homo sapiens GN=DDX41 PE=1 SV=2;Isoform of Q9UJV9, Probable ATP-dependent RNA helicase DDX41 (Fragment) OS=Homo sapiens GN=DDX41 PE=1 SV=1	52.6	55	0.405	AGAASLDVIQEVEYVKEEAK+ARTDEVPAGGSRSEAEDEDDEDYVPYVPLR+DMIGIAFTGSGK+DVLVATDVASK+EGKKDVLVATDVASK+FPAAILR+GIHHPTPIQIQGIPTILSGR+GITYDDPIK+GITYDDPIKTSWTPPR+GLDFPAIQHVINYDMPEEIENYVHR+GVEAVAIHGGKDQEER+HGVHMMVATPGR+ILESVAEGR+KADVDAIHEYLLLK+KDVLVATDVASK+KDYLAHSSMDF+KGIHHPTPIQIQGIPTILSGR+KYHILVEGDGIPPPIK+LLQEDSSPLLR+LMDLLQK+MIDMGFEGDIR+QLKEEEKILESVAEGR+QTLLFSATMPK+SALVKPVTINVGR+SEAEDEDDEDYVPYVPLR+SGNTGIATTFI…
292a	sp|A3KMH1-3|VWA8_HUMAN sp|A3KMH1|VWA8_HUMAN	1.0000	Isoform of A3KMH1, Isoform 3 of von Willebrand factor A domain-containing protein 8 OS=Homo sapiens GN=VWA8;von Willebrand factor A domain-containing protein 8 OS=Homo sapiens GN=VWA8 PE=1 SV=2	30.9	54	0.383	DGLIVYEDSPLVK+DIYYLPFKDQLK+DLLGQDVFLIGPPGPLR+DTTVQTLTLQPSVKDGLIVYEDSPLVK+DVTPPQTSGYIEVTDLQSK+EIQMSEYDAATYER+ELTLPEQTFMGYWTIGQAR+ENVVVIHPDFR+ETQDPTAQSLAASLSTR+EVEYIALSR+FAQILTR+GNSLTVLDVLEGR+GPALINIQEYPIER+HGKEDPDNMPHVGGNTWAGGTGGR+HLQKFPTEGLSSVVR+IGAVSAPIYNAHEK+IIDGLTGEK+ILPPGEVPLKDIYPK+ISSDQLSSEHLSSAVEQK+IVANSANVNGR+LDAGHTVYQVSQAEK+LILPSEK+LKEELQLSDEQLQKR+LLYSIGANVSAEK+LRETQDPTAQSLAASLSTR+LSQYPNE…
182	sp|Q92616|GCN1_HUMAN	1.0000	eIF-2-alpha kinase activator GCN1 OS=Homo sapiens GN=GCN1 PE=1 SV=6	20.3	54	0.396	AIITALGVER+ALGTLVSHVTLR+ALQAAIQQLAEAQPEATAK+ALVAVLLSR+ASPNTPPGRVDENGPELLPR+AVMSNLSAHGVK+AYSDQAIVNLLK+FVHFIDAPSLALIMPIVQR+GAAYGLAGLVK+GLGILSLK+HLDQIIPR+ILPEIIPILEEGLR+KGVTSILPVLR+LFNDSSPVVLEESWDALNAITK+LLTWVIGTGSPR+LMDEAVLALR+LMPEIVATASK+LSSFWQLIVDEK+LSVADSQAEAK+LTEVLTDSHVK+LTSADALRPSVVSITGPLIR+LYRPPPVLDALGR+MKIDPEAFITR+MTTETASEDDNFGTAQSNK+NAPNDASYDAVR+NLLHSLQSSGIGSK+QAGAEALSQAVAR+QLDDEEVSEFALDGLK…
52	sp|P11021|GRP78_HUMAN	1.0000	78 kDa glucose-regulated protein OS=Homo sapiens GN=HSPA5 PE=1 SV=2	47.7	51	0.390	AKFEELNMDLFR+AVEEKIEWLESHQDADIEDFKAK+DAGTIAGLNVMR+DNHLLGTFDLTGIPPAPR+ELEEIVQPIISK+IDTRNELESYAYSLK+IEIESFYEGEDFSETLTR+IEWLESHQDADIEDFK+IEWLESHQDADIEDFKAK+IINEPTAAAIAYGLDK+IINEPTAAAIAYGLDKR+ITITNDQNR+ITPSYVAFTPEGER+KKELEEIVQPIISK+KSDIDEIVLVGGSTR+KSQIFSTASDNQPTVTIK+KVTHAVVTVPAYFNDAQR+LYGSAGPPPTGEEDTAEKDEL+MKETAEAYLGKK+NELESYAYSLK+NGRVEIIANDQGNR+NQLTSNPENTVFDAK+NQLTSNPENTVFDAKR+SQIFSTASDNQPTVTIK+TFAP…
404b	sp|P05787-2|K2C8_HUMAN sp|P05787|K2C8_HUMAN	1.0000	Isoform of P05787, Isoform 2 of Keratin, type II cytoskeletal 8 OS=Homo sapiens GN=KRT8;Keratin, type II cytoskeletal 8 OS=Homo sapiens GN=KRT8 PE=1 SV=7	70.4	50	0.307	AEAESMYQIK+AEAESMYQIKYEELQSLAGK+AQYEDIANR+ASLEAAIADAEQR+ASLEAAIADAEQRGELAIK+ASLEAAIADAEQRGELAIKDANAK+DGKLVSESSDVLPK+DVDEAYMNKVELESR+ELQSQISDTSVVLSMDNSR+EYQELMNVK+FASFIDK+FASFIDKVR+FLEQQNK+GGLGGGYGGASGMGGITAVTVNQSLLSPLVLEVDPNIQAVR+ISSSSFSR+KYEDEINKR+LALDIEIATYR+LEGLTDEINFLR+LESGMQNMSIHTK+LQAEIEGLK+LQAEIEGLKGQR+LSELEAALQR+LVSESSDVLPK+NKYEDEINKR+QLETLGQEK+QLYEEEIR+SLDMDSIIAEVK+SNMDNMFESYINNLR+SNMDNM…
804a	sp|Q6P2Q9|PRP8_HUMAN	1.0000	Pre-mRNA-processing-splicing factor 8 OS=Homo sapiens GN=PRPF8 PE=1 SV=2	20.3	49	0.344	ADWWTNTAHYNR+ALDIPLVK+ALNMAIPGGPK+ANIPWKVPGLPTPIENMILR+ANPALYVLR+AQIAGYLYGVSPPDNPQVK+ASEMAGPPQMPNDFLSFQDIATEAAHPIR+AVFWDIK+DINLQDEDWNEFNDINK+DTPLYTDNTANGIALLWAPRPFNLR+EELGLIEQAYDNPHEALSR+EQSQLTATQTR+FGDLILK+GPGNPVPGPLAPLPDYMSEEK+GPGNPVPGPLAPLPDYMSEEKLQEK+HDPNMKYELQLANPK+HGDEIITSTTSNYETQTFSSK+IDLTLLNR+IMADNPSWDGEK+ISLIQIFR+ITDAYLDQYLWYEADKR+ITDAYLDQYLWYEADKRR+LLILALER+LNQSQREELGLIEQAYDNPHEALSR+LTL…
609a	sp|P60709|ACTB_HUMAN sp|P63261|ACTG_HUMAN	1.0000	Actin, cytoplasmic 1 OS=Homo sapiens GN=ACTB PE=1 SV=1;Actin, cytoplasmic 2 OS=Homo sapiens GN=ACTG1 PE=1 SV=1	45.9	48	0.279	AVFPSIVGRPR+DLTDYLMK+DLYANTVLSGGTTMYPGIADR+DSYVGDEAQSK+EITALAPSTMK+GYSFTTTAEREIVR+HQGVMVGMGQK+IIAPPER+KDLYANTVLSGGTTMYPGIADR+QEYDESGPSIVHR+SYELPDGQVITIGNER+TTGIVMDSGDGVTHTVPIYEGYALPHAILR+VAPEEHPVLLTEAPLNPK
1108a	sp|Q9Y265|RUVB1_HUMAN	1.0000	RuvB-like 1 OS=Homo sapiens GN=RUVBL1 PE=1 SV=1	48.5	48	0.349	ALESSIAPIVIFASNR+AQTEGINISEEALNHLGEIGTK+AVLLAGPPGTGK+DSIEKEHVEEISELFYDAK+ERVEAGDVIYIEANSGAVKR+GLGLDESGLAK+GTEDITSPHGIPLDLLDR+ILADQQDKYMK+INGKDSIEKEHVEEISELFYDAK+IRAQTEGINISEEALNHLGEIGTK+KTEVLMENFRR+LDPSIFESLQK+LDPSIFESLQKER+QAASGLVGQENAR+QLKLDPSIFESLQK+QLKLDPSIFESLQKER+TALALAIAQELGSK+TEVLMENFR+TEVLMENFRR+TISHVIIGLK+TMLYTPQEMK+VEAGDVIYIEANSGAVK+VEAGDVIYIEANSGAVKR+YSVQLLTPANLLAK
646a	sp|P78527-2|PRKDC_HUMAN sp|P78527|PRKDC_HUMAN	1.0000	Isoform of P78527, Isoform 2 of DNA-dependent protein kinase catalytic subunit OS=Homo sapiens GN=PRKDC;DNA-dependent protein kinase catalytic subunit OS=Homo sapiens GN=PRKDC PE=1 SV=3	12.2	47	0.320	AALSALESFLK+APGLGAFR+AQEPESGLSEETQVK+AYVPALQMAFK+EIFNFVLK+FVPLLPGNR+GIFTSEIGTK+HSSLITPLQAVAQR+HSSLITPLQAVAQRDPIIAK+LGASLAFNNIYR+LGNPIVPLNIR+LLALNSLYSPK+LLEEALLR+LLLQGEADQSLLTFIDK+LLNFLMK+LNESTFDTQITK+LSDFNDITNMLLLK+LSFAVPFR+LVINTEEVFRPYAK+LYSLALHPNAFK+MAVLALLAK+MDPMNIWDDIITNR+MKLSDFNDITNMLLLK+MSTSPEAFLALR+NELEIPGQYDGR+NILAFRDQNILLGTTYR+NLDLAVLELMQSSVDNTK+NLLIFENLIDLKR+NLLTVTSSDEMMK+NLSSNEAISLEEIR…
404c	sp|P35908|K22E_HUMAN	1.0000	Keratin, type II cytoskeletal 2 epidermal OS=Homo sapiens GN=KRT2 PE=1 SV=2	67.1	47	0.314	AQYEEIAQR+FASFIDK+FASFIDKVR+FGGFGGPGGVGGLGGPGGFGPGGYPGGIHEVSVNQSLLQPLNVK+FLEQQNQVLQTK+GFSSGSAVVSGGSR+GGGFGGGSSFGGGSGFSGGGFGGGGFGGGR+GGSGGGGSISGGGYGSGGGSGGR+GGSISGGGYGSGGGK+GSSSGGGYSSGSSSYGSGGR+HGGGGGGFGGGGFGSR+HSSGGGSRGGSSSGGGYGSGGGGSSSVK+KYEDEINKR+LLRDYQELMNVK+MSGDLSSNVTVSVTSSTISSNVASK+NKLNDLEEALQQAKEDLAR+NLDLDSIIAEVK+SISISVAGGGGGFGAAGGFGGR+SKEEAEALYHSK+SKEEAEALYHSKYEELQVTVGR+SLVGLGGTK+TAAENDFVT…
447a	sp|P12236|ADT3_HUMAN	1.0000	ADP/ATP translocase 3 OS=Homo sapiens GN=SLC25A6 PE=1 SV=4	34.2	45	0.197	AAYFGVYDTAK+DFLAGGIAAAISK+EQGVLSFWR+GAWSNVLR+GMGGAFVLVLYDEIK+GMGGAFVLVLYDEIKK+GMLPDPK+GNLANVIR+IPKEQGVLSFWR+LLLQVQHASK+QIFLGGVDKHTQFWR+VKLLLQVQHASK+YFPTQALNFAFK+YFPTQALNFAFKDK+YFPTQALNFAFKDKYK
1042b	sp|Q5T9A4|ATD3B_HUMAN	1.0000	ATPase family AAA domain-containing protein 3B OS=Homo sapiens GN=ATAD3B PE=1 SV=1	34.6	45	0.176	AERENADIIR+DKWSNFDPTGLER+EALNLAQMQEQTLQLEQQSK+GEGAGPPPPLPPAQPGAEGGGDR+GPKGEGAGPPPPLPPAQPGAEGGGDR+ITVLEALR+KLALHSGMDYAIMTGGDVAPMGREGVTAMHK+KQEESVQKQEAMR+LALHSGMDYAIMTGGDVAPMGR+LAQFDYGR+LFDWANTSR+LGKPSLVR+LKEYEAAVEQLK+LKEYEAAVEQLKSEQIR+LKLAQFDYGR+LLSRPQDVLEGVVLSPSLEAR+QQQLLNEENLR+QRYEDQLKQQQLLNEENLR+QTVLESIR+TAGTLFGEGFR+YEDQLKQQQLLNEENLR
631a	sp|P62829|RL23_HUMAN	1.0000	60S ribosomal protein L23 OS=Homo sapiens GN=RPL23 PE=1 SV=1	43.6	44	0.314	DGVFLYFEDNAGVIVNNKGEMK+GSAITGPVAK+LNRLPAAGVGDMVMATVK+LNRLPAAGVGDMVMATVKK+LPAAGVGDMVMATVK+LPAAGVGDMVMATVKK+NLYIISVK+RKDGVFLYFEDNAGVIVNNK
518c	sp|P08727|K1C19_HUMAN	1.0000	Keratin, type I cytoskeletal 19 OS=Homo sapiens GN=KRT19 PE=1 SV=4	66.8	44	0.248	AALEDTLAETEAR+DAEAWFTSR+DKILGATIENSR+DYSHYYTTIQDLRDK+EVAGHTEQLQMSR+FGPGVAFR+FVSSSSSGAYGGGYGGVLTASDGLLAGNEK+GQVGGQVSVEVDSAPGTDLAK+ILGATIENSR+ITMQNLNDR+IVLQIDNAR+LAADDFR+LASYLDK+LASYLDKVR+LEQEIATYR+MSVEADINGLRR+NHEEEISTLR+QSSATSSFGGLGGGSVR+SLLEGQEDHYNNLSASK+SQYEVMAEQNRK+SRLEQEIATYR+TDLEMQIEGLKEELAYLKK+TEELNREVAGHTEQLQMSR+TIQGLEIELQSQLSMK+TKFETEQALR+VLDELTLAR
447b	sp|P05141|ADT2_HUMAN	1.0000	ADP/ATP translocase 2 OS=Homo sapiens GN=SLC25A5 PE=1 SV=7	37.9	44	0.190	AAYFGIYDTAK+DFLAGGVAAAISK+EQGVLSFWR+GAWSNVLR+GMGGAFVLVLYDEIK+GMGGAFVLVLYDEIKK+GMLPDPK+GNLANVIR+IPKEQGVLSFWR+LLLQVQHASK+QIFLGGVDKR+VKLLLQVQHASK+YFPTQALNFAFK+YFPTQALNFAFKDK+YFPTQALNFAFKDKYK+YKQIFLGGVDKR
1055a	sp|Q9NYU2-2|UGGG1_HUMAN sp|Q9NYU2|UGGG1_HUMAN	1.0000	Isoform of Q9NYU2, Isoform 2 of UDP-glucose:glycoprotein glucosyltransferase 1 OS=Homo sapiens GN=UGGT1;UDP-glucose:glycoprotein glucosyltransferase 1 OS=Homo sapiens GN=UGGT1 PE=1 SV=3	30.0	44	0.297	AIWAALQTQTSNAAK+ANPGAWILR+AVYLGELPHDQDVVEYIMNQPNVVPR+DLSQNFPTK+DYLDLTASNNFFVDDYAR+EGETYFDVVAVVDPVTR+EIYDDSFIRPVTFWIVGDFDSPSGR+FTILDSQGK+GQYQGLSQDPNSLSNLDQDLPNNMIHQVPIK+GYYEQTGVGPLPVVLFNGMPFER+HLVESTNEMAPLK+IEYQFFEDR+ILASPVELALVVMK+ILETTTFFQR+IMMLSVLK+IVPEWQDYDQEIK+IYSHDGTDSPPDADEVVIVLNNFK+KEPVYLSGYGVELAIK+KYPYVEVNSILGIDSAYDR+LGIEGLSLHNVLK+LNIQPSEADYAVDIR+NYLSPTFK+QLLYDAIK+TAAVANSMNYLTK+TAVSSELRTE…
571a	sp|P49411|EFTU_HUMAN	1.0000	Elongation factor Tu, mitochondrial OS=Homo sapiens GN=TUFM PE=1 SV=2	50.4	43	0.309	ADAVQDSEMVELVELEIR+AEAGDNLGALVR+DKPHVNVGTIGHVDHGK+DLEKPFLLPVEAVYSVPGR+EHLLLAR+FKKYEEIDNAPEER+GITINAAHVEYSTAAR+GLVMVKPGSIKPHQK+GTVVTGTLER+IILPPEKELAMPGEDLK+KYEEIDNAPEER+LLDAVDTYIPVPAR+LLDAVDTYIPVPARDLEKPFLLPVEAVYSVPGR+QIGVEHVVVYVNK+TIGTGLVTNTLAMTEEEK+TIGTGLVTNTLAMTEEEKNIK+TTLTAAITK+TVVTGIEMFHK+VEAQVYILSK+VEAQVYILSKEEGGR+YEEIDNAPEER
485a	sp|P25705|ATPA_HUMAN	1.0000	ATP synthase subunit alpha, mitochondrial OS=Homo sapiens GN=ATP5A1 PE=1 SV=1	49.9	43	0.300	AVDSLVPIGR+EAYPGDVFYLHSR+EIVTNFLAGFEA+EVAAFAQFGSDLDAATQQLLSR+FENAFLSHVVSQHQALLGTIR+GIRPAINVGLSVSR+GMSLNLEPDNVGVVVFGNDK+HALIIYDDLSK+ILGADTSVDLEETGR+ISVREPMQTGIK+ITKFENAFLSHVVSQHQALLGTIR+LELAQYR+LKEIVTNFLAGFEA+NVQAEEMVEFSSGLK+QGQYSPMAIEEQVAVIYAGVR+QMSLLLR+RTGAIVDVPVGEELLGR+TGAIVDVPVGEELLGR+TGTAEMSSILEER+TSIAIDTIINQK+TSIAIDTIINQKR+VLSIGDGIAR+VVDALGNAIDGK+VVDALGNAIDGKGPIGSK
314c	sp|Q92841|DDX17_HUMAN tr|H3BLZ8|H3BLZ8_HUMAN	1.0000	Probable ATP-dependent RNA helicase DDX17 OS=Homo sapiens GN=DDX17 PE=1 SV=2;Isoform of Q92841, Probable ATP-dependent RNA helicase DDX17 OS=Homo sapiens GN=DDX17 PE=1 SV=1	36.2	42	0.201	APILIATDVASR+DMVGIAQTGSGK+ELAQQVQQVADDYGK+ESAAPAAAPTAEAPPPSVVTRPEPQALPSPAIR+FVINYDYPNSSEDYVHR+GLDVEDVK+GTAYTFFTPGNLK+LIQLMEEIMAEKENK+LTPYEVDELRR+MLDMGFEPQIR+NFYVEHPEVAR+QLAEDFLR+QTLMWSATWPK+SQPERDWVLNEFR+SSQSSSQQFSGIGR+TIIFVETK+TLAYLLPAIVHINHQPYLER+VLEEANQAINPK+WDLSELPK+WDLSELPKFEK+YLVLDEADR+YLVLDEADRMLDMGFEPQIR
758a	sp|Q16531|DDB1_HUMAN	1.0000	DNA damage-binding protein 1 OS=Homo sapiens GN=DDB1 PE=1 SV=1	29.2	41	0.285	ALVSEWKEPQAK+ALYYLQIHPQELR+DLLFILTAK+DPNTYFIVGTAMVYPEEAEPK+EATADDLIKVVEELTR+EMLGGEIIPR+EVKGAVYSMVEFNGK+GAVYSMVEFNGK+GESKDLLFILTAK+IAVMELFRPK+IEVQDTSGGTTALRPSASTQALSSSVSSSK+ILKLPSFELLHK+IVVFQYSDGKLQTVAEK+IVVFQYSDGKLQTVAEKEVK+KTEPATGFIDGDLIESFLDISRPK+LEELHVIDVK+LGKDPNTYFIVGTAMVYPEEAEPK+LLASINSTVR+MQEVVANLQYDDGSGMK+MQEVVANLQYDDGSGMKR+NGIGIHEHASIDLPGIK+SDPNRETDDTLVLSFVGQTR+SVLLLAYKPMEGNFEEIAR+TEPATGF…
503a	sp|P31689|DNJA1_HUMAN	1.0000	DnaJ homolog subfamily A member 1 OS=Homo sapiens GN=DNAJA1 PE=1 SV=2	50.1	41	0.287	EGGAGGGFGSPMDIFDMFFGGGGR+ELYDKGGEQAIK+EVEETDEMDQVELVDFDPNQER+EVEETDEMDQVELVDFDPNQERR+FKQISQAYEVLSDAK+HYNGEAYEDDEHHPR+ITFHGEGDQEPGLEPGDIIIVLDQK+ITFHGEGDQEPGLEPGDIIIVLDQKDHAVFTR+KEVEETDEMDQVELVDFDPNQER+KILEVHIDK+LALKYHPDKNPNEGEK+NVVHQLSVTLEDLYNGATR+QISQAYEVLSDAK+QISQAYEVLSDAKK+TIVITSHPGQIVK+VNFPENGFLSPDK+VNFPENGFLSPDKLSLLEK+YHPDKNPNEGEKFK
654a	sp|Q01813|PFKAP_HUMAN	1.0000	ATP-dependent 6-phosphofructokinase, platelet type OS=Homo sapiens GN=PFKP PE=1 SV=2	34.8	40	0.239	AIGVLTSGGDAQGMNAAVR+ASYDVSDSGQLEHVQPWSV+DLQSNVEHLTEK+EIGWTDVGGWTGQGGSILGTK+EIGWTDVGGWTGQGGSILGTKR+ELVVTQLGYDTR+EWSGLLEELAR+IIEVVDAIMTTAQSHQR+IKELVVTQLGYDTR+IPKEQWWLK+KEWSGLLEELAR+KFLEHLSGAGK+LAIKLPDDQIPK+LNIIIVAEGAIDTQNKPITSEK+LPDDQIPK+MGVEAVIALLEATPDTPACVVSLNGNHAVR+MLAIYDGFDGFAK+NVIFQPVAELKK+NVLGHMQQGGAPSPFDR+SFAGNLNTYKR+TFVLEVMGR+YKASYDVSDSGQLEHVQPWSV+YLEEIATQMR
587a	sp|P52292|IMA1_HUMAN	1.0000	Importin subunit alpha-1 OS=Homo sapiens GN=KPNA2 PE=1 SV=1	36.1	39	0.278	AIGNIVTGTDEQTQVVIDAGALAVFPSLLTNPK+ASLSLIEK+EATWTMSNITAGR+EKQPPIDNIIR+FVSFLGR+GINSSNVENQLQATQAAR+IEALQNHENESVYK+IEVNVELR+IEVNVELRK+LLGASELPIVTPALR+NKNPAPPIDAVEQILPTLVR+NNQGTVNWSVDDIVK+NPAPPIDAVEQILPTLVR+NVSSFPDDATSPLQENR+NVSSFPDDATSPLQENRNNQGTVNWSVDDIVK+RIEVNVELR+RIEVNVELRK+RNVSSFPDDATSPLQENR+TGVVPQLVK
1074a	sp|Q9UBS4|DJB11_HUMAN	1.0000	DnaJ homolog subfamily B member 11 OS=Homo sapiens GN=DNAJB11 PE=1 SV=1	28.5	39	0.276	DGMEYPFIGEGEPHVDGEPGDLR+EQLTEEAR+FQDLGAAYEVLSDSEK+FQDLGAAYEVLSDSEKR+FQDLGAAYEVLSDSEKRK+GEGLPNFDNNNIK+KGEGLPNFDNNNIK+KLALQLHPDRNPDDPQAQEK+LALQLHPDRNPDDPQAQEK+TLEVEIEPGVR+TLEVEIEPGVRDGMEYPFIGEGEPHVDGEPGDLR+TTQLGPGR
1026a	sp|Q9HCM4-4|E41L5_HUMAN	1.0000	Isoform of Q9HCM4, Isoform 4 of Band 4.1-like protein 5 OS=Homo sapiens GN=EPB41L5	34.6	39	0.136	DGNDYSLGLTPTGVLVFEGDTK+ESLETLMLITPADSGSVLK+EYRGQTPAQAETNYLNK+FMDSAQVAHWLDGTK+FVPIQTEEMELAIFEK+GQTPAQAETNYLNK+IGLFFWPK+LPGLGEPEVEYETLKDTSEK+LPGLGEPEVEYETLKDTSEKLK+NANVQDAATNSAVLNENNVPLPK+QLEMENSPLLSPR+SALPVSPSISSAPVPVEIENLPQSPGTDQHDR+SALPVSPSISSAPVPVEIENLPQSPGTDQHDRK+SNIDVNINSQEEVVK+VSLLDGTDVSVDLPK+VSLLDGTDVSVDLPKK+WIVPLWSHFGR+YLFVLQLK
1026b	sp|Q9HCM4-3|E41L5_HUMAN sp|Q9HCM4|E41L5_HUMAN	1.0000	Isoform of Q9HCM4, Isoform 3 of Band 4.1-like protein 5 OS=Homo sapiens GN=EPB41L5;Band 4.1-like protein 5 OS=Homo sapiens GN=EPB41L5 PE=1 SV=3	36.1	38	0.128	DGNDYSLGLTPTGVLVFEGDTK+EGHGNKDGISLISPPAPFLVDAVTSSGPILAEEAVLK+ESLETLMLITPADSGSVLK+EYRGQTPAQAETNYLNK+FMDSAQVAHWLDGTK+FVPIQTEEMELAIFEK+GQTPAQAETNYLNK+IGLFFWPK+LPGLGEPEVEYETLKDTSEK+LPGLGEPEVEYETLKDTSEKLK+NANVQDAATNSAVLNENNVPLPK+QLEMENSPLLSPR+SALPVSPSISSAPVPVEIENLPQSPGTDQHDR+SALPVSPSISSAPVPVEIENLPQSPGTDQHDRK+SNIDVNINSQEEVVK+VSLLDGTDVSVDLPK+VSLLDGTDVSVDLPKK+YLFVLQLK
494a	sp|P27708|PYR1_HUMAN tr|F8VPD4|F8VPD4_HUMAN	1.0000	CAD protein OS=Homo sapiens GN=CAD PE=1 SV=3;Isoform of P27708, CAD protein OS=Homo sapiens GN=CAD PE=1 SV=1	20.1	37	0.269	AHWTPFEGQK+ALKEENIQTLLINPNIATVQTSQGLADK+ATGYPLAYVAAK+DQMSHLFNVAHTLR+ELSDLESAR+GAEVTVVPWDHALDSQEYEGLFLSNGPGDPASYPSVVSTLSR+GEVAYIDGQVLVPPGYGQDVR+GQPLPPDLLQQAK+HPQPGAVELAAK+IHRASDPGLPAEEPKEK+IIAHAQLLEQHR+LAADFSVPLIIDIK+LALGIPLPELR+LGGAVLSFSEATSSVQK+LGYPVLVR+LLDTIGISQPQWR+LVQNGTEPSSLPFLDPNARPLVPEVSIK+MAEIGEHVAPSEAANSLEQAQAAAER+MALLATVLGRF+QIALAVLSTELAVR+SILEQLAEK+TLGVDLVALATR+TPHVLVLGSGVYR+VIMGEEVEPV…
1093a	sp|Q9UKJ3|GPTC8_HUMAN	1.0000	G patch domain-containing protein 8 OS=Homo sapiens GN=GPATCH8 PE=1 SV=2	20.7	37	0.268	ALGGDVSDQSLESHSQK+ATGPPSQNSNIGTGR+DEGGGGSSSQDHGGR+DIGSSSKDHLQGLDPGEPNK+ETSLATPAGK+ETSMTEPSEPGSK+GPKPEPPGSGSPAPPR+HPTGPFFPVLSK+KALGGDVSDQSLESHSQK+KPSVSEEVQATPNK+LESIASVFKDHAEEGTSEDGTKPDEK+LGVSFSFAK+LKDPPQGYFGPK+LPPSLGNKPVLPLIGK+LQQAAQQHIQQQLLAK+NNLGTPLQK+SSAPADSERGPKPEPPGSGSPAPPR+TDPIPIVVK+TVSEVSEQPK+TVSEVSEQPKETSMTEPSEPGSKAEAK+VGDSDGSSNLDGKKEDEDPQDGGSLASTLSK+VKPNFPFLLFMR+VLEVEKEDTEELR+VLEVEKEDTEE…
788a	sp|Q5VUA4|ZN318_HUMAN	1.0000	Zinc finger protein 318 OS=Homo sapiens GN=ZNF318 PE=1 SV=2	17.7	36	0.244	AFGGEEVILK+ASSLPSSAPAVKLESLEETNPEYAK+DLYDIFYSSGGK+EKDGHKDPLLVEVSR+ESSADLLLPPDIISK+FLDPEFR+GSIPAAQVPVQVSIPSLIR+HTDFLLPHER+ILSMLADSTSTQEK+INSMGGDHPSFTSGTR+ISAPELLLHSPAR+LESLEETNPEYAK+LSGGPLANGENSNLSR+QAGLAVVLETER+SEPSHLPEQILPPPPPPPPPPPPPPPVIPHPAAPSAAQANAILAPVK+SKSPEKVSSFSNSSSNK+SLLNPQDTPVK+SSDTSSTSPLNSSASQEELHQDEGLVAAPIVSNSEKPIAK+TDTLAIWTSSSFQSDTSR+TIGLDIGVAEISQLAAR+VIPTVTPDKPK+WPMYPTSQPSNHPVPEPHR+…
328a	sp|O15042-2|SR140_HUMAN sp|O15042|SR140_HUMAN	1.0000	Isoform of O15042, Isoform 2 of U2 snRNP-associated SURP motif-containing protein OS=Homo sapiens GN=U2SURP;U2 snRNP-associated SURP motif-containing protein OS=Homo sapiens GN=U2SURP PE=1 SV=2	31.8	36	0.262	AAAEIYEEFLAAFEGSDGNKVK+AVPIPPHPIYIPPSMMEHTLPPPPSGLPFNAQPR+AWEDWAIYPEPFLIK+DKLEEILR+EGPMFEAMIMNR+EINNPMFR+FGPLASVK+FLFENQTPAHVYYR+FQDELESGKRPK+GGVVNAAKEEHETDEKR+KPGQSFQEQVEHYR+KPGQSFQEQVEHYRDK+LKNPNAPMLPPPK+LYLVSDVLYNSSAK+LYSILQGDSPTK+MIEFVVR+NLLALIHR+NPPNQSSNERPPSLLVIETK+SLDDDLDGVPLDATEDSK+SLDDDLDGVPLDATEDSKKNEPIFK+SSDVHSSGSSDAHMDASGPSDSDMPSR+TIQGHLQSENFK+VAPSKWEAVDESELEAQAVTTSK
194	sp|Q96B67|ARRD3_HUMAN	1.0000	Arrestin domain-containing protein 3 OS=Homo sapiens GN=ARRDC3 PE=1 SV=1	31.6	36	0.259	AAIYQTQAFYAK+AELHRPWLLPVK+ALQGPLFAYIQEFR+DDDNSEEGFHTIHSGR+GESLSSGKTETWNGK+HEYAFSFELPQTPLATSFEGR+NAGSNTAYTQNYTEEVEYFNHK+QLVANLR+QLVANLRGESLSSGK+QLVANLRGESLSSGKTETWNGK+VNLEVTGEIR+VNLEVTGEIRVK
518d	sp|P02533|K1C14_HUMAN	1.0000	Keratin, type I cytoskeletal 14 OS=Homo sapiens GN=KRT14 PE=1 SV=4	36.0	35	0.143	ALEEANADLEVK+APSTYGGGLSVSSSR+DAEEWFFTK+DAEEWFFTKTEELNR+EVATNSELVQSGK+GQVGGDVNVEMDAAPGVDLSR+LAADDFR+LASYLDK+LASYLDKVR+LEQEIATYR+LLEGEDAHLSSSQFSSGSQSSR+MSVEADINGLRR+QRPAEIKDYSPYFK+TEELNREVATNSELVQSGK+TRLEQEIATYR+TRLEQEIATYRR+VLDELTLAR+VTMQNLNDR+VTMQNLNDRLASYLDK+VTMQNLNDRLASYLDKVR
380a	sp|O75643|U520_HUMAN	1.0000	U5 small nuclear ribonucleoprotein 200 kDa helicase OS=Homo sapiens GN=SNRNP200 PE=1 SV=2	17.9	35	0.249	AIFEIVLNR+ANSNLVLQADR+DEPTGEVLSLVGK+DIDAFWLQR+DTLGLFLR+FLYQLHETEKEDLIREER+FQIMNEIVYEK+GLFYFDNSFRPVPLEQTYVGITEKK+GLIEIISNAAEYENIPIR+HINMDGTINVDDFK+HLILPEKYPPPTELLDLQPLPVSALR+KADEVLEILK+LELSVHLQPITR+LIGLSATLPNYEDVATFLR+LPDMLNAEIVLGNVQNAK+LYDLNHNEIGELIR+MDTDLETMDLDQGGEALAPR+MQLSAELQSDTEEILSK+MTQNPNYYNLQGISHR+NQVLVFVHSR+SLVQEMVGSFGK+SPTLYGISHDDLKGDPLLDQR+TIENKQDAVDYLTWTFLYR+TNLLLQAHLSR+TYTQLVR+VPIPVK…
378a	sp|O75533|SF3B1_HUMAN	1.0000	Splicing factor 3B subunit 1 OS=Homo sapiens GN=SF3B1 PE=1 SV=3	25.0	35	0.248	AAGLATMISTMRPDIDNMDEYVR+AALDEAQGVGLDSTGYYDQEIYGGSDSR+AIGYLIPLMDAEYANYYTR+DTPGHGSGWAETPR+IVDDLKDEAEQYRK+IYNDDKNTYIR+IYNSIYIGSQDALIAHYPR+KAALDEAQGVGLDSTGYYDQEIYGGSDSR+KLSSWDQAETPGHTPSLR+KLTATPTPLGGMTGFHMQTEDR+LLVDVDESTLSPEEQKER+MTPPIKDLLPR+NRPLSDEELDAMFPEGYK+QLVDTTVELANK+RWDQTADQTPGATPK+SLVEIIEHGLVDEQQK+SRWDETPASQMGGSTPVLTPGK+SVNDQPSGNLPFLKPDDIQYFDK+THEDIEAQIR+VLPPPAGYVPIR+WDETPASQMGGSTPVLTPGK+WDQT…
335a	sp|O43175|SERA_HUMAN	1.0000	D-3-phosphoglycerate dehydrogenase OS=Homo sapiens GN=PHGDH PE=1 SV=4	28.9	35	0.271	AGTGVDNVDLEAATR+DLPLLLFR+FMGTELNGK+GGIVDEGALLR+GTIQVITQGTSLK+GTIQVITQGTSLKNAGNCLSPAVIVGLLK+ILQDGGLQVVEK+KILQDGGLQVVEK+QADVNLVNAK+QHVTEAFQFHF+TLGILGLGR+TQTSDPAMLPTMIGLLAEAGVR+VTADVINAAEK+VTADVINAAEKLQVVGR
1105a	sp|Q9UQ35|SRRM2_HUMAN	1.0000	Serine/arginine repetitive matrix protein 2 OS=Homo sapiens GN=SRRM2 PE=1 SV=2	14.1	34	0.245	AAFGISDSYVDGSSFDPQR+AAFGISDSYVDGSSFDPQRR+DVNPGGKEETPGQRPAVTETHQLAELNEK+FQSDSSSYPTVDSNSLLGQSR+GEGDAPFSEPGTTSTQRPSSPETATK+IALALTAISLGTARPPPSMSAAGLAAR+IPAASAAAMNLASAR+KEKSATRPSPSPER+MAPALSGANLTSPR+MSQVPAPVPLMSLR+RGEGDAPFSEPGTTSTQRPSSPETATK+RPNPDILDHER+SAHATAPVNIAGSR+SEEPAGQILSHLSSELK+SSTGPEPPAPTPLLAER+SSTPPGESYFGVSSLQLK+STSADSASSSDTSR+TAAALAPASLTSAR+TAVAPSAVNLADPRTPTAPAVNLAGAR+TPAAAAAMNLASPR+TPAALAA…
738a	sp|Q15029-2|U5S1_HUMAN sp|Q15029-3|U5S1_HUMAN sp|Q15029|U5S1_HUMAN	1.0000	Isoform of Q15029, Isoform 2 of 116 kDa U5 small nuclear ribonucleoprotein component OS=Homo sapiens GN=EFTUD2;Isoform of Q15029, Isoform 3 of 116 kDa U5 small nuclear ribonucleoprotein component OS=Homo sapiens GN=EFTUD2;116 kDa U5 small nuclear ribonucleoprotein component OS=Homo sapiens GN=EFTUD2 PE=1 SV=1	33.6	33	0.251	AFIPAIDSFGFETDLR+DSIVQGFQWGTR+FFDDPMLLELAK+FNTTSVIK+GGGQIIPTAR+GHVTQDAPIPGSPLYTIK+IAVEPVNPSELPK+ILAQVVGDVDTSLPR+ILDAVVAQEPLHR+IYADTFGDINYQEFAK+LWGDIYFNPK+MYSTDDGVQFHAFGR+RLWGDIYFNPK+SFVEFILEPLYK+SIVIRPLEPQPAPHLAR+SIWAFGPDATGPNILVDDTLPSEVDK+STPVTVVLPDTK+SYLFNIMDTPGHVNFSDEVTAGLR+VLSGTIHAGQPVK+VPAGNWVLIEGVDQPIVK+YYPTAEEVYGPEVETIVQEEDTQPLTEPIIKPVK
17	sp|O43143|DHX15_HUMAN	1.0000	Pre-mRNA-splicing factor ATP-dependent RNA helicase DHX15 OS=Homo sapiens GN=DHX15 PE=1 SV=2	30.7	33	0.239	ALVTGYFMQVAHLER+ASTNAMLISAGLPPLK+EVDDLGPEVGDIK+FAHIDGDHLTLLNVYHAFK+HQSFVLVGETGSGK+HRLDLGEDYPSGK+IFEPPPPK+IIPLYSTLPPQQQQR+IRVESLLVTAISK+LGIDDLVHFDFMDPPAPETLMR+LQLPVWEYKDR+SLMSADNVR+SNLGSVVLQLKK+TEMQDNTYPEILR+TLATDILMGVLK+VAAMSVAQR+VADEMDVMLGQEVGYSIR+YGVIILDEAHER
434c	sp|P54652|HSP72_HUMAN	1.0000	Heat shock-related 70 kDa protein 2 OS=Homo sapiens GN=HSPA2 PE=1 SV=1	28.6	32	0.111	ARFEELNADLFR+FEELNADLFR+IINEPTAAAIAYGLDK+IINEPTAAAIAYGLDKK+ITITNDK+ITITNDKGR+LDKGQIQEIVLVGGSTR+LLQDFFNGK+LLQDFFNGKELNK+MKEIAEAYLGGKVHSAVITVPAYFNDSQR+NQVAMNPTNTIFDAK+STAGDTHLGGEDFDNR+TFFPEEISSMVLTK+TTPSYVAFTDTER+TTPSYVAFTDTERLIGDAAK+VEIIANDQGNR+VQVEYKGETK
390a	sp|O95071-2|UBR5_HUMAN sp|O95071|UBR5_HUMAN	1.0000	Isoform of O95071, Isoform 2 of E3 ubiquitin-protein ligase UBR5 OS=Homo sapiens GN=UBR5;E3 ubiquitin-protein ligase UBR5 OS=Homo sapiens GN=UBR5 PE=1 SV=2	16.7	32	0.236	AASTAPSSTSTPAASSAGLIYIDPSNLR+AEQENNFPTSSIAFLGQNER+AMNQQTTLDTPQLER+AYPAAITILETAQK+EGEEQPVLPEETESSKPGPSAHDLAAQLK+EVVFVEDVK+GDFLNYALSLMR+GLLDVLPK+IGFSVQPDRLELGKPDNNDGSK+LLTATNLVTLPNSR+LSAVEAIANAISVVSSNGPGNR+LSLELFGR+LTYQDAVNLQNYVEEK+MLVVAEQPLHAMR+NTPVQSPVSLGEDLQWWPDKDGTK+NVAIFTAGQESPIILR+SFYTAIAQAFLSNEK+SGTISTSAAAAAAALEASNASSYLTSASSLAR+STPAPKEEEKVNEEQWSLR+TASPEDSDMPDHDLEPPR+TSDSPWFLSGSETLGR+VATWVDET…
1125a	sp|Q9Y446-2|PKP3_HUMAN sp|Q9Y446|PKP3_HUMAN	1.0000	Isoform of Q9Y446, Isoform PKP3b of Plakophilin-3 OS=Homo sapiens GN=PKP3;Plakophilin-3 OS=Homo sapiens GN=PKP3 PE=1 SV=1	43.3	32	0.239	AASSLLANLWQYNK+AGGLDWPEATEVSPSR+DLLYFDGLRK+ELPLAADALTFAEVSKDPK+GLEWLWSPQIVGLYNR+HNGAAEPEPEAETAR+HTTEAAAGALQNITAGDRR+ILNPLLDR+LALVEENGIFELLR+LFNHANQEVQR+LGPGGLDDRYSLVSEQLEPAATSTYR+LLQLGQQPR+LSSAHNGGSAFGAAGYGGAQPTPPMPTRPVSFHER+LSSGFDDIDLPSAVK+LYDEMPPSALQR+NVTGILWNLSSSDHLKDR+SLSLSLADSGHLPDVHGFNSYGSHR+TSGFRPIAKPAYSPASWSSR+VVSHLIEKLPGSVGEK+WAGVLSR+YLMASDPNLQVLGAAYIQHK+YSLVSEQLEPAATSTYR
670a	sp|Q10570|CPSF1_HUMAN	1.0000	Cleavage and polyadenylation specificity factor subunit 1 OS=Homo sapiens GN=CPSF1 PE=1 SV=2	20.8	31	0.231	AAASVLTTSMVTMEPGYLFLGSR+DALLLSFK+ESLAEEHEGLVGEGQR+EVLLVALGSR+GFLYFNR+HGFLILSR+IFLWSLR+IGTTPDIILDDLLETDR+ILIMDVIEVVPEPGQPLTK+ISVLPAYLSYDAPWPVR+ISVLPAYLSYDAPWPVRK+LQEPPASAVR+LSVVEYDPGTHDLK+LVVLPFR+NLMVYMYLPEAK+NLVVAGTSQLYVYR+NVLDGELLNR+SSFLPSYIIDVR+TYRRLLMLQNALTTMLPHHAGLNPR+VLVDSSFGQPTTQGEAR+YIHPQQEAFSIQLISPVSWEAIPNAR+YIVQVSPLGIR+YLYLSTMER
561a	sp|P46939-2|UTRO_HUMAN sp|P46939|UTRO_HUMAN	1.0000	Isoform of P46939, Isoform 2 of Utrophin OS=Homo sapiens GN=UTRN;Utrophin OS=Homo sapiens GN=UTRN PE=1 SV=2	11.6	30	0.198	ADELNQTGQILVEQMGK+AHLEASAEKWNR+ALGNSEEATMLQHR+DFGPSSQHFLSTSVQLPWQR+EGLPTEEIKNVLEK+ELKQQMQDIQAEIDAHNDIFK+GFDSFLGR+IHQQELEVGISSHQPSFAALNR+LEDSSNQVTQAVAK+LEPQSMVWLPVLHR+LGDYQTQLEK+LLDLLEGLTGTSLPK+LLDPEDVAVQLPDKK+LRDLQGAMDDLDADMKEAESVR+MQILEDHNKQLESQLHR+MTELFQSLADLNNVR+NGWKPVGDLLIDSLQDHIEK+QLGEVAAFGGSNIEPSVR+QLGLLLHDAIQIPR+QPDVILEASGPEAIQIR+SNIVTVGDVEEINK+SSLLPTDYLVEINK+TVNDLSSQLSPLDLHPSLK+VKNQWDGTQH…
699a	sp|Q13435|SF3B2_HUMAN tr|A0A087WZZ5|A0A087WZZ5_HUMAN	1.0000	Splicing factor 3B subunit 2 OS=Homo sapiens GN=SF3B2 PE=1 SV=2;Isoform of Q13435, Splicing factor 3B subunit 2 OS=Homo sapiens GN=SF3B2 PE=1 SV=1	37.3	29	0.199	AAVLLEQER+DSDDDSSDDEQEK+EQQAQVEKEDFSDMVAEHAAK+ESRQEEMNSQQEEEEMETDAR+FTVAELK+GIEKPPFELPDFIK+GIEKPPFELPDFIKR+GPPPPPGDENR+GPPPPPGDENREMDDPSVGPK+IEEAMDGSETPQLFTVLPEKR+IPQALEK+ISLGMPVGPNAHK+KGPAPELQGVEVALAPEELELDPMAMTQK+LAEIGAPIQGNREELVER+LTIHGDLYYEGKEFETR+QLVARPDVVEMHDVTAQDPK+SSLGQSASETEEDTVSVSK+SSLGQSASETEEDTVSVSKK+TATVGGAMMGSTHIYDMSTVMSR+VAAPVGPVGPTPTVLPMGAPVPRPR+VGEPVALSEEERLK+VPPPWLIAMQR
597a	sp|P54886|P5CS_HUMAN	1.0000	Delta-1-pyrroline-5-carboxylate synthase OS=Homo sapiens GN=ALDH18A1 PE=1 SV=2	37.0	29	0.208	AALWALQGGTSVVIANGTHPK+EAVQLVNTR+EMAIPVLEAR+FASYLTFSPSEVK+FGLGAEVGISTSR+GKDHVVSDFSEHGSLK+ILHLLTQEALSIHGVK+KVGTFFSEVKPAGPTVEQQGEMAR+LAAPLLKR+LASIVEQVSVLQNQGR+LGSAVVTR+LIDIFYPGDQQSVTFGTK+LNSLAIGLR+LRHEILLSQSVR+MIDLIIPR+MNIVPIVNTNDAVVPPAEPNSDLQGVNVISVK+NLNGTLHELLR+QIAASSQDSVGR+SWSNIPFITVPLSR+VGTFFSEVKPAGPTVEQQGEMAR+VSGHVITDIVEGK+VSGHVITDIVEGKK+YLHENLPIPQR
785a	sp|Q5T4S7-2|UBR4_HUMAN sp|Q5T4S7-3|UBR4_HUMAN sp|Q5T4S7-4|UBR4_HUMAN sp|Q5T4S7|UBR4_HUMAN	1.0000	Isoform of Q5T4S7, Isoform 2 of E3 ubiquitin-protein ligase UBR4 OS=Homo sapiens GN=UBR4;Isoform of Q5T4S7, Isoform 3 of E3 ubiquitin-protein ligase UBR4 OS=Homo sapiens GN=UBR4;Isoform of Q5T4S7, Isoform 4 of E3 ubiquitin-protein ligase UBR4 OS=Homo sapiens GN=UBR4;E3 ubiquitin-protein ligase UBR4 OS=Homo sapiens GN=UBR4 PE=1 SV=1	7.5	28	0.200	AAPPPPPPPPPLESSPR+APSYIEIFGR+AVEMTDQLMVPTLGSQEGAFENVR+AVSNINTLLDKADR+ESAFQSEPR+FAMEQSFSADTGGGGR+FLSRPALPFILR+GVLPYVGNLITK+IIPYLSFGEVEK+IISLDLPVAEVYK+IISLDLPVAEVYKK+ILGPAESDEFLAR+ITVLQLSALLK+LLQTLPQLR+MTTSPPKDSDQLDVIQENR+NKNAAQELATLLLSLPAPASVQQQSK+NLQGFLEQPK+QLLQLLTTYIVR+QVLFTPATQAAR+SNPSVLQGLLR+SSLLFWALVDLIYNMFK+TLLPLLLESSTESVAEISSNSLER+TLSDVEDQKELASPVSPELR+TPVFIFER+TSVQPTFTASQYR+TTLEVLQLFPINIK+V…
518e	sp|P08779|K1C16_HUMAN	1.0000	Keratin, type I cytoskeletal 16 OS=Homo sapiens GN=KRT16 PE=1 SV=4	39.1	28	0.110	ALEEANADLEVK+APSTYGGGLSVSSR+GQTGGDVNVEMDAAPGVDLSR+IIAATIENAQPILQIDNAR+LAADDFR+LASYLDK+LASYLDKVR+LEQEIATYR+QRPSEIKDYSPYFK+RLLEGEDAHLSSQQASGQSYSSR+TDLEMQIEGLKEELAYLR+TEELNKEVASNSELVQSSR+TRLEQEIATYR+TRLEQEIATYRR+VLDELTLAR+VTMQNLNDR+VTMQNLNDRLASYLDK+VTMQNLNDRLASYLDKVR
425c	sp|P14625|ENPL_HUMAN	1.0000	Endoplasmin OS=Homo sapiens GN=HSP90B1 PE=1 SV=1	36.5	28	0.163	AQAYQTGKDISTNYYASQK+EAESSPFVER+EAVEKEFEPLLNWMK+EEASDYLELDTIK+EFEPLLNWMK+EGSRTDDEVVQREEEAIQLDGLNASQIR+EGVKFDESEKTK+ELISNASDALDK+ELISNASDALDKIR+EVEEDEYKAFYK+FAFQAEVNR+FQSSHHPTDITSLDQYVER+GLFDEYGSK+GVVDSDDLPLNVSR+LIINSLYK+LISLTDENALSGNEELTVK+NLLHVTDTGVGMTREELVK+SGTSEFLNK+SGYLLPDTK+TDDEVVQREEEAIQLDGLNASQIR+TFEINPR+TVWDWELMNDIKPIWQRPSK+VFITDDFHDMMPK+YSQFINFPIYVWSSK
413a	sp|P06493|CDK1_HUMAN tr|A0A024QZP7|A0A024QZP7_HUMAN	1.0000	Cyclin-dependent kinase 1 OS=Homo sapiens GN=CDK1 PE=1 SV=3;Isoform of P06493, Cyclin-dependent kinase 1 OS=Homo sapiens GN=CDK1 PE=1 SV=1	54.9	28	0.187	AFGIPIR+ALGTPNNEVWPEVESLQDYK+ALGTPNNEVWPEVESLQDYKNTFPK+DLKPQNLLIDDKGTIK+IADFGLAR+IGEGTYGVVYK+IRLESEEEGVPSTAIR+KIRLESEEEGVPSTAIR+KPLFHGDSEIDQLFR+LESEEEGVPSTAIR+MALNHPYFNDLDNQIK+MLIYDPAK+NLDENGLDLLSK+SPEVLLGSAR+TTGQVVAMK+YLDSIPPGQYMDSSLVK
203	sp|Q96JC1-2|VPS39_HUMAN sp|Q96JC1|VPS39_HUMAN	1.0000	Isoform of Q96JC1, Isoform 2 of Vam6/Vps39-like protein OS=Homo sapiens GN=VPS39;Vam6/Vps39-like protein OS=Homo sapiens GN=VPS39 PE=1 SV=2	27.4	28	0.204	AHLALIDYLTQK+ALNLLPANTQINDIR+ALQVLVDQSK+ALQVLVDQSKK+DGNKDVYLSLLR+FITSGGSNIIYVASNHFVWR+IFTEDLPEVESLPR+KLNDSDHQSSTSPLMEGTPTIK+LGTDPTHVMGLYPDLLPTDYRK+LLQIIDTTLLK+LLVQSIELQRPR+LNDSDHQSSTSPLMEGTPTIK+LQLYFWK+NKDGNKDVYLSLLR+QLEPLVAPLADGK+QLQYPNPLPVLSGAELEK+RFDESMQVFAK+TPVPAGEEEGELGEYR+TPVPAGEEEGELGEYRQK+VLGFLIENFK+YSELIILYEK
941a	sp|Q96PU5-5|NED4L_HUMAN sp|Q96PU5-6|NED4L_HUMAN sp|Q96PU5-7|NED4L_HUMAN sp|Q96PU5|NED4L_HUMAN	1.0000	Isoform of Q96PU5, Isoform 5 of E3 ubiquitin-protein ligase NEDD4-like OS=Homo sapiens GN=NEDD4L;Isoform of Q96PU5, Isoform 6 of E3 ubiquitin-protein ligase NEDD4-like OS=Homo sapiens GN=NEDD4L;Isoform of Q96PU5, Isoform 7 of E3 ubiquitin-protein ligase NEDD4-like OS=Homo sapiens GN=NEDD4L;E3 ubiquitin-protein ligase NEDD4-like OS=Homo sapiens GN=NEDD4L PE=1 SV=2	22.0	28	0.183	AVKDTLSNPQSPQPSPYNSPKPQHK+DTLSNPQSPQPSPYNSPKPQHK+EWFFLISK+ITQWEDPRLQNPAITGPAVPYSR+LLDGFFIRPFYK+LLFEVFDENR+LQNPAITGPAVPYSR+LWIEFESEK+LWIEFESEKGLDYGGVAR+QITLNDMESVDSEYYNSLK+RLQITPDSNGEQFSSLIQR+SKTSLNPNDLGPLPPGWEER+SLSSPTVTLSAPLEGAK+TSLNPNDLGPLPPGWEER+TSPQELSEELSR+TTTWTRPIMQLAEDGASGSATNSNNHLIEPQIR
745a	sp|Q15386|UBE3C_HUMAN	1.0000	Ubiquitin-protein ligase E3C OS=Homo sapiens GN=UBE3C PE=1 SV=3	23.2	27	0.181	GSPMSFEDSSR+IAYIHLVADYR+IGPLQSTLDVGLESPPLSVSEER+LAYPETKPEVR+LILIESR+LKNAIIIQSFIR+LLGTSADVDIHHLASLDPEVYK+LPEFYDETLLR+LPSSIEYSDLSR+MITGSMVPLLQVISR+NYIYEDAYDKLSPENEPDLK+QGLANVVSLEWLR+QLAVLTELPFVVPFEER+QLLFFYK+QQTNTLLNLVWR+SLYLLINSK+TTNEGLLYPNPAAQMLVGDSFAR+VTQLYVPASR+VVEGFTDEEKRK
716a	sp|Q14126|DSG2_HUMAN	1.0000	Desmoglein-2 OS=Homo sapiens GN=DSG2 PE=1 SV=2	30.8	27	0.202	ATQFTGATGAIMTTETTK+DMAGAQAAAVALNEEFLR+ERESFLAPSSGVQPTLAMPNIAVGQNVTVTER+ESFLAPSSGVQPTLAMPNIAVGQNVTVTER+GFTPIPGTIEMLHPWNNEGAPPEDK+ILDVNDNIPVVENK+IVSLEPAYPPVFYLNK+LEDRDNWISVDSVTSEIK+NTTVSGAGVPGPLPDFGLEESGHSNSTITTSSTR+NVIATETSYVTGSTMPPTTVILGPSQPQSLIVTER+QESTSVLLQQSEK+SLQEANAEKVTQEIVTER+VATPLPDPMASR+VIQPHGGGSNPLEGTQHLQDVPYVMVR+VLAPASTLQSSYQIPTENSMTAR+VVPSFLPVDQGGSLVGR+VYAPASTLVDQPYANEGTVVVTER
810a	sp|Q6PJT7-2|ZC3HE_HUMAN sp|Q6PJT7-5|ZC3HE_HUMAN sp|Q6PJT7|ZC3HE_HUMAN	1.0000	Isoform of Q6PJT7, Isoform 2 of Zinc finger CCCH domain-containing protein 14 OS=Homo sapiens GN=ZC3H14;Isoform of Q6PJT7, Isoform 5 of Zinc finger CCCH domain-containing protein 14 OS=Homo sapiens GN=ZC3H14;Zinc finger CCCH domain-containing protein 14 OS=Homo sapiens GN=ZC3H14 PE=1 SV=1	36.1	26	0.172	AISEAQESVTK+FTVWLHGVLDK+ISPPIKEEETKGDSVEK+KLPVVSSVVK+KPTVTLTYGSSRPSIEIYRPPASR+LQFQQQQNSIHAAK+LSEEVVVAPNQESGMK+MSMEDENFR+QLDMQSSWVYETGR+QLEDPNGSFSNAEMSELSVAQKPEK+RHEAAVPPLAIPSARPEK+SQDQMTEDLSLFLGNNTIR+SSDTNIFDSNVPSNK+SVTTEPSSLK+TGSISSSVSVPAKPER+TRTSQEELLAEVVQGQSR+TSQEELLAEVVQGQSR+TTNYSTVPQK
769a	sp|Q3ZCQ8-2|TIM50_HUMAN sp|Q3ZCQ8|TIM50_HUMAN	1.0000	Isoform of Q3ZCQ8, Isoform 2 of Mitochondrial import inner membrane translocase subunit TIM50 OS=Homo sapiens GN=TIMM50;Mitochondrial import inner membrane translocase subunit TIM50 OS=Homo sapiens GN=TIMM50 PE=1 SV=2	31.7	26	0.186	APDQAAEIGSR+AQGPQQQPGSEGPSYAK+AQGPQQQPGSEGPSYAKK+IPDEFDNDPILVQQLR+IPDEFDNDPILVQQLRR+QNLFLGSLTSR+QSRLEQEEQQR+RAPDQAAEIGSR+SNKQNLFLGSLTSR+TIALNGVEDVR+TVLEHYALEDDPLAAFK+TVLEHYALEDDPLAAFKQR+VLLDLSAFLK
290	sp|TRYP_PIG|	1.0000	sp TRYP_PIG	25.1	26	0.180	IITHPNFNGNTLDNDIMLIK+IITHPNFNGNTLDNDIMLIKLSSPATLNSR+LGEHNIDVLEGNEQFINAAK+LSSPATLNSR+VATVSLPR
919b	sp|Q96EY1|DNJA3_HUMAN	1.0000	DnaJ homolog subfamily A member 3, mitochondrial OS=Homo sapiens GN=DNAJA3 PE=1 SV=2	25.0	26	0.102	AQGLYETINVTIPPGTQTDQK+EAGEDEEGFLSK+EGVVGAWLSR+EIFITFR+FSQLAEAYEVLSDEVK+FSQLAEAYEVLSDEVKR+GGPTVDPEELFR+KQYDAYGSAGFDPGASGSQHSYWK+RVMIPVPAGVEDGQTVR+VMIPVPAGVEDGQTVR
919a	sp|Q96EY1-2|DNJA3_HUMAN	1.0000	Isoform of Q96EY1, Isoform 2 of DnaJ homolog subfamily A member 3, mitochondrial OS=Homo sapiens GN=DNAJA3	30.5	26	0.102	AQGLYETINVTIPPGTQTDQK+EGVVGAWLSR+EIFITFR+FSQLAEAYEVLSDEVK+FSQLAEAYEVLSDEVKR+GGPTVDPEELFR+KQYDAYGSAGFDPGASGSQHSYWK+QQSLILSYAEDETDVEGTVNGVTLTSSGKR+RVMIPVPAGVEDGQTVR+VMIPVPAGVEDGQTVR
643a	sp|P68400|CSK21_HUMAN tr|E7EU96|E7EU96_HUMAN tr|Q5U5J2|Q5U5J2_HUMAN	1.0000	Casein kinase II subunit alpha OS=Homo sapiens GN=CSNK2A1 PE=1 SV=1;Isoform of P68400, Casein kinase II subunit alpha OS=Homo sapiens GN=CSNK2A1 PE=1 SV=1;Isoform of P68400, CSNK2A1 protein OS=Homo sapiens GN=CSNK2A1 PE=1 SV=1	45.7	25	0.186	EAMEHPYFYTVVK+EAMEHPYFYTVVKDQAR+EYWDYESHVVEWGNQDDYQLVR+FNDILGR+FVHSENQHLVSPEALDFLDK+FYMYEILK+GGPNIITLADIVK+GGPNIITLADIVKDPVSR+GKYSEVFEAINITNNEK+LIDWGLAEFYHPGQEYNVR+QLYQTLTDYDIR+TPALVFEHVNNTDFK+VLGTEDLYDYIDKYNIELDPR+YSEVFEAINITNNEK
540a	sp|P42285|SK2L2_HUMAN	1.0000	Superkiller viralicidic activity 2-like 2 OS=Homo sapiens GN=SKIV2L2 PE=1 SV=3	21.4	25	0.187	AIGNTELENKFAEGITK+AIPGVVEK+ALFATETFAMGINMPAR+DVDFEGTDEPIFGK+EYPFILDAFQR+FPDGIPLLDPIDDMGIQDQGLKK+GIGIHHGGLLPILK+IEESITEDLSLADLMPR+IVIPNEESVVIYYK+KAQIAIDIK+LGFATSSDVIEMK+NFQPVIIFSFSK+RFPDGIPLLDPIDDMGIQDQGLK+RFPDGIPLLDPIDDMGIQDQGLKK+SFYQFQHYR+VEEINPEYMLEK+VIFTSPIK+VIQKVEAFEHR+WISSGEYIQMSGR
363a	sp|O60762|DPM1_HUMAN tr|H0Y368|H0Y368_HUMAN tr|Q5QPK2|Q5QPK2_HUMAN	1.0000	Dolichol-phosphate mannosyltransferase subunit 1 OS=Homo sapiens GN=DPM1 PE=1 SV=1;Isoform of O60762, Dolichol-phosphate mannosyltransferase subunit 1 (Fragment) OS=Homo sapiens GN=DPM1 PE=1 SV=1;Isoform of O60762, Dolichol-phosphate mannosyltransferase subunit 1 OS=Homo sapiens GN=DPM1 PE=1 SV=1	51.9	25	0.166	DVAEQLEK+EGNFDIVSGTR+FIPEFIR+FIPEFIRK+GANFLTQILLRPGASDLTGSFR+HATGNYIIIMDADLSHHPK+KLGLGTAYIHGMK+KQKEGNFDIVSGTR+LGGNEIVSFLK+LGLGTAYIHGMK+QKEGNFDIVSGTR+QLNYTIGEVPISFVDR+YKGNGGVYGWDLKR+YSVLLPTYNER
856a	sp|Q8IYB3-2|SRRM1_HUMAN sp|Q8IYB3|SRRM1_HUMAN tr|A9Z1X7|A9Z1X7_HUMAN	1.0000	Isoform of Q8IYB3, Isoform 2 of Serine/arginine repetitive matrix protein 1 OS=Homo sapiens GN=SRRM1;Serine/arginine repetitive matrix protein 1 OS=Homo sapiens GN=SRRM1 PE=1 SV=2;Isoform of Q8IYB3, Serine/arginine repetitive matrix protein 1 OS=Homo sapiens GN=SRRM1 PE=1 SV=1	17.7	24	0.160	AVAAAAAAAVTPAAIAAATTTLAQEEPVAAPEPK+EKAVAAAAAAAVTPAAIAAATTTLAQEEPVAAPEPK+KETESEAEDNLDDLEK+KPPAPPSPVQSQSPSTNWSPAVPVKK+MAAADSVQQR+MMQINLTGFLNGK+RTASPPPPPK+VKEPSVQEATSTSDILK+VNLEVIKPWITK+VPKPEPIPEPKEPSPEK+VPKPEPIPEPKEPSPEKNSK
746a	sp|Q15393|SF3B3_HUMAN	1.0000	Splicing factor 3B subunit 3 OS=Homo sapiens GN=SF3B3 PE=1 SV=4	21.2	24	0.176	FLAVGLVDNTVR+HGLEVSEMAVSELPGNPNAVWTVR+HIANYISGIQTIGHR+IVILEYQPSK+IVPGQFLAVDPK+KFVIHPESNNLIIIETDHNAYTEATK+LGAVFNQVAFPLQYTPR+LPPNTNDEVDEDPTGNK+LTGGTKDYIVVGSDSGR+LVYILNR+MFLYNLTLQR+MQGQEAVLAMSSR+NENQLIIFADDTYPR+NVSEELDRTPPEVSK+TPVEEVPAAIAPFQGR+TVLDPVTGDLSDTR+WVTTASLLDYDTVAGADK
528a	sp|P38919|IF4A3_HUMAN	1.0000	Eukaryotic initiation factor 4A-III OS=Homo sapiens GN=EIF4A3 PE=1 SV=4	40.4	24	0.161	EANFTVSSMHGDMPQK+EANFTVSSMHGDMPQKER+ETQALILAPTR+FMTDPIR+GFKEQIYDVYR+GIYAYGFEKPSAIQQR+GLDVPQVSLIINYDLPNNR+GRDVIAQSQSGTGK+GVAINFVK+KGVAINFVK+KGVAINFVKNDDIR+KLDYGQHVVAGTPGR+KVDWLTEK+LDYGQHVVAGTPGR+MLVLDEADEMLNK+RDELTLEGIK+VLISTDVWAR
461a	sp|P17858|PFKAL_HUMAN	1.0000	ATP-dependent 6-phosphofructokinase, liver type OS=Homo sapiens GN=PFKL PE=1 SV=6	29.0	24	0.211	AIGVLTSGGDAQGMNAAVR+AMDDKRFDEATQLR+AMLWLSEK+AVAFSPVTELKK+EQWWLSLR+GGSFENNWNIYK+GQVQEVGWHDVAGWLGR+IMEVIDAITTTAQSHQR+ISMAAYVSGELEHVTR+LNIIIIAEGAIDR+SEWGSLLEELVAEGK+SNFSLAILNVGAPAAGMNAAVR+TFVLEVMGR+TGISHGHTVYVVHDGFEGLAK+TNVLGHLQQGGAPTPFDRNYGTK
414a	sp|P06576|ATPB_HUMAN	1.0000	ATP synthase subunit beta, mitochondrial OS=Homo sapiens GN=ATP5B PE=1 SV=3	37.8	24	0.179	AIAELGIYPAVDPLDSTSR+FLSQPFQVAEVFTGHMGK+FTQAGSEVSALLGR+IGLFGGAGVGK+IMDPNIVGSEHYDVAR+IMNVIGEPIDER+IPSAVGYQPTLATDMGTMQER+IPSAVGYQPTLATDMGTMQERITTTK+LVLEVAQHLGESTVR+TIAMDGTEGLVR+TVLIMELINNVAK+VALVYGQMNEPPGAR+VLDSGAPIKIPVGPETLGR+VVDLLAPYAK
27	sp|O75306-2|NDUS2_HUMAN sp|O75306|NDUS2_HUMAN	1.0000	Isoform of O75306, Isoform 2 of NADH dehydrogenase [ubiquinone] iron-sulfur protein 2, mitochondrial OS=Homo sapiens GN=NDUFS2;NADH dehydrogenase [ubiquinone] iron-sulfur protein 2, mitochondrial OS=Homo sapiens GN=NDUFS2 PE=1 SV=2	55.8	24	0.182	APGFAHLAGLDK+ETAHWKPPPWNDVDPPKDTIVK+GEFGVYLVSDGSSRPYR+GSGIQWDLR+GSGIQWDLRK+LDELEELLTNNR+LVMELSGEMVR+LYTEGYQVPPGATYTAIEAPK+MFEFYER+MHAAYIRPGGVHQDLPLGLMDDIYQFSK+MPPGEIKVDDAK+NITLNFGPQHPAAHGVLR+QWQPDVEWAQQFGGAVMYPSK+TIDIGVVTAEEALNYGFSGVMLR+TQPYDVYDQVEFDVPVGSR+TSMESLIHHFK+TYLQALPYFDR
1118a	sp|Q9Y2S7|PDIP2_HUMAN	1.0000	Polymerase delta-interacting protein 2 OS=Homo sapiens GN=POLDIP2 PE=1 SV=1	62.2	24	0.166	ALYAIPGLDYVSHEDILPYTSTDQVPIQHELFER+EAQNSHVYWWR+EQPAFQYSSHVSLQASSGHMWGTFR+FERPDGSHFDVR+GVVGREPVLSK+GVVLFPWQAR+IFSLSGTLETVR+IPPFSLESNKDEK+LENLDSDVVQLR+LYDRDVASAAPEKAENPAGHGSK+NHPWLELSDVHR+NHPWLELSDVHRETTENIR+SQTEAVTFLANHDDSR+THTYYQVLIDAR+TPPSGLHW+VTVIPFYMGMR
502a	sp|P30876|RPB2_HUMAN tr|C9J2Y9|C9J2Y9_HUMAN	1.0000	DNA-directed RNA polymerase II subunit RPB2 OS=Homo sapiens GN=POLR2B PE=1 SV=1;Isoform of P30876, DNA-directed RNA polymerase OS=Homo sapiens GN=POLR2B PE=1 SV=2	25.1	23	0.172	DGAPSPMMPNEAR+FEQIYLSKPTHWER+FRELPAGINSIVAIASYTGYNQEDSVIMNR+GEIGDATPFNDAVNVQK+GKDFNLELAIK+GPIQILNR+HAIYDKLDDDGLIAPGVR+ISNLLSDYGYHLR+IVATLPYIK+IVEDAPPIDLQAEAQHASGEVEEPPR+LLFQELMSMSIAPR+LTFASTLSHLR+MDTLAHVLYYPQKPLVTTR+NLTYSAPLYVDITK+QEVPIIIVFR+QQLDSFDEFIQMSVQR+TVIKEGEEQLQTQHQK+TVTLPENEDELESTNR+VSANKGEIGDATPFNDAVNVQK+YSLATGNWGDQK+YSLATGNWGDQKK
54	sp|P13639|EF2_HUMAN	1.0000	Elongation factor 2 OS=Homo sapiens GN=EEF2 PE=1 SV=4	25.6	23	0.174	ALLELQLEPEELYQTFQR+ARPFPDGLAEDIDKGEVSAR+AYLPVNESFGFTADLR+EGIPALDNFLDKL+FSVSPVVR+GGGQIIPTAR+GHVFEESQVAGTPMFVVK+GVQYLNEIKDSVVAGFQWATK+IMGPNYTPGKKEDLYLKPIQR+KEDLYLKPIQR+NMSVIAHVDHGK+TGTITTFEHAHNMR+VFSGLVSTGLK+WLPAGDALLQMITIHLPSPVTAQK+YLAEKYEWDVAEAR
458b	sp|P67809|YBOX1_HUMAN tr|A0A087X1S2|A0A087X1S2_HUMAN	1.0000	Nuclease-sensitive element-binding protein 1 OS=Homo sapiens GN=YBX1 PE=1 SV=3;Isoform of P67809, Nuclease-sensitive element-binding protein 1 OS=Homo sapiens GN=YBX1 PE=1 SV=2	28.1	23	0.137	GAEAANVTGPGGVPVQGSK+NDTKEDVFVHQTAIK+NDTKEDVFVHQTAIKK+NGYGFINR+RPQYSNPPVQGEVMEGADNQGAGEQGRPVR+SVGDGETVEFDVVEGEK+SVGDGETVEFDVVEGEKGAEAANVTGPGGVPVQGSK
365a	sp|O60884|DNJA2_HUMAN	1.0000	DnaJ homolog subfamily A member 2 OS=Homo sapiens GN=DNAJA2 PE=1 SV=1	32.8	23	0.153	EISFAYEVLSNPEK+EISFAYEVLSNPEKR+EYHPDKNPNAGDKFK+FDVQFPENNWINPDK+GEGMPQYR+GEGMPQYRNPFEK+ILEVHVDK+ILEVHVDKGMK+ITFTGEADQAPGVEPGDIVLLLQEK+ITFTGEADQAPGVEPGDIVLLLQEKEHEVFQR+LYDILGVPPGASENELK+LYDILGVPPGASENELKK+NPFEKGDLYIK+VSLEDLYNGK
343a	sp|O43464-3|HTRA2_HUMAN sp|O43464|HTRA2_HUMAN tr|A0A0C4DG44|A0A0C4DG44_HUMAN	1.0000	Isoform of O43464, Isoform 3 of Serine protease HTRA2, mitochondrial OS=Homo sapiens GN=HTRA2;Serine protease HTRA2, mitochondrial OS=Homo sapiens GN=HTRA2 PE=1 SV=2;Isoform of O43464, Serine protease HTRA2, mitochondrial (Fragment) OS=Homo sapiens GN=HTRA2 PE=1 SV=1	39.2	23	0.166	EVPISNGSGFVVAADGLIVTNAHVVADR+GRETLTLYVTPEVTE+IQTKEPLPTLPLGR+LLSGDTYEAVVTAVDPVADIATLR+QGEFVVAMGSPFALQNTITSGIVSSAQRPAR+SQYNFIADVVEK+TAPAVVYIEILDRHPFLGR+TQSQLAVQIR+VTAGISFAIPSDR
985a	sp|Q9BW92|SYTM_HUMAN	1.0000	Threonine--tRNA ligase, mitochondrial OS=Homo sapiens GN=TARS2 PE=1 SV=1	35.4	23	0.165	AAGLVSDLDADSGLTLSR+AEASGGLGGLTR+AQLAHYNFQFVVGQK+AVLGSVER+EFGEPWDLNSGDGAFYGPK+FLTFDSPEGK+GPSTEYGFYHDFFLGK+IDAVAWNTTPYQLAR+LADFGALHR+LGEWDLPEAVQR+LGLFEELWAAQVK+LGLFEELWAAQVKR+LHTAVVSTPPR+LLSNSSSLWR+LVELQNTR+QISSTLADTAVAAQVNGEPYDLERPLETDSDLR+QLFKDNPFK+RLGEWDLPEAVQR+SVYAVLGFSFR+VSGISFPTTELLR+VYNALVAFIR
902a	sp|Q93008-1|USP9X_HUMAN sp|Q93008|USP9X_HUMAN	1.0000	Isoform of Q93008, Isoform 2 of Probable ubiquitin carboxyl-terminal hydrolase FAF-X OS=Homo sapiens GN=USP9X;Probable ubiquitin carboxyl-terminal hydrolase FAF-X OS=Homo sapiens GN=USP9X PE=1 SV=3	10.3	22	0.160	AIDLLKEIYTNLGPR+ALTLQDLDNIWAAQAGK+EIYTNLGPR+HLQVIFGHLAASR+HLSFVVRFPNQGRQVDDLEVWSHTNDTIGSVR+KLPPVLAIQLKR+LAQQISDEASR+LLIKKLPPVLAIQLK+LLLTAIGYGHVR+LSVPATFMLVSLDEGPGPPIK+LVGVLVHSGQASGGHYYSYIIQR+MAEWIQQNNILSIVLR+MDTIDQDDELIR+NNFLPNADMETR+SGGLPLVLSMLTR+TGETGIEETILEGHLGVTK+VISSVSYYTHR+VVIQSNDDIASR+WVVPVLPK
799a	sp|Q6NZY4|ZCHC8_HUMAN	1.0000	Zinc finger CCHC domain-containing protein 8 OS=Homo sapiens GN=ZCCHC8 PE=1 SV=2	33.2	22	0.162	DVFANYLTSNFQAPGVK+EAELENSGLALYDGKDGTDGETEVGEIQQNK+FATGITPFEFENMAESTGMYLR+FKPGVISEELQDALGVTDK+GTPPLTPSDSPQTR+LFPADTSPSTATK+LGQPLLNENPQLSEGWEIPK+LVNYPGFNISTPR+QTLDEPEVPEIFTK+QYHQEIEEFVSNLVK+SLPPFIYR+TASGAVDEDALTLEELEEQQR+TASGAVDEDALTLEELEEQQRR+TSFNLLPQPSSIVLEEDHK+TSFNLLPQPSSIVLEEDHKVEESCAIK
718a	sp|Q14157-1|UBP2L_HUMAN sp|Q14157-4|UBP2L_HUMAN	1.0000	Isoform of Q14157, Isoform 2 of Ubiquitin-associated protein 2-like OS=Homo sapiens GN=UBAP2L;Isoform of Q14157, Isoform 4 of Ubiquitin-associated protein 2-like OS=Homo sapiens GN=UBAP2L	21.5	22	0.164	DGSLASNPYSGDLTK+FPLDYYSIPFPTPTTPLTGR+GGSTTGSQFLEQFK+IDLAVLLGK+IFTASNVSSVPLPAENVTITAGQR+QHGVNVSVNASATPFQQPSGYGSHGYNTGR+RYPSSISSSPQKDLTQAK+SPAVATSTAAPPPPSSPLPSK+TAQALAQLAAQHSQSGSTTTSSWDMGSTTQSPSLVQYDLK+TATEEWGTEDWNEDLSETK
662a	sp|Q07021|C1QBP_HUMAN	1.0000	Complement component 1 Q subcomponent-binding protein, mitochondrial OS=Homo sapiens GN=C1QBP PE=1 SV=1	24.1	22	0.155	AFVDFLSDEIK+AFVDFLSDEIKEER+EVSFQSTGESEWK+MSGGWELELNGTEAK+VEEQEPELTSTPNFVVEVIK+VEEQEPELTSTPNFVVEVIKNDDGKK
645a	sp|P78371|TCPB_HUMAN	1.0000	T-complex protein 1 subunit beta OS=Homo sapiens GN=CCT2 PE=1 SV=4	36.8	22	0.156	DASLMVTNDGATILK+EALLSSAVDHGSDEVK+EGTIGDMAILGITESFQVKR+GATQQILDEAER+ILIANTGMDTDKIK+KIGVNQPK+LALVTGGEIASTFDHPELVK+LGGSLADSYLDEGFLLDKK+LTSFIGAIAIGDLVK+MLPTIIADNAGYDSADLVAQLR+QVLLSAAEAAEVILR+VQDDEVGDGTTSVTVLAAELLR
490a	sp|P26368-2|U2AF2_HUMAN sp|P26368|U2AF2_HUMAN	1.0000	Isoform of P26368, Isoform 2 of Splicing factor U2AF 65 kDa subunit OS=Homo sapiens GN=U2AF2;Splicing factor U2AF 65 kDa subunit OS=Homo sapiens GN=U2AF2 PE=1 SV=4	33.5	22	0.164	AMQAAGQIPATALLPTMTPDGLAVTPTPVPVVGSQMTR+ELLTSFGPLK+LFIGGLPNYLNDDQVK+LGGLTQAPGNPVLAVQINQDK+RPHDYQPLPGMSENPSVYVPGVVSTVVPDSAHK+SVDETTQAMAFDGIIFQGQSLK+YWDVPPPGFEHITPMQYK
404d	sp|P08670|VIME_HUMAN	1.0000	Vimentin OS=Homo sapiens GN=VIM PE=1 SV=4	49.1	22	0.142	DGQVINETSQHHDDLE+EEAENTLQSFR+EMEENFAVEAANYQDTIGR+ETNLDSLPLVDTHSKR+EYQDLLNVK+FADLSEAANR+FLEQQNK+HLREYQDLLNVK+ILLAELEQLKGQGK+ISLPLPNFSSLNLR+KVESLQEEIAFLKK+LGDLYEEEMR+LLQDSVDFSLADAINTEFKNTR+LQDEIQNMKEEMAR+LRSSVPGVRLLQDSVDFSLADAINTEFK+SLYASSPGGVYATR+TNEKVELQELNDR+VEVERDNLAEDIMR
398a	sp|O95831-3|AIFM1_HUMAN sp|O95831|AIFM1_HUMAN	1.0000	Isoform of O95831, Isoform 3 of Apoptosis-inducing factor 1, mitochondrial OS=Homo sapiens GN=AIFM1;Apoptosis-inducing factor 1, mitochondrial OS=Homo sapiens GN=AIFM1 PE=1 SV=1	30.2	22	0.160	AALSASEGEEVPQDK+AALSASEGEEVPQDKAPSHVPFLLIGGGTAAFAAAR+ALGTEVIQLFPEK+ALGTEVIQLFPEKGNMGK+APSHVPFLLIGGGTAAFAAAR+ELWFSDDPNVTK+GVIFYLR+IIKDGEQHEDLNEVAK+ILPEYLSNWTMEK+ISGLGLTPEQK+KIIKDGEQHEDLNEVAK+KVETDHIVAAVGLEPNVELAK+TGGLEIDSDFGGFR+VLIVSEDPELPYMRPPLSK+VMPNAIVQSVGVSSGK
362a	sp|O60716-10|CTND1_HUMAN sp|O60716-11|CTND1_HUMAN sp|O60716-13|CTND1_HUMAN sp|O60716-17|CTND1_HUMAN sp|O60716-18|CTND1_HUMAN sp|O60716-19|CTND1_HUMAN sp|O60716-21|CTND1_HUMAN sp|O60716-2|CTND1_HUMAN sp|O60716-3|CTND1_HUMAN sp|O60716-5|CTND1_HUMAN sp|O60716-9|CTND1_HUMAN sp|O60716|CTND1_HUMAN tr|C9JZR2|C9JZR2_HUMAN	1.0000	Isoform of O60716, Isoform 2AB of Catenin delta-1 OS=Homo sapiens GN=CTNND1;Isoform of O60716, Isoform 2AC of Catenin delta-1 OS=Homo sapiens GN=CTNND1;Isoform of O60716, Isoform 2A of Catenin delta-1 OS=Homo sapiens GN=CTNND1;Isoform of O60716, Isoform 3ABC of Catenin delta-1 OS=Homo sapiens GN=CTNND1;Isoform of O60716, Isoform 3AB of Catenin delta-1 OS=Homo sapiens GN=CTNND1;Isoform of O60716, …	30.8	22	0.156	AAALVLQTIWGYK+ALSAIADLLTNEHER+APSRQDVYGPQPQVR+FHPEPYGLEDDQR+GIPVLVGLLDHPK+GKKPIEDPANDTVDFPKR+GSLASLDSLR+GYELLFQPEVVR+HYEDGYPGGSDNYGSLSR+IYISLLK+NGNGGPGPYVGQAGTATLPR+QPELPEVIAMLGFR+SDFQVNLNNASR+SLDNNYSTPNER+SMGYDDLDYGMMSDYGTAR+SYEDMIGEEVPSDQYYWAPLAQHER+TVQPVAMGPDGLPVDASSVSNNYIQTLGR
236	sp|Q9HCN8|SDF2L_HUMAN	1.0000	Stromal cell-derived factor 2-like protein 1 OS=Homo sapiens GN=SDF2L1 PE=1 SV=2	57.5	22	0.163	AMEGIFIKPSVEPSAGHDEL+FQHVGTSVFLSVTGEQYGSPIR+GQHEVHGMPSANTHNTWK+LTHVLTGK+NLHTHHFPSPLSNNQEVSAFGEDGEGDDLDLWTVR+YGSGSGQQSVTGVEASDDANSYWR
1030a	sp|Q9NNW5|WDR6_HUMAN tr|A0A087X295|A0A087X295_HUMAN	1.0000	WD repeat-containing protein 6 OS=Homo sapiens GN=WDR6 PE=1 SV=1;Isoform of Q9NNW5, WD repeat-containing protein 6 OS=Homo sapiens GN=WDR6 PE=1 SV=1	22.8	22	0.161	AGAGAPVVGSGSSGGGNAFTGLGPVSTLPSLHGK+AVAVWGIGTPGGPQDPQPGLTAHVVSAGGR+DGQLQPVLR+GMNWLAGLR+GSVLLFPSRPGLLKDPGVGGK+ILSPSIMVSASIDQR+ISWGQGHFWELWR+LDEYWDR+LLAGEGPDVLVYSLDFGGHLR+SGLWNMSDWIWDAR+SWAFSDTEAAMAFAYLK+VHSFTHEAPNQR+VQNLLGHYLIHGFR+VRPEPNGDLDLEAMVAVFGSK+VVPINTPTAAVDQTLFPGK
952a	sp|Q99470|SDF2_HUMAN	1.0000	Stromal cell-derived factor 2 OS=Homo sapiens GN=SDF2 PE=1 SV=2	37.0	22	0.169	AMEGIFMKPSELLK+EVHGMAQPSQNNYWK+FKHSSTEVLLSVTGEQYGRPISGQK+HSSTEVLLSVTGEQYGRPISGQK+YGSGSGQQSVTGVTSVDDSNSYWR
825a	sp|Q7Z6E9-2|RBBP6_HUMAN sp|Q7Z6E9|RBBP6_HUMAN	1.0000	Isoform of Q7Z6E9, Isoform 2 of E3 ubiquitin-protein ligase RBBP6 OS=Homo sapiens GN=RBBP6;E3 ubiquitin-protein ligase RBBP6 OS=Homo sapiens GN=RBBP6 PE=1 SV=1	14.1	21	0.131	AIDDSSASISLAQLTK+DSDNKILPAAALASEHSK+DVSHEIIQHEVK+FLPLNIR+GTSSIAITALMEEK+GYQVPVLGTPSLLGQSLLHGQLIPTTGPVR+IGSTENISNTKEPSEKLESTSSK+ILPAAALASEHSK+KVTGTEGSSSTLVDYTSTSSTGGSPVRK+LGYLVSPPQQIR+QAVNNFKNETGYTK+QLPPPPPPIPPPRPLIQR+SVDFRDPFEKER+TANLAEANASEEDKIK+YAIPTIDAEAYAIGK+YAIPTIDAEAYAIGKK+YREVPPPYDMK
666a	sp|Q08211|DHX9_HUMAN	1.0000	ATP-dependent RNA helicase A OS=Homo sapiens GN=DHX9 PE=1 SV=4	19.1	21	0.147	AENNSEVGASGYGVPGPTWDR+AIEPPPLDAVIEAEHTLR+DFVNYLVR+ELDALDANDELTPLGR+FSDHVALLSVFQAWDDAR+GANLKDYYSR+GISHVIVDEIHER+KEEQEVQATLESEEVDLNAGLHGNWTLENAK+LGGIGQFLAK+LNMATLR+QPAIISQLDPVNER+TPLHEIALSIK+TTQVPQFILDDFIQNDR+VFDPVPVGVTK+VQSDGQIVLVDDWIK+YPSPFFVFGEK+YQILPLHSQIPR
590a	sp|P52597|HNRPF_HUMAN	1.0000	Heterogeneous nuclear ribonucleoprotein F OS=Homo sapiens GN=HNRNPF PE=1 SV=3	35.4	21	0.125	ATENDIYNFFSPLNPVR+HSGPNSADSANDGFVR+ITGEAFVQFASQELAEK+MRPGAYSTGYGGYEEYSGLSDGYGFTTDLFGR+QSGEAFVELGSEDDVK+RYIGIVK+SHRTEMDWVLK+TEMDWVLK+VHIEIGPDGR+VTGEADVEFATHEEAVAAMSK
478a	sp|P22695|QCR2_HUMAN	1.0000	Cytochrome b-c1 complex subunit 2, mitochondrial OS=Homo sapiens GN=UQCRC2 PE=1 SV=3	35.8	21	0.155	AGSRYEDFSNLGTTHLLR+ATAAPAGAPPQPQDLEFTK+ATAAPAGAPPQPQDLEFTKLPNGLVIASLENYSPVSR+AVAFQNPQTHVIENLHAAAYR+LPNGLVIASLENYSPVSR+MALIGLGVSHPVLK+QVAEQFLNMR+SMAASGNLGHTPFVDEL+TIAQGNLSNTDVQAAK+VTSEELHYFVQNHFTSAR+WEVADLQPQLK+YEDFSNLGTTHLLR
405a	sp|P04406-2|G3P_HUMAN sp|P04406|G3P_HUMAN	1.0000	Isoform of P04406, Isoform 2 of Glyceraldehyde-3-phosphate dehydrogenase OS=Homo sapiens GN=GAPDH;Glyceraldehyde-3-phosphate dehydrogenase OS=Homo sapiens GN=GAPDH PE=1 SV=3	51.5	21	0.149	AENGKLVINGNPITIFQERDPSK+GALQNIIPASTGAAK+LISWYDNEFGYSNR+LTGMAFR+LVINGNPITIFQER+LVINGNPITIFQERDPSK+VIHDNFGIVEGLMTTVHAITATQK+VIISAPSADAPMFVMGVNHEKYDNSLK+VIPELNGK+VVDLMAHMASKE+WGDAGAEYVVESTGVFTTMEK
404e	sp|P02538|K2C6A_HUMAN	1.0000	Keratin, type II cytoskeletal 6A OS=Homo sapiens GN=KRT6A PE=1 SV=3	34.4	21	0.056	ADTLTDEINFLR+AIGGGLSSVGGGSSTIK+ALYDAELSQMQTHISDTSVVLSMDNNR+AQYEEIAQR+DVDAAYMNKVELQAK+EYQELMNVK+FASFIDK+FASFIDKVR+FLEQQNK+KYEDEINKR+NKYEDEINKR+NLDLDSIIAEVK+QLDSIVGER+QNLEPLFEQYINNLR+QNLEPLFEQYINNLRR+SGFSSVSVSR+TAAENEFVTLKK+WTLLQEQGTK+YEELQVTAGR
116	sp|Q14204|DYHC1_HUMAN	1.0000	Cytoplasmic dynein 1 heavy chain 1 OS=Homo sapiens GN=DYNC1H1 PE=1 SV=5	6.8	21	0.149	ASVVTLPVYLNFTR+DAATIMQPYFTSNGLVTK+DLPPVSGSIIWAK+EALELTDTGLLSGSEER+EWTDGLFTHVLR+FGNPLLVQDVESYDPVLNPVLNR+GKEDEGEEAASPMLQIQR+HVPVVYVDYPGPASLTQIYGTFNR+IQGLTVEQAEAVVR+KLVPLLLEDGGEAPAALEAALEEK+LNTQEIFDDWAR+LVPLLLEDGGEAPAALEAALEEK+SLLQALNEVK+TPNGVVLAPVQLGK+TTDLLTDWEK+TYAEPLTAAMVEFYTMSQER+VLLTTQGVDMISK+VLRPQVTAVAQQNQGEVPEPQDMK+VTDFGDKVEDPTFLNQLQSGVNR+WTDENIDTVALK
955a	sp|Q99569-2|PKP4_HUMAN sp|Q99569|PKP4_HUMAN tr|A0A0D9SF60|A0A0D9SF60_HUMAN	1.0000	Isoform of Q99569, Isoform 2 of Plakophilin-4 OS=Homo sapiens GN=PKP4;Plakophilin-4 OS=Homo sapiens GN=PKP4 PE=1 SV=2;Isoform of Q99569, Plakophilin-4 OS=Homo sapiens GN=PKP4 PE=1 SV=1	22.9	21	0.145	AAAQVLNTLWQYR+AASPYSQRPASPTAIR+AEGQTLVQPSVANR+AQSPSYVISTGVSPSR+FQTSLVLR+GLPILVELLR+LGAESPSIASTSSTEK+MDNDRVVSSVATALR+NNYALNTTATYAEPYRPIQYR+NVGGIPALLR+SAVSPDLHITPIYEGR+SSYASQHSQLGQDLR+STTNYVDFYSTK+TPQEDQWDGVGPIPGLSK+TSLGSGFGSPSVTDPRPLNPSAYSSTTLPAAR+TVHDMEQFGQQQYDIYER+VGSPLTLTDAQTR
404g	sp|P48668|K2C6C_HUMAN	0.9999	Keratin, type II cytoskeletal 6C OS=Homo sapiens GN=KRT6C PE=1 SV=3	34.4	21	0.049	ADTLTDEINFLR+AIGGGLSSVGGGSSTIK+ALYDAELSQMQTHISDTSVVLSMDNNR+AQYEEIAQR+DVDAAYMNKVELQAK+EYQELMNVK+FASFIDK+FASFIDKVR+FLEQQNK+KYEDEINKR+NKYEDEINKR+NLDLDSIIAEVK+QLDSIVGER+QNLEPLFEQYINNLR+QNLEPLFEQYINNLRR+SGFSSISVSR+TAAENEFVTLKK+WTLLQEQGTK+YEELQVTAGR
781a	sp|Q5SW79-3|CE170_HUMAN sp|Q5SW79|CE170_HUMAN	1.0000	Isoform of Q5SW79, Isoform 3 of Centrosomal protein of 170 kDa OS=Homo sapiens GN=CEP170;Centrosomal protein of 170 kDa OS=Homo sapiens GN=CEP170 PE=1 SV=1	18.4	20	0.127	EFQQPSQITESTIHEIPTK+EINDVAGEIDSVTSSGTAPSTTVSTAATTPGSAIDTR+EINDVAGEIDSVTSSGTAPSTTVSTAATTPGSAIDTREELVDR+FPTDYASTSEDEFGSNR+LGEASDSELADADKASVASEVSTTSSTSKPPTGR+LQSAGSAMPTSSSFK+LRAESEVPIVK+QTSSTPSSLALTSASR+SGDPRPQAAEPPDHLTITR+SSPVNNHHSPGQTPTLGQPEAR+STGSATSLASQGER+TLLHLGSSAPGK+TLPQLPNEEK+TPLTSADEHVHSKLEGSK+TSSMEISSILQELK+VFDESLNFR
657a	sp|Q02978|M2OM_HUMAN	1.0000	Mitochondrial 2-oxoglutarate/malate carrier protein OS=Homo sapiens GN=SLC25A11 PE=1 SV=3	42.7	20	0.152	AVIGMTAGATGAFVGTPAEVALIR+AVVVNAAQLASYSQSK+EEGVLTLWR+FLFGGLAGMGATVFVQPLDLVK+ITREEGVLTLWR+LGIYTVLFER+LTGADGTPPGFLLK+NGLDVLFK+NVFNALIR+TSFHALTSILK+YEGFFSLWK
479a	sp|P23258|TBG1_HUMAN	1.0000	Tubulin gamma-1 chain OS=Homo sapiens GN=TUBG1 PE=1 SV=2	36.1	20	0.145	AVLLDLEPR+DVFFYQADDEHYIPR+EAFLEQFR+KLANFIPWGPASIQVALSR+KLVQTYSVFPNQDEMSDVVVQPYNSLLTLK+KLVQTYSVFPNQDEMSDVVVQPYNSLLTLKR+KSPYLPSAHR+KTTVLDVMR+LANFIPWGPASIQVALSR+LHFLMTGYTPLTTDQSVASVR+LYNPENIYLSEHGGGAGNNWASGFSQGEK+VIHSILNSPYAK
422a	sp|P07814|SYEP_HUMAN	1.0000	Bifunctional glutamate/proline--tRNA ligase OS=Homo sapiens GN=EPRS PE=1 SV=5	18.0	20	0.131	AALLNQHYQVNFK+ADLRDNYSPGWK+AYVDDTPAEQMK+DQDLEPGAPSMGAK+FAGGDYTTTIEAFISASGR+KVIDPVAPRYVALLK+NSEPAGLETPEAK+QFAYQNSWGLTTR+RDTGEKLTVAENEAETK+SGKTELAEPIAIRPTSETVMYPAYAK+SLIGVEYKPVSATGAEDKDKK+SLYDEVAAQGEVVR+TGKEYIPGQPPLSQSSDSSPTR+TGQEYKPGNPPAEIGQNISSNSSASILESK+THVADFAPEVAWVTR+VAVQGDVVR+VIDPVAPR+YYTLFGR
408a	sp|P04844-2|RPN2_HUMAN sp|P04844|RPN2_HUMAN	1.0000	Isoform of P04844, Isoform 2 of Dolichyl-diphosphooligosaccharide--protein glycosyltransferase subunit 2 OS=Homo sapiens GN=RPN2;Dolichyl-diphosphooligosaccharide--protein glycosyltransferase subunit 2 OS=Homo sapiens GN=RPN2 PE=1 SV=3	31.4	20	0.142	EDQVIQLMNAIFSK+EETVLATVQALQTASHLSQQADLR+FSSGYYDFLVEVEGDNR+ISTEVGITNVDLSTVDKDQSIAPK+KNFESLSEAFSVASAAAVLSHNR+LQVTNVLSQPLTQATVK+LSKEETVLATVQALQTASHLSQQADLR+NFESLSEAFSVASAAAVLSHNR+SIVEEIEDLVAR+TGQEVVFVAEPDNK+TGQEVVFVAEPDNKNVYK+TSFTPVGDVFELNFMNVK+YHVPVVVVPEGSASDTHEQAILR
404f	sp|P13647|K2C5_HUMAN	1.0000	Keratin, type II cytoskeletal 5 OS=Homo sapiens GN=KRT5 PE=1 SV=3	24.1	20	0.078	FASFIDK+FASFIDKVR+FLEQQNK+ISISTSGGSFR+KYEDEINKR+LAELEEALQK+NKLAELEEALQK+NKYEDEINKR+NLDLDSIIAEVK+QLDSIVGER+QNLEPLFEQYINNLR+QNLEPLFEQYINNLRR+SFSTASAITPSVSR+TEAESWYQTKYEELQQTAGR+VDALMDEINFMK+WTLLQEQGTK+YEELQQTAGR
384a	sp|O76031|CLPX_HUMAN	1.0000	ATP-dependent Clp protease ATP-binding subunit clpX-like, mitochondrial OS=Homo sapiens GN=CLPX PE=1 SV=2	33.3	20	0.152	APTKESSEEEYDSGVEEEGWPR+AQQGIVFLDEVDKIGSVPGIHQLR+DLIEFGMIPEFVGR+DVGGEGVQQGLLK+ESSEEEYDSGVEEEGWPR+IYNNIPANLR+IYNYLDKYVVGQSFAK+KIYNYLDKYVVGQSFAK+LAFQQKPPPPPK+LLEGTIVNVPEK+LPVVVPLHSLDEK+RGGEVLDSSHDDIKLEK+SGSGNSGK+SIIKEPESAAEAVK+SNILLLGPTGSGK+TLVQILTEPR+YLGFGTPSNLGK
308a	sp|O00422|SAP18_HUMAN tr|X6RAL5|X6RAL5_HUMAN	1.0000	Histone deacetylase complex subunit SAP18 OS=Homo sapiens GN=SAP18 PE=1 SV=1;Isoform of O00422, Histone deacetylase complex subunit SAP18 OS=Homo sapiens GN=SAP18 PE=1 SV=1	68.6	20	0.139	EIGSTMSGR+ELTSLVK+EVYPEAR+FQIGDYLDIAITPPNR+GNVPSSELQIYTWMDATLK+GTDDSMTLQSQK+GTHFNFAIVFTDVK+KGTDDSMTLQSQK+KKGTHFNFAIVFTDVK+VKEIGSTMSGR+VTQEEIKKEPEKPIDR
297a	sp|ALBU_BOVIN|	1.0000	sp ALBU_BOVIN	19.4	20	0.150	AEFVEVTK+FKDLGEEHFK+HLVDEPQNLIK+HPYFYAPELLYYANK+KQTALVELLK+KVPQVSTPTLVEVSR+LGEYGFQNALIVR+LVNELTEFAK+LVTDLTK+QTALVELLK+RHPEYAVSVLLR+VPQVSTPTLVEVSR+YLYEIAR
1114a	sp|Q9Y2J2-2|E41L3_HUMAN	1.0000	Isoform of Q9Y2J2, Isoform 2 of Band 4.1-like protein 3 OS=Homo sapiens GN=EPB41L3	30.8	20	0.066	AVLEQEETAAASR+DSMSAAEVGTGQYATTK+EGSALTEGAKEEGGEEVAK+ELEDKVIELHK+GISQTNLITTVTPEK+GISQTNLITTVTPEKK+GKEGSALTEGAKEEGGEEVAK+IRPGEFEQFESTIGFK+IVITGDADIDHDQALAQAIK+QEDAPMIEPLVPEEK+QLEYQQLEDDKLSQK+TDSERTDTAADGETTATEELEKTQDDLMK+TESSGIETEPTVHHLPLSTEK+TETISFGSVSPGGVK+TFLETSTDTAVTNEWEK+TFLETSTDTAVTNEWEKR+VVHASGDASYSAGDSGDAAAQPAFTGIK+VVQETVLVEER
609b	sp|P62736|ACTA_HUMAN sp|P63267|ACTH_HUMAN sp|P68032|ACTC_HUMAN sp|P68133|ACTS_HUMAN	0.9999	Actin, aortic smooth muscle OS=Homo sapiens GN=ACTA2 PE=1 SV=1;Actin, gamma-enteric smooth muscle OS=Homo sapiens GN=ACTG2 PE=1 SV=1;Actin, alpha cardiac muscle 1 OS=Homo sapiens GN=ACTC1 PE=1 SV=1;Actin, alpha skeletal muscle OS=Homo sapiens GN=ACTA1 PE=1 SV=1	24.2	20	0.071	AVFPSIVGRPR+DLTDYLMK+DSYVGDEAQSK+EITALAPSTMK+HQGVMVGMGQK+IIAPPER+SYELPDGQVITIGNER+YPIEHGIITNWDDMEK
766a	sp|Q2TAY7|SMU1_HUMAN	1.0000	WD40 repeat-containing protein SMU1 OS=Homo sapiens GN=SMU1 PE=1 SV=2	30.8	19	0.140	AAIAQALAGEVSVVPPSR+AAVKDVEEEKFPTQLSR+DSSQILSASFDQTIR+GHSSFVNEATFTQDGHYIISASSDGTVK+LIMQYLK+LMALLGQALK+SLGSTAGTDITVNSVILLPK+SNTVVIMNMQGQIVR+WQQHQGLLPPGMTIDLFR+YIHLENLLAR
706a	sp|Q13573|SNW1_HUMAN	1.0000	SNW domain-containing protein 1 OS=Homo sapiens GN=SNW1 PE=1 SV=1	37.7	19	0.138	AADKLAPAQYIR+DISEVIALGVPNPR+EVMNADDPDLQRPDEEAIKEITEK+GLQTVHINENFAK+GMDSGFAGGEDEIYNVYDQAWR+GPPSPPAPVMHSPSR+GREGPVQFEEDPFGLDKFLEEAK+LAEALYIADR+LAEALYIADRK+LLEDFGDGGAFPEIHVAQYPLDMGR+NENRDISEVIALGVPNPR+NLDKDMYGDDLEAR+TSNEVQYDQR+YTPSQQGVAFNSGAK
679a	sp|Q12923-3|PTN13_HUMAN sp|Q12923-4|PTN13_HUMAN sp|Q12923|PTN13_HUMAN	1.0000	Isoform of Q12923, Isoform 3 of Tyrosine-protein phosphatase non-receptor type 13 OS=Homo sapiens GN=PTPN13;Isoform of Q12923, Isoform 4 of Tyrosine-protein phosphatase non-receptor type 13 OS=Homo sapiens GN=PTPN13;Tyrosine-protein phosphatase non-receptor type 13 OS=Homo sapiens GN=PTPN13 PE=1 SV=2	10.1	19	0.141	AISTGSLASSTLNK+ELPTSSAISSALDR+IDVGDVILK+ITLQNTSDGIK+LAVRPLSVQAEILKR+LDLSYIKEELPK+LSLYPGDTIK+MTIEPFISLDLPR+NFFGPEFVK+NTGQVVHLLLEK+QYETPFEGNLINQEIMLK+SLNLQAESVR+TYHGDVFSTSSESPSIISSESDFR+VLAVNGVSLEGATHK+VNDTDVTNMTHTDAVNLLR+VPLGDEGGYINASFIK+VPSTPVHLTNEMK+YSDGSIALDIFGPQK
591a	sp|P52701|MSH6_HUMAN	1.0000	DNA mismatch repair protein Msh6 OS=Homo sapiens GN=MSH6 PE=1 SV=2	15.3	19	0.123	AAAAPGASPSPGGDAAWSEAGPGPRPLAR+AGFDSDYDQALADIR+FPDLTVELNR+GGHFYSAKPEILR+GMTSESDSIGLTPGEK+GTATFDGTAIANAVVK+IIDFLSALEGFK+LLTLIKEL+LSDGIGVMLPQVLK+QSTLYSFFPK+TIVYWGIGR+TLFSTHYHSLVEDYSQNVAVR+TLLEEEYFREK+VHVQFFDDSPTR+YQLEIPENFTTR
578a	sp|P50990-2|TCPQ_HUMAN sp|P50990|TCPQ_HUMAN	1.0000	Isoform of P50990, Isoform 2 of T-complex protein 1 subunit theta OS=Homo sapiens GN=CCT8;T-complex protein 1 subunit theta OS=Homo sapiens GN=CCT8 PE=1 SV=4	37.2	19	0.139	AIADTGANVVVTGGK+AVDDGVNTFK+DIDEVSSLLR+DMLEAGILDTYLGK+FAEAFEAIPR+HFSGLEEAVYR+ILGSGISSSSVLHGMVFK+ILGSGISSSSVLHGMVFKK+LATNAAVTVLR+LFVTNDAATILR+LVPGGGATEIELAK+NVGLDIEAEVPAVK+QYGNEVFLAK+TAEELMNFSKGEENLMDAQVK+VDQIIMAKPAGGPKPPSGK+YNIMLVR
457a	sp|P16615-2|AT2A2_HUMAN sp|P16615-3|AT2A2_HUMAN sp|P16615-5|AT2A2_HUMAN sp|P16615|AT2A2_HUMAN	1.0000	Isoform of P16615, Isoform 2 of Sarcoplasmic/endoplasmic reticulum calcium ATPase 2 OS=Homo sapiens GN=ATP2A2;Isoform of P16615, Isoform 3 of Sarcoplasmic/endoplasmic reticulum calcium ATPase 2 OS=Homo sapiens GN=ATP2A2;Isoform of P16615, Isoform 5 of Sarcoplasmic/endoplasmic reticulum calcium ATPase 2 OS=Homo sapiens GN=ATP2A2;Sarcoplasmic/endoplasmic reticulum calcium ATPase 2 OS=Homo sapiens G…	22.2	19	0.144	AKDIVPGDIVEIAVGDKVPADIR+AMGVVVATGVNTEIGK+DIVPGDIVEIAVGDKVPADIR+EFTLEFSR+IGIFGQDEDVTSK+IRDEMVATEQER+ISLPVILMDETLK+IVEFLQSFDEITAMTGDGVNDAPALK+IVEFLQSFDEITAMTGDGVNDAPALKK+KAEIGIAMGSGTAVAK+MNVFDTELKGLSK+NAENAIEALKEYEPEMGK+RIGIFGQDEDVTSK+TASEMVLADDNFSTIVAAVEEGR+TVEEVLGHFGVNESTGLSLEQVKK+VDQSILTGESVSVIK
325a	sp|O14980|XPO1_HUMAN	1.0000	Exportin-1 OS=Homo sapiens GN=XPO1 PE=1 SV=1	14.8	19	0.129	AIIASNIMYIVGQYPR+ETLVYLTHLDYVDTER+LISGWVSR+LLSEEVFDFSSGQITQVK+MAKPEEVLVVENDQGEVVR+NVDILKDPETVK+QLLDFSQK+QLYLPMLFK+VDTILEFSQNMNTK+YMLLPNQVWDSIIQQATK+YVVGLIIK+YYGLQILENVIK
293a	sp|A5YKK6-2|CNOT1_HUMAN sp|A5YKK6|CNOT1_HUMAN	1.0000	Isoform of A5YKK6, Isoform 2 of CCR4-NOT transcription complex subunit 1 OS=Homo sapiens GN=CNOT1;CCR4-NOT transcription complex subunit 1 OS=Homo sapiens GN=CNOT1 PE=1 SV=2	10.5	19	0.137	AVEGLLDATSGADADLLLR+AVQELVHPVVDR+DAIAALGLLQK+EVTYELDHPGFQIR+GQQELLYVVPFVAK+IAFIFNNLSQSNMTQK+ILTNFTGVMPPQFK+LAEVGQYEQVK+MQGSITTPGSIALAQAQAQAQVPAK+NLALDINELKPGNLLK+NLDEQLSAPK+NLGHWLGMITLAK+NLTAGMAMITCR+NVPGFLPTNDLSQPTGFLAQPMK+QLAVYEEFAR+SLDLIESLLR+SLLEVVVLSR+SPVTFLSDLR
990a	sp|Q9BY77-2|PDIP3_HUMAN	1.0000	Isoform of Q9BY77, Isoform 2 of Polymerase delta-interacting protein 3 OS=Homo sapiens GN=POLDIP3	33.2	19	0.139	LVHPGVAEVVFVK+QNLYDLDEDDDGIASVPTK+RVNSASSSNPPAEVDPDTILK+SSPAAFINPPIGTVTPALK+TIQNLYDLDEDDDGIASVPTK+TLVNKEEPPKELPAAEPVLSPLEGTK+VGIQQGLLSQSTR+VNSASSSNPPAEVDPDTILK+VVQNDAYTAPALPSSIR
702a	sp|Q13490|BIRC2_HUMAN	1.0000	Baculoviral IAP repeat-containing protein 2 OS=Homo sapiens GN=BIRC2 PE=1 SV=2	33.8	18	0.131	AGFYYIGPGDR+AVEDISSSR+ELIDTILVK+FLTYHMWPLTFLSPSELAR+FSISNLSMQTHAAR+ILTTGENYK+MSTYSTFPAGVPVSER+NSFAHSLSPTLEHSSLFSGSYSSLSPNPLNSR+QAEEMASDDLSLIRK+SIMEDSTILSDWTNSNK+TFMYWPSSVPVQPEQLASAGFYYVGR+TNPYSYAMSTEEAR+YIPTEDVSGLSLEEQLR+YIPTEDVSGLSLEEQLRR
577a	sp|P50454|SERPH_HUMAN	1.0000	Serpin H1 OS=Homo sapiens GN=SERPINH1 PE=1 SV=2	37.1	18	0.134	AVAISLPK+AVLSAEQLRDEEVHAGLGELLR+DTQSGSLLFIGR+GVVEVTHDLQK+HLAGLGLTEAIDKNK+KAVAISLPK+LFYADHPFIFLVR+LSSLIILMPHHVEPLER+LYGPSSVSFADDFVR+SAGLAFSLYQAMAK+SALQSINEWAAQTTDGKLPEVTK+SALQSINEWAAQTTDGKLPEVTKDVER
573a	sp|P49792|RBP2_HUMAN	1.0000	E3 SUMO-protein ligase RanBP2 OS=Homo sapiens GN=RANBP2 PE=1 SV=2	7.2	18	0.136	APGTNVAMASNQAVR+DTSFLGSDDIGNIDVREPELEDLTR+ELLQSFDSALQSVK+ELVGPPLAETVFTPK+GDDYFNYNVQQTSTNPPLPEPGYFTKPPIAAHASR+GVIFGQTSSTFTFADLAK+IIDDSDSNLSVVK+LLVQHEINTLR+NSIPEPIDPLFK+NVSGISFTENMGSSQQK+SGQSALYDALFSSQSPK+VLPLLKIIK+WAEDQNSLLK+YDVGAIR+YIASVQGSTPSPR
312a	sp|O00560|SDCB1_HUMAN	1.0000	Syntenin-1 OS=Homo sapiens GN=SDCBP PE=1 SV=1	42.3	18	0.123	ANVAVVSGAPLQGQLVARPSSINYMVAPVTGNDVGIR+DSTGHVGFIFK+LKSIDNGIFVQLVQANSPASLVGLR+LYPELSQYMGLSLNEEEIR+SIDNGIFVQLVQANSPASLVGLR+VIQAQTAFSANPANPAILSEASAPIPHDGNLYPR
291a	sp|A0FGR8-2|ESYT2_HUMAN	1.0000	Isoform of A0FGR8, Isoform 2 of Extended synaptotagmin-2 OS=Homo sapiens GN=ESYT2	23.2	18	0.115	ADKDQANDGLSSALLILYLDSAR+AQPPEAGPQGLHDLGR+FQLSNSGPNSTIK+GAEPPGISASTQPASAGR+GANTHLSTFSFTK+GWTQWYDLTEDGTRPQAMT+IHFIEAQDLQGKDTYLK+ITVPLVSEVQIAQLR+KISSNPNPVVQMSVGHK+LEWLTLMPNASNLDK+LLDEWFTLDEVPK+LLDEWFTLDEVPKGK+VGNQIFQSR+VPLSQLLTSEDMTVSQR
162	sp|Q8IWX8|CHERP_HUMAN tr|J3QK89|J3QK89_HUMAN	1.0000	Calcium homeostasis endoplasmic reticulum protein OS=Homo sapiens GN=CHERP PE=1 SV=3;Isoform of Q8IWX8, Calcium homeostasis endoplasmic reticulum protein OS=Homo sapiens GN=CHERP PE=1 SV=1	20.9	18	0.131	ELLAALQK+EQGIQDPIKGGDVR+GVGVALDDPYENYRR+ITADGAHFELR+LLAAVEAFYSPPSHDRPR+LLQLWEK+NSEGWEQNGLYEFFR+NVIDKLAQFVAR+QEQVTAAVAHAVEQQMQK+QGPPHINHDDPSLVPNVPYFDLPAGLMAPLVK+SYSFIAR+TQHEEFVTSLAQQQQQQQQQQQQLQMPQMEAEVK
1114b	sp|Q9Y2J2|E41L3_HUMAN	1.0000	Band 4.1-like protein 3 OS=Homo sapiens GN=EPB41L3 PE=1 SV=2	21.7	18	0.052	AVLEQEETAAASR+EGSALTEGAKEEGGEEVAK+ELEDKVIELHK+GISQTNLITTVTPEK+GISQTNLITTVTPEKK+GKEGSALTEGAKEEGGEEVAK+HEGKSPGLGTDSCPLSPPSTHCAPTSPTELR+IRPGEFEQFESTIGFK+IVITGDADIDHDQALAQAIK+QLEYQQLEDDKLSQK+TESSGIETEPTVHHLPLSTEK+TETISFGSVSPGGVK+TFLETSTDTAVTNEWEK+TFLETSTDTAVTNEWEKR+VVHASGDASYSAGDSGDAAAQPAFTGIK+VVQETVLVEER
981a	sp|Q9BUJ2-2|HNRL1_HUMAN sp|Q9BUJ2-4|HNRL1_HUMAN sp|Q9BUJ2|HNRL1_HUMAN tr|A0A0A0MRA5|A0A0A0MRA5_HUMAN tr|B7Z4B8|B7Z4B8_HUMAN	1.0000	Isoform of Q9BUJ2, Isoform 2 of Heterogeneous nuclear ribonucleoprotein U-like protein 1 OS=Homo sapiens GN=HNRNPUL1;Isoform of Q9BUJ2, Isoform 4 of Heterogeneous nuclear ribonucleoprotein U-like protein 1 OS=Homo sapiens GN=HNRNPUL1;Heterogeneous nuclear ribonucleoprotein U-like protein 1 OS=Homo sapiens GN=HNRNPUL1 PE=1 SV=2;Isoform of Q9BUJ2, Heterogeneous nuclear ribonucleoprotein U-like prot…	23.5	18	0.122	APQQQPPPQQPPPPQPPPQQPPPPPSYSPAR+EALGGQALYPHVLVK+HLPSTEPDPHVVR+INEEISVK+QGAPTSFLPPEASQLKPDR+QNQFYDTQVIKQENESGYER+RPLEMEQQQAYRPEMK+RTDEEGKDVPDHAVLEMK+SSGYPLTIEGFAYLWSGAR+TDEEGKDVPDHAVLEMK+WMGIAFR+YNILGTNAIMDK
969a	sp|Q9BQG0-2|MBB1A_HUMAN sp|Q9BQG0|MBB1A_HUMAN tr|I3L1L3|I3L1L3_HUMAN	1.0000	Isoform of Q9BQG0, Isoform 2 of Myb-binding protein 1A OS=Homo sapiens GN=MYBBP1A;Myb-binding protein 1A OS=Homo sapiens GN=MYBBP1A PE=1 SV=2;Isoform of Q9BQG0, Myb-binding protein 1A (Fragment) OS=Homo sapiens GN=MYBBP1A PE=1 SV=1	16.8	18	0.124	ALVDILSEVSK+AMFLQPDLDSLVDFSTNNQK+AQHQQALSSLELLNVLFR+EIPSATQSPISK+FLSPPALQGYVAWLR+KALVDILSEVSK+KLPAIALDLLR+KSEDGTPAEDGTPAATGGSQPPSMGR+LLGAALPLLTK+LLQALAQYQNHLQEQPR+LVGSVNLFSDENVPR+QPENALVLELLEPLLSIIR+SEEGEDNRSSESEEESEGEESEEEER+SPLSALAR+SSESEEESEGEESEEEER
948a	sp|Q96TA2-2|YMEL1_HUMAN sp|Q96TA2-3|YMEL1_HUMAN sp|Q96TA2|YMEL1_HUMAN	1.0000	Isoform of Q96TA2, Isoform 2 of ATP-dependent zinc metalloprotease YME1L1 OS=Homo sapiens GN=YME1L1;Isoform of Q96TA2, Isoform 3 of ATP-dependent zinc metalloprotease YME1L1 OS=Homo sapiens GN=YME1L1;ATP-dependent zinc metalloprotease YME1L1 OS=Homo sapiens GN=YME1L1 PE=1 SV=2	25.8	18	0.136	AVAGEADVPFYYASGSEFDEMFVGVGASR+GILLVGPPGTGK+GPTLGHVSLLPENDRWNETR+GTVGFSGAELENLVNQAALK+LAETQNIAPSFVK+LGVMTYSDTGK+LSPETQSAIEQEIR+NLAEALLTYETLDAK+TGFAEGFLK+TITAYHESGHAIIAYYTK+TTTGLDSAVDPVQMK
940a	sp|Q96PK6|RBM14_HUMAN	1.0000	RNA-binding protein 14 OS=Homo sapiens GN=RBM14 PE=1 SV=2	30.0	18	0.135	AQPSVSLGAAYR+AQPSVSLGAPYR+ASYVAPLTAQPATYR+GPGLAVQSGDK+GQPGNAYDGAGQPSAAYLSMSQGAVANANSTPPPYER+LSESQLSFR+RINVELSTK+RLPDAHSDYAR+TKKPGAGDTAFPGTGGFSATFDYQQAFGNSTGGFDGQAR+TQPMTAQAASYR+TQSSASLAASYAAQQHPQAAASYR+YSGSYNDYLR
1114c	sp|Q9Y2J2-4|E41L3_HUMAN	0.9997	Isoform of Q9Y2J2, Isoform 4 of Band 4.1-like protein 3 OS=Homo sapiens GN=EPB41L3	24.5	18	0.045	AVLEQEETAAASR+DSMSAAEVGTGQYATTK+EGSALTEGAKEEGGEEVAK+ELEDKVIELHK+GISQTNLITTVTPEK+GISQTNLITTVTPEKK+GKEGSALTEGAKEEGGEEVAK+IRPGEFEQFESTIGFK+IVITGDADIDHDQE+QLEYQQLEDDKLSQK+TESSGIETEPTVHHLPLSTEK+TETISFGSVSPGGVK+TFLETSTDTAVTNEWEK+TFLETSTDTAVTNEWEKR+VVHASGDASYSAGDSGDAAAQPAFTGIK+VVQETVLVEER
908a	sp|Q96AQ6-2|PBIP1_HUMAN sp|Q96AQ6|PBIP1_HUMAN	1.0000	Isoform of Q96AQ6, Isoform 2 of Pre-B-cell leukemia transcription factor-interacting protein 1 OS=Homo sapiens GN=PBXIP1;Pre-B-cell leukemia transcription factor-interacting protein 1 OS=Homo sapiens GN=PBXIP1 PE=1 SV=1	17.7	17	0.125	ALESELQQLR+DSHDPLPSWAELLRPK+EGTKDSHDPLPSWAELLRPK+ELPLSPAFFGEDGIFR+ELPLSPAFFGEDGIFRHDR+EQEPELSFLK+GDPAHAGLAELGHR+LLGSVQQDLER+QEGLTFFGTELAPVR+QQELASLLR+QVLPDPEVLEAVGDR+RLLGSVQQDLER
907a	sp|Q96A33|CCD47_HUMAN	1.0000	Coiled-coil domain-containing protein 47 OS=Homo sapiens GN=CCDC47 PE=1 SV=1	28.2	17	0.118	ELLESNFTLVGDDGTNK+ELLESNFTLVGDDGTNKEATSTGK+IMQEEGQPLKLPDTK+IMQEEGQPLKLPDTKR+MMRPVSDQVQIK+QDLLNVLAR+RLEEAALR+RQDLLNVLAR+TLLFTFNVPGSGNTYPK+VEENFLK+VTMNDEDMDTYVFAVGTR+YGLPDSLAILSEMGEVTDGMMDTK
901a	sp|Q92974-2|ARHG2_HUMAN sp|Q92974-3|ARHG2_HUMAN sp|Q92974|ARHG2_HUMAN tr|V9GYM8|V9GYM8_HUMAN	1.0000	Isoform of Q92974, Isoform 2 of Rho guanine nucleotide exchange factor 2 OS=Homo sapiens GN=ARHGEF2;Isoform of Q92974, Isoform 3 of Rho guanine nucleotide exchange factor 2 OS=Homo sapiens GN=ARHGEF2;Rho guanine nucleotide exchange factor 2 OS=Homo sapiens GN=ARHGEF2 PE=1 SV=4;Isoform of Q92974, Rho guanine nucleotide exchange factor 2 OS=Homo sapiens GN=ARHGEF2 PE=1 SV=1	22.2	17	0.123	ALVELLR+ELLSNVDEGIYQLEK+EPALPLEPDSGGNTSPGVTANGEAR+EVEGLKDLLVGPGVELLLTPR+FLSQLLER+ILSQSTDSLNMR+ITKYPLLISR+NNTALQSVSLR+QLAALGQTEPLPAEAPWAR+QQDVIYELIQTELHHVR+SLPAGDALYLSFNPPQPSR+SPQEEALQR+SVSTTNIAGHFNDESPLGLR+YIFPTLDKPSVVSLQNLIVR
709a	sp|Q13627-2|DYR1A_HUMAN	1.0000	Isoform of Q13627, Isoform 1 of Dual specificity tyrosine-phosphorylation-regulated kinase 1A OS=Homo sapiens GN=DYRK1A	24.7	17	0.125	AFLNQAQIEVR+AGESGHTVADYLK+GVSLNLTR+HINEVYYAK+IQPYYALQHSFFK+IQPYYALQHSFFKK+IVEVLGIPPAHILDQAPK+KLHNILGVETGGPGGR+KLSVDLIK+KTADEGTNTSNSVSTSPAMEQSQSSGTTSSTSSSSGGSSGTSNSGR+KVYNDGYDDDNYDYIVK+QPNISDQQVSALSYSDQIQQPLTNQR+RQPNISDQQVSALSYSDQIQQPLTNQR+VYNDGYDDDNYDYIVK
618a	sp|P62195-2|PRS8_HUMAN sp|P62195|PRS8_HUMAN	1.0000	Isoform of P62195, Isoform 2 of 26S protease regulatory subunit 8 OS=Homo sapiens GN=PSMC5;26S protease regulatory subunit 8 OS=Homo sapiens GN=PSMC5 PE=1 SV=1	34.2	17	0.109	EHAPSIIFMDEIDSIGSSR+GVILYGPPGTGK+IAELMPGASGAEVK+IDILDSALLRPGR+IEELQLIVNDK+LEGGSGGDSEVQR+LLREELQLLQEQGSYVGEVVR+RVHVTQEDFEMAVAK+TMLELLNQLDGFEATK+VHVTQEDFEMAVAK+VPDSTYEMIGGLDK
592a	sp|P53618|COPB_HUMAN	1.0000	Coatomer subunit beta OS=Homo sapiens GN=COPB1 PE=1 SV=3	16.3	17	0.116	DLQHPNEFIR+EAGELKPEEEITVGPVQK+LKEAELLEPLMPAIR+LVTEMGTYATQSALSSSRPTKK+NAVLAIYTIYR+NVTVQPDDPISFMQLTAK+SLGEIPIVESEIKK+SQGMALSLGDKINLSQK+SQGMALSLGDKINLSQKK+VLQDLVMDILR+YEAAGTLVTLSSAPTAIK
590b	sp|P31943|HNRH1_HUMAN tr|E9PCY7|E9PCY7_HUMAN tr|G8JLB6|G8JLB6_HUMAN	1.0000	Heterogeneous nuclear ribonucleoprotein H OS=Homo sapiens GN=HNRNPH1 PE=1 SV=4;Isoform of P31943, Heterogeneous nuclear ribonucleoprotein H OS=Homo sapiens GN=HNRNPH1 PE=1 SV=1;Isoform of P31943, Heterogeneous nuclear ribonucleoprotein H OS=Homo sapiens GN=HNRNPH1 PE=1 SV=1	32.2	17	0.092	ATENDIYNFFSPLNPVR+EGRPSGEAFVELESEDEVK+GAYGGGYGGYDDYNGYNDGYGFGSDR+HTGPNSPDTANDGFVR+RGAYGGGYGGYDDYNGYNDGYGFGSDR+SNNVEMDWVLK+STGEAFVQFASQEIAEK+VHIEIGPDGR+VTGEADVEFATHEDAVAAMSK
518f	sp|P05783|K1C18_HUMAN	1.0000	Keratin, type I cytoskeletal 18 OS=Homo sapiens GN=KRT18 PE=1 SV=2	33.5	17	0.104	AQIFANTVDNAR+IIEDLRAQIFANTVDNAR+IVLQIDNAR+LAADDFR+LASYLDR+LLEDGEDFNLGDALDSSNSMQTIQK+QAQEYEALLNIK+QSVENDIHGLR+SLGSVQAPSYGARPVSSAASVYAGAGGSGSR+TVQSLEIDLDSMR+VKLEAEIATYR
482a	sp|P25205-2|MCM3_HUMAN sp|P25205|MCM3_HUMAN	1.0000	Isoform of P25205, Isoform 2 of DNA replication licensing factor MCM3 OS=Homo sapiens GN=MCM3;DNA replication licensing factor MCM3 OS=Homo sapiens GN=MCM3 PE=1 SV=3	24.3	17	0.126	ALKDFVASIDATYAK+DAQPSFSAEDIAK+DSEEPFSSVEIQAALSK+DYLDFLDDEEDQGIYQSK+EAQRDYLDFLDDEEDQGIYQSK+GDINILLIGDPSVAK+GSSGVGLTAAVTTDQETGER+HDNLLHGTK+LIVNVNDLR+LLNNAFEELVAFQR+LTESINRDSEEPFSSVEIQAALSK+TAIHEVMEQGR+TPMENIGLQDSLLSR+TVDLQDAEEAVELVQYAYFKK+VALLDVFR
481a	sp|P24928|RPB1_HUMAN tr|A0A0C4DGZ0|A0A0C4DGZ0_HUMAN	1.0000	DNA-directed RNA polymerase II subunit RPB1 OS=Homo sapiens GN=POLR2A PE=1 SV=2;Isoform of P24928, DNA-directed RNA polymerase OS=Homo sapiens GN=POLR2A PE=1 SV=1	10.5	17	0.122	AHNNELEPTPGNTLR+INISQVIAVVGQQNVEGK+ISPWLLR+MSVTEGGIKYPETTEGGRPK+NEQNGAAAHVIAEDVK+SIAANMTFAEIVTPFNIDR+TPSLTVFLLGQSAR+TVITPDPNLSIDQVGVPR+YGEDGLAGESVEFQNLATLKPSNK+YSPTSPTYSPTSPVYTPTSPK+YSPTSPTYSPTTPK+YTPTSPSYSPSSPEYTPTSPK
377a	sp|O75489|NDUS3_HUMAN	1.0000	NADH dehydrogenase [ubiquinone] iron-sulfur protein 3, mitochondrial OS=Homo sapiens GN=NDUFS3 PE=1 SV=1	40.9	17	0.132	DFPLSGYVELR+FDLNSPWEAFPVYR+FEIVYNLLSLR+ILTDYGFEGHPFR+KFDLNSPWEAFPVYR+QLSAFGEYVAEILPK+SLVDLTAVDVPTR+TYTDELTPIESAVSVFK+VVAEPVELAQEFR+VVAEPVELAQEFRK
309a	sp|O00425|IF2B3_HUMAN	1.0000	Insulin-like growth factor 2 mRNA-binding protein 3 OS=Homo sapiens GN=IGF2BP3 PE=1 SV=2	23.1	17	0.122	DQTPDENDQVVVK+IAPAEAPDAK+ILAHNNFVGR+ILVPTQFVGAIIGK+IPVSGPFLVK+ITISPLQELTLYNPER+KIEQDTDTKITISPLQELTLYNPER+KIQEILTQVK+LYIGNLSENAAPSDLESIFK+TVNELQNLSSAEVVVPR+VAYIPDEMAAQQNPLQQPR
285	sp|Q9Y5V3-2|MAGD1_HUMAN sp|Q9Y5V3|MAGD1_HUMAN	1.0000	Isoform of Q9Y5V3, Isoform 2 of Melanoma-associated antigen D1 OS=Homo sapiens GN=MAGED1;Melanoma-associated antigen D1 OS=Homo sapiens GN=MAGED1 PE=1 SV=3	29.2	17	0.118	ASEAVLWEALRK+AWNDTTKAPTADTQTQNVNQAK+EEHLYILISTPESLAGILGTTK+EYTDVYPEIIER+GPNAAYDFSQAATTGELAANK+GPNAAYDFSQAATTGELAANKSEMAFK+INNLNVEENSSGDQR+IPFTFWAR+LLTYEFVK+MATSQADIETDPGISEPDGATAQTSADGSQAQNLESR+RAPLAAGTWR+SAPVPVTTQNPPGAPPNVLWQTPLAWQNPSGWQNQTAR+VPNSNPPEYEFLWGLR
1092a	sp|Q9UKF6|CPSF3_HUMAN tr|G5E9W3|G5E9W3_HUMAN	1.0000	Cleavage and polyadenylation specificity factor subunit 3 OS=Homo sapiens GN=CPSF3 PE=1 SV=1;Isoform of Q9UKF6, Cleavage and polyadenylation specific factor 3, 73kDa, isoform CRA_b OS=Homo sapiens GN=CPSF3 PE=1 SV=1	24.4	17	0.121	ALKPPHVILVHGEQNEMAR+EYEDNDEVHIEVHNPR+GLIPVFALGR+LLYTGDFSR+LTGDVEELEIQEKPALK+LYEALTPVH+MSVDYISFSAHTDYQQTSEFIR+NTEAVTLNFRGEK+QININNPFVFK+TANLNLETR+VMGFLADKKPEQGQR+WLLSDYVK
1081a	sp|Q9UHD2|TBK1_HUMAN	1.0000	Serine/threonine-protein kinase TBK1 OS=Homo sapiens GN=TBK1 PE=1 SV=1	25.8	17	0.117	ELEDDEQFVSLYGTEEYLHPDMYER+EPLNTIGLIYEK+HTMTPIYPSSNTLVEMTLGMK+IASTLLLYQELMR+IISSNQELIYEGR+IITGKPSGAISGVQK+INLEAAELGEISDIHTK+LFAIEEETTTR+LSPGGSLADAWAHQEGTHPK+LSSSQGTIETSLQDIDSR+LTDFGAAR+YQEYTNELQETLPQK
1065a	sp|Q9P2J5|SYLC_HUMAN	1.0000	Leucine--tRNA ligase, cytoplasmic OS=Homo sapiens GN=LARS PE=1 SV=2	16.2	17	0.126	EDKGTGVVTSVPSDSPDDIAALR+ELMGEEILGASLSAPLTSYK+EVWDYVFFK+FDDPLLGPR+GTGVVTSVPSDSPDDIAALR+LALADAGDTVEDANFVEAMADAGILR+RVPVLGK+SFITTDVNPYYDSFVR+STGNFLTLTQAIDKFSADGMR+TGFFEFQAAK+TPISEHAVFNVDLMSK+VDIGDTIIYLVH+VFEVNASNLEK+VIYVLPMLTIK
1013a	sp|Q9H6S0|YTDC2_HUMAN	1.0000	Probable ATP-dependent RNA helicase YTHDC2 OS=Homo sapiens GN=YTHDC2 PE=1 SV=2	13.3	17	0.120	ALPTDWLIYDEMTR+EMEFPSSLTSTER+FHPASVLSQPQYK+FQNMLEFQTPELLR+FTAGAFSDHMALLR+GESEFDSFR+GGGDIRDVNTNSENWAVVK+GIWSTTPSNER+IAVNIALER+IGQTIGYQIR+LNNGIPQIPVKR+LSQSLGLVSK+QQTTLTEWYSAQENSFKPESQR+SFDALNFVTMLK+TQLLGQLR
1002a	sp|Q9C0J8|WDR33_HUMAN	1.0000	pre-mRNA 3' end processing protein WDR33 OS=Homo sapiens GN=WDR33 PE=1 SV=2	22.2	17	0.126	AIQPDAGYYNDLVPPIGMLNNPMNAVTTK+APFNQEGQSTGPPPLIPGLGQQGAQGR+DGFPGPEDFGPEENFDASEEAAR+ENQGPAPQGMIMGHPPQEMR+GLLPTPDEFPR+GMQGPPHPHGIQGGPGSQGIQGPVSQGPLMGLNPR+GPHPPGGLLGHGPQEMR+GPPGSQSQQGPPQGSLGPPPQGGMQGPPGPQGQQNPAR+IPPLNPGQGPGPNKGDSR+KKTQAEIEQEMATLQYTNPQLLEQLK+LNLNGNWLLTASR+NLKEELQVFR+RPDFAQQQAMQQLTFDGKR+TIDYNPSVIK
905a	sp|Q969V3-2|NCLN_HUMAN sp|Q969V3|NCLN_HUMAN	1.0000	Isoform of Q969V3, Isoform 2 of Nicalin OS=Homo sapiens GN=NCLN;Nicalin OS=Homo sapiens GN=NCLN PE=1 SV=2	32.4	16	0.118	AAQLVDKDSTFLSTLEHHLSR+AVSDWLIASVEGR+DPEFVFYDQLK+EGTLQHAFLR+ELETVAAHQFPEVR+INLAEDVLAWEHER+LLDFSYEQYQK+MQQYDLQGQPYGTR+QSAGAVVIILPR+QTQAASASQGSASAAEVLLR+TATANGFQMVTSGVQSK+THAAYNLLFFASGGGK+TMAAEVLSR
829a	sp|Q7Z7L1|SLN11_HUMAN	1.0000	Schlafen family member 11 OS=Homo sapiens GN=SLFN11 PE=1 SV=2	14.9	16	0.114	DVAVLVSTAK+DYLEYGEILPFPESQLVEFK+ELFVHGLPGSGK+ELIQSSDLQAFFETK+ELQQLLFSVPPGYLR+GILIFSR+GLEELINK+NRELFVHGLPGSGK+QHLYIFPWGGH+TIPEYVPAFANTGGGYLFIGVDDKSR+YTPESLWR
650a	sp|Q00325-2|MPCP_HUMAN sp|Q00325|MPCP_HUMAN	1.0000	Isoform of Q00325, Isoform B of Phosphate carrier protein, mitochondrial OS=Homo sapiens GN=SLC25A3;Phosphate carrier protein, mitochondrial OS=Homo sapiens GN=SLC25A3 PE=1 SV=2	25.8	16	0.115	EKGSSASLVLKR+FGFYEVFK+GIFNGFSVTLK+GIFNGFSVTLKEDGVR+GVAPLWMR+IQTQPGYANTLR+LPRPPPPEMPESLK+TVEALYK+VLYSNMLGEENTYLWR
549a	sp|P43490|NAMPT_HUMAN	1.0000	Nicotinamide phosphoribosyltransferase OS=Homo sapiens GN=NAMPT PE=1 SV=1	34.6	16	0.112	AVPEGFVIPR+GVSSQETAGIGASAHLVNFK+IQEAKDVYKEHFQDDVFNEK+KFPVTENSK+MWSIENIAFGSGGGLLQK+NAQLNIELEAAHH+STQAPLIIRPDSGNPLDTVLK+VIQGDGVDINTLQEIVEGMK+VKYEETVFYGLQYILNK+VLEILGK+YEETVFYGLQYILNK+YLLETSGNLDGLEYK
543a	sp|P42694|HELZ_HUMAN tr|J3QS41|J3QS41_HUMAN	1.0000	Probable helicase with zinc finger domain OS=Homo sapiens GN=HELZ PE=1 SV=2;Isoform of P42694, Probable helicase with zinc finger domain OS=Homo sapiens GN=HELZ PE=1 SV=1	9.6	16	0.111	AIAQPGPILPSHLNSFIDENPSGLPIGEALDR+DIEVASNPAFPQR+EQLLEDSTEDLDYGFLSNYK+LPPQIFNSPFSLPSEHLAPPPLK+LTSSAEDEVETTYSR+QIAESANSSSPQSSAGGKPAMSYASALR+TIIDFEPNETTDLEK+TVSSSSLPSLEEYEPR+TYVLNPLAPEFIPR+YAQNGQLFGR
497a	sp|P28340|DPOD1_HUMAN tr|M0R2B7|M0R2B7_HUMAN	1.0000	DNA polymerase delta catalytic subunit OS=Homo sapiens GN=POLD1 PE=1 SV=2;Isoform of P28340, DNA polymerase OS=Homo sapiens GN=POLD1 PE=1 SV=1	22.7	16	0.119	ELNLAISR+FGPPGPEAW+IDISQLVITK+IFEPILGEGR+IMDPDVITGYNIQNFDLPYLISR+LQEQEEEELQSVLEGVADGQVPPSAIDPR+SEGGEDYTGATVIEPLK+VAGLGTPSFAPYEANVDFEIR+VGGLLAFAK+VQMDMLQVLLR+VQSYEKEEDLLQAWSTFIR+VQTFPFLGR+VSANSVYGFTGAQVGK+VYFPYLLISK+WGEPEPFLR+WLRPTPPALDPQTEPLIFQQLEIDHYVGPAQPVPGGPPPSR
407a	sp|P04843|RPN1_HUMAN	1.0000	Dolichyl-diphosphooligosaccharide--protein glycosyltransferase subunit 1 OS=Homo sapiens GN=RPN1 PE=1 SV=1	28.3	16	0.120	ALTSEIALLQSR+ATSFLLALEPELEAR+DVPAYSQDTFK+FPLFGGWK+FVDHVFDEQVIDSLTVK+IDHILDAL+LDAQVKELVLK+NIEIDSPYEISR+QFVVFEGNHYFYSPYPTK+QPDSGISSIR+SEDLLDYGPFR+VHYENNSPFLTITSMTR+VTAEVVLAHLGGGSTSR+YDYQRQPDSGISSIR
406a	sp|P04792|HSPB1_HUMAN	1.0000	Heat shock protein beta-1 OS=Homo sapiens GN=HSPB1 PE=1 SV=2	70.7	16	0.114	GPSWDPFR+GPSWDPFRDWYPHSR+KYTLPPGVDPTQVSSSLSPEGTLTVEAPMPK+LATQSNEITIPVTFESR+LFDQAFGLPR+LPEEWSQWLGGSSWPGYVRPLPPAAIESPAVAAPAYSR+QLSSGVSEIR+RVPFSLLR+VSLDVNHFAPDELTVK
316a	sp|O14579-3|COPE_HUMAN sp|O14579|COPE_HUMAN tr|A0A087X0I4|A0A087X0I4_HUMAN tr|M0QXB4|M0QXB4_HUMAN	1.0000	Isoform of O14579, Isoform 3 of Coatomer subunit epsilon OS=Homo sapiens GN=COPE;Coatomer subunit epsilon OS=Homo sapiens GN=COPE PE=1 SV=3;Isoform of O14579, Coatomer subunit epsilon OS=Homo sapiens GN=COPE PE=1 SV=1;Isoform of O14579, Coatomer protein complex, subunit epsilon, isoform CRA_g OS=Homo sapiens GN=COPE PE=1 SV=1	53.1	16	0.111	DSGYPETLVNLIVLSQHLGKPPEVTNR+DSIVAELDREMSR+DVERDVFLYR+ENDFDRLVLQYAPSA+FGVVLDEIKPSSAPELQAVR+KFGVVLDEIKPSSAPELQAVR+LVLQYAPSA+MFADYLAHESR+MFADYLAHESRR+SVDVTNTTFLLMAASIYLHDQNPDAALR+YLSQLKDAHR
239	sp|Q9NR30-2|DDX21_HUMAN sp|Q9NR30|DDX21_HUMAN	1.0000	Isoform of Q9NR30, Isoform 2 of Nucleolar RNA helicase 2 OS=Homo sapiens GN=DDX21;Nucleolar RNA helicase 2 OS=Homo sapiens GN=DDX21 PE=1 SV=5	24.6	16	0.100	APQVLVLAPTR+EGAFSNFPISEETIK+ELANQVSKDFSDITK+GAVEALAAALAHISGATSVDQR+GLDIPEVDLVIQSSPPKDVESYIHR+GRAPQVLVLAPTR+GVTFLFPIQAK+IGVPSATEIIK+NEEPSEEEIDAPKPK+NGIDILVGTPGR+QDAQSLHGDIPQK+TFSFAIPLIEK+VLVATNVAAR+VTKNEEPSEEEIDAPKPK
1058a	sp|Q9P035|HACD3_HUMAN	1.0000	Very-long-chain (3R)-3-hydroxyacyl-CoA dehydratase 3 OS=Homo sapiens GN=HACD3 PE=1 SV=2	20.7	16	0.125	FSFTLPYPVK+KVSQWWER+LESEGSPETLTNLR+LESEGSPETLTNLRK+LLQLLGR+LRLESEGSPETLTNLR+LRLESEGSPETLTNLRK+QVNITVQK+RPLFLAPDFDR+VELSDVQNPAISITENVLHFK+VSQWWER
1010a	sp|Q9H3U1-2|UN45A_HUMAN sp|Q9H3U1|UN45A_HUMAN	1.0000	Isoform of Q9H3U1, Isoform 2 of Protein unc-45 homolog A OS=Homo sapiens GN=UNC45A;Protein unc-45 homolog A OS=Homo sapiens GN=UNC45A PE=1 SV=1	15.9	16	0.123	ALIPLALEGTDVGQTK+ASQNLVVLAR+DNALTLLIK+EVQDLFEAQGNDR+EVQDLFEAQGNDRLK+GAVVVLNMVEASR+ILEVGGSLQDPPGELAVTANSR+LDQAVLDLQR+LGSAGGTDFSMK+LLVLYSGEDDELLQR+LTITSNPEMTFPGER+TVATLSILGTR
937a	sp|Q96N67-2|DOCK7_HUMAN sp|Q96N67-3|DOCK7_HUMAN sp|Q96N67-4|DOCK7_HUMAN sp|Q96N67-5|DOCK7_HUMAN sp|Q96N67-6|DOCK7_HUMAN sp|Q96N67|DOCK7_HUMAN tr|H0Y7L2|H0Y7L2_HUMAN	1.0000	Isoform of Q96N67, Isoform 2 of Dedicator of cytokinesis protein 7 OS=Homo sapiens GN=DOCK7;Isoform of Q96N67, Isoform 3 of Dedicator of cytokinesis protein 7 OS=Homo sapiens GN=DOCK7;Isoform of Q96N67, Isoform 4 of Dedicator of cytokinesis protein 7 OS=Homo sapiens GN=DOCK7;Isoform of Q96N67, Isoform 5 of Dedicator of cytokinesis protein 7 OS=Homo sapiens GN=DOCK7;Isoform of Q96N67, Isoform 6 of…	11.2	16	0.116	DVYVPNTTYR+EILEFPAR+FGDLDEQEFVYKEPAITK+FGEDVVEVIK+IANMFELSVPFR+LGTGFNPNTLDKQK+LKEALQPLINR+LYSLPNPSVLVSLR+NLLYIYPQSLNFANR+NSLLASYIHYVFR+NSLPDALLPNLLDR+QVFESDEAPDGNSYQDDQDDLKR+SAVRPASLNLNR+SLIGPDQKEYQR+SLSNSNPDISGTPTSPDDEVR+SPSGSAFGSQENLR+TILTTSHAFPYIK
852a	sp|Q8IXB1|DJC10_HUMAN	1.0000	DnaJ homolog subfamily C member 10 OS=Homo sapiens GN=DNAJC10 PE=1 SV=2	19.2	15	0.102	AIAALISEKLETLR+ASNLLYGQLK+AYEVLKDEDLR+GLEDNQGGQYESWNYYR+ILYDILAFAK+IWGLGFLPQVSTDLTPQTFSEK+LHPDKNPNNPNAHGDFLK+NSILFLNSLDAK+SLDITTSTTAYFPPGATLNNK+YDFGIYDDDPEIITLER
734a	sp|Q14980-2|NUMA1_HUMAN sp|Q14980|NUMA1_HUMAN tr|A0A087WY61|A0A087WY61_HUMAN	1.0000	Isoform of Q14980, Isoform 2 of Nuclear mitotic apparatus protein 1 OS=Homo sapiens GN=NUMA1;Nuclear mitotic apparatus protein 1 OS=Homo sapiens GN=NUMA1 PE=1 SV=2;Isoform of Q14980, Nuclear mitotic apparatus protein 1 OS=Homo sapiens GN=NUMA1 PE=1 SV=1	10.1	15	0.091	AQELGHSQSALASAQR+ASMQPIQIAEGTGITTR+DQLQEQLQALK+EKQAQLAQTLQQQEQASQGLR+ELGELIPLR+FVLDHEDGLNLNEDLENFLQK+KLDVEEPDSANSSFYSTR+LADDLSTLQEK+LEILQQQLQVANEAR+LGSPDYGNSALLSLPGYRPTTR+SLEAQVAHADQQLR+SQAPLESSLDSLGDVFLDSGRK+VSLEPHQGPGTPESK
721a	sp|Q14244-6|MAP7_HUMAN sp|Q14244-7|MAP7_HUMAN sp|Q14244|MAP7_HUMAN tr|A0A087WZ40|A0A087WZ40_HUMAN	1.0000	Isoform of Q14244, Isoform 6 of Ensconsin OS=Homo sapiens GN=MAP7;Isoform of Q14244, Isoform 7 of Ensconsin OS=Homo sapiens GN=MAP7;Ensconsin OS=Homo sapiens GN=MAP7 PE=1 SV=1;Isoform of Q14244, Ensconsin OS=Homo sapiens GN=MAP7 PE=1 SV=1	22.6	15	0.096	APLVKVEEATVEER+EIVWLER+ERENVLFLTSGTR+LFVTPPEGSSR+LLTPTHSFLAR+LQLSPWESSVVNR+LSSSSATLLNSPDR+NASSRPASAISGQNNNHSGNKPDPPPVLR+RLQLSPWESSVVNR+TPAEPEVGPAAPAMAPAPASAPAPASAPAPAPVPTPAMVSAPSSTVNASASVK
528b	sp|P60842|IF4A1_HUMAN	1.0000	Eukaryotic initiation factor 4A-I OS=Homo sapiens GN=EIF4A1 PE=1 SV=1	35.0	15	0.093	DFTVSAMHGDMDQKER+GFKDQIYDIFQK+GIYAYGFEKPSAIQQR+GVAINMVTEEDKR+GYDVIAQAQSGTGK+KGVAINMVTEEDKR+KVDWLTEK+LNSNTQVVLLSATMPSDVLEVTK+LNSNTQVVLLSATMPSDVLEVTKK+LQMEAPHIIVGTPGR+MFVLDEADEMLSR+VLITTDLLAR
476a	sp|P22087|FBRL_HUMAN	1.0000	rRNA 2'-O-methyltransferase fibrillarin OS=Homo sapiens GN=FBL PE=1 SV=2	29.3	15	0.100	DHAVVVGVYRPPPK+DLINLAK+IVALNAHTFLR+LAAAILGGVDQIHIKPGAK+NLVPGESVYGEKR+RVSISEGDDKIEYR+SKLAAAILGGVDQIHIKPGAK+TNIIPVIEDARHPHK+VSISEGDDKIEYR
446a	sp|P11940|PABP1_HUMAN tr|E7EQV3|E7EQV3_HUMAN	1.0000	Polyadenylate-binding protein 1 OS=Homo sapiens GN=PABPC1 PE=1 SV=2;Isoform of P11940, Polyadenylate-binding protein OS=Homo sapiens GN=PABPC1 PE=1 SV=1	26.6	15	0.091	ALDTMNFDVIK+EFSPFGTITSAK+FGPALSVK+GFGFVSFER+GYGFVHFETQEAAER+IVATKPLYVALAQR+NLDDGIDDERLR+NPQQHLNAQPQVTMQQPAVHVQGQEPLTASMLASAPPQEQK+SGVGNIFIK+SLGYAYVNFQQPADAER+YQGVNLYVK
437a	sp|P10321|1C07_HUMAN tr|A2AEA2|A2AEA2_HUMAN	1.0000	Isoform of Q95604, HLA class I histocompatibility antigen, Cw-7 alpha chain OS=Homo sapiens GN=HLA-C PE=1 SV=3;Isoform of Q95604, HLA class I histocompatibility antigen, Cw-6 alpha chain OS=Homo sapiens GN=HLA-C PE=1 SV=2	30.6	15	0.085	APWVEQEGPEYWDRETQK+DGEDQTQDTELVETRPAGDGTFQK+FDSDAASPR+FISVGYVDDTQFVR+GYDQSAYDGKDYIALNEDLR+SWTAADTAAQITQR+WAAVVVPSGQEQR
429a	sp|P09543-2|CN37_HUMAN sp|P09543|CN37_HUMAN	1.0000	Isoform of P09543, Isoform CNPI of 2',3'-cyclic-nucleotide 3'-phosphodiesterase OS=Homo sapiens GN=CNP;2',3'-cyclic-nucleotide 3'-phosphodiesterase OS=Homo sapiens GN=CNP PE=1 SV=2	26.9	15	0.105	AGQVFLEELGNHK+AIFTGYYGK+APGAEEYAQQDVLK+APGAEEYAQQDVLKK+ILVLDDTNHER+KAGQVFLEELGNHK+LEQLFEMADQYQYQVVLVEPK+LSPTDNLPR+NQWQLSADDLKK+VELSEQQLQLWPSDVDK+VELSEQQLQLWPSDVDKLSPTDNLPR
417a	sp|P06748-2|NPM_HUMAN sp|P06748|NPM_HUMAN	1.0000	Isoform of P06748, Isoform 2 of Nucleophosmin OS=Homo sapiens GN=NPM1;Nucleophosmin OS=Homo sapiens GN=NPM1 PE=1 SV=2	35.1	15	0.108	ADKDYHFKVDNDENEHQLSLR+GPSSVEDIK+MSVQPTVSLGGFEITPPVVLR+MTDQEAIQDLWQWR+TVSLGAGAKDELHIVEAEAMNYEGSPIK+VDNDENEHQLSLR
413b	sp|P50750-2|CDK9_HUMAN sp|P50750|CDK9_HUMAN	1.0000	Isoform of P50750, Isoform 2 of Cyclin-dependent kinase 9 OS=Homo sapiens GN=CDK9;Cyclin-dependent kinase 9 OS=Homo sapiens GN=CDK9 PE=1 SV=3	27.7	15	0.089	GMLSTHLTSMFEYLAPPR+GSQITQQSTNQSR+IADFGLAR+IDSDDALNHDFFWSDPMPSDLK+IGQGTFGEVFK+LLVLDPAQR+NPATTNQTEFER+NPATTNQTEFERVF+VVTLWYRPPELLLGER
410a	sp|P05387|RLA2_HUMAN	1.0000	60S acidic ribosomal protein P2 OS=Homo sapiens GN=RPLP2 PE=1 SV=1	80.9	15	0.115	ILDSVGIEADDDR+ILDSVGIEADDDRLNK+KILDSVGIEADDDRLNK+LASVPAGGAVAVSAAPGSAAPAAGSAPAAAEEK+LASVPAGGAVAVSAAPGSAAPAAGSAPAAAEEKK+LASVPAGGAVAVSAAPGSAAPAAGSAPAAAEEKKDEK+NIEDVIAQGIGK+VISELNGKNIEDVIAQGIGK+YVASYLLAALGGNSSPSAK
310a	sp|O00459|P85B_HUMAN	1.0000	Phosphatidylinositol 3-kinase regulatory subunit beta OS=Homo sapiens GN=PIK3R2 PE=1 SV=2	23.1	15	0.102	ALGATFGPLLLR+DGAPEPGLTLPDLPEQFSPPDVAPPLLVK+EAAGPVGPALEPPTLPLHR+ERPEDLELLPGDVLVVSR+SFLLALPAPLVTPEASAEAR+TAIEAFNETIK+TATGFGFAEPYNLYGSLK+TDWSLSDVDQWDTAALADGIK+YQQDQIVKEDSVEAVGAQLK
1133a	sp|Q9Y5B6|PAXB1_HUMAN	1.0000	PAX3- and PAX7-binding protein 1 OS=Homo sapiens GN=PAXBP1 PE=1 SV=2	20.1	15	0.100	ALMAPNLDSFGR+ASLLSFQDEEEENEEVFK+LFNPLIR+LINGYPSVVNAENK+LINGYPSVVNAENKNTQVYLK+LQLLTWTPLEAK+LTVIAENMWDPFSTTQTSR+RQDDIKDESSEFSSHSNK+TDNTVPFKTPSNEMTPVTIDLVK+TGGAFSNALSSLNVLRPGEIPDAAFIHAAR+TLDDDVFMPLYPK+YLVHLADTIYR
1116a	sp|Q9Y2R4|DDX52_HUMAN	1.0000	Probable ATP-dependent RNA helicase DDX52 OS=Homo sapiens GN=DDX52 PE=1 SV=3	27.5	15	0.101	AITFFTEDDKPLLR+ALIISPTR+ELLASAPTGSGK+GFNPPVLVFVQSIER+IHVQGTDLPDPIATFQQLDQEYK+IHVQGTDLPDPIATFQQLDQEYKINSR+KFDILVTTPNR+KGFNPPVLVFVQSIER+KYDFDSSEVLQGLDFFGNKK+NSAVETVEQELLFVGSETGK+TLAFSIPILMQLK+TMTSEIASQEEGATIQWMSSVEAK
1038a	sp|Q9NU22|MDN1_HUMAN	1.0000	Midasin OS=Homo sapiens GN=MDN1 PE=1 SV=2	4.1	15	0.109	ALVLANPEVSLWR+ASPWDVSGLPILSSSHVTLGEWVER+DVNALPETLSDALR+EAFEELFAQTFSK+GMIDGSTPTITPNPNFR+ILQPNTTDEFVIPLDPR+ITPYDVQLGYSVLSR+KESGTKLVDGTGHRPHYSLR+LIWLPLR+LKKPILLEGSPGVGK+LLEEAQLQDLEK+NNIADYALSAGTTAMNAQR+QLRPLLLDLLER+TVDTDSHAEQGPAQQPQAQVEDADAFEHIK
834a	sp|Q86VI3|IQGA3_HUMAN	1.0000	Ras GTPase-activating-like protein IQGAP3 OS=Homo sapiens GN=IQGAP3 PE=1 SV=2	12.4	14	0.096	AAGPGWAAYER+ALQDPALALR+ATLAEKFPDATDSEVYK+DASGFWSSLVNPATGLAEVEGENAQR+FTAEELSNMASELAK+MALGVAAINQAIK+NLLAMTDKFLLAITSSVDQIPYGMRYVAK+NVIFDITPGDEAGKFEVNAK+TLSALLLPAAGLDDVSLPVAPR+VEQPQDVVTGNPTVVR+VLAVSLINEALDK+YGLQLPAFSK
722a	sp|Q14257-2|RCN2_HUMAN sp|Q14257|RCN2_HUMAN	1.0000	Isoform of Q14257, Isoform 2 of Reticulocalbin-2 OS=Homo sapiens GN=RCN2;Reticulocalbin-2 OS=Homo sapiens GN=RCN2 PE=1 SV=1	34.4	14	0.101	EALLGVQEDVDEYVK+KLSEEEILENPDLFLTSEATDYGR+LSEEEILENPDLFLTSEATDYGR+QQFVEYDKNSDDTVTWDEYNIQMYDR+RSDYDREALLGVQEDVDEYVK+VIDFDENTALDDAEEESFR+VIDFDENTALDDAEEESFRK+WDPTANEDPEWILVEK+WDPTANEDPEWILVEKDR
697a	sp|Q13425|SNTB2_HUMAN	1.0000	Beta-2-syntrophin OS=Homo sapiens GN=SNTB2 PE=1 SV=1	21.9	14	0.096	AGLVELLLR+GLGPPSPPAPPR+IFPGLAADQSR+KPSLVSDLPWEGAAPQSPSFSGSEDSGSPK+LTIHYENGFTISR+NLSMPDLENR+QEAGGLGISIK+VAAATAAAGAGPAMAVWTR+VAAATAAAGAGPAMAVWTRATK
660a	sp|Q06210-2|GFPT1_HUMAN sp|Q06210|GFPT1_HUMAN	1.0000	Isoform of Q06210, Isoform 2 of Glutamine--fructose-6-phosphate aminotransferase [isomerizing] 1 OS=Homo sapiens GN=GFPT1;Glutamine--fructose-6-phosphate aminotransferase [isomerizing] 1 OS=Homo sapiens GN=GFPT1 PE=1 SV=3	23.3	14	0.096	AVEYYFASDASAVIEHTNR+AVQTLQMELQQIMK+EIFEQPESVVNTMR+EILETLIK+ESQDTSFTTLVER+GALTVGITNTVGSSISR+GSPLLIGVR+GYDFESETDTETIAK+GYDVDFPR+SVHFPGQAVGTR+VIFLEDDDVAAVVDGR+VIQQLEGAFALVFK
561b	sp|P11532-2|DMD_HUMAN sp|P11532-3|DMD_HUMAN sp|P11532-4|DMD_HUMAN sp|P11532-5|DMD_HUMAN sp|P11532-6|DMD_HUMAN sp|P11532-7|DMD_HUMAN sp|P11532-8|DMD_HUMAN sp|P11532|DMD_HUMAN tr|A0A075B6G3|A0A075B6G3_HUMAN tr|A0A087WTU7|A0A087WTU7_HUMAN tr|A0A087WV90|A0A087WV90_HUMAN tr|E7EQR9|E7EQR9_HUMAN tr|E7EQS5|E7EQS5_HUMAN tr|E7ESB2|E7ESB2_HUMAN tr|E9PDN5|E9PDN5_HUMAN tr|F8VX32|F8VX32_HUMAN tr|H0Y304|H0Y304_…	1.0000	Isoform of P11532, Isoform 1 of Dystrophin OS=Homo sapiens GN=DMD;Isoform of P11532, Isoform 2 of Dystrophin OS=Homo sapiens GN=DMD;Isoform of P11532, Isoform 3 of Dystrophin OS=Homo sapiens GN=DMD;Isoform of P11532, Isoform 5 of Dystrophin OS=Homo sapiens GN=DMD;Isoform of P11532, Isoform 6 of Dystrophin OS=Homo sapiens GN=DMD;Isoform of P11532, Isoform 7 of Dystrophin OS=Homo sapiens GN=DMD;Iso…	22.8	14	0.089	GLSPLPSPPEMMPTSPQSPR+LEPQSMVWLPVLHR+LGLLLHDSIQIPR+MQILEDHNKQLESQLHR+MTELYQSLADLNNVR+QLGEVASFGGSNIEPSVR+QLLEQPQAEAK+SPAQILISLESEERGELER+VNGTTVSSPSTSLQR
547a	sp|P43243|MATR3_HUMAN tr|A0A0R4J2E8|A0A0R4J2E8_HUMAN tr|A8MXP9|A8MXP9_HUMAN	1.0000	Matrin-3 OS=Homo sapiens GN=MATR3 PE=1 SV=2;Isoform of P43243, Matrin-3 OS=Homo sapiens GN=MATR3 PE=4 SV=1;Isoform of P43243, Matrin-3 OS=Homo sapiens GN=MATR3 PE=1 SV=1	14.6	14	0.099	DLDELSRYPEDKITPENLPQILLQLK+GAPPSSNIEDFHGLLPK+GDADQASNILASFGLSAR+GNLGAGNGNLQGPR+IGPYQPNVPVGIDYVIPK+ITPENLPQILLQLK+ITPENLPQILLQLKR+TEEGPTLSYGR+VIHLSNLPHSGYSDSAVLK+YPEDKITPENLPQILLQLK
510a	sp|P33993|MCM7_HUMAN	1.0000	DNA replication licensing factor MCM7 OS=Homo sapiens GN=MCM7 PE=1 SV=4	22.1	14	0.090	AGILTTLNAR+IAQPGDHVSVTGIFLPILR+LAASIAPEIYGHEDVKK+LFADAVQELLPQYK+MVDVVEKEDVNEAIR+QPPSQFEPLDMK+QVVQGLLSETYLEAHR+SITVLVEGENTR+SLEQNIQLPAALLSR+SQLLSYIDR+TLLAILR+TQRPADVIFATVR
463a	sp|P17987|TCPA_HUMAN	1.0000	T-complex protein 1 subunit alpha OS=Homo sapiens GN=TCP1 PE=1 SV=1	29.3	14	0.096	EQLAIAEFAR+FATEAAITILR+LGVQVVITDPEKLDQIR+MLVDDIGDVTITNDGATILK+QAGVFEPTIVK+RVLESKSVVPGGGAVEAALSIYL+SLLVIPNTLAVNAAQDSTDLVAK+SQNVMAAASIANIVK+SSLGPVGLDK+WIGLDLSNGKPR+YFVEAGAMAVR
458a	sp|P16989-3|YBOX3_HUMAN sp|P16989|YBOX3_HUMAN	1.0000	Isoform of P16989, Isoform 3 of Y-box-binding protein 3 OS=Homo sapiens GN=YBX3;Y-box-binding protein 3 OS=Homo sapiens GN=YBX3 PE=1 SV=4	40.1	14	0.058	GAEAANVTGPDGVPVEGSR+IQAGEIGEMKDGVPEGAQLQGPVHR+NDTKEDVFVHQTAIK+NDTKEDVFVHQTAIKK+NGYGFINR+SPVGSGAPQAAAPAPAAHVAGNPGGDAAPAATGTAAAASLATAAGSEDAEKK+SVGDGETVEFDVVEGEK+SVGDGETVEFDVVEGEKGAEAANVTGPDGVPVEGSR
411a	sp|P05388-2|RLA0_HUMAN sp|P05388|RLA0_HUMAN tr|F8VWS0|F8VWS0_HUMAN	1.0000	Isoform of P05388, Isoform 2 of 60S acidic ribosomal protein P0 OS=Homo sapiens GN=RPLP0;60S acidic ribosomal protein P0 OS=Homo sapiens GN=RPLP0 PE=1 SV=1;Isoform of P05388, 60S acidic ribosomal protein P0 OS=Homo sapiens GN=RPLP0 PE=1 SV=1	38.0	14	0.097	AFLADPSAFVAAAPVAAATTAAPAAAAAPAK+GHLENNPALEK+GNVGFVFTK+GNVGFVFTKEDLTEIR+IIQLLDDYPK+TSFFQALGITTK+VLALSVETDYTFPLAEK
392a	sp|O95347-2|SMC2_HUMAN sp|O95347|SMC2_HUMAN	1.0000	Isoform of O95347, Isoform 2 of Structural maintenance of chromosomes protein 2 OS=Homo sapiens GN=SMC2;Structural maintenance of chromosomes protein 2 OS=Homo sapiens GN=SMC2 PE=1 SV=2	15.7	14	0.104	ALNHEIEELEK+ASNLQDLVYK+GLVASLISVK+HLFGQPNSAYDFK+LKETYEALLAR+LYNVVVDTEVTGK+QQLEAVNEAIK+TEVNGFDPLFNAITGLNGSGK+TILEEEITPTIQK+TVTLGGDVFDPHGTLSGGAR+VALGNTWKENLTELSGGQR+YLINGVNANNTR+YTIIPLNK
313a	sp|O00567|NOP56_HUMAN	1.0000	Nucleolar protein 56 OS=Homo sapiens GN=NOP56 PE=1 SV=4	26.3	14	0.095	EAMVQAEEAAAEITR+KFSKEEPVSSGPEEAVGK+LIAHAGSLTNLAK+LLLETHLPSK+LSFYETGEIPR+MSQVAPSLSALIGEAVGAR+QKPQEVPQENGMEDPSISFSKPK+VREWYGYHFPELVK+VVSLSEYR+YGLIFHSTFIGR+YPASTVQILGAEK
300a	sp|O00159-2|MYO1C_HUMAN sp|O00159-3|MYO1C_HUMAN sp|O00159|MYO1C_HUMAN tr|F5H6E2|F5H6E2_HUMAN	1.0000	Isoform of O00159, Isoform 2 of Unconventional myosin-Ic OS=Homo sapiens GN=MYO1C;Isoform of O00159, Isoform 3 of Unconventional myosin-Ic OS=Homo sapiens GN=MYO1C;Unconventional myosin-Ic OS=Homo sapiens GN=MYO1C PE=1 SV=4;Isoform of O00159, Unconventional myosin-Ic OS=Homo sapiens GN=MYO1C PE=1 SV=1	15.9	14	0.089	AVASEIFK+DGTIDFTPGSELLITK+GEELLSPLNLEQAAYAR+GVSFYEVPPHLFAVADTVYR+HLGYKPEEYK+LLQSNPVLEAFGNAK+LLSVEGSTLR+TFTWLVGK+TLFATEDALEVR+TLFATEDALEVRR+VLQALGSEPIQYAVPVVK+VNSININQGSITFAGGPGR+YMDVQFDFK
211	sp|Q99459|CDC5L_HUMAN	1.0000	Cell division cycle 5-like protein OS=Homo sapiens GN=CDC5L PE=1 SV=2	23.6	14	0.095	DLPRPSEVNETILRPLNVEPPLTDLQK+ILQEAQNLMALTNVDTPLK+LGLLGLPAPK+LNINPEDGMADYSDPSYVK+LVLPAPQISDAELQEVVK+QTAEESGITNSASSTLLSEYNVTNNSVALR+QVVQTPNTVLSTPFR+SKLVLPAPQISDAELQEVVK+TFEELKKHEDSAIPR+TPSNGAEGLTPR+TVGFGTNNSEHITYLEHNPYEK
1132a	sp|Q9Y4W6|AFG32_HUMAN	1.0000	AFG3-like protein 2 OS=Homo sapiens GN=AFG3L2 PE=1 SV=2	19.7	14	0.101	GAILTGPPGTGK+GLGYAQYLPK+HFEQAIER+QGDMVLEKPYSEATAR+QIFIGPPDIK+STYEEFVEGTGSLDEDTSLPEGLKDWNK+STYEEFVEGTGSLDEDTSLPEGLKDWNKER+TPVDGQYVWFNIGSVDTFER+VALLLLEK+VGQISFDLPR+VLKDEIDVK+VTFTPGKTPVDGQYVWFNIGSVDTFER+VTQSAYAQIVQFGMNEK
1079a	sp|Q9UGJ1-2|GCP4_HUMAN sp|Q9UGJ1|GCP4_HUMAN	1.0000	Isoform of Q9UGJ1, Isoform 2 of Gamma-tubulin complex component 4 OS=Homo sapiens GN=TUBGCP4;Gamma-tubulin complex component 4 OS=Homo sapiens GN=TUBGCP4 PE=1 SV=1	23.1	14	0.103	EAPASGWAALGLSYK+IIKDFYLLGR+ILFVGESVQMFENQNVNLTR+LIEEENMLAPSLK+NHQINSDLAQLLLR+NQEDTFAAELHR+QGPSSGNVSAQPEEDEEDLGIGGLTGK+SGLQVSQDFPFLHPSETSVLNR+TPPTAVTEHDVNVAFQQSAHK
1017a	sp|Q9H857-2|NT5D2_HUMAN sp|Q9H857|NT5D2_HUMAN	1.0000	Isoform of Q9H857, Isoform 2 of 5'-nucleotidase domain-containing protein 2 OS=Homo sapiens GN=NT5DC2;5'-nucleotidase domain-containing protein 2 OS=Homo sapiens GN=NT5DC2 PE=1 SV=1	26.5	14	0.099	ALFNAQFGSIFR+GDETFAVLSR+IINTEQYMHSLTWQQALTGLLER+KYDYNPSFAIR+QGNLFDFLR+QLFDVVIVQADKPSFFTDR+QLFLITNSPFSFVDK+TGAIIPELER+TPFLGDMAHIR+VLYFGDHLYSDLADLMLR
999a	sp|Q9C037-2|TRIM4_HUMAN	1.0000	Isoform of Q9C037, Isoform Beta of E3 ubiquitin-protein ligase TRIM4 OS=Homo sapiens GN=TRIM4	25.9	14	0.104	ESQEHQTHAMAPIDEAFESYREK+FQVAVNLAEDTAHPK+HPSAPAALRPNWALAR+LHNFLVEEEDLFLQR+LILEVGEK+LVFSQEGR+RFQVAVNLAEDTAHPK+SEIQDVNYSLEAVK+SQAPTLELLQNPK+VMHLQDVEVK
518g	sp|Q04695|K1C17_HUMAN	0.9994	Keratin, type I cytoskeletal 17 OS=Homo sapiens GN=KRT17 PE=1 SV=2	20.1	14	0.040	EVATNSELVQSGK+GQVGGEINVEMDAAPGVDLSR+LAADDFR+LASYLDK+LASYLDKVR+LEQEIATYR+TEELNREVATNSELVQSGK+TKFETEQALR+TRLEQEIATYR+TRLEQEIATYRR+VLDELTLAR
868a	sp|Q8NDT2|RB15B_HUMAN	1.0000	Putative RNA-binding protein 15B OS=Homo sapiens GN=RBM15B PE=1 SV=3	24.0	13	0.095	AEETRYPQQYQPSPLPVHYELLTDGYTR+ALDYYGLYDDR+ESSSNSLSNSR+FGEISLR+HAAAAFALDAAAAAAVGLSR+NLFIGNLDHSVSEVELR+NLVSYLK+QAAGVISLPVGGSK+QGSPNGYAVLLATQATPSGLGTEGMPTVEPGLQR+QLLLYDRPLKVEPVYLR+TFLEGDWTSPSK+TLLISSLSPALPAEHLEDR+VAYVNFR+YGIIEEVVIK
815a	sp|Q6UX04|CWC27_HUMAN	1.0000	Peptidyl-prolyl cis-trans isomerase CWC27 homolog OS=Homo sapiens GN=CWC27 PE=1 SV=1	30.7	13	0.094	DASMQDSDTFEIYDPR+EDQTLALLNQFK+GLVAMANAGSHDNGSQFFFTLGR+NFSLLSFGEEAEEEEEEVNR+SEEEEAPPDGAVAEYR+TTAGDIDIELWSK+VTGDTVYNMLR+VVPGFIVQGGDPTGTGSGGESIYGAPFKDEFHSR
759a	sp|Q16576|RBBP7_HUMAN tr|E9PC52|E9PC52_HUMAN	1.0000	Histone-binding protein RBBP7 OS=Homo sapiens GN=RBBP7 PE=1 SV=1;Isoform of Q16576, Histone-binding protein RBBP7 OS=Homo sapiens GN=RBBP7 PE=1 SV=1	23.3	13	0.072	DYALHWLVLGTHTSDEQNHLVVAR+EMFEDTVEER+IGEEQSAEDAEDGPPELLFIHGGHTAK+LMIWDTR+LNVWDLSK+TPSSDVLVFDYTK+TVALWDLR
750a	sp|Q15459|SF3A1_HUMAN	1.0000	Splicing factor 3A subunit 1 OS=Homo sapiens GN=SF3A1 PE=1 SV=1	17.2	13	0.100	ASKPLPPAPAPDEYLVSPITGEK+ASKPLPPAPAPDEYLVSPITGEKIPASK+FNFLNPNDPYHAYYR+IGLLDPR+QFLTQLMQK+QKLQYEGIFIK+QSDDEVYAPGLDIESSLK+RTDIFGVEETAIGK+RTDIFGVEETAIGKK+TDIFGVEETAIGKK+TQQAAQANITLQEQIEAIHK+VQAQVIQETIVPK
744a	sp|Q15365|PCBP1_HUMAN	1.0000	Poly(rC)-binding protein 1 OS=Homo sapiens GN=PCBP1 PE=1 SV=2	27.8	13	0.081	ESTGAQVQVAGDMLPNSTER+IANPVEGSSGR+IITLTGPTNAIFK+QGANINEIR+QQSHFAMMHGGTGFAGIDSSSPEVK+QVTITGSAASISLAQYLINAR
742a	sp|Q15287-2|RNPS1_HUMAN sp|Q15287-3|RNPS1_HUMAN sp|Q15287|RNPS1_HUMAN tr|H3BMM9|H3BMM9_HUMAN tr|H3BTC0|H3BTC0_HUMAN tr|H3BV80|H3BV80_HUMAN	1.0000	Isoform of Q15287, Isoform 2 of RNA-binding protein with serine-rich domain 1 OS=Homo sapiens GN=RNPS1;Isoform of Q15287, Isoform 3 of RNA-binding protein with serine-rich domain 1 OS=Homo sapiens GN=RNPS1;RNA-binding protein with serine-rich domain 1 OS=Homo sapiens GN=RNPS1 PE=1 SV=1;Isoform of Q15287, RNA-binding protein with serine-rich domain 1 (Fragment) OS=Homo sapiens GN=RNPS1 PE=1 SV=1;I…	28.0	13	0.090	DHIMEIFSTYGK+GYAYVEFENPDEAEK+HMDGGQIDGQEITATAVLAPWPRPPPR+MIDMPVER+MLPPPPMWR+NVTKDHIMEIFSTYGK
724a	sp|Q14498-2|RBM39_HUMAN sp|Q14498-3|RBM39_HUMAN sp|Q14498|RBM39_HUMAN tr|G3XAC6|G3XAC6_HUMAN	1.0000	Isoform of Q14498, Isoform 2 of RNA-binding protein 39 OS=Homo sapiens GN=RBM39;Isoform of Q14498, Isoform 3 of RNA-binding protein 39 OS=Homo sapiens GN=RBM39;RNA-binding protein 39 OS=Homo sapiens GN=RBM39 PE=1 SV=2;Isoform of Q14498, RNA-binding protein 39 OS=Homo sapiens GN=RBM39 PE=1 SV=1	26.0	13	0.088	AAAMANNLQK+ALEQLNGFELAGRPMK+DKSPVREPIDNLTPEER+DLEEFFSTVGK+IESIQLMMDSETGR+TDASSASSFLDSDELER+TGIDLGTTGR+VLGVPIIVQASQAEK
665a	sp|Q07955-2|SRSF1_HUMAN sp|Q07955-3|SRSF1_HUMAN sp|Q07955|SRSF1_HUMAN tr|J3KTL2|J3KTL2_HUMAN	1.0000	Isoform of Q07955, Isoform ASF-2 of Serine/arginine-rich splicing factor 1 OS=Homo sapiens GN=SRSF1;Isoform of Q07955, Isoform ASF-3 of Serine/arginine-rich splicing factor 1 OS=Homo sapiens GN=SRSF1;Serine/arginine-rich splicing factor 1 OS=Homo sapiens GN=SRSF1 PE=1 SV=2;Isoform of Q07955, Serine/arginine-rich-splicing factor 1 OS=Homo sapiens GN=SRSF1 PE=1 SV=1	40.8	13	0.093	DGTGVVEFVR+GGPPFAFVEFEDPR+GGPPFAFVEFEDPRDAEDAVYGR+IYVGNLPPDIR+LRVEFPR+RGGPPFAFVEFEDPRDAEDAVYGR+TKDIEDVFYK+VVVSGLPPSGSWQDLKDHMR
652a	sp|Q00839-2|HNRPU_HUMAN sp|Q00839|HNRPU_HUMAN	1.0000	Isoform of Q00839, Isoform Short of Heterogeneous nuclear ribonucleoprotein U OS=Homo sapiens GN=HNRNPU;Heterogeneous nuclear ribonucleoprotein U OS=Homo sapiens GN=HNRNPU PE=1 SV=6	19.5	13	0.096	EKPYFPIPEEYTFIQNVPLEDR+GYFEYIEENKYSR+HAAENPGKYNILGTNTIMDK+KAEVEGKDLPEHAVLK+LKVSELKEELK+LQAALDDEEAGGRPAMEPGNGSLDLGGDSAGR+NFILDQTNVSAAAQR+NGQDLGVAFK+SSGPTSLFAVTVAPPGAR+YNILGTNTIMDK
601a	sp|P56192|SYMC_HUMAN	1.0000	Methionine--tRNA ligase, cytoplasmic OS=Homo sapiens GN=MARS PE=1 SV=2	17.2	13	0.097	FFGGYVPEMVLTPDDQR+GLESLPPLRPQQNPVLPVAGER+GVGVFGDMAQDTGIPADIWR+HGNQYIQVNEPWKR+ITQDIFQQLLK+ITQDIFQQLLKR+NNSELLNNLGNFINR+QLAVAEGKPPEAPK+QQGVLALRPYLQK+TSPKPAVVETVTTAKPQQIQALMDEVTK
586a	sp|P52272-2|HNRPM_HUMAN sp|P52272|HNRPM_HUMAN tr|A0A087X0X3|A0A087X0X3_HUMAN	1.0000	Isoform of P52272, Isoform 2 of Heterogeneous nuclear ribonucleoprotein M OS=Homo sapiens GN=HNRNPM;Heterogeneous nuclear ribonucleoprotein M OS=Homo sapiens GN=HNRNPM PE=1 SV=3;Isoform of P52272, Heterogeneous nuclear ribonucleoprotein M OS=Homo sapiens GN=HNRNPM PE=1 SV=1	23.2	13	0.092	AFITNIPFDVK+GIGMGNIGPAGMGMEGIGFGINK+GNFGGSFAGSFGGAGGHAPGVAR+INEILSNALK+LGSTVFVANLDYK+LKEVFSMAGVVVR+MGPAMGPALGAGIER+MGPLGLDHMASSIER+MVPAGMGAGLER+NLPFDFTWK+VGEVTYVELLMDAEGK
560a	sp|P46821|MAP1B_HUMAN	1.0000	Microtubule-associated protein 1B OS=Homo sapiens GN=MAP1B PE=1 SV=2	8.3	13	0.089	AAEAVAAAVGTGATTAAVMAAAGIAAIGPAK+AVLDALLEGK+DLTGQVPTPVVK+HSPTEDEESAKAEADAYIR+NLISPDLGVVFLNVPENLKNPEPNIK+RVRSSYYVVSGNDPAAEEPSR+SPPLIGSESAYESFLSADDKASGR+SPSDSGYSYETIGK+SSYYVVSGNDPAAEEPSR+STDFAPIKEDFGQEK+TPEEGGYSYDISEK+VLFPGNSTQYNILEGLEK
550a	sp|P43686|PRS6B_HUMAN	1.0000	26S protease regulatory subunit 6B OS=Homo sapiens GN=PSMC4 PE=1 SV=2	45.7	13	0.096	ADTLDPALLRPGR+AQDEIPALSVSRPQTGLSFLGPEPEDLEDLYSR+AVAHHTTAAFIR+EAVELPLTHFELYK+ILLELLNQMDGFDQNVNVK+ILSTIDRELLKPNASVALHK+KIEFPLPDRR+LIFSTITSK+LQQELEFLEVQEEYIKDEQK+MNLSEEVDLEDYVARPDK+TVIKKDEQEHEFYK+VVGSEFVQK
480a	sp|P23396|RS3_HUMAN	1.0000	40S ribosomal protein S3 OS=Homo sapiens GN=RPS3 PE=1 SV=2	60.1	13	0.085	AELNEFLTR+DEILPTTPISEQK+ELAEDGYSGVEVR+FGFPEGSVELYAEK+FVADGIFK+FVADGIFKAELNEFLTR+FVDGLMIHSGDPVNYYVDTAVR+GGKPEPPAMPQPVPTA+IMLPWDPTGK+IRELTAVVQKR+KPLPDHVSIVEPKDEILPTTPISEQK+LLGGLAVR+TEIIILATR
423a	sp|P07910-2|HNRPC_HUMAN sp|P07910-4|HNRPC_HUMAN tr|B2R5W2|B2R5W2_HUMAN tr|B4DY08|B4DY08_HUMAN tr|G3V4W0|G3V4W0_HUMAN	1.0000	Isoform of P07910, Isoform C1 of Heterogeneous nuclear ribonucleoproteins C1/C2 OS=Homo sapiens GN=HNRNPC;Isoform of P07910, Isoform 4 of Heterogeneous nuclear ribonucleoproteins C1/C2 OS=Homo sapiens GN=HNRNPC;Isoform of P07910, Heterogeneous nuclear ribonucleoproteins C1/C2 OS=Homo sapiens GN=HNRNPC PE=1 SV=1;Isoform of P07910, Heterogeneous nuclear ribonucleoproteins C1/C2 OS=Homo sapiens GN=H…	34.4	13	0.094	GFAFVQYVNER+MIAGQVLDINLAAEPK+QAVEMKNDKSEEEQSSSSVK+QKVDSLLENLEK+SAAEMYGSSFDLDYDFQR+VPPPPPIAR
396a	sp|O95793-2|STAU1_HUMAN sp|O95793-3|STAU1_HUMAN sp|O95793|STAU1_HUMAN	1.0000	Isoform of O95793, Isoform Short of Double-stranded RNA-binding protein Staufen homolog 1 OS=Homo sapiens GN=STAU1;Isoform of O95793, Isoform 3 of Double-stranded RNA-binding protein Staufen homolog 1 OS=Homo sapiens GN=STAU1;Double-stranded RNA-binding protein Staufen homolog 1 OS=Homo sapiens GN=STAU1 PE=1 SV=2	28.0	13	0.094	ELLYGGTSPTAETILK+ESEEENLNKSEISQVFEIALKR+ILQNEPLPER+KEKEPEYTLLTER+LAQIQQAK+LLSELDQQSTEMPR+LPPLPAVER+SEISQVFEIALKR+TKPIVKPQTSPEYGQGINPISR+VPQAQPTKPALK+VQGFQVEYKDFPK
1120a	sp|Q9Y2X3|NOP58_HUMAN	1.0000	Nucleolar protein 58 OS=Homo sapiens GN=NOP58 PE=1 SV=1	25.3	13	0.096	FQDTAEALAAFTALMEGK+HAASTVQILGAEK+LIAHAGSLLNLAK+LSELLPEEVEAEVK+SQMDGLIPGVEPR+TQLYEYLQNR+VKVEEEEEEKVAEEEETSVK+YDAFGEDSSSAMGVENR+YGLIYHASLVGQTSPK
1100a	sp|Q9UMS4|PRP19_HUMAN	1.0000	Pre-mRNA-processing factor 19 OS=Homo sapiens GN=PRPF19 PE=1 SV=1	43.5	13	0.096	ALQDEWDAVMLHSFTLR+EALATLKPQAGLIVPQAVPSSQPSVVGAGEPMDLGELVGMTPEIIQK+ILTGGADKNVVVFDK+KVTSVVFHPSQDLVFSASPDATIR+LQDKATVLTTER+TLQLDNNFEVK+TNVANFPGHSGPITSIAFSENGYYLATAADDSSVK+TVPEELVKPEELSK+VAHPIRPKPPSATSIPAILK+VTSVVFHPSQDLVFSASPDATIR+YIAENGTDPINNQPLSEEQLIDIK
1057a	sp|Q9NZI8|IF2B1_HUMAN	1.0000	Insulin-like growth factor 2 mRNA-binding protein 1 OS=Homo sapiens GN=IGF2BP1 PE=1 SV=2	23.2	13	0.098	IAPPETPDSK+IIGHFYASQMAQR+ILAHNNFVGR+ITISSLQDLTLYNPER+KIRDILAQVK+LLVPTQYVGAIIGK+LYIGNLNESVTPADLEK+QQQVDIPLR+RLEIEHSVPK+TADEVPLK+TVNELQNLTAAEVVVPR
1000a	sp|Q9C0B9|ZCHC2_HUMAN	1.0000	Zinc finger CCHC domain-containing protein 2 OS=Homo sapiens GN=ZCCHC2 PE=1 SV=6	17.3	13	0.093	AQNNSAHGDYMQNNESSLIEQAPIPQDGLTVAPHR+FYPVYPAPNVVANTSGSGPK+GGAEDERGEDGDGEQDAEKDGSGPEGGIVEPR+GLGPPVAGGAAAGAGMPGGGGGPSAALR+LLPQVDSVLK+QLFSSSSQAFLQSQK+RHPDLEPILR+TIGMLVPSPVAISAIR+VHSFFQSISSDSLHSINNLQSSLK+VYEWFGLVLGSAQR
973a	sp|Q9BSJ2-4|GCP2_HUMAN sp|Q9BSJ2|GCP2_HUMAN	1.0000	Isoform of Q9BSJ2, Isoform 3 of Gamma-tubulin complex component 2 OS=Homo sapiens GN=TUBGCP2;Gamma-tubulin complex component 2 OS=Homo sapiens GN=TUBGCP2 PE=1 SV=2	18.3	13	0.098	AELAAAAVGSSTTSINVPAAASK+ATPQVPVLR+ERAELAAAAVGSSTTSINVPAAASK+IQEDYNDKYWDQR+LDGELGGQTLEHSTVLGLPAGAEER+LTEDKETLQYLQQNAK+QLGSVATGSTLQQSLELK+VHGGDGAEVYIDLLQK+VLLDFLMEEK+WPLSLIINR+YTIVQQQIPSFLQK+YVSAQPLAGR
971a	sp|Q9BRR8|GPTC1_HUMAN	1.0000	G patch domain-containing protein 1 OS=Homo sapiens GN=GPATCH1 PE=1 SV=1	16.8	13	0.096	AALLYASSHSTLSSR+DSDSEEDLVSYGTGLEPLEEGERPK+EGWTPSTFVSSR+FNVPDPYPDSTLVGLPR+ILDGFSLASKPLSSK+KEDSISEFLSLAR+KPIPLQDQTVRDEK+QLAAATAPIPGATLLDDLITPAK+SVLGPEDFMDEEDLSEFGIAPK
929a	sp|Q96I25|SPF45_HUMAN	1.0000	Splicing factor 45 OS=Homo sapiens GN=RBM17 PE=1 SV=1	21.4	13	0.090	AVVDLNGR+HEQGLSTALSVEK+IFLEFER+KSDSNPLTEILK+LLQSQLQVK+QSTVLAPVIDLK+QSTVLAPVIDLKR+SMGGAAIAPPTSLVEK+SMGGAAIAPPTSLVEKDKELPR+TKQSTVLAPVIDLKR
914a	sp|Q96D53|ADCK4_HUMAN	1.0000	AarF domain-containing protein kinase 4 OS=Homo sapiens GN=ADCK4 PE=1 SV=2	28.7	13	0.100	AFSDAHVEAVMILGEPFATQGPYDFGSGETAR+EFGTEFTDHYIEVVK+FLTGFETK+IQDLIPVLLR+LQSEGGSGLDSSPFLSEANAER+QLLANDPFFR+VASLEEVPFAAASIGQVHQGLLR+VGQMLSIQDNSFISPQLQHIFER+VLEEELGRDWQAK
910a	sp|Q96C36|P5CR2_HUMAN tr|A0A087WTV6|A0A087WTV6_HUMAN	1.0000	Pyrroline-5-carboxylate reductase 2 OS=Homo sapiens GN=PYCR2 PE=1 SV=1;Isoform of Q96C36, Pyrroline-5-carboxylate reductase 2 OS=Homo sapiens GN=PYCR2 PE=1 SV=1	26.0	12	0.084	GFTAAGILSAHK+IIASSPEMNLPTVSALR+IIASSPEMNLPTVSALRK+LAIQLGAQALLGAAK+LESPTVSTLTPSSPGK+LGAQALLGAAK+RLAIQLGAQALLGAAK+VKLESPTVSTLTPSSPGK
904a	sp|Q93062-2|RBPMS_HUMAN sp|Q93062-3|RBPMS_HUMAN sp|Q93062-4|RBPMS_HUMAN sp|Q93062-5|RBPMS_HUMAN sp|Q93062|RBPMS_HUMAN tr|B4E3T4|B4E3T4_HUMAN	1.0000	Isoform of Q93062, Isoform B of RNA-binding protein with multiple splicing OS=Homo sapiens GN=RBPMS;Isoform of Q93062, Isoform C of RNA-binding protein with multiple splicing OS=Homo sapiens GN=RBPMS;Isoform of Q93062, Isoform D of RNA-binding protein with multiple splicing OS=Homo sapiens GN=RBPMS;Isoform of Q93062, Isoform E of RNA-binding protein with multiple splicing OS=Homo sapiens GN=RBPMS…	67.8	12	0.075	AEKENTPSEANLQEEEVR+ELYLLFRPFK+ENTPSEANLQEEEVR+FDPEIPQTLR+LTSKQPVGFVSFDSR+LVGTPNPSTPLPNTVPQFIAR+NALNGIRFDPEIPQTLR+NKLVGTPNPSTPLPNTVPQFIAR+TLFVSGLPLDIKPR
858a	sp|Q8N1F7|NUP93_HUMAN	1.0000	Nuclear pore complex protein Nup93 OS=Homo sapiens GN=NUP93 PE=1 SV=2	13.8	12	0.075	EFDMILGK+ESMLVEWEQVK+FTSDTKPIINK+KPGVIDKFTSDTKPIINK+LESLSAATTFEPLEPVKDTDIQGFLK+LLSPVVPQISAPQSNK+LLSPVVPQISAPQSNKER+LTLSQFQK+LVPLNQESVEER+TLITFAGMIPYR
848a	sp|Q8IVF7-3|FMNL3_HUMAN sp|Q8IVF7|FMNL3_HUMAN tr|F8W1F5|F8W1F5_HUMAN	1.0000	Isoform of Q8IVF7, Isoform 3 of Formin-like protein 3 OS=Homo sapiens GN=FMNL3;Formin-like protein 3 OS=Homo sapiens GN=FMNL3 PE=1 SV=3;Isoform of Q8IVF7, Formin-like protein 3 OS=Homo sapiens GN=FMNL3 PE=1 SV=1	11.1	12	0.069	AAAVSLENVLLDVK+GLESVDSEALAR+LLDLENENMMR+LQSFLDPSVTR+LQSLDLLLDTK+NKWQQQELIAELR+SIEDLQPPSALSAPFTNSLAR+TTPPSVFFPVFVR+VTLLEANR
824a	sp|Q7Z2W4-2|ZCCHV_HUMAN sp|Q7Z2W4|ZCCHV_HUMAN	1.0000	Isoform of Q7Z2W4, Isoform 2 of Zinc finger CCCH-type antiviral protein 1 OS=Homo sapiens GN=ZC3HAV1;Zinc finger CCCH-type antiviral protein 1 OS=Homo sapiens GN=ZC3HAV1 PE=1 SV=3	25.5	12	0.088	ASLEDAPVDDLTR+ATDLGGTSQAGTSQR+FFQGSQEFLASASASAER+FLENGSQEDLLHGNPGSTYLASNSTSAPNWK+LSTPSSVTKPANSVFTTK+SGTQDIQPGPLFNNNADGVATDITSTR+SSLGSLQTPEAVTTR+TVFSPTLPAAR+VALVNDSLSDVTSTTSSR+YSHEVLSEENFK
808a	sp|Q6PGP7|TTC37_HUMAN	1.0000	Tetratricopeptide repeat protein 37 OS=Homo sapiens GN=TTC37 PE=1 SV=1	10.2	12	0.090	AAELEPDQLLAWQGLANLYEK+AGQHSQAVADLQAALR+AILLLQTAEDQDTYNVAIR+ASELNPESIYSVFK+AVHSNPGDPALWSLLSR+IVDNLGASGNSLYQR+SGPGLIGLGIK+SNPDQPAVILLLR+TLDQISDADNIPGLLVLK+WSLSQAVTGLIDTGR
792a	sp|Q658Y4|F91A1_HUMAN	1.0000	Protein FAM91A1 OS=Homo sapiens GN=FAM91A1 PE=1 SV=3	17.8	12	0.081	DHLMLYPYHLSDIMVK+IIDSGPQLSGSLDYNVVHSLYNK+LPDIFQSYDR+NLIFKDGVLSEWSGR+NTILFLR+QVVLYSIR+SPSSLLIANLHLQ+SPVQEASSATDTDTNSQEDPADTASVSSLSLSTGHTK+SPVQEASSATDTDTNSQEDPADTASVSSLSLSTGHTKR+VQGDYFETLLYK+YYEELLK
776a	sp|Q5JSZ5|PRC2B_HUMAN	1.0000	Protein PRRC2B OS=Homo sapiens GN=PRRC2B PE=1 SV=2	7.8	12	0.084	AIGLSPMSFPTADLTLK+EGPGSEPDSQVDGGLSGASLGEKK+FIQSEMSEAVER+GSFPLPQLR+HIISATSLSTSPTELGSR+KLEPGGFGEKPVRPGGGDTSPR+KVTPIDSPPVWSPEGYMALQSK+LLSFSPEEFPTLK+QQQQQQQEQLYK+SVSNLQKPTQSISQENTNSVPGGPK
762a	sp|Q16795|NDUA9_HUMAN	1.0000	NADH dehydrogenase [ubiquinone] 1 alpha subcomplex subunit 9, mitochondrial OS=Homo sapiens GN=NDUFA9 PE=1 SV=2	29.4	12	0.084	DAFPEAIIVKPSDIFGR+FGPIPLGSLGWK+FIHVSHLNANIK+FLNSFASMHR+GIVNAVKDPDANGK+LPHLPGLEDLGIQATPLELK+VFEISPFEPWITR+WLSAEIEDVKPAK
735a	sp|Q14999-2|CUL7_HUMAN sp|Q14999|CUL7_HUMAN	1.0000	Isoform of Q14999, Isoform 2 of Cullin-7 OS=Homo sapiens GN=CUL7;Cullin-7 OS=Homo sapiens GN=CUL7 PE=1 SV=2	10.3	12	0.092	FLPDDEAAQALGK+GLEILGPKPTFWPVFR+ILLDLEQALSSEGTQENK+LIPPQTYLQAEGEDGQNLEK+MLDDYEEISAGDEGEFR+QSNNGVPPVQVFWESTGR+SEFASGNTYALYVR+SPGSIFQPQLADVSPGLPAAQAQPSFR+YGPEALAGNQAYPSLLEAQEDVLLLDAQAQAK
680a	sp|Q12965|MYO1E_HUMAN	1.0000	Unconventional myosin-Ie OS=Homo sapiens GN=MYO1E PE=1 SV=2	13.4	12	0.080	AAPPPPGYHQNGVIR+APESLFLLEEMRER+DIILQSNPLLEAFGNAK+HQVEYLGLKENIR+ISNFLLEK+NQYVPYPHAPGSQR+NTTQNTGYSSGTQNANYPVR+TEFLSLLAK+VFDFLVDSINK+VLQVSIGPGLPK+YFEIQFSPGGEPDGGK
667a	sp|Q08380|LG3BP_HUMAN	1.0000	Galectin-3-binding protein OS=Homo sapiens GN=LGALS3BP PE=1 SV=1	18.3	12	0.092	ASHEEVEGLVEK+AVDTWSWGER+ELSEALGQIFDSQR+IYTSPTWSAFVTDSSWSAR+KTLQALEFHTVPFQLLAR+TLQALEFHTVPFQLLAR+YSSDYFQAPSDYR+YYPYQSFQTPQHPSFLFQDKR
628a	sp|P62701|RS4X_HUMAN	1.0000	40S ribosomal protein S4, X isoform OS=Homo sapiens GN=RPS4X PE=1 SV=2	35.0	12	0.078	GIPHLVTHDAR+GNKPWISLPR+IGVITNR+LSNIFVIGK+LTIAEER+TDITYPAGFMDVISIDKTGENFR+TIRYPDPLIK+VNDTIQIDLETGK+VRTDITYPAGFMDVISIDK+YPDPLIK
615a	sp|P61962|DCAF7_HUMAN	1.0000	DDB1- and CUL4-associated factor 7 OS=Homo sapiens GN=DCAF7 PE=1 SV=1	30.7	12	0.092	DMFASVGADGSVR+GVYPDLLATSGDYLR+HLEHSTIIYEDPQHHPLLR+LALGSFVEEYNNK+LMWIPDTK+NTFDHPYPTTK+TQLIAHDKEVYDIAFSR+VNLVSGHVK
538a	sp|P41252|SYIC_HUMAN tr|J3KR24|J3KR24_HUMAN	1.0000	Isoleucine--tRNA ligase, cytoplasmic OS=Homo sapiens GN=IARS PE=1 SV=2;Isoform of P41252, Isoleucine--tRNA ligase, cytoplasmic OS=Homo sapiens GN=IARS PE=1 SV=1	11.7	12	0.076	APLKPYPVSPSDK+FVDILTNWYVR+LFLNETQTQEITEDIPVK+LLILMEAR+LQKEEEIEFLYNENTVR+LRAEPDHMVLGK+LYLINSPVVR+TESAVSQMQSVIELGR+TGTIVVEGHELHDEDIR+TVYVSVLPTTADF
534a	sp|P40937-2|RFC5_HUMAN sp|P40937|RFC5_HUMAN	1.0000	Isoform of P40937, Isoform 2 of Replication factor C subunit 5 OS=Homo sapiens GN=RFC5;Replication factor C subunit 5 OS=Homo sapiens GN=RFC5 PE=1 SV=1	40.4	12	0.092	ALNILQSTNMAFGK+FGPLTPELMVPR+FINEDRLPHLLLYGPPGTGK+GPILSFASTR+IQLSSLIAAFQVTR+LEHVVEEEKVDISEDGMK+LVILDEADAMTQDAQNALR+LVILDEADAMTQDAQNALRR+YRPQTLNDLISHQDILSTIQK
530a	sp|P39656-3|OST48_HUMAN sp|P39656|OST48_HUMAN tr|A0A0C4DGS1|A0A0C4DGS1_HUMAN	1.0000	Isoform of P39656, Isoform 3 of Dolichyl-diphosphooligosaccharide--protein glycosyltransferase 48 kDa subunit OS=Homo sapiens GN=DDOST;Dolichyl-diphosphooligosaccharide--protein glycosyltransferase 48 kDa subunit OS=Homo sapiens GN=DDOST PE=1 SV=4;Isoform of P39656, Dolichyl-diphosphooligosaccharide--protein glycosyltransferase 48 kDa subunit OS=Homo sapiens GN=DDOST PE=1 SV=1	18.7	12	0.083	NTLLIAGLQAR+SSLNPILFR+TADDPSLSLIK+TLVLLDNLNVR+WVFKEEGVLR+WVPFDGDDIQLEFVR+YSQTGNYELAVALSR
509a	sp|P33992|MCM5_HUMAN tr|B1AHB1|B1AHB1_HUMAN	1.0000	DNA replication licensing factor MCM5 OS=Homo sapiens GN=MCM5 PE=1 SV=5;Isoform of P33992, DNA helicase OS=Homo sapiens GN=MCM5 PE=1 SV=1	18.2	12	0.075	FAIGSQVSEHSIIK+FAIGSQVSEHSIIKDFTK+IPGIIIAASAVR+LAALPNVYEVISK+LQPFATEADVEEALR+RLAALPNVYEVISK+SFAGAVSPQEEEEFRR+SIAPSIFGGTDMK+VLGIQVDTDGSGR+VLQLMLR+WDETKGEDNIDFMPTILSR
491a	sp|P26373|RL13_HUMAN	1.0000	60S ribosomal protein L13 OS=Homo sapiens GN=RPL13 PE=1 SV=4	42.2	12	0.089	GFSLEELR+IAPRPASGPIRPIVR+KGDSSAEELKLATQLTGPVMPVR+LATQLTGPVMPVR+NGMVLKPHFHK+RVATWFNQPAR+STESLQANVQR+VATWFNQPAR+VITEEEKNFK
484a	sp|P25685-2|DNJB1_HUMAN sp|P25685|DNJB1_HUMAN	1.0000	Isoform of P25685, Isoform 2 of DnaJ homolog subfamily B member 1 OS=Homo sapiens GN=DNAJB1;DnaJ homolog subfamily B member 1 OS=Homo sapiens GN=DNAJB1 PE=1 SV=4	41.2	12	0.086	DGSDVIYPAR+EGDQTSNNIPADIVFVLK+KQDPPVTHDLR+KVPGEGLPLPK+NPFDTFFGQR+RKVPGEGLPLPK+SIRNEDKILTIEVK+TIPVVFKDVIRPGMR+TVLEQVLPI
477a	sp|P22626|ROA2_HUMAN	1.0000	Heterogeneous nuclear ribonucleoproteins A2/B1 OS=Homo sapiens GN=HNRNPA2B1 PE=1 SV=2	35.4	12	0.090	GFGDGYNGYGGGPGGGNFGGSPGYGGGR+GFGFVTFDDHDPVDKIVLQK+GGGGNFGPGPGSNFR+LFIGGLSFETTEESLR+NMGGPYGGGNYGPGGSGGSGGYGGR+TLETVPLER+YHTINGHNAEVR
445a	sp|P11586|C1TC_HUMAN tr|F5H2F4|F5H2F4_HUMAN	1.0000	C-1-tetrahydrofolate synthase, cytoplasmic OS=Homo sapiens GN=MTHFD1 PE=1 SV=3;Isoform of P11586, C-1-tetrahydrofolate synthase, cytoplasmic OS=Homo sapiens GN=MTHFD1 PE=1 SV=1	12.4	12	0.088	AYIQENLELVEK+EIGLLSEEVELYGETK+GALALAQAVQR+GVPTGFILPIR+KGEPVSAEDLGVSGALTVLMK+LDIDPETITWQR+MFGIPVVVAVNAFK+TPVPSDIDISR+VLLSALER
400a	sp|P00367|DHE3_HUMAN	1.0000	Glutamate dehydrogenase 1, mitochondrial OS=Homo sapiens GN=GLUD1 PE=1 SV=2	24.6	12	0.090	DDGSWEVIEGYR+ELEDFKLQHGSILGFPK+GASIVEDKLVEDLR+HGGTIPIVPTAEFQDR+IIAEGANGPTTPEADKIFLER+KGFIGPGIDVPAPDMSTGER+MVEGFFDR+TAAYVNAIEK+YNLGLDLR+YSTDVSVDEVK
339a	sp|O43290|SNUT1_HUMAN	1.0000	U4/U6.U5 tri-snRNP-associated protein 1 OS=Homo sapiens GN=SART1 PE=1 SV=1	19.0	12	0.084	ADDLLPLGDQTQDGDFGSR+EAAGTTAAAGTGGATEQPPR+EAGTKEEPVTADVINPMALR+IKTLGEDDPWLDDTAAWIER+LASEYLTPEEMVTFKK+LGLKPLEVNAIKK+MSSSDTPLGTVALLQEK+QLQQLQQLR+TLGEDDPWLDDTAAWIER+TSSGDASSLSIEETNKLR
241	sp|Q9NUL7|DDX28_HUMAN	1.0000	Probable ATP-dependent RNA helicase DDX28 OS=Homo sapiens GN=DDX28 PE=1 SV=2	32.0	12	0.081	AQLVLVGATFPEGVGQLLNK+LLGQPSLDSLPIPAPR+NLPRPVLVRPGPLLVSAR+QPSADVLVATPGALWK+SHIAEGPADLEDPFNPK+TLSYLLPLLQR+VASPDAVTTITSSK+VGIFQSFQK+VGSEVPGTVISFVTHPWDVSLVQK+VLHALQEAAPEVVQPTTVQSSTIPSLLR
210	sp|Q96T37-2|RBM15_HUMAN sp|Q96T37-3|RBM15_HUMAN sp|Q96T37-4|RBM15_HUMAN sp|Q96T37|RBM15_HUMAN tr|A0A087WWP4|A0A087WWP4_HUMAN	1.0000	Isoform of Q96T37, Isoform 2 of Putative RNA-binding protein 15 OS=Homo sapiens GN=RBM15;Isoform of Q96T37, Isoform 3 of Putative RNA-binding protein 15 OS=Homo sapiens GN=RBM15;Isoform of Q96T37, Isoform 4 of Putative RNA-binding protein 15 OS=Homo sapiens GN=RBM15;Putative RNA-binding protein 15 OS=Homo sapiens GN=RBM15 PE=1 SV=2;Isoform of Q96T37, Putative RNA-binding protein 15 OS=Homo sapien…	19.2	12	0.086	ISELGSQLSDEAVEDGLFHEFKR+LQQLALGR+NLVSYLK+NSNFPSNMHLLQGDLQVASSLLVEGSTGGK+QAAGVISLPVGGNK+SLSPGGAALGYR+TAATSVPAYEPLDSLDR+VAFVNFR+VGAGAGAAPFREVDEISPEDDQR+VRPAYSLEPR+YQQQYLQPLPLTHYELVTDAFGHR
180	sp|Q8WUM0|NU133_HUMAN	1.0000	Nuclear pore complex protein Nup133 OS=Homo sapiens GN=NUP133 PE=1 SV=2	13.1	12	0.084	AVTQISVDLMDDYPASDPR+DLLQADQLGSLK+EESLEKEPEYVPWTATSGPGGIR+EYEIPSNLTPADVFFR+FLLHQETLPEQLLAEK+GLPLGSAVSSPVLFSPVGR+KGLPLGSAVSSPVLFSPVGR+KGLPLGSAVSSPVLFSPVGRR+LSDLVNTAILIALNKR+SSFYSLTSSNISK+YMTQFADQNFSDFLFR
138	sp|Q5JTZ9|SYAM_HUMAN	1.0000	Alanine--tRNA ligase, mitochondrial OS=Homo sapiens GN=AARS2 PE=1 SV=1	15.6	12	0.088	AAFLNFFR+AVENTVQEAVGQDEAVYMEEVPLALTAQVPGLR+EADGSLQPLPQR+ELGQSLAQEVK+GPLIVDTVSAESLSVLVK+LIEAVETAVMPQWQR+LLAVTGEQAQQAR+LWISYFDGDPK+QTLGPGTEQQGSHLNPEQLR+TGAVGDLVIIGDR
1138a	sp|Q9Y679-2|AUP1_HUMAN sp|Q9Y679|AUP1_HUMAN	1.0000	Isoform of Q9Y679, Isoform Short of Ancient ubiquitous protein 1 OS=Homo sapiens GN=AUP1;Ancient ubiquitous protein 1 OS=Homo sapiens GN=AUP1 PE=1 SV=1	20.7	12	0.089	EVLPHVPLGVIQR+FPSSGPVTPQPTALTFAK+GTQSLPTASASKFPSSGPVTPQPTALTFAK+LRPQSAQSSFPPSPGPSPDVQLATLAQR+QLGEANEEFALR+VKEVLPHVPLGVIQR
1123a	sp|Q9Y3F4-2|STRAP_HUMAN sp|Q9Y3F4|STRAP_HUMAN	1.0000	Isoform of Q9Y3F4, Isoform 2 of Serine-threonine kinase receptor-associated protein OS=Homo sapiens GN=STRAP;Serine-threonine kinase receptor-associated protein OS=Homo sapiens GN=STRAP PE=1 SV=1	35.1	12	0.092	FSPDGELYASGSEDGTLR+GAVWGATLNK+IYDLNKPEAEPK+LWQTVVGK+SFEAPATINSASLHPEKEFLVAGGEDFK+TVDFTQDSNYLLTGGQDK+VWDAVSGDELMTLAHK+YDYNSGEELESYK
1080a	sp|Q9UH99-3|SUN2_HUMAN sp|Q9UH99|SUN2_HUMAN	1.0000	Isoform of Q9UH99, Isoform 3 of SUN domain-containing protein 2 OS=Homo sapiens GN=SUN2;SUN domain-containing protein 2 OS=Homo sapiens GN=SUN2 PE=1 SV=3	23.6	12	0.085	DFAIFGFDEDLQQEGTLLGK+EGVIGVTEEQVHHIVK+IGLADYALESGGASVISTR+KATEDFLGSSSGYSSEDDYVGYSDVDQQSSSSR+LSPAPQLGPSSDAHTSYYSESLVHESWFPPR+RLEALAAEFSSNWQK+SEWQSMTQESFQESSVK+SSLEELHGDANWGEDLR
1041a	sp|Q9NVI1|FANCI_HUMAN	1.0000	Fanconi anemia group I protein OS=Homo sapiens GN=FANCI PE=1 SV=4	13.2	12	0.083	ALDVTDKEGEEREDADVSVTQR+EGDLTNLLQNQAVK+ETKPIPNLIFAIEQYEK+FQDQVLDLLK+GQVSQETLSEEASSQATLPNQPVEK+IFSAVQQFYQPK+LGANILLETFK+SFKDLQLLQGSK+TIETSPSLSR+VSMSMRDCLILVLRK+VTEAFDYLSFLPLQTVQR+YAVNVALQK
1009a	sp|Q9H307|PININ_HUMAN	1.0000	Pinin OS=Homo sapiens GN=PNN PE=1 SV=4	17.4	12	0.082	ESRQESDPEDDDVKKPALQSSVVATSK+FKQESTVATER+IFGLLMGTLQK+KLTGRDPNDVRPIQAR+LTEVPVEPVLTVHPESK+LTGRDPNDVRPIQAR+QESDPEDDDVKKPALQSSVVATSK+RQEIEQKLEVQAEEER+TKPHLFYIPGR+VELAQLQEEWNEHNAK
970a	sp|Q9BRK5|CAB45_HUMAN	1.0000	45 kDa calcium-binding protein OS=Homo sapiens GN=SDF4 PE=1 SV=1	30.4	12	0.090	DLGGFDEDAEPR+GFHQEVFLGK+GHSEKEVADAIR+KLMVIFSK+LMVIFSK+LNEELKVDEETQEVLENLKDR+QMIAVADENQNHHLEPEEVLK+TAEHFQEAMEESK+TAEHFQEAMEESKTHFR+YSEFFTGSK
942a	sp|Q96RT1-2|LAP2_HUMAN sp|Q96RT1-3|LAP2_HUMAN sp|Q96RT1-4|LAP2_HUMAN sp|Q96RT1-5|LAP2_HUMAN sp|Q96RT1-6|LAP2_HUMAN sp|Q96RT1-8|LAP2_HUMAN sp|Q96RT1-9|LAP2_HUMAN sp|Q96RT1|LAP2_HUMAN	1.0000	Isoform of Q96RT1, Isoform 2 of Protein LAP2 OS=Homo sapiens GN=ERBB2IP;Isoform of Q96RT1, Isoform 3 of Protein LAP2 OS=Homo sapiens GN=ERBB2IP;Isoform of Q96RT1, Isoform 4 of Protein LAP2 OS=Homo sapiens GN=ERBB2IP;Isoform of Q96RT1, Isoform 5 of Protein LAP2 OS=Homo sapiens GN=ERBB2IP;Isoform of Q96RT1, Isoform 6 of Protein LAP2 OS=Homo sapiens GN=ERBB2IP;Isoform of Q96RT1, Isoform 8 of Protein…	12.3	12	0.090	AQIPEGDYLSYR+DFNLPEYDLNVEER+EAPPREGNLKR+EQLIDYLMLK+GPTSGPQSAPQIYGPPQYNIQYSSSAAVK+IYDILSDNGPQQPSTTVK+LTFIPGFIGSLK+QSSVSSTASVNLGDPGSTR+TFQNTVELIIVR+TLEELYLDANQIEELPK+TMSVSDFNYSR
900a	sp|Q92947|GCDH_HUMAN	1.0000	Glutaryl-CoA dehydrogenase, mitochondrial OS=Homo sapiens GN=GCDH PE=1 SV=1	28.8	11	0.076	AAPEMVSLLK+AAPEMVSLLKR+AITGIQAFTASK+DMLGGNGISDEYHVIR+EIISEMGELGVLGPTIK+HAMNLEAVNTYEGTHDIHALILGR+KLADMLTEITLGLHACLQLGRLK+SAMSVQSSLVMHPIYAYGSEEQR
822b	sp|P42704|LPPRC_HUMAN	1.0000	Leucine-rich PPR motif-containing protein, mitochondrial OS=Homo sapiens GN=LRPPRC PE=1 SV=3	7.5	11	0.074	AGYPQYVSEILEK+EQNIVFNAETYSNLIK+FSPTDFLAK+GDVENIEVVQK+IIAELLR+LGAVYDVSHYNALLK+SEAANGNLDFVLSFLK+SGGLGGSHALLLLR+TVLDQQQTPSR
816a	sp|Q6UXN9|WDR82_HUMAN	1.0000	WD repeat-containing protein 82 OS=Homo sapiens GN=WDR82 PE=1 SV=1	22.7	11	0.079	KYGVDLIR+LILISTNGSFIR+SFDKGPFATFK+VVALSMSPVDDTFISGSLDK+YGVDLIR+YTHAANTVVYSSNKIDDTIR
796a	sp|Q6IAN0|DRS7B_HUMAN tr|A0A0C4DGQ8|A0A0C4DGQ8_HUMAN	1.0000	Dehydrogenase/reductase SDR family member 7B OS=Homo sapiens GN=DHRS7B PE=1 SV=2;Isoform of Q6IAN0, Dehydrogenase/reductase SDR family member 7B OS=Homo sapiens GN=DHRS7B PE=1 SV=1	24.2	11	0.083	GTIMDTTVDVDKR+NGGALEELIR+RVMETNYFGPVALTKALLPSMIK+SPVEVAQDVLAAVGK+SPVEVAQDVLAAVGKK+TLAPGLFFSLMASR+VMETNYFGPVALTK
793a	sp|Q66K14-2|TBC9B_HUMAN sp|Q66K14|TBC9B_HUMAN	1.0000	Isoform of Q66K14, Isoform 2 of TBC1 domain family member 9B OS=Homo sapiens GN=TBC1D9B;TBC1 domain family member 9B OS=Homo sapiens GN=TBC1D9B PE=1 SV=3	12.7	11	0.080	ADSSSVLPSPLSISTK+ALLSSSDDPPAEVDIFELLK+ANPFFVLQR+KASVVDPSTESSPAPQEGSEQPASPASPLSSR+LHIPGQMFISNNYICFASK+NATLLFPESIR+QLLDSEGFLEDK+RDPSLPYLEQYR+VVGALVDQGIFEELTR+YSLATEEIER
728a	sp|Q14693-2|LPIN1_HUMAN sp|Q14693-3|LPIN1_HUMAN sp|Q14693-4|LPIN1_HUMAN sp|Q14693-5|LPIN1_HUMAN sp|Q14693-7|LPIN1_HUMAN sp|Q14693|LPIN1_HUMAN	1.0000	Isoform of Q14693, Isoform 2 of Phosphatidate phosphatase LPIN1 OS=Homo sapiens GN=LPIN1;Isoform of Q14693, Isoform 3 of Phosphatidate phosphatase LPIN1 OS=Homo sapiens GN=LPIN1;Isoform of Q14693, Isoform 4 of Phosphatidate phosphatase LPIN1 OS=Homo sapiens GN=LPIN1;Isoform of Q14693, Isoform 5 of Phosphatidate phosphatase LPIN1 OS=Homo sapiens GN=LPIN1;Isoform of Q14693, Isoform 7 of Phosphatida…	18.2	11	0.072	AHSTGEQPPQLSLATR+DAFLEQAVSYQQFVDNPAIIDDPNLVVK+DLPSIAISLCGGLSDHR+GLDPSTPAQVIAPSETPSSSSVVK+GLDPSTPAQVIAPSETPSSSSVVKK+GTVLPQGPLLLSPSSLFSALHR+IFTVNPK+SANQSPQSVGSSGVDSGVESTSDGLR+SDTLGHILPTLGKDWTHQGIAK
676a	sp|Q12899|TRI26_HUMAN	1.0000	Tripartite motif-containing protein 26 OS=Homo sapiens GN=TRIM26 PE=1 SV=1	26.2	11	0.074	AQQPAAELMQDTR+EEHLLEQLAKLEQELTEGREK+ENIRPVWQLASLVENIER+EREEHLLEQLAK+ILNHLSTLR+KGDLSLRPEDGVWALR+LALVISELEGK+LSSSGIWANTSPEAELFPALRPR+QYIVAEFEQGHQFLR+TGEFSDKLLSLQR
74	sp|P50991-2|TCPD_HUMAN sp|P50991|TCPD_HUMAN	1.0000	Isoform of P50991, Isoform 2 of T-complex protein 1 subunit delta OS=Homo sapiens GN=CCT4;T-complex protein 1 subunit delta OS=Homo sapiens GN=CCT4 PE=1 SV=4	21.0	11	0.085	ALIAGGGAPEIELALR+AYILNLVK+DALSDLALHFLNK+GIHPTIISESFQK+LVIEEAER+TDMDNQIVVSDYAQMDR+VIDPATATSVDLR+VVSQYSSLLSPMSVNAVMK
638a	sp|P63173|RL38_HUMAN	1.0000	60S ribosomal protein L38 OS=Homo sapiens GN=RPL38 PE=1 SV=2	57.1	11	0.085	KIEEIKDFLLTAR+LKQSLPPGLAVK+QSLPPGLAVK+YLYTLVITDKEK+YLYTLVITDKEKAEK
617a	sp|P61978-2|HNRPK_HUMAN sp|P61978-3|HNRPK_HUMAN sp|P61978|HNRPK_HUMAN	1.0000	Isoform of P61978, Isoform 2 of Heterogeneous nuclear ribonucleoprotein K OS=Homo sapiens GN=HNRNPK;Isoform of P61978, Isoform 3 of Heterogeneous nuclear ribonucleoprotein K OS=Homo sapiens GN=HNRNPK;Heterogeneous nuclear ribonucleoprotein K OS=Homo sapiens GN=HNRNPK PE=1 SV=1	29.3	11	0.081	DLAGSIIGK+GSYGDLGGPIITTQVTIPK+IILDLISESPIK+IITITGTQDQIQNAQYLLQNSVK+LLIHQSLAGGIIGVK+NLPLPPPPPPR+NTDEMVELR+RPAEDMEEEQAFKR+TDYNASVSVPDSSGPER
565a	sp|P48444|COPD_HUMAN tr|B0YIW6|B0YIW6_HUMAN	1.0000	Coatomer subunit delta OS=Homo sapiens GN=ARCN1 PE=1 SV=1;Isoform of P48444, Archain 1, isoform CRA_a OS=Homo sapiens GN=ARCN1 PE=1 SV=1	22.1	11	0.084	ENVNLAQIR+IEGLLAAFPK+KAPGFGGFGSSAVSGGSTAAMITETIIETDKPK+LFTAESLIGLK+LFTAESLIGLKNPEK+LYMVLITTK+NSNILEDLETLR+SFPVNSDVGVLK+TRIEGLLAAFPK+VTQVDGNSPVR
546a	sp|P42765|THIM_HUMAN tr|A0A0B4J2A4|A0A0B4J2A4_HUMAN	1.0000	3-ketoacyl-CoA thiolase, mitochondrial OS=Homo sapiens GN=ACAA2 PE=1 SV=2;Isoform of P42765, 3-ketoacyl-CoA thiolase, mitochondrial OS=Homo sapiens GN=ACAA2 PE=1 SV=1	34.0	11	0.082	AANDAGYFNDEMAPIEVK+DFTATDLSEFAAK+DGTVTAGNASGVADGAGAVIIASEDAVKK+ITAHLVHELR+TNVNGGAIALGHPLGGSGSR+TPFGAYGGLLK+TPFGAYGGLLKDFTATDLSEFAAKAALSAGK+VSPETVDSVIMGNVLQSSSDAIYLAR
526a	sp|P38159|RBMX_HUMAN tr|H0Y6E7|H0Y6E7_HUMAN tr|H3BT71|H3BT71_HUMAN	1.0000	RNA-binding motif protein, X chromosome OS=Homo sapiens GN=RBMX PE=1 SV=3;Isoform of P38159, RNA-binding motif protein, X chromosome (Fragment) OS=Homo sapiens GN=RBMX PE=1 SV=2;Isoform of P38159, RNA-binding motif protein, X chromosome OS=Homo sapiens GN=RBMX PE=1 SV=1	24.3	11	0.073	AIKVEQATKPSFESGR+ALEAVFGK+DYAPPPRDYTYR+GFAFVTFESPADAK+IVEVLLMK+LFIGGLNTETNEK+LFIGGLNTETNEKALEAVFGK+VEQATKPSFESGR
472a	sp|P21333-2|FLNA_HUMAN sp|P21333|FLNA_HUMAN tr|A0A087WWY3|A0A087WWY3_HUMAN tr|Q5HY54|Q5HY54_HUMAN tr|Q60FE5|Q60FE5_HUMAN	1.0000	Isoform of P21333, Isoform 2 of Filamin-A OS=Homo sapiens GN=FLNA;Filamin-A OS=Homo sapiens GN=FLNA PE=1 SV=4;Isoform of P21333, Filamin-A OS=Homo sapiens GN=FLNA PE=1 SV=1;Isoform of P21333, Filamin-A OS=Homo sapiens GN=FLNA PE=1 SV=1;Isoform of P21333, Filamin A OS=Homo sapiens GN=FLNA PE=1 SV=1	6.5	11	0.073	AFGPGLQGGSAGSPAR+FNEEHIPDSPFVVPVASPSGDAR+GAGTGGLGLAVEGPSEAK+GLVEPVDVVDNADGTQTVNYVPSR+IANLQTDLSDGLR+LIALLEVLSQK+TGVAVNKPAEFTVDAK+VTAQGPGLEPSGNIANK+YGGDEIPFSPYR
466a	sp|P19338|NUCL_HUMAN	1.0000	Nucleolin OS=Homo sapiens GN=NCL PE=1 SV=3	22.1	11	0.086	AIRLELQGPR+FGYVDFESAEDLEK+GFGFVDFNSEEDAK+GIAYIEFK+GLSEDTTEETLKESFDGSVR+KFGYVDFESAEDLEK+TGISDVFAKNDLAVVDVR+TLVLSNLSYSATEETLQEVFEK+VEGTEPTTAFNLFVGNLNFNK+VFGNEIKLEKPK+VTQDELKEVFEDAAEIR
453a	sp|P14923|PLAK_HUMAN	1.0000	Junction plakoglobin OS=Homo sapiens GN=JUP PE=1 SV=3	14.5	11	0.076	ALMGSPQLVAAVVR+HVAAGTQQPYTDGVR+LAEPSQLLK+LIILANGGPQALVQIMR+LLNDEDPVVVTK+LLNQPNQWPLVK+SAIVHLINYQDDAELATR+VSVELTNSLFK
452a	sp|P14868|SYDC_HUMAN	1.0000	Aspartate--tRNA ligase, cytoplasmic OS=Homo sapiens GN=DARS PE=1 SV=2	27.5	11	0.080	EAGVEMGDEDDLSTPNEK+FGAPPHAGGGIGLER+FLEPTLR+IHDPQLLTER+IISAASEGGANVFTVSYFK+LPLQLDDAVRPEAEGEEEGR+NNAYLAQSPQLYK+VFSIGPVFR+VTMLFLGLHNVR+YGISSMIQSQEKPDR
437b	sp|P04439|1A03_HUMAN sp|P13746-2|1A11_HUMAN sp|P13746|1A11_HUMAN tr|Q5SRN5|Q5SRN5_HUMAN tr|Q5SRN7|Q5SRN7_HUMAN	1.0000	Isoform of P01891, HLA class I histocompatibility antigen, A-3 alpha chain OS=Homo sapiens GN=HLA-A PE=1 SV=2;Isoform of P01891, Isoform 2 of HLA class I histocompatibility antigen, A-11 alpha chain OS=Homo sapiens GN=HLA-A;Isoform of P01891, HLA class I histocompatibility antigen, A-11 alpha chain OS=Homo sapiens GN=HLA-A PE=1 SV=1;Isoform of P01891, HLA class I histocompatibility antigen, A-3 a…	25.1	11	0.059	APWIEQEGPEYWDQETR+DGEDQTQDTELVETRPAGDGTFQK+FIAVGYVDDTQFVR+VDLGTLR+WAAVVVPSGEEQR
433a	sp|P0CG47|UBB_HUMAN sp|P0CG48|UBC_HUMAN sp|P62979|RS27A_HUMAN sp|P62987|RL40_HUMAN tr|B4DV12|B4DV12_HUMAN tr|F5GXK7|F5GXK7_HUMAN tr|F5GYU3|F5GYU3_HUMAN tr|F5H265|F5H265_HUMAN tr|F5H2Z3|F5H2Z3_HUMAN tr|F5H388|F5H388_HUMAN tr|F5H6Q2|F5H6Q2_HUMAN tr|F5H747|F5H747_HUMAN tr|J3QKN0|J3QKN0_HUMAN tr|J3QS39|J3QS39_HUMAN tr|J3QTR3|J3QTR3_HUMAN tr|Q5PY61|Q5PY61_HUMAN tr|Q96C32|Q96C32_HUMAN	1.0000	Polyubiquitin-B OS=Homo sapiens GN=UBB PE=1 SV=1;Polyubiquitin-C OS=Homo sapiens GN=UBC PE=1 SV=3;Ubiquitin-40S ribosomal protein S27a OS=Homo sapiens GN=RPS27A PE=1 SV=2;Ubiquitin-60S ribosomal protein L40 OS=Homo sapiens GN=UBA52 PE=1 SV=2;Isoform of P0CG47, Polyubiquitin-B OS=Homo sapiens GN=UBB PE=1 SV=1;Isoform of P0CG48, Polyubiquitin-C (Fragment) OS=Homo sapiens GN=UBC PE=1 SV=2;Isoform of…	64.4	11	0.060	AKIQDKEGIPPDQQR+ESTLHLVLR+IQDKEGIPPDQQR+TITLEVEPSDTIENVK+TITLEVEPSDTIENVKAK+TLSDYNIQK+TLSDYNIQKESTLHLVLR
386a	sp|O94813|SLIT2_HUMAN tr|X6R3P0|X6R3P0_HUMAN	1.0000	Slit homolog 2 protein OS=Homo sapiens GN=SLIT2 PE=1 SV=1;Isoform of O94813, Slit homolog 2 protein OS=Homo sapiens GN=SLIT2 PE=1 SV=1	9.6	11	0.081	DVTELYLDGNQFTLVPK+EQYFIPGTEDYR+ESYLQIPSAK+GLTEIPTNLPETITEIR+IDLSNNQISELAPDAFQGLR+ITDIEEGAFEGASGVNEILLTSNR+LNNNEFTVLEATGIFKK+LYRLDLSENQIQAIPR+NLYINSELQDFQK+RIDLSNNQISELAPDAFQGLR
301a	sp|O00165|HAX1_HUMAN	1.0000	HCLS1-associated protein X-1 OS=Homo sapiens GN=HAX1 PE=1 SV=2	46.2	11	0.078	DFNSIFSDMGAWTLPSHPPELPGPESETPGER+FDDVWPMDPHPR+FHSPQHPPEEFGFGFSFSPGGGIR+GFFGFPGPR+IFGGVLESDAR+RTVVDSEGRTETTVTR+TREDNDLDSQVSQEGLGPVLQPQPK
166	sp|Q8IZH2-2|XRN1_HUMAN sp|Q8IZH2|XRN1_HUMAN tr|H7C5E4|H7C5E4_HUMAN	1.0000	Isoform of Q8IZH2, Isoform 2 of 5'-3' exoribonuclease 1 OS=Homo sapiens GN=XRN1;5'-3' exoribonuclease 1 OS=Homo sapiens GN=XRN1 PE=1 SV=1;Isoform of Q8IZH2, 5'-3' exoribonuclease 1 (Fragment) OS=Homo sapiens GN=XRN1 PE=1 SV=1	11.6	11	0.072	APELFSYIAK+IDGSNTVDHKNEIK+LPTSALVNLSHGSR+MQYFQPTIQEK+NFENKEAQSSQATPVQTSQPDSSNIVK+QVVPFVYQTIVK+SSPIAQPASSFQVETASQGHSISHHK+VVAVSDGETKFYLEEPPGTQK
1129a	sp|Q9Y4J8-13|DTNA_HUMAN sp|Q9Y4J8-14|DTNA_HUMAN sp|Q9Y4J8-15|DTNA_HUMAN sp|Q9Y4J8-2|DTNA_HUMAN sp|Q9Y4J8|DTNA_HUMAN	1.0000	Isoform of Q9Y4J8, Isoform 13 of Dystrobrevin alpha OS=Homo sapiens GN=DTNA;Isoform of Q9Y4J8, Isoform 14 of Dystrobrevin alpha OS=Homo sapiens GN=DTNA;Isoform of Q9Y4J8, Isoform 15 of Dystrobrevin alpha OS=Homo sapiens GN=DTNA;Isoform of Q9Y4J8, Isoform 2 of Dystrobrevin alpha OS=Homo sapiens GN=DTNA;Dystrobrevin alpha OS=Homo sapiens GN=DTNA PE=1 SV=2	19.5	11	0.074	AQQNPTLLAELR+ELNSEVGSETESNVDSEFAR+GDMVTEDADPYVQPEDENYENDSVR+KLTNALSK+LPTAVFEGPSFGYTEQSAR+NDLLVAADSITNTMSSLVK+SAPDISFTIDANKQQR+TQFEDLVPSPTSEK
122	sp|Q15334|L2GL1_HUMAN tr|A0A087WW77|A0A087WW77_HUMAN	1.0000	Lethal(2) giant larvae protein homolog 1 OS=Homo sapiens GN=LLGL1 PE=1 SV=3;Isoform of Q15334, Lethal(2) giant larvae protein homolog 1 OS=Homo sapiens GN=LLGL1 PE=1 SV=1	13.9	11	0.085	APVVAIAVLDGR+DLAQAPDMQGGHAVLIASEEQFK+FWDASGVALRPLYK+GLLLTGHEDGTVR+GRPLPEPYEASR+HGQGFYLISPSEFER+IVSAGEQQSPQPVSSALSWPITGGR+TGPLPWPAGFQPR+TVEHGFPNQPSALAFDPELR
1102a	sp|Q9UNF1-2|MAGD2_HUMAN sp|Q9UNF1|MAGD2_HUMAN tr|Q5H909|Q5H909_HUMAN	1.0000	Isoform of Q9UNF1, Isoform 2 of Melanoma-associated antigen D2 OS=Homo sapiens GN=MAGED2;Melanoma-associated antigen D2 OS=Homo sapiens GN=MAGED2 PE=1 SV=2;Isoform of Q9UNF1, Melanoma-associated antigen D2 OS=Homo sapiens GN=MAGED2 PE=1 SV=2	23.5	11	0.088	AQETEAAPSQAPADEPEPESAAAQSQENQDTRPK+EAPATQASSTTQLTDTQVLAAENK+EYTDVYPEIIER+GPIAFWAR+LITDEFVK+LQSSQEPEAPPPR+QNADPQAVTMPATETK+VFGIQLK+VPNSNPPEYEFFWGLR
994a	sp|Q9BZF1-2|OSBL8_HUMAN sp|Q9BZF1-3|OSBL8_HUMAN sp|Q9BZF1|OSBL8_HUMAN	1.0000	Isoform of Q9BZF1, Isoform 2 of Oxysterol-binding protein-related protein 8 OS=Homo sapiens GN=OSBPL8;Isoform of Q9BZF1, Isoform 3 of Oxysterol-binding protein-related protein 8 OS=Homo sapiens GN=OSBPL8;Oxysterol-binding protein-related protein 8 OS=Homo sapiens GN=OSBPL8 PE=1 SV=3	19.0	11	0.078	ANNLHSGDNFQLNDSEIER+DLHQPSLSPASPHSQGFER+GEAVGSITQPLPSSYLIIR+GEDYVMTMPYAHCKGILYGTMTLELGGTVNITCQK+GIELGDIQSSIESIK+GKEDISQNKDESSLSMSK+KDGFCLSGSILAK+KPYNPILGETFR+VVLPTFILEPR
107	sp|Q12874|SF3A3_HUMAN	1.0000	Splicing factor 3A subunit 3 OS=Homo sapiens GN=SF3A3 PE=1 SV=1	20.8	11	0.083	ARENPSEEAQNLVEFTDEEGYGR+EELNAISGPNEFAEFYNR+ENPSEEAQNLVEFTDEEGYGR+KEELNAISGPNEFAEFYNR+NLPLGWDGKPIPYWLYK+SLESLDTSLFAK+VKPLQDQNELFGK+WQPDTEEEYEDSSGNVVNKK
913a	sp|Q96CW5|GCP3_HUMAN	1.0000	Gamma-tubulin complex component 3 OS=Homo sapiens GN=TUBGCP3 PE=1 SV=2	16.3	11	0.081	ATNAQFDSPEILR+AVFDQIIELQNAQDAIYR+DILYVFQGIDGK+EADAALFSELHR+EIEGQWGVTAAEEEEENKR+LAWTLTANQPSSQATTSK+LSELGWLHNK+SEADVAQQFQYAVR+VFNFLWR+VSSYATLFAQALPR+YLLLGQGDFIR
912a	sp|Q96CU9-3|FXRD1_HUMAN sp|Q96CU9|FXRD1_HUMAN	1.0000	Isoform of Q96CU9, Isoform 3 of FAD-dependent oxidoreductase domain-containing protein 1 OS=Homo sapiens GN=FOXRED1;FAD-dependent oxidoreductase domain-containing protein 1 OS=Homo sapiens GN=FOXRED1 PE=1 SV=2	15.5	11	0.067	FNPSGYLLLASEK+FNPSGYLLLASEKDAAAMESNVK+FQTIDLSPFLFTR+GRFQTIDLSPFLFTR+NINEYLAVVDAPPLDLR+VPAFETLK+VSLMSPDQLR
458c	sp|P16989-2|YBOX3_HUMAN	0.9999	Isoform of P16989, Isoform 2 of Y-box-binding protein 3 OS=Homo sapiens GN=YBX3	44.9	11	0.037	GAEAANVTGPDGVPVEGSR+NAGEIGEMKDGVPEGAQLQGPVHR+NDTKEDVFVHQTAIK+NDTKEDVFVHQTAIKK+NGYGFINR+SPVGSGAPQAAAPAPAAHVAGNPGGDAAPAATGTAAAASLATAAGSEDAEKK+SVGDGETVEFDVVEGEK+SVGDGETVEFDVVEGEKGAEAANVTGPDGVPVEGSR
878a	sp|Q8TEW0-11|PARD3_HUMAN sp|Q8TEW0-2|PARD3_HUMAN sp|Q8TEW0-4|PARD3_HUMAN sp|Q8TEW0-5|PARD3_HUMAN sp|Q8TEW0|PARD3_HUMAN tr|Q5VWV2|Q5VWV2_HUMAN	1.0000	Isoform of Q8TEW0, Isoform 11 of Partitioning defective 3 homolog OS=Homo sapiens GN=PARD3;Isoform of Q8TEW0, Isoform 2 of Partitioning defective 3 homolog OS=Homo sapiens GN=PARD3;Isoform of Q8TEW0, Isoform 4 of Partitioning defective 3 homolog OS=Homo sapiens GN=PARD3;Isoform of Q8TEW0, Isoform 5 of Partitioning defective 3 homolog OS=Homo sapiens GN=PARD3;Partitioning defective 3 homolog OS=Ho…	10.0	10	0.070	DVTIGGSAPIYVK+FSPDSQYIDNR+KNASSVSQDSWEQNYSPGEGFQSAK+LVEVPNDGGPLGIHVVPFSAR+MEGTVSLLVFR+QFSDASQLDFVK+SKENHADLGIFVK+VMLETQELLR+WSTTAGFLK
863a	sp|Q8N5F7|NKAP_HUMAN	1.0000	NF-kappa-B-activating protein OS=Homo sapiens GN=NKAP PE=1 SV=1	24.1	10	0.077	AEEPSDLIGPEAPK+ALASFNQEER+ENQIYSADEKR+IGELGAPEVWGLSPK+SGDRNGLTHQLGGLSQGSR+TKAEEPSDLIGPEAPK+TLTSQDDKPLNYGHALLPGEGAAMAEYVK
822a	sp|Q7L2E3-2|DHX30_HUMAN sp|Q7L2E3-3|DHX30_HUMAN sp|Q7L2E3|DHX30_HUMAN tr|H7BXY3|H7BXY3_HUMAN	1.0000	Isoform of Q7L2E3, Isoform 2 of Putative ATP-dependent RNA helicase DHX30 OS=Homo sapiens GN=DHX30;Isoform of Q7L2E3, Isoform 3 of Putative ATP-dependent RNA helicase DHX30 OS=Homo sapiens GN=DHX30;Putative ATP-dependent RNA helicase DHX30 OS=Homo sapiens GN=DHX30 PE=1 SV=1;Isoform of Q7L2E3, Putative ATP-dependent RNA helicase DHX30 OS=Homo sapiens GN=DHX30 PE=1 SV=1	10.2	10	0.070	AIFQQPPVGVR+ATISLSDSDLLR+AVAGWEEVLR+DSGPLSDPITGKPYVPLLEAEEVR+ENYLEENLLYAPSLR+GSSFEMTDDDSAIR+IIAELLR+LSQSLLELWR+MVPFQVPEILR+TPLENLVLQAK
771a	sp|Q53GQ0|DHB12_HUMAN	1.0000	Very-long-chain 3-oxoacyl-CoA reductase OS=Homo sapiens GN=HSD17B12 PE=1 SV=2	26.3	10	0.072	GAILNISSGSGMLPVPLLTIYSATK+GVFVQSVLPYFVATK+IRKPTLDKPSPETFVK+ISYSLFTALR+KPTLDKPSPETFVK+TIAVDFASEDIYDK+TIAVDFASEDIYDKIK
754a	sp|Q15645|PCH2_HUMAN	1.0000	Pachytene checkpoint protein 2 homolog OS=Homo sapiens GN=TRIP13 PE=1 SV=2	22.7	10	0.077	ELEMIGFIENNVSK+HNIVFGDYTWTEFDEPFLTR+IDVAFVDR+LSLLLNDISR+NVQSVSIIDTELK+QQLLTLR+VVLLHGPPGTGK+VVNAVLTQIDQIKR
710a	sp|Q13724-2|MOGS_HUMAN sp|Q13724|MOGS_HUMAN	1.0000	Isoform of Q13724, Isoform 2 of Mannosyl-oligosaccharide glucosidase OS=Homo sapiens GN=MOGS;Mannosyl-oligosaccharide glucosidase OS=Homo sapiens GN=MOGS PE=1 SV=5	17.0	10	0.073	ANVVGNVWR+FISGHTSELGDFR+FTLLPPTSPGDTAPK+GFLWDEGFHQLVVQR+HLWSPFGLR+LGPLLDILADSR+TLPSGLDDYPR+VDPALFPPVPLFTAVPSR+WEDRGPSGQGQGQFLIQQVTLK
705a	sp|Q13557-12|KCC2D_HUMAN sp|Q13557-8|KCC2D_HUMAN sp|Q13557|KCC2D_HUMAN tr|D6R938|D6R938_HUMAN	1.0000	Isoform of Q13557, Isoform Delta 12 of Calcium/calmodulin-dependent protein kinase type II subunit delta OS=Homo sapiens GN=CAMK2D;Isoform of Q13557, Isoform Delta 6 of Calcium/calmodulin-dependent protein kinase type II subunit delta OS=Homo sapiens GN=CAMK2D;Calcium/calmodulin-dependent protein kinase type II subunit delta OS=Homo sapiens GN=CAMK2D PE=1 SV=3;Isoform of Q13557, Calcium/calmoduli…	25.1	10	0.057	AGAYDFPSPEWDTVTPEAK+DLKPENLLLASK+ESTESSNTTIEDEDVKAR+FTDEYQLFEELGK+GAILTTMLATR+IPTGQEYAAK+KPDGVKESTESSNTTIEDEDVKAR+LTQYMDGSGMPK+VTEQLIEAINNGDFEAYTK
689a	sp|Q13200|PSMD2_HUMAN	1.0000	26S proteasome non-ATPase regulatory subunit 2 OS=Homo sapiens GN=PSMD2 PE=1 SV=3	15.6	10	0.067	APVQPQQSPAAAPGGTDEKPSGK+AVPLALALISVSNPR+FGGSGSQVDSAR+LGEKDTSLYRPALEELRR+LKEIYENMAPGENKR+LNILDTLSK+LVGSQEELASWGHEYVR+SSTTSMTSVPKPLK+TITGFQTHTTPVLLAHGER
688a	sp|Q13188-2|STK3_HUMAN sp|Q13188|STK3_HUMAN	1.0000	Isoform of Q13188, Isoform 2 of Serine/threonine-protein kinase 3 OS=Homo sapiens GN=STK3;Serine/threonine-protein kinase 3 OS=Homo sapiens GN=STK3 PE=1 SV=2	21.4	10	0.070	AIFMIPTNPPPTFR+ATATQLLQHPFIK+DLITEAMEIK+LADFGVAGQLTDTMAK+LSEDSLTKQPEEVFDVLEK+NLSLEELQMR+TLIEDEIATILK+VPQDGDFDFLK
682a	sp|Q12996|CSTF3_HUMAN	1.0000	Cleavage stimulation factor subunit 3 OS=Homo sapiens GN=CSTF3 PE=1 SV=1	12.6	10	0.059	AISTLLKKNMLLYFAYADYEESR+GVEAVGSYAENQR+IITGGAPELAVEGNGPVESNAVLTK+KLEENPYDLDAWSILIR+LFSDEAANIYER
681a	sp|Q12979-4|ABR_HUMAN sp|Q12979|ABR_HUMAN	1.0000	Isoform of Q12979, Isoform 4 of Active breakpoint cluster region-related protein OS=Homo sapiens GN=ABR;Active breakpoint cluster region-related protein OS=Homo sapiens GN=ABR PE=2 SV=2	13.5	10	0.074	GIEEVGIYR+GQIQLDPQTVETK+HTPVDHPDYPLLQDALR+ISGVATDIQALK+MSLHNLATVFGPTLLRPSEVESK+SQGGGDGVSPTPPEGLAPGVEAGK+SYLFLLSSDYER
668a	sp|Q09161|NCBP1_HUMAN	1.0000	Nuclear cap-binding protein subunit 1 OS=Homo sapiens GN=NCBP1 PE=1 SV=1	13.8	10	0.070	ANNYNEAVYLVR+ATNDEIFSILK+DAEMDRIFANTESYLK+IFANTESYLK+LFVWEILHSTIR+LTIYTTLVGLLNAR+MFDYTDDPEGPVMPGSHSVER+NHPQMIAVLVDK+SFSHSFSALAK
658a	sp|Q04837|SSBP_HUMAN	1.0000	Single-stranded DNA-binding protein, mitochondrial OS=Homo sapiens GN=SSBP1 PE=1 SV=1	43.2	10	0.074	NPVTIFSLATNEMWR+QATTIIADNIIFLSDQTK+QATTIIADNIIFLSDQTKEKE+QVEGKNPVTIFSLATNEMWR+SGDSEVYQLGDVSQK+VGQDPVLR
620a	sp|P62258-2|1433E_HUMAN sp|P62258|1433E_HUMAN	1.0000	Isoform of P62258, Isoform SV of 14-3-3 protein epsilon OS=Homo sapiens GN=YWHAE;14-3-3 protein epsilon OS=Homo sapiens GN=YWHAE PE=1 SV=1	37.8	10	0.057	AASDIAMTELPPTHPIR+DSTLIMQLLR+EAAENSLVAYK+IISSIEQKEENK+IISSIEQKEENKGGEDK+NLLSVAYK+VAGMDVELTVEER+YLAEFATGNDRK
616a	sp|P61964|WDR5_HUMAN	1.0000	WD repeat-containing protein 5 OS=Homo sapiens GN=WDR5 PE=1 SV=1	35.0	10	0.066	AQPTPSSSATQSKPTPVKPNYALK+FSPNGEWLASSSADK+IWGAYDGKFEK+LGISDVAWSSDSNLLVSASDDKTLK+TLIDDDNPPVSFVK+TLPAHSDPVSAVHFNR+YILAATLDNTLK
595a	sp|P54136-2|SYRC_HUMAN sp|P54136|SYRC_HUMAN	1.0000	Isoform of P54136, Isoform Monomeric of Arginine--tRNA ligase, cytoplasmic OS=Homo sapiens GN=RARS;Arginine--tRNA ligase, cytoplasmic OS=Homo sapiens GN=RARS PE=1 SV=2	19.4	10	0.068	AAYPDLENPPLLVTPSQQAK+GFDILGIKPVQR+LANIDEEMLQK+LFEFAGYDVLR+LMDLLGEGLKR+LNDYIFSFDK+MNDIVKEFEDR+SDGGYTYDTSDLAAIK+VIVDFSSPNIAK
570a	sp|P49368|TCPG_HUMAN tr|B4DUR8|B4DUR8_HUMAN	1.0000	T-complex protein 1 subunit gamma OS=Homo sapiens GN=CCT3 PE=1 SV=4;Isoform of P49368, T-complex protein 1 subunit gamma OS=Homo sapiens GN=CCT3 PE=1 SV=1	30.2	10	0.069	AVAQALEVIPR+EDDVGTGAGLLEIK+ELGIWEPLAVK+GISDLAQHYLMR+IVLLDSSLEYK+IVSRPEELREDDVGTGAGLLEIK+IVSRPEELREDDVGTGAGLLEIKK+KISIPVDISDSDMMLNIINSSITTK+MLLDPMGGIVMTNDGNAILR+NVLLDPQLVPGGGASEMAVAHALTEK+TAVETAVLLLR
569a	sp|P49327|FAS_HUMAN tr|A0A0U1RQF0|A0A0U1RQF0_HUMAN	1.0000	Fatty acid synthase OS=Homo sapiens GN=FASN PE=1 SV=3;Isoform of P49327, Fatty acid synthase OS=Homo sapiens GN=FASN PE=4 SV=1	4.8	10	0.070	AGLYGLPR+FDASFFGVHPK+GTPLISPLIK+LFDHPESPTPNPTEPLFLAQAEVYK+LHLSGIDANPNALFPPVEFPAPR+LPEDPLLSGLLDSPALK+LQVVDQPLPVR+VVVQVLAEEPEAVLK
555a	sp|P46379-2|BAG6_HUMAN sp|P46379-3|BAG6_HUMAN sp|P46379|BAG6_HUMAN tr|A0A024RCR6|A0A024RCR6_HUMAN tr|A0A0G2JK23|A0A0G2JK23_HUMAN	1.0000	Isoform of P46379, Isoform 2 of Large proline-rich protein BAG6 OS=Homo sapiens GN=BAG6;Isoform of P46379, Isoform 3 of Large proline-rich protein BAG6 OS=Homo sapiens GN=BAG6;Large proline-rich protein BAG6 OS=Homo sapiens GN=BAG6 PE=1 SV=2;Isoform of P46379, HLA-B associated transcript 3, isoform CRA_a OS=Homo sapiens GN=BAT3 PE=1 SV=1;Isoform of P46379, Large proline-rich protein BAG6 OS=Homo …	16.3	10	0.075	AAGARPLTSPESLSR+APAQNPELTPGPAPAGPTPAPETNAPNHPSPAEYVEVLQELQR+APPQTHLPSGASSGTGSASATHGGGSPPGTR+ASPEPQRENASPAPGTTAEEAMSR+DIQTLLSR+DLEAPEVQESYR+ESFSLVQVQPGVDIIR+LINLVGESLR+YYEVLGAAATTDYNNNHEGREEDQR
521a	sp|P35998|PRS7_HUMAN	1.0000	26S protease regulatory subunit 7 OS=Homo sapiens GN=PSMC2 PE=1 SV=3	25.4	10	0.077	FDDGAGGDNEVQR+FVNLGIEPPKGVLLFGPPGTGK+FVVDLSDQVAPTDIEEGMR+GVLLFGPPGTGK+IINADSEDPKYIINVK+LREVVETPLLHPER+QVEDDIQQLLK+TMLELINQLDGFDPR
520a	sp|P35658-2|NU214_HUMAN sp|P35658-3|NU214_HUMAN sp|P35658-4|NU214_HUMAN sp|P35658-5|NU214_HUMAN sp|P35658|NU214_HUMAN	1.0000	Isoform of P35658, Isoform 2 of Nuclear pore complex protein Nup214 OS=Homo sapiens GN=NUP214;Isoform of P35658, Isoform 3 of Nuclear pore complex protein Nup214 OS=Homo sapiens GN=NUP214;Isoform of P35658, Isoform 4 of Nuclear pore complex protein Nup214 OS=Homo sapiens GN=NUP214;Isoform of P35658, Isoform 5 of Nuclear pore complex protein Nup214 OS=Homo sapiens GN=NUP214;Nuclear pore complex pr…	7.8	10	0.066	AAPGPGPSTFSFVPPSK+FAVQDVNDVLDLEWDQHLEQK+LGELLFPSSLAGETLGSFSGLR+LNHLVDSLQQLR+LSLEGER+NVPQVVNVQELK+QSDQINWESWLLEDSSR+SHLVHGSSPGVMGTSVATSASK+TPHPVLTPVAANQAK+YGLVFAGGASGLQIFPTK
443a	sp|P11274-2|BCR_HUMAN sp|P11274|BCR_HUMAN	1.0000	Isoform of P11274, Isoform 2 of Breakpoint cluster region protein OS=Homo sapiens GN=BCR;Breakpoint cluster region protein OS=Homo sapiens GN=BCR PE=1 SV=2	9.9	10	0.066	AAATTSQPVLTSQQIETIFFK+ASASRPQPAPADGADPPPAEEPEARPDGEGSPGK+HTPASHPDHPLLQDALR+ISQNFLSSINEEITPR+MIYLQTLLAK+SVGDIEQELER+VSGVATDIQALK
439a	sp|P10586-2|PTPRF_HUMAN sp|P10586|PTPRF_HUMAN tr|H0Y380|H0Y380_HUMAN tr|H0Y4H1|H0Y4H1_HUMAN tr|H0Y6Z7|H0Y6Z7_HUMAN tr|H0Y7Z9|H0Y7Z9_HUMAN	1.0000	Isoform of P10586, Isoform 2 of Receptor-type tyrosine-protein phosphatase F OS=Homo sapiens GN=PTPRF;Receptor-type tyrosine-protein phosphatase F OS=Homo sapiens GN=PTPRF PE=1 SV=2;Isoform of P10586, Receptor-type tyrosine-protein phosphatase F (Fragment) OS=Homo sapiens GN=PTPRF PE=1 SV=1;Isoform of P10586, Receptor-type tyrosine-protein phosphatase F (Fragment) OS=Homo sapiens GN=PTPRF PE=1 SV…	13.8	10	0.057	AALEYLGSFDHYAT+AYIATQGPLAESTEDFWR+FSQEYESIDPGQQFTWENSNLEVNKPK+GVEGSDYINASFIDGYR+QFQFTDWPEQGVPK+SARYQYFVVDPMAEYNMPQYILR+TGEGFIDFIGQVHK+VILTSIDGVPGSDYINANYIDGYRK
415a	sp|P06733|ENOA_HUMAN	1.0000	Alpha-enolase OS=Homo sapiens GN=ENO1 PE=1 SV=2	35.0	10	0.077	AAVPSGASTGIYEALELR+AAVPSGASTGIYEALELRDNDKTR+DATNVGDEGGFAPNILENKEGLELLK+GNPTVEVDLFTSK+HIADLAGNSEVILPVPAFNVINGGSHAGNK+LAMQEFMILPVGAANFR+SGKYDLDFKSPDDPSR+VVIGMDVAASEFFR+YISPDQLADLYK
344a	sp|O43592|XPOT_HUMAN	1.0000	Exportin-T OS=Homo sapiens GN=XPOT PE=1 SV=2	12.8	10	0.071	ANVEAIMLAVMK+ASALQDMMR+DLQEFIPLINQITAK+FMEVEVAIR+LAQVSPELLLASVR+LAQVSPELLLASVRR+NLLTPLMEK+SYFAFLQTVTGSGMSEVIANQGAENVER+VFSSTLQNWQTTR+YSELTTVQQQLIR
306a	sp|O00410-3|IPO5_HUMAN sp|O00410|IPO5_HUMAN tr|H0Y8C6|H0Y8C6_HUMAN	1.0000	Isoform of O00410, Isoform 3 of Importin-5 OS=Homo sapiens GN=IPO5;Importin-5 OS=Homo sapiens GN=IPO5 PE=1 SV=4;Isoform of O00410, Importin-5 (Fragment) OS=Homo sapiens GN=IPO5 PE=1 SV=1	10.8	10	0.058	AIGTEPDSDVLSEIMHSFAK+FLFDSVSSQNVGLR+FMQDASDVMQLLLK+FVPYYDIFMPSLK+ITFLLQAIR+LLSSAFDEVYPALPSDVQTAIK+NLIDEDGNNQWPEGLK+SLVEIADTVPK+VSDILHSIFSSYK
4	sp|A8MXV4|NUD19_HUMAN	1.0000	Nucleoside diphosphate-linked moiety X motif 19 OS=Homo sapiens GN=NUDT19 PE=1 SV=1	31.7	10	0.078	EAFEEAGVLLLRPR+EIWLPPPQFYEVR+EPPPVYPDLAEVVGYQWSSPSEATESFLSK+FGLGPAPFSR+HLYDIHVTVQPK+SADWLGLFAPHHGPPR+TSPPGPAPGPGLALEPPPGLASWR
219	sp|Q9BXF6|RFIP5_HUMAN	1.0000	Rab11 family-interacting protein 5 OS=Homo sapiens GN=RAB11FIP5 PE=1 SV=1	21.0	10	0.077	ALLDLQGHLDAASR+FLGQATVALDEVFGAGR+KYDLESASAILPSSAIEDPDLGSLGK+SNSSSEAVLGQEELSAQAK+SSGAGSTSDAYTVIQVGR+SSISGSLPSSGSLQAVSSR+TVTSGSIQPVTQAPQAGQMVDTKR
127	sp|Q15678|PTN14_HUMAN	1.0000	Tyrosine-protein phosphatase non-receptor type 14 OS=Homo sapiens GN=PTPN14 PE=1 SV=2	9.5	10	0.067	ANGIFSTAALPENAER+IPNKPPPEYPGPR+NLNIINTHAYNQPEDLVYSQPEMR+RPLMLAALNGLSVAR+TFQEDSSPVVHQSLQEVSEPLTATK+VELIPTKENNTGYINASHIK
1064a	sp|Q9P2I0|CPSF2_HUMAN	1.0000	Cleavage and polyadenylation specificity factor subunit 2 OS=Homo sapiens GN=CPSF2 PE=1 SV=2	16.2	10	0.069	DAELAWIDGVLDMR+DAGLGVYSLALLNNVSYNVVEFSK+FSQIVNLK+IRDLLYEQYAIV+ITEIELR+LHETVDATSETHIYQVR+VDTGVILEEGELKDDGEDSEMQVEAPSDSSVIAQQK+VTYIDYEGR
1059a	sp|Q9P0J0-2|NDUAD_HUMAN sp|Q9P0J0|NDUAD_HUMAN	1.0000	Isoform of Q9P0J0, Isoform 2 of NADH dehydrogenase [ubiquinone] 1 alpha subcomplex subunit 13 OS=Homo sapiens GN=NDUFA13;NADH dehydrogenase [ubiquinone] 1 alpha subcomplex subunit 13 OS=Homo sapiens GN=NDUFA13 PE=1 SV=3	38.2	10	0.076	IALLPLLQAETDRR+LQIEDFEAR+RLQIEDFEAR+VKQDMPPPGGYGPIDYKR+WVPPLIGELYGLR
979a	sp|Q9BU61|NDUF3_HUMAN	1.0000	NADH dehydrogenase [ubiquinone] 1 alpha subcomplex assembly factor 3 OS=Homo sapiens GN=NDUFAF3 PE=1 SV=1	39.1	10	0.068	EAAQAMYIDSYNSR+IEIVVVGTGDR+IEIVVVGTGDRTER+LQSQVLQAMR+LSPADDELYQR+VTGAALIPPPGGTSLTSLGQAAQ
965a	sp|Q99959-2|PKP2_HUMAN sp|Q99959|PKP2_HUMAN tr|B8QGS9|B8QGS9_HUMAN	1.0000	Isoform of Q99959, Isoform 1 of Plakophilin-2 OS=Homo sapiens GN=PKP2;Plakophilin-2 OS=Homo sapiens GN=PKP2 PE=1 SV=2;Isoform of Q99959, Plakophilin-2 OS=Homo sapiens GN=PKP2 PE=1 SV=1	15.8	10	0.077	EAGPSVAVDSSGR+IQEQVQQTLAR+NLVFEDNDNKLEVAELNGVPR+RAHLTVGQAAAGGSGNLLTER+STFTDSQLGNADMEMTLER+TSSVPEYVYNLHLVENDFVGGR+TVLGQQILGQLDSSSLALPSEAK
960a	sp|Q99714|HCD2_HUMAN	1.0000	3-hydroxyacyl-CoA dehydrogenase type-2 OS=Homo sapiens GN=HSD17B10 PE=1 SV=3	44.8	10	0.074	GGIVGMTLPIAR+GLVAVITGGASGLGLATAER+GVIINTASVAAFEGQVGQAAYSASK+LVAGEMGQNEPDQGGQR+LVGQGASAVLLDLPNSGGEAQAK+VMTIAPGLFGTPLLTSLPEK
926a	sp|Q96HC4|PDLI5_HUMAN	1.0000	PDZ and LIM domain protein 5 OS=Homo sapiens GN=PDLIM5 PE=1 SV=5	19.6	10	0.072	ANNSQEPSPQLASSVASTR+APRPFGSVSSPK+ASAAPKPEPVPVQK+EVVKPVPITSPAVSK+GPFLVALGK+ILAQITGTEHLKESEADNTK+ILAQITGTEHLKESEADNTKK+KANNSQEPSPQLASSVASTR+LIEDTEDWRPR+SPSWQRPNQGVPSTGR
888a	sp|Q8WVX9|FACR1_HUMAN	1.0000	Fatty acyl-CoA reductase 1 OS=Homo sapiens GN=FAR1 PE=1 SV=1	18.6	9	0.067	AGQTPQERVEEVLSGK+ALAEYVVQQEGAK+APAFLYDIYLR+IIAINSELTQPK+KYVLNEEMSGLPAAR+NVLLTGATGFLGK+TFNIDVR+VNSVYVLVR+YVLNEEMSGLPAAR
844a	sp|Q86YS7-3|C2CD5_HUMAN sp|Q86YS7|C2CD5_HUMAN	1.0000	Isoform of Q86YS7, Isoform 3 of C2 domain-containing protein 5 OS=Homo sapiens GN=C2CD5;C2 domain-containing protein 5 OS=Homo sapiens GN=C2CD5 PE=1 SV=1	11.1	9	0.064	ASDLTDAFVEVK+DAWWAEIR+EIPFNEDPNPNTHSSGPSTPLK+LSSLNLTNQALNK+MTPLSFIPGAK+NKELYEINPPEISEEIIGSPIPEPR+VPDVLFTTIDLPTDATVIGK
813a	sp|Q6UN15-3|FIP1_HUMAN sp|Q6UN15-5|FIP1_HUMAN sp|Q6UN15|FIP1_HUMAN	1.0000	Isoform of Q6UN15, Isoform 3 of Pre-mRNA 3'-end-processing factor FIP1 OS=Homo sapiens GN=FIP1L1;Isoform of Q6UN15, Isoform 5 of Pre-mRNA 3'-end-processing factor FIP1 OS=Homo sapiens GN=FIP1L1;Pre-mRNA 3'-end-processing factor FIP1 OS=Homo sapiens GN=FIP1L1 PE=1 SV=1	19.4	9	0.065	AEFTSPPSLFK+AFPYGNVAFPHLPGSAPSWPSLVDTSK+ANENSNIQVLSER+MGLEVIPVTSTTNK+RLPGAIDVIGQTITISR+TGAPQYGSYGTAPVNLNIK
787a	sp|Q5TAQ9|DCAF8_HUMAN tr|G3V3G9|G3V3G9_HUMAN	1.0000	DDB1- and CUL4-associated factor 8 OS=Homo sapiens GN=DCAF8 PE=1 SV=1;Uncharacterized protein OS=Homo sapiens PE=4 SV=1	9.7	9	0.066	IWAPTAEASTELTGLKDVIK+KVGLYTIYVNPANTHQFAVGGR+VGLYTIYVNPANTHQFAVGGR+VVVWDWVR+WQALPALR
744b	sp|Q15366-4|PCBP2_HUMAN sp|Q15366-5|PCBP2_HUMAN sp|Q15366-7|PCBP2_HUMAN sp|Q15366-8|PCBP2_HUMAN	1.0000	Isoform of Q15366, Isoform 4 of Poly(rC)-binding protein 2 OS=Homo sapiens GN=PCBP2;Isoform of Q15366, Isoform 5 of Poly(rC)-binding protein 2 OS=Homo sapiens GN=PCBP2;Isoform of Q15366, Isoform 7 of Poly(rC)-binding protein 2 OS=Homo sapiens GN=PCBP2;Isoform of Q15366, Isoform 8 of Poly(rC)-binding protein 2 OS=Homo sapiens GN=PCBP2	32.4	9	0.039	ESTGAQVQVAGDMLPNSTER+GVTIPYRPKPSSSPVIFAGGQAYTIQGQYAIPQPDLTK+IANPVEGSTDR+IITLAGPTNAIFK+QVTITGSAASISLAQYLINVR
733a	sp|Q14978-2|NOLC1_HUMAN sp|Q14978-3|NOLC1_HUMAN sp|Q14978|NOLC1_HUMAN tr|A0A0A0MRM9|A0A0A0MRM9_HUMAN	1.0000	Isoform of Q14978, Isoform Beta of Nucleolar and coiled-body phosphoprotein 1 OS=Homo sapiens GN=NOLC1;Isoform of Q14978, Isoform 3 of Nucleolar and coiled-body phosphoprotein 1 OS=Homo sapiens GN=NOLC1;Nucleolar and coiled-body phosphoprotein 1 OS=Homo sapiens GN=NOLC1 PE=1 SV=2;Isoform of Q14978, Nucleolar and coiled-body phosphoprotein 1 (Fragment) OS=Homo sapiens GN=NOLC1 PE=1 SV=1	12.2	9	0.057	AALSLPAK+AASSSSSSSSSSSSDDSEEEK+DNQLSEVANK+NKPGPYSSVPPPSAPPPKK+RVVPSDLYPLVLGFLR+VREEEIEVDSR
732a	sp|Q14974|IMB1_HUMAN	1.0000	Importin subunit beta-1 OS=Homo sapiens GN=KPNB1 PE=1 SV=2	9.8	9	0.065	AAVENLPTFLVELSR+GALQYLVPILTQTLTK+KVQHQDALQISDVVMASLLR+LAATNALLNSLEFTK+TLATWATK+VLANPGNSQVAR+VQHQDALQISDVVMASLLR
719a	sp|Q14160-3|SCRIB_HUMAN sp|Q14160|SCRIB_HUMAN tr|A0A0G2JNZ2|A0A0G2JNZ2_HUMAN tr|A0A0G2JPP5|A0A0G2JPP5_HUMAN	1.0000	Isoform of Q14160, Isoform 3 of Protein scribble homolog OS=Homo sapiens GN=SCRIB;Protein scribble homolog OS=Homo sapiens GN=SCRIB PE=1 SV=4;Isoform of Q14160, Protein scribble homolog OS=Homo sapiens GN=SCRIB PE=1 SV=1;Isoform of Q14160, Protein scribble homolog OS=Homo sapiens GN=SCRIB PE=1 SV=1	7.2	9	0.058	ALAAVPSAGSVQR+LGLSDNEIQR+LPDGFTQLR+LQSLPFALTHLNLK+RLPDGIGQLK+SLEELLLDANQLR+SLPASLSFLVK+VLSINGVDVTEAR+VSVIQFLEAPIGDEDAEEAAAEKR
705b	sp|Q13555-10|KCC2G_HUMAN sp|Q13555-2|KCC2G_HUMAN sp|Q13555-3|KCC2G_HUMAN sp|Q13555-4|KCC2G_HUMAN sp|Q13555-5|KCC2G_HUMAN sp|Q13555-6|KCC2G_HUMAN sp|Q13555-7|KCC2G_HUMAN sp|Q13555-8|KCC2G_HUMAN sp|Q13555-9|KCC2G_HUMAN sp|Q13555|KCC2G_HUMAN tr|A0A0A0MS52|A0A0A0MS52_HUMAN tr|A0A0A0MT11|A0A0A0MT11_HUMAN tr|Q5SWX3|Q5SWX3_HUMAN	1.0000	Isoform of Q13555, Isoform 10 of Calcium/calmodulin-dependent protein kinase type II subunit gamma OS=Homo sapiens GN=CAMK2G;Isoform of Q13555, Isoform 2 of Calcium/calmodulin-dependent protein kinase type II subunit gamma OS=Homo sapiens GN=CAMK2G;Isoform of Q13555, Isoform 3 of Calcium/calmodulin-dependent protein kinase type II subunit gamma OS=Homo sapiens GN=CAMK2G;Isoform of Q13555, Isoform…	17.4	9	0.053	AGAYDFPSPEWDTVTPEAK+DLKPENLLLASK+FTDDYQLFEELGK+FYFENLLSK+ITEQLIEAINNGDFEAYTK+NLINQMLTINPAK+NLINQMLTINPAKR
618b	sp|P62191-2|PRS4_HUMAN sp|P62191|PRS4_HUMAN	1.0000	Isoform of P62191, Isoform 2 of 26S protease regulatory subunit 4 OS=Homo sapiens GN=PSMC1;26S protease regulatory subunit 4 OS=Homo sapiens GN=PSMC1 PE=1 SV=1	26.4	9	0.057	APQETYADIGGLDNQIQEIK+AVANQTSATFLR+GVILYGPPGTGK+IETLDPALIRPGR+TMLELLNQLDGFDSR+TMLELLNQLDGFDSRGDVK+VAEEHAPSIVFIDEIDAIGTK
598a	sp|P55011-3|S12A2_HUMAN sp|P55011|S12A2_HUMAN	1.0000	Isoform of P55011, Isoform 2 of Solute carrier family 12 member 2 OS=Homo sapiens GN=SLC12A2;Solute carrier family 12 member 2 OS=Homo sapiens GN=SLC12A2 PE=1 SV=1	9.7	9	0.070	AAAAAAAAAAAAAAAGAGAGAK+AFYAPVHADDLR+DGGGVRDEGPAAAGDGLGRPLGPTPSQSR+DLPPILLVR+GPIVPLNVADQK+TFGHNTMDAVPR+VELPGTAVPSVPEDAAPASR
590c	sp|P55795|HNRH2_HUMAN	1.0000	Heterogeneous nuclear ribonucleoprotein H2 OS=Homo sapiens GN=HNRNPH2 PE=1 SV=1	20.0	9	0.043	ATENDIYNFFSPLNPMR+EGRPSGEAFVELESEEEVK+HTGPNSPDTANDGFVR+SNSVEMDWVLK+STGEAFVQFASQEIAEK+VHIEIGPDGR
585a	sp|P51648-2|AL3A2_HUMAN sp|P51648|AL3A2_HUMAN tr|J3QRD1|J3QRD1_HUMAN	1.0000	Isoform of P51648, Isoform 2 of Fatty aldehyde dehydrogenase OS=Homo sapiens GN=ALDH3A2;Fatty aldehyde dehydrogenase OS=Homo sapiens GN=ALDH3A2 PE=1 SV=1;Isoform of P51648, Fatty aldehyde dehydrogenase OS=Homo sapiens GN=ALDH3A2 PE=1 SV=1	21.9	9	0.065	EFYGENIKESPDYER+HLTPVTLELGGK+IAFGGETDEATR+ILSLLEGQK+LQQLEALR+VMQEEIFGPILPIVPVK+YIAPTVLTDVDPK
576a	sp|P50402|EMD_HUMAN	1.0000	Emerin OS=Homo sapiens GN=EMD PE=1 SV=1	36.2	9	0.060	GYNDDYYEESYFTTR+LSPPSSSAASSYSFSDLNSTR+RLSPPSSSAASSYSFSDLNSTR+RYNIPHGPVVGSTR+SSLDLSYYPTSSSTSFMSSSSSSSSWLTR+TYGEPESAGPSR
60	sp|P26641-2|EF1G_HUMAN sp|P26641|EF1G_HUMAN	1.0000	Isoform of P26641, Isoform 2 of Elongation factor 1-gamma OS=Homo sapiens GN=EEF1G;Elongation factor 1-gamma OS=Homo sapiens GN=EEF1G PE=1 SV=3	24.0	9	0.068	ALIAAQYSGAQVR+EYFSWEGAFQHVGK+GQELAFPLSPDWQVDYESYTWR+ILGLLDAYLK+KLDPGSEETQTLVR+STFVLDEFKR+TFLVGER+VLSAPPHFHFGQTNR
468a	sp|P19387|RPB3_HUMAN	1.0000	DNA-directed RNA polymerase II subunit RPB3 OS=Homo sapiens GN=POLR2C PE=1 SV=2	45.1	9	0.058	FIIENTDLAVANSIR+ITELTDENVK+LGLIPLISDDIVDKLQYSR+LSDLQTQLSHEIQSDVLTIN+NRDNDPNDYVEQDDILIVK+SEYSELDEDESQAPYDPNGKPER+WNPTAGVAFEYDPDNALR
462a	sp|P17980|PRS6A_HUMAN tr|E9PKD5|E9PKD5_HUMAN tr|E9PM69|E9PM69_HUMAN tr|R4GNH3|R4GNH3_HUMAN	1.0000	26S protease regulatory subunit 6A OS=Homo sapiens GN=PSMC3 PE=1 SV=3;Isoform of P17980, 26S protease regulatory subunit 6A (Fragment) OS=Homo sapiens GN=PSMC3 PE=1 SV=2;Isoform of P17980, 26S protease regulatory subunit 6A OS=Homo sapiens GN=PSMC3 PE=1 SV=1;Isoform of P17980, 26S protease regulatory subunit 6A OS=Homo sapiens GN=PSMC3 PE=1 SV=1	31.8	9	0.064	APSIIFIDELDAIGTK+DSYLILETLPTEYDSR+LAGPQLVQMFIGDGAK+QTYFLPVIGLVDAEK+TMLELLNQLDGFQPNTQVK+VIAATNRVDILDPALLR
451a	sp|P14678-2|RSMB_HUMAN sp|P14678-3|RSMB_HUMAN sp|P14678|RSMB_HUMAN sp|P63162-2|RSMN_HUMAN sp|P63162|RSMN_HUMAN tr|A8MT02|A8MT02_HUMAN tr|J3QLE5|J3QLE5_HUMAN	1.0000	Isoform of P14678, Isoform SM-B of Small nuclear ribonucleoprotein-associated proteins B and B' OS=Homo sapiens GN=SNRPB;Isoform of P14678, Isoform SM-B1 of Small nuclear ribonucleoprotein-associated proteins B and B' OS=Homo sapiens GN=SNRPB;Small nuclear ribonucleoprotein-associated proteins B and B' OS=Homo sapiens GN=SNRPB PE=1 SV=2;Isoform of P63162, Isoform 2 of Small nuclear ribonucleoprot…	16.0	9	0.056	GENLVSMTVEGPPPKDTGIAR+IFIGTFK+RVLGLVLLR+VLGLVLLR
438a	sp|P10412|H14_HUMAN sp|P16402|H13_HUMAN sp|P16403|H12_HUMAN	1.0000	Histone H1.4 OS=Homo sapiens GN=HIST1H1E PE=1 SV=2;Histone H1.3 OS=Homo sapiens GN=HIST1H1D PE=1 SV=2;Histone H1.2 OS=Homo sapiens GN=HIST1H1C PE=1 SV=2	17.8	9	0.065	ALAAAGYDVEK+ALAAAGYDVEKNNSR+ASGPPVSELITK+KALAAAGYDVEKNNSR+KASGPPVSELITK+SGVSLAALK+SGVSLAALKK
436a	sp|P10155-3|RO60_HUMAN sp|P10155-4|RO60_HUMAN sp|P10155-5|RO60_HUMAN sp|P10155|RO60_HUMAN	1.0000	Isoform of P10155, Isoform 3 of 60 kDa SS-A/Ro ribonucleoprotein OS=Homo sapiens GN=TROVE2;Isoform of P10155, Isoform 4 of 60 kDa SS-A/Ro ribonucleoprotein OS=Homo sapiens GN=TROVE2;Isoform of P10155, Isoform 5 of 60 kDa SS-A/Ro ribonucleoprotein OS=Homo sapiens GN=TROVE2;60 kDa SS-A/Ro ribonucleoprotein OS=Homo sapiens GN=TROVE2 PE=1 SV=2	14.1	9	0.070	ALLQEMPLTALLR+LGLENAEALIR+LSHLKPSSEGLAIVTK+QIANSQDGYVWQVTDMNR+TRDELEVIHLIEEHR
425d	sp|Q12931-2|TRAP1_HUMAN sp|Q12931|TRAP1_HUMAN	1.0000	Isoform of Q12931, Isoform 2 of Heat shock protein 75 kDa, mitochondrial OS=Homo sapiens GN=TRAP1;Heat shock protein 75 kDa, mitochondrial OS=Homo sapiens GN=TRAP1 PE=1 SV=3	14.7	9	0.049	AFLDALQNQAEASSK+AQLLQPTLEINPR+EGIVTATEQEVKEDIAK+GVVDSEDIPLNLSR+SIFYVPDMKPSMFDVSR+YESSALPSGQLTSLSEYASR
403a	sp|P04049-2|RAF1_HUMAN sp|P04049|RAF1_HUMAN	1.0000	Isoform of P04049, Isoform 2 of RAF proto-oncogene serine/threonine-protein kinase OS=Homo sapiens GN=RAF1;RAF proto-oncogene serine/threonine-protein kinase OS=Homo sapiens GN=RAF1 PE=1 SV=1	21.0	9	0.053	FQMFQLIDIAR+IGDFGLATVK+QLLLFPNSTIGDSGVPALPSLTMR+SNNIFLHEGLTVK+STSTPNVHMVSTTLPVDSR+VVDPTPEQFQAFR+WSGSQQVEQPTGSVLWMAPEVIR+YSTPHAFTFNTSSPSSEGSLSQR
372a	sp|O75376-2|NCOR1_HUMAN sp|O75376|NCOR1_HUMAN	1.0000	Isoform of O75376, Isoform 2 of Nuclear receptor corepressor 1 OS=Homo sapiens GN=NCOR1;Nuclear receptor corepressor 1 OS=Homo sapiens GN=NCOR1 PE=1 SV=2	6.6	9	0.059	ALDPAAAAYLFQR+GTAGAIQEGSITR+NQVSSQTPQQPPTSTFQNSPSALVSTPVR+QDSLLLLSQR+QTILNDYITSQQMQVNLRPDVAR+QTPGWAWEDRPSSTGSTQFPYNPLTMR+SSHLEVSQASQLLQQQQQQQLR+VSAAVLPLVHPLPEGLR
364a	sp|O60814|H2B1K_HUMAN sp|P57053|H2BFS_HUMAN sp|P58876|H2B1D_HUMAN sp|P62807|H2B1C_HUMAN sp|Q5QNW6-2|H2B2F_HUMAN sp|Q5QNW6|H2B2F_HUMAN sp|Q93079|H2B1H_HUMAN sp|Q99877|H2B1N_HUMAN sp|Q99879|H2B1M_HUMAN sp|Q99880|H2B1L_HUMAN tr|B2R4S9|B2R4S9_HUMAN tr|U3KQK0|U3KQK0_HUMAN	1.0000	Histone H2B type 1-K OS=Homo sapiens GN=HIST1H2BK PE=1 SV=3;Histone H2B type F-S OS=Homo sapiens GN=H2BFS PE=1 SV=2;Histone H2B type 1-D OS=Homo sapiens GN=HIST1H2BD PE=1 SV=2;Histone H2B type 1-C/E/F/G/I OS=Homo sapiens GN=HIST1H2BC PE=1 SV=4;Isoform of Q5QNW6, Isoform 2 of Histone H2B type 2-F OS=Homo sapiens GN=HIST2H2BF;Histone H2B type 2-F OS=Homo sapiens GN=HIST2H2BF PE=1 SV=3;Histone H2B t…	26.2	9	0.069	AMGIMNSFVNDIFER+ESYSVYVYK+LLLPGELAK
351a	sp|O43837|IDH3B_HUMAN tr|A0A087WZN1|A0A087WZN1_HUMAN	1.0000	Isocitrate dehydrogenase [NAD] subunit beta, mitochondrial OS=Homo sapiens GN=IDH3B PE=1 SV=2;Isoform of O43837, Isocitrate dehydrogenase [NAD] subunit, mitochondrial OS=Homo sapiens GN=IDH3B PE=1 SV=1	22.3	9	0.068	DMGGYSTTTDFIK+FAFDYATK+HLNLEYHSSMIADAVKK+HNNLDLVIIR+HPFAQAVGR+KLDLFANVVHVK+NIANPTAMLLSASNMLR
347a	sp|O43808|PM34_HUMAN tr|B0QYW5|B0QYW5_HUMAN tr|F6RTR7|F6RTR7_HUMAN	1.0000	Peroxisomal membrane protein PMP34 OS=Homo sapiens GN=SLC25A17 PE=1 SV=1;Isoform of O43808, Peroxisomal membrane protein PMP34 OS=Homo sapiens GN=SLC25A17 PE=1 SV=1;Isoform of O43808, Peroxisomal membrane protein PMP34 OS=Homo sapiens GN=SLC25A17 PE=1 SV=1	18.2	9	0.068	AIATTVTYPLQTVQSILR+LSSLDVFIIGAVAK+NILYLLHQR
300b	sp|O43795-2|MYO1B_HUMAN sp|O43795|MYO1B_HUMAN tr|E9PDF6|E9PDF6_HUMAN	1.0000	Isoform of O43795, Isoform 2 of Unconventional myosin-Ib OS=Homo sapiens GN=MYO1B;Unconventional myosin-Ib OS=Homo sapiens GN=MYO1B PE=1 SV=3;Isoform of O43795, Unconventional myosin-Ib OS=Homo sapiens GN=MYO1B PE=1 SV=1	9.6	9	0.062	IFLLTNNNLLLADQK+LLQSNPVLEAFGNAK+NFYELSPHIFALSDEAYR+SEVPLVDVTK+SLPIYSPEKVEEYR+VLYQVEGFVDKNNDLLYR+VSTTLNVAQAYYAR
299a	sp|O00116|ADAS_HUMAN	1.0000	Alkyldihydroxyacetonephosphate synthase, peroxisomal OS=Homo sapiens GN=AGPS PE=1 SV=1	16.3	9	0.061	AASAATAAPTATPAAQESGTIPK+ASLNPSDTPPSVVNEDFLHDLK+GFDPNQLSVATLLFEGDREK+GISDPLTVFEQTEAAAR+ILWVDENNLTAHVEAGITGQELER+RAASAATAAPTATPAAQESGTIPK
258	sp|Q9UJS0-2|CMC2_HUMAN sp|Q9UJS0|CMC2_HUMAN	1.0000	Isoform of Q9UJS0, Isoform 2 of Calcium-binding mitochondrial carrier protein Aralar2 OS=Homo sapiens GN=SLC25A13;Calcium-binding mitochondrial carrier protein Aralar2 OS=Homo sapiens GN=SLC25A13 PE=1 SV=2	15.4	9	0.055	ASGDSARPVLLQVAESAYR+FGLGSVAGAVGATAVYPIDLVK+FGLYLPLFKPSVSTSK+IAPLEEGTLPFNLAEAQR+LQVAGEITTGPR+LTVNDFVR+YEGFFGLYR
24	sp|O60563|CCNT1_HUMAN	1.0000	Cyclin-T1 OS=Homo sapiens GN=CCNT1 PE=1 SV=1	15.0	9	0.068	MPIEGSENPERPFLEK+QLENMEANVK+RGPSEETGGAVFDHPAK+SGNTDKPRPPPLPSEPPPPLPPLPK+TSENLALTGVDHSLPQDGSNAFISQK+TYSLSSSFSSSSSTR
223	sp|Q9H0D6-2|XRN2_HUMAN sp|Q9H0D6|XRN2_HUMAN	1.0000	Isoform of Q9H0D6, Isoform 2 of 5'-3' exoribonuclease 2 OS=Homo sapiens GN=XRN2;5'-3' exoribonuclease 2 OS=Homo sapiens GN=XRN2 PE=1 SV=1	13.4	9	0.067	AALEEVYPDLTPEETRR+DQPAFTPSGILTPHALGSR+MQNNSSPSISPNTSFTSDGSPSPLGGIKR+NSLGGDVLFVGK+QWKPQLGFNR+TGGYLTESGYVNLQR+YAWQGVALLPFVDER
141	sp|Q5T0W9|FA83B_HUMAN	1.0000	Protein FAM83B OS=Homo sapiens GN=FAM83B PE=1 SV=1	13.1	9	0.061	EGYVSHHNTPAQSFANR+HSYAGEQPETVPYLLLNR+IESSIQPTSNMPNTSINRPEIK+IESYLNDHSEATPDSNGSALGDRFEGYDNPENLK+QFQPNQINENWKR+SSPLLNYNTGVYR+VSDFLAEEEINYILK
1144a	tr|B4DLN1|B4DLN1_HUMAN	1.0000	Uncharacterized protein OS=Homo sapiens PE=2 SV=1	19.7	9	0.066	IQDVGLVPMGGVMSGAVPAAAAQEAVEEDIPIAK+LGPLAFYK+LVESLPQEIK+NYAHALDGLYR+VLLGSVSGLAGGFVGTPADLVNVR
1141a	sp|Q9Y6N5|SQRD_HUMAN	1.0000	Sulfide:quinone oxidoreductase, mitochondrial OS=Homo sapiens GN=SQRDL PE=1 SV=1	26.9	9	0.060	ANIIFNTSLGAIFGVK+GYWGGPAFLR+KVGAENVAIVEPSER+KYADALQEIIQER+NHYEVLVLGGGSGGITMAARMK+QLSSSGRPTASVIPSGVEWIK+SKANIIFNTSLGAIFGVK+VGAENVAIVEPSER+VILAEFDYKAEPLETFPFDQSK+YADALQEIIQER
117	sp|Q14258|TRI25_HUMAN	1.0000	E3 ubiquitin/ISG15 ligase TRIM25 OS=Homo sapiens GN=TRIM25 PE=1 SV=2	13.2	9	0.062	FDTIYQILLK+GIHQSTIDLKNELK+GISTKPVYIPEVELNHK+LPTFGAPEQLVDLK+RDEFEFLEK+SRPELLEYYIK+VLETFLAK
1062a	sp|Q9P289-2|STK26_HUMAN sp|Q9P289|STK26_HUMAN tr|B4E0Y9|B4E0Y9_HUMAN tr|Q8NBY1|Q8NBY1_HUMAN	1.0000	Isoform of Q9P289, Isoform 2 of Serine/threonine-protein kinase 26 OS=Homo sapiens GN=STK26;Serine/threonine-protein kinase 26 OS=Homo sapiens GN=STK26 PE=1 SV=2;Isoform of Q9P289, Serine/threonine-protein kinase 26 OS=Homo sapiens GN=STK26 PE=1 SV=1;Isoform of Q9P289, Serine/threonine-protein kinase 26 OS=Homo sapiens GN=STK26 PE=1 SV=1	25.1	9	0.057	AANVLLSEQGDVK+ADIWSLGITAIELAK+AGPFDEFQIATMLK+LADFGVAGQLTDTQIKR+NQAIEELEK+TSYLTELIDR+VLFLIPK
1023a	sp|Q9HAV4|XPO5_HUMAN	1.0000	Exportin-5 OS=Homo sapiens GN=XPO5 PE=1 SV=1	8.7	9	0.067	ALDMLDAEK+DPLLLAIIPK+FDFDSDEDFNAFFNSSR+IFSFLLNTLQENVNK+SAILGLPQPLLELNDSPVFK+VLSDVDAFIAYVGTDQK+YLESFLAFTTHPSQFLR
995a	sp|Q9BZH6|WDR11_HUMAN	1.0000	WD repeat-containing protein 11 OS=Homo sapiens GN=WDR11 PE=1 SV=1	9.4	9	0.064	AGAAGKDLLNELESPKEEPIEE+DKPLELWDVR+DLLNELESPKEEPIEE+LIAMYNDGAEVWDTK+LPDLSLDNMIGQSAIAGEEHPR+NELQLVDLPTGR+QYLAVVFR+SYNNIFTTSNEEPDPDPVQELTYDLR
992a	sp|Q9BYD3-2|RM04_HUMAN sp|Q9BYD3|RM04_HUMAN tr|K7ELQ0|K7ELQ0_HUMAN tr|K7ES61|K7ES61_HUMAN tr|X6RAY8|X6RAY8_HUMAN	1.0000	Isoform of Q9BYD3, Isoform 2 of 39S ribosomal protein L4, mitochondrial OS=Homo sapiens GN=MRPL4;39S ribosomal protein L4, mitochondrial OS=Homo sapiens GN=MRPL4 PE=1 SV=1;Isoform of Q9BYD3, 39S ribosomal protein L4, mitochondrial OS=Homo sapiens GN=MRPL4 PE=1 SV=1;Isoform of Q9BYD3, 39S ribosomal protein L4, mitochondrial (Fragment) OS=Homo sapiens GN=MRPL4 PE=1 SV=1;Isoform of Q9BYD3, 39S ribos…	26.4	9	0.069	ATENPEQVASEGLPEPVLR+GPTSYYYMLPMK+RPVQAWVESLR+VGLADLHPDVFATAPR
980a	sp|Q9BU76-4|MMTA2_HUMAN sp|Q9BU76|MMTA2_HUMAN	1.0000	Isoform of Q9BU76, Isoform 4 of Multiple myeloma tumor-associated protein 2 OS=Homo sapiens GN=MMTAG2;Multiple myeloma tumor-associated protein 2 OS=Homo sapiens GN=MMTAG2 PE=1 SV=1	36.0	9	0.069	EAEREALLAALGYK+EALLAALGYK+ENYLGNSLMAPVGR+GGQDQFNWEDVKTDKQR+LGLSVFTHHR+LLGLGSASGSVGR
946a	sp|Q96T58|MINT_HUMAN	1.0000	Msx2-interacting protein OS=Homo sapiens GN=SPEN PE=1 SV=1	3.1	9	0.064	EENWSFLDWDSR+GGGGGPAYGPPPSLHAR+LGELAGESVENQEVQSK+RGSEGGVAAFVDFVDIK+TDYNEPGTIPSAAR+TLFIGNLEK+VLPYSNITVREESLK+VTSVQIHGTSEER
927a	sp|Q96HS1|PGAM5_HUMAN	1.0000	Serine/threonine-protein phosphatase PGAM5, mitochondrial OS=Homo sapiens GN=PGAM5 PE=1 SV=2	33.9	9	0.066	AIETTDIISR+EGAPIEPDPPVSHWKPEAVQYYEDGAR+EQAELTGLR+LSLNNGSITHLVIRPNGR+NVESGEEELASK+REPLSLINVR+TLGDTGFMPPDK
918a	sp|Q96EX3|WDR34_HUMAN	1.0000	WD repeat-containing protein 34 OS=Homo sapiens GN=WDR34 PE=1 SV=2	14.9	9	0.059	GETEVGATAVAFSSFDPR+LEDPLLWR+LFILGTEGGFPLK+NHVDAQVQTEAPVPVSVQPPSQYDIPR+VWQLSTEFTEQGPR
899a	sp|Q92945|FUBP2_HUMAN	1.0000	Far upstream element-binding protein 2 OS=Homo sapiens GN=KHSRP PE=1 SV=4	16.9	8	0.057	AINQQTGAFVEISR+IGGDAATTVNNSTPDFGFGGQK+IGGDAATTVNNSTPDFGFGGQKR+IGGGIDVPVPR+IINDLLQSLR+LASQGDSISSQLGPIHPPPR+QAQVATGGGPGAPPGSQPDYSAAWAEYYR+VQISPDSGGLPER
871a	sp|Q8NI60-3|ADCK3_HUMAN sp|Q8NI60|ADCK3_HUMAN	1.0000	Isoform of Q8NI60, Isoform 3 of Atypical kinase ADCK3, mitochondrial OS=Homo sapiens GN=ADCK3;Atypical kinase ADCK3, mitochondrial OS=Homo sapiens GN=ADCK3 PE=1 SV=1	17.1	8	0.060	AVLGSSPFLSEANAER+LANFGGLAVGLGFGALAEVAKK+LGQMLSIQDDAFINPHLAK+LVPPPEETYSLHR+SFTDLYIQIIR+TLNNDLGPNWR+VALLDFGATR
854a	sp|Q8IY17-2|PLPL6_HUMAN sp|Q8IY17-3|PLPL6_HUMAN sp|Q8IY17-4|PLPL6_HUMAN sp|Q8IY17-5|PLPL6_HUMAN sp|Q8IY17|PLPL6_HUMAN	1.0000	Isoform of Q8IY17, Isoform 2 of Neuropathy target esterase OS=Homo sapiens GN=PNPLA6;Isoform of Q8IY17, Isoform 3 of Neuropathy target esterase OS=Homo sapiens GN=PNPLA6;Isoform of Q8IY17, Isoform 4 of Neuropathy target esterase OS=Homo sapiens GN=PNPLA6;Isoform of Q8IY17, Isoform 5 of Neuropathy target esterase OS=Homo sapiens GN=PNPLA6;Neuropathy target esterase OS=Homo sapiens GN=PNPLA6 PE=1 S…	10.4	8	0.062	ETPGRPPDPTGAPLPGPTGDPVKPTSLETPSAPLLSR+GDLIGVVEALTR+ISVSLQEEASGGSLAAPAR+IVLYQTDASLTPWTVR+LGASALDSIQEFR+RADVLAFPSSGFTDLAEIVSR+VLTGNTIALVLGGGGAR
833a	sp|Q86UT6|NLRX1_HUMAN	1.0000	NLR family member X1 OS=Homo sapiens GN=NLRX1 PE=1 SV=1	10.1	8	0.049	ALPLLFNLIK+FSAEVLSSLR+HLELLLR+LFPSASATEAIQR+LNFSGETLDSTDPSNLSLMAYAAR+NLAEWFSR+QFGPTFALDTVHVDPVIR+TLLPVFLR
807a	sp|Q6P9H4|CNKR3_HUMAN	1.0000	Connector enhancer of kinase suppressor of ras 3 OS=Homo sapiens GN=CNKSR3 PE=1 SV=1	19.8	8	0.061	ALLAWLDR+ENPTGVVLLLK+INGEQLLQISHQDLEELGVTR+IPPIIEESSSPPYR+LRENPTGVVLLLK+SAILDLYIPPPPAVPYSPR+SSSTEPSLLVSWFTR+STYDGLHVITGTTENSPADR
806a	sp|Q6P996-3|PDXD1_HUMAN sp|Q6P996-4|PDXD1_HUMAN sp|Q6P996-5|PDXD1_HUMAN sp|Q6P996|PDXD1_HUMAN tr|H3BND4|H3BND4_HUMAN	1.0000	Isoform of Q6P996, Isoform 3 of Pyridoxal-dependent decarboxylase domain-containing protein 1 OS=Homo sapiens GN=PDXDC1;Isoform of Q6P996, Isoform 4 of Pyridoxal-dependent decarboxylase domain-containing protein 1 OS=Homo sapiens GN=PDXDC1;Isoform of Q6P996, Isoform 5 of Pyridoxal-dependent decarboxylase domain-containing protein 1 OS=Homo sapiens GN=PDXDC1;Pyridoxal-dependent decarboxylase domai…	15.1	8	0.060	AVPVPNMTPSGVGR+GSDALSETSSVSHIEDLEKVER+GVPHPEDDHSQVEGPESLR+KGIQEAQVELQK+LLEEGVLR+LNELESDLTFK+TFNLTAGSLESTEPIYVYK
794a	sp|Q66PJ3-2|AR6P4_HUMAN sp|Q66PJ3-3|AR6P4_HUMAN sp|Q66PJ3-4|AR6P4_HUMAN sp|Q66PJ3-7|AR6P4_HUMAN sp|Q66PJ3|AR6P4_HUMAN tr|A0A0C4DG62|A0A0C4DG62_HUMAN tr|F5GYV5|F5GYV5_HUMAN tr|F8WCT1|F8WCT1_HUMAN tr|H7BZV4|H7BZV4_HUMAN	1.0000	Isoform of Q66PJ3, Isoform 2 of ADP-ribosylation factor-like protein 6-interacting protein 4 OS=Homo sapiens GN=ARL6IP4;Isoform of Q66PJ3, Isoform 3 of ADP-ribosylation factor-like protein 6-interacting protein 4 OS=Homo sapiens GN=ARL6IP4;Isoform of Q66PJ3, Isoform 4 of ADP-ribosylation factor-like protein 6-interacting protein 4 OS=Homo sapiens GN=ARL6IP4;Isoform of Q66PJ3, Isoform 7 of ADP-rib…	23.0	8	0.058	AEAQQVEALPGPSLDQWHR+GDGEVLEEIVTK+LIKGDGEVLEEIVTK+LIKGDGEVLEEIVTKER+SAGEEEDGPVLTDEQK
770a	sp|Q4VCS5-2|AMOT_HUMAN sp|Q4VCS5|AMOT_HUMAN tr|E7ERM3|E7ERM3_HUMAN	1.0000	Isoform of Q4VCS5, Isoform 2 of Angiomotin OS=Homo sapiens GN=AMOT;Angiomotin OS=Homo sapiens GN=AMOT PE=1 SV=1;Isoform of Q4VCS5, Angiomotin OS=Homo sapiens GN=AMOT PE=1 SV=1	9.8	8	0.052	AEYVPSTPSPVPPSTPLLSAHSK+AQQMVEILSDENR+DTTVISHSPNTSYDTALEAR+VSEAYENLVK
753a	sp|Q15637-2|SF01_HUMAN sp|Q15637-3|SF01_HUMAN sp|Q15637-4|SF01_HUMAN sp|Q15637-5|SF01_HUMAN sp|Q15637-6|SF01_HUMAN sp|Q15637-7|SF01_HUMAN sp|Q15637|SF01_HUMAN	1.0000	Isoform of Q15637, Isoform 2 of Splicing factor 1 OS=Homo sapiens GN=SF1;Isoform of Q15637, Isoform 3 of Splicing factor 1 OS=Homo sapiens GN=SF1;Isoform of Q15637, Isoform 4 of Splicing factor 1 OS=Homo sapiens GN=SF1;Isoform of Q15637, Isoform 5 of Splicing factor 1 OS=Homo sapiens GN=SF1;Isoform of Q15637, Isoform 6 of Splicing factor 1 OS=Homo sapiens GN=SF1;Isoform of Q15637, Isoform 7 of Sp…	21.9	8	0.051	AYIVQLQIEDLTR+DGQMLPGEDEPLHALVTANTMENVKK+QGIETPEDQNDLR+QGIETPEDQNDLRK+TGDLGIPPNPEDRSPSPEPIYNSEGK+TVIPGMPTVIPPGLTR+VSDKVMIPQDEYPEINFVGLLIGPR
736a	sp|Q15020-4|SART3_HUMAN sp|Q15020|SART3_HUMAN	1.0000	Isoform of Q15020, Isoform 4 of Squamous cell carcinoma antigen recognized by T-cells 3 OS=Homo sapiens GN=SART3;Squamous cell carcinoma antigen recognized by T-cells 3 OS=Homo sapiens GN=SART3 PE=1 SV=1	11.1	8	0.059	AAEKEAALVQQEEEKAEQR+ALQRPSAAAPQAENGPAAAPAVAAPAATEAPK+IQLIFER+RVENSIPAAGETQNVEVAAGPAGK+TQLSLLPR+YANMWLEYYNLER
726a	sp|Q14596-2|NBR1_HUMAN sp|Q14596|NBR1_HUMAN	1.0000	Isoform of Q14596, Isoform 2 of Next to BRCA1 gene 1 protein OS=Homo sapiens GN=NBR1;Next to BRCA1 gene 1 protein OS=Homo sapiens GN=NBR1 PE=1 SV=3	13.3	8	0.056	EQVVNETVEKLEQK+GAEGKPGVEAGQEPAEAGER+GALSVAASAYK+KPLAHYSSLVR+LPAALEQVR+QGNQLQMQVHEGHHVVDEAPPPVVGAK+VSFDLNTIQIK+YLDEENEEVSINSQGEYEEALK
81	sp|P55081|MFAP1_HUMAN	1.0000	Microfibrillar-associated protein 1 OS=Homo sapiens GN=MFAP1 PE=1 SV=2	21.9	8	0.051	DFSAPTLEDHFNK+GAFFMDEDEEVYKR+ISEDVEER+IVEPEVVGESDSEVEGDAWR+QPPIQSTAGAVPVR+TKYTHLVDQDTTSFDSAWGQESAQNTK
698a	sp|Q13428-2|TCOF_HUMAN sp|Q13428-3|TCOF_HUMAN sp|Q13428-4|TCOF_HUMAN sp|Q13428-8|TCOF_HUMAN sp|Q13428|TCOF_HUMAN	1.0000	Isoform of Q13428, Isoform 2 of Treacle protein OS=Homo sapiens GN=TCOF1;Isoform of Q13428, Isoform 3 of Treacle protein OS=Homo sapiens GN=TCOF1;Isoform of Q13428, Isoform 4 of Treacle protein OS=Homo sapiens GN=TCOF1;Isoform of Q13428, Isoform 8 of Treacle protein OS=Homo sapiens GN=TCOF1;Treacle protein OS=Homo sapiens GN=TCOF1 PE=1 SV=3	9.1	8	0.057	GMGTVEGGDQSNPK+GSLGSQGAKDEPEEELQK+LDSSPSVSSTLAAKDDPDGKQEAKPQQAAGMLSPK+LGAGEGGEASVSPEK+LPEVQQATK+TQPSSGVDSAVGTLPATSPQSTSVQAK+VLTELLEQER
677a	sp|Q12905|ILF2_HUMAN tr|B4DY09|B4DY09_HUMAN	1.0000	Interleukin enhancer-binding factor 2 OS=Homo sapiens GN=ILF2 PE=1 SV=2;Isoform of Q12905, Interleukin enhancer-binding factor 2 OS=Homo sapiens GN=ILF2 PE=1 SV=1	23.9	8	0.061	ILGQEGDASYLASEISTWDGVIVTPSEK+ILITTVPPNLR+ILPTLEAVAALGNK+NQDLAPNSAEQASILSLVTK+RNQDLAPNSAEQASILSLVTK+VLQSALAAIR
605a	sp|P57678|GEMI4_HUMAN tr|I3L2C7|I3L2C7_HUMAN	1.0000	Gem-associated protein 4 OS=Homo sapiens GN=GEMIN4 PE=1 SV=2;Isoform of P57678, Gem-associated protein 4 OS=Homo sapiens GN=GEMIN4 PE=1 SV=1	8.1	8	0.058	ALEDITASIAMAVIQQK+GLTQIQSR+LLETVIDVSTADR+SIAEGIGPEER+TNPSVSSLLQR+VGRPIVEALR+VLQPHPVTPSDTETR
599a	sp|P55209-2|NP1L1_HUMAN sp|P55209|NP1L1_HUMAN tr|B7Z9C2|B7Z9C2_HUMAN tr|F5H4R6|F5H4R6_HUMAN tr|F8VV59|F8VV59_HUMAN tr|F8VY35|F8VY35_HUMAN tr|F8W020|F8W020_HUMAN tr|F8W0J6|F8W0J6_HUMAN tr|F8W118|F8W118_HUMAN tr|H0YHC3|H0YHC3_HUMAN tr|H0YIV4|H0YIV4_HUMAN	1.0000	Isoform of P55209, Isoform 2 of Nucleosome assembly protein 1-like 1 OS=Homo sapiens GN=NAP1L1;Nucleosome assembly protein 1-like 1 OS=Homo sapiens GN=NAP1L1 PE=1 SV=1;Isoform of P55209, Nucleosome assembly protein 1-like 1 OS=Homo sapiens GN=NAP1L1 PE=1 SV=1;Isoform of P55209, Nucleosome assembly protein 1-like 1 OS=Homo sapiens GN=NAP1L1 PE=1 SV=1;Isoform of P55209, Nucleosome assembly protein …	21.1	8	0.058	FYEEVHDLER+GIPEFWLTVFK+KYAVLYQPLFDKR+LDGLVETPTGYIESLPR+NVDLLSDMVQEHDEPILK
584a	sp|P51617-2|IRAK1_HUMAN sp|P51617-3|IRAK1_HUMAN sp|P51617|IRAK1_HUMAN tr|D3YTB5|D3YTB5_HUMAN	1.0000	Isoform of P51617, Isoform 2 of Interleukin-1 receptor-associated kinase 1 OS=Homo sapiens GN=IRAK1;Isoform of P51617, Isoform 3 of Interleukin-1 receptor-associated kinase 1 OS=Homo sapiens GN=IRAK1;Interleukin-1 receptor-associated kinase 1 OS=Homo sapiens GN=IRAK1 PE=1 SV=2;Isoform of P51617, Interleukin-1 receptor-associated kinase 1 OS=Homo sapiens GN=IRAK1 PE=1 SV=1	14.7	8	0.061	AHSGAAPWQPLAAPSGASAQAAEQLQR+GPNQPVESDESLGGLSAALR+GTLAYLPEEYIK+QSFLTEVEQLSR+TASVLWPWINR+YLKDLVEEEAEEAGVALR
62	sp|P28331-2|NDUS1_HUMAN sp|P28331-3|NDUS1_HUMAN sp|P28331-4|NDUS1_HUMAN sp|P28331-5|NDUS1_HUMAN sp|P28331|NDUS1_HUMAN tr|B4DJ81|B4DJ81_HUMAN	1.0000	Isoform of P28331, Isoform 2 of NADH-ubiquinone oxidoreductase 75 kDa subunit, mitochondrial OS=Homo sapiens GN=NDUFS1;Isoform of P28331, Isoform 3 of NADH-ubiquinone oxidoreductase 75 kDa subunit, mitochondrial OS=Homo sapiens GN=NDUFS1;Isoform of P28331, Isoform 4 of NADH-ubiquinone oxidoreductase 75 kDa subunit, mitochondrial OS=Homo sapiens GN=NDUFS1;Isoform of P28331, Isoform 5 of NADH-ubiqu…	21.8	8	0.059	ALSEIAGMTLPYDTLDQVR+FASEIAGVDDLGTTGR+GLLTYTSWEDALSR+IASQVAALDLGYKPGVEAIR+ILQDIASGSHPFSQVLK+NDGAAILAAVSSIAQK+VALIGSPVDLTYTYDHLGDSPK+VAVTPPGLAR
531a	sp|P40227|TCPZ_HUMAN	1.0000	T-complex protein 1 subunit zeta OS=Homo sapiens GN=CCT6A PE=1 SV=3	20.9	8	0.060	AQAALAVNISAAR+AQLGVQAFADALLIIPK+DGNVLLHEMQIQHPTASLIAK+GIDPFSLDALSK+IITEGFEAAK+QADLYISEGLHPR+VATAQDDITGDGTTSNVLIIGELLK
508a	sp|P33991|MCM4_HUMAN	1.0000	DNA replication licensing factor MCM4 OS=Homo sapiens GN=MCM4 PE=1 SV=5	16.1	8	0.051	ALADDDFLTVTGK+GILLQLFGGTR+GLQVDLQSDGAAAEDIVASEQSLGQK+LSNKVEAIDVEEAKR+QMIKLQESPEDMPAGQTPHTVILFAHNDLVDK+SVLHEVMEQQTLSIAK+THIDVIHYR+TSVLAAANPIESQWNPK
473a	sp|P21359-2|NF1_HUMAN sp|P21359-6|NF1_HUMAN sp|P21359|NF1_HUMAN	1.0000	Isoform of P21359, Isoform 1 of Neurofibromin OS=Homo sapiens GN=NF1;Isoform of P21359, Isoform 6 of Neurofibromin OS=Homo sapiens GN=NF1;Neurofibromin OS=Homo sapiens GN=NF1 PE=1 SV=2	3.9	8	0.056	AGNPIFYYVAR+FAFQYNPSLQPR+FINPAIVSPYEAGILDK+GNSSMDSAAGCSGTPPICR+ILYEYLAEASVVFPK+LSLTEFSLPK+QTQIPDYAELIVK+VAQLAVINSLEK
450a	sp|P14618|KPYM_HUMAN	1.0000	Pyruvate kinase PKM OS=Homo sapiens GN=PKM PE=1 SV=4	20.0	8	0.056	GADFLVTEVENGGSLGSK+GDLGIEIPAEK+LAPITSDPTEATAVGAVEASFK+LDIDSPPITAR+RFDEILEASDGIMVAR+TATESFASDPILYRPVAVALDTK+TATESFASDPILYRPVAVALDTKGPEIR
431a	sp|P09651-2|ROA1_HUMAN sp|P09651-3|ROA1_HUMAN sp|P09651|ROA1_HUMAN tr|F8W6I7|F8W6I7_HUMAN	1.0000	Isoform of P09651, Isoform A1-A of Heterogeneous nuclear ribonucleoprotein A1 OS=Homo sapiens GN=HNRNPA1;Isoform of P09651, Isoform 2 of Heterogeneous nuclear ribonucleoprotein A1 OS=Homo sapiens GN=HNRNPA1;Heterogeneous nuclear ribonucleoprotein A1 OS=Homo sapiens GN=HNRNPA1 PE=1 SV=5;Isoform of P09651, Heterogeneous nuclear ribonucleoprotein A1 OS=Homo sapiens GN=HNRNPA1 PE=1 SV=2	24.0	8	0.058	GFAFVTFDDHDSVDK+GFAFVTFDDHDSVDKIVIQK+LFIGGLSFETTDESLR+SESPKEPEQLRK+SSGPYGGGGQYFAKPR
391a	sp|O95299-2|NDUAA_HUMAN sp|O95299|NDUAA_HUMAN tr|A0A087WXC5|A0A087WXC5_HUMAN tr|E7ESZ7|E7ESZ7_HUMAN	1.0000	Isoform of O95299, Isoform 2 of NADH dehydrogenase [ubiquinone] 1 alpha subcomplex subunit 10, mitochondrial OS=Homo sapiens GN=NDUFA10;NADH dehydrogenase [ubiquinone] 1 alpha subcomplex subunit 10, mitochondrial OS=Homo sapiens GN=NDUFA10 PE=1 SV=1;Isoform of O95299, NADH dehydrogenase [ubiquinone] 1 alpha subcomplex subunit 10, mitochondrial OS=Homo sapiens GN=NDUFA10 PE=1 SV=1;Isoform of O9529…	18.9	8	0.059	ITSAYLQDIENAYKK+KVVEDIEYLK+LLQYSDALEHLLTTGQGVVLER+LQSWLYSSR+VVEDIEYLK+YGMWHFLLGDK
389a	sp|O94964-2|SOGA1_HUMAN	1.0000	Isoform of O94964, Isoform 2 of Protein SOGA1 OS=Homo sapiens GN=SOGA1	7.1	8	0.056	GLQEQLSQER+IIIEPGFLFTTAKPK+SLYGDLDSALSAEELADAPHSR+SSAELEDQNKLLLNELAK+STSSQTVGLASVGTQTIR+TGQPAQPAPSAQQPPRPPASPDEPSVAASSVGSSR
388a	sp|O94887-2|FARP2_HUMAN sp|O94887-3|FARP2_HUMAN sp|O94887|FARP2_HUMAN	1.0000	Isoform of O94887, Isoform 2 of FERM, RhoGEF and pleckstrin domain-containing protein 2 OS=Homo sapiens GN=FARP2;Isoform of O94887, Isoform 3 of FERM, RhoGEF and pleckstrin domain-containing protein 2 OS=Homo sapiens GN=FARP2;FERM, RhoGEF and pleckstrin domain-containing protein 2 OS=Homo sapiens GN=FARP2 PE=1 SV=3	18.2	8	0.057	DSSSSLTDPQVSYVK+FFPPDPGQLQEEYTR+HVGQTPAESDFQVLEIAR+LGAQTPVGVSTLEPGQTLLPR+QSISFPEGLR+TPASPSSANAFYSLSPSTLVPSGLPEFK+YLFALQLK+YLFALQLKR
366a	sp|O60942-2|MCE1_HUMAN sp|O60942|MCE1_HUMAN	1.0000	Isoform of O60942, Isoform 2 of mRNA-capping enzyme OS=Homo sapiens GN=RNGTT;mRNA-capping enzyme OS=Homo sapiens GN=RNGTT PE=1 SV=1	16.4	8	0.047	EMLFEFIDR+LGAIFLEGVTVK+MGGEGLLPQNVGLLYVGGYERPFAQIK+MGLLVDLTNTSR+TGLIDKTQEPFSVR+WKPPSLNSVDFR+YLIYDIIK
361a	sp|O60573|IF4E2_HUMAN	1.0000	Eukaryotic translation initiation factor 4E type 2 OS=Homo sapiens GN=EIF4E2 PE=1 SV=1	28.2	8	0.062	AVVPGPAEHPLQYNYTFWYSR+FQEDIISIWNK+KAVVPGPAEHPLQYNYTFWYSR+LLFQNLWKPR+QIGTFASVEQFWR+VLNLPPNTIMEYK
337a	sp|O43251-6|RFOX2_HUMAN sp|O43251-8|RFOX2_HUMAN	1.0000	Isoform of O43251, Isoform 6 of RNA binding protein fox-1 homolog 2 OS=Homo sapiens GN=RBFOX2;Isoform of O43251, Isoform 8 of RNA binding protein fox-1 homolog 2 OS=Homo sapiens GN=RBFOX2	22.0	8	0.060	ESELELPVPGAGGDGADPGLSK+GFGFVTFENSADADR+RLHVSNIPFR+VYTADPYHALAPAASYGVGAVASLYR+YAQPATATAATAAAAAAAAYSDGYGR
336a	sp|O43242|PSMD3_HUMAN	1.0000	26S proteasome non-ATPase regulatory subunit 3 OS=Homo sapiens GN=PSMD3 PE=1 SV=2	21.0	8	0.051	AIRDGVIEASINHEK+AVQGFFTSNNATR+ELDTVTLEDIKEHVK+HDADGQATLLNLLLR+LQLDSPEDAEFIVAK+NYLHYSLYDQAEK+SVFPEQANNNEWAR+VYEFLDKLDVVR
248	sp|Q9P032|NDUF4_HUMAN	1.0000	NADH dehydrogenase [ubiquinone] 1 alpha subcomplex assembly factor 4 OS=Homo sapiens GN=NDUFAF4 PE=1 SV=1	38.3	8	0.056	DHHFDMINIK+DVYVDSKDPVSSLQVK+EQISLYPEVK+EQISLYPEVKGEIAR+GKISIVEALTLLNNHK+IMQEYQLEQK+ISIVEALTLLNNHK
240	sp|Q9NSE4|SYIM_HUMAN	1.0000	Isoleucine--tRNA ligase, mitochondrial OS=Homo sapiens GN=IARS2 PE=1 SV=2	12.3	8	0.053	AVLEEGTDVVIK+FLINLEGGDIREESSYK+QWFINITDIK+SLGNVIHPDVVVNGGQDQSKEPPYGADVLR+SYKPVFWSPSSR+TALAEAELEYNPEHVSR+TGWISTSSIWK+TVIVHGFTLGEKGEK
230	sp|Q9H329-2|E41LB_HUMAN	1.0000	Isoform of Q9H329, Isoform 2 of Band 4.1-like protein 4B OS=Homo sapiens GN=EPB41L4B	22.2	8	0.041	ASASGDDSHFDYVHDQNQK+FIPNQTEAMEFDIFQR+IGLFFWPK+SPAQAELSYLNK+TNPEVHNYQPQYHPNIHPSQPR+VFLLDGTEVSVDLPK+YLFVLQLR+YYSSEPNNLREEFTR
174	sp|Q8NI36|WDR36_HUMAN tr|A0A0A0MTB8|A0A0A0MTB8_HUMAN	1.0000	WD repeat-containing protein 36 OS=Homo sapiens GN=WDR36 PE=1 SV=1;Isoform of Q8NI36, WD repeat-containing protein 36 OS=Homo sapiens GN=WDR36 PE=1 SV=1	10.6	8	0.047	EPLLVTNGADNALR+FRQDWGPITSISFR+ILLGSEQGSLQLWNVK+LLYTFPGWK+SAPFFIPTIPGLVPR+YYGQNGQQILSASQDGTLQSFSTVHEK
161	sp|Q8IWA0|WDR75_HUMAN	1.0000	WD repeat-containing protein 75 OS=Homo sapiens GN=WDR75 PE=1 SV=1	13.1	8	0.053	DVPESFTSEAYQWLNR+EKPDIFQLVSVK+ELSFVLDYINQSPK+ESVLVEWR+KIDYSWIAAL+SIFTGLMIDPR+VMEPDPNSENIAAISQSSVGSDLFVFKPSEPRPLYIQK
150	sp|Q6P5Z2|PKN3_HUMAN	1.0000	Serine/threonine-protein kinase N3 OS=Homo sapiens GN=PKN3 PE=1 SV=1	14.3	8	0.056	AAVPGYPQPSGTPVKPTALTGTLQVR+ALAEAQAQLQESSQK+ISSLEASGSPEPGPELLAEELQHR+LHVEAAVAEGAK+LLAAAQQMLR+LYLPQEPTSEETPR+SPAAALASSPSEGWLR+TTNWQALLAR
1142a	tr|A0A096LPI6|A0A096LPI6_HUMAN	1.0000	Uncharacterized protein (Fragment) OS=Homo sapiens PE=4 SV=2	31.5	8	0.054	GGAEVQIFAPDVPQMHVIDHTK+GKITDLANLSAANHDAAIFPGGFGAAK+GVEVTVGHEQEEGGKWPYAGTAEAIK+ITDLANLSAANHDAAIFPGGFGAAK+VLEFLASSFEVSR
1111a	sp|Q9Y2H2|SAC2_HUMAN	1.0000	Phosphatidylinositide phosphatase SAC2 OS=Homo sapiens GN=INPP5F PE=1 SV=3	11.9	8	0.060	FLVALISR+GSVPVFWSQVGYR+IEIGPEPTLFGKPK+IYQIMWANNGDSISR+QVIINLVDQAGR+SPPEPEIINQVQQNELKK+SQSLSSTDSSVHAPSEITVAHGSGLGK+TPTSASSMLELETGLHVTPSPSESSSSR
1090a	sp|Q9UK99-2|FBX3_HUMAN sp|Q9UK99-3|FBX3_HUMAN sp|Q9UK99|FBX3_HUMAN tr|E9PJM3|E9PJM3_HUMAN	1.0000	Isoform of Q9UK99, Isoform 2 of F-box only protein 3 OS=Homo sapiens GN=FBXO3;Isoform of Q9UK99, Isoform 3 of F-box only protein 3 OS=Homo sapiens GN=FBXO3;F-box only protein 3 OS=Homo sapiens GN=FBXO3 PE=1 SV=3;Isoform of Q9UK99, F-box only protein 3 OS=Homo sapiens GN=FBXO3 PE=1 SV=1	19.8	8	0.057	GDVEEVQGPGVVGEFPIISPGR+IFNVAIPR+ITNAKGDVEEVQGPGVVGEFPIISPGR+LVVPGLLGSMALSNHYR+SEDLLDVDTAAGGFQQR+SLFIDTYSDVGR
1086a	sp|Q9UI10-2|EI2BD_HUMAN sp|Q9UI10-3|EI2BD_HUMAN sp|Q9UI10|EI2BD_HUMAN tr|A0A087WTA5|A0A087WTA5_HUMAN tr|E7ERK9|E7ERK9_HUMAN	1.0000	Isoform of Q9UI10, Isoform 2 of Translation initiation factor eIF-2B subunit delta OS=Homo sapiens GN=EIF2B4;Isoform of Q9UI10, Isoform 3 of Translation initiation factor eIF-2B subunit delta OS=Homo sapiens GN=EIF2B4;Translation initiation factor eIF-2B subunit delta OS=Homo sapiens GN=EIF2B4 PE=1 SV=2;Isoform of Q9UI10, Translation initiation factor eIF-2B subunit delta OS=Homo sapiens GN=EIF2B…	17.3	8	0.057	ELPESGIQLGTPR+IVLAAQAISR+LGLQYSQGLVSGSNAR+RLPEYPQVDDLLLR+SLVHAGVPASYLLIPAASYVLPEVSK+VGTAQLALVAR
1083a	sp|Q9UHI6|DDX20_HUMAN	1.0000	Probable ATP-dependent RNA helicase DDX20 OS=Homo sapiens GN=DDX20 PE=1 SV=2	14.7	8	0.058	AAVHTYGIASVPNQPLKK+AQHLADILSSK+IPFNQALVFSNLHSR+NSVQTPVENSTNSQHQVK+QLIELDYLNPGSIR+QMLAVSATYPEFLANALTK+TGDVLLAEPADFESLLLSRPVLEGLR
1082a	sp|Q9UHG0|DCDC2_HUMAN	1.0000	Doublecortin domain-containing protein 2 OS=Homo sapiens GN=DCDC2 PE=1 SV=2	19.5	8	0.056	EVTGGVQAPFGAVR+KLDQIQSGGNYVAGGQEAFK+KLDQIQSGGNYVAGGQEAFKK+LNYLDIGEIK+LNYLDIGEIKK+LVESGAELENGQFYVAVGR+VNGGTDEENGEELQQVNNELQLVLDKER
1069a	sp|Q9UBC1-2|IKBL1_HUMAN sp|Q9UBC1|IKBL1_HUMAN tr|Q5STV6|Q5STV6_HUMAN	1.0000	Isoform of Q9UBC1, Isoform 2 of NF-kappa-B inhibitor-like protein 1 OS=Homo sapiens GN=NFKBIL1;NF-kappa-B inhibitor-like protein 1 OS=Homo sapiens GN=NFKBIL1 PE=1 SV=1;Isoform of Q9UBC1, NF-kappa-B inhibitor-like protein 1 OS=Homo sapiens GN=NFKBIL1 PE=1 SV=2	23.2	8	0.037	AQALLQR+FEGDASHETQEPESFSAWSDR+LQGELEDEWQEVMGR+QGPDAYTDFFLPLLSR+SQIETWELGR+VMGAVTALSQALNR
1067a	sp|Q9UBB4-2|ATX10_HUMAN sp|Q9UBB4|ATX10_HUMAN	1.0000	Isoform of Q9UBB4, Isoform 2 of Ataxin-10 OS=Homo sapiens GN=ATXN10;Ataxin-10 OS=Homo sapiens GN=ATXN10 PE=1 SV=1	20.7	8	0.054	ELRVEQESLLTAFRCGLQFLGNIASR+ITSDEPLTKDDIPVFLR+LSGVMVPAPIQDLEALR+NLTEDNSQNQDLIAK+VTLLDLMIAK
1037a	sp|Q9NTJ3|SMC4_HUMAN tr|E9PD53|E9PD53_HUMAN	1.0000	Structural maintenance of chromosomes protein 4 OS=Homo sapiens GN=SMC4 PE=1 SV=2;Isoform of Q9NTJ3, Structural maintenance of chromosomes protein OS=Homo sapiens GN=SMC4 PE=1 SV=1	7.4	8	0.062	DTLVADNLDQATR+ELEANVLATAPDK+LIEQEEYLNVQVK+LLEENVSAFKTEYDAVAEK+NTNAAEESLPEIQK+QAFYFALR+SLVHDLFQKVEEAK
1025a	sp|Q9HCC0|MCCB_HUMAN	1.0000	Methylcrotonoyl-CoA carboxylase beta chain, mitochondrial OS=Homo sapiens GN=MCCC2 PE=1 SV=1	18.3	8	0.062	AFYGDTLVTGFAR+FLYIWPNAR+IFGYPVGIVGNNGVLFSESAK+ISVMGGEQAANVLATITK+QFSSADEAALKEPIIK+QGTIFLAGPPLVK+VWDDGIIDPADTR
1024a	sp|Q9HC21-2|TPC_HUMAN sp|Q9HC21|TPC_HUMAN	1.0000	Isoform of Q9HC21, Isoform 2 of Mitochondrial thiamine pyrophosphate carrier OS=Homo sapiens GN=SLC25A19;Mitochondrial thiamine pyrophosphate carrier OS=Homo sapiens GN=SLC25A19 PE=1 SV=1	18.6	8	0.046	ALISPFDVIK+EGALGFFK+GLSPSLLK+QILQEEGPTAFWK+TLTYPLDLFK
1008a	sp|Q9H270|VPS11_HUMAN tr|A0A087WXL6|A0A087WXL6_HUMAN	1.0000	Vacuolar protein sorting-associated protein 11 homolog OS=Homo sapiens GN=VPS11 PE=1 SV=1;Isoform of Q9H270, Uncharacterized protein OS=Homo sapiens GN=VPS11 PE=1 SV=1	12.8	8	0.051	ANSEEFIPIFANNPR+FVFFDKELVKEPLSNDGAAPGATPASGSAASK+GNYPVTGLAFR+HGEQDPSLWEQALSYFAR+LQNWAHEKDPQVK+NLFEMAINLAK+QHNILASVGEDEEGINPLVK
987a	sp|Q9BX10-4|GTPB2_HUMAN sp|Q9BX10|GTPB2_HUMAN	1.0000	Isoform of Q9BX10, Isoform 4 of GTP-binding protein 2 OS=Homo sapiens GN=GTPBP2;GTP-binding protein 2 OS=Homo sapiens GN=GTPBP2 PE=1 SV=1	17.2	8	0.060	AGQAATLALGDFDR+ANNPPYLPPEAEDGNIEYK+KITEVLVR+KVPDNQQFLDLR+STLLGVLTQGELDNGR+VAVLGNVDSGK+VFLNILPPLTNSK+VGADITVLR
961a	sp|Q99717|SMAD5_HUMAN	1.0000	Mothers against decapentaplegic homolog 5 OS=Homo sapiens GN=SMAD5 PE=1 SV=1	13.5	8	0.060	ALSSPGQPSK+HNEFNPQHSLLVQFR+RVESPVLPPVLVPR+VESPVLPPVLVPR+VGEAFHASSTSVLVDGFTDPSNNK
951a	sp|Q99460-2|PSMD1_HUMAN sp|Q99460|PSMD1_HUMAN tr|A0A087WW66|A0A087WW66_HUMAN	1.0000	Isoform of Q99460, Isoform 2 of 26S proteasome non-ATPase regulatory subunit 1 OS=Homo sapiens GN=PSMD1;26S proteasome non-ATPase regulatory subunit 1 OS=Homo sapiens GN=PSMD1 PE=1 SV=2;Isoform of Q99460, 26S proteasome non-ATPase regulatory subunit 1 OS=Homo sapiens GN=PSMD1 PE=1 SV=1	16.1	8	0.045	AAVESLGFILFR+EAINLLEPMTNDPVNYVR+EALQLMATYLPK+HGGSLGLGLAAMGTAR+IEEEEQEPEPPEPFEYIDD+NAQAIEDMVGYAQETQHEK+TVGTPIASVPGSTNTGTVPGSEKDSDSMETEEK+TVGTPIASVPGSTNTGTVPGSEKDSDSMETEEKTSSAFVGK+VSTAVLSITAK
938a	sp|Q96NE9-2|FRMD6_HUMAN sp|Q96NE9|FRMD6_HUMAN tr|G3V4T7|G3V4T7_HUMAN	1.0000	Isoform of Q96NE9, Isoform 2 of FERM domain-containing protein 6 OS=Homo sapiens GN=FRMD6;FERM domain-containing protein 6 OS=Homo sapiens GN=FRMD6 PE=1 SV=1;Isoform of Q96NE9, FERM domain-containing protein 6 OS=Homo sapiens GN=FRMD6 PE=1 SV=1	14.7	8	0.056	DTGPEDSYSSSAIHR+EAVRLDDVAVHYYR+KFEILPDGLPSAR+LYMNLQPVLR+QLLYDFPWTNVGK+YFEPEAYFPSWVVSK
933a	sp|Q96K12|FACR2_HUMAN	1.0000	Fatty acyl-CoA reductase 2 OS=Homo sapiens GN=FAR2 PE=2 SV=1	15.7	8	0.059	AIYADLNQNDFAISK+ALGEMVVQQESR+HAVQLNVTATR+SILITGATGFLGK+TVSMLEYFINR+VFNFDVR+YLLKEDMAGIPK
924a	sp|Q96GD4-2|AURKB_HUMAN sp|Q96GD4-5|AURKB_HUMAN sp|Q96GD4|AURKB_HUMAN	1.0000	Isoform of Q96GD4, Isoform 2 of Aurora kinase B OS=Homo sapiens GN=AURKB;Isoform of Q96GD4, Isoform 5 of Aurora kinase B OS=Homo sapiens GN=AURKB;Aurora kinase B OS=Homo sapiens GN=AURKB PE=1 SV=3	33.0	8	0.061	DIKPENLLLGLK+HFTIDDFEIGRPLGK+IADFGWSVHAPSLR+IYLILEYAPR+LPLAQVSAHPWVR+QTAPSGLSTLPQR+SNVQPTAAPGQK+VMENSSGTPDILTR
759b	sp|Q09028-2|RBBP4_HUMAN sp|Q09028-3|RBBP4_HUMAN sp|Q09028-4|RBBP4_HUMAN sp|Q09028|RBBP4_HUMAN tr|H0YF10|H0YF10_HUMAN	0.9980	Isoform of Q09028, Isoform 2 of Histone-binding protein RBBP4 OS=Homo sapiens GN=RBBP4;Isoform of Q09028, Isoform 3 of Histone-binding protein RBBP4 OS=Homo sapiens GN=RBBP4;Isoform of Q09028, Isoform 4 of Histone-binding protein RBBP4 OS=Homo sapiens GN=RBBP4;Histone-binding protein RBBP4 OS=Homo sapiens GN=RBBP4 PE=1 SV=3;Isoform of Q09028, Histone-binding protein RBBP4 (Fragment) OS=Homo sapie…	30.4	8	0.031	IGEEQSPEDAEDGPPELLFIHGGHTAK+LMIWDTR+LNVWDLSK+TPSSDVLVFDYTK+TVALWDLR
744c	sp|Q15366-2|PCBP2_HUMAN sp|Q15366-3|PCBP2_HUMAN sp|Q15366-6|PCBP2_HUMAN sp|Q15366|PCBP2_HUMAN	0.9979	Isoform of Q15366, Isoform 2 of Poly(rC)-binding protein 2 OS=Homo sapiens GN=PCBP2;Isoform of Q15366, Isoform 3 of Poly(rC)-binding protein 2 OS=Homo sapiens GN=PCBP2;Isoform of Q15366, Isoform 6 of Poly(rC)-binding protein 2 OS=Homo sapiens GN=PCBP2;Poly(rC)-binding protein 2 OS=Homo sapiens GN=PCBP2 PE=1 SV=1	24.4	8	0.029	ESTGAQVQVAGDMLPNSTER+GVTIPYRPKPSSSPVIFAGGQDR+IANPVEGSTDR+IITLAGPTNAIFK+QVTITGSAASISLAQYLINVR
884a	sp|Q8WUY9|DEP1B_HUMAN	1.0000	DEP domain-containing protein 1B OS=Homo sapiens GN=DEPDC1B PE=1 SV=2	14.9	7	0.043	FPPSSPLKPYPKKPPNQK+ILGLDSLEEVLDVK+LVTFLMDNYQEILK+LWNETVELFR+QISPEEFEYQR+VPLALQTSIEER
882a	sp|Q8WUK0|PTPM1_HUMAN	1.0000	Phosphatidylglycerophosphatase and protein-tyrosine phosphatase 1 OS=Homo sapiens GN=PTPMT1 PE=1 SV=1	28.9	7	0.051	GVITMNEEYETR+IDPTVLLGALPLR+LGVEQLR+LSTVDMTGIPTLDNLQK+QLVQDENVR
855a	sp|Q8IY67-2|RAVR1_HUMAN tr|A0A087WZ13|A0A087WZ13_HUMAN tr|E9PAU2|E9PAU2_HUMAN	1.0000	Isoform of Q8IY67, Isoform 2 of Ribonucleoprotein PTB-binding 1 OS=Homo sapiens GN=RAVER1;Isoform of Q8IY67, Ribonucleoprotein PTB-binding 1 OS=Homo sapiens GN=RAVER1 PE=1 SV=1;Isoform of Q8IY67, Ribonucleoprotein PTB-binding 1 OS=Homo sapiens GN=RAVER1 PE=1 SV=1	12.2	7	0.049	AIGSSPLGSGEGLLGLSPGPNGHSHLLK+LLSPLSSAR+LPPEPGLSDSYSFDYPSDMGPR+SSGGSGGGPLSHFYSGSPTSYFTSGLQAGLK
848b	sp|Q96PY5-3|FMNL2_HUMAN sp|Q96PY5|FMNL2_HUMAN tr|C9IZY8|C9IZY8_HUMAN	1.0000	Isoform of Q96PY5, Isoform 2 of Formin-like protein 2 OS=Homo sapiens GN=FMNL2;Formin-like protein 2 OS=Homo sapiens GN=FMNL2 PE=1 SV=3;Isoform of Q96PY5, Formin-like protein 2 OS=Homo sapiens GN=FMNL2 PE=1 SV=1	15.0	7	0.033	AAAVSLENVLLDVK+FLPTENEVK+LLEQEALMEQQDPK+LQSLDLLLDTK+TTPPSVFFPVFVR+VTLLEANR
835a	sp|Q86VM9|ZCH18_HUMAN tr|E7ERS3|E7ERS3_HUMAN	1.0000	Zinc finger CCCH domain-containing protein 18 OS=Homo sapiens GN=ZC3H18 PE=1 SV=2;Isoform of Q86VM9, Zinc finger CCCH domain-containing protein 18 OS=Homo sapiens GN=ZC3H18 PE=1 SV=1	8.1	7	0.047	AGVQSVGEKESLEAAK+AGVQSVGEKESLEAAKEK+DTVLEPYADPYYDYEIER+DVRDTVLEPYADPYYDYEIER+SSQQPSTPQQAPPGQPQQGTFVAHK+VQYTETEPYHNYR
817a	sp|Q6Y7W6-4|PERQ2_HUMAN sp|Q6Y7W6-5|PERQ2_HUMAN sp|Q6Y7W6|PERQ2_HUMAN	1.0000	Isoform of Q6Y7W6, Isoform 3 of PERQ amino acid-rich with GYF domain-containing protein 2 OS=Homo sapiens GN=GIGYF2;Isoform of Q6Y7W6, Isoform 4 of PERQ amino acid-rich with GYF domain-containing protein 2 OS=Homo sapiens GN=GIGYF2;PERQ amino acid-rich with GYF domain-containing protein 2 OS=Homo sapiens GN=GIGYF2 PE=1 SV=1	9.1	7	0.048	ALSSGGSITSPPLSPALPK+DVGRPNFEEGGPTSVGR+ISDQNIIPSVTR+LQQQQQQQQLAQMK+VGVEASEETPQTSSSSARPGTPSDHQSQEASQFER+VPFSPGPAPPPHMGELDQER
811a	sp|Q6PKG0-3|LARP1_HUMAN sp|Q6PKG0|LARP1_HUMAN	1.0000	Isoform of Q6PKG0, Isoform 2 of La-related protein 1 OS=Homo sapiens GN=LARP1;La-related protein 1 OS=Homo sapiens GN=LARP1 PE=1 SV=2	9.7	7	0.039	AVTPVPTKTEEVSNLK+FQQVPTDALANK+ILIVTQTPHYMR+KMDADGFLPITLIASFHR+LGIGQSQEMNTLFR+SLPTTVPESPNYR+WVPLQIDMKPEVPR
784a	sp|Q5T447|HECD3_HUMAN	1.0000	E3 ubiquitin-protein ligase HECTD3 OS=Homo sapiens GN=HECTD3 PE=1 SV=1	10.7	7	0.052	ELGLNADLFQPTSLVR+LGSRPQPAEAYAEAVQR+VGAAGPAPGTGSGPLR+VLLPVWEAEGLGLR+VVPQAVLDLLTWQELEK+WEQVVDLTYSHR
782a	sp|Q5T160|SYRM_HUMAN	1.0000	Probable arginine--tRNA ligase, mitochondrial OS=Homo sapiens GN=RARS2 PE=1 SV=1	14.9	7	0.052	FRDLSIEEYIR+GDTGVFLQYTHAR+IVVEFSSPNVAK+LELGDVQALSLWQK+STIIGNFIANLK+TVLQQVIEDGSK+VGLAALIIQDFK
756a	sp|Q15758|AAAT_HUMAN	1.0000	Neutral amino acid transporter B(0) OS=Homo sapiens GN=SLC1A5 PE=1 SV=2	11.1	7	0.047	EVLDSFLDLAR+GPAGDATVASEKESVM+NIFPSNLVSAAFR+SELPLDPLPVPTEEGNPLLK
740a	sp|Q15051|IQCB1_HUMAN	1.0000	IQ calmodulin-binding motif-containing protein 1 OS=Homo sapiens GN=IQCB1 PE=1 SV=1	13.5	7	0.049	EALIAQISTNVEQLMK+ELQLSMLEIVHPGQVEK+ILSIAAEVAK+KLPSAVIALQR+LFSTPSPVIR+LKEIINITPLGSSELKK
731a	sp|Q14966-2|ZN638_HUMAN sp|Q14966-3|ZN638_HUMAN sp|Q14966-4|ZN638_HUMAN sp|Q14966|ZN638_HUMAN tr|A0A096LPH6|A0A096LPH6_HUMAN	1.0000	Isoform of Q14966, Isoform 2 of Zinc finger protein 638 OS=Homo sapiens GN=ZNF638;Isoform of Q14966, Isoform 3 of Zinc finger protein 638 OS=Homo sapiens GN=ZNF638;Isoform of Q14966, Isoform 4 of Zinc finger protein 638 OS=Homo sapiens GN=ZNF638;Zinc finger protein 638 OS=Homo sapiens GN=ZNF638 PE=1 SV=2;Isoform of Q14966, Zinc finger protein 638 OS=Homo sapiens GN=ZNF638 PE=1 SV=1	13.0	7	0.054	IPHEPVINSSNVHVGSR+MSGLHISGGQSVLEPIK+NKETLGSEAVSSNVIDYGHASK+QSSVTQVTEQSPK+RLPTPSMMNDYYAASPR+SFFSVESGTK+YIETTPLTIK
707a	sp|Q13576-2|IQGA2_HUMAN sp|Q13576-3|IQGA2_HUMAN sp|Q13576|IQGA2_HUMAN tr|F5H7S7|F5H7S7_HUMAN	1.0000	Isoform of Q13576, Isoform 2 of Ras GTPase-activating-like protein IQGAP2 OS=Homo sapiens GN=IQGAP2;Isoform of Q13576, Isoform 3 of Ras GTPase-activating-like protein IQGAP2 OS=Homo sapiens GN=IQGAP2;Ras GTPase-activating-like protein IQGAP2 OS=Homo sapiens GN=IQGAP2 PE=1 SV=4;Isoform of Q13576, Ras GTPase-activating-like protein IQGAP2 OS=Homo sapiens GN=IQGAP2 PE=1 SV=2	8.0	7	0.053	AWVNQLETQTGEASKLPYDVTTEQALTYPEVK+GVLLDIDDLQTNQFK+LPYDVTTEQALTYPEVK+SSDILSVLK+TLVGSENPPLTVIR+VDQVQDIVTGNPTVIK
694a	sp|Q13308-4|PTK7_HUMAN sp|Q13308|PTK7_HUMAN	1.0000	Isoform of Q13308, Isoform 4 of Inactive tyrosine-protein kinase 7 OS=Homo sapiens GN=PTK7;Inactive tyrosine-protein kinase 7 OS=Homo sapiens GN=PTK7 PE=1 SV=2	10.9	7	0.051	ADGSSLPEWVTDNAGTLHFAR+DRPSFSEIASALGDSTVDSKP+INSVEVYDGTWYR+LPLLSVLLLPLLGGTQTAIVFIK+SEFGEVFLAK+SSLQPITTLGK+VVLAPQDVVVAR
684a	sp|Q13123|RED_HUMAN	1.0000	Protein Red OS=Homo sapiens GN=IK PE=1 SV=3	22.4	7	0.043	DGVNKDYEETELISTTANYR+FAGSAGWEGTESLKKPEDKK+GLDFALLQK+KPPEADMNIFEDIGDYVPSTTK+LLMTPRAAPTSAPPSK+MAYVVDLDDEYADTDIPTTLIR+VDDEPMDVDKGPGSTK
683a	sp|Q13049|TRI32_HUMAN	1.0000	E3 ubiquitin-protein ligase TRIM32 OS=Homo sapiens GN=TRIM32 PE=1 SV=2	14.5	7	0.052	ELTLQDVELLK+FFTGSLAEVEK+IKQADVALLEETADEEEPELTASLPR+LRELMGELQR+QADVALLEETADEEEPELTASLPR+SNSQVVEEQSYLLNIAEVQAVSR+VGHVGPLQIGQAVK
675a	sp|Q12815|TROAP_HUMAN tr|F8W130|F8W130_HUMAN	1.0000	Tastin OS=Homo sapiens GN=TROAP PE=1 SV=3;Isoform of Q12815, Tastin OS=Homo sapiens GN=TROAP PE=1 SV=1	14.0	7	0.051	EVVTHSDEGGVASLGLAQR+GQNVGPGPPAQTEAPGTIEFVADPAALATILSGEGVK+IGILQQLLR+LVGISQPR+SLEGSGKPPVATPSGPHSNR+VPSPGPPTLTSYSVLR
655a	sp|Q02809-2|PLOD1_HUMAN sp|Q02809|PLOD1_HUMAN	1.0000	Isoform of Q02809, Isoform 2 of Procollagen-lysine,2-oxoglutarate 5-dioxygenase 1 OS=Homo sapiens GN=PLOD1;Procollagen-lysine,2-oxoglutarate 5-dioxygenase 1 OS=Homo sapiens GN=PLOD1 PE=1 SV=2	10.7	7	0.048	FLLEYIAPMTEK+LQLNYLGNYIPR+LTHYHEGLPTTR+SEDYVDIVQGR+SQVVFSAEELIYPDR+VGVWNVPYISNIYLIK
640a	sp|P63244|GBLP_HUMAN	1.0000	Guanine nucleotide-binding protein subunit beta-2-like 1 OS=Homo sapiens GN=GNB2L1 PE=1 SV=3	26.8	7	0.045	DVLSVAFSSDNR+GHNGWVTQIATTPQFPDMILSASR+IIVDELKQEVISTSSK+LTRDETNYGIPQR+LWDLTTGTTTR+VWQVTIGTR
639a	sp|P63208|SKP1_HUMAN tr|E5RJR5|E5RJR5_HUMAN	1.0000	S-phase kinase-associated protein 1 OS=Homo sapiens GN=SKP1 PE=1 SV=2;Isoform of P63208, S-phase kinase-associated protein 1 OS=Homo sapiens GN=SKP1 PE=1 SV=1	46.6	7	0.045	LQSSDGEIFEVDVEIAK+NDFTEEEEAQVR+TDDIPVWDQEFLK+TFNIKNDFTEEEEAQVR+TMLEDLGMDDEGDDDPVPLPNVNAAILKK
71	sp|P49790-2|NU153_HUMAN sp|P49790-3|NU153_HUMAN sp|P49790|NU153_HUMAN	1.0000	Isoform of P49790, Isoform 2 of Nuclear pore complex protein Nup153 OS=Homo sapiens GN=NUP153;Isoform of P49790, Isoform 3 of Nuclear pore complex protein Nup153 OS=Homo sapiens GN=NUP153;Nuclear pore complex protein Nup153 OS=Homo sapiens GN=NUP153 PE=1 SV=2	8.4	7	0.053	GGFSFGNVEPASLPSASVFVLGR+ITPEPAVSNTEEPSTTSTASNYPDVLTRPSLHR+KPAFNLSAFGTLSPSLGNSSILK+NTSLPPLWSPEAER+QLSAQSYGVTSSTAR+TSQLGDSPFYPGK
620b	sp|P31946-2|1433B_HUMAN sp|P31946|1433B_HUMAN	1.0000	Isoform of P31946, Isoform Short of 14-3-3 protein beta/alpha OS=Homo sapiens GN=YWHAB;14-3-3 protein beta/alpha OS=Homo sapiens GN=YWHAB PE=1 SV=3	32.4	7	0.029	AVTEQGHELSNEER+DSTLIMQLLR+LAEQAERYDDMAAAMK+NLLSVAYK+QTTVSNSQQAYQEAFEISKK+YLSEVASGDNKQTTVSNSQQAYQEAFEISKK
619a	sp|P62249|RS16_HUMAN	1.0000	40S ribosomal protein S16 OS=Homo sapiens GN=RPS16 PE=1 SV=2	37.0	7	0.046	ALVAYYQK+EIKDILIQYDR+GPLQSVQVFGR+LLEPVLLLGK+LLEPVLLLGKER+VNGRPLEMIEPR
583a	sp|P51610-2|HCFC1_HUMAN sp|P51610-4|HCFC1_HUMAN sp|P51610|HCFC1_HUMAN tr|A6NEM2|A6NEM2_HUMAN	1.0000	Isoform of P51610, Isoform 2 of Host cell factor 1 OS=Homo sapiens GN=HCFC1;Isoform of P51610, Isoform 4 of Host cell factor 1 OS=Homo sapiens GN=HCFC1;Host cell factor 1 OS=Homo sapiens GN=HCFC1 PE=1 SV=2;Isoform of P51610, Host cell factor 1 OS=Homo sapiens GN=HCFC1 PE=1 SV=2	6.4	7	0.048	GPLPAGTILK+SLHSATTIGNK+SPAFVQLAPLSSK+TVESGLEVAAAPSVTPQAGTALLAPFPTQR+VASSPVMVSNPATR+VTGPQATTGTPLVTMRPASQAGK+VVGWSGPVPRPR+YSNDLYELQASR
582a	sp|P51571|SSRD_HUMAN	1.0000	Translocon-associated protein subunit delta OS=Homo sapiens GN=SSR4 PE=1 SV=1	30.6	7	0.053	FFDEESYSLLR+NNEDISIIPPLFTVSVDHR+VQNMALYADVGGK+YQVSWSLDHK
563a	sp|P47897-2|SYQ_HUMAN sp|P47897|SYQ_HUMAN	1.0000	Isoform of P47897, Isoform 2 of Glutamine--tRNA ligase OS=Homo sapiens GN=QARS;Glutamine--tRNA ligase OS=Homo sapiens GN=QARS PE=1 SV=1	14.7	7	0.045	AINFNFGYAK+DVVENGETADQTLSLMEQLRGEALK+EAATQAQQTLGSTIDK+FSEGEATLR+GFHQVPFAPIVFIER+HTGYVIELQHVVK+LAWGQPVGLR+LGYFSVDPDSHQGK
552a	sp|P45974-2|UBP5_HUMAN sp|P45974|UBP5_HUMAN	1.0000	Isoform of P45974, Isoform Short of Ubiquitin carboxyl-terminal hydrolase 5 OS=Homo sapiens GN=USP5;Ubiquitin carboxyl-terminal hydrolase 5 OS=Homo sapiens GN=USP5 PE=1 SV=2	10.2	7	0.047	DGLGGLPDIVR+DRVTSAVEALLSADSASR+FTFGLDWVPK+IFQNAPTDPTQDFSTQVAK+KQEVQAWDGEVR+SAADSISESVPVGPK+VTSAVEALLSADSASR
541a	sp|P42356|PI4KA_HUMAN tr|J3KN10|J3KN10_HUMAN	1.0000	Phosphatidylinositol 4-kinase alpha OS=Homo sapiens GN=PI4KA PE=1 SV=4;Isoform of P42356, Phosphatidylinositol 4-kinase alpha OS=Homo sapiens GN=PI4KA PE=1 SV=1	3.9	7	0.049	FGLFSAEIK+GFYFNTVLSLAR+QTDFGMYDYFTR+QYGDESTLAFQQAR+SLAVQRPASLEK+TLLLSLLATEIER+VLEELEGVR
492a	sp|P26599-2|PTBP1_HUMAN sp|P26599-3|PTBP1_HUMAN sp|P26599|PTBP1_HUMAN tr|A0A0U1RRM4|A0A0U1RRM4_HUMAN tr|A6NLN1|A6NLN1_HUMAN	1.0000	Isoform of P26599, Isoform 2 of Polypyrimidine tract-binding protein 1 OS=Homo sapiens GN=PTBP1;Isoform of P26599, Isoform 3 of Polypyrimidine tract-binding protein 1 OS=Homo sapiens GN=PTBP1;Polypyrimidine tract-binding protein 1 OS=Homo sapiens GN=PTBP1 PE=1 SV=1;Isoform of P26599, Polypyrimidine tract-binding protein 1 OS=Homo sapiens GN=PTBP1 PE=4 SV=1;Isoform of P26599, Polypyrimidine tract …	15.0	7	0.050	ENALVQMADGNQAQLAMSHLNGHK+GQPIYIQFSNHK+IAIPGLAGAGNSVLLVSNLNPER+KLPIDVTEGEVISLGLPFGK+VTNILMLK
471a	sp|P19784|CSK22_HUMAN	1.0000	Casein kinase II subunit alpha' OS=Homo sapiens GN=CSNK2A2 PE=1 SV=1	24.6	7	0.052	FYMYEILK+GKYSEVFEAINITNNER+HLVSPEALDLLDK+LIDWGLAEFYHPAQEYNVR+TPALVFEYINNTDFK+VLGTEELYGYLK+VLGTEELYGYLKK+VYAEVNSLR
454a	sp|P15531-2|NDKA_HUMAN sp|P15531|NDKA_HUMAN sp|P22392-2|NDKB_HUMAN sp|P22392|NDKB_HUMAN tr|E7ERL0|E7ERL0_HUMAN tr|J3KPD9|J3KPD9_HUMAN tr|Q32Q12|Q32Q12_HUMAN	1.0000	Isoform of P15531, Isoform 2 of Nucleoside diphosphate kinase A OS=Homo sapiens GN=NME1;Nucleoside diphosphate kinase A OS=Homo sapiens GN=NME1 PE=1 SV=1;Isoform of P22392, Isoform 3 of Nucleoside diphosphate kinase B OS=Homo sapiens GN=NME2;Nucleoside diphosphate kinase B OS=Homo sapiens GN=NME2 PE=1 SV=1;Isoform of P15531, Nucleoside diphosphate kinase A OS=Homo sapiens GN=NME1 PE=1 SV=1;Isofor…	27.7	7	0.050	GLVGEIIK+TFIAIKPDGVQR+VMLGETNPADSKPGTIR
446b	sp|Q13310-2|PABP4_HUMAN sp|Q13310-3|PABP4_HUMAN sp|Q13310|PABP4_HUMAN tr|B1ANR0|B1ANR0_HUMAN	1.0000	Isoform of Q13310, Isoform 2 of Polyadenylate-binding protein 4 OS=Homo sapiens GN=PABPC4;Isoform of Q13310, Isoform 3 of Polyadenylate-binding protein 4 OS=Homo sapiens GN=PABPC4;Polyadenylate-binding protein 4 OS=Homo sapiens GN=PABPC4 PE=1 SV=1;Isoform of Q13310, Polyadenylate-binding protein OS=Homo sapiens GN=PABPC4 PE=1 SV=1	11.9	7	0.037	ALDTMNFDVIK+EFSPFGSITSAK+GYAFVHFETQEAADKAIEK+IVGSKPLYVALAQR+SLGYAYVNFQQPADAER
413g	sp|Q00526|CDK3_HUMAN	1.0000	Cyclin-dependent kinase 3 OS=Homo sapiens GN=CDK3 PE=1 SV=1	13.8	7	0.028	ALFPGDSEIDQLFR+IADFGLAR+IGEGTYGVVYK+KIRLDLEMEGVPSTAIR
413d	sp|Q00536-2|CDK16_HUMAN sp|Q00536-3|CDK16_HUMAN sp|Q00536|CDK16_HUMAN	1.0000	Isoform of Q00536, Isoform 2 of Cyclin-dependent kinase 16 OS=Homo sapiens GN=CDK16;Isoform of Q00536, Isoform 3 of Cyclin-dependent kinase 16 OS=Homo sapiens GN=CDK16;Cyclin-dependent kinase 16 OS=Homo sapiens GN=CDK16 PE=1 SV=1	18.1	7	0.026	GIDKTNGAPEQIGLDESGGGGGSDPGEAPTR+IADFGLAR+IHKLPDTTSIFALK+ILGTPTEETWPGILSNEEFK+LGEGTYATVYK+LTLNSPIFDKPLSR
413c	sp|Q00535|CDK5_HUMAN	1.0000	Cyclin-dependent-like kinase 5 OS=Homo sapiens GN=CDK5 PE=1 SV=3	22.9	7	0.031	DLKPQNLLINR+DLLQNLLK+IADFGLAR+IGEGTYGTVFK+LLGTPTEEQWPSMTK+LPDYKPYPMYPATTSLVNVVPK
402a	sp|P02786|TFR1_HUMAN	1.0000	Transferrin receptor protein 1 OS=Homo sapiens GN=TFRC PE=1 SV=2	10.1	7	0.050	ILNIFGVIK+LAVDEEENADNNTK+LTVSNVLK+LVYLVENPGGYVAYSK+SAFSNLFGGEPLSYTR+SSGLPNIPVQTISR
393a	sp|O95470|SGPL1_HUMAN	1.0000	Sphingosine-1-phosphate lyase 1 OS=Homo sapiens GN=SGPL1 PE=1 SV=3	17.1	7	0.052	AFEPYLEILEVYSTK+AGYPLEHPFDFR+ALPSQGLSSSAVLEK+AYGDFAWSNPLHPDIFPGLR+GIFVFGNPQLSVIALGSR+TTGMGAIYGMAQTTVDR
387a	sp|O94822-3|LTN1_HUMAN sp|O94822|LTN1_HUMAN	1.0000	Isoform of O94822, Isoform 3 of E3 ubiquitin-protein ligase listerin OS=Homo sapiens GN=LTN1;E3 ubiquitin-protein ligase listerin OS=Homo sapiens GN=LTN1 PE=1 SV=6	5.5	7	0.051	FLSTLLDSFSSSR+ISEPEADVESVLGVSNLLQVLQKPK+LADISINYVNER+LMPENPTYAETAVEVPNKDPK+NFLTSLVAGLSTER+QSIVQAKPLEIAK
213	sp|Q9BQ39|DDX50_HUMAN tr|A0A087WVC1|A0A087WVC1_HUMAN	1.0000	ATP-dependent RNA helicase DDX50 OS=Homo sapiens GN=DDX50 PE=1 SV=1;Isoform of Q9BQ39, ATP-dependent RNA helicase DDX50 OS=Homo sapiens GN=DDX50 PE=1 SV=1	11.1	7	0.036	EGAFSNFPISEETIK+GAVDALAAALAHISGASSFEPR+GVTYLFPIQVK+NGIDILVGTPGR+TFSFAIPLIER+VLVATNVAAR
191	sp|Q93034|CUL5_HUMAN	1.0000	Cullin-5 OS=Homo sapiens GN=CUL5 PE=1 SV=4	10.1	7	0.047	DFTEGTLFSVNQEFSLIK+ISNAQLQTELVEILK+LALPADSVNIK+LATELPDAELRR+QVLLYEPQVNSPK+TLWSLVAFPK
188	sp|Q92908-2|GATA6_HUMAN sp|Q92908|GATA6_HUMAN	1.0000	Isoform of Q92908, Isoform 2 of Transcription factor GATA-6 OS=Homo sapiens GN=GATA6;Transcription factor GATA-6 OS=Homo sapiens GN=GATA6 PE=1 SV=2	12.9	7	0.053	EPGGYAAAGSGGAGGVSGGGSSLAAMGGR+FPYSPSPPMANGAAR+GPSADLLEDLSESR
176	sp|Q8TAE8|G45IP_HUMAN	1.0000	Growth arrest and DNA damage-inducible proteins-interacting protein 1 OS=Homo sapiens GN=GADD45GIP1 PE=1 SV=1	35.1	7	0.052	AAALAAAVAQDPAASGAPSS+FQELLQDLEKK+LQAEAQELLGYQVDPR+WPDPEDLLTPR+YGAASGVVPGSLWPSPEQLR
171	sp|Q8NCH0|CHSTE_HUMAN tr|H0YN65|H0YN65_HUMAN	1.0000	Carbohydrate sulfotransferase 14 OS=Homo sapiens GN=CHST14 PE=1 SV=2;Isoform of Q8NCH0, Carbohydrate sulfotransferase 14 OS=Homo sapiens GN=CHST14 PE=1 SV=1	10.8	7	0.052	AGAGPSPAGDDVTFPEFLR+ALLQDVLPK+DPWDLPVGQR
157	sp|Q86V81|THOC4_HUMAN tr|E9PB61|E9PB61_HUMAN	1.0000	THO complex subunit 4 OS=Homo sapiens GN=ALYREF PE=1 SV=3;Isoform of Q86V81, THO complex subunit 4 OS=Homo sapiens GN=ALYREF PE=1 SV=1	31.1	7	0.053	QLPDKWQHDLFDSGFGGGAGVETGGK+QQLSAEELDAQLDAYNAR+QYNGVPLDGRPMNIQLVTSQIDAQR+SLGTADVHFER
137	sp|Q5JTW2-2|CEP78_HUMAN sp|Q5JTW2-3|CEP78_HUMAN sp|Q5JTW2-5|CEP78_HUMAN sp|Q5JTW2|CEP78_HUMAN tr|A8MST6|A8MST6_HUMAN	1.0000	Isoform of Q5JTW2, Isoform 2 of Centrosomal protein of 78 kDa OS=Homo sapiens GN=CEP78;Isoform of Q5JTW2, Isoform 3 of Centrosomal protein of 78 kDa OS=Homo sapiens GN=CEP78;Isoform of Q5JTW2, Isoform 4 of Centrosomal protein of 78 kDa OS=Homo sapiens GN=CEP78;Centrosomal protein of 78 kDa OS=Homo sapiens GN=CEP78 PE=1 SV=1;Isoform of Q5JTW2, Centrosomal protein of 78 kDa OS=Homo sapiens GN=CEP78…	12.5	7	0.049	EYYAPAPLPPGVSGFLPWR+GVDWAPLLSTLK+IPLPLDSFPVPVSTPEGLGTSSNNLGVPATEQR+NLELNGLILR+VSELEHENAQLR
129	sp|Q16629-2|SRSF7_HUMAN sp|Q16629-3|SRSF7_HUMAN sp|Q16629-4|SRSF7_HUMAN sp|Q16629|SRSF7_HUMAN tr|A0A0B4J1Z1|A0A0B4J1Z1_HUMAN tr|C9JAB2|C9JAB2_HUMAN	1.0000	Isoform of Q16629, Isoform 2 of Serine/arginine-rich splicing factor 7 OS=Homo sapiens GN=SRSF7;Isoform of Q16629, Isoform 3 of Serine/arginine-rich splicing factor 7 OS=Homo sapiens GN=SRSF7;Isoform of Q16629, Isoform 4 of Serine/arginine-rich splicing factor 7 OS=Homo sapiens GN=SRSF7;Serine/arginine-rich splicing factor 7 OS=Homo sapiens GN=SRSF7 PE=1 SV=1;Isoform of Q16629, Serine/arginine-ri…	35.6	7	0.036	AFSYYGPLR+NPPGFAFVEFEDPR+NPPGFAFVEFEDPRDAEDAVR+VYVGNLGTGAGK+VYVGNLGTGAGKGELER
119	sp|Q15084-2|PDIA6_HUMAN sp|Q15084-3|PDIA6_HUMAN sp|Q15084-4|PDIA6_HUMAN sp|Q15084-5|PDIA6_HUMAN sp|Q15084|PDIA6_HUMAN	1.0000	Isoform of Q15084, Isoform 2 of Protein disulfide-isomerase A6 OS=Homo sapiens GN=PDIA6;Isoform of Q15084, Isoform 3 of Protein disulfide-isomerase A6 OS=Homo sapiens GN=PDIA6;Isoform of Q15084, Isoform 4 of Protein disulfide-isomerase A6 OS=Homo sapiens GN=PDIA6;Isoform of Q15084, Isoform 5 of Protein disulfide-isomerase A6 OS=Homo sapiens GN=PDIA6;Protein disulfide-isomerase A6 OS=Homo sapiens …	15.1	7	0.054	GSFSEQGINEFLR+IFQKGESPVDYDGGR+LAAVDATVNQVLASR+NSYLEVLLK+TGEAIVDAALSALR
1071a	sp|Q9UBF2|COPG2_HUMAN	1.0000	Coatomer subunit gamma-2 OS=Homo sapiens GN=COPG2 PE=1 SV=1	11.4	7	0.057	AEITLVATKPEK+ALHQYTLEPSEKPFDMK+ATFYLNVLQQR+EMATISEDVIIVTSSLTK+EMATISEDVIIVTSSLTKDMTGK+SIATLAITTLLK+SIPLAMAPVFEQK+TPVDVILASVG
1028a	sp|Q9HCU5|PREB_HUMAN tr|B5MC98|B5MC98_HUMAN	1.0000	Prolactin regulatory element-binding protein OS=Homo sapiens GN=PREB PE=1 SV=2;Isoform of Q9HCU5, Prolactin regulatory element-binding protein OS=Homo sapiens GN=PREB PE=1 SV=1	20.6	7	0.048	APFPLYALQVDPSTGLLIAAGGGGAAK+DQLVTQLHWQENGPTFSSTPYR+RAPELYR+VENLQAVQTDFSSDPLQK
1014a	sp|Q9H6T3-2|RPAP3_HUMAN sp|Q9H6T3|RPAP3_HUMAN	1.0000	Isoform of Q9H6T3, Isoform 2 of RNA polymerase II-associated protein 3 OS=Homo sapiens GN=RPAP3;RNA polymerase II-associated protein 3 OS=Homo sapiens GN=RPAP3 PE=1 SV=2	14.3	7	0.054	EKPLLIFEILQR+GIAADGANALLPANR+GMDADPYNPVLPTNR+IEEVSDTSSLQPQASLK+NSSQDDLFPTSDTPR+VLELEPNNFEATNELR
1004a	sp|Q9H019-3|MFR1L_HUMAN sp|Q9H019|MFR1L_HUMAN	1.0000	Isoform of Q9H019, Isoform 3 of Mitochondrial fission regulator 1-like OS=Homo sapiens GN=MTFR1L;Mitochondrial fission regulator 1-like OS=Homo sapiens GN=MTFR1L PE=1 SV=2	22.9	7	0.050	ASSFADMMGILK+FALKEEDISR+HTWKPSPLIVMQR+SLLKEEDPAVLISEVLR+TTELQDELSHLR
998a	sp|Q9C035-2|TRIM5_HUMAN sp|Q9C035|TRIM5_HUMAN	1.0000	Isoform of Q9C035, Isoform Beta of Tripartite motif-containing protein 5 OS=Homo sapiens GN=TRIM5;Tripartite motif-containing protein 5 OS=Homo sapiens GN=TRIM5 PE=1 SV=1	20.0	7	0.047	GMLEVFR+HVANIVEK+LQGSVMELLQGVDGVIK+QKQQEAEELEADIREEK+QVSSPKPQIIYGAR+SLTNSETEMVQQTQSLR
993a	sp|Q9BZE1|RM37_HUMAN	1.0000	39S ribosomal protein L37, mitochondrial OS=Homo sapiens GN=MRPL37 PE=1 SV=2	18.9	7	0.052	ESLLLQVR+MILFAFGSALAQAR+VLEQPVVVQSVGTDGR+VLSLVDDPR+VVVEPVGPVGFKPETFRK+VYEIPGLEPITFAGK
986a	sp|Q9BWH6-2|RPAP1_HUMAN sp|Q9BWH6|RPAP1_HUMAN	1.0000	Isoform of Q9BWH6, Isoform 2 of RNA polymerase II-associated protein 1 OS=Homo sapiens GN=RPAP1;RNA polymerase II-associated protein 1 OS=Homo sapiens GN=RPAP1 PE=1 SV=3	7.1	7	0.046	AGYSLQELFHLTR+ASLLASQALHR+DTSSVAVNLPVPSGVAFPAVFLR+EEPLMSAFASEPR+LLAQLDPSLVAFLR+TSGGPEAADFSDQLSLGSSR
968a	sp|Q9BQ95|ECSIT_HUMAN	1.0000	Evolutionarily conserved signaling intermediate in Toll pathway, mitochondrial OS=Homo sapiens GN=ECSIT PE=1 SV=1	23.2	7	0.051	ALVPFEDLFGQAPGGER+DLAVYNQLLNIFPK+DLPQDPVELAMFGLR+DSTGAADPPQPHIVGIQSPDQQAALAR+ELQTSSAGLEEPPLPEDHQEEDDNLQR
963a	sp|Q99832-3|TCPH_HUMAN sp|Q99832|TCPH_HUMAN	1.0000	Isoform of Q99832, Isoform 3 of T-complex protein 1 subunit eta OS=Homo sapiens GN=CCT7;T-complex protein 1 subunit eta OS=Homo sapiens GN=CCT7 PE=1 SV=2	19.4	7	0.051	ATISNDGATILK+CAMTALSSKLISQQK+GGAEQFMEETER+QVKPYVEEGLHPQIIIR+SQDAEVGDGTTSVTLLAAEFLK+VQGGALEDSQLVAGVAFKK
957a	sp|Q99623-2|PHB2_HUMAN sp|Q99623|PHB2_HUMAN tr|J3KPX7|J3KPX7_HUMAN	1.0000	Isoform of Q99623, Isoform 2 of Prohibitin-2 OS=Homo sapiens GN=PHB2;Prohibitin-2 OS=Homo sapiens GN=PHB2 PE=1 SV=2;Isoform of Q99623, Prohibitin-2 OS=Homo sapiens GN=PHB2 PE=1 SV=2	30.3	7	0.051	DLQMVNISLR+FNASQLITQR+IPWFQYPIIYDIR+IYLTADNLVLNLQDESFTR+VLPSIVNEVLK+VLSRPNAQELPSMYQR
101	sp|P84103-2|SRSF3_HUMAN sp|P84103|SRSF3_HUMAN tr|A0A087X2D0|A0A087X2D0_HUMAN	1.0000	Isoform of P84103, Isoform 2 of Serine/arginine-rich splicing factor 3 OS=Homo sapiens GN=SRSF3;Serine/arginine-rich splicing factor 3 OS=Homo sapiens GN=SRSF3 PE=1 SV=1;Isoform of P84103, Serine/arginine-rich-splicing factor 3 OS=Homo sapiens GN=SRSF3 PE=1 SV=1	49.5	7	0.042	AFGYYGPLR+NPPGFAFVEFEDPR+NPPGFAFVEFEDPRDAADAVR+VYVGNLGNNGNKTELER
437c	sp|P10319|1B58_HUMAN sp|P18465|1B57_HUMAN	0.9999	Isoform of Q31612, HLA class I histocompatibility antigen, B-58 alpha chain OS=Homo sapiens GN=HLA-B PE=1 SV=1;Isoform of Q31612, HLA class I histocompatibility antigen, B-57 alpha chain OS=Homo sapiens GN=HLA-B PE=1 SV=1	24.0	7	0.034	APWIEQEGPEYWDGETR+DGEDQTQDTELVETRPAGDR+FDSDAASPR+FIAVGYVDDTQFVR+SWTAADTAAQITQR+WAAVVVPSGEEQR
413h	sp|P07947|YES_HUMAN tr|J3QRU1|J3QRU1_HUMAN	0.9999	Tyrosine-protein kinase Yes OS=Homo sapiens GN=YES1 PE=1 SV=3;Isoform of P07947, Tyrosine-protein kinase OS=Homo sapiens GN=YES1 PE=1 SV=1	10.3	7	0.022	FQIINNTEGDWWEAR+GAYSLSIRDWDEIR+GSLLDFLK+IADFGLAR+WTAPEAALYGR
1069b	sp|Q9UBC1-3|IKBL1_HUMAN tr|A0A0A0MRT5|A0A0A0MRT5_HUMAN	0.9999	Isoform of Q9UBC1, Isoform 3 of NF-kappa-B inhibitor-like protein 1 OS=Homo sapiens GN=NFKBIL1;Isoform of Q9UBC1, NF-kappa-B inhibitor-like protein 1 OS=Homo sapiens GN=NFKBIL1 PE=1 SV=1	18.6	7	0.030	AQALLQR+LQGDASHETQEPESFSAWSDR+QGPDAYTDFFLPLLSR+SQIETWELGR+VMGAVTALSQALNR
904b	sp|Q6ZRY4|RBPS2_HUMAN	1.0000	RNA-binding protein with multiple splicing 2 OS=Homo sapiens GN=RBPMS2 PE=1 SV=1	16.7	6	0.034	ELYLLFRPFK+QPVGFVIFDSR+TLFVSGLPVDIKPR
895a	sp|Q92615|LAR4B_HUMAN	1.0000	La-related protein 4B OS=Homo sapiens GN=LARP4B PE=1 SV=3	9.8	6	0.047	GPGLLESPSIFNFTADR+LSSLIIGPSK+NGFRPLDVSLYAQQR+SLPLVQVDEKGEK+TLSADASVNTLPVVVSR
881a	sp|Q8WUF5|IASPP_HUMAN	1.0000	RelA-associated inhibitor OS=Homo sapiens GN=PPP1R13L PE=1 SV=4	14.6	6	0.045	ESSLDGLGGTGKDNLTSATLPR+GSPLAEGPQAFFPER+LDVFARPASPSLQLLPWR+QLESLWSDSPAPPGPQAGPPSRPPR+QQGPPTPFDFLGR+SLGSAGPSGTLPR+TPLYLQPDAYGSLDR
877a	sp|Q8TED0|UTP15_HUMAN	1.0000	U3 small nucleolar RNA-associated protein 15 homolog OS=Homo sapiens GN=UTP15 PE=1 SV=3	19.1	6	0.040	AVHTVDFTADKYHVVSGADDYTVK+FLLLQGLVEK+ITQDTLYWNNYK+LLVAGSEDGGVQLFDISGR+LNPDLFITGSYDHTVK+VDFSPQPPYNYAVTASSR
866a	sp|Q8NBM4-2|UBAC2_HUMAN sp|Q8NBM4-3|UBAC2_HUMAN sp|Q8NBM4-4|UBAC2_HUMAN sp|Q8NBM4|UBAC2_HUMAN	1.0000	Isoform of Q8NBM4, Isoform 2 of Ubiquitin-associated domain-containing protein 2 OS=Homo sapiens GN=UBAC2;Isoform of Q8NBM4, Isoform 3 of Ubiquitin-associated domain-containing protein 2 OS=Homo sapiens GN=UBAC2;Isoform of Q8NBM4, Isoform 4 of Ubiquitin-associated domain-containing protein 2 OS=Homo sapiens GN=UBAC2;Ubiquitin-associated domain-containing protein 2 OS=Homo sapiens GN=UBAC2 PE=1 SV…	41.4	6	0.043	ASNNDLNVATNFLLQH+FFSWTLEPIFSSSEPTSEAR+IGMGATLDIQR+QSEPAAPPLEVSEEQVAR
859a	sp|Q8N1F8|S11IP_HUMAN tr|C9JQV3|C9JQV3_HUMAN	1.0000	Serine/threonine-protein kinase 11-interacting protein OS=Homo sapiens GN=STK11IP PE=1 SV=3;Isoform of Q8N1F8, Serine/threonine-protein kinase 11-interacting protein OS=Homo sapiens GN=STK11IP PE=1 SV=1	5.9	6	0.037	AATAQYLSPR+HLDLAYNLLEGHR+LLFYDEVSR+LWPLLEK+MGPSGAALGVLILR+TVIQEALALDR
850a	sp|Q8IWS0-5|PHF6_HUMAN sp|Q8IWS0|PHF6_HUMAN	1.0000	Isoform of Q8IWS0, Isoform 5 of PHD finger protein 6 OS=Homo sapiens GN=PHF6;PHD finger protein 6 OS=Homo sapiens GN=PHF6 PE=1 SV=1	19.6	6	0.043	AEFGDFDIK+ECGQLLISENQK+GKVEIDQQQLTQQQLNGN+TAHNSEADLEESFNEHELEPSSPK+TAHNSEADLEESFNEHELEPSSPKSK
845a	sp|Q8IUF1|CBWD2_HUMAN tr|C9J3G2|C9J3G2_HUMAN	1.0000	COBW domain-containing protein 2 OS=Homo sapiens GN=CBWD2 PE=1 SV=1;Isoform of Q8IUF1, COBW domain-containing protein 2 OS=Homo sapiens GN=CBWD2 PE=1 SV=2	19.4	6	0.043	HLAEEKPDGLINEATR+IPVTIITGYLGAGK+SINGLGQILETQR+TTLLNYILTEQHSK+VAVILNEFGEGSALEK
830a	sp|Q86SQ0-2|PHLB2_HUMAN sp|Q86SQ0-3|PHLB2_HUMAN sp|Q86SQ0|PHLB2_HUMAN tr|E9PFQ4|E9PFQ4_HUMAN	1.0000	Isoform of Q86SQ0, Isoform 2 of Pleckstrin homology-like domain family B member 2 OS=Homo sapiens GN=PHLDB2;Isoform of Q86SQ0, Isoform 3 of Pleckstrin homology-like domain family B member 2 OS=Homo sapiens GN=PHLDB2;Pleckstrin homology-like domain family B member 2 OS=Homo sapiens GN=PHLDB2 PE=1 SV=2;Isoform of Q86SQ0, Pleckstrin homology-like domain family B member 2 (Fragment) OS=Homo sapiens G…	8.6	6	0.040	DLPHSVIDNDNYLNFSSLSSGALPYK+IVILNNLEELKQK+LGEKDLPHSVIDNDNYLNFSSLSSGALPYK+NDELLSDLTR+QASGTPQPALR+RSPSPLGTSVR+TSASEGNPYVSSTLSVPASPR
827a	sp|Q7Z736-3|PKHH3_HUMAN sp|Q7Z736|PKHH3_HUMAN	1.0000	Isoform of Q7Z736, Isoform 3 of Pleckstrin homology domain-containing family H member 3 OS=Homo sapiens GN=PLEKHH3;Pleckstrin homology domain-containing family H member 3 OS=Homo sapiens GN=PLEKHH3 PE=1 SV=2	10.4	6	0.039	ALAGGTLVADVLTR+APLETPTQLLLR+FENLAAEEAGLEDSPDSGWR+LFLALQALEGAR+TEQALPDSELAEYAR
821a	sp|Q7KZ85|SPT6H_HUMAN	1.0000	Transcription elongation factor SPT6 OS=Homo sapiens GN=SUPT6H PE=1 SV=2	5.0	6	0.039	IDTASLGDSTDSYIEVLDGSR+MQAYQYEQISADPDKPLADGIR+TPASINATPANINLADLTR+VREEGDEEGEGDEAEDEEQRGPELK
91	sp|P62753|RS6_HUMAN tr|A2A3R5|A2A3R5_HUMAN	1.0000	40S ribosomal protein S6 OS=Homo sapiens GN=RPS6 PE=1 SV=1;Isoform of P62753, 40S ribosomal protein S6 OS=Homo sapiens GN=RPS6 PE=1 SV=1	22.0	6	0.039	DIPGLTDTTVPR+KGEKDIPGLTDTTVPR+KLFNLSKEDDVR+MATEVAADALGEEWKGYVVR
814a	sp|Q6UUV7-3|CRTC3_HUMAN sp|Q6UUV7|CRTC3_HUMAN	1.0000	Isoform of Q6UUV7, Isoform 3 of CREB-regulated transcription coactivator 3 OS=Homo sapiens GN=CRTC3;CREB-regulated transcription coactivator 3 OS=Homo sapiens GN=CRTC3 PE=1 SV=2	14.2	6	0.042	AFEQLMTDLTLSR+LTQYHGGSLPNVSQLR+QFDGSAFGANYSSQPLDESWPR+SNPSIQATLNK+TVLSSSLNNHPQTSVPNASALHPSLR
777a	sp|Q5JTV8-3|TOIP1_HUMAN tr|J3KN66|J3KN66_HUMAN	1.0000	Isoform of Q5JTV8, Isoform 3 of Torsin-1A-interacting protein 1 OS=Homo sapiens GN=TOR1AIP1;Isoform of Q5JTV8, Torsin-1A-interacting protein 1 OS=Homo sapiens GN=TOR1AIP1 PE=1 SV=1	19.2	6	0.045	QVTGQPQNASFVK+SELGNQSPSTSSR+SIQEAPAVSEDLVIR+SQPAILLLTAAR+SSSQYIESFWQSSQSQNFTAHDKQPSVLSSGYQK+VNFSEEGETEEDDQDSSHSSVTTVK
775a	sp|Q5JPH6|SYEM_HUMAN	1.0000	Probable glutamate--tRNA ligase, mitochondrial OS=Homo sapiens GN=EARS2 PE=1 SV=2	16.6	6	0.045	FAPSPTGFLHLGGLR+GSEWLVSTAK+LELYAQATEALLK+LQDLVSPVYSYLWTRPAVGR+MALSGQQQGPPVAEMMLALGPK+VLGLLER
760a	sp|Q16718-2|NDUA5_HUMAN sp|Q16718|NDUA5_HUMAN tr|A0A087X1G1|A0A087X1G1_HUMAN tr|H7BYD0|H7BYD0_HUMAN	1.0000	Isoform of Q16718, Isoform 2 of NADH dehydrogenase [ubiquinone] 1 alpha subcomplex subunit 5 OS=Homo sapiens GN=NDUFA5;NADH dehydrogenase [ubiquinone] 1 alpha subcomplex subunit 5 OS=Homo sapiens GN=NDUFA5 PE=1 SV=3;Isoform of Q16718, NADH dehydrogenase [ubiquinone] 1 alpha subcomplex subunit 5 OS=Homo sapiens GN=NDUFA5 PE=1 SV=1;Isoform of Q16718, NADH dehydrogenase [ubiquinone] 1 alpha subcompl…	27.7	6	0.042	ILDVLEEIPK+LWEPLVEEPPADQWK+LWEPLVEEPPADQWKWPI
741a	sp|Q15233|NONO_HUMAN	1.0000	Non-POU domain-containing octamer-binding protein OS=Homo sapiens GN=NONO PE=1 SV=4	17.0	6	0.039	FAQPGSFEYEYAMR+FGQAATMEGIGAIGGTPPAFNR+GIVEFSGKPAAR+LFVGNLPPDITEEEMR+TLAEIAKVELDNMPLR
82	sp|P55316|FOXG1_HUMAN	1.0000	Forkhead box protein G1 OS=Homo sapiens GN=FOXG1 PE=1 SV=2	12.1	6	0.038	ADGLGGKGEPGGGPGELAPVGPDEKEK+GAPAADDDKGPQQLLLPPPPPPPPAAALDGAK
708a	sp|Q13608|PEX6_HUMAN	1.0000	Peroxisome assembly factor 2 OS=Homo sapiens GN=PEX6 PE=1 SV=2	10.5	6	0.046	AQDLPADVQTAFPHELEVPALSEGQR+GLGLFQGEWVWVAQAR+LLALGSGAWVR+LQPSVSEQELLR+RPPALGWALLGTSLGPGLGPR+VLETRPALQGLLGPGTR
703a	sp|Q13501-2|SQSTM_HUMAN sp|Q13501|SQSTM_HUMAN	1.0000	Isoform of Q13501, Isoform 2 of Sequestosome-1 OS=Homo sapiens GN=SQSTM1;Sequestosome-1 OS=Homo sapiens GN=SQSTM1 PE=1 SV=1	33.7	6	0.040	AGEARPGPTAESASGPSEDPSVNFLK+EVDPSTGELQSLQMPESEGPSSLDPSQEGPTGLK+LAFPSPFGHLSEGFSHSR+NVGESVAAALSPLGIEVDIDVEHGGKR+NYDIGAALDTIQYSK
685a	sp|Q13131-2|AAPK1_HUMAN sp|Q13131|AAPK1_HUMAN	1.0000	Isoform of Q13131, Isoform 2 of 5'-AMP-activated protein kinase catalytic subunit alpha-1 OS=Homo sapiens GN=PRKAA1;5'-AMP-activated protein kinase catalytic subunit alpha-1 OS=Homo sapiens GN=PRKAA1 PE=1 SV=4	13.4	6	0.038	DLKPENVLLDAHMNAK+IADFGLSNMMSDGEFLR+IGHYILGDTLGVGTFGK+TYLLDFR+VPFLVAETPR+VVNPYYLR
626a	sp|P62333|PRS10_HUMAN tr|A0A087X2I1|A0A087X2I1_HUMAN	1.0000	26S protease regulatory subunit 10B OS=Homo sapiens GN=PSMC6 PE=1 SV=1;Isoform of P62333, 26S protease regulatory subunit 10B OS=Homo sapiens GN=PSMC6 PE=1 SV=1	18.8	6	0.041	ALQSVGQIVGEVLK+ELREVIELPLTNPELFQR+EVDPLVYNMSHEDPGNVSYSEIGGLSEQIR+EVIELPLTNPELFQR+HGEIDYEAIVK
620c	sp|P63104|1433Z_HUMAN	1.0000	14-3-3 protein zeta/delta OS=Homo sapiens GN=YWHAZ PE=1 SV=1	20.8	6	0.026	DSTLIMQLLR+GIVDQSQQAYQEAFEISK+GIVDQSQQAYQEAFEISKK+NLLSVAYK+SVTEQGAELSNEER
611a	sp|P60900|PSA6_HUMAN tr|G3V5Z7|G3V5Z7_HUMAN	1.0000	Proteasome subunit alpha type-6 OS=Homo sapiens GN=PSMA6 PE=1 SV=1;Isoform of P60900, Proteasome subunit alpha type OS=Homo sapiens GN=PSMA6 PE=1 SV=1	21.1	6	0.037	AINQGGLTSVAVR+ILTEAEIDAHLVALAERD+LLDSSTVTHLFK+LYQVEYAFK
572a	sp|P49674|KC1E_HUMAN	1.0000	Casein kinase I isoform epsilon OS=Homo sapiens GN=CSNK1E PE=1 SV=1	18.8	6	0.030	ALPPGPPTGATANR+FDDKPDYSYLR+GAPANVSSSDLTGR+SAAEPVASTPASR+TVLLLADQMISR+YASINTHLGIEQSR
568a	sp|P48735-2|IDHP_HUMAN sp|P48735|IDHP_HUMAN	1.0000	Isoform of P48735, Isoform 2 of Isocitrate dehydrogenase [NADP], mitochondrial OS=Homo sapiens GN=IDH2;Isocitrate dehydrogenase [NADP], mitochondrial OS=Homo sapiens GN=IDH2 PE=1 SV=2	17.0	6	0.045	IIWQFIK+LIDDMVAQVLK+LILPHVDIQLK+LVPGWTKPITIGR+YFDLGLPNRDQTDDQVTIDSALATQK
564a	sp|P48047|ATPO_HUMAN	1.0000	ATP synthase subunit O, mitochondrial OS=Homo sapiens GN=ATP5O PE=1 SV=1	31.0	6	0.043	LSNTQGVVSAFSTMMSVHR+LVRPPVQVYGIEGR+SFLSQGQVLK+TDPSILGGMIVR+VAASVLNPYVK
559a	sp|P46783|RS10_HUMAN	1.0000	40S ribosomal protein S10 OS=Homo sapiens GN=RPS10 PE=1 SV=1	32.7	6	0.046	AEAGAGSATEFQFR+DYLHLPPEIVPATLR+HFYWYLTNEGIQYLR+IAIYELLFK+KAEAGAGSATEFQFR
558a	sp|P46778|RL21_HUMAN	1.0000	60S ribosomal protein L21 OS=Homo sapiens GN=RPL21 PE=1 SV=2	31.9	6	0.032	GTWVQLK+HGVVPLATYMR+TNGKEPELLEPIPYEFMA+VYNVTQHAVGIVVNK
539a	sp|P42167|LAP2B_HUMAN	1.0000	Isoform of P42166, Lamina-associated polypeptide 2, isoforms beta/gamma OS=Homo sapiens GN=TMPO PE=1 SV=2	24.2	6	0.043	GPPDFSSDEEREPTPVLGSGAAAAGR+HASPILPITEFSDIPR+IDGPVISESTPIAETIMASSNESLVVNR+RVEHNQSYSQAGITETEWTSGSSK+SSTPLPTISSSAENTR
536a	sp|P40939|ECHA_HUMAN	1.0000	Trifunctional enzyme subunit alpha, mitochondrial OS=Homo sapiens GN=HADHA PE=1 SV=2	12.3	6	0.045	DSIFSNLTGQLDYQGFEK+FGGGNPELLTQMVSK+LTAYAMTIPFVR+TIEYLEEVAITFAK+TLQEVTQLSQEAQR+TVLGTPEVLLGALPGAGGTQR
535a	sp|P40938-2|RFC3_HUMAN sp|P40938|RFC3_HUMAN	1.0000	Isoform of P40938, Isoform 2 of Replication factor C subunit 3 OS=Homo sapiens GN=RFC3;Replication factor C subunit 3 OS=Homo sapiens GN=RFC3 PE=1 SV=2	26.9	6	0.043	EGLNLPSQLAHR+ETANAIVSQQTPQR+TVAQSQQLETNSQR+VQQYPFTADQEIPETDWEVYLR+VVIQEMLK+VVLLTEVDKLTK
58	sp|P15924-2|DESP_HUMAN sp|P15924-3|DESP_HUMAN sp|P15924|DESP_HUMAN	1.0000	Isoform of P15924, Isoform DPII of Desmoplakin OS=Homo sapiens GN=DSP;Isoform of P15924, Isoform DSPIa of Desmoplakin OS=Homo sapiens GN=DSP;Desmoplakin OS=Homo sapiens GN=DSP PE=1 SV=3	4.0	6	0.045	AELIVQPELK+ALLQAILQTEDMLK+GYFNEELSEILSDPSDDTK+LLEAQIASGGVVDPVNSVFLPK+LLEAQIATGGIIDPK+QLQNIIQATSR
512a	sp|P35221-2|CTNA1_HUMAN sp|P35221|CTNA1_HUMAN tr|G3XAM7|G3XAM7_HUMAN	1.0000	Isoform of P35221, Isoform 2 of Catenin alpha-1 OS=Homo sapiens GN=CTNNA1;Catenin alpha-1 OS=Homo sapiens GN=CTNNA1 PE=1 SV=1;Isoform of P35221, Catenin (Cadherin-associated protein), alpha 1, 102kDa, isoform CRA_a OS=Homo sapiens GN=CTNNA1 PE=1 SV=1	15.6	6	0.046	IAEQVASFQEEK+LVRMSASQLEALCPQVINAALALAAKPQSKLA+NAGNEQDLGIQYK+QALQDLLSEYMGNAGR+QLQQAVTGISNAAQATASDDASQHQGGGGGELAYALNNFDK+TSVQTEDDQLIAGQSAR
507a	sp|P33981-2|TTK_HUMAN sp|P33981|TTK_HUMAN	1.0000	Isoform of P33981, Isoform 2 of Dual specificity protein kinase TTK OS=Homo sapiens GN=TTK;Dual specificity protein kinase TTK OS=Homo sapiens GN=TTK PE=1 SV=2	10.2	6	0.036	GAVPLEMLEIALR+GRIYSILKQIGSGGSSK+LIDFGIANQMQPDTTSVVK+YSQAIEALPPDKYGQNESFAR+YVLGQLVGLNSPNSILK
475a	sp|P22061-2|PIMT_HUMAN sp|P22061|PIMT_HUMAN tr|A0A0A0MRJ6|A0A0A0MRJ6_HUMAN tr|F6S8N6|F6S8N6_HUMAN tr|H7BY58|H7BY58_HUMAN	1.0000	Isoform of P22061, Isoform 2 of Protein-L-isoaspartate(D-aspartate) O-methyltransferase OS=Homo sapiens GN=PCMT1;Protein-L-isoaspartate(D-aspartate) O-methyltransferase OS=Homo sapiens GN=PCMT1 PE=1 SV=4;Isoform of P22061, Protein-L-isoaspartate O-methyltransferase OS=Homo sapiens GN=PCMT1 PE=1 SV=1;Isoform of P22061, Protein-L-isoaspartate O-methyltransferase OS=Homo sapiens GN=PCMT1 PE=1 SV=1;I…	37.0	6	0.043	LILPVGPAGGNQMLEQYDKLQDGSIK+MGYAEEAPYDAIHVGAAAPVVPQALIDQLKPGGR+SGGASHSELIHNLRK+VQLVVGDGR
456a	sp|P16104|H2AX_HUMAN sp|Q96QV6|H2A1A_HUMAN	1.0000	Histone H2AX OS=Homo sapiens GN=H2AFX PE=1 SV=2;Histone H2A type 1-A OS=Homo sapiens GN=HIST1H2AA PE=1 SV=3	29.8	6	0.053	AGLQFPVGR+HLQLAIR+LLGGVTIAQGGVLPNIQAVLLPK+VTIAQGGVLPNIQAVLLPK
449a	sp|P13804-2|ETFA_HUMAN sp|P13804|ETFA_HUMAN tr|H0YL12|H0YL12_HUMAN	1.0000	Isoform of P13804, Isoform 2 of Electron transfer flavoprotein subunit alpha, mitochondrial OS=Homo sapiens GN=ETFA;Electron transfer flavoprotein subunit alpha, mitochondrial OS=Homo sapiens GN=ETFA PE=1 SV=1;Isoform of P13804, Electron transfer flavoprotein subunit alpha, mitochondrial (Fragment) OS=Homo sapiens GN=ETFA PE=1 SV=7	33.8	6	0.046	AAVDAGFVPNDMQVGQTGK+ASSTSPVEISEWLDQK+GLLPEELTPLILATQK+LEVAPISDIIAIK+LLYDLADQLHAAVGASR
448a	sp|P13674-2|P4HA1_HUMAN sp|P13674-3|P4HA1_HUMAN	1.0000	Isoform of P13674, Isoform 2 of Prolyl 4-hydroxylase subunit alpha-1 OS=Homo sapiens GN=P4HA1;Isoform of P13674, Isoform 3 of Prolyl 4-hydroxylase subunit alpha-1 OS=Homo sapiens GN=P4HA1	25.2	6	0.038	ATVHDPETGKLTTAQYR+IATWLFYMSDVSAGGATVFPEVGASVWPKK+KGTAVFWYNLFASGEGDYSTR+LNTEWSELENLVLK+LQDTYNLDTDTISK+LTSTATKDPEGFVGHPVNAFK+QYFPNDEDQVGAAK
432a	sp|P09661|RU2A_HUMAN	1.0000	U2 small nuclear ribonucleoprotein A' OS=Homo sapiens GN=SNRPA1 PE=1 SV=2	29.8	6	0.047	GGPSPGDVEAIK+LTAELIEQAAQYTNAVR+LYVIYKVPQVR+NAIANASTLAEVER+SLTYLSILR+TFNPGAGLPTDKK
426a	sp|P08243-2|ASNS_HUMAN sp|P08243-3|ASNS_HUMAN sp|P08243|ASNS_HUMAN	1.0000	Isoform of P08243, Isoform 2 of Asparagine synthetase [glutamine-hydrolyzing] OS=Homo sapiens GN=ASNS;Isoform of P08243, Isoform 3 of Asparagine synthetase [glutamine-hydrolyzing] OS=Homo sapiens GN=ASNS;Asparagine synthetase [glutamine-hydrolyzing] OS=Homo sapiens GN=ASNS PE=1 SV=4	14.4	6	0.046	ADWLSHYWMPK+APSPEKAEEESER+EAFSDGITSVK+EAQVQYPLQTFAIGMEDSPDLLAAR+ELYLFDVLR
425e	sp|Q9NQH7-2|XPP3_HUMAN sp|Q9NQH7-4|XPP3_HUMAN sp|Q9NQH7|XPP3_HUMAN	1.0000	Isoform of Q9NQH7, Isoform 2 of Probable Xaa-Pro aminopeptidase 3 OS=Homo sapiens GN=XPNPEP3;Isoform of Q9NQH7, Isoform 4 of Probable Xaa-Pro aminopeptidase 3 OS=Homo sapiens GN=XPNPEP3;Probable Xaa-Pro aminopeptidase 3 OS=Homo sapiens GN=XPNPEP3 PE=1 SV=1	7.5	6	0.030	AILFVPR+APVEEAFLYAK+LTSQAFIETMFTSK
419a	sp|P07237|PDIA1_HUMAN	1.0000	Protein disulfide-isomerase OS=Homo sapiens GN=P4HB PE=1 SV=3	13.4	6	0.044	EADDIVNWLK+ILEFFGLK+QFLQAAEAIDDIPFGITSNSDVFSK+THILLFLPK+VDATEESDLAQQYGVR
413f	sp|Q00537-2|CDK17_HUMAN sp|Q00537|CDK17_HUMAN tr|F5H6Z0|F5H6Z0_HUMAN	1.0000	Isoform of Q00537, Isoform 2 of Cyclin-dependent kinase 17 OS=Homo sapiens GN=CDK17;Cyclin-dependent kinase 17 OS=Homo sapiens GN=CDK17 PE=1 SV=2;Isoform of Q00537, Cyclin-dependent kinase 17 OS=Homo sapiens GN=CDK17 PE=1 SV=1	12.6	6	0.023	IADFGLAR+IHALPESVSIFSLK+LFLYQILR+LGEGTYATVYK+LLGTPSQETWPGISSNEEFKNYNFPK
413e	sp|P06241-2|FYN_HUMAN sp|P06241-3|FYN_HUMAN sp|P06241|FYN_HUMAN	1.0000	Isoform of P06241, Isoform 2 of Tyrosine-protein kinase Fyn OS=Homo sapiens GN=FYN;Isoform of P06241, Isoform 3 of Tyrosine-protein kinase Fyn OS=Homo sapiens GN=FYN;Tyrosine-protein kinase Fyn OS=Homo sapiens GN=FYN PE=1 SV=3	9.8	6	0.025	FQILNSSEGDWWEAR+GSLLDFLK+GSLLDFLKDGEGR+IADFGLAR+WTAPEAALYGR
41	sp|O95409|ZIC2_HUMAN tr|A0A087WY47|A0A087WY47_HUMAN	1.0000	Zinc finger protein ZIC 2 OS=Homo sapiens GN=ZIC2 PE=1 SV=2;Isoform of O95409, Zinc finger protein ZIC 2 OS=Homo sapiens GN=ZIC2 PE=1 SV=1	11.9	6	0.044	ELSLAAAQNGFVDSAAAHMGAFK+LGLPGEVFGR+MLLDAGPQFPAIGVGSFAR+WIDPEQLSNPK
381a	sp|O75787-2|RENR_HUMAN sp|O75787|RENR_HUMAN tr|H7C3E1|H7C3E1_HUMAN	1.0000	Isoform of O75787, Isoform 2 of Renin receptor OS=Homo sapiens GN=ATP6AP2;Renin receptor OS=Homo sapiens GN=ATP6AP2 PE=1 SV=2;Isoform of Q8NBJ9, Renin receptor (Fragment) OS=Homo sapiens GN=ATP6AP2 PE=1 SV=1	27.8	6	0.046	ANSVFEDLSVTLR+DHSPDLYSLELAGLDEIGKR+FADDMYSLYGGNAVVELVTVK+LFQENSVLSSLPLNSLSR
375a	sp|O75400-2|PR40A_HUMAN sp|O75400|PR40A_HUMAN	1.0000	Isoform of O75400, Isoform 2 of Pre-mRNA-processing factor 40 homolog A OS=Homo sapiens GN=PRPF40A;Pre-mRNA-processing factor 40 homolog A OS=Homo sapiens GN=PRPF40A PE=1 SV=2	6.1	6	0.039	ELEDLEGYQNTIVAGSLITK+EPAFEDITLESER+FVKEPAFEDITLESER+LAFNSLLEK+VPSNASWEQAMK
374a	sp|O75396|SC22B_HUMAN	1.0000	Vesicle-trafficking protein SEC22b OS=Homo sapiens GN=SEC22B PE=1 SV=4	30.2	6	0.042	GEALSALDSK+IMVANIEEVLQR+NLGSINTELQDVQR+VADGLPLAASMQEDEQSGR+VADGLPLAASMQEDEQSGRDLQQYQSQAK
373a	sp|O75382-2|TRIM3_HUMAN sp|O75382-4|TRIM3_HUMAN sp|O75382|TRIM3_HUMAN	1.0000	Isoform of O75382, Isoform Beta of Tripartite motif-containing protein 3 OS=Homo sapiens GN=TRIM3;Isoform of O75382, Isoform 4 of Tripartite motif-containing protein 3 OS=Homo sapiens GN=TRIM3;Tripartite motif-containing protein 3 OS=Homo sapiens GN=TRIM3 PE=1 SV=2	13.4	6	0.043	LGSAPEVLLVR+QALVGQPASLTVTTK+SPGQLQRPTGVAVDTNGDIIVADYDNR+VLQSQLDTLR+VYSADGEFLFK+WVSIFSPEGK
369a	sp|O75251-2|NDUS7_HUMAN sp|O75251|NDUS7_HUMAN tr|F5GXJ1|F5GXJ1_HUMAN tr|F5H5N1|F5H5N1_HUMAN	1.0000	Isoform of O75251, Isoform 2 of NADH dehydrogenase [ubiquinone] iron-sulfur protein 7, mitochondrial OS=Homo sapiens GN=NDUFS7;NADH dehydrogenase [ubiquinone] iron-sulfur protein 7, mitochondrial OS=Homo sapiens GN=NDUFS7 PE=1 SV=3;Isoform of O75251, NADH dehydrogenase [ubiquinone] iron-sulfur protein 7, mitochondrial OS=Homo sapiens GN=NDUFS7 PE=1 SV=1;Isoform of O75251, NADH dehydrogenase [ubiq…	22.0	6	0.041	GEYVVAKLDDLVNWAR+KVYDQMPEPR+LDDLVNWAR+QSDVMIVAGTLTNK+VYDQMPEPR
33	sp|O94874-2|UFL1_HUMAN sp|O94874-3|UFL1_HUMAN sp|O94874|UFL1_HUMAN	1.0000	Isoform of O94874, Isoform 2 of E3 UFM1-protein ligase 1 OS=Homo sapiens GN=UFL1;Isoform of O94874, Isoform 3 of E3 UFM1-protein ligase 1 OS=Homo sapiens GN=UFL1;E3 UFM1-protein ligase 1 OS=Homo sapiens GN=UFL1 PE=1 SV=2	16.5	6	0.042	DDDSDDESQSSHTGK+GLFSAITRPTAVNSLISK+GVIFTEAFVAR+LGIPDAVSYIK+NNPVHLITEEDLK+TYDLPGNFLTQALTQR
307a	sp|O00411|RPOM_HUMAN	1.0000	DNA-directed RNA polymerase, mitochondrial OS=Homo sapiens GN=POLRMT PE=1 SV=2	5.0	6	0.042	LSLDVEQAPSGQHSQAQLSGQQQR+QLQAESVSEVVVNR+QYWEELGAPEALR+VFWLPHNMDFR
298a	sp|B5ME19|EIFCL_HUMAN sp|Q99613-2|EIF3C_HUMAN sp|Q99613|EIF3C_HUMAN	1.0000	Eukaryotic translation initiation factor 3 subunit C-like protein OS=Homo sapiens GN=EIF3CL PE=3 SV=1;Isoform of Q99613, Isoform 2 of Eukaryotic translation initiation factor 3 subunit C OS=Homo sapiens GN=EIF3C;Eukaryotic translation initiation factor 3 subunit C OS=Homo sapiens GN=EIF3C PE=1 SV=1	8.1	6	0.044	DAHNALLDIQSSGR+FEELTNLIR+GTEITHAVVIK+KSEAPSGESRK+TEPTAQQNLALQLAEK+VWDLFPEADKVR
289	sp|Q9Y6M1-1|IF2B2_HUMAN sp|Q9Y6M1-3|IF2B2_HUMAN sp|Q9Y6M1-4|IF2B2_HUMAN sp|Q9Y6M1-5|IF2B2_HUMAN sp|Q9Y6M1-6|IF2B2_HUMAN sp|Q9Y6M1|IF2B2_HUMAN tr|F8W930|F8W930_HUMAN	1.0000	Isoform of Q9Y6M1, Isoform 2 of Insulin-like growth factor 2 mRNA-binding protein 2 OS=Homo sapiens GN=IGF2BP2;Isoform of Q9Y6M1, Isoform 3 of Insulin-like growth factor 2 mRNA-binding protein 2 OS=Homo sapiens GN=IGF2BP2;Isoform of Q9Y6M1, Isoform 4 of Insulin-like growth factor 2 mRNA-binding protein 2 OS=Homo sapiens GN=IGF2BP2;Isoform of Q9Y6M1, Isoform 5 of Insulin-like growth factor 2 mRNA-…	12.0	6	0.035	IAPAEGPDVSER+ILVPTQFVGAIIGK+ITISSLQDLSIYNPER+TVNELQNLTSAEVIVPR
288	sp|Q9Y6J9|TAF6L_HUMAN	1.0000	TAF6-like RNA polymerase II p300/CBP-associated factor-associated factor 65 kDa subunit 6L OS=Homo sapiens GN=TAF6L PE=1 SV=1	15.6	6	0.046	AVLGDDPQLMK+ELYAFFGDSLATR+GNLAPQGSVPSAVSSLTDDLLK+GSGGGGPASASGPAASESRPLPR+LFQTAFPAPYGPSPASR+VALQDLQTNSK
287	sp|Q9Y6A4|CFA20_HUMAN	1.0000	Cilia- and flagella-associated protein 20 OS=Homo sapiens GN=CFAP20 PE=1 SV=1	24.9	6	0.046	AYGTNYIETLR+LDDGWNQIQFNLLDFTR+LYLPVQNK+LYSEDELPAEFK+LYSEDELPAEFKLYLPVQNK
286	sp|Q9Y678|COPG1_HUMAN	1.0000	Coatomer subunit gamma-1 OS=Homo sapiens GN=COPG1 PE=1 SV=1	9.7	6	0.047	ALQQYTLEPSEKPFDLK+QEIFQEQLAAVPEFR+SIATLAITTLLK+SSPEPVALTESETEYVIR+SVPLATAPMAEQRTESTPITAVK
272	sp|Q9Y312|AAR2_HUMAN tr|A2A2Q9|A2A2Q9_HUMAN	1.0000	Protein AAR2 homolog OS=Homo sapiens GN=AAR2 PE=1 SV=2;Isoform of Q9Y312, Protein AAR2 homolog OS=Homo sapiens GN=AAR2 PE=1 SV=1	24.0	6	0.045	ANLQELDQFLGPYPYATLK+FSELPTQMFPEGATPAEITK+GTEFGIDYNSWEVGPK+WISLTNFISEATVEK+WSTLREEVDLSPAPESEVEAMR
255	sp|Q9UHI8|ATS1_HUMAN	1.0000	A disintegrin and metalloproteinase with thrombospondin motifs 1 OS=Homo sapiens GN=ADAMTS1 PE=1 SV=4	9.5	6	0.043	AADGTYILNGDYTLSTLEQDIMYK+ASFGSGPAVEWIPK+GIGYFFVLQPK+LATAAPGEKPPAPLQFHLLR+SFSPLKEPLTIQVLTVGNALRPK
234	sp|Q9HAH7-1|FBRS_HUMAN sp|Q9HAH7|FBRS_HUMAN tr|J3KNZ9|J3KNZ9_HUMAN	1.0000	Isoform of Q9HAH7, Isoform 1 of Probable fibrosin-1 OS=Homo sapiens GN=FBRS;Probable fibrosin-1 OS=Homo sapiens GN=FBRS PE=1 SV=3;Isoform of Q9HAH7, Probable fibrosin-1 OS=Homo sapiens GN=FBRS PE=1 SV=1	16.7	6	0.039	ESPGAPPAFASPPDPWGR+FYEAGEELTGPGAVAAAR+LGPVPSGLSQK+LYGLEPAHPLLYSR+SPLTFPAWVRPPEAAR
232	sp|Q9H5V9-2|CX056_HUMAN sp|Q9H5V9-3|CX056_HUMAN sp|Q9H5V9|CX056_HUMAN	1.0000	Isoform of Q9H5V9, Isoform 2 of UPF0428 protein CXorf56 OS=Homo sapiens GN=CXorf56;Isoform of Q9H5V9, Isoform 3 of UPF0428 protein CXorf56 OS=Homo sapiens GN=CXorf56;UPF0428 protein CXorf56 OS=Homo sapiens GN=CXorf56 PE=1 SV=1	25.4	6	0.045	EVADSYAQNAK+FSSVTVSTIDEEEEEIEAR+NAPVTFIVDGAVVK
224	sp|Q9H0M0-3|WWP1_HUMAN sp|Q9H0M0-6|WWP1_HUMAN sp|Q9H0M0|WWP1_HUMAN	1.0000	Isoform of Q9H0M0, Isoform 3 of NEDD4-like E3 ubiquitin-protein ligase WWP1 OS=Homo sapiens GN=WWP1;Isoform of Q9H0M0, Isoform 6 of NEDD4-like E3 ubiquitin-protein ligase WWP1 OS=Homo sapiens GN=WWP1;NEDD4-like E3 ubiquitin-protein ligase WWP1 OS=Homo sapiens GN=WWP1 PE=1 SV=1	8.0	6	0.045	NQLQGAMQQFNQR+QQSGNANTETLPSGWEQR+TQGLQNEEPLPEGWEIR+TTQWEDPRTQGLQNEEPLPEGWEIR
208	sp|Q96P70|IPO9_HUMAN	1.0000	Importin-9 OS=Homo sapiens GN=IPO9 PE=1 SV=3	7.9	6	0.045	EALVDTLTGILSPVQEVR+ELGENLDQILR+ELLPNGLR+EVTDTQMPLVAPVILPEMYK+IFTMAEVYGIR+VKGEEIYSMDEGIR
148	sp|Q6P1L8|RM14_HUMAN	1.0000	39S ribosomal protein L14, mitochondrial OS=Homo sapiens GN=MRPL14 PE=1 SV=1	35.9	6	0.047	FDSNNVVLIEDNGNPVGTR+VGDQILLAIK+VLAIAQNFV+VVDNSALGNSPYHR
14	sp|O15063|K0355_HUMAN	1.0000	Uncharacterized protein KIAA0355 OS=Homo sapiens GN=KIAA0355 PE=1 SV=2	7.0	6	0.037	APQAGAHTPLTPQPGLAPQQQSPK+GVSFNESAADNLK+LQSILNIGNFPR+QQQPQVQYYQHLLQPIGPQQPPPQPR
1124a	sp|Q9Y3Y2-3|CHTOP_HUMAN sp|Q9Y3Y2-4|CHTOP_HUMAN sp|Q9Y3Y2|CHTOP_HUMAN tr|X6R700|X6R700_HUMAN	1.0000	Isoform of Q9Y3Y2, Isoform 2 of Chromatin target of PRMT1 protein OS=Homo sapiens GN=CHTOP;Isoform of Q9Y3Y2, Isoform 3 of Chromatin target of PRMT1 protein OS=Homo sapiens GN=CHTOP;Chromatin target of PRMT1 protein OS=Homo sapiens GN=CHTOP PE=1 SV=2;Isoform of Q9Y3Y2, Chromatin target of PRMT1 protein OS=Homo sapiens GN=CHTOP PE=1 SV=1	20.8	6	0.039	ASMQQQQQLASAR+EQLDNQLDAYMSK+LAQQMENRPSVQAALK
1121a	sp|Q9Y2X7-3|GIT1_HUMAN sp|Q9Y2X7|GIT1_HUMAN tr|A0A0C4DGN6|A0A0C4DGN6_HUMAN tr|J3QRU8|J3QRU8_HUMAN	1.0000	Isoform of Q9Y2X7, Isoform 3 of ARF GTPase-activating protein GIT1 OS=Homo sapiens GN=GIT1;ARF GTPase-activating protein GIT1 OS=Homo sapiens GN=GIT1 PE=1 SV=2;Isoform of Q9Y2X7, ARF GTPase-activating protein GIT1 OS=Homo sapiens GN=GIT1 PE=1 SV=1;Isoform of Q9Y2X7, ARF GTPase-activating protein GIT1 OS=Homo sapiens GN=GIT1 PE=1 SV=1	12.2	6	0.046	LLSLGAQANFFHPEK+LQPFHSTELEDDAIYSVHVPAGLYR+QPPGPVPTPPLPSER+SAVPFLPVNPEYSATR+SLSSPTDNLELSLR
1110a	sp|Q9Y2G8|DJC16_HUMAN	1.0000	DnaJ homolog subfamily C member 16 OS=Homo sapiens GN=DNAJC16 PE=2 SV=3	10.0	6	0.045	FYIPSWPELD+ISFFHNAVVR+QFVESLLPGNLVEK+QIIDDFITR+QQEFADTLLPDSEAFQGK+SNYDQYGDAGENQGYQK
120	sp|Q15120-2|PDK3_HUMAN sp|Q15120|PDK3_HUMAN	1.0000	Isoform of Q15120, Isoform 2 of [Pyruvate dehydrogenase (acetyl-transferring)] kinase isozyme 3, mitochondrial OS=Homo sapiens GN=PDK3;[Pyruvate dehydrogenase (acetyl-transferring)] kinase isozyme 3, mitochondrial OS=Homo sapiens GN=PDK3 PE=1 SV=1	17.0	6	0.046	AAPLAGFGYGLPISR+FSPSPLSIK+LYSMEGVGTDAVIYLK+TLVTLGKEDLSIK+TTPEADDWSNPSSEPR
1091a	sp|Q9UKE5-2|TNIK_HUMAN sp|Q9UKE5-3|TNIK_HUMAN sp|Q9UKE5-4|TNIK_HUMAN sp|Q9UKE5-5|TNIK_HUMAN sp|Q9UKE5-6|TNIK_HUMAN sp|Q9UKE5-7|TNIK_HUMAN sp|Q9UKE5-8|TNIK_HUMAN sp|Q9UKE5|TNIK_HUMAN	1.0000	Isoform of Q9UKE5, Isoform 2 of TRAF2 and NCK-interacting protein kinase OS=Homo sapiens GN=TNIK;Isoform of Q9UKE5, Isoform 3 of TRAF2 and NCK-interacting protein kinase OS=Homo sapiens GN=TNIK;Isoform of Q9UKE5, Isoform 4 of TRAF2 and NCK-interacting protein kinase OS=Homo sapiens GN=TNIK;Isoform of Q9UKE5, Isoform 5 of TRAF2 and NCK-interacting protein kinase OS=Homo sapiens GN=TNIK;Isoform of …	5.6	6	0.030	ALFLIPR+GQNVLLTENAEVK+KNSPGNGSALGPR+LVDFGVSAQLDR+SQGPALTASQSVHEQPTK+VYYLSWLR
1068a	sp|Q9UBB9|TFP11_HUMAN	1.0000	Tuftelin-interacting protein 11 OS=Homo sapiens GN=TFIP11 PE=1 SV=1	9.6	6	0.044	AVSSNVGAYMQPGAR+DMVVNLFHELEK+HNVPDDGLPLQSQQLPQSGK+IFETLQDKYYEEYR+LEPLYSPIR+SFMDFGSWER
1056a	sp|Q9NZ01|TECR_HUMAN	1.0000	Very-long-chain enoyl-CoA reductase OS=Homo sapiens GN=TECR PE=1 SV=1	13.0	6	0.040	EFRDYPPLR+LLETLFVHR+MKHYEVEILDAK+SLKDEDVLQK
1050a	sp|Q9NXS2-3|QPCTL_HUMAN sp|Q9NXS2|QPCTL_HUMAN	1.0000	Isoform of Q9NXS2, Isoform 2 of Glutaminyl-peptide cyclotransferase-like protein OS=Homo sapiens GN=QPCTL;Glutaminyl-peptide cyclotransferase-like protein OS=Homo sapiens GN=QPCTL PE=1 SV=2	17.7	6	0.047	ELRVPLIGSLPEAR+HLAQLMESIPHSPGPTR+TPGSPGNLQVR+VPLIGSLPEAR+VVGQLDPQR
1047a	sp|Q9NXC5|MIO_HUMAN	1.0000	WD repeat-containing protein mio OS=Homo sapiens GN=MIOS PE=1 SV=2	8.1	6	0.046	DGVDLMESYVDR+EAGNLEGILLTGLTK+NLAIFDLR+QSDIQNLNEER+VASFYEGQVAIWDLR+YGLDTEQVWR
1036a	sp|Q9NRG9|AAAS_HUMAN	1.0000	Aladin OS=Homo sapiens GN=AAAS PE=1 SV=1	16.1	6	0.045	FAVALLDDSVR+GQVTLYEHNNELVTGSSYESPPPDFR+GQWINLPVLQLTK+IAHIPLYFVNAQFPR+ILATTPSAVFR+VQDGKPVILLFR
1001a	sp|Q9C0F1-2|CEP44_HUMAN sp|Q9C0F1|CEP44_HUMAN	1.0000	Isoform of Q9C0F1, Isoform 2 of Centrosomal protein of 44 kDa OS=Homo sapiens GN=CEP44;Centrosomal protein of 44 kDa OS=Homo sapiens GN=CEP44 PE=1 SV=2	16.7	6	0.040	ISAEAVGVDISGR+KSEVERPASIPLSSGYSTASSDSTPR+LLRDQFNYKPILTK+SEVERPASIPLSSGYSTASSDSTPR+VTLLETEMLLSK
110	sp|Q13045-2|FLII_HUMAN sp|Q13045-3|FLII_HUMAN sp|Q13045|FLII_HUMAN	1.0000	Isoform of Q13045, Isoform 2 of Protein flightless-1 homolog OS=Homo sapiens GN=FLII;Isoform of Q13045, Isoform 3 of Protein flightless-1 homolog OS=Homo sapiens GN=FLII;Protein flightless-1 homolog OS=Homo sapiens GN=FLII PE=1 SV=2	5.9	6	0.046	ADLTALFLPR+AVQGAQQPSLYQIR+FVFLLDR+NAEAVLQSPGLSGK+SLEGTEAQVFK+VGLGLGYLELPQINYK
109	sp|Q13015|AF1Q_HUMAN	1.0000	Protein AF1q OS=Homo sapiens GN=MLLT11 PE=1 SV=1	58.9	6	0.046	APIASIHSFELDLL+DPVSSQYSSFLFWR+MPIPELDLSELEGLGLSDTATYK+MRDPVSSQYSSFLFWR
984a	sp|Q9BVV7|TIM21_HUMAN	1.0000	Mitochondrial import inner membrane translocase subunit Tim21 OS=Homo sapiens GN=TIMM21 PE=1 SV=1	23.4	6	0.039	ENPGSGEYDFR+FTEYVKDGLK+SHPEVIGVFGESVK+TIIIEDNRSQDD+YIFVEIESYPR
962a	sp|Q99755-2|PI51A_HUMAN sp|Q99755-3|PI51A_HUMAN sp|Q99755-4|PI51A_HUMAN sp|Q99755|PI51A_HUMAN tr|A6PW57|A6PW57_HUMAN	1.0000	Isoform of Q99755, Isoform 2 of Phosphatidylinositol 4-phosphate 5-kinase type-1 alpha OS=Homo sapiens GN=PIP5K1A;Isoform of Q99755, Isoform 3 of Phosphatidylinositol 4-phosphate 5-kinase type-1 alpha OS=Homo sapiens GN=PIP5K1A;Isoform of Q99755, Isoform 4 of Phosphatidylinositol 4-phosphate 5-kinase type-1 alpha OS=Homo sapiens GN=PIP5K1A;Phosphatidylinositol 4-phosphate 5-kinase type-1 alpha OS…	12.6	6	0.040	ALVHDGDTVSVHRPGFYAER+ALYSTAMESIQGEAR+EPLSSETQYSVDTR+LLPGYYMNLNQNPR
954a	sp|Q99567|NUP88_HUMAN	1.0000	Nuclear pore complex protein Nup88 OS=Homo sapiens GN=NUP88 PE=1 SV=2	9.4	6	0.046	AYTASLGETAVAFDFGPLAAVPK+ELQLIPDQLR+NQSPTEAEKPASSSLPSSPPPQLLTR+VLAETPDSFEK
941b	sp|P46934-4|NEDD4_HUMAN	1.0000	Isoform of P46934, Isoform 4 of E3 ubiquitin-protein ligase NEDD4 OS=Homo sapiens GN=NEDD4	5.8	6	0.029	EGFFELIPQDLIK+EWFFLISK+LLDGFFIRPFYK+LLFEVFDENR+LWIEFDGEK
931a	sp|Q96J02-2|ITCH_HUMAN sp|Q96J02|ITCH_HUMAN	1.0000	Isoform of Q96J02, Isoform 2 of E3 ubiquitin-protein ligase Itchy homolog OS=Homo sapiens GN=ITCH;E3 ubiquitin-protein ligase Itchy homolog OS=Homo sapiens GN=ITCH PE=1 SV=2	11.0	6	0.039	EFDPLGPLPPGWEK+SDVLLGTAALDIYETLK+SHDLKPNGGNILVTEENKEEYIR+SQLQGAMQQFNQR+TTTWQRPTLESVR+TTWDRPEPLPPGWER
620f	sp|P61981|1433G_HUMAN	0.9999	14-3-3 protein gamma OS=Homo sapiens GN=YWHAG PE=1 SV=2	19.4	6	0.021	DSTLIMQLLR+LAEQAERYDDMAAAMK+NLLSVAYK+NVTELNEPLSNEER
439b	sp|Q13332-2|PTPRS_HUMAN sp|Q13332-3|PTPRS_HUMAN sp|Q13332-4|PTPRS_HUMAN sp|Q13332-5|PTPRS_HUMAN sp|Q13332-6|PTPRS_HUMAN sp|Q13332-7|PTPRS_HUMAN sp|Q13332|PTPRS_HUMAN tr|A0A0A0MR60|A0A0A0MR60_HUMAN tr|G8JL96|G8JL96_HUMAN	0.9999	Isoform of Q13332, Isoform PTPS-MEA of Receptor-type tyrosine-protein phosphatase S OS=Homo sapiens GN=PTPRS;Isoform of Q13332, Isoform PTPS-MEB of Receptor-type tyrosine-protein phosphatase S OS=Homo sapiens GN=PTPRS;Isoform of Q13332, Isoform PTPS-MEC of Receptor-type tyrosine-protein phosphatase S OS=Homo sapiens GN=PTPRS;Isoform of Q13332, Isoform PTPS-F4-7 of Receptor-type tyrosine-protein p…	6.9	6	0.026	AALEYLGSFDHYAT+AYIATQGPLAETTEDFWR+GVEGSDYINASFIDGYR+QFQFTDWPEQGVPK+SARYQYFVVDPMAEYNMPQYILR+TCNPPDAGPIVVHCSAGVGR
1091b	sp|O95819-2|M4K4_HUMAN sp|O95819-3|M4K4_HUMAN sp|O95819-4|M4K4_HUMAN sp|O95819-5|M4K4_HUMAN sp|O95819|M4K4_HUMAN tr|A0A0D9SEY1|A0A0D9SEY1_HUMAN tr|E7EN19|E7EN19_HUMAN tr|E7ENQ1|E7ENQ1_HUMAN tr|E7ESS2|E7ESS2_HUMAN tr|G3XAA2|G3XAA2_HUMAN tr|G5E948|G5E948_HUMAN tr|H7C360|H7C360_HUMAN	0.9998	Isoform of O95819, Isoform 2 of Mitogen-activated protein kinase kinase kinase kinase 4 OS=Homo sapiens GN=MAP4K4;Isoform of O95819, Isoform 3 of Mitogen-activated protein kinase kinase kinase kinase 4 OS=Homo sapiens GN=MAP4K4;Isoform of O95819, Isoform 4 of Mitogen-activated protein kinase kinase kinase kinase 4 OS=Homo sapiens GN=MAP4K4;Isoform of O95819, Isoform 5 of Mitogen-activated protein…	5.8	6	0.027	ALFLIPR+DVVLQWGEMPTSVAYIR+GQNVLLTENAEVK+LVDFGVSAQLDR+SKPSFHAPEPK+VYYLSWLR
906a	sp|Q969Y2-2|GTPB3_HUMAN sp|Q969Y2-3|GTPB3_HUMAN sp|Q969Y2-4|GTPB3_HUMAN sp|Q969Y2|GTPB3_HUMAN	1.0000	Isoform of Q969Y2, Isoform 2 of tRNA modification GTPase GTPBP3, mitochondrial OS=Homo sapiens GN=GTPBP3;Isoform of Q969Y2, Isoform 3 of tRNA modification GTPase GTPBP3, mitochondrial OS=Homo sapiens GN=GTPBP3;Isoform of Q969Y2, Isoform 4 of tRNA modification GTPase GTPBP3, mitochondrial OS=Homo sapiens GN=GTPBP3;tRNA modification GTPase GTPBP3, mitochondrial OS=Homo sapiens GN=GTPBP3 PE=1 SV=2	10.4	5	0.037	EGVGPVEQEGVRR+KPVSIVSPEPGTTR+SSGAPAPGSGATIFALSSGQGR
99	sp|P83731|RL24_HUMAN tr|C9JNW5|C9JNW5_HUMAN tr|C9JXB8|C9JXB8_HUMAN	1.0000	60S ribosomal protein L24 OS=Homo sapiens GN=RPL24 PE=1 SV=1;Isoform of P83731, 60S ribosomal protein L24 OS=Homo sapiens GN=RPL24 PE=1 SV=1;Isoform of P83731, 60S ribosomal protein L24 OS=Homo sapiens GN=RPL24 PE=1 SV=1	24.8	5	0.037	AITGASLADIMAK+QINWTVLYR+VFQFLNAK
892a	sp|Q92499-3|DDX1_HUMAN sp|Q92499|DDX1_HUMAN tr|A0A087X2G1|A0A087X2G1_HUMAN tr|F1T0B3|F1T0B3_HUMAN	1.0000	Isoform of Q92499, Isoform 3 of ATP-dependent RNA helicase DDX1 OS=Homo sapiens GN=DDX1;ATP-dependent RNA helicase DDX1 OS=Homo sapiens GN=DDX1 PE=1 SV=2;Isoform of Q92499, ATP-dependent RNA helicase DDX1 OS=Homo sapiens GN=DDX1 PE=1 SV=1;Isoform of Q92499, ATP-dependent RNA helicase DDX1 OS=Homo sapiens GN=DDX1 PE=1 SV=1	9.0	5	0.039	ALIVEPSRELAEQTLNNIK+EAQTSFLHLGYLPNQLFR+ELAEQTLNNIK+GHVDILAPTVQELAALEK
890a	sp|Q8WXI2-2|CNKR2_HUMAN sp|Q8WXI2-5|CNKR2_HUMAN sp|Q8WXI2|CNKR2_HUMAN	1.0000	Isoform of Q8WXI2, Isoform 2 of Connector enhancer of kinase suppressor of ras 2 OS=Homo sapiens GN=CNKSR2;Isoform of Q8WXI2, Isoform 4 of Connector enhancer of kinase suppressor of ras 2 OS=Homo sapiens GN=CNKSR2;Connector enhancer of kinase suppressor of ras 2 OS=Homo sapiens GN=CNKSR2 PE=1 SV=1	9.1	5	0.039	KLPNDFLTSVVDLIGAAK+SPFAAVTDYSVTR+SPTSSVATPSSTISTPTKR+STYDGLHVITGTTENSPADR+WKPLALQPLIPR
886a	sp|Q8WVD3|RN138_HUMAN	1.0000	E3 ubiquitin-protein ligase RNF138 OS=Homo sapiens GN=RNF138 PE=1 SV=1	18.4	5	0.036	ALDLENIMR+KYQDEYGVSSIIPNFQISQDSVGNSNR+NFVSHLNQR+YQDEYGVSSIIPNFQISQDSVGNSNR
97	sp|P78318|IGBP1_HUMAN	1.0000	Immunoglobulin-binding protein 1 OS=Homo sapiens GN=IGBP1 PE=1 SV=1	22.1	5	0.036	AAEMLSQLDLFSR+AAQQQEEQEEKEEEDDEQTLHR+DSSREASTSNSSR+QERPPVKPFILTR+YLLVPAFQGALTMK
865a	sp|Q8N9U0-2|TAC2N_HUMAN sp|Q8N9U0|TAC2N_HUMAN	1.0000	Isoform of Q8N9U0, Isoform 2 of Tandem C2 domains nuclear protein OS=Homo sapiens GN=TC2N;Tandem C2 domains nuclear protein OS=Homo sapiens GN=TC2N PE=1 SV=2	14.1	5	0.037	IQLQILEAR+SMFDLTNSSQR+TNKLPGSPGLSK+TQETPSHLEELEGSAR+VGMFSSGELIYK
864a	sp|Q8N766-2|EMC1_HUMAN sp|Q8N766-3|EMC1_HUMAN sp|Q8N766-4|EMC1_HUMAN sp|Q8N766|EMC1_HUMAN	1.0000	Isoform of Q8N766, Isoform 2 of ER membrane protein complex subunit 1 OS=Homo sapiens GN=EMC1;Isoform of Q8N766, Isoform 3 of ER membrane protein complex subunit 1 OS=Homo sapiens GN=EMC1;Isoform of Q8N766, Isoform 4 of ER membrane protein complex subunit 1 OS=Homo sapiens GN=EMC1;ER membrane protein complex subunit 1 OS=Homo sapiens GN=EMC1 PE=1 SV=1	4.9	5	0.028	HLLIGLPSGAILSLPK+LFGIESSSGTILWK+QIPLQSLDLEFGSGFQPR
96	sp|P67870|CSK2B_HUMAN tr|Q5SRQ6|Q5SRQ6_HUMAN	1.0000	Casein kinase II subunit beta OS=Homo sapiens GN=CSNK2B PE=1 SV=1;Isoform of P67870, Casein kinase II subunit beta OS=Homo sapiens GN=CSNK2B PE=1 SV=2	9.8	5	0.031	IHPMAYQLQLQAASNFK+IHPMAYQLQLQAASNFKSPVK
861a	sp|Q8N3E9|PLCD3_HUMAN	1.0000	1-phosphatidylinositol 4,5-bisphosphate phosphodiesterase delta-3 OS=Homo sapiens GN=PLCD3 PE=1 SV=3	7.4	5	0.038	AQQLIQTYELNETAK+DGASLSPATLFIQIR+NLDLAAPTAEEAQR+QETDYVLNNGFNPR
857a	sp|Q8IZ07|AN13A_HUMAN	1.0000	Ankyrin repeat domain-containing protein 13A OS=Homo sapiens GN=ANKRD13A PE=1 SV=3	11.5	5	0.031	DYHNTSMALEGVPELLQK+ELQGQNVEAVDPR+SQELSGPASNGGISQTNTYDAQYER+VYTVNNVNVITK
849a	sp|Q8IVL6|P3H3_HUMAN	1.0000	Prolyl 3-hydroxylase 3 OS=Homo sapiens GN=P3H3 PE=1 SV=1	10.7	5	0.039	AGTVGSQGAKLLLEVSER+ALNQYQAQLGEPRPGLGPR+AYAAGAWAPAVALLR+FEGLTVLK+LVAFSSGVENPHGVWAVTR
847a	sp|Q8IV08|PLD3_HUMAN	1.0000	Phospholipase D3 OS=Homo sapiens GN=PLD3 PE=1 SV=1	9.8	5	0.039	ALLNVVDNAR+IAVSKPSGPQPQADLQALLQSGAQVR+LFVVPADEAQAR
841a	sp|Q86X29-3|LSR_HUMAN sp|Q86X29-4|LSR_HUMAN sp|Q86X29-5|LSR_HUMAN sp|Q86X29-6|LSR_HUMAN sp|Q86X29|LSR_HUMAN tr|S4R3V8|S4R3V8_HUMAN	1.0000	Isoform of Q86X29, Isoform 3 of Lipolysis-stimulated lipoprotein receptor OS=Homo sapiens GN=LSR;Isoform of Q86X29, Isoform 4 of Lipolysis-stimulated lipoprotein receptor OS=Homo sapiens GN=LSR;Isoform of Q86X29, Isoform 5 of Lipolysis-stimulated lipoprotein receptor OS=Homo sapiens GN=LSR;Isoform of Q86X29, Isoform 6 of Lipolysis-stimulated lipoprotein receptor OS=Homo sapiens GN=LSR;Lipolysis-s…	15.8	5	0.038	AMSEVTSLHEDDWR+ELANFDPSRPGPPSGR+QGNAVTLGDYYQGR+SSSAGGQGSYVPLLR+SVDALDDLTPPSTAESGSR
836a	sp|Q86W42-3|THOC6_HUMAN sp|Q86W42|THOC6_HUMAN	1.0000	Isoform of Q86W42, Isoform 3 of THO complex subunit 6 homolog OS=Homo sapiens GN=THOC6;THO complex subunit 6 homolog OS=Homo sapiens GN=THOC6 PE=1 SV=1	15.2	5	0.037	AVPLAVPLGQTEVFQALQR+TSLEVPEINALLLVPK+VDVFTNLGYR
93	sp|P62841|RS15_HUMAN tr|A0A0B4J2B4|A0A0B4J2B4_HUMAN tr|K7EJ78|K7EJ78_HUMAN tr|K7ELC2|K7ELC2_HUMAN tr|K7EM56|K7EM56_HUMAN tr|K7EQJ5|K7EQJ5_HUMAN tr|S4R417|S4R417_HUMAN tr|S4R456|S4R456_HUMAN	1.0000	40S ribosomal protein S15 OS=Homo sapiens GN=RPS15 PE=1 SV=2;Isoform of P62841, 40S ribosomal protein S15 OS=Homo sapiens GN=RPS15 PE=1 SV=1;Isoform of P62841, 40S ribosomal protein S15 OS=Homo sapiens GN=RPS15 PE=1 SV=2;Isoform of P62841, 40S ribosomal protein S15 OS=Homo sapiens GN=RPS15 PE=1 SV=1;Isoform of P62841, 40S ribosomal protein S15 OS=Homo sapiens GN=RPS15 PE=1 SV=2;Isoform of P62841,…	27.7	5	0.036	DMIILPEMVGSMVGVYNGK+EAPPMEKPEVVK
828a	sp|Q7Z7K6-3|CENPV_HUMAN	1.0000	Isoform of Q7Z7K6, Isoform 3 of Centromere protein V OS=Homo sapiens GN=CENPV	28.7	5	0.038	AQEEGPGEPPPPELALLPPPPPPPPTPATPTSSASNLDLGEQR+SGASAAPAASAAAALAPSATR+SMVTEEFNGSDWEK
818a	sp|Q6YP21-3|KAT3_HUMAN sp|Q6YP21|KAT3_HUMAN	1.0000	Isoform of Q6YP21, Isoform 3 of Kynurenine--oxoglutarate transaminase 3 OS=Homo sapiens GN=CCBL2;Kynurenine--oxoglutarate transaminase 3 OS=Homo sapiens GN=CCBL2 PE=1 SV=1	13.6	5	0.032	DSTLDAAEEIIK+LAADPSVVNLGQGFPDISPPTYVKEELSK+WSSSDWTLDPQELESK
812a	sp|Q6R327-3|RICTR_HUMAN sp|Q6R327|RICTR_HUMAN	1.0000	Isoform of Q6R327, Isoform 3 of Rapamycin-insensitive companion of mTOR OS=Homo sapiens GN=RICTOR;Rapamycin-insensitive companion of mTOR OS=Homo sapiens GN=RICTOR PE=1 SV=1	4.7	5	0.038	AFAHDAGGLPSGTGGLVK+ALSYASLDKEDLLSPINQNTLQR+ILNSLTLPNKK+SNSVSLVPPGSSHTLPR+YLIQDSSILQK
809a	sp|Q6PJG6|BRAT1_HUMAN	1.0000	BRCA1-associated ATM activator 1 OS=Homo sapiens GN=BRAT1 PE=1 SV=2	7.6	5	0.036	DGHADAAQDTEQFVATVLQAASR+GSPNTASAEATLPR+SLDLEGLR+SPVFSSSDGSLWETVAR
805a	sp|Q6P444|MTFR2_HUMAN	1.0000	Mitochondrial fission regulator 2 OS=Homo sapiens GN=MTFR2 PE=1 SV=2	13.5	5	0.032	LVRDPLSPAVR+NSTNSSSFGLSDER+SQIAAIVEMQELK+SWESSPFSSPETSR
803a	sp|Q6P2H3-2|CEP85_HUMAN sp|Q6P2H3|CEP85_HUMAN	1.0000	Isoform of Q6P2H3, Isoform 2 of Centrosomal protein of 85 kDa OS=Homo sapiens GN=CEP85;Centrosomal protein of 85 kDa OS=Homo sapiens GN=CEP85 PE=1 SV=1	9.2	5	0.030	GSSLGTEWQTPVISEPFR+LSASEVEVQLIR+SQVQSLEQEVAQEEGTSQALREEAQRR+YLADLPTLEDHQK
798a	sp|Q6NZ67|MZT2B_HUMAN sp|Q6P582|MZT2A_HUMAN tr|B8ZZ87|B8ZZ87_HUMAN tr|H7C173|H7C173_HUMAN tr|H7C202|H7C202_HUMAN	1.0000	Mitotic-spindle organizing protein 2B OS=Homo sapiens GN=MZT2B PE=1 SV=1;Mitotic-spindle organizing protein 2A OS=Homo sapiens GN=MZT2A PE=1 SV=2;Isoform of Q6NZ67, Mitotic-spindle organizing protein 2B OS=Homo sapiens GN=MZT2B PE=1 SV=1;Isoform of Q6NZ67, Mitotic-spindle organizing protein 2B (Fragment) OS=Homo sapiens GN=MZT2B PE=1 SV=1;Isoform of Q6P582, Mitotic-spindle organizing protein 2A (…	34.4	5	0.037	ILVDLLK+LASEPQDPAAVSLPTSSVPETR+LNVAPLAVFQMLK
765a	sp|Q2NL68-2|PRSR3_HUMAN sp|Q2NL68|PRSR3_HUMAN tr|A0A087WZB3|A0A087WZB3_HUMAN	1.0000	Isoform of Q2NL68, Isoform 2 of Proline and serine-rich protein 3 OS=Homo sapiens GN=PROSER3;Proline and serine-rich protein 3 OS=Homo sapiens GN=PROSER3 PE=2 SV=1;Isoform of Q2NL68, Proline and serine-rich protein 3 OS=Homo sapiens GN=PROSER3 PE=1 SV=1	17.3	5	0.038	APASPAPAQAQTPTPAPAPASSQAPLRPEDDILYQWR+SLPVFSIQDSPFGDAPLGR
751a	sp|Q15477|SKIV2_HUMAN	1.0000	Helicase SKI2W OS=Homo sapiens GN=SKIV2L PE=1 SV=3	3.9	5	0.037	ASSLEDLVLK+DLLPGEYVQMAGR+LVLPPPDPLDLPLR+TLGYVDEAGTVK
730a	sp|Q14938-3|NFIX_HUMAN sp|Q14938-4|NFIX_HUMAN sp|Q14938-5|NFIX_HUMAN sp|Q14938-6|NFIX_HUMAN sp|Q14938|NFIX_HUMAN tr|K7EN08|K7EN08_HUMAN	1.0000	Isoform of Q14938, Isoform 3 of Nuclear factor 1 X-type OS=Homo sapiens GN=NFIX;Isoform of Q14938, Isoform 4 of Nuclear factor 1 X-type OS=Homo sapiens GN=NFIX;Isoform of Q14938, Isoform 5 of Nuclear factor 1 X-type OS=Homo sapiens GN=NFIX;Isoform of Q14938, Isoform 6 of Nuclear factor 1 X-type OS=Homo sapiens GN=NFIX;Nuclear factor 1 X-type OS=Homo sapiens GN=NFIX PE=1 SV=2;Isoform of Q14938, Nu…	16.4	5	0.029	AVKDELLGEKPEIK+GIPLESTDGER+SIDDSEMESPVDDVFYPGTGR+SPAAGSSQSSGWPNDVDAGPASLKK
729a	sp|Q14697-2|GANAB_HUMAN sp|Q14697|GANAB_HUMAN tr|E9PKU7|E9PKU7_HUMAN tr|F5H6X6|F5H6X6_HUMAN	1.0000	Isoform of Q14697, Isoform 2 of Neutral alpha-glucosidase AB OS=Homo sapiens GN=GANAB;Neutral alpha-glucosidase AB OS=Homo sapiens GN=GANAB PE=1 SV=3;Isoform of Q14697, Neutral alpha-glucosidase AB OS=Homo sapiens GN=GANAB PE=1 SV=1;Isoform of Q14697, Neutral alpha-glucosidase AB OS=Homo sapiens GN=GANAB PE=1 SV=1	9.0	5	0.040	HHGPQTLYLPVTLSSIPVFQR+LSVSGRDENSVELTMAEGPYK+MMDYLQGSGETPQTDVR+VVIIGAGKPAAVVLQTK
727a	sp|Q14671-2|PUM1_HUMAN sp|Q14671-3|PUM1_HUMAN sp|Q14671-4|PUM1_HUMAN sp|Q14671|PUM1_HUMAN tr|E9PR38|E9PR38_HUMAN tr|H0YEH2|H0YEH2_HUMAN tr|Q5T1Z4|Q5T1Z4_HUMAN tr|Q5T1Z8|Q5T1Z8_HUMAN	1.0000	Isoform of Q14671, Isoform 2 of Pumilio homolog 1 OS=Homo sapiens GN=PUM1;Isoform of Q14671, Isoform 3 of Pumilio homolog 1 OS=Homo sapiens GN=PUM1;Isoform of Q14671, Isoform 4 of Pumilio homolog 1 OS=Homo sapiens GN=PUM1;Pumilio homolog 1 OS=Homo sapiens GN=PUM1 PE=1 SV=3;Isoform of Q14671, Pumilio homolog 1 OS=Homo sapiens GN=PUM1 PE=1 SV=1;Isoform of Q14671, Pumilio homolog 1 (Fragment) OS=Hom…	5.3	5	0.038	EIAGHIMEFSQDQHGSR+SASSASSLFSPSSTLFSSSR+SQDDAMVDYFFQR
725a	sp|Q14574-2|DSC3_HUMAN sp|Q14574|DSC3_HUMAN	1.0000	Isoform of Q14574, Isoform 3B of Desmocollin-3 OS=Homo sapiens GN=DSC3;Desmocollin-3 OS=Homo sapiens GN=DSC3 PE=1 SV=3	8.7	5	0.031	GVDKEPLNLFYIER+GWITIDEISGSIITSK+NAGFQEYTIPITVK+QVNLEIGVNNEAPFAR+YTYSEWHSFTQPR
720a	sp|Q14165|MLEC_HUMAN	1.0000	Malectin OS=Homo sapiens GN=MLEC PE=1 SV=1	17.1	5	0.038	FAEVYFAQSQQK+KEEEEEEEEYDEGSNLKK+LYIEFVK+SNPEDQILYQTER
719b	sp|Q9BTT6|LRRC1_HUMAN	1.0000	Leucine-rich repeat-containing protein 1 OS=Homo sapiens GN=LRRC1 PE=1 SV=1	14.9	5	0.030	ALQVADFSGNPLTR+ELPEQFFQLVK+LGLSDNEIQR+LLHLPLSLTALK+LPPEIANFMQLVELDVSR+SLEELLLDANQLR
717a	sp|Q14142-3|TRI14_HUMAN sp|Q14142|TRI14_HUMAN	1.0000	Isoform of Q14142, Isoform 3 of Tripartite motif-containing protein 14 OS=Homo sapiens GN=TRIM14;Tripartite motif-containing protein 14 OS=Homo sapiens GN=TRIM14 PE=2 SV=2	10.6	5	0.037	FDALWQVLAR+GLVEAVESTLQTPLDIR+QQHIDNITQIEDATEK
696a	sp|Q13393-2|PLD1_HUMAN sp|Q13393|PLD1_HUMAN	1.0000	Isoform of Q13393, Isoform PLD1B of Phospholipase D1 OS=Homo sapiens GN=PLD1;Phospholipase D1 OS=Homo sapiens GN=PLD1 PE=1 SV=1	7.9	5	0.037	ELHFEGEEVDYDVSPSDPK+IAADMSNIIENLDTR+SLSYPFLLPK+VVLGYLDDPSEDIQDPVSDKFFK+YQVPGSVHANVQLLR
690a	sp|Q13242|SRSF9_HUMAN	1.0000	Serine/arginine-rich splicing factor 9 OS=Homo sapiens GN=SRSF9 PE=1 SV=1	31.7	5	0.038	DLEDLFYK+FEDPRDAEDAIYGR+HGLVPFAFVR+IYVGNLPTDVR+LRVEFPR+VLVSGLPPSGSWQDLKDHMR
678a	sp|Q12906-2|ILF3_HUMAN sp|Q12906-3|ILF3_HUMAN sp|Q12906-4|ILF3_HUMAN sp|Q12906-5|ILF3_HUMAN sp|Q12906-6|ILF3_HUMAN sp|Q12906-7|ILF3_HUMAN sp|Q12906|ILF3_HUMAN	1.0000	Isoform of Q12906, Isoform 2 of Interleukin enhancer-binding factor 3 OS=Homo sapiens GN=ILF3;Isoform of Q12906, Isoform 3 of Interleukin enhancer-binding factor 3 OS=Homo sapiens GN=ILF3;Isoform of Q12906, Isoform 4 of Interleukin enhancer-binding factor 3 OS=Homo sapiens GN=ILF3;Isoform of Q12906, Isoform 5 of Interleukin enhancer-binding factor 3 OS=Homo sapiens GN=ILF3;Isoform of Q12906, Isof…	10.6	5	0.032	HSSVYPTQEELEAVQNMVSHTER+VLAGETLSVNDPPDVLDR+VLGMDPLPSK+VLQDMGLPTGAEGR+VPTWGPLR
76	sp|P52429|DGKE_HUMAN tr|I3L112|I3L112_HUMAN	1.0000	Diacylglycerol kinase epsilon OS=Homo sapiens GN=DGKE PE=1 SV=1;Isoform of P52429, Diacylglycerol kinase (Fragment) OS=Homo sapiens GN=DGKE PE=1 SV=1	13.2	5	0.037	AVYLFYGTK+ILLNPVQVFDVTK+LWEGMGDETYPLAR+NVMEADGIKLDR+QWTPLIILANSR
674a	sp|Q12800-2|TFCP2_HUMAN sp|Q12800-3|TFCP2_HUMAN sp|Q12800-4|TFCP2_HUMAN sp|Q12800|TFCP2_HUMAN	1.0000	Isoform of Q12800, Isoform 2 of Alpha-globin transcription factor CP2 OS=Homo sapiens GN=TFCP2;Isoform of Q12800, Isoform 3 of Alpha-globin transcription factor CP2 OS=Homo sapiens GN=TFCP2;Isoform of Q12800, Isoform 4 of Alpha-globin transcription factor CP2 OS=Homo sapiens GN=TFCP2;Alpha-globin transcription factor CP2 OS=Homo sapiens GN=TFCP2 PE=1 SV=2	14.2	5	0.037	ANPTQLNTVEFLWDPAKR+ILDIDIPMSVGIIDPR+LFTNFSGADLLK+LHDETLTYLNQGQSYEIR
672a	sp|Q12788|TBL3_HUMAN tr|J3KNP2|J3KNP2_HUMAN	1.0000	Transducin beta-like protein 3 OS=Homo sapiens GN=TBL3 PE=1 SV=2;Isoform of Q12788, Transducin beta-like protein 3 (Fragment) OS=Homo sapiens GN=TBL3 PE=1 SV=1	11.3	5	0.037	DVTEAEQAEEQARQEEQVVR+NTAPDNGPILLQAQTTQR+SPGLYFLTAGDQGTLR+TVPVFESVEAAVLLPEEPVSQLGVK
654b	sp|P08237-2|PFKAM_HUMAN sp|P08237-3|PFKAM_HUMAN sp|P08237|PFKAM_HUMAN	1.0000	Isoform of P08237, Isoform 2 of ATP-dependent 6-phosphofructokinase, muscle type OS=Homo sapiens GN=PFKM;Isoform of P08237, Isoform 3 of ATP-dependent 6-phosphofructokinase, muscle type OS=Homo sapiens GN=PFKM;ATP-dependent 6-phosphofructokinase, muscle type OS=Homo sapiens GN=PFKM PE=1 SV=2	10.0	5	0.026	AIAVLTSGGDAQGMNAAVR+GQIEEAGWSYVGGWTGQGGSK+IMEIVDAITTTAQSHQR+IPKEQWWLK+TFVLEVMGR
651a	sp|Q00610-2|CLH1_HUMAN sp|Q00610|CLH1_HUMAN tr|A0A087WVQ6|A0A087WVQ6_HUMAN	1.0000	Isoform of Q00610, Isoform 2 of Clathrin heavy chain 1 OS=Homo sapiens GN=CLTC;Clathrin heavy chain 1 OS=Homo sapiens GN=CLTC PE=1 SV=5;Isoform of Q00610, Clathrin heavy chain OS=Homo sapiens GN=CLTC PE=1 SV=1	3.7	5	0.036	ISGETIFVTAPHEATAGIIGVNR+LLLPWLEAR+NLQNLLILTAIK+TSIDAYDNFDNISLAQR
72	sp|P49815-2|TSC2_HUMAN sp|P49815-3|TSC2_HUMAN sp|P49815-4|TSC2_HUMAN sp|P49815-5|TSC2_HUMAN sp|P49815-6|TSC2_HUMAN sp|P49815-7|TSC2_HUMAN sp|P49815|TSC2_HUMAN tr|H3BMQ0|H3BMQ0_HUMAN	1.0000	Isoform of P49815, Isoform 2 of Tuberin OS=Homo sapiens GN=TSC2;Isoform of P49815, Isoform 3 of Tuberin OS=Homo sapiens GN=TSC2;Isoform of P49815, Isoform 4 of Tuberin OS=Homo sapiens GN=TSC2;Isoform of P49815, Isoform 5 of Tuberin OS=Homo sapiens GN=TSC2;Isoform of P49815, Isoform 6 of Tuberin OS=Homo sapiens GN=TSC2;Isoform of P49815, Isoform 7 of Tuberin OS=Homo sapiens GN=TSC2;Tuberin OS=Homo…	3.9	5	0.031	EAPAKLESQAGQQVSR+LVTVTTSVGTGTR+SLSVPAASTAKPPPLPR+VGALDVPASQFLGSATSPGPR
630a	sp|P62826|RAN_HUMAN tr|B5MDF5|B5MDF5_HUMAN tr|J3KQE5|J3KQE5_HUMAN	1.0000	GTP-binding nuclear protein Ran OS=Homo sapiens GN=RAN PE=1 SV=3;Isoform of P62826, GTP-binding nuclear protein Ran OS=Homo sapiens GN=RAN PE=1 SV=1;Isoform of P62826, GTP-binding nuclear protein Ran (Fragment) OS=Homo sapiens GN=RAN PE=1 SV=1	17.1	5	0.038	KKNLQYYDISAK+LVLVGDGGTGK+NLQYYDISAK+SNYNFEKPFLWLAR
627a	sp|P62424|RL7A_HUMAN	1.0000	60S ribosomal protein L7a OS=Homo sapiens GN=RPL7A PE=1 SV=2	20.7	5	0.033	HWGGNVLGPK+KVVNPLFEK+LKVPPAINQFTQALDR+NFGIGQDIQPK+VAPAPAVVK
622a	sp|P62269|RS18_HUMAN	1.0000	40S ribosomal protein S18 OS=Homo sapiens GN=RPS18 PE=1 SV=3	20.4	5	0.033	AGELTEDEVER+IAFAITAIK+IPDWFLNR+QYKIPDWFLNR
620e	sp|P27348|1433T_HUMAN	1.0000	14-3-3 protein theta OS=Homo sapiens GN=YWHAQ PE=1 SV=1	20.8	5	0.024	AVTEQGAELSNEER+DSTLIMQLLR+NLLSVAYK+QTIDNSQGAYQEAFDISKK
620d	sp|Q04917|1433F_HUMAN	1.0000	14-3-3 protein eta OS=Homo sapiens GN=YWHAH PE=1 SV=4	20.7	5	0.019	AVTELNEPLSNEDR+AVTELNEPLSNEDRNLLSVAYK+DSTLIMQLLR+NLLSVAYK+NSVVEASEAAYKEAFEISK
68	sp|P48643-2|TCPE_HUMAN sp|P48643|TCPE_HUMAN tr|B7ZAR1|B7ZAR1_HUMAN tr|E7ENZ3|E7ENZ3_HUMAN tr|E9PCA1|E9PCA1_HUMAN	1.0000	Isoform of P48643, Isoform 2 of T-complex protein 1 subunit epsilon OS=Homo sapiens GN=CCT5;T-complex protein 1 subunit epsilon OS=Homo sapiens GN=CCT5 PE=1 SV=1;Isoform of P48643, T-complex protein 1 subunit epsilon OS=Homo sapiens GN=CCT5 PE=1 SV=1;Isoform of P48643, T-complex protein 1 subunit epsilon OS=Homo sapiens GN=CCT5 PE=1 SV=1;Isoform of P48643, T-complex protein 1 subunit epsilon OS=H…	14.1	5	0.036	IADGYEQAAR+ISDSVLVDIKDTEPLIQTAK+LGFAGLVQEISFGTTK+WVGGPEIELIAIATGGR
596a	sp|P54619-2|AAKG1_HUMAN sp|P54619-3|AAKG1_HUMAN sp|P54619|AAKG1_HUMAN	1.0000	Isoform of P54619, Isoform 2 of 5'-AMP-activated protein kinase subunit gamma-1 OS=Homo sapiens GN=PRKAG1;Isoform of P54619, Isoform 3 of 5'-AMP-activated protein kinase subunit gamma-1 OS=Homo sapiens GN=PRKAG1;5'-AMP-activated protein kinase subunit gamma-1 OS=Homo sapiens GN=PRKAG1 PE=1 SV=1	26.8	5	0.036	KAFFALVTNGVRAAPLWDSK+LVVFDTSLQVK+LVVVDENDVVK+SLEELQIGTYANIAMVR+TYNNLDVSVTK+VSALPVVDEK
588a	sp|P52294|IMA5_HUMAN	1.0000	Importin subunit alpha-5 OS=Homo sapiens GN=KPNA1 PE=1 SV=3	14.7	5	0.027	EAAWAITNATSGGSAEQIK+IVQVALNGLENILR+LLSKEPNPPIDEVISTPGVVAR+SPEQQLSATQK+SYKNKSLNPDEMR
574a	sp|P50213-2|IDH3A_HUMAN sp|P50213|IDH3A_HUMAN tr|H0YL72|H0YL72_HUMAN tr|H0YMU3|H0YMU3_HUMAN	1.0000	Isoform of P50213, Isoform 2 of Isocitrate dehydrogenase [NAD] subunit alpha, mitochondrial OS=Homo sapiens GN=IDH3A;Isocitrate dehydrogenase [NAD] subunit alpha, mitochondrial OS=Homo sapiens GN=IDH3A PE=1 SV=1;Isoform of P50213, Isocitrate dehydrogenase [NAD] subunit alpha, mitochondrial OS=Homo sapiens GN=IDH3A PE=1 SV=1;Isoform of P50213, Isocitrate dehydrogenase [NAD] subunit alpha, mitochon…	25.7	5	0.031	ENTEGEYSGIEHVIVDGVVQSIK+IAEFAFEYAR+TPYTDVNIVTIR
63	sp|P41743|KPCI_HUMAN	1.0000	Protein kinase C iota type OS=Homo sapiens GN=PRKCI PE=1 SV=2	10.4	5	0.037	ASSSLGLQDFDLLR+DLKLDNVLLDSEGHIK+ELVNDDEDIDWVQTEK+FYSAEISLALNYLHER
522a	sp|P36542|ATPG_HUMAN	1.0000	ATP synthase subunit gamma, mitochondrial OS=Homo sapiens GN=ATP5C1 PE=1 SV=1	20.5	5	0.038	ELIEIISGAAALD+HLLIGVSSDR+IYGLGSLALYEK+NASEMIDKLTLTFNR+THSDQFLVAFK
516a	sp|P35250|RFC2_HUMAN	1.0000	Replication factor C subunit 2 OS=Homo sapiens GN=RFC2 PE=1 SV=3	22.3	5	0.039	EGNVPNIIIAGPPGTGK+IIILDEADSMTDGAQQALRR+LNEIVGNEDTVSR+LTDAQILTR+VPYTDDGLEAIIFTAQGDMR
511a	sp|P34897-3|GLYM_HUMAN sp|P34897|GLYM_HUMAN	1.0000	Isoform of P34897, Isoform 3 of Serine hydroxymethyltransferase, mitochondrial OS=Homo sapiens GN=SHMT2;Serine hydroxymethyltransferase, mitochondrial OS=Homo sapiens GN=SHMT2 PE=1 SV=3	17.2	5	0.037	GWTGQESLSDSDPEMWELLQR+GYSLVSGGTDNHLVLVDLRPK+LIIAGTSAYAR+TGLIDYNQLALTAR+VVDFIDEGVNIGLEVK
489a	sp|P26196|DDX6_HUMAN	1.0000	Probable ATP-dependent RNA helicase DDX6 OS=Homo sapiens GN=DDX6 PE=1 SV=2	14.1	5	0.037	GPVKPTGGPGGGGTQTQQQMNQLK+LDDTVHVVIATPGR+SGAYLIPLLER+SIEEQLGTEIKPIPSNIDK
467a	sp|P19367-2|HXK1_HUMAN sp|P19367-3|HXK1_HUMAN sp|P19367-4|HXK1_HUMAN sp|P19367|HXK1_HUMAN	1.0000	Isoform of P19367, Isoform 2 of Hexokinase-1 OS=Homo sapiens GN=HK1;Isoform of P19367, Isoform 3 of Hexokinase-1 OS=Homo sapiens GN=HK1;Isoform of P19367, Isoform 4 of Hexokinase-1 OS=Homo sapiens GN=HK1;Hexokinase-1 OS=Homo sapiens GN=HK1 PE=1 SV=3	7.6	5	0.039	FLSQIESDRLALLQVR+GDFIALDLGGSSFR+GKFNTSDVSAIEK+LVDEYSLNAGK+SANLVAATLGAILNR
455a	sp|P15880|RS2_HUMAN tr|E9PQD7|E9PQD7_HUMAN tr|H0YEN5|H0YEN5_HUMAN	1.0000	40S ribosomal protein S2 OS=Homo sapiens GN=RPS2 PE=1 SV=2;Isoform of P15880, 40S ribosomal protein S2 OS=Homo sapiens GN=RPS2 PE=1 SV=1;Isoform of P15880, 40S ribosomal protein S2 (Fragment) OS=Homo sapiens GN=RPS2 PE=1 SV=1	28.2	5	0.038	ATFDAISK+GTGIVSAPVPK+SLEEIYLFSLPIK+SPYQEFTDHLVK+TYSYLTPDLWK
435a	sp|P0DN76|U2AF5_HUMAN sp|Q01081|U2AF1_HUMAN	1.0000	Splicing factor U2AF 35 kDa subunit-like protein OS=Homo sapiens GN=U2AF1L5 PE=3 SV=1;Splicing factor U2AF 35 kDa subunit OS=Homo sapiens GN=U2AF1 PE=1 SV=3	16.2	5	0.031	AVIDLNNR+NPQNSSQSADGLR+WFNGQPIHAELSPVTDFR
397a	sp|O95817|BAG3_HUMAN	1.0000	BAG family molecular chaperone regulator 3 OS=Homo sapiens GN=BAG3 PE=1 SV=3	12.9	5	0.032	EGHPVYPQLRPGYIPIPVLHEGAENR+ELLALDSVDPEGR+EVDSKPVSQKPPPPSEKVEVK+VQGLEQAVDNFEGK
349a	sp|O43819|SCO2_HUMAN	1.0000	Protein SCO2 homolog, mitochondrial OS=Homo sapiens GN=SCO2 PE=1 SV=3	16.2	5	0.029	QAAVGQGDFHLLDHR+QGPAETGGQGQPQGPGLR+SAEQISDSVR
348a	sp|O43813|LANC1_HUMAN	1.0000	LanC-like protein 1 OS=Homo sapiens GN=LANCL1 PE=1 SV=1	15.5	5	0.029	AFPNPYADYNK+ARFPAFEL+IGYIYALLFVNK+IRELLQQMER+SITFLCGDAGPLAVAAVLYHK
342a	sp|O43427-2|FIBP_HUMAN sp|O43427|FIBP_HUMAN	1.0000	Isoform of O43427, Isoform Short of Acidic fibroblast growth factor intracellular-binding protein OS=Homo sapiens GN=FIBP;Acidic fibroblast growth factor intracellular-binding protein OS=Homo sapiens GN=FIBP PE=1 SV=3	17.4	5	0.036	DLFVDLVEK+GSLVDNIQQHFLLSDR+LGVFSEMEANFK+LWLDGYSVTDAVALR+YYAFDEAFVR
341a	sp|O43318-2|M3K7_HUMAN sp|O43318|M3K7_HUMAN tr|Q9UG54|Q9UG54_HUMAN	1.0000	Isoform of O43318, Isoform 1A of Mitogen-activated protein kinase kinase kinase 7 OS=Homo sapiens GN=MAP3K7;Mitogen-activated protein kinase kinase kinase 7 OS=Homo sapiens GN=MAP3K7 PE=1 SV=1;Isoform of O43318, Mitogen-activated protein kinase kinase kinase 7 OS=Homo sapiens GN=DKFZp586F0420 PE=1 SV=1	19.6	5	0.035	KQELVAELDQDEKDQQNTSR+RRSIQDLTVTGTEPGQVSSR+VQTEIALLLQR
338a	sp|O43264|ZW10_HUMAN	1.0000	Centromere/kinetochore protein zw10 homolog OS=Homo sapiens GN=ZW10 PE=1 SV=3	7.4	5	0.038	DSVVLSLLK+LQQYEEIIQSTEEFENALK+NLMTSEIHNTVK+TVMDEGPQVFAPLSEESK
334a	sp|O15460-2|P4HA2_HUMAN sp|O15460|P4HA2_HUMAN	1.0000	Isoform of O15460, Isoform IIa of Prolyl 4-hydroxylase subunit alpha-2 OS=Homo sapiens GN=P4HA2;Prolyl 4-hydroxylase subunit alpha-2 OS=Homo sapiens GN=P4HA2 PE=1 SV=1	12.6	5	0.036	APQLLIAPFKEEDEWDSPHIVR+QFFPTDEDEIGAAK+SAADAEGYLAHPVNAYK+SSWLEEDDDPVVAR
332a	sp|O15371-3|EIF3D_HUMAN sp|O15371|EIF3D_HUMAN	1.0000	Isoform of O15371, Isoform 3 of Eukaryotic translation initiation factor 3 subunit D OS=Homo sapiens GN=EIF3D;Eukaryotic translation initiation factor 3 subunit D OS=Homo sapiens GN=EIF3D PE=1 SV=1	17.8	5	0.036	GAVIATELKNNSYK+SDWEVKEEMDFPQLMK+SVYSWDIVVQR+YNFPNPNPFVEDDMDKNEIASVAYR+YSSQFGGGSQYAYFHEEDESSFQLVDTAR
319a	sp|O14735-3|CDIPT_HUMAN sp|O14735|CDIPT_HUMAN tr|B3KY94|B3KY94_HUMAN	1.0000	Isoform of O14735, Isoform 3 of CDP-diacylglycerol--inositol 3-phosphatidyltransferase OS=Homo sapiens GN=CDIPT;CDP-diacylglycerol--inositol 3-phosphatidyltransferase OS=Homo sapiens GN=CDIPT PE=1 SV=1;Isoform of O14735, CDP-diacylglycerol--inositol 3-phosphatidyltransferase OS=Homo sapiens GN=CDIPT PE=1 SV=1	28.0	5	0.037	MGLWVTAPIALLK+MIDLSGNPVLR+NMAALDAADR+SLISVIHLITAAR
311a	sp|O00505|IMA4_HUMAN	1.0000	Importin subunit alpha-4 OS=Homo sapiens GN=KPNA3 PE=1 SV=2	10.7	5	0.036	EAAWAISNLTISGR+LLSSDRNPPIDDLIK+NVPQEESLEDSDVDADFK+SGILPILVK
32	sp|O94832|MYO1D_HUMAN tr|J3QRN6|J3QRN6_HUMAN tr|K7EIG7|K7EIG7_HUMAN	1.0000	Unconventional myosin-Id OS=Homo sapiens GN=MYO1D PE=1 SV=2;Isoform of O94832, Unconventional myosin-Id OS=Homo sapiens GN=MYO1D PE=1 SV=1;Isoform of O94832, Unconventional myosin-Id OS=Homo sapiens GN=MYO1D PE=1 SV=1	5.9	5	0.037	AWEGNYLASKPDTPQTSGTFVPVANELK+IGELVGVLVNHFK+VTDEMFLEALNSK
277	sp|Q9Y3I0|RTCB_HUMAN	1.0000	tRNA-splicing ligase RtcB homolog OS=Homo sapiens GN=RTCB PE=1 SV=1	14.9	5	0.039	GMAAAGNYAWVNR+LMFEELR+QIGNVAALPGIVHR+SYNDELQFLEK+TNLDESDVQPVKEQLAQAMFDHIPVGVGSK
270	sp|Q9Y2U8|MAN1_HUMAN	1.0000	Inner nuclear membrane protein Man1 OS=Homo sapiens GN=LEMD3 PE=1 SV=2	6.4	5	0.036	GTGVSEDGELSIENPFGETFGK+IYSNSLPPSAAVAASSSLR+VLLGFSSDESDVEASPR
269	sp|Q9Y2T2|AP3M1_HUMAN	1.0000	AP-3 complex subunit mu-1 OS=Homo sapiens GN=AP3M1 PE=1 SV=1	15.3	5	0.037	GLVNLQSGAPKPEENPSLNIQFK+SVVNSITGSSNVGDTLPTGQLSNIPWR+SVVNSITGSSNVGDTLPTGQLSNIPWRR+TIEGITVTVHMPK
268	sp|Q9Y2L9-2|LRCH1_HUMAN sp|Q9Y2L9-3|LRCH1_HUMAN sp|Q9Y2L9|LRCH1_HUMAN	1.0000	Isoform of Q9Y2L9, Isoform 2 of Leucine-rich repeat and calponin homology domain-containing protein 1 OS=Homo sapiens GN=LRCH1;Isoform of Q9Y2L9, Isoform 3 of Leucine-rich repeat and calponin homology domain-containing protein 1 OS=Homo sapiens GN=LRCH1;Leucine-rich repeat and calponin homology domain-containing protein 1 OS=Homo sapiens GN=LRCH1 PE=1 SV=3	9.6	5	0.031	ALEEAANSGGLNLSAR+EAVDLLQDPNGLSTDITER+SVASIHVPSPAVPK+TAAPGHDLSDTVQADLSK
266	sp|Q9Y262-2|EIF3L_HUMAN sp|Q9Y262|EIF3L_HUMAN tr|B0QY89|B0QY89_HUMAN tr|B0QY90|B0QY90_HUMAN	1.0000	Isoform of Q9Y262, Isoform 2 of Eukaryotic translation initiation factor 3 subunit L OS=Homo sapiens GN=EIF3L;Eukaryotic translation initiation factor 3 subunit L OS=Homo sapiens GN=EIF3L PE=1 SV=1;Isoform of Q9Y262, Eukaryotic translation initiation factor 3 subunit L OS=Homo sapiens GN=EIF3L PE=1 SV=1;Isoform of Q9Y262, Eukaryotic translation initiation factor 3 subunit L OS=Homo sapiens GN=EIF…	12.7	5	0.036	IDESIHLQLR+LAGFLDLTEQEFR+QLEVYTSGGDPESVAGEYGR+VFSDEVQQQAQLSTIR
264	sp|Q9UPY3-2|DICER_HUMAN sp|Q9UPY3|DICER_HUMAN	1.0000	Isoform of Q9UPY3, Isoform 2 of Endoribonuclease Dicer OS=Homo sapiens GN=DICER1;Endoribonuclease Dicer OS=Homo sapiens GN=DICER1 PE=1 SV=3	2.8	5	0.037	AQTASDAGVGVR+FYVADVYTDLTPLSK+LPSDPFTHLAPK+QQFESVEWYNNR
25	sp|O60583-2|CCNT2_HUMAN sp|O60583|CCNT2_HUMAN	1.0000	Isoform of O60583, Isoform 2 of Cyclin-T2 OS=Homo sapiens GN=CCNT2;Cyclin-T2 OS=Homo sapiens GN=CCNT2 PE=1 SV=2	7.5	5	0.039	HHGPISTTPGIIPQK+QGQSQAASSSSVTSPIK+SPVGLSSDGISSSSSSSR
222	sp|Q9C0H5-2|RHG39_HUMAN sp|Q9C0H5|RHG39_HUMAN	1.0000	Isoform of Q9C0H5, Isoform 2 of Rho GTPase-activating protein 39 OS=Homo sapiens GN=ARHGAP39;Rho GTPase-activating protein 39 OS=Homo sapiens GN=ARHGAP39 PE=1 SV=2	7.9	5	0.031	AFSEDEALAQQENR+TSENQWWELFDPNTSR+VADREPSFLAAQGNGYAPDGPPGVR+VLIQHLDTSFMEGVL+VPTGLEDPHVPASLLK
197	sp|Q96CS3|FAF2_HUMAN	1.0000	FAS-associated factor 2 OS=Homo sapiens GN=FAF2 PE=1 SV=2	17.5	5	0.031	AHPVFYQGTYSQALNDAKR+ESPEKFQIEANFPR+LNEQEGVPSVFNPPPSRPLQVNTADHR+VTDPVGDIVSFMHSFEEK
173	sp|Q8NF37|PCAT1_HUMAN tr|A0A0G2JQ62|A0A0G2JQ62_HUMAN tr|A0A0G2JRI7|A0A0G2JRI7_HUMAN	1.0000	Lysophosphatidylcholine acyltransferase 1 OS=Homo sapiens GN=LPCAT1 PE=1 SV=2;Isoform of Q8NF37, Lysophosphatidylcholine acyltransferase 1 (Fragment) OS=Homo sapiens GN=LPCAT1 PE=1 SV=1;Isoform of Q8NF37, Lysophosphatidylcholine acyltransferase 1 OS=Homo sapiens GN=LPCAT1 PE=1 SV=1	18.8	5	0.033	GLGLKPEKLEK+ITFADFHR+TALGVAELTVTDLFR+TLDTIQLAFK
144	sp|Q5VUJ6-2|LRCH2_HUMAN sp|Q5VUJ6|LRCH2_HUMAN	1.0000	Isoform of Q5VUJ6, Isoform 2 of Leucine-rich repeat and calponin homology domain-containing protein 2 OS=Homo sapiens GN=LRCH2;Leucine-rich repeat and calponin homology domain-containing protein 2 OS=Homo sapiens GN=LRCH2 PE=2 SV=2	9.9	5	0.034	ALEEAGSSGILSLSGR+DFPGSGYDLTDTTQADLSR+NNLHVLPDELGDLPLVK+SVASIHVPSPAVPK+YLFDLPLK
143	sp|Q5TH69|BIG3_HUMAN	1.0000	Brefeldin A-inhibited guanine nucleotide-exchange protein 3 OS=Homo sapiens GN=ARFGEF3 PE=1 SV=3	2.1	5	0.033	LFIQSLEGLLPR+SLSTAPVVQPLSIQDLVR+VLETEAVDQPDVVQR
133	sp|Q504Q3-2|PAN2_HUMAN sp|Q504Q3-3|PAN2_HUMAN sp|Q504Q3|PAN2_HUMAN	1.0000	Isoform of Q504Q3, Isoform 2 of PAB-dependent poly(A)-specific ribonuclease subunit PAN2 OS=Homo sapiens GN=PAN2;Isoform of Q504Q3, Isoform 3 of PAB-dependent poly(A)-specific ribonuclease subunit PAN2 OS=Homo sapiens GN=PAN2;PAB-dependent poly(A)-specific ribonuclease subunit PAN2 OS=Homo sapiens GN=PAN2 PE=1 SV=3	4.6	5	0.031	AITPLQVHVDPAFLR+QIQSLENGILFLTK+TIPEASALGLILADSDEASGK+TIPEASALGLILADSDEASGKGNLAR
130	sp|Q16637-2|SMN_HUMAN sp|Q16637-3|SMN_HUMAN sp|Q16637-4|SMN_HUMAN sp|Q16637|SMN_HUMAN tr|A0A0G2JRX5|A0A0G2JRX5_HUMAN tr|A0A0G2JRY6|A0A0G2JRY6_HUMAN tr|B4DP61|B4DP61_HUMAN tr|E7EQZ4|E7EQZ4_HUMAN tr|H0YBZ9|H0YBZ9_HUMAN	1.0000	Isoform of Q16637, Isoform SMN-delta5 of Survival motor neuron protein OS=Homo sapiens GN=SMN1;Isoform of Q16637, Isoform SMN-delta7 of Survival motor neuron protein OS=Homo sapiens GN=SMN1;Isoform of Q16637, Isoform SMN-delta57 of Survival motor neuron protein OS=Homo sapiens GN=SMN1;Survival motor neuron protein OS=Homo sapiens GN=SMN1 PE=1 SV=1;Isoform of Q16637, Survival motor neuron protein …	12.6	5	0.031	SAPWNSFLPPPPPMPGPR
1147a	tr|H3BTM8|H3BTM8_HUMAN	1.0000	Isoform of P51665, 26S proteasome non-ATPase regulatory subunit 7 OS=Homo sapiens GN=PSMD7 PE=1 SV=1	26.8	5	0.034	DLGLPTEAYISVEEVHDDGTPTSK+TSSTCCQMSACR+VVVHPLVLLSVVDHFNR
123	sp|Q15369-2|ELOC_HUMAN sp|Q15369|ELOC_HUMAN tr|E5RHG8|E5RHG8_HUMAN	1.0000	Isoform of Q15369, Isoform 2 of Transcription elongation factor B polypeptide 1 OS=Homo sapiens GN=TCEB1;Transcription elongation factor B polypeptide 1 OS=Homo sapiens GN=TCEB1 PE=1 SV=1;Isoform of Q15369, Transcription elongation factor B polypeptide 1 (Fragment) OS=Homo sapiens GN=TCEB1 PE=1 SV=1	22.5	5	0.039	AMLSGPGQFAENETNEVNFR
1112a	sp|Q9Y2I1|NISCH_HUMAN	1.0000	Nischarin OS=Homo sapiens GN=NISCH PE=1 SV=3	5.3	5	0.035	LLAAFPGVTPR+SAAIPYWLLLTPQHLNVIK+TLNLAGNLLESLSGLHK+TPGTGGSPQGSFADGQPAER+VPLSTVLLDPTR
1109a	sp|Q9Y295|DRG1_HUMAN	1.0000	Developmentally-regulated GTP-binding protein 1 OS=Homo sapiens GN=DRG1 PE=1 SV=1	15.3	5	0.030	GGGGGGPGEGFDVAK+GQLPDYTSPVVLPYSR+IQLLDLPGIIEGAK+LNSKPPNIGFK
13	sp|O14773-2|TPP1_HUMAN sp|O14773|TPP1_HUMAN tr|A0A0C4DGZ9|A0A0C4DGZ9_HUMAN	1.0000	Isoform of O14773, Isoform 2 of Tripeptidyl-peptidase 1 OS=Homo sapiens GN=TPP1;Tripeptidyl-peptidase 1 OS=Homo sapiens GN=TPP1 PE=1 SV=2;Isoform of O14773, Tripeptidyl-peptidase 1 OS=Homo sapiens GN=TPP1 PE=1 SV=1	14.4	5	0.036	AYPDVAALSDGYWVVSNR+ILSGRPPLGFLNPR+LYQQHGAGLFDVTR
1097a	sp|Q9UL42|PNMA2_HUMAN	1.0000	Paraneoplastic antigen Ma2 OS=Homo sapiens GN=PNMA2 PE=1 SV=2	15.4	5	0.035	LNLFLEK+TPNQDTEFLER+TYQEEGEKVSAYVLR+VIREEEEEEASFENESIEEPEER+WLAESIR
1085a	sp|Q9UHX1-2|PUF60_HUMAN sp|Q9UHX1-3|PUF60_HUMAN sp|Q9UHX1-4|PUF60_HUMAN sp|Q9UHX1-5|PUF60_HUMAN sp|Q9UHX1-6|PUF60_HUMAN sp|Q9UHX1|PUF60_HUMAN tr|A0A0J9YVP6|A0A0J9YVP6_HUMAN tr|A0A0J9YVR6|A0A0J9YVR6_HUMAN tr|A0A0J9YWM1|A0A0J9YWM1_HUMAN tr|A0A0J9YXJ8|A0A0J9YXJ8_HUMAN tr|A0A0J9YXX5|A0A0J9YXX5_HUMAN tr|A0A0J9YYL3|A0A0J9YYL3_HUMAN tr|E9PQ56|E9PQ56_HUMAN tr|H0YEM1|H0YEM1_HUMAN	1.0000	Isoform of Q9UHX1, Isoform 2 of Poly(U)-binding-splicing factor PUF60 OS=Homo sapiens GN=PUF60;Isoform of Q9UHX1, Isoform 3 of Poly(U)-binding-splicing factor PUF60 OS=Homo sapiens GN=PUF60;Isoform of Q9UHX1, Isoform 4 of Poly(U)-binding-splicing factor PUF60 OS=Homo sapiens GN=PUF60;Isoform of Q9UHX1, Isoform 5 of Poly(U)-binding-splicing factor PUF60 OS=Homo sapiens GN=PUF60;Isoform of Q9UHX1, …	13.8	5	0.037	AVTPPMPLLTPATPGGLPPAAAVAAAAATAK+LGLPPLTPEQQEALQK+VGRPSNIGQAQPIIDQLAEEAR
1049a	sp|Q9NXR1-2|NDE1_HUMAN sp|Q9NXR1|NDE1_HUMAN tr|X5DR54|X5DR54_HUMAN	1.0000	Isoform of Q9NXR1, Isoform 2 of Nuclear distribution protein nudE homolog 1 OS=Homo sapiens GN=NDE1;Nuclear distribution protein nudE homolog 1 OS=Homo sapiens GN=NDE1 PE=1 SV=2;Isoform of Q9NXR1, Nuclear distribution protein nudE homolog 1 (Fragment) OS=Homo sapiens GN=NDE1 PE=1 SV=1	15.8	5	0.035	ELEQANDDLER+GLDDSTGGTPLTPAAR+ISALNIVGDLLR+ISALNIVGDLLRK+QISALEDDLAQTK
1048a	sp|Q9NXE4-10|NSMA3_HUMAN sp|Q9NXE4-2|NSMA3_HUMAN sp|Q9NXE4-6|NSMA3_HUMAN sp|Q9NXE4-8|NSMA3_HUMAN tr|H7BXF4|H7BXF4_HUMAN	1.0000	Isoform of Q9NXE4, Isoform 10 of Sphingomyelin phosphodiesterase 4 OS=Homo sapiens GN=SMPD4;Isoform of Q9NXE4, Isoform 2 of Sphingomyelin phosphodiesterase 4 OS=Homo sapiens GN=SMPD4;Isoform of Q9NXE4, Isoform 6 of Sphingomyelin phosphodiesterase 4 OS=Homo sapiens GN=SMPD4;Isoform of Q9NXE4, Isoform 8 of Sphingomyelin phosphodiesterase 4 OS=Homo sapiens GN=SMPD4;Isoform of Q9NXE4, Sphingomyelin p…	14.5	5	0.035	ESFTPTEEHVLVVR+LFTAPTFTGSFLSPWPPAVTDASFK+LFVGFLNR+RFEIEYQGDPELQPIR+WAPFVQENLLMYTK
1043a	sp|Q9NW81-4|AT5SL_HUMAN sp|Q9NW81|AT5SL_HUMAN	1.0000	Isoform of Q9NW81, Isoform 4 of ATP synthase subunit s-like protein OS=Homo sapiens GN=ATP5SL;ATP synthase subunit s-like protein OS=Homo sapiens GN=ATP5SL PE=1 SV=3	14.4	5	0.036	LGAAVAPEGNQK+LKELQSLSLQR+QHGPYGAGAFFILK
1035a	sp|Q9NRA8-2|4ET_HUMAN sp|Q9NRA8-3|4ET_HUMAN sp|Q9NRA8|4ET_HUMAN tr|B1AKL4|B1AKL4_HUMAN	1.0000	Isoform of Q9NRA8, Isoform 2 of Eukaryotic translation initiation factor 4E transporter OS=Homo sapiens GN=EIF4ENIF1;Isoform of Q9NRA8, Isoform 3 of Eukaryotic translation initiation factor 4E transporter OS=Homo sapiens GN=EIF4ENIF1;Eukaryotic translation initiation factor 4E transporter OS=Homo sapiens GN=EIF4ENIF1 PE=1 SV=2;Isoform of Q9NRA8, Eukaryotic translation initiation factor 4E transpo…	9.2	5	0.031	ASEENLLSSSSVPSADRDSSPTTNSK+LKESSHSGVVLSVEEVEAGLK+VISVDELEYRQ+WFGSDVLQQPLPSMPAK
1032a	sp|Q9NPQ8-3|RIC8A_HUMAN sp|Q9NPQ8-4|RIC8A_HUMAN sp|Q9NPQ8|RIC8A_HUMAN	1.0000	Isoform of Q9NPQ8, Isoform 3 of Synembryn-A OS=Homo sapiens GN=RIC8A;Isoform of Q9NPQ8, Isoform 4 of Synembryn-A OS=Homo sapiens GN=RIC8A;Synembryn-A OS=Homo sapiens GN=RIC8A PE=1 SV=3	11.5	5	0.034	AVAEAVETGEEDVIMEALR+SYNQEHSQSFTFDDAQQEDR+VIWLQSVR+YTGYGNAAGLLAAR
113	sp|Q13347|EIF3I_HUMAN	1.0000	Eukaryotic translation initiation factor 3 subunit I OS=Homo sapiens GN=EIF3I PE=1 SV=1	17.8	5	0.033	FFHLAFEEEFGR+GHFGPINSVAFHPDGK+QINDIQLSR+SGEVLVNVK+SYSSGGEDGYVR
1022a	sp|Q9HAU0-2|PKHA5_HUMAN sp|Q9HAU0-4|PKHA5_HUMAN sp|Q9HAU0-5|PKHA5_HUMAN sp|Q9HAU0-6|PKHA5_HUMAN sp|Q9HAU0-8|PKHA5_HUMAN sp|Q9HAU0|PKHA5_HUMAN tr|A0JP02|A0JP02_HUMAN tr|B4DJX4|B4DJX4_HUMAN	1.0000	Isoform of Q9HAU0, Isoform 2 of Pleckstrin homology domain-containing family A member 5 OS=Homo sapiens GN=PLEKHA5;Isoform of Q9HAU0, Isoform 4 of Pleckstrin homology domain-containing family A member 5 OS=Homo sapiens GN=PLEKHA5;Isoform of Q9HAU0, Isoform 5 of Pleckstrin homology domain-containing family A member 5 OS=Homo sapiens GN=PLEKHA5;Isoform of Q9HAU0, Isoform 6 of Pleckstrin homology do…	8.3	5	0.032	GVISYQTLPR+NQMQEQLDHLGEVQTESAGIQR+TMVNISDQTMHSIPTSPSHGSIAAYQGYSPQR+TNSMQQLEQWIK+VLIKPEIQNNQK
1015a	sp|Q9H7H0-2|MET17_HUMAN sp|Q9H7H0-3|MET17_HUMAN sp|Q9H7H0|MET17_HUMAN	1.0000	Isoform of Q9H7H0, Isoform 2 of Methyltransferase-like protein 17, mitochondrial OS=Homo sapiens GN=METTL17;Isoform of Q9H7H0, Isoform 3 of Methyltransferase-like protein 17, mitochondrial OS=Homo sapiens GN=METTL17;Methyltransferase-like protein 17, mitochondrial OS=Homo sapiens GN=METTL17 PE=1 SV=1	9.6	5	0.032	FLENPDLSQTEEK+FLENPDLSQTEEKLR+FSMVILAR+HLPVEPEELQR+TEVVQTLWR
1007a	sp|Q9H0U3|MAGT1_HUMAN tr|A0A087WU53|A0A087WU53_HUMAN	1.0000	Magnesium transporter protein 1 OS=Homo sapiens GN=MAGT1 PE=1 SV=1;Isoform of Q9H0U3, Magnesium transporter protein 1 OS=Homo sapiens GN=MAGT1 PE=1 SV=1	12.8	5	0.036	GFSAEQIAR+QADEEFQILANSWR+RGDTYELQVR+VSQLMEWTNK
1006a	sp|Q9H078-2|CLPB_HUMAN	1.0000	Isoform of Q9H078, Isoform 2 of Caseinolytic peptidase B protein homolog OS=Homo sapiens GN=CLPB	9.9	5	0.033	ELLDGGANPLQR+EQGIHSLEVLITR+FIGSPPGYVGHEEGGQLTK+LLSEGADVNAK+NFKENVIRPILK
1003a	sp|Q9GZS3|WDR61_HUMAN tr|H0YN81|H0YN81_HUMAN	1.0000	WD repeat-containing protein 61 OS=Homo sapiens GN=WDR61 PE=1 SV=1;Isoform of Q9GZS3, WD repeat-containing protein 61 (Fragment) OS=Homo sapiens GN=WDR61 PE=1 SV=1	26.9	5	0.039	ENSETVVTGSLDDLVK+LLHTLEGHAMPIR+SIDAGPVDAWTLAFSPDSQYLATGTHVGK+SLTFSPDSQLLVTASDDGYIK
978a	sp|Q9BU23-2|LMF2_HUMAN sp|Q9BU23|LMF2_HUMAN	1.0000	Isoform of Q9BU23, Isoform 2 of Lipase maturation factor 2 OS=Homo sapiens GN=LMF2;Lipase maturation factor 2 OS=Homo sapiens GN=LMF2 PE=1 SV=2	6.7	5	0.027	GRWQQLWETPTLLWEAPR+LFGAVEHLQLANSYGLFR+LLQGKEPVIR+WQQLWETPTLLWEAPR
962b	sp|P55036|PSMD4_HUMAN tr|H0Y3Y9|H0Y3Y9_HUMAN	1.0000	26S proteasome non-ATPase regulatory subunit 4 OS=Homo sapiens GN=PSMD4 PE=1 SV=1;Isoform of P55036, 26S proteasome non-ATPase regulatory subunit 4 (Fragment) OS=Homo sapiens GN=PSMD4 PE=1 SV=1	13.5	5	0.037	AAAASAAEAGIATTGTEDSDDALLK+RAAAASAAEAGIATTGTEDSDDALLK
958a	sp|Q99653|CHP1_HUMAN	1.0000	Calcineurin B homologous protein 1 OS=Homo sapiens GN=CHP1 PE=1 SV=3	33.3	5	0.032	ASTLLRDEELEEIKK+FTSLDKGENGTLSR+IINAFFPEGEDQVNFR+TIQEADQDGDSAISFTEFVK
105	sp|Q08J23-2|NSUN2_HUMAN sp|Q08J23-3|NSUN2_HUMAN sp|Q08J23|NSUN2_HUMAN	1.0000	Isoform of Q08J23, Isoform 2 of tRNA (cytosine(34)-C(5))-methyltransferase OS=Homo sapiens GN=NSUN2;Isoform of Q08J23, Isoform 3 of tRNA (cytosine(34)-C(5))-methyltransferase OS=Homo sapiens GN=NSUN2;tRNA (cytosine(34)-C(5))-methyltransferase OS=Homo sapiens GN=NSUN2 PE=1 SV=2	12.8	5	0.029	DGQWFTDWDAVPHSR+EGVILTNESAASTGQPDNDVTEGQR+ILLTQENPFFR+KKEGVILTNESAASTGQPDNDVTEGQR+WTTLNSLQLHGLQLR
947a	sp|Q96T76-5|MMS19_HUMAN sp|Q96T76-8|MMS19_HUMAN sp|Q96T76|MMS19_HUMAN	1.0000	Isoform of Q96T76, Isoform 4 of MMS19 nucleotide excision repair protein homolog OS=Homo sapiens GN=MMS19;Isoform of Q96T76, Isoform 5 of MMS19 nucleotide excision repair protein homolog OS=Homo sapiens GN=MMS19;MMS19 nucleotide excision repair protein homolog OS=Homo sapiens GN=MMS19 PE=1 SV=2	9.1	5	0.038	ETLPLLLQHLWQVNR+FAEFLLPLLIEK+FFTDNVPALVQGFHAAPQDVKPNYLK+NLLVAFR+VAALEASGTLAALYPVAFSSHLVPK
104	sp|Q03518|TAP1_HUMAN	1.0000	Antigen peptide transporter 1 OS=Homo sapiens GN=TAP1 PE=1 SV=2	8.7	5	0.035	EGGTHQQLMEK+ELISWGAPGSADSTR+IFSLLVPTALPLLR+SGAHSFISGLPQGYDTEVDEAGSQLSGGQR
932a	sp|Q96JJ7|TMX3_HUMAN	1.0000	Protein disulfide-isomerase TMX3 OS=Homo sapiens GN=TMX3 PE=1 SV=2	19.2	5	0.037	MDATSYSSIASEFGVR+STIVSIFK+TKDDIIEFAHR+VFFVYVGGESPLKEK+YEVSKSENENQEQIEESKEQQEPSSGGSVVPTVQEPK
103	sp|Q02413|DSG1_HUMAN	1.0000	Desmoglein-1 OS=Homo sapiens GN=DSG1 PE=1 SV=2	6.4	5	0.031	ISGVGIDQPPYGIFVINQK+TYVVTGNMGSNDKVGDFVATDLDTGRPSTTVR+YVMGNNPADLLAVDSR
102	sp|Q02086-2|SP2_HUMAN sp|Q02086|SP2_HUMAN	1.0000	Isoform of Q02086, Isoform 2 of Transcription factor Sp2 OS=Homo sapiens GN=SP2;Transcription factor Sp2 OS=Homo sapiens GN=SP2 PE=1 SV=3	5.8	5	0.037	VVQAASATLPTVPQKPSQNFQIQAAEPTPTQVYIR
524a	sp|P36873-2|PP1G_HUMAN sp|P36873|PP1G_HUMAN tr|A0A087WYY5|A0A087WYY5_HUMAN tr|F8VR82|F8VR82_HUMAN tr|F8VYE8|F8VYE8_HUMAN tr|F8W0W8|F8W0W8_HUMAN	0.9996	Isoform of P36873, Isoform Gamma-2 of Serine/threonine-protein phosphatase PP1-gamma catalytic subunit OS=Homo sapiens GN=PPP1CC;Serine/threonine-protein phosphatase PP1-gamma catalytic subunit OS=Homo sapiens GN=PPP1CC PE=1 SV=1;Isoform of P36873, Serine/threonine-protein phosphatase OS=Homo sapiens GN=PPP1CC PE=1 SV=1;Isoform of P36873, Serine/threonine-protein phosphatase OS=Homo sapiens GN=PP…	27.1	5	0.017	EIFLSQPILLELEAPLK+IKYPENFFLLR+NVQLQENEIR
524b	sp|P62140|PP1B_HUMAN tr|C9J9S3|C9J9S3_HUMAN tr|C9JP48|C9JP48_HUMAN	0.9991	Serine/threonine-protein phosphatase PP1-beta catalytic subunit OS=Homo sapiens GN=PPP1CB PE=1 SV=3;Isoform of P62140, Serine/threonine-protein phosphatase (Fragment) OS=Homo sapiens GN=PPP1CB PE=1 SV=1;Isoform of P62140, Serine/threonine-protein phosphatase (Fragment) OS=Homo sapiens GN=PPP1CB PE=1 SV=1	30.4	5	0.017	EIFLSQPILLELEAPLK+IKYPENFFLLR+IVQMTEAEVR
524c	sp|P62136-2|PP1A_HUMAN sp|P62136|PP1A_HUMAN tr|E9PMD7|E9PMD7_HUMAN	0.9989	Isoform of P62136, Isoform 2 of Serine/threonine-protein phosphatase PP1-alpha catalytic subunit OS=Homo sapiens GN=PPP1CA;Serine/threonine-protein phosphatase PP1-alpha catalytic subunit OS=Homo sapiens GN=PPP1CA PE=1 SV=1;Isoform of P62136, Serine/threonine-protein phosphatase (Fragment) OS=Homo sapiens GN=PPP1CA PE=1 SV=1	15.0	5	0.017	EIFLSQPILLELEAPLK+IKYPENFFLLR+NVQLTENEIR
910b	sp|P32322-3|P5CR1_HUMAN sp|P32322|P5CR1_HUMAN	1.0000	Isoform of P32322, Isoform 3 of Pyrroline-5-carboxylate reductase 1, mitochondrial OS=Homo sapiens GN=PYCR1;Pyrroline-5-carboxylate reductase 1, mitochondrial OS=Homo sapiens GN=PYCR1 PE=1 SV=2	21.9	4	0.028	ELQSMADQEQVSPAAIKKTILDK+IMASSPDMDLATVSALR+IMASSPDMDLATVSALRK+LGAQALLGAAK+VKLDSPAGTALSPSGHTK
898a	sp|Q92797|SYMPK_HUMAN	1.0000	Symplekin OS=Homo sapiens GN=SYMPK PE=1 SV=2	6.0	4	0.031	EAPAGPLEEDDLEPLTLAPAPAPRPPQDLIGLR+FLIPVLNGLEK+VVDLLNQAALITNDSK+VVLEAPLITESALEVVR
896a	sp|Q92626|PXDN_HUMAN	1.0000	Peroxidasin homolog OS=Homo sapiens GN=PXDN PE=1 SV=2	5.0	4	0.032	EQINQLTSYIDASNVYGSTEHEAR+LFSMAHTVALDLAAINIQRGR+NGDPFVATSIVEAIATVDR+SPNDLLALFR
891a	sp|Q8WXX7-2|AUTS2_HUMAN sp|Q8WXX7-5|AUTS2_HUMAN sp|Q8WXX7|AUTS2_HUMAN tr|A0A087WVB5|A0A087WVB5_HUMAN tr|Q75MD7|Q75MD7_HUMAN	1.0000	Isoform of Q8WXX7, Isoform 2 of Autism susceptibility gene 2 protein OS=Homo sapiens GN=AUTS2;Isoform of Q8WXX7, Isoform 5 of Autism susceptibility gene 2 protein OS=Homo sapiens GN=AUTS2;Autism susceptibility gene 2 protein OS=Homo sapiens GN=AUTS2 PE=1 SV=1;Isoform of Q8WXX7, Autism susceptibility gene 2 protein OS=Homo sapiens GN=AUTS2 PE=1 SV=1;Isoform of Q8WXX7, Autism susceptibility gene 2 …	11.9	4	0.029	DGPSVQNFSNPHEPWNR+HSSHPSPAPVLPVNALGHTR+TPPSFPTPPPWLKPGELER+TPPTAALSAPPPLISTLGGRPVSPR
887a	sp|Q8WVM8-2|SCFD1_HUMAN sp|Q8WVM8-3|SCFD1_HUMAN sp|Q8WVM8|SCFD1_HUMAN	1.0000	Isoform of Q8WVM8, Isoform 2 of Sec1 family domain-containing protein 1 OS=Homo sapiens GN=SCFD1;Isoform of Q8WVM8, Isoform 3 of Sec1 family domain-containing protein 1 OS=Homo sapiens GN=SCFD1;Sec1 family domain-containing protein 1 OS=Homo sapiens GN=SCFD1 PE=1 SV=4	11.6	4	0.025	GTAAEMVAVK+LTSAVSSLPELLEK+SKLEDIANAALAASAVTQVAK+VNLEESSGVENSPAGARPK
885a	sp|Q8WVB6-2|CTF18_HUMAN sp|Q8WVB6-3|CTF18_HUMAN sp|Q8WVB6|CTF18_HUMAN tr|E7EXA6|E7EXA6_HUMAN	1.0000	Isoform of Q8WVB6, Isoform 2 of Chromosome transmission fidelity protein 18 homolog OS=Homo sapiens GN=CHTF18;Isoform of Q8WVB6, Isoform 3 of Chromosome transmission fidelity protein 18 homolog OS=Homo sapiens GN=CHTF18;Chromosome transmission fidelity protein 18 homolog OS=Homo sapiens GN=CHTF18 PE=1 SV=1;Isoform of Q8WVB6, Chromosome transmission fidelity protein 18 homolog OS=Homo sapiens GN=C…	9.3	4	0.027	ITFPSSQQEAQNR+VGQDPALPADTLLLGDGDAGSLTSASQR+VVQGLFDNFLR
876a	sp|Q8TE76-3|MORC4_HUMAN sp|Q8TE76|MORC4_HUMAN	1.0000	Isoform of Q8TE76, Isoform 3 of MORC family CW-type zinc finger protein 4 OS=Homo sapiens GN=MORC4;MORC family CW-type zinc finger protein 4 OS=Homo sapiens GN=MORC4 PE=1 SV=2	7.1	4	0.023	KVQHELVIYSTQEAEGLYWSK+RVEAPVAYPEGENSHDK+SPSLQLKPLDSSVLQFSSK+VLIWNIR
875a	sp|Q8TDN4-2|CABL1_HUMAN sp|Q8TDN4|CABL1_HUMAN	1.0000	Isoform of Q8TDN4, Isoform 2 of CDK5 and ABL1 enzyme substrate 1 OS=Homo sapiens GN=CABLES1;CDK5 and ABL1 enzyme substrate 1 OS=Homo sapiens GN=CABLES1 PE=1 SV=2	20.7	4	0.030	LCAGACVLLAAKIGSDLKK+RVLIFPSYMTTVIDYVKPSDLKK+SSLETLEDIEENAPLRR+TVSYTQFLLPTNAFGAR
873a	sp|Q8TB37|NUBPL_HUMAN	1.0000	Iron-sulfur protein NUBPL OS=Homo sapiens GN=NUBPL PE=1 SV=3	19.1	4	0.030	AIGLLDVDVYGPSVPK+EASDTGQPIVFSQPESDEAK+IAVEVVR+STTAVNLALALAANDSSK
872a	sp|Q8TAF3|WDR48_HUMAN	1.0000	WD repeat-containing protein 48 OS=Homo sapiens GN=WDR48 PE=1 SV=1	13.9	4	0.025	FNKIPFYLQPHASSGAK+MVYVPNWFSVDLK+QIFLWDVNTLTALTASNNTVTTSSLSGNK+THVNPMDEEENEVNHVNGEQENR+TLISASSDTTVK
867a	sp|Q8NCE2-2|MTMRE_HUMAN sp|Q8NCE2-3|MTMRE_HUMAN sp|Q8NCE2|MTMRE_HUMAN tr|C9JSR1|C9JSR1_HUMAN	1.0000	Isoform of Q8NCE2, Isoform 2 of Myotubularin-related protein 14 OS=Homo sapiens GN=MTMR14;Isoform of Q8NCE2, Isoform 3 of Myotubularin-related protein 14 OS=Homo sapiens GN=MTMR14;Myotubularin-related protein 14 OS=Homo sapiens GN=MTMR14 PE=1 SV=2;Isoform of Q8NCE2, Myotubularin-related protein 14 OS=Homo sapiens GN=MTMR14 PE=1 SV=1	17.8	4	0.028	AAAAAASAGSSASSGNQPPQELGLGELLEEFSR+AVAPSPSGAIGGLLEQFAR
853a	sp|Q8IXI1|MIRO2_HUMAN	1.0000	Mitochondrial Rho GTPase 2 OS=Homo sapiens GN=RHOT2 PE=1 SV=2	9.9	4	0.026	GLLGVVGAAVAAVLSFSLYR+ILLLGEAQVGK+LSDQDLDQALSDEELNAFQK+SAFLQAFLGR
95	sp|P62906|RL10A_HUMAN	1.0000	60S ribosomal protein L10a OS=Homo sapiens GN=RPL10A PE=1 SV=2	23.5	4	0.030	AGKFPSLLTHNENMVAK+AVDIPHMDIEALK+ILGPGLNK+KYDAFLASESLIK
843a	sp|Q86Y56|DAAF5_HUMAN	1.0000	Dynein assembly factor 5, axonemal OS=Homo sapiens GN=DNAAF5 PE=1 SV=4	8.5	4	0.031	AIQDAILEVLK+LLPGLEADSKPGR+RALEEPGPAADPTAFQGPWAR+SAELVGTFVSPEVFLK+SYYQSSVQYLYR
840a	sp|Q86WX3|AROS_HUMAN	1.0000	Active regulator of SIRT1 OS=Homo sapiens GN=RPS19BP1 PE=1 SV=1	25.0	4	0.031	GLELLAASEAPRDPPGQAKPR+STVAESVSQQILR
839a	sp|Q86WP2-2|GPBP1_HUMAN sp|Q86WP2-4|GPBP1_HUMAN sp|Q86WP2|GPBP1_HUMAN tr|D4PHA4|D4PHA4_HUMAN	1.0000	Isoform of Q86WP2, Isoform 2 of Vasculin OS=Homo sapiens GN=GPBP1;Isoform of Q86WP2, Isoform 4 of Vasculin OS=Homo sapiens GN=GPBP1;Vasculin OS=Homo sapiens GN=GPBP1 PE=1 SV=1;Isoform of Q86WP2, GC-rich promoter binding protein 1, isoform CRA_c OS=Homo sapiens GN=GPBP1 PE=1 SV=1	17.9	4	0.029	DLQLSGFPVVGNLPSQPVK+SNSSSPVDKLNQQPR+VGTSFPHESTFGVGNFNAFK
838a	sp|Q86WA8|LONP2_HUMAN	1.0000	Lon protease homolog 2, peroxisomal OS=Homo sapiens GN=LONP2 PE=1 SV=1	6.7	4	0.026	EALPDILTSIIR+LPLLLTHEGVLLPGSTMR+TVGVNNPVFLLDEVDKLGK+VLEYLAVR
826a	sp|Q7Z6Z7-2|HUWE1_HUMAN sp|Q7Z6Z7-3|HUWE1_HUMAN sp|Q7Z6Z7|HUWE1_HUMAN	1.0000	Isoform of Q7Z6Z7, Isoform 2 of E3 ubiquitin-protein ligase HUWE1 OS=Homo sapiens GN=HUWE1;Isoform of Q7Z6Z7, Isoform 3 of E3 ubiquitin-protein ligase HUWE1 OS=Homo sapiens GN=HUWE1;E3 ubiquitin-protein ligase HUWE1 OS=Homo sapiens GN=HUWE1 PE=1 SV=3	1.3	4	0.027	AGSSTPGDAPPAVAEVQGR+LGSSGLGSASSIQAAVR+LLGPSAAADILQLSSSLPLQSR
823a	sp|Q7L576|CYFP1_HUMAN sp|Q96F07-2|CYFP2_HUMAN sp|Q96F07|CYFP2_HUMAN tr|E7EVJ5|E7EVJ5_HUMAN tr|H7C229|H7C229_HUMAN	1.0000	Cytoplasmic FMR1-interacting protein 1 OS=Homo sapiens GN=CYFIP1 PE=1 SV=1;Isoform of Q96F07, Isoform 2 of Cytoplasmic FMR1-interacting protein 2 OS=Homo sapiens GN=CYFIP2;Cytoplasmic FMR1-interacting protein 2 OS=Homo sapiens GN=CYFIP2 PE=1 SV=2;Isoform of Q96F07, Cytoplasmic FMR1-interacting protein 2 OS=Homo sapiens GN=CYFIP2 PE=1 SV=1;Isoform of Q96F07, Cytoplasmic FMR1-interacting protein 2 …	3.0	4	0.024	LGTPQQIAIAR+TVEVLEPEVTK+YAPLHLVPLIER
819a	sp|Q6ZW31-2|SYDE1_HUMAN sp|Q6ZW31|SYDE1_HUMAN	1.0000	Isoform of Q6ZW31, Isoform 2 of Rho GTPase-activating protein SYDE1 OS=Homo sapiens GN=SYDE1;Rho GTPase-activating protein SYDE1 OS=Homo sapiens GN=SYDE1 PE=1 SV=1	7.2	4	0.031	LTLSEQQEAPATAEPR+VFGLPLPLLVER+YHLDSSVGGPGPAAGPGGTR
88	sp|P62241|RS8_HUMAN tr|Q5JR95|Q5JR95_HUMAN	1.0000	40S ribosomal protein S8 OS=Homo sapiens GN=RPS8 PE=1 SV=2;Isoform of P62241, 40S ribosomal protein S8 OS=Homo sapiens GN=RPS8 PE=1 SV=1	24.5	4	0.031	ELEFYLR+IIDVVYNASNNELVR+ISSLLEEQFQQGK+LTPEEEEILNK
783a	sp|Q5T3I0-3|GPTC4_HUMAN sp|Q5T3I0|GPTC4_HUMAN	1.0000	Isoform of Q5T3I0, Isoform 3 of G patch domain-containing protein 4 OS=Homo sapiens GN=GPATCH4;G patch domain-containing protein 4 OS=Homo sapiens GN=GPATCH4 PE=1 SV=2	13.5	4	0.029	LKGQDPGAPQLQSESKPPK+QQQEEEDLNLEDRGEETVLGGGTR+TAANLVVETGQDGVQIR
780a	sp|Q5ST30-4|SYVM_HUMAN sp|Q5ST30|SYVM_HUMAN tr|A0A0A0MTG1|A0A0A0MTG1_HUMAN tr|A0A0G2JIA5|A0A0G2JIA5_HUMAN tr|A0A0G2JL52|A0A0G2JL52_HUMAN tr|B4E0K6|B4E0K6_HUMAN tr|B7ZL25|B7ZL25_HUMAN	1.0000	Isoform of Q5ST30, Isoform 4 of Valine--tRNA ligase, mitochondrial OS=Homo sapiens GN=VARS2;Valine--tRNA ligase, mitochondrial OS=Homo sapiens GN=VARS2 PE=1 SV=2;Isoform of Q5ST30, Valine--tRNA ligase, mitochondrial OS=Homo sapiens GN=VARS2 PE=1 SV=1;Isoform of Q5ST30, Valine--tRNA ligase, mitochondrial OS=Homo sapiens GN=VARS2 PE=1 SV=1;Isoform of Q5ST30, Valine--tRNA ligase, mitochondrial OS=Ho…	4.6	4	0.030	ELVLYEIPTKPGEK+QATLEAEIAGESK+SGDVIEYLLK+YVEAAWYPWWVR
779a	sp|Q5SRE5-2|NU188_HUMAN sp|Q5SRE5|NU188_HUMAN	1.0000	Isoform of Q5SRE5, Isoform 2 of Nucleoporin NUP188 homolog OS=Homo sapiens GN=NUP188;Nucleoporin NUP188 homolog OS=Homo sapiens GN=NUP188 PE=1 SV=1	3.0	4	0.027	ELWTILLGR+KEPLTQAVGLSTQAEGTR+LSMSLMEQLLK+QLFLDVLDGTK
778a	sp|Q5SQN1|SNP47_HUMAN tr|A0A087X0B7|A0A087X0B7_HUMAN	1.0000	Synaptosomal-associated protein 47 OS=Homo sapiens GN=SNAP47 PE=1 SV=3;Isoform of Q5SQN1, Synaptosomal-associated protein 47 OS=Homo sapiens GN=SNAP47 PE=1 SV=1	14.1	4	0.030	ELLLSQPGAVADASVPR+GLALEAESELERQDEALDGVAAAVDR+LLTELESPAWWPFSSK
87	sp|P62081|RS7_HUMAN tr|B5MCP9|B5MCP9_HUMAN	1.0000	40S ribosomal protein S7 OS=Homo sapiens GN=RPS7 PE=1 SV=1;Isoform of P62081, 40S ribosomal protein S7 OS=Homo sapiens GN=RPS7 PE=1 SV=1	23.5	4	0.031	AIIIFVPVPQLK+HVVFIAQR+KAIIIFVPVPQLK+TLTAVHDAILEDLVFPSEIVGKR
774a	sp|Q5H9R7-2|PP6R3_HUMAN sp|Q5H9R7-5|PP6R3_HUMAN sp|Q5H9R7-6|PP6R3_HUMAN sp|Q5H9R7|PP6R3_HUMAN tr|E9PKF6|E9PKF6_HUMAN tr|H7BXH2|H7BXH2_HUMAN	1.0000	Isoform of Q5H9R7, Isoform 2 of Serine/threonine-protein phosphatase 6 regulatory subunit 3 OS=Homo sapiens GN=PPP6R3;Isoform of Q5H9R7, Isoform 5 of Serine/threonine-protein phosphatase 6 regulatory subunit 3 OS=Homo sapiens GN=PPP6R3;Isoform of Q5H9R7, Isoform 6 of Serine/threonine-protein phosphatase 6 regulatory subunit 3 OS=Homo sapiens GN=PPP6R3;Serine/threonine-protein phosphatase 6 regula…	4.7	4	0.024	FADQDDIGNVSFDR+LGSFHELLLEPPKK+QDVLNWLNEEK
768a	sp|Q3KQU3-2|MA7D1_HUMAN sp|Q3KQU3-4|MA7D1_HUMAN sp|Q3KQU3|MA7D1_HUMAN	1.0000	Isoform of Q3KQU3, Isoform 2 of MAP7 domain-containing protein 1 OS=Homo sapiens GN=MAP7D1;Isoform of Q3KQU3, Isoform 4 of MAP7 domain-containing protein 1 OS=Homo sapiens GN=MAP7D1;MAP7 domain-containing protein 1 OS=Homo sapiens GN=MAP7D1 PE=1 SV=1	7.1	4	0.027	AELGAGAPPAVVAR+SLQLSAWESSIVDR+TPETLLPFAEAEAFLKK+TPETLLPFAEAEAFLKKAVVQSPQVTEVL
764a	sp|Q29RF7|PDS5A_HUMAN	1.0000	Sister chromatid cohesion protein PDS5 homolog A OS=Homo sapiens GN=PDS5A PE=1 SV=1	3.5	4	0.026	DLALVNDQLLGFVR+EVQLAQIFEPLSR+SIEGTADDEEEGVSPDTAIR
763a	sp|Q1ED39|KNOP1_HUMAN	1.0000	Lysine-rich nucleolar protein 1 OS=Homo sapiens GN=KNOP1 PE=1 SV=1	15.5	4	0.026	AADSLQQNLQR+ALQEEIDRESGKTEASETR+GAGLGFSTAPNK+KQVFGHLEFLSGEKK+SVAHGQAPEMPLVK
745b	sp|P62277|RS13_HUMAN	1.0000	40S ribosomal protein S13 OS=Homo sapiens GN=RPS13 PE=1 SV=2	31.1	4	0.022	GLAPDLPEDLYHLIK+KGLTPSQIGVILR+LILIESR+LTSDDVKEQIYK
730b	sp|P08651-2|NFIC_HUMAN sp|P08651-3|NFIC_HUMAN sp|P08651-4|NFIC_HUMAN sp|P08651-5|NFIC_HUMAN sp|P08651-6|NFIC_HUMAN sp|P08651|NFIC_HUMAN	1.0000	Isoform of P08651, Isoform 1 of Nuclear factor 1 C-type OS=Homo sapiens GN=NFIC;Isoform of P08651, Isoform 2 of Nuclear factor 1 C-type OS=Homo sapiens GN=NFIC;Isoform of P08651, Isoform 3 of Nuclear factor 1 C-type OS=Homo sapiens GN=NFIC;Isoform of P08651, Isoform 5 of Nuclear factor 1 C-type OS=Homo sapiens GN=NFIC;Isoform of P08651, Isoform 6 of Nuclear factor 1 C-type OS=Homo sapiens GN=NFIC…	17.2	4	0.024	AFAYTWFNLQAR+GIPLESTDGER+NWTEDMEGGISSPVK+TPVVTGTGPNFSLGELQGHLAYDLNPASTGLR
725b	sp|Q02487-2|DSC2_HUMAN sp|Q02487|DSC2_HUMAN	1.0000	Isoform of Q02487, Isoform 2B of Desmocollin-2 OS=Homo sapiens GN=DSC2;Desmocollin-2 OS=Homo sapiens GN=DSC2 PE=1 SV=1	5.9	4	0.026	LSYQNDPPFGSYVVPITVR+LTDPTGWVTIDENTGSIK+YTYSEWHSFTQPR
723a	sp|Q14318-2|FKBP8_HUMAN sp|Q14318|FKBP8_HUMAN	1.0000	Isoform of Q14318, Isoform 2 of Peptidyl-prolyl cis-trans isomerase FKBP8 OS=Homo sapiens GN=FKBP8;Peptidyl-prolyl cis-trans isomerase FKBP8 OS=Homo sapiens GN=FKBP8 PE=1 SV=2	14.6	4	0.030	ADFVLAANSYDLAIK+TAVDGPDLEMLTGQER+TLVPGPPGSSRPVK+VDMTFEEEAQLLQLK
79	sp|P53999|TCP4_HUMAN	1.0000	Activated RNA polymerase II transcriptional coactivator p15 OS=Homo sapiens GN=SUB1 PE=1 SV=3	18.9	4	0.026	EQISDIDDAVR+GISLNPEQWSQLK+GISLNPEQWSQLKEQISDIDDAVR
695a	sp|Q13315|ATM_HUMAN	1.0000	Serine-protein kinase ATM OS=Homo sapiens GN=ATM PE=1 SV=4	2.2	4	0.023	ESSDYSVPCKR+ILPTPETVPFR+KLDASCAANNPSLK+LQAIGELESIGELFSR+YFCMEKFLDPAIWFEK
673a	sp|Q12797-10|ASPH_HUMAN sp|Q12797|ASPH_HUMAN	1.0000	Isoform of Q12797, Isoform 10 of Aspartyl/asparaginyl beta-hydroxylase OS=Homo sapiens GN=ASPH;Aspartyl/asparaginyl beta-hydroxylase OS=Homo sapiens GN=ASPH PE=1 SV=3	7.7	4	0.027	GLFLPEDENLREK+LGIYDADGDGDFDVDDAK+SLYNVNGLK+VYEEVLSVTPNDGFAK
671a	sp|Q10713|MPPA_HUMAN	1.0000	Mitochondrial-processing peptidase subunit alpha OS=Homo sapiens GN=PMPCA PE=1 SV=2	9.3	4	0.025	LYLNVLNR+SVAQYTGGIAK+YLLGVQPAWGSAEAVDIDR+YLSGIAHFLEK
649a	sp|P98170|XIAP_HUMAN	1.0000	E3 ubiquitin-protein ligase XIAP OS=Homo sapiens GN=XIAP PE=1 SV=2	9.3	4	0.030	SFQNWPDYAHLTPR+SLEVLVADLVNAQK+TFANFPSGSPVSASTLAR
644a	sp|P78344-2|IF4G2_HUMAN sp|P78344|IF4G2_HUMAN tr|D3DQV9|D3DQV9_HUMAN tr|H0Y3P2|H0Y3P2_HUMAN tr|H0YCH5|H0YCH5_HUMAN	1.0000	Isoform of P78344, Isoform 2 of Eukaryotic translation initiation factor 4 gamma 2 OS=Homo sapiens GN=EIF4G2;Eukaryotic translation initiation factor 4 gamma 2 OS=Homo sapiens GN=EIF4G2 PE=1 SV=1;Isoform of P78344, Eukaryotic translation initiation factor 4 gamma 2 (Fragment) OS=Homo sapiens GN=EIF4G2 PE=1 SV=1;Isoform of P78344, Eukaryotic translation initiation factor 4 gamma 2 OS=Homo sapiens …	8.3	4	0.026	DLGVFIPAPMAQGMR+SDFFLEGPFMPPR+SLMDQYFAR
635a	sp|P62917|RL8_HUMAN tr|E9PKZ0|E9PKZ0_HUMAN	1.0000	60S ribosomal protein L8 OS=Homo sapiens GN=RPL8 PE=1 SV=2;Isoform of P62917, 60S ribosomal protein L8 (Fragment) OS=Homo sapiens GN=RPL8 PE=1 SV=1	19.5	4	0.028	ASGNYATVISHNPETK+ASGNYATVISHNPETKK+AVVGVVAGGGR+GIVKDIIHDPGR
614a	sp|P61326|MGN_HUMAN sp|Q96A72|MGN2_HUMAN	1.0000	Protein mago nashi homolog OS=Homo sapiens GN=MAGOH PE=1 SV=1;Protein mago nashi homolog 2 OS=Homo sapiens GN=MAGOHB PE=1 SV=1	37.0	4	0.031	FGHEFLEFEFRPDGK+GKFGHEFLEFEFRPDGK+IGSLIDVNQSKDPEGLR+IIDDSEITKEDDALWPPPDR
613a	sp|P61247|RS3A_HUMAN tr|D6RG13|D6RG13_HUMAN tr|D6RI02|D6RI02_HUMAN tr|E9PFI5|E9PFI5_HUMAN tr|H0Y8L7|H0Y8L7_HUMAN	1.0000	40S ribosomal protein S3a OS=Homo sapiens GN=RPS3A PE=1 SV=2;Isoform of P61247, 40S ribosomal protein S3a (Fragment) OS=Homo sapiens GN=RPS3A PE=1 SV=1;Isoform of P61247, 40S ribosomal protein S3a OS=Homo sapiens GN=RPS3A PE=1 SV=1;Isoform of P61247, 40S ribosomal protein S3a OS=Homo sapiens GN=RPS3A PE=1 SV=1;Isoform of P61247, 40S ribosomal protein S3a (Fragment) OS=Homo sapiens GN=RPS3A PE=1 S…	27.4	4	0.028	APAMFNIR+VFEVSLADLQNDEVAFR+VFEVSLADLQNDEVAFRK
612a	sp|P61160|ARP2_HUMAN	1.0000	Actin-related protein 2 OS=Homo sapiens GN=ACTR2 PE=1 SV=1	14.2	4	0.031	GYAFNHSADFETVR+HLWDYTFGPEK+ILLTEPPMNPTK+VGNIEIKDLMVGDEASELR
607a	sp|P60228|EIF3E_HUMAN	1.0000	Eukaryotic translation initiation factor 3 subunit E OS=Homo sapiens GN=EIF3E PE=1 SV=1	8.5	4	0.031	LGHVVMGNNAVSPYQQVIEK+QLQAETEPIVK+WIVNLIR
600a	sp|P55884-2|EIF3B_HUMAN sp|P55884|EIF3B_HUMAN	1.0000	Isoform of P55884, Isoform 2 of Eukaryotic translation initiation factor 3 subunit B OS=Homo sapiens GN=EIF3B;Eukaryotic translation initiation factor 3 subunit B OS=Homo sapiens GN=EIF3B PE=1 SV=3	11.8	4	0.029	GTQGVVTNFEIFR+MTLDTLSIYETPSMGLLDKK+TEPAAEAEAASGPSESPSPPAAEELPGSHAEPPVPAQGEAPGEQAR+TSIFWNDVKDPVSIEER
594a	sp|P53985|MOT1_HUMAN	1.0000	Monocarboxylate transporter 1 OS=Homo sapiens GN=SLC16A1 PE=1 SV=3	7.2	4	0.027	DLHDANTDLIGR+DLHDANTDLIGRHPK+ESKEEETSIDVAGKPNEVTK+KESKEEETSIDVAGKPNEVTK
589a	sp|P52434-3|RPAB3_HUMAN sp|P52434|RPAB3_HUMAN tr|C9JLU1|C9JLU1_HUMAN	1.0000	Isoform of P52434, Isoform 3 of DNA-directed RNA polymerases I, II, and III subunit RPABC3 OS=Homo sapiens GN=POLR2H;DNA-directed RNA polymerases I, II, and III subunit RPABC3 OS=Homo sapiens GN=POLR2H PE=1 SV=4;Isoform of P52434, DNA-directed RNA polymerases I, II, and III subunit RPABC3 (Fragment) OS=Homo sapiens GN=POLR2H PE=1 SV=7	35.1	4	0.027	LSAYVSYGGLLMR+LVIASTLYEDGTLDDGEYNPTDDRPSR
588b	sp|O60684|IMA7_HUMAN	1.0000	Importin subunit alpha-7 OS=Homo sapiens GN=KPNA6 PE=1 SV=1	8.8	4	0.026	EAAWAITNATSGGTPEQIR+EPSPPIDEVINTPR+IVQVALNGLENILR
567a	sp|P48729-3|KC1A_HUMAN sp|P48729|KC1A_HUMAN tr|D6REM4|D6REM4_HUMAN	1.0000	Isoform of P48729, Isoform 3 of Casein kinase I isoform alpha OS=Homo sapiens GN=CSNK1A1;Casein kinase I isoform alpha OS=Homo sapiens GN=CSNK1A1 PE=1 SV=2;Isoform of P48729, Casein kinase I isoform alpha OS=Homo sapiens GN=CSNK1A1 PE=1 SV=1	18.6	4	0.030	DIKPDNFLMGIGR+LFLIDFGLAK+TSLPWQGLK+TVLMLADQMISR
562a	sp|P46977|STT3A_HUMAN	1.0000	Dolichyl-diphosphooligosaccharide--protein glycosyltransferase subunit STT3A OS=Homo sapiens GN=STT3A PE=1 SV=2	5.0	4	0.028	EAYYWLR+ENDYYTPTGEFR+FLAEEGFYK+IIFDDFR
557a	sp|P46777|RL5_HUMAN	1.0000	60S ribosomal protein L5 OS=Homo sapiens GN=RPL5 PE=1 SV=3	19.5	4	0.028	GAVDGGLSIPHSTK+NSVTPDMMEEMYKK+RFPGYDSESKEFNAEVHR+YLMEEDEDAYKK
554a	sp|P46087-2|NOP2_HUMAN sp|P46087-4|NOP2_HUMAN sp|P46087|NOP2_HUMAN tr|A0A087WV73|A0A087WV73_HUMAN	1.0000	Isoform of P46087, Isoform 2 of Probable 28S rRNA (cytosine(4447)-C(5))-methyltransferase OS=Homo sapiens GN=NOP2;Isoform of P46087, Isoform 4 of Probable 28S rRNA (cytosine(4447)-C(5))-methyltransferase OS=Homo sapiens GN=NOP2;Probable 28S rRNA (cytosine(4447)-C(5))-methyltransferase OS=Homo sapiens GN=NOP2 PE=1 SV=2;Isoform of P46087, Probable 28S rRNA (cytosine(4447)-C(5))-methyltransferase OS…	6.4	4	0.031	ELLLSAIDSVNATSK+GADSELSTVPSVTK+IQDIVGILR+NTGVILANDANAER
553a	sp|P46060|RAGP1_HUMAN	1.0000	Ran GTPase-activating protein 1 OS=Homo sapiens GN=RANGAP1 PE=1 SV=1	12.1	4	0.029	AFNSSSFNSNTFLTR+GAVAMAETLK+SSVLIAQQTDTSDPEKVVSAFLK+TQVAGGQLSFK+VINLNDNTFTEK
551a	sp|P45880-1|VDAC2_HUMAN sp|P45880-2|VDAC2_HUMAN sp|P45880|VDAC2_HUMAN tr|A0A0A0MR02|A0A0A0MR02_HUMAN	1.0000	Isoform of P45880, Isoform 1 of Voltage-dependent anion-selective channel protein 2 OS=Homo sapiens GN=VDAC2;Isoform of P45880, Isoform 2 of Voltage-dependent anion-selective channel protein 2 OS=Homo sapiens GN=VDAC2;Voltage-dependent anion-selective channel protein 2 OS=Homo sapiens GN=VDAC2 PE=1 SV=2;Isoform of P45880, Voltage-dependent anion-selective channel protein 2 (Fragment) OS=Homo sapi…	21.6	4	0.031	GFGFGLVK+LTLSALVDGK+TGDFQLHTNVNDGTEFGGSIYQK+VNNSSLIGVGYTQTLRPGVK
548a	sp|P43307|SSRA_HUMAN tr|C9IZQ1|C9IZQ1_HUMAN tr|C9J3L8|C9J3L8_HUMAN tr|C9J5W0|C9J5W0_HUMAN tr|E9PAL7|E9PAL7_HUMAN	1.0000	Translocon-associated protein subunit alpha OS=Homo sapiens GN=SSR1 PE=1 SV=3;Isoform of P43307, Translocon-associated protein subunit alpha OS=Homo sapiens GN=SSR1 PE=1 SV=1;Isoform of P43307, Translocon-associated protein subunit alpha OS=Homo sapiens GN=SSR1 PE=1 SV=1;Isoform of P43307, Translocon-associated protein subunit alpha OS=Homo sapiens GN=SSR1 PE=1 SV=1;Isoform of P43307, Translocon-…	12.8	4	0.031	FLVGFTNK+GEDFPANNIVK+GTEDFIVESLDASFR
545a	sp|P42696-2|RBM34_HUMAN sp|P42696|RBM34_HUMAN tr|A2A2V2|A2A2V2_HUMAN tr|Q5TCT4|Q5TCT4_HUMAN	1.0000	Isoform of P42696, Isoform 2 of RNA-binding protein 34 OS=Homo sapiens GN=RBM34;RNA-binding protein 34 OS=Homo sapiens GN=RBM34 PE=1 SV=2;Isoform of P42696, RNA-binding protein 34 (Fragment) OS=Homo sapiens GN=RBM34 PE=1 SV=1;Isoform of P42696, RNA-binding protein 34 (Fragment) OS=Homo sapiens GN=RBM34 PE=1 SV=1	20.9	4	0.030	ILDDTEDTVVSQR+LASLFSSLEPQIQPVYVPVPK+LGQVASSLFR
61	sp|P28070|PSB4_HUMAN	1.0000	Proteasome subunit beta type-4 OS=Homo sapiens GN=PSMB4 PE=1 SV=4	26.5	4	0.030	FEGGVVIAADMLGSYGSLAR+SGLWAGGPAPGQFYR+TQNPMVTGTSVLGVK+VNNSTMLGASGDYADFQYLK
544a	sp|P42695|CNDD3_HUMAN	1.0000	Condensin-2 complex subunit D3 OS=Homo sapiens GN=NCAPD3 PE=1 SV=2	4.5	4	0.029	ALEFLDQLLLQNIR+ARPMSLSTIAILNSVK+ASAGHVAVSSPTPETGPLQR+SISDVTFGAGVSYIGTPR
532a	sp|P40616-2|ARL1_HUMAN sp|P40616|ARL1_HUMAN tr|F8VYN9|F8VYN9_HUMAN	1.0000	Isoform of P40616, Isoform 2 of ADP-ribosylation factor-like protein 1 OS=Homo sapiens GN=ARL1;ADP-ribosylation factor-like protein 1 OS=Homo sapiens GN=ARL1 PE=1 SV=1;Isoform of P40616, ADP-ribosylation factor-like protein 1 OS=Homo sapiens GN=ARL1 PE=1 SV=1	20.7	4	0.031	AILVVFANK+ILILGLDGAGK+SELVAMLEEEELRK
59	sp|P20618|PSB1_HUMAN	1.0000	Proteasome subunit beta type-1 OS=Homo sapiens GN=PSMB1 PE=1 SV=2	27.4	4	0.030	AGGSASAMLQPLLDNQVGFK+DVFISAAERDVYTGDALR+GAVYSFDPVGSYQR+NMQNVEHVPLSLDR
525a	sp|P37268-5|FDFT_HUMAN sp|P37268|FDFT_HUMAN tr|E9PNM1|E9PNM1_HUMAN	1.0000	Isoform of P37268, Isoform 5 of Squalene synthase OS=Homo sapiens GN=FDFT1;Squalene synthase OS=Homo sapiens GN=FDFT1 PE=1 SV=1;Isoform of P37268, Squalene synthase OS=Homo sapiens GN=FDFT1 PE=1 SV=1	15.2	4	0.031	ALDTLEDDMTISVEK+EFWPQEVWSR+LFSASEFEDPLVGEDTER+SFAAVIQALDGEMR
515a	sp|P35249-2|RFC4_HUMAN sp|P35249|RFC4_HUMAN tr|C9J8M3|C9J8M3_HUMAN tr|C9JZI1|C9JZI1_HUMAN	1.0000	Isoform of P35249, Isoform 2 of Replication factor C subunit 4 OS=Homo sapiens GN=RFC4;Replication factor C subunit 4 OS=Homo sapiens GN=RFC4 PE=1 SV=2;Isoform of P35249, Replication factor C subunit 4 (Fragment) OS=Homo sapiens GN=RFC4 PE=1 SV=1;Isoform of P35249, Replication factor C subunit 4 OS=Homo sapiens GN=RFC4 PE=1 SV=1	28.5	4	0.031	ELFGPELFR+FKPLSDKIQQQR+IVILDEADSMTSAAQAALRR+SLEGADLPNLLFYGPPGTGK
506a	sp|P33527-2|MRP1_HUMAN sp|P33527-3|MRP1_HUMAN sp|P33527-4|MRP1_HUMAN sp|P33527-5|MRP1_HUMAN sp|P33527-6|MRP1_HUMAN sp|P33527-7|MRP1_HUMAN sp|P33527-8|MRP1_HUMAN sp|P33527|MRP1_HUMAN	1.0000	Isoform of P33527, Isoform 2 of Multidrug resistance-associated protein 1 OS=Homo sapiens GN=ABCC1;Isoform of P33527, Isoform 3 of Multidrug resistance-associated protein 1 OS=Homo sapiens GN=ABCC1;Isoform of P33527, Isoform 4 of Multidrug resistance-associated protein 1 OS=Homo sapiens GN=ABCC1;Isoform of P33527, Isoform 5 of Multidrug resistance-associated protein 1 OS=Homo sapiens GN=ABCC1;Iso…	3.9	4	0.029	SSLTLGLFR+TYASTEQEQDAEENGVTGVSGPGK+VIVLDKGEIQEYGAPSDLLQQR
504a	sp|P31948-2|STIP1_HUMAN sp|P31948-3|STIP1_HUMAN sp|P31948|STIP1_HUMAN	1.0000	Isoform of P31948, Isoform 2 of Stress-induced-phosphoprotein 1 OS=Homo sapiens GN=STIP1;Isoform of P31948, Isoform 3 of Stress-induced-phosphoprotein 1 OS=Homo sapiens GN=STIP1;Stress-induced-phosphoprotein 1 OS=Homo sapiens GN=STIP1 PE=1 SV=1	8.7	4	0.028	KAAALEAMKDYTK+LAYINPDLALEEK+LMDVGLIAIR+TLLSDPTYR
56	sp|P14866-2|HNRPL_HUMAN sp|P14866|HNRPL_HUMAN tr|M0QXS5|M0QXS5_HUMAN	1.0000	Isoform of P14866, Isoform 2 of Heterogeneous nuclear ribonucleoprotein L OS=Homo sapiens GN=HNRNPL;Heterogeneous nuclear ribonucleoprotein L OS=Homo sapiens GN=HNRNPL PE=1 SV=2;Isoform of P14866, Heterogeneous nuclear ribonucleoprotein L (Fragment) OS=Homo sapiens GN=HNRNPL PE=1 SV=1	6.8	4	0.031	LNVFKNDQDTWDYTNPNLSGQGDPGSNPNKR+NDQDTWDYTNPNLSGQGDPGSNPNKR
501a	sp|P30153|2AAA_HUMAN	1.0000	Serine/threonine-protein phosphatase 2A 65 kDa regulatory subunit A alpha isoform OS=Homo sapiens GN=PPP2R1A PE=1 SV=4	12.1	4	0.031	AISHEHSPSDLEAHFVPLVK+IGPILDNSTLQSEVKPILEK+LSTIALALGVER+SEIIPMFSNLASDEQDSVR
498a	sp|P29597|TYK2_HUMAN tr|E9PM19|E9PM19_HUMAN	1.0000	Non-receptor tyrosine-protein kinase TYK2 OS=Homo sapiens GN=TYK2 PE=1 SV=3;Isoform of P29597, Tyrosine-protein kinase OS=Homo sapiens GN=TYK2 PE=1 SV=1	5.1	4	0.031	AAALSFVSLVDGYFR+HGIPLEEVAK+SGWKQEIDILR+SLQLVMEYVPLGSLR
483a	sp|P25490|TYY1_HUMAN tr|H0YJV7|H0YJV7_HUMAN	1.0000	Transcriptional repressor protein YY1 OS=Homo sapiens GN=YY1 PE=1 SV=2;Isoform of P25490, Transcriptional repressor protein YY1 (Fragment) OS=Homo sapiens GN=YY1 PE=1 SV=1	17.4	4	0.028	FSLDFNLR+SYLSGGAGAAGGGGADPGNK+SYLSGGAGAAGGGGADPGNKK+SYLSGGAGAAGGGGADPGNKKWEQK
474a	sp|P21796|VDAC1_HUMAN	1.0000	Voltage-dependent anion-selective channel protein 1 OS=Homo sapiens GN=VDAC1 PE=1 SV=2	15.9	4	0.030	LTFDSSFSPNTGKK+LTLSALIDGK+VNNSSLIGLGYTQTLKPGIK+WTEYGLTFTEK
465a	sp|P18621-3|RL17_HUMAN sp|P18621|RL17_HUMAN tr|A0A087WXM6|A0A087WXM6_HUMAN tr|A0A0A6YYL6|A0A0A6YYL6_HUMAN tr|J3KRX5|J3KRX5_HUMAN tr|J3QQT2|J3QQT2_HUMAN	1.0000	Isoform of P18621, Isoform 3 of 60S ribosomal protein L17 OS=Homo sapiens GN=RPL17;60S ribosomal protein L17 OS=Homo sapiens GN=RPL17 PE=1 SV=3;Isoform of P18621, 60S ribosomal protein L17 (Fragment) OS=Homo sapiens GN=RPL17 PE=3 SV=1;Protein RPL17-C18orf32 OS=Homo sapiens GN=RPL17-C18orf32 PE=3 SV=1;Isoform of P18621, 60S ribosomal protein L17 (Fragment) OS=Homo sapiens GN=RPL17 PE=3 SV=1;Isofor…	29.6	4	0.028	EQIVPKPEEEVAQK+GLDVDSLVIEHIQVNK+SAEFLLHMLK+YSLDPENPTK
460a	sp|P17612-2|KAPCA_HUMAN sp|P17612|KAPCA_HUMAN	1.0000	Isoform of P17612, Isoform 2 of cAMP-dependent protein kinase catalytic subunit alpha OS=Homo sapiens GN=PRKACA;cAMP-dependent protein kinase catalytic subunit alpha OS=Homo sapiens GN=PRKACA PE=1 SV=2	14.0	4	0.030	ILQAVNFPFLVK+KWESPAQNTAHLDQFER+NLLQVDLTKR+TLGTGSFGR
50	sp|P0DI83|NARR_HUMAN	1.0000	Isoform of Q9BZG1, Ras-related protein Rab-34, isoform NARR OS=Homo sapiens GN=RAB34 PE=1 SV=1	27.3	4	0.030	AEGSRPGGAAPVPEEGGR+VADADPASAPSQGALQGR+VIVSSPWPAVVVASPRPR
442a	sp|P10909-2|CLUS_HUMAN sp|P10909-3|CLUS_HUMAN sp|P10909-4|CLUS_HUMAN sp|P10909-5|CLUS_HUMAN sp|P10909|CLUS_HUMAN tr|H0YAS8|H0YAS8_HUMAN	1.0000	Isoform of P10909, Isoform 2 of Clusterin OS=Homo sapiens GN=CLU;Isoform of P10909, Isoform 3 of Clusterin OS=Homo sapiens GN=CLU;Isoform of P10909, Isoform 4 of Clusterin OS=Homo sapiens GN=CLU;Isoform of P10909, Isoform 5 of Clusterin OS=Homo sapiens GN=CLU;Clusterin OS=Homo sapiens GN=CLU PE=1 SV=1;Isoform of P10909, Clusterin (Fragment) OS=Homo sapiens GN=CLU PE=1 SV=1	18.6	4	0.028	ELDESLQVAER+LFDSDPITVTVPVEVSR+VTTVASHTSDSDVPSGVTEVVVK
440a	sp|P10644-2|KAP0_HUMAN sp|P10644|KAP0_HUMAN tr|K7EPB2|K7EPB2_HUMAN	1.0000	Isoform of P10644, Isoform 2 of cAMP-dependent protein kinase type I-alpha regulatory subunit OS=Homo sapiens GN=PRKAR1A;cAMP-dependent protein kinase type I-alpha regulatory subunit OS=Homo sapiens GN=PRKAR1A PE=1 SV=1;Isoform of P10644, cAMP-dependent protein kinase type I-alpha regulatory subunit (Fragment) OS=Homo sapiens GN=PRKAR1A PE=1 SV=1	15.8	4	0.030	GAISAEVYTEEDAASYVR+LTVADALEPVQFEDGQK+VSILESLDKWER
49	sp|P08865|RSSA_HUMAN tr|A0A0C4DG17|A0A0C4DG17_HUMAN tr|C9J9K3|C9J9K3_HUMAN tr|F8WD59|F8WD59_HUMAN	1.0000	40S ribosomal protein SA OS=Homo sapiens GN=RPSA PE=1 SV=4;Isoform of P08865, 40S ribosomal protein SA OS=Homo sapiens GN=RPSA PE=1 SV=1;Isoform of P08865, 40S ribosomal protein SA (Fragment) OS=Homo sapiens GN=RPSA PE=1 SV=7;Isoform of P08865, 40S ribosomal protein SA (Fragment) OS=Homo sapiens GN=RPSA PE=1 SV=2	36.2	4	0.031	AIVAIENPADVSVISSR+FAAATGATPIAGR+KSDGIYIINLKR
48	sp|P08574|CY1_HUMAN	1.0000	Cytochrome c1, heme protein, mitochondrial OS=Homo sapiens GN=CYC1 PE=1 SV=3	13.5	4	0.030	AANNGALPPDLSYIVR+GLLSSLDHTSIR+LFDYFPKPYPNSEAAR
430a	sp|P09630|HXC6_HUMAN	1.0000	Homeobox protein Hox-C6 OS=Homo sapiens GN=HOXC6 PE=2 SV=3	34.5	4	0.024	ESNLTSTLSGGGGGATADSLGGKEEK+IYSTPFYSPQENVVFSSSR+QNTLGHNTQTSIAQDFSSEQGR+YQTLELEKEFHFNR
424a	sp|P08195-2|4F2_HUMAN sp|P08195-3|4F2_HUMAN sp|P08195-4|4F2_HUMAN sp|P08195|4F2_HUMAN tr|F5GZS6|F5GZS6_HUMAN tr|J3KPF3|J3KPF3_HUMAN	1.0000	Isoform of P08195, Isoform 2 of 4F2 cell-surface antigen heavy chain OS=Homo sapiens GN=SLC3A2;Isoform of P08195, Isoform 3 of 4F2 cell-surface antigen heavy chain OS=Homo sapiens GN=SLC3A2;Isoform of P08195, Isoform 4 of 4F2 cell-surface antigen heavy chain OS=Homo sapiens GN=SLC3A2;4F2 cell-surface antigen heavy chain OS=Homo sapiens GN=SLC3A2 PE=1 SV=3;Isoform of P08195, 4F2 cell-surface antig…	10.8	4	0.025	ADLLLSTQPGREEGSPLELER+GQSEDPGSLLSLFR+LLTSFLPAQLLR+VILDLTPNYR
418a	sp|P07195|LDHB_HUMAN	1.0000	L-lactate dehydrogenase B chain OS=Homo sapiens GN=LDHB PE=1 SV=2	18.9	4	0.028	FIIPQIVK+GLTSVINQK+ITVVGVGQVGMACAISILGK+LIAPVAEEEATVPNNK+SADTLWDIQK
409a	sp|P05023-3|AT1A1_HUMAN sp|P05023-4|AT1A1_HUMAN sp|P05023|AT1A1_HUMAN	1.0000	Isoform of P05023, Isoform 3 of Sodium/potassium-transporting ATPase subunit alpha-1 OS=Homo sapiens GN=ATP1A1;Isoform of P05023, Isoform 4 of Sodium/potassium-transporting ATPase subunit alpha-1 OS=Homo sapiens GN=ATP1A1;Sodium/potassium-transporting ATPase subunit alpha-1 OS=Homo sapiens GN=ATP1A1 PE=1 SV=1	5.4	4	0.030	IVEIPFNSTNK+LNIPVSQVNPR+QGAIVAVTGDGVNDSPALK+SPDFTNENPLETR
401a	sp|P00387-2|NB5R3_HUMAN sp|P00387-3|NB5R3_HUMAN sp|P00387|NB5R3_HUMAN	1.0000	Isoform of P00387, Isoform 2 of NADH-cytochrome b5 reductase 3 OS=Homo sapiens GN=CYB5R3;Isoform of P00387, Isoform 3 of NADH-cytochrome b5 reductase 3 OS=Homo sapiens GN=CYB5R3;NADH-cytochrome b5 reductase 3 OS=Homo sapiens GN=CYB5R3 PE=1 SV=3	12.9	4	0.031	STPAITLESPDIKYPLR+SVGMIAGGTGITPMLQVIR
399a	sp|P00338-3|LDHA_HUMAN sp|P00338|LDHA_HUMAN	1.0000	Isoform of P00338, Isoform 3 of L-lactate dehydrogenase A chain OS=Homo sapiens GN=LDHA;L-lactate dehydrogenase A chain OS=Homo sapiens GN=LDHA PE=1 SV=2	13.6	4	0.028	FIIPNVVK+QVVESAYEVIK+TLHPDLGTDKDKEQWK+VTLTSEEEAR
395a	sp|O95602|RPA1_HUMAN	1.0000	DNA-directed RNA polymerase I subunit RPA1 OS=Homo sapiens GN=POLR1A PE=1 SV=2	4.7	4	0.030	AALNLPEAASYDEVR+ELVLNTEGINLPELFK+KTQEQDEEVGLGTEEDPSLPALLTQPR+QAVINGPNVHPGASMVINEDGSR
383a	sp|O76021|RL1D1_HUMAN tr|J3QSV6|J3QSV6_HUMAN	1.0000	Ribosomal L1 domain-containing protein 1 OS=Homo sapiens GN=RSL1D1 PE=1 SV=3;Isoform of O76021, Ribosomal L1 domain-containing protein 1 (Fragment) OS=Homo sapiens GN=RSL1D1 PE=1 SV=1	11.4	4	0.028	ATNESEDEIPQLVPIGK+KKVPVSVNLLSK+SAALPIFSSFVSNWDEATKR
379a	sp|O75616|ERAL1_HUMAN	1.0000	GTPase Era, mitochondrial OS=Homo sapiens GN=ERAL1 PE=1 SV=2	8.2	4	0.027	NQLSPQLLR+STLSNQLLGR+TAVWEEGPGGELVIQQK
371a	sp|O75340-2|PDCD6_HUMAN sp|O75340|PDCD6_HUMAN	1.0000	Isoform of O75340, Isoform 2 of Programmed cell death protein 6 OS=Homo sapiens GN=PDCD6;Programmed cell death protein 6 OS=Homo sapiens GN=PDCD6 PE=1 SV=1	32.3	4	0.029	AGVNFSEFTGVWK+LSDQFHDILIR+SGVISDTELQQALSNGTWTPFNPVTVR+YITDWQNVFR
368a	sp|O75190|DNJB6_HUMAN	1.0000	DnaJ homolog subfamily B member 6 OS=Homo sapiens GN=DNAJB6 PE=1 SV=2	19.3	4	0.021	APGPWDPLASAAGLK+IVENGQERVEVEEDGQLK+QVAEAYEVLSDAK+SLTINGVADDDALAEER
360a	sp|O60506-2|HNRPQ_HUMAN sp|O60506-3|HNRPQ_HUMAN sp|O60506-4|HNRPQ_HUMAN sp|O60506|HNRPQ_HUMAN tr|B7Z645|B7Z645_HUMAN	1.0000	Isoform of O60506, Isoform 2 of Heterogeneous nuclear ribonucleoprotein Q OS=Homo sapiens GN=SYNCRIP;Isoform of O60506, Isoform 3 of Heterogeneous nuclear ribonucleoprotein Q OS=Homo sapiens GN=SYNCRIP;Isoform of O60506, Isoform 4 of Heterogeneous nuclear ribonucleoprotein Q OS=Homo sapiens GN=SYNCRIP;Heterogeneous nuclear ribonucleoprotein Q OS=Homo sapiens GN=SYNCRIP PE=1 SV=2;Isoform of O60506…	9.9	4	0.023	AGPIWDLR+DLFEDELVPLFEK+NLANTVTEEILEK+TGYTLDVTTGQR
357a	sp|O60341-2|KDM1A_HUMAN sp|O60341|KDM1A_HUMAN	1.0000	Isoform of O60341, Isoform 2 of Lysine-specific histone demethylase 1A OS=Homo sapiens GN=KDM1A;Lysine-specific histone demethylase 1A OS=Homo sapiens GN=KDM1A PE=1 SV=2	9.6	4	0.031	GSYSYVAAGSSGNDYDLMAQPITPGPSIPGAPQPIPR+IADQFLGAMYTLPR+QQPPAVQFVPPLPEWK+VIIIGSGVSGLAAAR
327a	sp|O15031|PLXB2_HUMAN	1.0000	Plexin-B2 OS=Homo sapiens GN=PLXNB2 PE=1 SV=3	2.8	4	0.031	GSSLHVGSDLLK+VGVSQQPEDSQQDLPGER+VYLTPDGTSSEYDSILVEINKR
323a	sp|O14939-4|PLD2_HUMAN sp|O14939|PLD2_HUMAN	1.0000	Isoform of O14939, Isoform PLD2B of Phospholipase D2 OS=Homo sapiens GN=PLD2;Phospholipase D2 OS=Homo sapiens GN=PLD2 PE=1 SV=2	5.7	4	0.031	DFLQLHR+EYVAVEPLATVSPPLAR+LLTMSFYR+VHPLVFAPGVPVTAQVVGTER
302a	sp|O00231-2|PSD11_HUMAN sp|O00231|PSD11_HUMAN	1.0000	Isoform of O00231, Isoform 2 of 26S proteasome non-ATPase regulatory subunit 11 OS=Homo sapiens GN=PSMD11;26S proteasome non-ATPase regulatory subunit 11 OS=Homo sapiens GN=PSMD11 PE=1 SV=3	10.9	4	0.031	LYDNLLEQNLIR+TGQAAELGGLLK+VQIEHISSLIK+YVRPFLNSISK
295a	sp|A7E2V4-2|ZSWM8_HUMAN sp|A7E2V4-3|ZSWM8_HUMAN sp|A7E2V4-4|ZSWM8_HUMAN sp|A7E2V4-5|ZSWM8_HUMAN sp|A7E2V4|ZSWM8_HUMAN tr|H7BZ52|H7BZ52_HUMAN tr|S4R393|S4R393_HUMAN tr|S4R3H3|S4R3H3_HUMAN tr|S4R410|S4R410_HUMAN	1.0000	Isoform of A7E2V4, Isoform 2 of Zinc finger SWIM domain-containing protein 8 OS=Homo sapiens GN=ZSWIM8;Isoform of A7E2V4, Isoform 3 of Zinc finger SWIM domain-containing protein 8 OS=Homo sapiens GN=ZSWIM8;Isoform of A7E2V4, Isoform 4 of Zinc finger SWIM domain-containing protein 8 OS=Homo sapiens GN=ZSWIM8;Isoform of A7E2V4, Isoform 5 of Zinc finger SWIM domain-containing protein 8 OS=Homo sapie…	3.9	4	0.031	FAQYLISELPQQILPTAQR+HGGPSAPGALQPLTSGSAGPAQPGSVAGAGPGPTEGFTEK+LAVLDPALSPQR
294a	sp|A6ZKI3|F127A_HUMAN	1.0000	Isoform of O15255, Protein FAM127A OS=Homo sapiens GN=FAM127A PE=1 SV=1	27.4	4	0.023	ESPLLNDYR+LTGPALQWVIPYIK+LTGPALQWVIPYIKK+VTFLITR
30	sp|O75718|CRTAP_HUMAN tr|C9JP16|C9JP16_HUMAN	1.0000	Cartilage-associated protein OS=Homo sapiens GN=CRTAP PE=1 SV=1;Isoform of O75718, Cartilage-associated protein OS=Homo sapiens GN=CRTAP PE=1 SV=1	10.6	4	0.023	FLQFAYFK+LFGGLLR+SLPGAEDYIKDLETK+SYESLFIR
281	sp|Q9Y4F5-2|C170B_HUMAN sp|Q9Y4F5-3|C170B_HUMAN sp|Q9Y4F5|C170B_HUMAN tr|J3KQR7|J3KQR7_HUMAN	1.0000	Isoform of Q9Y4F5, Isoform 2 of Centrosomal protein of 170 kDa protein B OS=Homo sapiens GN=CEP170B;Isoform of Q9Y4F5, Isoform 3 of Centrosomal protein of 170 kDa protein B OS=Homo sapiens GN=CEP170B;Centrosomal protein of 170 kDa protein B OS=Homo sapiens GN=CEP170B PE=1 SV=4;Isoform of Q9Y4F5, Centrosomal protein of 170 kDa protein B OS=Homo sapiens GN=CEP170B PE=1 SV=1	3.7	4	0.031	AANTATTTGPRQPFSR+AASAAGVPLEASGEQVR+KPLAAPGDGEGLGQTAQPSPPAR
279	sp|Q9Y426-2|CU025_HUMAN sp|Q9Y426-3|CU025_HUMAN sp|Q9Y426|CU025_HUMAN	1.0000	Isoform of Q9Y426, Isoform 2 of C2 domain-containing protein 2 OS=Homo sapiens GN=C2CD2;Isoform of Q9Y426, Isoform 3 of C2 domain-containing protein 2 OS=Homo sapiens GN=C2CD2;C2 domain-containing protein 2 OS=Homo sapiens GN=C2CD2 PE=1 SV=2	7.2	4	0.024	ALGEDQVAETSAMSDVLKDILK+SSEGLLATATVPLDLFK
28	sp|O75600-2|KBL_HUMAN sp|O75600|KBL_HUMAN	1.0000	Isoform of O75600, Isoform 2 of 2-amino-3-ketobutyrate coenzyme A ligase, mitochondrial OS=Homo sapiens GN=GCAT;2-amino-3-ketobutyrate coenzyme A ligase, mitochondrial OS=Homo sapiens GN=GCAT PE=1 SV=1	8.4	4	0.031	ALGGASGGYTTGPGPLVSLLR+GIFVIGFSYPVVPK
257	sp|Q9UI09|NDUAC_HUMAN	1.0000	NADH dehydrogenase [ubiquinone] 1 alpha subcomplex subunit 12 OS=Homo sapiens GN=NDUFA12 PE=1 SV=1	32.4	4	0.028	FNVTGTPEQYVPYSTTR+IQEWIPPSTPYK+WLHSMTDDPPTTKPLTAR
256	sp|Q9UHV9|PFD2_HUMAN	1.0000	Prefoldin subunit 2 OS=Homo sapiens GN=PFDN2 PE=1 SV=1	26.6	4	0.024	EVLPALENNKEQIQK+GAVSAEQVIAGFNR+IIETLTQQLQAK
254	sp|Q9UGU0-2|TCF20_HUMAN sp|Q9UGU0|TCF20_HUMAN	1.0000	Isoform of Q9UGU0, Isoform 2 of Transcription factor 20 OS=Homo sapiens GN=TCF20;Transcription factor 20 OS=Homo sapiens GN=TCF20 PE=1 SV=3	4.3	4	0.023	GNASPGAATHDSLSDYGPQDSRPTPMR+STQEHQGMAGSLEGTTRPNVLVSQTNELASR+VGQFGQHYQSSASSSSSSSFPSPQR
252	sp|Q9UEW8-2|STK39_HUMAN sp|Q9UEW8|STK39_HUMAN	1.0000	Isoform of Q9UEW8, Isoform 2 of STE20/SPS1-related proline-alanine-rich protein kinase OS=Homo sapiens GN=STK39;STE20/SPS1-related proline-alanine-rich protein kinase OS=Homo sapiens GN=STK39 PE=1 SV=3	8.4	4	0.031	EVLEGLDYLHR+LLSGGSMLDIIK+NGVLEEAIIATILK+TPDIAQR
251	sp|Q9UBI9|HDC_HUMAN	1.0000	Headcase protein homolog OS=Homo sapiens GN=HECA PE=1 SV=1	8.3	4	0.026	GGHFDTPVQFLR+SPGGSPGQSPPTGYSILSPAHFSGPR+YLGEFLK
247	sp|Q9P003|CNIH4_HUMAN tr|A6NLH6|A6NLH6_HUMAN	1.0000	Protein cornichon homolog 4 OS=Homo sapiens GN=CNIH4 PE=1 SV=1;Isoform of Q9P003, Protein cornichon homolog 4 OS=Homo sapiens GN=CNIH4 PE=1 SV=1	14.6	4	0.031	YIMVPSGNMGVFDPTEIHNR
245	sp|Q9NYU1|UGGG2_HUMAN	1.0000	UDP-glucose:glycoprotein glucosyltransferase 2 OS=Homo sapiens GN=UGGT2 PE=1 SV=4	2.9	4	0.030	ANPGAWILR+GILAAFLTQK+NYLSPTFK+TNAIDFLMDR+YDVTFLR
242	sp|Q9NVV4-2|PAPD1_HUMAN sp|Q9NVV4|PAPD1_HUMAN	1.0000	Isoform of Q9NVV4, Isoform 2 of Poly(A) RNA polymerase, mitochondrial OS=Homo sapiens GN=MTPAP;Poly(A) RNA polymerase, mitochondrial OS=Homo sapiens GN=MTPAP PE=1 SV=1	9.1	4	0.029	EQNKPDSSPLYIQNPFETSLNISK+FAIETVK+IKPSQNTETLELLLK+NLLESLK
229	sp|Q9H2P0|ADNP_HUMAN	1.0000	Activity-dependent neuroprotector homeobox protein OS=Homo sapiens GN=ADNP PE=1 SV=1	6.0	4	0.029	IGYQVTAMIGHTNVVVPR+LGLGGNAPVSIPQQSQSVK+LNQSPSLAPVKR+YSLQSANASSLSSGQLK
220	sp|Q9BXW7-2|CECR5_HUMAN sp|Q9BXW7|CECR5_HUMAN	1.0000	Isoform of Q9BXW7, Isoform 1 of Cat eye syndrome critical region protein 5 OS=Homo sapiens GN=CECR5;Cat eye syndrome critical region protein 5 OS=Homo sapiens GN=CECR5 PE=1 SV=1	10.4	4	0.031	MAFPLLDMVDLER+MLVSGQGPVMENAQGLGFR+NVVTVDELR
214	sp|Q9BQ67|GRWD1_HUMAN tr|M0QX71|M0QX71_HUMAN	1.0000	Glutamate-rich WD repeat-containing protein 1 OS=Homo sapiens GN=GRWD1 PE=1 SV=1;Isoform of Q9BQ67, Glutamate-rich WD repeat-containing protein 1 (Fragment) OS=Homo sapiens GN=GRWD1 PE=1 SV=1	14.0	4	0.031	LLQVVEEPQALAAFLR+VSWLGEEPVAGVWSEK
22	sp|O43854-2|EDIL3_HUMAN sp|O43854|EDIL3_HUMAN	1.0000	Isoform of O43854, Isoform 2 of EGF-like repeat and discoidin I-like domain-containing protein 3 OS=Homo sapiens GN=EDIL3;EGF-like repeat and discoidin I-like domain-containing protein 3 OS=Homo sapiens GN=EDIL3 PE=1 SV=1	14.7	4	0.024	CSGPLGIEGGIISNQQITASSTHR+GNIDNNTPYANSFTPPIK+LAYSNDGEHWTVYQDEK+VTGVITQGAK
200	sp|Q96HJ9-2|CG055_HUMAN sp|Q9Y383-2|LC7L2_HUMAN sp|Q9Y383-3|LC7L2_HUMAN sp|Q9Y383|LC7L2_HUMAN tr|A0A0A6YYC3|A0A0A6YYC3_HUMAN tr|A0A0A6YYJ8|A0A0A6YYJ8_HUMAN	1.0000	Isoform of Q96HJ9, Isoform 2 of UPF0562 protein C7orf55 OS=Homo sapiens GN=C7orf55;Isoform of Q9Y383, Isoform 2 of Putative RNA-binding protein Luc7-like 2 OS=Homo sapiens GN=LUC7L2;Isoform of Q9Y383, Isoform 3 of Putative RNA-binding protein Luc7-like 2 OS=Homo sapiens GN=LUC7L2;Putative RNA-binding protein Luc7-like 2 OS=Homo sapiens GN=LUC7L2 PE=1 SV=2;Isoform of Q9Y383, Protein C7orf55-LUC7L2…	9.5	4	0.030	LAETQEEISAEVAAK+VEQLGAEGNVEESQK+VEQLGAEGNVEESQKVMDEVEK
198	sp|Q96DH6-2|MSI2H_HUMAN sp|Q96DH6|MSI2H_HUMAN tr|B4DHE8|B4DHE8_HUMAN tr|J3KTC1|J3KTC1_HUMAN tr|J3QKT5|J3QKT5_HUMAN	1.0000	Isoform of Q96DH6, Isoform 2 of RNA-binding protein Musashi homolog 2 OS=Homo sapiens GN=MSI2;RNA-binding protein Musashi homolog 2 OS=Homo sapiens GN=MSI2 PE=1 SV=1;Isoform of Q96DH6, RNA-binding protein Musashi homolog 2 OS=Homo sapiens GN=MSI2 PE=1 SV=1;Isoform of Q96DH6, RNA-binding protein Musashi homolog 2 (Fragment) OS=Homo sapiens GN=MSI2 PE=1 SV=7;Isoform of Q96DH6, RNA-binding protein M…	43.4	4	0.029	GFGFVTFADPASVDK+GFGFVTFADPASVDKVLGQPHHELDSK+MFIGGLSWQTSPDSLR
192	sp|Q969X5-2|ERGI1_HUMAN sp|Q969X5|ERGI1_HUMAN	1.0000	Isoform of Q969X5, Isoform 2 of Endoplasmic reticulum-Golgi intermediate compartment protein 1 OS=Homo sapiens GN=ERGIC1;Endoplasmic reticulum-Golgi intermediate compartment protein 1 OS=Homo sapiens GN=ERGIC1 PE=1 SV=1	23.2	4	0.029	IIPAIWFR+LSFGDTLQVQNIHGAFNALGGADR+LTSNPLASHDYILK
189	sp|Q92917|GPKOW_HUMAN	1.0000	G patch domain and KOW motifs-containing protein OS=Homo sapiens GN=GPKOW PE=1 SV=2	8.6	4	0.031	EGVLPLTAASTAPISFGFTR+GLGLGANLTEAQALTPTGPSR
186	sp|Q92769-3|HDAC2_HUMAN sp|Q92769|HDAC2_HUMAN	1.0000	Isoform of Q92769, Isoform 2 of Histone deacetylase 2 OS=Homo sapiens GN=HDAC2;Histone deacetylase 2 OS=Homo sapiens GN=HDAC2 PE=1 SV=2	11.8	4	0.030	DGIDDESYGQIFKPIISK+LHISPSNMTNQNTPEYMEK+TFNLPLLMLGGGGYTIR
185	sp|Q92738-2|US6NL_HUMAN sp|Q92738|US6NL_HUMAN tr|X6RAB3|X6RAB3_HUMAN	1.0000	Isoform of Q92738, Isoform 2 of USP6 N-terminal-like protein OS=Homo sapiens GN=USP6NL;USP6 N-terminal-like protein OS=Homo sapiens GN=USP6NL PE=1 SV=3;Isoform of Q92738, USP6 N-terminal-like protein OS=Homo sapiens GN=USP6NL PE=1 SV=1	10.4	4	0.026	GSTASQYDNVPGPELDSGASVEEALER+IEVLPVDTGAGGYSGNSGSPK+SYSRPSPLVLPSSR+YSAFQLAPFQDHGLPAVSVDSPVR
181	sp|Q92604|LGAT1_HUMAN	1.0000	Acyl-CoA:lysophosphatidylglycerol acyltransferase 1 OS=Homo sapiens GN=LPGAT1 PE=1 SV=1	13.5	4	0.031	AEPIDIQTWILGYR+IILNALVAQQK+NNLPFLTNVTLPR+WIVLFPEGGFLR
19	sp|O43172-2|PRP4_HUMAN sp|O43172|PRP4_HUMAN	1.0000	Isoform of O43172, Isoform 2 of U4/U6 small nuclear ribonucleoprotein Prp4 OS=Homo sapiens GN=PRPF4;U4/U6 small nuclear ribonucleoprotein Prp4 OS=Homo sapiens GN=PRPF4 PE=1 SV=2	9.8	4	0.024	ALGEPITLFGEGPAER+LWIANYSLPR+QINVSTDDSEVK+TKAPDDLVAPVVK
172	sp|Q8NE01-2|CNNM3_HUMAN sp|Q8NE01-3|CNNM3_HUMAN sp|Q8NE01|CNNM3_HUMAN	1.0000	Isoform of Q8NE01, Isoform 2 of Metal transporter CNNM3 OS=Homo sapiens GN=CNNM3;Isoform of Q8NE01, Isoform 3 of Metal transporter CNNM3 OS=Homo sapiens GN=CNNM3;Metal transporter CNNM3 OS=Homo sapiens GN=CNNM3 PE=1 SV=1	10.3	4	0.030	AQNLPQSPENTDLQVIPGSQTR+GLQLSALALAPAEVQVLR+VSDDEYKVTISPQLLLATQR+WTLALAPR
165	sp|Q8IYI6|EXOC8_HUMAN	1.0000	Exocyst complex component 8 OS=Homo sapiens GN=EXOC8 PE=1 SV=2	8.3	4	0.028	EWLEVLEDTKR+IQALAEETAQNLKR+SSLESIPLTLLPAAAAAGAAAASGGEEGVGGAGGR
160	sp|Q86YV9|HPS6_HUMAN	1.0000	Hermansky-Pudlak syndrome 6 protein OS=Homo sapiens GN=HPS6 PE=1 SV=1	7.0	4	0.025	ALDAGLALGPSSPLLR+LLLAEFAQHR+TYLPDEVGPPTPFPEPGAEPPLTVGLLK
155	sp|Q7Z4F1|LRP10_HUMAN	1.0000	Low-density lipoprotein receptor-related protein 10 OS=Homo sapiens GN=LRP10 PE=1 SV=2	5.6	4	0.031	EGGAVGGQDGEQAPPLPIK+SQVTPSAAPLEALDGGTGPAR
16	sp|O15541|R113A_HUMAN	1.0000	RING finger protein 113A OS=Homo sapiens GN=RNF113A PE=1 SV=1	19.0	4	0.024	HGWQIER+HRATGEGGASDLPEDPDEDAIPIT+QSFQNPVVTK+SAKPVGPEDMGATAVYELDTEKER
142	sp|Q5TAP6|UT14C_HUMAN sp|Q9BVJ6-2|UT14A_HUMAN sp|Q9BVJ6-3|UT14A_HUMAN sp|Q9BVJ6|UT14A_HUMAN	1.0000	U3 small nucleolar RNA-associated protein 14 homolog C OS=Homo sapiens GN=UTP14C PE=1 SV=1;Isoform of Q9BVJ6, Isoform 2 of U3 small nucleolar RNA-associated protein 14 homolog A OS=Homo sapiens GN=UTP14A;Isoform of Q9BVJ6, Isoform 3 of U3 small nucleolar RNA-associated protein 14 homolog A OS=Homo sapiens GN=UTP14A;U3 small nucleolar RNA-associated protein 14 homolog A OS=Homo sapiens GN=UTP14A P…	4.6	4	0.025	EAFAGDDVIRDFLK+TIQTPIGSTWNTQR
140	sp|Q5RKV6|EXOS6_HUMAN	1.0000	Exosome complex component MTR3 OS=Homo sapiens GN=EXOSC6 PE=1 SV=1	21.7	4	0.024	ELALALQEALEPAVR+GGGPAGAGGEAPAALR+IRGPEESQPPQLYAADEEEAPGTRDPTR
135	sp|Q5BJH7-3|YIF1B_HUMAN sp|Q5BJH7-4|YIF1B_HUMAN sp|Q5BJH7-5|YIF1B_HUMAN sp|Q5BJH7-6|YIF1B_HUMAN sp|Q5BJH7|YIF1B_HUMAN tr|K7ERQ0|K7ERQ0_HUMAN tr|K7ERY2|K7ERY2_HUMAN	1.0000	Isoform of Q5BJH7, Isoform 3 of Protein YIF1B OS=Homo sapiens GN=YIF1B;Isoform of Q5BJH7, Isoform 4 of Protein YIF1B OS=Homo sapiens GN=YIF1B;Isoform of Q5BJH7, Isoform 5 of Protein YIF1B OS=Homo sapiens GN=YIF1B;Isoform of Q5BJH7, Isoform 6 of Protein YIF1B OS=Homo sapiens GN=YIF1B;Protein YIF1B OS=Homo sapiens GN=YIF1B PE=1 SV=1;Isoform of Q5BJH7, Protein YIF1B (Fragment) OS=Homo sapiens GN=YIF…	8.6	4	0.031	RIPVSQPGMADPHQLFDDTSSAQSR
134	sp|Q53R41-2|FAKD1_HUMAN sp|Q53R41|FAKD1_HUMAN	1.0000	Isoform of Q53R41, Isoform 2 of FAST kinase domain-containing protein 1 OS=Homo sapiens GN=FASTKD1;FAST kinase domain-containing protein 1 OS=Homo sapiens GN=FASTKD1 PE=1 SV=1	5.0	4	0.028	AISLLPSPHLDEVGISR+HLDGYKPLELLK+IASVAVQQIEK
1143a	tr|A0A0A0MR51|A0A0A0MR51_HUMAN	1.0000	Isoform of O60427, Fatty acid desaturase 1 OS=Homo sapiens GN=FADS1 PE=1 SV=1	12.8	4	0.030	GVARPAMAPDPVAAETAAQGPTPR+VISHYAGQDATDPFVAFHINK+VYNISEFTR+YFTWDEVAQR
125	sp|Q15375-2|EPHA7_HUMAN sp|Q15375-4|EPHA7_HUMAN sp|Q15375|EPHA7_HUMAN	1.0000	Isoform of Q15375, Isoform 2 of Ephrin type-A receptor 7 OS=Homo sapiens GN=EPHA7;Isoform of Q15375, Isoform 4 of Ephrin type-A receptor 7 OS=Homo sapiens GN=EPHA7;Ephrin type-A receptor 7 OS=Homo sapiens GN=EPHA7 PE=1 SV=3	4.9	4	0.022	TYIDPETYEDPNR+VIEDDPEAVYTTTGGK+WTAPEAIQYR+YLADMGYVHR
1134a	sp|Q9Y5J1|UTP18_HUMAN	1.0000	U3 small nucleolar RNA-associated protein 18 homolog OS=Homo sapiens GN=UTP18 PE=1 SV=3	8.5	4	0.024	AGAGPGGPPQKPAPSSQR+FVDEGSLYGLSIATSR+TGNFISTSTSLPR
1130a	sp|Q9Y4L1-2|HYOU1_HUMAN sp|Q9Y4L1|HYOU1_HUMAN tr|A0A087WWI4|A0A087WWI4_HUMAN tr|A0A087X054|A0A087X054_HUMAN tr|E9PJ21|E9PJ21_HUMAN tr|K7EQK2|K7EQK2_HUMAN	1.0000	Isoform of Q9Y4L1, Isoform 2 of Hypoxia up-regulated protein 1 OS=Homo sapiens GN=HYOU1;Hypoxia up-regulated protein 1 OS=Homo sapiens GN=HYOU1 PE=1 SV=1;Isoform of Q9Y4L1, Hypoxia up-regulated protein 1 OS=Homo sapiens GN=HYOU1 PE=1 SV=1;Isoform of Q9Y4L1, Hypoxia up-regulated protein 1 OS=Homo sapiens GN=HYOU1 PE=1 SV=1;Isoform of Q9Y4L1, Hypoxia up-regulated protein 1 (Fragment) OS=Homo sapien…	12.0	4	0.029	NINADEAAAMGAVYQAAALSK+SLAEDFAEQPIKDAVITVPVFFNQAER+VLQLINDNTATALSYGVFR
1128a	sp|Q9Y4I1-2|MYO5A_HUMAN sp|Q9Y4I1-3|MYO5A_HUMAN sp|Q9Y4I1|MYO5A_HUMAN tr|A0A087WY00|A0A087WY00_HUMAN tr|F8W6H6|F8W6H6_HUMAN tr|F8WE88|F8WE88_HUMAN tr|G3V394|G3V394_HUMAN	1.0000	Isoform of Q9Y4I1, Isoform 2 of Unconventional myosin-Va OS=Homo sapiens GN=MYO5A;Isoform of Q9Y4I1, Isoform 3 of Unconventional myosin-Va OS=Homo sapiens GN=MYO5A;Unconventional myosin-Va OS=Homo sapiens GN=MYO5A PE=1 SV=2;Isoform of Q9Y4I1, Unconventional myosin-Va OS=Homo sapiens GN=MYO5A PE=1 SV=1;Isoform of Q9Y4I1, Unconventional myosin-Va OS=Homo sapiens GN=MYO5A PE=1 SV=2;Isoform of Q9Y4I1…	3.9	4	0.027	ETLEPLIQAAQLLQVK+LRYQNLLNEFSR+QETEQLVSNLKEENTLLK+VLNLYTPVNEFEER+VWIPDPEEVWK
1126a	sp|Q9Y4E6-2|WDR7_HUMAN sp|Q9Y4E6|WDR7_HUMAN tr|A2RRE0|A2RRE0_HUMAN	1.0000	Isoform of Q9Y4E6, Isoform 2 of WD repeat-containing protein 7 OS=Homo sapiens GN=WDR7;WD repeat-containing protein 7 OS=Homo sapiens GN=WDR7 PE=1 SV=2;Isoform of Q9Y4E6, WD repeat-containing protein 7 OS=Homo sapiens GN=WDR7 PE=1 SV=1	11.2	4	0.022	GSPPTSSNIVQGQIK+HTALAANTQSQQNMHTTTLAR+KGPTRPPRPSTPDLSKAR+LGMLKPHCTVSFGLLSR+LIWTSNRNVILMAHDGKEHR
1107a	sp|Q9Y263|PLAP_HUMAN tr|E5RIM3|E5RIM3_HUMAN	1.0000	Phospholipase A-2-activating protein OS=Homo sapiens GN=PLAA PE=1 SV=2;Isoform of Q9Y263, Phospholipase A-2-activating protein OS=Homo sapiens GN=PLAA PE=1 SV=1	8.5	4	0.025	EAVTFDQANPTQILGK+NDLNPMFLDQVAK+YVPGSSGSSNTLPTADPFTGAGR
1098a	sp|Q9ULI2|RIMKB_HUMAN	1.0000	Beta-citrylglutamate synthase B OS=Homo sapiens GN=RIMKLB PE=2 SV=2	12.7	4	0.028	INGELITAYPQVVVVR+LPGGLFNMNQLLANEIK+VPTPWVQSDSDITVLR
1094a	sp|Q9UKN8|TF3C4_HUMAN	1.0000	General transcription factor 3C polypeptide 4 OS=Homo sapiens GN=GTF3C4 PE=1 SV=2	8.2	4	0.030	LQYAVSGLEPLAWSEDHR+QVDLIDLVR+VGPADDGPAPSGEEEGEGGGEAGGKEPAADAAPGPSAAFR
1087a	sp|Q9UI30|TR112_HUMAN tr|F5GX77|F5GX77_HUMAN tr|F5GYQ2|F5GYQ2_HUMAN	1.0000	Multifunctional methyltransferase subunit TRM112-like protein OS=Homo sapiens GN=TRMT112 PE=1 SV=1;Isoform of Q9UI30, Multifunctional methyltransferase subunit TRM112-like protein OS=Homo sapiens GN=TRMT112 PE=1 SV=1;Isoform of Q9UI30, Multifunctional methyltransferase subunit TRM112-like protein OS=Homo sapiens GN=TRMT112 PE=1 SV=1	34.6	4	0.031	GPVEGYEENEEFLR+VEWSAFLEAADNLR
1078a	sp|Q9UG56-2|PISD_HUMAN sp|Q9UG56|PISD_HUMAN	1.0000	Isoform of Q9UG56, Isoform 2 of Phosphatidylserine decarboxylase proenzyme, mitochondrial OS=Homo sapiens GN=PISD;Phosphatidylserine decarboxylase proenzyme, mitochondrial OS=Homo sapiens GN=PISD PE=2 SV=4	13.9	4	0.026	GSYNDFSFVTHTNR+GVTYSLESFLGPR+HGFFSLTAVGATNVGSIR+NLSEFFR
1070a	sp|Q9UBE0|SAE1_HUMAN tr|M0QZS6|M0QZS6_HUMAN	1.0000	SUMO-activating enzyme subunit 1 OS=Homo sapiens GN=SAE1 PE=1 SV=1;Isoform of Q9UBE0, SUMO-activating enzyme subunit 1 OS=Homo sapiens GN=SAE1 PE=1 SV=1	20.0	4	0.027	AQNLNPMVDVK+GLTMLDHEQVTPEDPGAQFLIR+NDVLDSLGISPDLLPEDFVR
1063a	sp|Q9P2B7-2|CFA97_HUMAN sp|Q9P2B7|CFA97_HUMAN	1.0000	Isoform of Q9P2B7, Isoform 2 of Cilia- and flagella-associated protein 97 OS=Homo sapiens GN=CFAP97;Cilia- and flagella-associated protein 97 OS=Homo sapiens GN=CFAP97 PE=1 SV=2	11.9	4	0.028	AFLQLDK+EGEDDYYTDGEESSDDGK+HVSGITLLSPK+NVNSNTGMQTTENYLTEK
1061a	sp|Q9P0U3-2|SENP1_HUMAN sp|Q9P0U3|SENP1_HUMAN	1.0000	Isoform of Q9P0U3, Isoform 2 of Sentrin-specific protease 1 OS=Homo sapiens GN=SENP1;Sentrin-specific protease 1 OS=Homo sapiens GN=SENP1 PE=1 SV=2	7.8	4	0.023	EIPVTVVQETQK+NGNQDEVLSEAFR+SAAYNPSYYSDNPSSDSFLGSGDLR
1051a	sp|Q9NXW2-2|DJB12_HUMAN sp|Q9NXW2|DJB12_HUMAN tr|J3KPS0|J3KPS0_HUMAN	1.0000	Isoform of Q9NXW2, Isoform 2 of DnaJ homolog subfamily B member 12 OS=Homo sapiens GN=DNAJB12;DnaJ homolog subfamily B member 12 OS=Homo sapiens GN=DNAJB12 PE=1 SV=4;Isoform of Q9NXW2, DnaJ (Hsp40) homolog, subfamily B, member 12, isoform CRA_c OS=Homo sapiens GN=DNAJB12 PE=1 SV=1	17.9	4	0.031	AIGTAYAVLSNPEK+ALIESLNQKPQTAGDQPPPTDTTHATHR+VTDHLGVVYYVGDTFSEEYTGSSLK
1040a	sp|Q9NVE7|PANK4_HUMAN tr|A0A0G2JR38|A0A0G2JR38_HUMAN tr|E9PHT6|E9PHT6_HUMAN tr|H0YA26|H0YA26_HUMAN	1.0000	Pantothenate kinase 4 OS=Homo sapiens GN=PANK4 PE=1 SV=1;Isoform of Q9NVE7, Pantothenate kinase 4 OS=Homo sapiens GN=PANK4 PE=1 SV=1;Isoform of Q9NVE7, Pantothenate kinase 4 (Fragment) OS=Homo sapiens GN=PANK4 PE=1 SV=2;Isoform of Q9NVE7, Pantothenate kinase 4 (Fragment) OS=Homo sapiens GN=PANK4 PE=1 SV=1	21.8	4	0.030	AVASQPDSVDAAER+AVSAVLESDPYFGFEEAKR+DVYGGAHQTLGLSGNLIASSFGK+GAEQDNPNQYSWGENYAGSSGLMSASPELGPAQR+GLLAGNVFDWGAK
1034a	sp|Q9NQU5-2|PAK6_HUMAN sp|Q9NQU5|PAK6_HUMAN	1.0000	Isoform of Q9NQU5, Isoform 2 of Serine/threonine-protein kinase PAK 6 OS=Homo sapiens GN=PAK6;Serine/threonine-protein kinase PAK 6 OS=Homo sapiens GN=PAK6 PE=1 SV=1	11.3	4	0.029	AQSLGPAEFQGASQR+GALAGEDTGVVTHEQFK+GSAMPVDGYISGLLNDIQK+TWHAQISTSNLYLPQDPTVAK
1033a	sp|Q9NQL9|DMRT3_HUMAN	1.0000	Doublesex- and mab-3-related transcription factor 3 OS=Homo sapiens GN=DMRT3 PE=1 SV=1	24.2	4	0.018	ALPGPPPPGDAVAAPQPPPASQPSQPQPPRPAAELAAAAALR+KIFPNQKPTVLELILKGCGGDLVSAVEVLLSSR+SADNTEVFSDKDTDQRSSPDVAK+SQYVSPFPSNSTSVFR
1031a	sp|Q9NPA8-2|ENY2_HUMAN sp|Q9NPA8|ENY2_HUMAN	1.0000	Isoform of Q9NPA8, Isoform 2 of Transcription and mRNA export factor ENY2 OS=Homo sapiens GN=ENY2;Transcription and mRNA export factor ENY2 OS=Homo sapiens GN=ENY2 PE=1 SV=1	27.1	4	0.029	GLEHVTVDDLVAEITPK+TFLAQHASL
1019a	sp|Q9H900-2|ZWILC_HUMAN sp|Q9H900|ZWILC_HUMAN	1.0000	Isoform of Q9H900, Isoform 2 of Protein zwilch homolog OS=Homo sapiens GN=ZWILCH;Protein zwilch homolog OS=Homo sapiens GN=ZWILCH PE=1 SV=2	9.6	4	0.030	FLLVLADGLR+GFAQYELFK+INLPVTALPPLWVR+TGVTEWLEPLEAK
1018a	sp|Q9H8G2|CAAP1_HUMAN	1.0000	Caspase activity and apoptosis inhibitor 1 OS=Homo sapiens GN=CAAP1 PE=1 SV=2	14.4	4	0.030	AATLAVPPPEDVQPSAQQLELLELEMR+SVNEILGLAESSPNEPK+YILPTLEK
1016a	sp|Q9H845|ACAD9_HUMAN	1.0000	Acyl-CoA dehydrogenase family member 9, mitochondrial OS=Homo sapiens GN=ACAD9 PE=1 SV=1	9.0	4	0.026	ILLIFEGTNEILR+LSEFGLIQEK+SLGLFGLQVPEEYGGLGFSNTMYSR+TVETLLLR
989a	sp|Q9BXW9-1|FACD2_HUMAN sp|Q9BXW9-3|FACD2_HUMAN sp|Q9BXW9|FACD2_HUMAN	1.0000	Isoform of Q9BXW9, Isoform 1 of Fanconi anemia group D2 protein OS=Homo sapiens GN=FANCD2;Isoform of Q9BXW9, Isoform 3 of Fanconi anemia group D2 protein OS=Homo sapiens GN=FANCD2;Fanconi anemia group D2 protein OS=Homo sapiens GN=FANCD2 PE=1 SV=2	5.0	4	0.030	AIEEIAGVGVPELINSPK+GILDYLDNISPQQIR+LLLGIDILQPAIIK+SHIANEVEENDSIFVK
983a	sp|Q9BVQ7-2|SPA5L_HUMAN sp|Q9BVQ7|SPA5L_HUMAN	1.0000	Isoform of Q9BVQ7, Isoform 2 of Spermatogenesis-associated protein 5-like protein 1 OS=Homo sapiens GN=SPATA5L1;Spermatogenesis-associated protein 5-like protein 1 OS=Homo sapiens GN=SPATA5L1 PE=1 SV=2	11.0	4	0.027	FPWEFVR+NTAAVLEAAQELLR+TRVSLGGEPPSEAQPQPEVPLGGLSEAADSLR+VLSVLLNELDGVGLK
982a	sp|Q9BVI4|NOC4L_HUMAN	1.0000	Nucleolar complex protein 4 homolog OS=Homo sapiens GN=NOC4L PE=1 SV=1	8.5	4	0.024	ALESSLWELQALQR+ELALSALLK+LVVGGLLSPEEDQSLLLSQFR
976a	sp|Q9BSV6|SEN34_HUMAN tr|A0A024R4N9|A0A024R4N9_HUMAN tr|E7EQB3|E7EQB3_HUMAN	1.0000	tRNA-splicing endonuclease subunit Sen34 OS=Homo sapiens GN=TSEN34 PE=1 SV=1;Isoform of Q9BSV6, tRNA-splicing endonuclease subunit Sen34 OS=Homo sapiens GN=TSEN34 PE=1 SV=1;Isoform of Q9BSV6, tRNA-splicing endonuclease subunit Sen34 OS=Homo sapiens GN=TSEN34 PE=1 SV=2	12.9	4	0.028	FGGDFLVYPGDPLR+LGLPLLLMPEEAR+SLVWGAEAVQALR
967a	sp|Q9BQ70|TCF25_HUMAN	1.0000	Transcription factor 25 OS=Homo sapiens GN=TCF25 PE=1 SV=1	7.1	4	0.028	HLNPDTELKR+LSPISHGNTIALFFR+SLLPNYTMEGERPEEGVAGGLNR
966a	sp|Q9BPW8|NIPS1_HUMAN	1.0000	Protein NipSnap homolog 1 OS=Homo sapiens GN=NIPSNAP1 PE=1 SV=1	21.8	4	0.031	GWDENVYYTVPLVR+IQFHNVKPEYLDAYNSLTEAVLPK+LKPGTMIEWGNNWAR+MGPNIYELR
964a	sp|Q99873-2|ANM1_HUMAN sp|Q99873-3|ANM1_HUMAN sp|Q99873-4|ANM1_HUMAN sp|Q99873|ANM1_HUMAN tr|E9PKG1|E9PKG1_HUMAN tr|H7C2I1|H7C2I1_HUMAN	1.0000	Isoform of Q99873, Isoform 2 of Protein arginine N-methyltransferase 1 OS=Homo sapiens GN=PRMT1;Isoform of Q99873, Isoform 3 of Protein arginine N-methyltransferase 1 OS=Homo sapiens GN=PRMT1;Isoform of Q99873, Isoform 4 of Protein arginine N-methyltransferase 1 OS=Homo sapiens GN=PRMT1;Protein arginine N-methyltransferase 1 OS=Homo sapiens GN=PRMT1 PE=1 SV=2;Isoform of Q99873, Protein arginine N…	13.8	4	0.025	ANKLDHVVTIIK+DKWLAPDGLIFPDR+IVKANKLDHVVTIIK+TGEEIFGTIGMRPNAK
106	sp|Q12834|CDC20_HUMAN	1.0000	Cell division cycle protein 20 homolog OS=Homo sapiens GN=CDC20 PE=1 SV=2	13.6	4	0.028	LSGKPQNAPEGYQNR+SAAQMEVASFLLSK+VGSLSWNSYILSSGSR+VLSLTMSPDGATVASAAADETLR
956a	sp|Q99615|DNJC7_HUMAN tr|K7ESP1|K7ESP1_HUMAN	1.0000	DnaJ homolog subfamily C member 7 OS=Homo sapiens GN=DNAJC7 PE=1 SV=2;Isoform of Q99615, DnaJ homolog subfamily C member 7 (Fragment) OS=Homo sapiens GN=DNAJC7 PE=1 SV=1	21.7	4	0.029	AVQFFVQALR+EAETFKEQGNAYYAK+LAYELYTEALGIDPNNIK+YPEAQSVASDILR
950a	sp|Q99418-2|CYH2_HUMAN sp|Q99418|CYH2_HUMAN tr|A0A0D9SFG6|A0A0D9SFG6_HUMAN	1.0000	Isoform of Q99418, Isoform 2 of Cytohesin-2 OS=Homo sapiens GN=CYTH2;Cytohesin-2 OS=Homo sapiens GN=CYTH2 PE=1 SV=2;Isoform of Q99418, Cytohesin-2 OS=Homo sapiens GN=CYTH2 PE=1 SV=1	12.5	4	0.028	GIIPLENLSIR+GINEGGDLPEELLR+QFLWSFR+SIQAAVSVDPFYEMLAAR
939a	sp|Q96PK6-5|RBM14_HUMAN sp|Q9BWF3|RBM4_HUMAN	1.0000	Isoform of Q96PK6, Isoform 5 of RNA-binding protein 14 OS=Homo sapiens GN=RBM14;RNA-binding protein 4 OS=Homo sapiens GN=RBM4 PE=1 SV=1	22.4	4	0.030	ATAPVPTVGEGYGYGHESELSQASAAAR+HLLPTSGAAATAAAAAAAAAAVTAASTSYYGR+VADLTEQYNEQYGAVR
925a	sp|Q96H55|MYO19_HUMAN	1.0000	Unconventional myosin-XIX OS=Homo sapiens GN=MYO19 PE=1 SV=2	6.2	4	0.031	GSPSSYTVQTAQDQAGVTSIR+LLQQSQDPLLMGLFPTNPK+SLIEPVNQSIVVSGESGAGK
923a	sp|Q96G46|DUS3L_HUMAN	1.0000	tRNA-dihydrouridine(47) synthase [NAD(P)(+)]-like OS=Homo sapiens GN=DUS3L PE=1 SV=2	6.2	4	0.030	FSQGPTPAAAVPEGTAAEGAPR+ISEMLLGPVPPSFAFLPK
922a	sp|Q96G23|CERS2_HUMAN tr|H0YKH6|H0YKH6_HUMAN tr|Q5SZE1|Q5SZE1_HUMAN tr|Q5SZE2|Q5SZE2_HUMAN tr|Q5SZE3|Q5SZE3_HUMAN tr|Q5SZE4|Q5SZE4_HUMAN	1.0000	Ceramide synthase 2 OS=Homo sapiens GN=CERS2 PE=1 SV=1;Isoform of Q96G23, Ceramide synthase 2 (Fragment) OS=Homo sapiens GN=CERS2 PE=1 SV=7;Isoform of Q96G23, Ceramide synthase 2 (Fragment) OS=Homo sapiens GN=CERS2 PE=1 SV=2;Isoform of Q96G23, Ceramide synthase 2 (Fragment) OS=Homo sapiens GN=CERS2 PE=1 SV=7;Isoform of Q96G23, Ceramide synthase 2 (Fragment) OS=Homo sapiens GN=CERS2 PE=1 SV=1;Isof…	20.9	4	0.023	APPNATLEHFYLTSGK+LRAPPNATLEHFYLTSGK+QVEVELLSR
915a	sp|Q96DI7|SNR40_HUMAN	1.0000	U5 small nuclear ribonucleoprotein 40 kDa protein OS=Homo sapiens GN=SNRNP40 PE=1 SV=1	24.1	4	0.029	GHADSVTGLSLSSEGSYLLSNAMDNTVR+HELLLGAGSGPGAGQQQATPGALLQAGPPR+LPGHAGSINEVAFHPDEPIIISASSDKR
572b	sp|P48730-2|KC1D_HUMAN sp|P48730|KC1D_HUMAN tr|H7BYT1|H7BYT1_HUMAN	0.9999	Isoform of P48730, Isoform 2 of Casein kinase I isoform delta OS=Homo sapiens GN=CSNK1D;Casein kinase I isoform delta OS=Homo sapiens GN=CSNK1D PE=1 SV=2;Isoform of P48730, Casein kinase I isoform delta OS=Homo sapiens GN=CSNK1D PE=1 SV=2	12.5	4	0.018	FDDKPDYSYLR+GAPVNISSSDLTGR+TVLLLADQMISR+YASINTHLGIEQSR
1192a	sp|Q15019-2|SEPT2_HUMAN sp|Q15019-3|SEPT2_HUMAN sp|Q15019|SEPT2_HUMAN	0.9999	Isoform of Q15019, Isoform 2 of Septin-2 OS=Homo sapiens GN=SEPT2;Isoform of Q15019, Isoform 3 of Septin-2 OS=Homo sapiens GN=SEPT2;Septin-2 OS=Homo sapiens GN=SEPT2 PE=1 SV=1	15.2	4	0.028	ASIPFSVVGSNQLIEAK+QQPTQFINPETPGYVGFANLPNQVHR+TIISYIDEQFER
1179a	sp|O43491-2|E41L2_HUMAN sp|O43491-3|E41L2_HUMAN sp|O43491-4|E41L2_HUMAN sp|O43491|E41L2_HUMAN tr|E9PHY5|E9PHY5_HUMAN tr|E9PII3|E9PII3_HUMAN tr|E9PK52|E9PK52_HUMAN	0.9999	Isoform of O43491, Isoform 2 of Band 4.1-like protein 2 OS=Homo sapiens GN=EPB41L2;Isoform of O43491, Isoform 3 of Band 4.1-like protein 2 OS=Homo sapiens GN=EPB41L2;Isoform of O43491, Isoform 4 of Band 4.1-like protein 2 OS=Homo sapiens GN=EPB41L2;Band 4.1-like protein 2 OS=Homo sapiens GN=EPB41L2 PE=1 SV=1;Isoform of O43491, Band 4.1-like protein 2 OS=Homo sapiens GN=EPB41L2 PE=1 SV=1;Isoform o…	5.3	4	0.027	GLSPAQADSQFLENAK+IVITGDGDIDHDQALAQAIR
1178a	sp|O43347|MSI1H_HUMAN	0.9999	RNA-binding protein Musashi homolog 1 OS=Homo sapiens GN=MSI1 PE=1 SV=1	9.9	4	0.029	GTGSHPWTMAPPPGSTPSR+SYTGLAPGYTYQFPEFR
1161	sp|Q16891-2|MIC60_HUMAN sp|Q16891-3|MIC60_HUMAN sp|Q16891-4|MIC60_HUMAN sp|Q16891|MIC60_HUMAN tr|B9A067|B9A067_HUMAN tr|C9J406|C9J406_HUMAN tr|H7C463|H7C463_HUMAN	0.9999	Isoform of Q16891, Isoform 2 of MICOS complex subunit MIC60 OS=Homo sapiens GN=IMMT;Isoform of Q16891, Isoform 3 of MICOS complex subunit MIC60 OS=Homo sapiens GN=IMMT;Isoform of Q16891, Isoform 4 of MICOS complex subunit MIC60 OS=Homo sapiens GN=IMMT;MICOS complex subunit MIC60 OS=Homo sapiens GN=IMMT PE=1 SV=1;Isoform of Q16891, MICOS complex subunit MIC60 OS=Homo sapiens GN=IMMT PE=1 SV=2;Isof…	8.4	4	0.024	QTASVTLQAIAAQNAAVQAVNAHSNILK+TSSAETPTIPLGSAVEAIK+VVSQYHELVVQAR
660b	sp|O94808|GFPT2_HUMAN	0.9998	Glutamine--fructose-6-phosphate aminotransferase [isomerizing] 2 OS=Homo sapiens GN=GFPT2 PE=1 SV=3	9.5	4	0.021	GSPLLIGVR+GYDVDFPR+RLIVIGCGTSYHAAVATR+VIQQLEGAFALVFK+WATHGVPSAVNSHPQR
472b	sp|Q14315-2|FLNC_HUMAN sp|Q14315|FLNC_HUMAN	0.9998	Isoform of Q14315, Isoform 2 of Filamin-C OS=Homo sapiens GN=FLNC;Filamin-C OS=Homo sapiens GN=FLNC PE=1 SV=3	2.2	4	0.023	LIALLEVLSQK+QAPSIATIGSTCDLNLK+SPFVVNVAPPLDLSK+TSQLNVGTSTDVSLK
310b	sp|P27986-4|P85A_HUMAN sp|P27986|P85A_HUMAN	0.9998	Isoform of P27986, Isoform 4 of Phosphatidylinositol 3-kinase regulatory subunit alpha OS=Homo sapiens GN=PIK3R1;Phosphatidylinositol 3-kinase regulatory subunit alpha OS=Homo sapiens GN=PIK3R1 PE=1 SV=2	5.7	4	0.025	TAIEAFNETIK+TATGYGFAEPYNLYSSLK+VLSEIFSPMLFR
1211	sp|P38432|COIL_HUMAN	0.9998	Coilin OS=Homo sapiens GN=COIL PE=1 SV=1	9.0	4	0.021	DYSLLPLLAAAPQVGEK+KDYSLLPLLAAAPQVGEK+LGFSLTPSK+NSSEKLPTELSKEEPSTK+VLDLEPK
1241	sp|Q9P273|TEN3_HUMAN tr|A0A0A0MSD6|A0A0A0MSD6_HUMAN	0.9997	Teneurin-3 OS=Homo sapiens GN=TENM3 PE=2 SV=3;Isoform of Q9P273, Teneurin-3 OS=Homo sapiens GN=TENM3 PE=1 SV=1	2.9	4	0.028	LMAVNVTYSSTGQIASIQR+NIYNPPESNASIITDYNEEGLLLQTAFLGTSRR+QDGMFDLVANGGASLTLVFER
360b	sp|O43390-2|HNRPR_HUMAN sp|O43390-4|HNRPR_HUMAN	0.9970	Isoform of O43390, Isoform 2 of Heterogeneous nuclear ribonucleoprotein R OS=Homo sapiens GN=HNRNPR;Isoform of O43390, Isoform 4 of Heterogeneous nuclear ribonucleoprotein R OS=Homo sapiens GN=HNRNPR	9.9	4	0.019	AGPIWDLR+NLATTVTEEILEK+TGYTLDVTTGQR+VTGLTEGLVDVILYHQPDDK
1329	sp|Q5JU85-2|IQEC2_HUMAN sp|Q5JU85-3|IQEC2_HUMAN sp|Q5JU85|IQEC2_HUMAN	0.9951	Isoform of Q5JU85, Isoform 2 of IQ motif and SEC7 domain-containing protein 2 OS=Homo sapiens GN=IQSEC2;Isoform of Q5JU85, Isoform 3 of IQ motif and SEC7 domain-containing protein 2 OS=Homo sapiens GN=IQSEC2;IQ motif and SEC7 domain-containing protein 2 OS=Homo sapiens GN=IQSEC2 PE=1 SV=1	5.3	4	0.026	GFLSDTPVGVAHFILER+HYPAPEGPAPAPPGPLPPAPNSGTGPSGVAGGR
1677a	sp|Q03001-8|DYST_HUMAN sp|Q03001|DYST_HUMAN tr|E7ERU0|E7ERU0_HUMAN tr|E9PEB9|E9PEB9_HUMAN tr|E9PHM6|E9PHM6_HUMAN tr|F6QMI7|F6QMI7_HUMAN tr|F8W9J4|F8W9J4_HUMAN	0.9693	Isoform of Q03001, Isoform 2 of Dystonin OS=Homo sapiens GN=DST;Dystonin OS=Homo sapiens GN=DST PE=1 SV=4;Isoform of Q03001, Dystonin OS=Homo sapiens GN=DST PE=1 SV=1;Isoform of Q03001, Dystonin OS=Homo sapiens GN=DST PE=1 SV=3;Isoform of Q03001, Dystonin OS=Homo sapiens GN=DST PE=1 SV=3;Isoform of Q03001, Dystonin OS=Homo sapiens GN=DST PE=1 SV=2;Isoform of Q03001, Dystonin OS=Homo sapiens GN=DS…	1.2	4	0.018	AGKPPFSKQKISSEEISTK+DKEVIPQEIEEVKALIAEHQTFMEEMTR+FFLGNQFGDSQQLR
903a	sp|Q93052|LPP_HUMAN tr|C9JUT4|C9JUT4_HUMAN	1.0000	Lipoma-preferred partner OS=Homo sapiens GN=LPP PE=1 SV=1;Isoform of Q93052, LIM domain containing preferred translocation partner in lipoma, isoform CRA_e OS=Homo sapiens GN=LPP PE=1 SV=1	11.9	3	0.019	EPGYTPPGAGNQNPPGMYPVTGPK+STGEPLGHVPAR+YYEGYYAAGPGYGGR
100	sp|P84098|RL19_HUMAN tr|J3KTE4|J3KTE4_HUMAN tr|J3QL15|J3QL15_HUMAN tr|J3QR09|J3QR09_HUMAN	1.0000	60S ribosomal protein L19 OS=Homo sapiens GN=RPL19 PE=1 SV=1;Isoform of P84098, Ribosomal protein L19 OS=Homo sapiens GN=RPL19 PE=1 SV=1;Isoform of P84098, Ribosomal protein L19 (Fragment) OS=Homo sapiens GN=RPL19 PE=1 SV=1;Isoform of P84098, Ribosomal protein L19 OS=Homo sapiens GN=RPL19 PE=1 SV=1	14.1	3	0.021	KVWLDPNETNEIANANSR+VWLDPNETNEIANANSR
897a	sp|Q92759|TF2H4_HUMAN	1.0000	General transcription factor IIH subunit 4 OS=Homo sapiens GN=GTF2H4 PE=2 SV=1	10.6	3	0.022	ELGVLVFENSAK+ESVQQAIASGITAQQIIHFLR+NLQEFLGGLSPGVLDR
889a	sp|Q8WWC4|CB047_HUMAN	1.0000	Uncharacterized protein C2orf47, mitochondrial OS=Homo sapiens GN=C2orf47 PE=1 SV=1	25.4	3	0.023	ALAASALPAQGSRWPVLSSPGLPAAFASFPACPQR+EFTQGVKPDWTIAR+MIVLGFSNPINWVR+QLLSASYEFQR
883a	sp|Q8WUQ7-2|CATIN_HUMAN sp|Q8WUQ7|CATIN_HUMAN	1.0000	Isoform of Q8WUQ7, Isoform 2 of Cactin OS=Homo sapiens GN=CACTIN;Cactin OS=Homo sapiens GN=CACTIN PE=1 SV=3	7.0	3	0.023	AAAAALSQQQSLQER+EGVNASVSSDVQSVFK+LLTAHELPLDAHVLEPDEDLQR
880a	sp|Q8TF01|PNISR_HUMAN	1.0000	Arginine/serine-rich protein PNISR OS=Homo sapiens GN=PNISR PE=1 SV=2	4.0	3	0.021	QRSPIALPVKQEPPQIDAVK+TPNETTSVLEPK
879a	sp|Q8TEX9-2|IPO4_HUMAN sp|Q8TEX9|IPO4_HUMAN tr|H0YN14|H0YN14_HUMAN	1.0000	Isoform of Q8TEX9, Isoform 2 of Importin-4 OS=Homo sapiens GN=IPO4;Importin-4 OS=Homo sapiens GN=IPO4 PE=1 SV=2;Isoform of Q8TEX9, Importin-4 OS=Homo sapiens GN=IPO4 PE=1 SV=1	4.4	3	0.021	EVMPLLLAYLK+TLTTMAPYLSTEDVPLAR+VVPSYMQAVNR
874a	sp|Q8TDJ6-2|DMXL2_HUMAN sp|Q8TDJ6-3|DMXL2_HUMAN sp|Q8TDJ6|DMXL2_HUMAN	1.0000	Isoform of Q8TDJ6, Isoform 2 of DmX-like protein 2 OS=Homo sapiens GN=DMXL2;Isoform of Q8TDJ6, Isoform 3 of DmX-like protein 2 OS=Homo sapiens GN=DMXL2;DmX-like protein 2 OS=Homo sapiens GN=DMXL2 PE=1 SV=2	1.7	3	0.021	QLQSPLPLPTTLPLLSASIASTK+VDPIGPLSYTGGVSELAR
870a	sp|Q8NI27|THOC2_HUMAN tr|A0A0C4DG98|A0A0C4DG98_HUMAN	1.0000	THO complex subunit 2 OS=Homo sapiens GN=THOC2 PE=1 SV=2;Isoform of Q8NI27, THO complex subunit 2 OS=Homo sapiens GN=THOC2 PE=1 SV=1	2.7	3	0.022	ATGFDGGNKADQLDYENFR+LDPETLESLGLIK+SFDLLILK
860a	sp|Q8N3C0|ASCC3_HUMAN	1.0000	Activating signal cointegrator 1 complex subunit 3 OS=Homo sapiens GN=ASCC3 PE=1 SV=3	2.5	3	0.023	DLADWLNIK+MILPEGIQR+NEFKIVYVAPMKALAAEMTDYFSR+TNFISSHTEKPVR
94	sp|P62851|RS25_HUMAN	1.0000	40S ribosomal protein S25 OS=Homo sapiens GN=RPS25 PE=1 SV=1	15.2	3	0.023	AALQELLSK+LITPAVVSER
842a	sp|Q86Y07-3|VRK2_HUMAN sp|Q86Y07-4|VRK2_HUMAN sp|Q86Y07|VRK2_HUMAN	1.0000	Isoform of Q86Y07, Isoform 3 of Serine/threonine-protein kinase VRK2 OS=Homo sapiens GN=VRK2;Isoform of Q86Y07, Isoform 4 of Serine/threonine-protein kinase VRK2 OS=Homo sapiens GN=VRK2;Serine/threonine-protein kinase VRK2 OS=Homo sapiens GN=VRK2 PE=1 SV=3	11.5	3	0.023	ILNPHGIPLGPLDFSTK+LIGLMNNEAAQESTR+TNLLDELPQSVLK
837a	sp|Q86W92-2|LIPB1_HUMAN sp|Q86W92-3|LIPB1_HUMAN sp|Q86W92-4|LIPB1_HUMAN sp|Q86W92|LIPB1_HUMAN tr|F5GZP6|F5GZP6_HUMAN	1.0000	Isoform of Q86W92, Isoform 2 of Liprin-beta-1 OS=Homo sapiens GN=PPFIBP1;Isoform of Q86W92, Isoform 3 of Liprin-beta-1 OS=Homo sapiens GN=PPFIBP1;Isoform of Q86W92, Isoform 4 of Liprin-beta-1 OS=Homo sapiens GN=PPFIBP1;Liprin-beta-1 OS=Homo sapiens GN=PPFIBP1 PE=1 SV=2;Isoform of Q86W92, Liprin-beta-1 (Fragment) OS=Homo sapiens GN=PPFIBP1 PE=1 SV=1	5.1	3	0.023	DLGQSNSDLDMPFAK+SVDLAEYAPNLR+WLDDIGLPQYK
831a	sp|Q86UK7-2|ZN598_HUMAN sp|Q86UK7-3|ZN598_HUMAN sp|Q86UK7|ZN598_HUMAN	1.0000	Isoform of Q86UK7, Isoform 2 of Zinc finger protein 598 OS=Homo sapiens GN=ZNF598;Isoform of Q86UK7, Isoform 3 of Zinc finger protein 598 OS=Homo sapiens GN=ZNF598;Zinc finger protein 598 OS=Homo sapiens GN=ZNF598 PE=1 SV=1	5.8	3	0.020	AALEAAAAAAPER+AEGPVAVVVNGHTEGPAPAR+KVAQPPLSAQATGSGQPTR
820a	sp|Q70CQ3|UBP30_HUMAN tr|B3KUS5|B3KUS5_HUMAN	1.0000	Ubiquitin carboxyl-terminal hydrolase 30 OS=Homo sapiens GN=USP30 PE=1 SV=1;Isoform of Q70CQ3, Ubiquitin carboxyl-terminal hydrolase 30 OS=Homo sapiens GN=USP30 PE=1 SV=1	9.9	3	0.023	LNKNPGPTLELQDGPGAPTPVLNQPGAPK+NPLSTSNQWLWVSDDTVR+NPLSTSNQWLWVSDDTVRK
802a	sp|Q6P1N0|C2D1A_HUMAN	1.0000	Coiled-coil and C2 domain-containing protein 1A OS=Homo sapiens GN=CC2D1A PE=1 SV=1	7.0	3	0.018	GPASTPTYSPAPTQPAPR+LANQDEGPEDEEDEVPKKQNSPVAPTAQPK+WLVIDPVPAAVPTQVAGPK
801a	sp|Q6P1M3-2|L2GL2_HUMAN sp|Q6P1M3|L2GL2_HUMAN tr|J3QRV5|J3QRV5_HUMAN	1.0000	Isoform of Q6P1M3, Isoform A of Lethal(2) giant larvae protein homolog 2 OS=Homo sapiens GN=LLGL2;Lethal(2) giant larvae protein homolog 2 OS=Homo sapiens GN=LLGL2 PE=1 SV=2;Isoform of Q6P1M3, Lethal(2) giant larvae protein homolog 2 OS=Homo sapiens GN=LLGL2 PE=1 SV=1	3.9	3	0.023	QGLPFTIFQGGMPR+SAEDSFTGFVR+YGQGFYLISPSEFER
800a	sp|Q6P158|DHX57_HUMAN	1.0000	Putative ATP-dependent RNA helicase DHX57 OS=Homo sapiens GN=DHX57 PE=1 SV=2	3.8	3	0.017	KLEFAFANSDYLALLQAYKGWQLSTK+QFTELLSDIGFAR+YSDPPVNFLPVPSR
89	sp|P62318-2|SMD3_HUMAN sp|P62318|SMD3_HUMAN	1.0000	Isoform of P62318, Isoform 2 of Small nuclear ribonucleoprotein Sm D3 OS=Homo sapiens GN=SNRPD3;Small nuclear ribonucleoprotein Sm D3 OS=Homo sapiens GN=SNRPD3 PE=1 SV=1	15.8	3	0.023	FLILPDMLK+VAQLEQVYIR
786a	sp|Q5TA45-2|INT11_HUMAN sp|Q5TA45-3|INT11_HUMAN sp|Q5TA45|INT11_HUMAN tr|C9J979|C9J979_HUMAN	1.0000	Isoform of Q5TA45, Isoform 2 of Integrator complex subunit 11 OS=Homo sapiens GN=CPSF3L;Isoform of Q5TA45, Isoform 3 of Integrator complex subunit 11 OS=Homo sapiens GN=CPSF3L;Integrator complex subunit 11 OS=Homo sapiens GN=CPSF3L PE=1 SV=2;Isoform of Q5TA45, Integrator complex subunit 11 (Fragment) OS=Homo sapiens GN=CPSF3L PE=1 SV=2	9.9	3	0.022	VLIPVFALGR+VPIYFSTGLTEK+VTPLGAGQDVGR
761a	sp|Q16769-2|QPCT_HUMAN sp|Q16769|QPCT_HUMAN tr|B5MCZ9|B5MCZ9_HUMAN	1.0000	Isoform of Q16769, Isoform 2 of Glutaminyl-peptide cyclotransferase OS=Homo sapiens GN=QPCT;Glutaminyl-peptide cyclotransferase OS=Homo sapiens GN=QPCT PE=1 SV=1;Isoform of Q16769, Glutaminyl-peptide cyclotransferase (Fragment) OS=Homo sapiens GN=QPCT PE=1 SV=1	12.0	3	0.018	SFSNIISTLNPTAK+YFQNYSYGGVIQDDHIPFLR
757a	sp|Q15773|MLF2_HUMAN	1.0000	Myeloid leukemia factor 2 OS=Homo sapiens GN=MLF2 PE=1 SV=1	12.1	3	0.019	DVEPEDPMFLMDPFAIHR+LAIQGPEDSPSR
755a	sp|Q15717-2|ELAV1_HUMAN sp|Q15717|ELAV1_HUMAN	1.0000	Isoform of Q15717, Isoform 2 of ELAV-like protein 1 OS=Homo sapiens GN=ELAVL1;ELAV-like protein 1 OS=Homo sapiens GN=ELAVL1 PE=1 SV=2	12.9	3	0.023	SLFSSIGEVESAK+TNLIVNYLPQNMTQDELR+VLVDQTTGLSR
752a	sp|Q15633-2|TRBP2_HUMAN sp|Q15633|TRBP2_HUMAN	1.0000	Isoform of Q15633, Isoform 2 of RISC-loading complex subunit TARBP2 OS=Homo sapiens GN=TARBP2;RISC-loading complex subunit TARBP2 OS=Homo sapiens GN=TARBP2 PE=1 SV=3	13.3	3	0.023	DGNEVEPDDDHFSIGVGSR+LPEYTVTQESGPAHR+TPISLLQEYGTR
749a	sp|Q15434|RBMS2_HUMAN	1.0000	RNA-binding motif, single-stranded-interacting protein 2 OS=Homo sapiens GN=RBMS2 PE=1 SV=1	8.6	3	0.023	GYGFVDFDSPSAAQK+MLAQSALSPYLSSPVSSYQR
748a	sp|Q15428|SF3A2_HUMAN	1.0000	Splicing factor 3A subunit 2 OS=Homo sapiens GN=SF3A2 PE=1 SV=2	11.2	3	0.023	MEKPPAPPSLPAGPPGVK+QLALETIDINKDPYFMK+WQYLLMAAEPYETIAFK
747a	sp|Q15427|SF3B4_HUMAN	1.0000	Splicing factor 3B subunit 4 OS=Homo sapiens GN=SF3B4 PE=1 SV=1	13.0	3	0.023	LLYDTFSAFGVILQTPK+NQDATVYVGGLDEK+VTGQHQGYGFVEFLSEEDADYAIK
84	sp|P60953|CDC42_HUMAN	1.0000	Cell division control protein 42 homolog OS=Homo sapiens GN=CDC42 PE=1 SV=2	8.9	3	0.020	NVFDEAILAALEPPEPK
739a	sp|Q15046-2|SYK_HUMAN sp|Q15046|SYK_HUMAN	1.0000	Isoform of Q15046, Isoform Mitochondrial of Lysine--tRNA ligase OS=Homo sapiens GN=KARS;Lysine--tRNA ligase OS=Homo sapiens GN=KARS PE=1 SV=3	13.2	3	0.024	LPETNLFETEETRK+QLSQATAAATNHTTDNGVGPEEESVDPNQYYK+VTYHPDGPEGQAYDVDFTPPFR+YLDLILNDFVR
83	sp|P56545-2|CTBP2_HUMAN sp|P56545|CTBP2_HUMAN tr|Q5SQP8|Q5SQP8_HUMAN	1.0000	Isoform of P56545, Isoform 2 of C-terminal-binding protein 2 OS=Homo sapiens GN=CTBP2;C-terminal-binding protein 2 OS=Homo sapiens GN=CTBP2 PE=1 SV=1;Isoform of P56545, C-terminal-binding protein 2 OS=Homo sapiens GN=CTBP2 PE=1 SV=1	15.3	3	0.020	GAALDVHESEPFSFAQGPLK+YPPGIVGVAPGGLPAAMEGIIPGGIPVTHNLPTVAHPSQAPSPNQPTK
714a	sp|Q13889-2|TF2H3_HUMAN sp|Q13889|TF2H3_HUMAN tr|F5GWD3|F5GWD3_HUMAN tr|F5GX35|F5GX35_HUMAN tr|F5GXG6|F5GXG6_HUMAN tr|F5H4K7|F5H4K7_HUMAN tr|F5H6X0|F5H6X0_HUMAN	1.0000	Isoform of Q13889, Isoform 2 of General transcription factor IIH subunit 3 OS=Homo sapiens GN=GTF2H3;General transcription factor IIH subunit 3 OS=Homo sapiens GN=GTF2H3 PE=1 SV=2;Isoform of Q13889, General transcription factor IIH subunit 3 (Fragment) OS=Homo sapiens GN=GTF2H3 PE=1 SV=1;Isoform of Q13889, General transcription factor IIH subunit 3 OS=Homo sapiens GN=GTF2H3 PE=1 SV=1;Isoform of Q…	28.2	3	0.018	LAVIASHIQESR+LGDFFGDPGNPPEFNPSGSK+SDIKGQHTETLLAGSLAK
712a	sp|Q13873|BMPR2_HUMAN	1.0000	Bone morphogenetic protein receptor type-2 OS=Homo sapiens GN=BMPR2 PE=1 SV=2	4.9	3	0.023	GLAYLHTELPR+LVRPGEEDNAAISEVGTIR+QFSGPDPLSSTSSSLLYPLIK
711a	sp|Q13838-2|DX39B_HUMAN sp|Q13838|DX39B_HUMAN	1.0000	Isoform of Q13838, Isoform 2 of Spliceosome RNA helicase DDX39B OS=Homo sapiens GN=DDX39B;Spliceosome RNA helicase DDX39B OS=Homo sapiens GN=DDX39B PE=1 SV=1	10.0	3	0.023	DFLLKPELLR+GLAITFVSDENDAK+VNIAFNYDMPEDSDTYLHR
704a	sp|Q13505-3|MTX1_HUMAN sp|Q13505|MTX1_HUMAN tr|A0A0A0MRK6|A0A0A0MRK6_HUMAN	1.0000	Isoform of Q13505, Isoform 3 of Metaxin-1 OS=Homo sapiens GN=MTX1;Metaxin-1 OS=Homo sapiens GN=MTX1 PE=1 SV=2;Isoform of Q13505, Metaxin 1, isoform CRA_b OS=Homo sapiens GN=MTX1 PE=1 SV=1	14.2	3	0.023	ISNPWQSPSGTLPALR+QGADTLAFMSLLEEK+QTPAGPETEEEPYR
701a	sp|Q13459-2|MYO9B_HUMAN sp|Q13459|MYO9B_HUMAN tr|M0R0P8|M0R0P8_HUMAN tr|M0R300|M0R300_HUMAN	1.0000	Isoform of Q13459, Isoform Short of Unconventional myosin-IXb OS=Homo sapiens GN=MYO9B;Unconventional myosin-IXb OS=Homo sapiens GN=MYO9B PE=1 SV=3;Isoform of Q13459, Unconventional myosin-IXb OS=Homo sapiens GN=MYO9B PE=1 SV=1;Isoform of Q13459, Unconventional myosin-IXb (Fragment) OS=Homo sapiens GN=MYO9B PE=1 SV=7	3.4	3	0.022	AAGMSSPGAQSHPEELPR+AGAEEGGQGQAAGGQQVAEQGPEPAEDGGHLASEPEVQPSDR+YLDEFLLNK
700a	sp|Q13444-4|ADA15_HUMAN	1.0000	Isoform of Q13444, Isoform 4 of Disintegrin and metalloproteinase domain-containing protein 15 OS=Homo sapiens GN=ADAM15	8.5	3	0.023	DLVEISPNPAVTLENFLHWR+ELVPGRPTLVWYQPDGTR+RLQSQGPAKPPPPR+SYTLEQGPGDLQGPPIISR
78	sp|P53597|SUCA_HUMAN	1.0000	Succinyl-CoA ligase [ADP/GDP-forming] subunit alpha, mitochondrial OS=Homo sapiens GN=SUCLG1 PE=1 SV=4	15.6	3	0.019	GGQTHLGLPVFNTVK+ISALQSAGVVVSMSPAQLGTTIYK+QGTFHSQQALEYGTK
693a	sp|Q13283|G3BP1_HUMAN	1.0000	Ras GTPase-activating protein-binding protein 1 OS=Homo sapiens GN=G3BP1 PE=1 SV=1	9.4	3	0.021	FYVHNDIFR+LPNFGFVVFDDSEPVQK+SSSPAPADIAQTVQEDLR
691a	sp|Q13243-3|SRSF5_HUMAN sp|Q13243|SRSF5_HUMAN	1.0000	Isoform of Q13243, Isoform SRP40-4 of Serine/arginine-rich splicing factor 5 OS=Homo sapiens GN=SRSF5;Serine/arginine-rich splicing factor 5 OS=Homo sapiens GN=SRSF5 PE=1 SV=1	13.0	3	0.019	LIVENLSSR+LNEGVVEFASYGDLK+VSWQDLKDFMR
687a	sp|Q13162|PRDX4_HUMAN tr|H7C3T4|H7C3T4_HUMAN	1.0000	Peroxiredoxin-4 OS=Homo sapiens GN=PRDX4 PE=1 SV=1;Isoform of Q13162, Peroxiredoxin-4 (Fragment) OS=Homo sapiens GN=PRDX4 PE=1 SV=1	22.4	3	0.023	GLFIIDDKGILR+IPLLSDLTHQISK+QITLNDLPVGR
664a	sp|Q07666|KHDR1_HUMAN	1.0000	KH domain-containing, RNA-binding, signal transduction-associated protein 1 OS=Homo sapiens GN=KHDRBS1 PE=1 SV=1	11.5	3	0.023	ASPATQPPPLLPPSATGPDATVGGPAPTPLLPPSATASVK+ILGPQGNTIKR
661a	sp|Q06587|RING1_HUMAN	1.0000	E3 ubiquitin-protein ligase RING1 OS=Homo sapiens GN=RING1 PE=1 SV=2	11.6	3	0.019	LHNQQALSSSIEEGLR+SLRPDPNFDALISK+TPQEAIMDGTEIAVSPR
648a	sp|P82930|RT34_HUMAN tr|C9JJ19|C9JJ19_HUMAN	1.0000	28S ribosomal protein S34, mitochondrial OS=Homo sapiens GN=MRPS34 PE=1 SV=2;Isoform of P82930, 28S ribosomal protein S34, mitochondrial OS=Homo sapiens GN=MRPS34 PE=1 SV=2	17.4	3	0.026	AWGILTFK+LLQLLGR+LPLFGLGR+NGDTSTEEPMLNVQR
636a	sp|P62937|PPIA_HUMAN tr|C9J5S7|C9J5S7_HUMAN tr|F8WE65|F8WE65_HUMAN	1.0000	Peptidyl-prolyl cis-trans isomerase A OS=Homo sapiens GN=PPIA PE=1 SV=2;Isoform of P62937, Peptidyl-prolyl cis-trans isomerase OS=Homo sapiens GN=PPIA PE=1 SV=1;Isoform of P62937, Peptidyl-prolyl cis-trans isomerase OS=Homo sapiens GN=PPIA PE=1 SV=1	22.5	3	0.023	SIYGEKFEDENFILK+VSFELFADKVPK
634a	sp|P62913-2|RL11_HUMAN sp|P62913|RL11_HUMAN	1.0000	Isoform of P62913, Isoform 2 of 60S ribosomal protein L11 OS=Homo sapiens GN=RPL11;60S ribosomal protein L11 OS=Homo sapiens GN=RPL11 PE=1 SV=2	13.0	3	0.023	VLEQLTGQTPVFSK+YDGIILPGK
632a	sp|P62854|RS26_HUMAN	1.0000	40S ribosomal protein S26 OS=Homo sapiens GN=RPS26 PE=1 SV=3	20.9	3	0.023	DISEASVFDAYVLPK+NIVEAAAVR
8	sp|O00220|TR10A_HUMAN tr|F8U8C0|F8U8C0_HUMAN	1.0000	Tumor necrosis factor receptor superfamily member 10A OS=Homo sapiens GN=TNFRSF10A PE=1 SV=3;Isoform of O00220, Tumor necrosis factor receptor superfamily member 10A OS=Homo sapiens GN=TNFRSF10A PE=1 SV=1	9.4	3	0.021	AGTAGPGDALYAMLMK+NASIHTLLDALER
629a	sp|P62714|PP2AB_HUMAN sp|P67775|PP2AA_HUMAN	1.0000	Serine/threonine-protein phosphatase 2A catalytic subunit beta isoform OS=Homo sapiens GN=PPP2CB PE=1 SV=1;Serine/threonine-protein phosphatase 2A catalytic subunit alpha isoform OS=Homo sapiens GN=PPP2CA PE=1 SV=1	11.7	3	0.023	GAGYTFGQDISETFNHANGLTLVSR+YSFLQFDPAPR
625a	sp|P62316-2|SMD2_HUMAN sp|P62316|SMD2_HUMAN	1.0000	Isoform of P62316, Isoform 2 of Small nuclear ribonucleoprotein Sm D2 OS=Homo sapiens GN=SNRPD2;Small nuclear ribonucleoprotein Sm D2 OS=Homo sapiens GN=SNRPD2 PE=1 SV=1	25.9	3	0.023	GDSVIVVLR+REEEEFNTGPLSVLTQSVK
623a	sp|P62304|RUXE_HUMAN	1.0000	Small nuclear ribonucleoprotein E OS=Homo sapiens GN=SNRPE PE=1 SV=1	29.3	3	0.024	IMLKGDNITLLQSVSN+VMVQPINLIFR
621a	sp|P62263|RS14_HUMAN	1.0000	40S ribosomal protein S14 OS=Homo sapiens GN=RPS14 PE=1 SV=3	17.9	3	0.023	IEDVTPIPSDSTR+IGRIEDVTPIPSDSTR+TPGPGAQSALR
606a	sp|P57737-3|CORO7_HUMAN sp|P57737-4|CORO7_HUMAN sp|P57737|CORO7_HUMAN tr|A0A0A6YYL4|A0A0A6YYL4_HUMAN	1.0000	Isoform of P57737, Isoform 3 of Coronin-7 OS=Homo sapiens GN=CORO7;Isoform of P57737, Isoform 4 of Coronin-7 OS=Homo sapiens GN=CORO7;Coronin-7 OS=Homo sapiens GN=CORO7 PE=1 SV=2;Isoform of Q9Y3D7, Coronin OS=Homo sapiens GN=CORO7-PAM16 PE=3 SV=1	4.3	3	0.023	QQPLTELAAHGDLVQSAVWSR+VAVPLLSSGGQVAVLELR
604a	sp|P57105|SYJ2B_HUMAN tr|A0A087WUM0|A0A087WUM0_HUMAN tr|A0A087WYV9|A0A087WYV9_HUMAN tr|A0A087X1F5|A0A087X1F5_HUMAN	1.0000	Synaptojanin-2-binding protein OS=Homo sapiens GN=SYNJ2BP PE=1 SV=2;Protein SYNJ2BP-COX16 (Fragment) OS=Homo sapiens GN=SYNJ2BP-COX16 PE=4 SV=1;Isoform of A0A087WUM0, Protein SYNJ2BP-COX16 OS=Homo sapiens GN=SYNJ2BP-COX16 PE=4 SV=1;Isoform of A0A087WUM0, Protein SYNJ2BP-COX16 (Fragment) OS=Homo sapiens GN=SYNJ2BP-COX16 PE=4 SV=5	37.2	3	0.023	GPSGLGFNIVGGTDQQYVSNDSGIYVSR+NLLHQDAVDLFR+VDYLVTEEEINLTR
603a	sp|P57088|TMM33_HUMAN tr|D6RAA6|D6RAA6_HUMAN	1.0000	Transmembrane protein 33 OS=Homo sapiens GN=TMEM33 PE=1 SV=2;Isoform of P57088, Transmembrane protein 33 (Fragment) OS=Homo sapiens GN=TMEM33 PE=1 SV=1	9.5	3	0.023	ALLANALTSALR+GSNSLPLLR
66	sp|P46781|RS9_HUMAN tr|A0A024R4M0|A0A024R4M0_HUMAN tr|B5MCT8|B5MCT8_HUMAN tr|C9JM19|C9JM19_HUMAN	1.0000	40S ribosomal protein S9 OS=Homo sapiens GN=RPS9 PE=1 SV=3;Isoform of P46781, 40S ribosomal protein S9 OS=Homo sapiens GN=RPS9 PE=1 SV=1;Isoform of P46781, 40S ribosomal protein S9 OS=Homo sapiens GN=RPS9 PE=1 SV=1;Isoform of P46781, 40S ribosomal protein S9 OS=Homo sapiens GN=RPS9 PE=1 SV=1	12.2	3	0.023	LDYILGLK+LFEGNALLR
580a	sp|P51151|RAB9A_HUMAN	1.0000	Ras-related protein Rab-9A OS=Homo sapiens GN=RAB9A PE=1 SV=1	12.4	3	0.023	DATNVAAAFEEAVR+VILLGDGGVGK
575a	sp|P50336|PPOX_HUMAN	1.0000	Protoporphyrinogen oxidase OS=Homo sapiens GN=PPOX PE=1 SV=1	10.1	3	0.023	FLYVGGALHALPTGLR+GPNGAIFELGPR+TVVVLGGGISGLAASYHLSR
64	sp|P42224-2|STAT1_HUMAN sp|P42224|STAT1_HUMAN tr|J3KPM9|J3KPM9_HUMAN	1.0000	Isoform of P42224, Isoform Beta of Signal transducer and activator of transcription 1-alpha/beta OS=Homo sapiens GN=STAT1;Signal transducer and activator of transcription 1-alpha/beta OS=Homo sapiens GN=STAT1 PE=1 SV=2;Isoform of P42224, Signal transducer and activator of transcription OS=Homo sapiens GN=STAT1 PE=1 SV=1	7.6	3	0.024	ELSAVTFPDIIR+GLNVDQLNMLGEK+LLGPNASPDGLIPWTR+VMAAENIPENPLK
566a	sp|P48634-2|PRC2A_HUMAN sp|P48634-3|PRC2A_HUMAN sp|P48634|PRC2A_HUMAN	1.0000	Isoform of P48634, Isoform 2 of Protein PRRC2A OS=Homo sapiens GN=PRRC2A;Isoform of P48634, Isoform 3 of Protein PRRC2A OS=Homo sapiens GN=PRRC2A;Protein PRRC2A OS=Homo sapiens GN=PRRC2A PE=1 SV=3	2.5	3	0.024	GSEGKPSLTLPASAPGPEEALTTVTVAPAPR+SQPLYLPPGPAPPSALLSGLALK
556a	sp|P46776|RL27A_HUMAN tr|E9PLL6|E9PLL6_HUMAN	1.0000	60S ribosomal protein L27a OS=Homo sapiens GN=RPL27A PE=1 SV=2;Isoform of P46776, 60S ribosomal protein L27a OS=Homo sapiens GN=RPL27A PE=1 SV=1	24.1	3	0.023	INFDKYHPGYFGK+NKTGAAPIIDVVR+TGAAPIIDVVR
7	sp|O00217|NDUS8_HUMAN tr|E9PKH6|E9PKH6_HUMAN tr|E9PN51|E9PN51_HUMAN tr|E9PPW7|E9PPW7_HUMAN tr|F8W9K7|F8W9K7_HUMAN	1.0000	NADH dehydrogenase [ubiquinone] iron-sulfur protein 8, mitochondrial OS=Homo sapiens GN=NDUFS8 PE=1 SV=1;Isoform of O00217, NADH dehydrogenase [ubiquinone] iron-sulfur protein 8, mitochondrial (Fragment) OS=Homo sapiens GN=NDUFS8 PE=1 SV=1;Isoform of O00217, NADH dehydrogenase [ubiquinone] iron-sulfur protein 8, mitochondrial (Fragment) OS=Homo sapiens GN=NDUFS8 PE=1 SV=1;Isoform of O00217, NADH …	18.2	3	0.022	GLGMTLSYLFR+TLLWTELFR
533a	sp|P40763-2|STAT3_HUMAN sp|P40763-3|STAT3_HUMAN sp|P40763|STAT3_HUMAN	1.0000	Isoform of P40763, Isoform Del-701 of Signal transducer and activator of transcription 3 OS=Homo sapiens GN=STAT3;Isoform of P40763, Isoform 3 of Signal transducer and activator of transcription 3 OS=Homo sapiens GN=STAT3;Signal transducer and activator of transcription 3 OS=Homo sapiens GN=STAT3 PE=1 SV=2	6.1	3	0.023	LLQTAATAAQQGGQANHPTAAVVTEK+YLEQLHQLYSDSFPMELR
514a	sp|P35232|PHB_HUMAN tr|C9JW96|C9JW96_HUMAN tr|C9JZ20|C9JZ20_HUMAN tr|E7ESE2|E7ESE2_HUMAN tr|E9PCW0|E9PCW0_HUMAN	1.0000	Prohibitin OS=Homo sapiens GN=PHB PE=1 SV=1;Isoform of P35232, Prohibitin (Fragment) OS=Homo sapiens GN=PHB PE=1 SV=2;Isoform of P35232, Prohibitin (Fragment) OS=Homo sapiens GN=PHB PE=1 SV=1;Isoform of P35232, Prohibitin (Fragment) OS=Homo sapiens GN=PHB PE=1 SV=2;Isoform of P35232, Prohibitin (Fragment) OS=Homo sapiens GN=PHB PE=1 SV=2	16.9	3	0.023	FDAGELITQR+IFTSIGEDYDER+ILFRPVASQLPR
513a	sp|P35222|CTNB1_HUMAN tr|B4DGU4|B4DGU4_HUMAN	1.0000	Catenin beta-1 OS=Homo sapiens GN=CTNNB1 PE=1 SV=1;Isoform of P35222, Catenin beta-1 OS=Homo sapiens GN=CTNNB1 PE=1 SV=1	6.6	3	0.023	AAVSHWQQQSYLDSGIHSGATTTAPSLSGK+LVQLLVR+NEGVATYAAAVLFR
505a	sp|P32969|RL9_HUMAN tr|D6RAN4|D6RAN4_HUMAN	1.0000	60S ribosomal protein L9 OS=Homo sapiens GN=RPL9 PE=1 SV=1;Isoform of P32969, 60S ribosomal protein L9 (Fragment) OS=Homo sapiens GN=RPL9 PE=1 SV=7	23.6	3	0.023	DFNHINVELSLLGK+FLDGIYVSEK+TILSNQTVDIPENVDITLK
500a	sp|P30050|RL12_HUMAN	1.0000	60S ribosomal protein L12 OS=Homo sapiens GN=RPL12 PE=1 SV=1	18.8	3	0.023	HSGNITFDEIVNIAR+QAQIEVVPSASALIIK
499a	sp|P30040|ERP29_HUMAN	1.0000	Endoplasmic reticulum resident protein 29 OS=Homo sapiens GN=ERP29 PE=1 SV=4	8.4	3	0.016	GALPLDTVTFYK+SLNILTAFQK
496a	sp|P28066|PSA5_HUMAN	1.0000	Proteasome subunit alpha type-5 OS=Homo sapiens GN=PSMA5 PE=1 SV=3	15.8	3	0.019	AIGSASEGAQSSLQEVYHK+LFQVEYAIEAIK+SSLIILK
495a	sp|P27824-2|CALX_HUMAN sp|P27824|CALX_HUMAN	1.0000	Isoform of P27824, Isoform 2 of Calnexin OS=Homo sapiens GN=CANX;Calnexin OS=Homo sapiens GN=CANX PE=1 SV=2	6.9	3	0.021	APVPTGEVYFADSFDR+GTLSGWILSK+KIPNPDFFEDLEPFR
493a	sp|P27635|RL10_HUMAN tr|A0A087WV22|A0A087WV22_HUMAN tr|F8W7C6|F8W7C6_HUMAN tr|X1WI28|X1WI28_HUMAN	1.0000	60S ribosomal protein L10 OS=Homo sapiens GN=RPL10 PE=1 SV=4;Isoform of P27635, 60S ribosomal protein L10 OS=Homo sapiens GN=RPL10 PE=1 SV=1;Isoform of P27635, 60S ribosomal protein L10 OS=Homo sapiens GN=RPL10 PE=1 SV=2;Isoform of P27635, 60S ribosomal protein L10 (Fragment) OS=Homo sapiens GN=RPL10 PE=1 SV=6	16.0	3	0.023	FNADEFEDMVAEK+FNADEFEDMVAEKR+GAFGKPQGTVAR
488a	sp|P26038|MOES_HUMAN sp|P35241-4|RADI_HUMAN sp|P35241-5|RADI_HUMAN sp|P35241|RADI_HUMAN	1.0000	Moesin OS=Homo sapiens GN=MSN PE=1 SV=3;Isoform of P35241, Isoform 4 of Radixin OS=Homo sapiens GN=RDX;Isoform of P35241, Isoform 5 of Radixin OS=Homo sapiens GN=RDX;Radixin OS=Homo sapiens GN=RDX PE=1 SV=1	8.5	3	0.018	APDFVFYAPR+RILALCMGNHELYMRR+RKPDTIEVQQMK
487a	sp|P25789|PSA4_HUMAN tr|H0YL69|H0YL69_HUMAN tr|H0YMA1|H0YMA1_HUMAN tr|H0YMI6|H0YMI6_HUMAN tr|H0YMZ1|H0YMZ1_HUMAN	1.0000	Proteasome subunit alpha type-4 OS=Homo sapiens GN=PSMA4 PE=1 SV=1;Isoform of P25789, Proteasome subunit alpha type (Fragment) OS=Homo sapiens GN=PSMA4 PE=1 SV=1;Isoform of P25789, Proteasome subunit alpha type (Fragment) OS=Homo sapiens GN=PSMA4 PE=1 SV=1;Isoform of P25789, Proteasome subunit alpha type (Fragment) OS=Homo sapiens GN=PSMA4 PE=1 SV=1;Isoform of P25789, Proteasome subunit alpha typ…	14.8	3	0.023	LLDEVFFSEK+SALALAIK+TTIFSPEGR
464a	sp|P18074|ERCC2_HUMAN tr|A8MX75|A8MX75_HUMAN tr|E7EVE9|E7EVE9_HUMAN tr|K7EKF3|K7EKF3_HUMAN	1.0000	TFIIH basal transcription factor complex helicase XPD subunit OS=Homo sapiens GN=ERCC2 PE=1 SV=1;Isoform of P18074, TFIIH basal transcription factor complex helicase XPD subunit (Fragment) OS=Homo sapiens GN=ERCC2 PE=1 SV=2;Isoform of P18074, TFIIH basal transcription factor complex helicase XPD subunit OS=Homo sapiens GN=ERCC2 PE=1 SV=1;Isoform of P18074, TFIIH basal transcription factor complex…	21.8	3	0.023	ETDAHLANPVLPDEVLQEAVPGSIR+FQSVIITSGTLSPLDIYPK
459a	sp|P17028|ZNF24_HUMAN	1.0000	Zinc finger protein 24 OS=Homo sapiens GN=ZNF24 PE=1 SV=4	8.4	3	0.021	HFSQGSALILHQR+LLNVVKV+QFGYQDSPGPR
444a	sp|P11310-2|ACADM_HUMAN sp|P11310|ACADM_HUMAN tr|B7Z9I1|B7Z9I1_HUMAN tr|Q5T4U5|Q5T4U5_HUMAN	1.0000	Isoform of P11310, Isoform 2 of Medium-chain specific acyl-CoA dehydrogenase, mitochondrial OS=Homo sapiens GN=ACADM;Medium-chain specific acyl-CoA dehydrogenase, mitochondrial OS=Homo sapiens GN=ACADM PE=1 SV=1;Isoform of P11310, Medium-chain-specific acyl-CoA dehydrogenase, mitochondrial OS=Homo sapiens GN=ACADM PE=1 SV=1;Isoform of P11310, Acyl-Coenzyme A dehydrogenase, C-4 to C-12 straight ch…	12.2	3	0.018	EEIIPVAAEYDKTGEYPVPLIR+ENVLIGDGAGFK+IYQIYEGTSQIQR
47	sp|P06400|RB_HUMAN	1.0000	Retinoblastoma-associated protein OS=Homo sapiens GN=RB1 PE=1 SV=2	3.7	3	0.022	IPGGNIYISPLK+VNSTANAETQATSAFQTQKPLK
46	sp|P00403|COX2_HUMAN	1.0000	Cytochrome c oxidase subunit 2 OS=Homo sapiens GN=MT-CO2 PE=1 SV=1	14.5	3	0.023	ILYMTDEVNDPSLTIK+LLDVDNRVVLPIEAPIR+VVLPIEAPIR
416a	sp|P06744-2|G6PI_HUMAN sp|P06744|G6PI_HUMAN tr|A0A0A0MTS2|A0A0A0MTS2_HUMAN tr|A0A0J9YX90|A0A0J9YX90_HUMAN tr|A0A0J9YXP8|A0A0J9YXP8_HUMAN tr|A0A0J9YYH3|A0A0J9YYH3_HUMAN tr|K7EQ48|K7EQ48_HUMAN	1.0000	Isoform of P06744, Isoform 2 of Glucose-6-phosphate isomerase OS=Homo sapiens GN=GPI;Glucose-6-phosphate isomerase OS=Homo sapiens GN=GPI PE=1 SV=4;Isoform of P06744, Glucose-6-phosphate isomerase (Fragment) OS=Homo sapiens GN=GPI PE=1 SV=1;Isoform of P06744, Glucose-6-phosphate isomerase (Fragment) OS=Homo sapiens GN=GPI PE=1 SV=1;Isoform of P06744, Glucose-6-phosphate isomerase (Fragment) OS=Ho…	12.3	3	0.017	NLVTEDVMRMLVDLAK+TLAQLNPESSLFIIASK
44	sp|O95714|HERC2_HUMAN tr|A0A0J9YVP0|A0A0J9YVP0_HUMAN	1.0000	E3 ubiquitin-protein ligase HERC2 OS=Homo sapiens GN=HERC2 PE=1 SV=2;Isoform of O95714, E3 ubiquitin-protein ligase HERC2 (Fragment) OS=Homo sapiens GN=HERC2 PE=1 SV=1	2.9	3	0.023	AAGPEPQALDEFTSLLIADDTR+ALSFTGSALAALVK+LSSQPVVVESSHPYTDDTSTSGTVK
43	sp|O95628-10|CNOT4_HUMAN sp|O95628-2|CNOT4_HUMAN sp|O95628-3|CNOT4_HUMAN sp|O95628-4|CNOT4_HUMAN sp|O95628-5|CNOT4_HUMAN sp|O95628-6|CNOT4_HUMAN sp|O95628-7|CNOT4_HUMAN sp|O95628-8|CNOT4_HUMAN sp|O95628-9|CNOT4_HUMAN sp|O95628|CNOT4_HUMAN	1.0000	Isoform of O95628, Isoform 10 of CCR4-NOT transcription complex subunit 4 OS=Homo sapiens GN=CNOT4;Isoform of O95628, Isoform 2 of CCR4-NOT transcription complex subunit 4 OS=Homo sapiens GN=CNOT4;Isoform of O95628, Isoform 3 of CCR4-NOT transcription complex subunit 4 OS=Homo sapiens GN=CNOT4;Isoform of O95628, Isoform 4 of CCR4-NOT transcription complex subunit 4 OS=Homo sapiens GN=CNOT4;Isofor…	7.9	3	0.023	QPEDDLGFDPFDVTR+SPFEGAVTESQSLFSDNFR
42	sp|O95490-2|AGRL2_HUMAN sp|O95490-3|AGRL2_HUMAN sp|O95490-4|AGRL2_HUMAN sp|O95490-5|AGRL2_HUMAN sp|O95490-6|AGRL2_HUMAN sp|O95490-7|AGRL2_HUMAN sp|O95490|AGRL2_HUMAN tr|B1ALU1|B1ALU1_HUMAN tr|B1ALU3|B1ALU3_HUMAN tr|H0Y5C0|H0Y5C0_HUMAN	1.0000	Isoform of O95490, Isoform 2 of Adhesion G protein-coupled receptor L2 OS=Homo sapiens GN=ADGRL2;Isoform of O95490, Isoform 3 of Adhesion G protein-coupled receptor L2 OS=Homo sapiens GN=ADGRL2;Isoform of O95490, Isoform 4 of Adhesion G protein-coupled receptor L2 OS=Homo sapiens GN=ADGRL2;Isoform of O95490, Isoform 5 of Adhesion G protein-coupled receptor L2 OS=Homo sapiens GN=ADGRL2;Isoform of …	5.5	3	0.021	DNQLYVWNNNFILR+LNRGEYVDVPFPNQYQYIAAVDYNPR+SVYQDNESETGKNSIDYIYNTR
394a	sp|O95573|ACSL3_HUMAN	1.0000	Long-chain-fatty-acid--CoA ligase 3 OS=Homo sapiens GN=ACSL3 PE=1 SV=3	6.0	3	0.021	EVLNEEDEVQPNGK+LQAGEYVSLGK+LSPEPWTPETGLVTDAFK
40	sp|O95373|IPO7_HUMAN	1.0000	Importin-7 OS=Homo sapiens GN=IPO7 PE=1 SV=1	3.7	3	0.022	AFAVGVQQVLLK+AIFQTIQNR+NPVWYQALTHGLNEEQR
376a	sp|O75439|MPPB_HUMAN tr|G3V0E4|G3V0E4_HUMAN	1.0000	Mitochondrial-processing peptidase subunit beta OS=Homo sapiens GN=PMPCB PE=1 SV=2;Isoform of O75439, Mitochondrial-processing peptidase subunit beta OS=Homo sapiens GN=PMPCB PE=1 SV=1	11.0	3	0.023	AVEILADIIQNSTLGEAEIER+DLVDYITTHYKGPR+IVLAAAGGVSHDELLDLAK
39	sp|O95248-4|MTMR5_HUMAN sp|O95248|MTMR5_HUMAN tr|G5E933|G5E933_HUMAN	1.0000	Isoform of O95248, Isoform 4 of Myotubularin-related protein 5 OS=Homo sapiens GN=SBF1;Myotubularin-related protein 5 OS=Homo sapiens GN=SBF1 PE=1 SV=3;Isoform of O95248, Myotubularin-related protein 5 OS=Homo sapiens GN=SBF1 PE=1 SV=1	3.7	3	0.022	QLGITNVLSLFCAALTEHK+QVIQTPLADSLPVSR+RTTVPSGPPMTAILER+VIFTGMPTDPLVGEQVVVR
367a	sp|O75170-2|PP6R2_HUMAN sp|O75170-3|PP6R2_HUMAN sp|O75170-4|PP6R2_HUMAN sp|O75170-5|PP6R2_HUMAN sp|O75170-6|PP6R2_HUMAN sp|O75170|PP6R2_HUMAN tr|T1ECW5|T1ECW5_HUMAN	1.0000	Isoform of O75170, Isoform 2 of Serine/threonine-protein phosphatase 6 regulatory subunit 2 OS=Homo sapiens GN=PPP6R2;Isoform of O75170, Isoform 3 of Serine/threonine-protein phosphatase 6 regulatory subunit 2 OS=Homo sapiens GN=PPP6R2;Isoform of O75170, Isoform 4 of Serine/threonine-protein phosphatase 6 regulatory subunit 2 OS=Homo sapiens GN=PPP6R2;Isoform of O75170, Isoform 5 of Serine/threon…	5.4	3	0.018	AILTTIGVLEEPLGNAR+DVGSSVWAAGTSAPEEK+SYAVSSSVLHGIEPR
356a	sp|O60318|GANP_HUMAN	1.0000	Germinal-center associated nuclear protein OS=Homo sapiens GN=MCM3AP PE=1 SV=2	2.3	3	0.019	KPGDGEVSPSTEDAPFQHSPLGK+STIFPLDGVVR+YDVPLSWEQAR
37	sp|O94992|HEXI1_HUMAN	1.0000	Protein HEXIM1 OS=Homo sapiens GN=HEXIM1 PE=1 SV=1	8.6	3	0.022	AENLQLLTENELHR+LGAPAAGGEEEWGQQQR
354a	sp|O43933|PEX1_HUMAN tr|A0A0C4DG33|A0A0C4DG33_HUMAN	1.0000	Peroxisome biogenesis factor 1 OS=Homo sapiens GN=PEX1 PE=1 SV=1;Isoform of O43933, Peroxisome biogenesis factor 1 OS=Homo sapiens GN=PEX1 PE=1 SV=1	2.5	3	0.019	ITPVEVTPK+TGILLYGPPGTGK+VVPLDNIFR
353a	sp|O43913-2|ORC5_HUMAN sp|O43913|ORC5_HUMAN	1.0000	Isoform of O43913, Isoform 2 of Origin recognition complex subunit 5 OS=Homo sapiens GN=ORC5;Origin recognition complex subunit 5 OS=Homo sapiens GN=ORC5 PE=1 SV=1	10.8	3	0.023	DMEANLLPGFLR+ESQVSILQSLFGER+TYVTQTLLK
350a	sp|O43823|AKAP8_HUMAN	1.0000	A-kinase anchor protein 8 OS=Homo sapiens GN=AKAP8 PE=1 SV=1	10.1	3	0.023	SDPFVPPAASSEPLSTPWNELNYVGGR+SEAAEAGNGAETMAAEAESAQTR+VAPAPAAADAEVEQTDAESK
346a	sp|O43660|PLRG1_HUMAN	1.0000	Pleiotropic regulator 1 OS=Homo sapiens GN=PLRG1 PE=1 SV=1	9.7	3	0.017	ASVHTLSGHTNAVATVR+QYPANQGQEVEYFVAGTHPYPPGPGVALTADTK
36	sp|O94952-1|FBX21_HUMAN sp|O94952|FBX21_HUMAN tr|H0YIE9|H0YIE9_HUMAN tr|Q4G104|Q4G104_HUMAN	1.0000	Isoform of O94952, Isoform 2 of F-box only protein 21 OS=Homo sapiens GN=FBXO21;F-box only protein 21 OS=Homo sapiens GN=FBXO21 PE=2 SV=2;Isoform of O94952, F-box only protein 21 (Fragment) OS=Homo sapiens GN=FBXO21 PE=1 SV=1;Isoform of O94952, F-box only protein 21 OS=Homo sapiens GN=FBXO21 PE=1 SV=1	6.7	3	0.023	QLGVPLEPVNFPSHFLLR+TGIPISMSLLYLTIAR
345a	sp|O43615|TIM44_HUMAN	1.0000	Mitochondrial import inner membrane translocase subunit TIM44 OS=Homo sapiens GN=TIMM44 PE=1 SV=2	8.6	3	0.023	EIDDSVLGQTGPYR+ILDIDNVDLAMGK+TEMSEVLTEILR
340a	sp|O43294-2|TGFI1_HUMAN sp|O43294|TGFI1_HUMAN	1.0000	Isoform of O43294, Isoform 2 of Transforming growth factor beta-1-induced transcript 1 protein OS=Homo sapiens GN=TGFB1I1;Transforming growth factor beta-1-induced transcript 1 protein OS=Homo sapiens GN=TGFB1I1 PE=1 SV=2	5.6	3	0.023	DFLQLFAPR+GSLDTMLGLLQSDLSR
333a	sp|O15397|IPO8_HUMAN	1.0000	Importin-8 OS=Homo sapiens GN=IPO8 PE=1 SV=2	2.3	3	0.017	IAAENELNQSYK+IIVSDHVEFPVR
330a	sp|O15269|SPTC1_HUMAN	1.0000	Serine palmitoyltransferase 1 OS=Homo sapiens GN=SPTLC1 PE=1 SV=1	10.1	3	0.023	EKEELIEEWQPEPLVPPVPK+LLKEQEIEDQKNPR+VVVTVEQTEEELER
329a	sp|O15160-2|RPAC1_HUMAN sp|O15160|RPAC1_HUMAN	1.0000	Isoform of O15160, Isoform 2 of DNA-directed RNA polymerases I and III subunit RPAC1 OS=Homo sapiens GN=POLR1C;DNA-directed RNA polymerases I and III subunit RPAC1 OS=Homo sapiens GN=POLR1C PE=1 SV=1	13.7	3	0.023	FSPVATASYR+LLPDITLLEPVEGEAAEELSR+NQGDEEGTEIDTLQFR
326a	sp|O15027-2|SC16A_HUMAN sp|O15027-3|SC16A_HUMAN sp|O15027-4|SC16A_HUMAN sp|O15027-5|SC16A_HUMAN sp|O15027|SC16A_HUMAN tr|F1T0I1|F1T0I1_HUMAN tr|J3KNL6|J3KNL6_HUMAN	1.0000	Isoform of O15027, Isoform 2 of Protein transport protein Sec16A OS=Homo sapiens GN=SEC16A;Isoform of O15027, Isoform 3 of Protein transport protein Sec16A OS=Homo sapiens GN=SEC16A;Isoform of O15027, Isoform 4 of Protein transport protein Sec16A OS=Homo sapiens GN=SEC16A;Isoform of O15027, Isoform 5 of Protein transport protein Sec16A OS=Homo sapiens GN=SEC16A;Protein transport protein Sec16A OS…	2.2	3	0.023	LLPSAPQTLPDGPLASPAR+TLENPVNVYNPSHSDSLASQQSVASHPR
34	sp|O94906-2|PRP6_HUMAN sp|O94906|PRP6_HUMAN	1.0000	Isoform of O94906, Isoform 2 of Pre-mRNA-processing factor 6 OS=Homo sapiens GN=PRPF6;Pre-mRNA-processing factor 6 OS=Homo sapiens GN=PRPF6 PE=1 SV=1	3.9	3	0.023	HIWITAAK+LSQVSDSVSGQTVVDPK+SEDVWLEAAR
322a	sp|O14874-2|BCKD_HUMAN sp|O14874-3|BCKD_HUMAN sp|O14874|BCKD_HUMAN tr|H3BS02|H3BS02_HUMAN tr|H3BTL2|H3BTL2_HUMAN	1.0000	Isoform of O14874, Isoform 2 of [3-methyl-2-oxobutanoate dehydrogenase [lipoamide]] kinase, mitochondrial OS=Homo sapiens GN=BCKDK;Isoform of O14874, Isoform 3 of [3-methyl-2-oxobutanoate dehydrogenase [lipoamide]] kinase, mitochondrial OS=Homo sapiens GN=BCKDK;[3-methyl-2-oxobutanoate dehydrogenase [lipoamide]] kinase, mitochondrial OS=Homo sapiens GN=BCKDK PE=1 SV=2;Isoform of O14874, [3-methyl…	14.7	3	0.023	SKTVTSFYNQSAIDAAAEKPSVR+TVTSFYNQSAIDAAAEKPSVR+YLQQELPVR
321a	sp|O14818-2|PSA7_HUMAN sp|O14818|PSA7_HUMAN	1.0000	Isoform of O14818, Isoform 2 of Proteasome subunit alpha type-7 OS=Homo sapiens GN=PSMA7;Proteasome subunit alpha type-7 OS=Homo sapiens GN=PSMA7 PE=1 SV=1	22.5	3	0.020	ALLEVVQSGGK+LYQTDPSGTYHAWK+NYTDEAIETDDLTIK
320a	sp|O14744-2|ANM5_HUMAN sp|O14744|ANM5_HUMAN	1.0000	Isoform of O14744, Isoform 2 of Protein arginine N-methyltransferase 5 OS=Homo sapiens GN=PRMT5;Protein arginine N-methyltransferase 5 OS=Homo sapiens GN=PRMT5 PE=1 SV=4	5.3	3	0.021	AAILPTSIFLTNKK+DWNTLIVGK+LSPWIRPDSK
317a	sp|O14733-3|MP2K7_HUMAN sp|O14733-4|MP2K7_HUMAN sp|O14733|MP2K7_HUMAN	1.0000	Isoform of O14733, Isoform 3 of Dual specificity mitogen-activated protein kinase kinase 7 OS=Homo sapiens GN=MAP2K7;Isoform of O14733, Isoform 4 of Dual specificity mitogen-activated protein kinase kinase 7 OS=Homo sapiens GN=MAP2K7;Dual specificity mitogen-activated protein kinase kinase 7 OS=Homo sapiens GN=MAP2K7 PE=1 SV=2	8.6	3	0.023	DVKPSNILLDER+HMLGLPSTLFTPR+QTGYLTIGGQR
315a	sp|O00743-3|PPP6_HUMAN sp|O00743|PPP6_HUMAN	1.0000	Isoform of O00743, Isoform 3 of Serine/threonine-protein phosphatase 6 catalytic subunit OS=Homo sapiens GN=PPP6C;Serine/threonine-protein phosphatase 6 catalytic subunit OS=Homo sapiens GN=PPP6C PE=1 SV=1	13.1	3	0.023	GAGWLFGAK+TGGQVPDTNYIFMGDFVDR+VTNEFVHINNLK
305a	sp|O00303|EIF3F_HUMAN	1.0000	Eukaryotic translation initiation factor 3 subunit F OS=Homo sapiens GN=EIF3F PE=1 SV=1	12.0	3	0.023	FLMSLVNQVPK+LHPVILASIVDSYER+VIGLSSDLQQVGGASAR
304a	sp|O00264|PGRC1_HUMAN	1.0000	Membrane-associated progesterone receptor component 1 OS=Homo sapiens GN=PGRMC1 PE=1 SV=3	30.8	3	0.023	FYGPEGPYGVFAGR+IVRGDQPAASGDSDDDEPPPLPR+LLKEGEEPTVYSDEEEPKDESAR
296a	sp|A8CG34|P121C_HUMAN tr|A0A075B7F8|A0A075B7F8_HUMAN	1.0000	Nuclear envelope pore membrane protein POM 121C OS=Homo sapiens GN=POM121C PE=1 SV=2;Isoform of A8CG34, Nuclear envelope pore membrane protein POM 121C OS=Homo sapiens GN=POM121C PE=1 SV=2	6.3	3	0.024	RGEQLTLPPPPQLGYSITAEDLDLEK+TLLEGPDPAELLLMGSYLGKPGPPQPAPAPEGQDLR+TVEEEDQIFLDGQENK
282	sp|Q9Y5B8-2|NDK7_HUMAN sp|Q9Y5B8|NDK7_HUMAN tr|B4DXC8|B4DXC8_HUMAN tr|E9PNU1|E9PNU1_HUMAN	1.0000	Isoform of Q9Y5B8, Isoform 2 of Nucleoside diphosphate kinase 7 OS=Homo sapiens GN=NME7;Nucleoside diphosphate kinase 7 OS=Homo sapiens GN=NME7 PE=1 SV=1;Isoform of Q9Y5B8, Nucleoside diphosphate kinase 7 OS=Homo sapiens GN=NME7 PE=1 SV=1;Isoform of Q9Y5B8, Nucleoside diphosphate kinase 7 OS=Homo sapiens GN=NME7 PE=1 SV=1	9.8	3	0.021	LLGPANSGVAR+QLVLIDYGDQYTAR
29	sp|O75694-2|NU155_HUMAN sp|O75694|NU155_HUMAN tr|E9PF10|E9PF10_HUMAN	1.0000	Isoform of O75694, Isoform 2 of Nuclear pore complex protein Nup155 OS=Homo sapiens GN=NUP155;Nuclear pore complex protein Nup155 OS=Homo sapiens GN=NUP155 PE=1 SV=1;Isoform of O75694, Nuclear pore complex protein Nup155 OS=Homo sapiens GN=NUP155 PE=1 SV=1	2.9	3	0.023	ISLQAIQQLVR+LLEVYDQLFK+VASVSQNAIVSAAGNIAR
280	sp|Q9Y4B6-2|VPRBP_HUMAN sp|Q9Y4B6-3|VPRBP_HUMAN sp|Q9Y4B6|VPRBP_HUMAN	1.0000	Isoform of Q9Y4B6, Isoform 2 of Protein VPRBP OS=Homo sapiens GN=VPRBP;Isoform of Q9Y4B6, Isoform 3 of Protein VPRBP OS=Homo sapiens GN=VPRBP;Protein VPRBP OS=Homo sapiens GN=VPRBP PE=1 SV=3	3.6	3	0.023	EADLPMTAASHSSAFTPVTAAASPVSLPR+VLLSLLSIK
275	sp|Q9Y3C6|PPIL1_HUMAN	1.0000	Peptidyl-prolyl cis-trans isomerase-like 1 OS=Homo sapiens GN=PPIL1 PE=1 SV=1	16.9	3	0.019	QFEDELHPDLK+VGMVETNSQDRPVDDVK
274	sp|Q9Y3B4|SF3B6_HUMAN	1.0000	Splicing factor 3B subunit 6 OS=Homo sapiens GN=SF3B6 PE=1 SV=1	20.8	3	0.021	GTAYVVYEDIFDAK+ITAEEMYDIFGK
273	sp|Q9Y333|LSM2_HUMAN	1.0000	U6 snRNA-associated Sm-like protein LSm2 OS=Homo sapiens GN=LSM2 PE=1 SV=1	20.0	3	0.022	YVQLPADEVDTQLLQDAAR
267	sp|Q9Y2L1-2|RRP44_HUMAN sp|Q9Y2L1|RRP44_HUMAN tr|F2Z2C0|F2Z2C0_HUMAN tr|G3V1J5|G3V1J5_HUMAN	1.0000	Isoform of Q9Y2L1, Isoform 2 of Exosome complex exonuclease RRP44 OS=Homo sapiens GN=DIS3;Exosome complex exonuclease RRP44 OS=Homo sapiens GN=DIS3 PE=1 SV=2;Isoform of Q9Y2L1, Exosome complex exonuclease RRP44 OS=Homo sapiens GN=DIS3 PE=1 SV=1;Isoform of Q9Y2L1, Exosome complex exonuclease RRP44 OS=Homo sapiens GN=DIS3 PE=1 SV=1	10.4	3	0.024	IIVAIDGWPR+NLGDVGEK+SLTANPELIDR+SQWVAPSSVVLHDEGQNEEDVEKEEETER
265	sp|Q9UQE7|SMC3_HUMAN	1.0000	Structural maintenance of chromosomes protein 3 OS=Homo sapiens GN=SMC3 PE=1 SV=2	3.8	3	0.019	ALEYTIYNQELNETR+GDVEGSQSQDEGEGSGESER+LALLHEGTGPR
263	sp|Q9UPT8|ZC3H4_HUMAN tr|M0QY97|M0QY97_HUMAN	1.0000	Zinc finger CCCH domain-containing protein 4 OS=Homo sapiens GN=ZC3H4 PE=1 SV=3;Isoform of Q9UPT8, Zinc finger CCCH domain-containing protein 4 (Fragment) OS=Homo sapiens GN=ZC3H4 PE=1 SV=1	6.7	3	0.023	ALPTSKPEGSLHSSPVGPSSSK+QQTSSRPPASVGELSSSGLGDPR+TVLWNPEDLIPLPIPK
262	sp|Q9UPN7|PP6R1_HUMAN	1.0000	Serine/threonine-protein phosphatase 6 regulatory subunit 1 OS=Homo sapiens GN=PPP6R1 PE=1 SV=5	6.9	3	0.023	ELPSEQQEQWEAFVSGPLAETNKK+SQDPTPPSAPQEATEGSK+VAGALVQNTEKGPNAEQLR
260	sp|Q9ULJ3-2|ZBT21_HUMAN sp|Q9ULJ3|ZBT21_HUMAN	1.0000	Isoform of Q9ULJ3, Isoform 2 of Zinc finger and BTB domain-containing protein 21 OS=Homo sapiens GN=ZBTB21;Zinc finger and BTB domain-containing protein 21 OS=Homo sapiens GN=ZBTB21 PE=1 SV=2	7.1	3	0.023	IQVKEEPVEEAEEEAPEASTAPK+LGLVIPSSGSGSGNQSIDR+VTVGDAATTAAASSSSVTR
259	sp|Q9ULE0|WWC3_HUMAN tr|A0A0A0MSQ8|A0A0A0MSQ8_HUMAN	1.0000	Protein WWC3 OS=Homo sapiens GN=WWC3 PE=1 SV=3;Isoform of Q9ULE0, Protein WWC3 OS=Homo sapiens GN=WWC3 PE=1 SV=1	4.2	3	0.021	ALEFQVPLVFNEVFR+GPPPASAPVGGTVTLREDSAK+TDAVTVLLAR
253	sp|Q9UGI8-2|TES_HUMAN sp|Q9UGI8|TES_HUMAN tr|F8W7T0|F8W7T0_HUMAN	1.0000	Isoform of Q9UGI8, Isoform 2 of Testin OS=Homo sapiens GN=TES;Testin OS=Homo sapiens GN=TES PE=1 SV=1;Isoform of Q9UGI8, Testin (Fragment) OS=Homo sapiens GN=TES PE=1 SV=1	27.8	3	0.023	NVSINTVTYEWAPPVQNQALAR
26	sp|O75155-2|CAND2_HUMAN sp|O75155|CAND2_HUMAN	1.0000	Isoform of O75155, Isoform 2 of Cullin-associated NEDD8-dissociated protein 2 OS=Homo sapiens GN=CAND2;Cullin-associated NEDD8-dissociated protein 2 OS=Homo sapiens GN=CAND2 PE=1 SV=3	4.5	3	0.020	AVAALLTIPEVGK+AVLLEALGSPSEDVR+LISLLTAPVYEQAVDGGPGLHK
249	sp|Q9P2G1|AKIB1_HUMAN	1.0000	Ankyrin repeat and IBR domain-containing protein 1 OS=Homo sapiens GN=ANKIB1 PE=1 SV=3	3.6	3	0.021	AALSSSELLELGDSLMR+LGAENDPFSTDTLSSHPLSEAR
244	sp|Q9NXN4-2|GDAP2_HUMAN sp|Q9NXN4|GDAP2_HUMAN	1.0000	Isoform of Q9NXN4, Isoform 2 of Ganglioside-induced differentiation-associated protein 2 OS=Homo sapiens GN=GDAP2;Ganglioside-induced differentiation-associated protein 2 OS=Homo sapiens GN=GDAP2 PE=1 SV=1	5.8	3	0.023	LLPLYFPR+SLPYLPADIGNAEGEPVVPER
238	sp|Q9NP97|DLRB1_HUMAN tr|B1AKR6|B1AKR6_HUMAN	1.0000	Dynein light chain roadblock-type 1 OS=Homo sapiens GN=DYNLRB1 PE=1 SV=3;Isoform of Q9NP97, Dynein light chain roadblock-type 1 OS=Homo sapiens GN=DYNLRB1 PE=1 SV=1	38.5	3	0.023	GVQGIIVVNTEGIPIK+STMDNPTTTQYASLMHSFILK
233	sp|Q9H936|GHC1_HUMAN tr|A0A0D9SEI9|A0A0D9SEI9_HUMAN tr|A0A0D9SFE1|A0A0D9SFE1_HUMAN tr|E9PJH7|E9PJH7_HUMAN tr|E9PS95|E9PS95_HUMAN tr|K4DIA8|K4DIA8_HUMAN tr|K4DIB8|K4DIB8_HUMAN	1.0000	Mitochondrial glutamate carrier 1 OS=Homo sapiens GN=SLC25A22 PE=1 SV=1;Isoform of Q9H936, Mitochondrial glutamate carrier 1 (Fragment) OS=Homo sapiens GN=SLC25A22 PE=1 SV=1;Isoform of Q9H936, Mitochondrial glutamate carrier 1 (Fragment) OS=Homo sapiens GN=SLC25A22 PE=1 SV=1;Isoform of Q9H936, Mitochondrial glutamate carrier 1 (Fragment) OS=Homo sapiens GN=SLC25A22 PE=1 SV=5;Isoform of Q9H936, Mi…	17.3	3	0.023	ILAAQGQLSAQGGAQPSVEAPAAPRPTATQLTR+KILAAQGQLSAQGGAQPSVEAPAAPRPTATQLTR
231	sp|Q9H3S7|PTN23_HUMAN	1.0000	Tyrosine-protein phosphatase non-receptor type 23 OS=Homo sapiens GN=PTPN23 PE=1 SV=1	3.5	3	0.023	GQLGDVGALDTVWR+NHLPQDSQDLVLGGDVPISSIQATIAK+VAYFQSALDKLNEAIK
228	sp|Q9H269-2|VPS16_HUMAN sp|Q9H269|VPS16_HUMAN	1.0000	Isoform of Q9H269, Isoform 2 of Vacuolar protein sorting-associated protein 16 homolog OS=Homo sapiens GN=VPS16;Vacuolar protein sorting-associated protein 16 homolog OS=Homo sapiens GN=VPS16 PE=1 SV=2	4.0	3	0.023	LTALADLEDWEELEK+VAALQTAADAFYK
227	sp|Q9H1A4|APC1_HUMAN tr|H0Y564|H0Y564_HUMAN	1.0000	Anaphase-promoting complex subunit 1 OS=Homo sapiens GN=ANAPC1 PE=1 SV=1;Isoform of Q9H1A4, Anaphase-promoting complex subunit 1 (Fragment) OS=Homo sapiens GN=ANAPC1 PE=1 SV=1	2.7	3	0.021	IAPASQIDSAWIVYNKPK+LATLNIHDYLTK+LVLEFFSSR
226	sp|Q9H0W5|CCDC8_HUMAN	1.0000	Coiled-coil domain-containing protein 8 OS=Homo sapiens GN=CCDC8 PE=1 SV=2	9.1	3	0.023	AGAPAEEGAEAADNQREEAADNQR+AGAPGIQEAEVSAAQGTTGTAPGAR
225	sp|Q9H0U9|TSYL1_HUMAN	1.0000	Testis-specific Y-encoded-like protein 1 OS=Homo sapiens GN=TSPYL1 PE=1 SV=3	16.0	3	0.020	AGQEEGQPPAEGLAAASVVMAADR+SASELTAGAEAEAEEVKTGK+TTPLQTHSIIISDQVPSDQDAHQYLR
23	sp|O60313-2|OPA1_HUMAN sp|O60313|OPA1_HUMAN tr|E5KLJ5|E5KLJ5_HUMAN tr|E5KLJ6|E5KLJ6_HUMAN tr|E5KLJ9|E5KLJ9_HUMAN tr|E5KLK1|E5KLK1_HUMAN	1.0000	Isoform of O60313, Isoform 2 of Dynamin-like 120 kDa protein, mitochondrial OS=Homo sapiens GN=OPA1;Dynamin-like 120 kDa protein, mitochondrial OS=Homo sapiens GN=OPA1 PE=1 SV=3;Isoform of O60313, Dynamin-like 120 kDa protein, mitochondrial OS=Homo sapiens GN=OPA1 PE=1 SV=1;Isoform of O60313, Dynamin-like 120 kDa protein, mitochondrial OS=Homo sapiens GN=OPA1 PE=1 SV=1;Isoform of O60313, Dynamin-…	2.7	3	0.023	AVEVAWETLQEEFSR+TSVLEMIAQAR
218	sp|Q9BWC9|CC106_HUMAN tr|K7EMP7|K7EMP7_HUMAN	1.0000	Coiled-coil domain-containing protein 106 OS=Homo sapiens GN=CCDC106 PE=1 SV=1;Isoform of Q9BWC9, Coiled-coil domain-containing protein 106 (Fragment) OS=Homo sapiens GN=CCDC106 PE=1 SV=1	11.6	3	0.022	NFEEPPEAASSALALMNSVK
206	sp|Q96MG8-2|PCMD1_HUMAN sp|Q96MG8|PCMD1_HUMAN tr|F5H1M8|F5H1M8_HUMAN tr|H0YBU4|H0YBU4_HUMAN	1.0000	Isoform of Q96MG8, Isoform 2 of Protein-L-isoaspartate O-methyltransferase domain-containing protein 1 OS=Homo sapiens GN=PCMTD1;Protein-L-isoaspartate O-methyltransferase domain-containing protein 1 OS=Homo sapiens GN=PCMTD1 PE=1 SV=2;Isoform of Q96MG8, Protein-L-isoaspartate O-methyltransferase domain-containing protein 1 OS=Homo sapiens GN=PCMTD1 PE=1 SV=1;Isoform of Q96MG8, Protein-L-isoaspar…	25.4	3	0.023	NILAVSFAPLVQPSK+VGGILVMPIEDQLTQIMR
199	sp|Q96GA3|LTV1_HUMAN	1.0000	Protein LTV1 homolog OS=Homo sapiens GN=LTV1 PE=1 SV=1	10.3	3	0.021	EPSGPSELIPSSTFSAHNRR+LPSSVFASEFEEDVGLLNK+TGIPLNVLPK
196	sp|Q96CP6-2|GRM1A_HUMAN sp|Q96CP6-3|GRM1A_HUMAN sp|Q96CP6|GRM1A_HUMAN tr|M0QZ12|M0QZ12_HUMAN	1.0000	Isoform of Q96CP6, Isoform 2 of GRAM domain-containing protein 1A OS=Homo sapiens GN=GRAMD1A;Isoform of Q96CP6, Isoform 3 of GRAM domain-containing protein 1A OS=Homo sapiens GN=GRAMD1A;GRAM domain-containing protein 1A OS=Homo sapiens GN=GRAMD1A PE=1 SV=2;Isoform of Q96CP6, GRAM domain-containing protein 1A OS=Homo sapiens GN=GRAMD1A PE=1 SV=1	7.2	3	0.018	EVGDVIALSDITSSGAADR+FTDVTLSPWSGDSK+GKFPQTATEWAEILALQK
193	sp|Q96AG4|LRC59_HUMAN	1.0000	Leucine-rich repeat-containing protein 59 OS=Homo sapiens GN=LRRC59 PE=1 SV=1	8.8	3	0.016	LVTLPVSFAQLK+WLDLKDNPLDPVLAK
20	sp|O43306-2|ADCY6_HUMAN sp|O43306|ADCY6_HUMAN	1.0000	Isoform of O43306, Isoform 2 of Adenylate cyclase type 6 OS=Homo sapiens GN=ADCY6;Adenylate cyclase type 6 OS=Homo sapiens GN=ADCY6 PE=1 SV=2	3.7	3	0.019	GTQDALNPEDEVDEFLSR+KPQYDIWGNTVNVSSR+KTAWGER
187	sp|Q92900-2|RENT1_HUMAN sp|Q92900|RENT1_HUMAN	1.0000	Isoform of Q92900, Isoform 2 of Regulator of nonsense transcripts 1 OS=Homo sapiens GN=UPF1;Regulator of nonsense transcripts 1 OS=Homo sapiens GN=UPF1 PE=1 SV=2	5.5	3	0.024	AGAKPDQIGIITPYEGQR+LQQLKDETGELSSADEKR+VLVEGPLNNLR+VPDNYGDEIAIELR
184	sp|Q92665|RT31_HUMAN	1.0000	28S ribosomal protein S31, mitochondrial OS=Homo sapiens GN=MRPS31 PE=1 SV=3	11.1	3	0.023	EAPETDTSPSLWDVEFAK+ISFSNIISDMK+SELLSQLQQHEEESR
183	sp|Q92621|NU205_HUMAN	1.0000	Nuclear pore complex protein Nup205 OS=Homo sapiens GN=NUP205 PE=1 SV=3	1.9	3	0.020	ASTEGVAIQGQQGTR+LAWALALR+QMGDLLPPTIYIPYLK
179	sp|Q8WUH6|TM263_HUMAN	1.0000	Transmembrane protein 263 OS=Homo sapiens GN=TMEM263 PE=1 SV=1	26.7	3	0.023	GAVGATIGGVAWIGGK+TAVTTVPSMGIGLVK
18	sp|O43149|ZZEF1_HUMAN	1.0000	Zinc finger ZZ-type and EF-hand domain-containing protein 1 OS=Homo sapiens GN=ZZEF1 PE=1 SV=6	1.6	3	0.023	FTSDMSNTEWGYR+IALSEEFAQVYSLADGIR+LISSTESELQQSYAK
170	sp|Q8NBS9-2|TXND5_HUMAN sp|Q8NBS9|TXND5_HUMAN	1.0000	Isoform of Q8NBS9, Isoform 2 of Thioredoxin domain-containing protein 5 OS=Homo sapiens GN=TXNDC5;Thioredoxin domain-containing protein 5 OS=Homo sapiens GN=TXNDC5 PE=1 SV=2	9.0	3	0.022	ALAPTWEQLALGLEHSETVK+GYPTLLWFR
168	sp|Q8NAV1|PR38A_HUMAN	1.0000	Pre-mRNA-splicing factor 38A OS=Homo sapiens GN=PRPF38A PE=1 SV=1	9.0	3	0.016	DAHSIHGTNPQYLVEK+YVLEEAEQLEPR
167	sp|Q8N3Y1-2|FBXW8_HUMAN sp|Q8N3Y1|FBXW8_HUMAN	1.0000	Isoform of Q8N3Y1, Isoform 2 of F-box/WD repeat-containing protein 8 OS=Homo sapiens GN=FBXW8;F-box/WD repeat-containing protein 8 OS=Homo sapiens GN=FBXW8 PE=1 SV=2	7.9	3	0.023	IVSGGEEGLVSVWDYR+LVQYLEIVPETR+SGNIALSLSAHQLR
159	sp|Q86YT6|MIB1_HUMAN	1.0000	E3 ubiquitin-protein ligase MIB1 OS=Homo sapiens GN=MIB1 PE=1 SV=1	4.8	3	0.023	LDIQDKDGDTPLHEALR+LFETQESGDLNEELVK+VASAGSAISNASGER
156	sp|Q7Z739|YTHD3_HUMAN tr|A0A024R7W5|A0A024R7W5_HUMAN tr|A0A087WY31|A0A087WY31_HUMAN tr|A0A087X0Q1|A0A087X0Q1_HUMAN	1.0000	YTH domain-containing family protein 3 OS=Homo sapiens GN=YTHDF3 PE=1 SV=1;Isoform of Q7Z739, YTH domain family, member 3, isoform CRA_a OS=Homo sapiens GN=YTHDF3 PE=1 SV=1;Isoform of Q7Z739, YTH domain-containing family protein 3 OS=Homo sapiens GN=YTHDF3 PE=1 SV=1;Isoform of Q7Z739, YTH domain-containing family protein 3 OS=Homo sapiens GN=YTHDF3 PE=1 SV=1	7.9	3	0.019	AITDGQAGFGNDTLSK+IGGDLTAAVTK+VPGISSIEQGMTGLK
154	sp|Q7Z2T5|TRM1L_HUMAN	1.0000	TRMT1-like protein OS=Homo sapiens GN=TRMT1L PE=1 SV=2	10.1	3	0.023	DSAGVPAPAPDSALDSAPTPASAPAPAPALAQAPALSPSLASAPEEAK+YSTPTYTGGQSESHVQSASEDTVTER
153	sp|Q7L8L6|FAKD5_HUMAN	1.0000	FAST kinase domain-containing protein 5 OS=Homo sapiens GN=FASTKD5 PE=1 SV=1	5.5	3	0.023	ATGVDEEDVEVFDSFENMR+LAVQFTNR+TESEPGQQPMELENK
152	sp|Q7L3T8|SYPM_HUMAN	1.0000	Probable proline--tRNA ligase, mitochondrial OS=Homo sapiens GN=PARS2 PE=1 SV=1	10.1	3	0.022	FGYPFVIIAGK+QLPFLLYQVTR+VQADVGTIGGTVSHEFQLPVDIGEDR
147	sp|Q6P1J9|CDC73_HUMAN	1.0000	Parafibromin OS=Homo sapiens GN=CDC73 PE=1 SV=1	5.3	3	0.023	DLLGYLNGEASTSASIDR+NIFAILQSVK
145	sp|Q5XKP0|MIC13_HUMAN tr|K7EIR2|K7EIR2_HUMAN	1.0000	MICOS complex subunit MIC13 OS=Homo sapiens GN=MIC13 PE=1 SV=1;Isoform of Q5XKP0, MICOS complex subunit MIC13 OS=Homo sapiens GN=C19orf70 PE=1 SV=1	25.0	3	0.016	GSVAGGAVYLVYDQELLGPSDK
15	sp|O15198-2|SMAD9_HUMAN sp|O15198|SMAD9_HUMAN sp|P84022-2|SMAD3_HUMAN sp|P84022-3|SMAD3_HUMAN sp|P84022|SMAD3_HUMAN sp|Q15796-2|SMAD2_HUMAN sp|Q15796|SMAD2_HUMAN tr|B7Z5N5|B7Z5N5_HUMAN tr|H0YL71|H0YL71_HUMAN tr|H0YMP2|H0YMP2_HUMAN tr|H3BP09|H3BP09_HUMAN tr|H3BVD1|H3BVD1_HUMAN tr|K7EJX0|K7EJX0_HUMAN	1.0000	Isoform of O15198, Isoform B of Mothers against decapentaplegic homolog 9 OS=Homo sapiens GN=SMAD9;Mothers against decapentaplegic homolog 9 OS=Homo sapiens GN=SMAD9 PE=1 SV=1;Isoform of P84022, Isoform 2 of Mothers against decapentaplegic homolog 3 OS=Homo sapiens GN=SMAD3;Isoform of P84022, Isoform 3 of Mothers against decapentaplegic homolog 3 OS=Homo sapiens GN=SMAD3;Mothers against decapenta…	4.1	3	0.023	VETPVLPPVLVPR
136	sp|Q5HYI8|RABL3_HUMAN tr|C9JXM3|C9JXM3_HUMAN tr|F8WDC7|F8WDC7_HUMAN tr|F8WF50|F8WF50_HUMAN	1.0000	Rab-like protein 3 OS=Homo sapiens GN=RABL3 PE=1 SV=1;Isoform of Q5HYI8, Rab-like protein 3 OS=Homo sapiens GN=RABL3 PE=1 SV=1;Isoform of Q5HYI8, Rab-like protein 3 OS=Homo sapiens GN=RABL3 PE=1 SV=1;Isoform of Q5HYI8, Rab-like protein 3 OS=Homo sapiens GN=RABL3 PE=1 SV=1	21.7	3	0.016	TYYIELWDVGGSVGSASSVK+WSLEALNR
132	sp|Q4G148-2|GXLT1_HUMAN sp|Q4G148|GXLT1_HUMAN	1.0000	Isoform of Q4G148, Isoform 2 of Glucoside xylosyltransferase 1 OS=Homo sapiens GN=GXYLT1;Glucoside xylosyltransferase 1 OS=Homo sapiens GN=GXYLT1 PE=1 SV=2	7.8	3	0.019	LFLPLILK+LQWGDILMPLLK+SLLKPLELELQK
131	sp|Q17RY0-2|CPEB4_HUMAN sp|Q17RY0|CPEB4_HUMAN tr|B7ZLQ8|B7ZLQ8_HUMAN tr|E5RJM0|E5RJM0_HUMAN tr|H0YBG1|H0YBG1_HUMAN	1.0000	Isoform of Q17RY0, Isoform 2 of Cytoplasmic polyadenylation element-binding protein 4 OS=Homo sapiens GN=CPEB4;Cytoplasmic polyadenylation element-binding protein 4 OS=Homo sapiens GN=CPEB4 PE=1 SV=1;Isoform of Q17RY0, CPEB4 protein OS=Homo sapiens GN=CPEB4 PE=1 SV=1;Isoform of Q17RY0, Cytoplasmic polyadenylation element-binding protein 4 OS=Homo sapiens GN=CPEB4 PE=1 SV=1;Isoform of Q17RY0, Cyto…	27.2	3	0.023	ADNIFPFPDRPR+GLNGGITPLNSISPLKK+YARPSSAFAPK
128	sp|Q15750-2|TAB1_HUMAN sp|Q15750|TAB1_HUMAN	1.0000	Isoform of Q15750, Isoform 2 of TGF-beta-activated kinase 1 and MAP3K7-binding protein 1 OS=Homo sapiens GN=TAB1;TGF-beta-activated kinase 1 and MAP3K7-binding protein 1 OS=Homo sapiens GN=TAB1 PE=1 SV=1	8.0	3	0.021	SFLESIDDALAEK+VLLQAFDVVER+YGYTDIDLLSAAK
1149a	tr|Q5VTU3|Q5VTU3_HUMAN	1.0000	Isoform of P63172, Dynein light chain Tctex-type 1 OS=Homo sapiens GN=DYNLT1 PE=1 SV=1	45.7	3	0.020	DGFLTLIR+EAIESAIGGNAYQHSK+VNQWTTNVVEQTLSQLTK
1148a	tr|J3KPD3|J3KPD3_HUMAN	1.0000	Isoform of Q9Y580, RNA binding motif protein 7, isoform CRA_c OS=Homo sapiens GN=RBM7 PE=1 SV=1	29.6	3	0.024	FGSSPLDQSGFSPSVQSHSHSFNQSSSSQWR+HEVSVPYAMNLLNGIK+SGSSHAPQDVSLSYPQHHVGNSSPTSTSPSSR
1146a	tr|G3V325|G3V325_HUMAN	1.0000	Protein ATP5J2-PTCD1 OS=Homo sapiens GN=ATP5J2-PTCD1 PE=4 SV=1	4.9	3	0.022	DFSPSGIFGAFQR+LALIGGLEGFLSK+LGELPSWILMR
1139a	sp|Q9Y697-2|NFS1_HUMAN sp|Q9Y697|NFS1_HUMAN	1.0000	Isoform of Q9Y697, Isoform Cytoplasmic of Cysteine desulfurase, mitochondrial OS=Homo sapiens GN=NFS1;Cysteine desulfurase, mitochondrial OS=Homo sapiens GN=NFS1 PE=1 SV=3	12.3	3	0.023	AIGTDEDLAHSSIR+SLEAEGFQVTYLPVQK+VLDAMLPYLINYYGNPHSR
1136a	sp|Q9Y5S9-2|RBM8A_HUMAN sp|Q9Y5S9|RBM8A_HUMAN	1.0000	Isoform of Q9Y5S9, Isoform 2 of RNA-binding protein 8A OS=Homo sapiens GN=RBM8A;RNA-binding protein 8A OS=Homo sapiens GN=RBM8A PE=1 SV=1	22.5	3	0.021	GYTLVEYETYK+MREDYDSVEQDGDEPGPQR+NIHLNLDRR
1131a	sp|Q9Y4R8|TELO2_HUMAN	1.0000	Telomere length regulation protein TEL2 homolog OS=Homo sapiens GN=TELO2 PE=1 SV=2	3.7	3	0.022	FNSVAGHFFFPLLQR+LQQENLAEFFPQNYFR
124	sp|Q15370-2|ELOB_HUMAN sp|Q15370|ELOB_HUMAN tr|A0A0B4J296|A0A0B4J296_HUMAN tr|B8ZZU8|B8ZZU8_HUMAN tr|I3L0M9|I3L0M9_HUMAN	1.0000	Isoform of Q15370, Isoform 2 of Transcription elongation factor B polypeptide 2 OS=Homo sapiens GN=TCEB2;Transcription elongation factor B polypeptide 2 OS=Homo sapiens GN=TCEB2 PE=1 SV=1;Isoform of Q15370, Transcription elongation factor B polypeptide 2 OS=Homo sapiens GN=TCEB2 PE=1 SV=1;Isoform of Q15370, Transcription elongation factor B (SIII), polypeptide 2 (18kDa, elongin B), isoform CRA_b …	37.9	3	0.023	ESSTVFELKR+IVEGILK+TTIFTDAKESSTVFELKR
1122a	sp|Q9Y3D0|MIP18_HUMAN tr|H3BNV7|H3BNV7_HUMAN	1.0000	Mitotic spindle-associated MMXD complex subunit MIP18 OS=Homo sapiens GN=FAM96B PE=1 SV=1;Isoform of Q9Y3D0, Mitotic spindle-associated MMXD complex subunit MIP18 (Fragment) OS=Homo sapiens GN=FAM96B PE=1 SV=1	31.1	3	0.023	EIFDLIR+SGERPVTAGEEDEQVPDSIDAR+SINDPEHPLTLEELNVVEQVR
1117a	sp|Q9Y2R9|RT07_HUMAN tr|J3QLS3|J3QLS3_HUMAN	1.0000	28S ribosomal protein S7, mitochondrial OS=Homo sapiens GN=MRPS7 PE=1 SV=2;Isoform of Q9Y2R9, 28S ribosomal protein S7, mitochondrial OS=Homo sapiens GN=MRPS7 PE=1 SV=1	11.2	3	0.023	KPVEELTEEEKYVR+LLEAFHNQGPVIK
1113a	sp|Q9Y2I7|FYV1_HUMAN	1.0000	1-phosphatidylinositol 3-phosphate 5-kinase OS=Homo sapiens GN=PIKFYVE PE=1 SV=3	2.8	3	0.020	AEGGQGEQQPLSGSWTSPQLPSR+ATQWNSAEEGLPTNSTSDSRPK+VSLLQDLKDFFQK
121	sp|Q15269|PWP2_HUMAN tr|A0A0B4J2E5|A0A0B4J2E5_HUMAN	1.0000	Periodic tryptophan protein 2 homolog OS=Homo sapiens GN=PWP2 PE=2 SV=2;Protein LOC102724159 OS=Homo sapiens GN=LOC102724159 PE=1 SV=1	5.9	3	0.018	ADLLQREEEEEEEEDQEGDRETTIR+VLEFLASSFEVSR+VLFDPFELDTSVTPGR
1099a	sp|Q9ULX3|NOB1_HUMAN	1.0000	RNA-binding protein NOB1 OS=Homo sapiens GN=NOB1 PE=1 SV=1	10.0	3	0.023	HAALQDIGK+LAVLPYELR+TNVFAPDYIAGVSPFVENDISSR
1096a	sp|Q9UKV5|AMFR_HUMAN	1.0000	E3 ubiquitin-protein ligase AMFR OS=Homo sapiens GN=AMFR PE=1 SV=2	9.3	3	0.023	ALSQPEAGPGEPDQLTASLQPEPPAPARPSAGGPR+VREEHQGENLDENLVPVAAAEGRPR
1095a	sp|Q9UKV3-5|ACINU_HUMAN sp|Q9UKV3|ACINU_HUMAN tr|E7EQT4|E7EQT4_HUMAN tr|S4R3H4|S4R3H4_HUMAN	1.0000	Isoform of Q9UKV3, Isoform 4 of Apoptotic chromatin condensation inducer in the nucleus OS=Homo sapiens GN=ACIN1;Apoptotic chromatin condensation inducer in the nucleus OS=Homo sapiens GN=ACIN1 PE=1 SV=2;Isoform of Q9UKV3, Apoptotic chromatin condensation inducer in the nucleus OS=Homo sapiens GN=ACIN1 PE=1 SV=2;Isoform of Q9UKV3, Apoptotic chromatin condensation inducer in the nucleus OS=Homo sa…	3.8	3	0.018	ISNIVHISNLVRPFTLGQLK+SAQPLPLKIEELALAK+TGTLVEEAFWIDK
1084a	sp|Q9UHR6|ZNHI2_HUMAN	1.0000	Zinc finger HIT domain-containing protein 2 OS=Homo sapiens GN=ZNHIT2 PE=1 SV=1	15.4	3	0.021	GAGPQLLEELDNAPGSDAAELELAPAR+GYTLAALGDLAQTLGR+TPPDSVKDASAAEPAAAER
1077a	sp|Q9UET6-2|TRM7_HUMAN sp|Q9UET6|TRM7_HUMAN	1.0000	Isoform of Q9UET6, Isoform 2 of Putative tRNA (cytidine(32)/guanosine(34)-2'-O)-methyltransferase OS=Homo sapiens GN=FTSJ1;Putative tRNA (cytidine(32)/guanosine(34)-2'-O)-methyltransferase OS=Homo sapiens GN=FTSJ1 PE=1 SV=2	8.9	3	0.022	LLQLDKEFQLFQGVTR+SYPLDLEGGSEYK
1072a	sp|Q9UBL3-2|ASH2L_HUMAN sp|Q9UBL3-3|ASH2L_HUMAN sp|Q9UBL3|ASH2L_HUMAN tr|F5H8F7|F5H8F7_HUMAN	1.0000	Isoform of Q9UBL3, Isoform 2 of Set1/Ash2 histone methyltransferase complex subunit ASH2 OS=Homo sapiens GN=ASH2L;Isoform of Q9UBL3, Isoform 3 of Set1/Ash2 histone methyltransferase complex subunit ASH2 OS=Homo sapiens GN=ASH2L;Set1/Ash2 histone methyltransferase complex subunit ASH2 OS=Homo sapiens GN=ASH2L PE=1 SV=1;Isoform of Q9UBL3, Set1/Ash2 histone methyltransferase complex subunit ASH2 OS=…	7.6	3	0.023	FGLLDQDLSNIGPAYDNQK+LGWSQPLGNLQAPLGYDK
1066a	sp|Q9P2R7-2|SUCB1_HUMAN sp|Q9P2R7|SUCB1_HUMAN tr|Q5T9Q5|Q5T9Q5_HUMAN	1.0000	Isoform of Q9P2R7, Isoform 2 of Succinyl-CoA ligase [ADP-forming] subunit beta, mitochondrial OS=Homo sapiens GN=SUCLA2;Succinyl-CoA ligase [ADP-forming] subunit beta, mitochondrial OS=Homo sapiens GN=SUCLA2 PE=1 SV=3;Isoform of Q9P2R7, Succinyl-CoA ligase [ADP-forming] subunit beta, mitochondrial (Fragment) OS=Homo sapiens GN=SUCLA2 PE=1 SV=1	6.4	3	0.023	INFDSNSAYR+IVFSPEEAK+LYSIFIK
1060a	sp|Q9P0L0-2|VAPA_HUMAN sp|Q9P0L0|VAPA_HUMAN	1.0000	Isoform of Q9P0L0, Isoform 2 of Vesicle-associated membrane protein-associated protein A OS=Homo sapiens GN=VAPA;Vesicle-associated membrane protein-associated protein A OS=Homo sapiens GN=VAPA PE=1 SV=3	18.5	3	0.020	FMVQTIFAPPNTSDMEAVWK+GPFTDVVTTNLK+HEQILVLDPPTDLK
1054a	sp|Q9NYJ8|TAB2_HUMAN	1.0000	TGF-beta-activated kinase 1 and MAP3K7-binding protein 2 OS=Homo sapiens GN=TAB2 PE=1 SV=1	7.2	3	0.022	NQPTLFISTNSGASAASR+SNSISQIPSLEEMQQLR+TSSTSSSVNSQTLNR
115	sp|Q13685|AAMP_HUMAN tr|C9JEH3|C9JEH3_HUMAN tr|C9JG97|C9JG97_HUMAN tr|C9JTS3|C9JTS3_HUMAN	1.0000	Angio-associated migratory cell protein OS=Homo sapiens GN=AAMP PE=1 SV=2;Isoform of Q13685, Angio-associated migratory cell protein OS=Homo sapiens GN=AAMP PE=1 SV=1;Isoform of Q13685, Angio-associated migratory cell protein OS=Homo sapiens GN=AAMP PE=1 SV=1;Isoform of Q13685, Angio-associated migratory cell protein (Fragment) OS=Homo sapiens GN=AAMP PE=1 SV=7	22.9	3	0.023	APVLLAGTADGNTWMWK+AVVGYEDGTIR+TNTLAVTGGEDDKAFVWR
1044a	sp|Q9NWS0|PIHD1_HUMAN tr|M0QYA2|M0QYA2_HUMAN tr|M0R2P8|M0R2P8_HUMAN tr|M0R3A4|M0R3A4_HUMAN	1.0000	PIH1 domain-containing protein 1 OS=Homo sapiens GN=PIH1D1 PE=1 SV=1;Isoform of Q9NWS0, PIH1 domain-containing protein 1 (Fragment) OS=Homo sapiens GN=PIH1D1 PE=1 SV=7;Isoform of Q9NWS0, PIH1 domain-containing protein 1 (Fragment) OS=Homo sapiens GN=PIH1D1 PE=1 SV=1;Isoform of Q9NWS0, PIH1 domain-containing protein 1 (Fragment) OS=Homo sapiens GN=PIH1D1 PE=1 SV=1	31.6	3	0.023	ELVITIAR+IQELGDLYTPAPGR+NRPFMGSISQQNIR
1039a	sp|Q9NUJ3|T11L1_HUMAN tr|E9PJ55|E9PJ55_HUMAN	1.0000	T-complex protein 11-like protein 1 OS=Homo sapiens GN=TCP11L1 PE=1 SV=1;Isoform of Q9NUJ3, T-complex protein 11-like protein 1 OS=Homo sapiens GN=TCP11L1 PE=1 SV=1	6.9	3	0.023	EIFSVLDLMK+FVTVEELLETAR+LSPVAVQNYAYLK
114	sp|Q13547|HDAC1_HUMAN	1.0000	Histone deacetylase 1 OS=Homo sapiens GN=HDAC1 PE=1 SV=1	7.5	3	0.021	LHISPSNMTNQNTNEYLEK+SFNLPMLMLGGGGYTIR
1029a	sp|Q9HD33-2|RM47_HUMAN sp|Q9HD33|RM47_HUMAN	1.0000	Isoform of Q9HD33, Isoform 2 of 39S ribosomal protein L47, mitochondrial OS=Homo sapiens GN=MRPL47;39S ribosomal protein L47, mitochondrial OS=Homo sapiens GN=MRPL47 PE=1 SV=2	15.2	3	0.018	FFALPYVDHFLR+GLEEFFDDPKNWGQEK+LWYVLLK
1021a	sp|Q9HAD4|WDR41_HUMAN	1.0000	WD repeat-containing protein 41 OS=Homo sapiens GN=WDR41 PE=2 SV=3	8.7	3	0.023	LVAPTEGSLEWDILEVKR+SPLQTIGEEQTQNPYTELLVLK
1020a	sp|Q9HA92|RSAD1_HUMAN	1.0000	Radical S-adenosyl methionine domain-containing protein 1, mitochondrial OS=Homo sapiens GN=RSAD1 PE=2 SV=2	9.5	3	0.022	GALPAPDPELAAEMYQR+LAEFGAAGVNR+LSIGLQSLDDTELR
112	sp|Q13232|NDK3_HUMAN tr|H3BPR2|H3BPR2_HUMAN	1.0000	Nucleoside diphosphate kinase 3 OS=Homo sapiens GN=NME3 PE=1 SV=2;Isoform of Q13232, Nucleoside diphosphate kinase OS=Homo sapiens GN=NME3 PE=1 SV=1	28.2	3	0.023	ALIGATNPADAPPGTIR+EIALWFR
1012a	sp|Q9H4L5-3|OSBL3_HUMAN sp|Q9H4L5|OSBL3_HUMAN	1.0000	Isoform of Q9H4L5, Isoform 1c of Oxysterol-binding protein-related protein 3 OS=Homo sapiens GN=OSBPL3;Oxysterol-binding protein-related protein 3 OS=Homo sapiens GN=OSBPL3 PE=1 SV=1	5.8	3	0.023	FLEEGNLEEAEIQK+TYSAPAINAIQGGSFESPK+VAMPVELNEPLNTLQR
1011a	sp|Q9H4B6|SAV1_HUMAN tr|H0YJH0|H0YJH0_HUMAN	1.0000	Protein salvador homolog 1 OS=Homo sapiens GN=SAV1 PE=1 SV=2;Isoform of Q9H4B6, Protein salvador homolog 1 (Fragment) OS=Homo sapiens GN=SAV1 PE=1 SV=1	11.9	3	0.021	NQSLLVPANPYHTAEIPDWLQVYAR+YYYSDNFFDGQR
111	sp|Q13112|CAF1B_HUMAN	1.0000	Chromatin assembly factor 1 subunit B OS=Homo sapiens GN=CHAF1B PE=1 SV=1	7.3	3	0.019	AIVEFLSNLAR+LASAGVDTNVR+QAPAPTVIRDPPSITPAVK
1005a	sp|Q9H061|T126A_HUMAN tr|E9PI90|E9PI90_HUMAN	1.0000	Transmembrane protein 126A OS=Homo sapiens GN=TMEM126A PE=1 SV=1;Isoform of Q9H061, Transmembrane protein 126A OS=Homo sapiens GN=TMEM126A PE=1 SV=1	35.8	3	0.023	IAAGLPMAGIPFLTTDLTYR+SNNKENITIVDISR
997a	sp|Q9C026|TRIM9_HUMAN	1.0000	E3 ubiquitin-protein ligase TRIM9 OS=Homo sapiens GN=TRIM9 PE=1 SV=1	6.8	3	0.023	NILVQTPESESPQSHR+NVQVTLHTGLPVPDFYSSR+SQLSQALNGLSDR
991a	sp|Q9BYD1|RM13_HUMAN	1.0000	39S ribosomal protein L13, mitochondrial OS=Homo sapiens GN=MRPL13 PE=1 SV=1	22.5	3	0.023	APQQWATFAR+LHLFPDEYIPEDILK+RLDEYTQEEIDAFPR
988a	sp|Q9BXP5-2|SRRT_HUMAN sp|Q9BXP5-3|SRRT_HUMAN sp|Q9BXP5-4|SRRT_HUMAN sp|Q9BXP5-5|SRRT_HUMAN sp|Q9BXP5|SRRT_HUMAN	1.0000	Isoform of Q9BXP5, Isoform 2 of Serrate RNA effector molecule homolog OS=Homo sapiens GN=SRRT;Isoform of Q9BXP5, Isoform 3 of Serrate RNA effector molecule homolog OS=Homo sapiens GN=SRRT;Isoform of Q9BXP5, Isoform 4 of Serrate RNA effector molecule homolog OS=Homo sapiens GN=SRRT;Isoform of Q9BXP5, Isoform 5 of Serrate RNA effector molecule homolog OS=Homo sapiens GN=SRRT;Serrate RNA effector mo…	5.8	3	0.023	EVAFFNNFLTDAK+ILEQEEEEEQAGKPGEPSK+LGSIAEIDLGVPPPVMK
108	sp|Q12933-2|TRAF2_HUMAN sp|Q12933-3|TRAF2_HUMAN sp|Q12933-4|TRAF2_HUMAN sp|Q12933|TRAF2_HUMAN	1.0000	Isoform of Q12933, Isoform 2 of TNF receptor-associated factor 2 OS=Homo sapiens GN=TRAF2;Isoform of Q12933, Isoform 3 of TNF receptor-associated factor 2 OS=Homo sapiens GN=TRAF2;Isoform of Q12933, Isoform 4 of TNF receptor-associated factor 2 OS=Homo sapiens GN=TRAF2;TNF receptor-associated factor 2 OS=Homo sapiens GN=TRAF2 PE=1 SV=2	8.4	3	0.023	IPAIFSPAFYTSR+VLEMEASTYDGVFIWK+VTLMLLDQNNR
977a	sp|Q9BT22|ALG1_HUMAN	1.0000	Chitobiosyldiphosphodolichol beta-mannosyltransferase OS=Homo sapiens GN=ALG1 PE=1 SV=2	9.1	3	0.015	AVTVYDKPASFFK+HVVAVVLGDVGR+IQIVGLTELQSLAVGPR
975a	sp|Q9BST9|RTKN_HUMAN	1.0000	Rhotekin OS=Homo sapiens GN=RTKN PE=1 SV=2	7.1	3	0.023	ASLDSAGGSGSSPILLPTPVVGGPR+LSLFSDLPEDTELQR
974a	sp|Q9BSJ8-2|ESYT1_HUMAN sp|Q9BSJ8|ESYT1_HUMAN	1.0000	Isoform of Q9BSJ8, Isoform 2 of Extended synaptotagmin-1 OS=Homo sapiens GN=ESYT1;Extended synaptotagmin-1 OS=Homo sapiens GN=ESYT1 PE=1 SV=1	3.6	3	0.023	ALTLGALTLPLAR+LLAETVAPAVR+LLVPLVPDLQDVAQLR
972a	sp|Q9BRX9|WDR83_HUMAN	1.0000	WD repeat domain-containing protein 83 OS=Homo sapiens GN=WDR83 PE=1 SV=1	13.3	3	0.023	AVVLWDVASGQVVR+LLDKDTGELLGEYK+VSDHEILAGSVDGR
959a	sp|Q99707-2|METH_HUMAN sp|Q99707|METH_HUMAN	1.0000	Isoform of Q99707, Isoform 2 of Methionine synthase OS=Homo sapiens GN=MTR;Methionine synthase OS=Homo sapiens GN=MTR PE=1 SV=2	3.4	3	0.023	AALFALQNLFEEK+LAEAFAEELHER+NITFDELVEAYQEQAK
953a	sp|Q99523|SORT_HUMAN	1.0000	Sortilin OS=Homo sapiens GN=SORT1 PE=1 SV=3	4.5	3	0.023	ADLGALELWR+DPIYFTGLASEPGAR+VVLTAEVSGGSR
949a	sp|Q99081-3|HTF4_HUMAN sp|Q99081|HTF4_HUMAN	1.0000	Isoform of Q99081, Isoform 3 of Transcription factor 12 OS=Homo sapiens GN=TCF12;Transcription factor 12 OS=Homo sapiens GN=TCF12 PE=1 SV=1	7.2	3	0.022	QDLGLGSPAQLSSSGKPGTAYYSFSATSSR+TRPTTLGSSQFSGSGIDER
945a	sp|Q96T17-2|MA7D2_HUMAN	1.0000	Isoform of Q96T17, Isoform 2 of MAP7 domain-containing protein 2 OS=Homo sapiens GN=MAP7D2	6.7	3	0.023	AENSAALGKPTAGTTDAGEAAK+EGTLAQQAAGPQGEEALEK+LLTPTQSSLAR
936a	sp|Q96KB5-2|TOPK_HUMAN sp|Q96KB5|TOPK_HUMAN tr|E5RFX4|E5RFX4_HUMAN	1.0000	Isoform of Q96KB5, Isoform 2 of Lymphokine-activated killer T-cell-originated protein kinase OS=Homo sapiens GN=PBK;Lymphokine-activated killer T-cell-originated protein kinase OS=Homo sapiens GN=PBK PE=1 SV=3;Isoform of Q96KB5, Lymphokine-activated killer T-cell-originated protein kinase (Fragment) OS=Homo sapiens GN=PBK PE=1 SV=2	15.9	3	0.023	LGFGTGVNVYLMK+SLHHPNIVGYR
935a	sp|Q96KA5-2|CLP1L_HUMAN sp|Q96KA5|CLP1L_HUMAN	1.0000	Isoform of Q96KA5, Isoform 2 of Cleft lip and palate transmembrane protein 1-like protein OS=Homo sapiens GN=CLPTM1L;Cleft lip and palate transmembrane protein 1-like protein OS=Homo sapiens GN=CLPTM1L PE=1 SV=1	9.8	3	0.021	LALNVMADNFVFDGSSLPADVHR+LQLSVYTTTR+TVHYLPILFIDQLSNR
934a	sp|Q96K37|S35E1_HUMAN tr|H7C1I0|H7C1I0_HUMAN	1.0000	Solute carrier family 35 member E1 OS=Homo sapiens GN=SLC35E1 PE=1 SV=2;Isoform of Q96K37, Solute carrier family 35 member E1 (Fragment) OS=Homo sapiens GN=SLC35E1 PE=1 SV=2	17.2	3	0.021	ATMPIWVVLLSR+SPLEKPHNGLLFPQHGDYQYGR+VPPAPPVSGPGPSPHPSSGPLLPPR
928a	sp|Q96HW7|INT4_HUMAN	1.0000	Integrator complex subunit 4 OS=Homo sapiens GN=INTS4 PE=1 SV=2	6.4	3	0.019	ASATIIEPAGESDNPLR+IASLLGLLSK+KLVSSAVSPSIIPQEDPSQQFLQQSLER+LLDLMPR
920a	sp|Q96EY7|PTCD3_HUMAN	1.0000	Pentatricopeptide repeat domain-containing protein 3, mitochondrial OS=Homo sapiens GN=PTCD3 PE=1 SV=3	7.1	3	0.019	DTTAVPYVFQDDPYLMPASSLESR+SELLNELMDSAK+VAVLQALASTVNR
2	sp|A7KAX9-2|RHG32_HUMAN sp|A7KAX9|RHG32_HUMAN	1.0000	Isoform of A7KAX9, Isoform 2 of Rho GTPase-activating protein 32 OS=Homo sapiens GN=ARHGAP32;Rho GTPase-activating protein 32 OS=Homo sapiens GN=ARHGAP32 PE=1 SV=1	4.0	3	0.022	GIPDTSEPVSYHNSGVK+SAEQPPVVGQVQAATNIGLNNSHK+TYATALGQGAFLPAELSLQHPETQIHAE
685b	sp|P54646|AAPK2_HUMAN tr|A0A087WXX9|A0A087WXX9_HUMAN	0.9999	5'-AMP-activated protein kinase catalytic subunit alpha-2 OS=Homo sapiens GN=PRKAA2 PE=1 SV=2;Isoform of P54646, 5'-AMP-activated protein kinase catalytic subunit alpha-2 OS=Homo sapiens GN=PRKAA2 PE=1 SV=1	11.8	3	0.015	DLKPENVLLDAHMNAK+IADFGLSNMMSDGEFLR+SSFDSTTAESHSLSGSLTGSLTGSTLSSVSPR
1189a	sp|Q13217|DNJC3_HUMAN	0.9999	DnaJ homolog subfamily C member 3 OS=Homo sapiens GN=DNAJC3 PE=1 SV=1	11.1	3	0.018	LIESAEELIR+SDEMQRLRSQALNAFGSGDYTAAIAFLDK+SNPSENEEKEAQSQLIK
1177a	sp|O43291-2|SPIT2_HUMAN sp|O43291|SPIT2_HUMAN tr|K7EM91|K7EM91_HUMAN	0.9999	Isoform of O43291, Isoform 2 of Kunitz-type protease inhibitor 2 OS=Homo sapiens GN=SPINT2;Kunitz-type protease inhibitor 2 OS=Homo sapiens GN=SPINT2 PE=1 SV=2;Isoform of O43291, Kunitz-type protease inhibitor 2 OS=Homo sapiens GN=SPINT2 PE=1 SV=1	16.9	3	0.018	NAADSSVPSAPR+TVWSSGDDKEQLVK+WYFDVER
1166	sp|Q93063-2|EXT2_HUMAN sp|Q93063-3|EXT2_HUMAN sp|Q93063|EXT2_HUMAN	0.9999	Isoform of Q93063, Isoform 2 of Exostosin-2 OS=Homo sapiens GN=EXT2;Isoform of Q93063, Isoform 3 of Exostosin-2 OS=Homo sapiens GN=EXT2;Exostosin-2 OS=Homo sapiens GN=EXT2 PE=1 SV=1	5.7	3	0.023	ALLAGGGFSTWTYR+QGYDVSIPVYSPLSAEVDLPEKGPGPR
1165	sp|Q92791|SC65_HUMAN tr|K7ERA3|K7ERA3_HUMAN	0.9999	Synaptonemal complex protein SC65 OS=Homo sapiens GN=P3H4 PE=1 SV=1;Isoform of Q92791, Synaptonemal complex protein SC65 (Fragment) OS=Homo sapiens GN=P3H4 PE=1 SV=1	16.3	3	0.021	DSVMQQNLVYYR+LPYQYLHYALFK+TLPAFQVPYPPR
1164	sp|Q8IZ69-2|TRM2A_HUMAN sp|Q8IZ69|TRM2A_HUMAN tr|F2Z2W7|F2Z2W7_HUMAN	0.9999	Isoform of Q8IZ69, Isoform 2 of tRNA (uracil-5-)-methyltransferase homolog A OS=Homo sapiens GN=TRMT2A;tRNA (uracil-5-)-methyltransferase homolog A OS=Homo sapiens GN=TRMT2A PE=1 SV=2;Isoform of Q8IZ69, tRNA (uracil-5-)-methyltransferase homolog A OS=Homo sapiens GN=TRMT2A PE=1 SV=1	5.2	3	0.022	ALLPWLLEQR+VADVVTPLWTVPYAEQLER
1163	sp|Q86TB9-2|PATL1_HUMAN sp|Q86TB9-4|PATL1_HUMAN sp|Q86TB9|PATL1_HUMAN	0.9999	Isoform of Q86TB9, Isoform 2 of Protein PAT1 homolog 1 OS=Homo sapiens GN=PATL1;Isoform of Q86TB9, Isoform 4 of Protein PAT1 homolog 1 OS=Homo sapiens GN=PATL1;Protein PAT1 homolog 1 OS=Homo sapiens GN=PATL1 PE=1 SV=2	5.7	3	0.017	ILPFLSTEQAADILMTTAR+LSAAEEIQGDGPK+MVARILPFLSTEQAADILMTTAR
[truncated: 863 more rows]
