# Supplementary material for: Comparative interactome analysis of α-arrestin families in human and Drosophila
Source: eLife. 2024 Jan 25;12:RP88328. doi: 10.7554/eLife.88328 (PMC10945707; doi:10.7554/eLife.88328)
Supplement: Figure 1—source data 1. [file elife-88328-fig1-data1.zip › Human/ARRDC4/interact-ARRDC4_2.prot.tsv]

entry no.	protein	protein probability	protein description	percent coverage	tot indep spectra	percent share of spectrum ids	peptides
268a	sp|P07437|TBB5_HUMAN tr|Q5JP53|Q5JP53_HUMAN	1.0000	Tubulin beta chain OS=Homo sapiens GN=TUBB PE=1 SV=2;Isoform of P07437, Tubulin beta chain OS=Homo sapiens GN=TUBB PE=1 SV=1	58.5	272	1.02	AILVDLEPGTMDSVR+ALTVPELTQQVFDAK+EVDEQMLNVQNK+FPGQLNADLR+FWEVISDEHGIDPTGTYHGDSDLQLDR+GHYTEGAELVDSVLDVVR+IMNTFSVVPSPK+IREEYPDR+IREEYPDRIMNTFSVVPSPK+ISEQFTAMFR+ISVYYNEATGGK+ISVYYNEATGGKYVPR+KLAVNMVPFPR+LAVNMVPFPR+LHFFMPGFAPLTSR+LTTPTYGDLNHLVS+MAVTFIGNSTAIQELFK+MAVTFIGNSTAIQELFKR+NSSYFVEWIPNNVK+SGPFGQIFRPDNFVFGQSGAGNNWAK+YLTVAAVFR
3	sp|GFP_AEQVI|	1.0000	sp GFP_AEQVI	68.9	241	2.23	AEVKFEGDTLVNR+AEVKFEGDTLVNRIELK+EDGNILGHK+FEGDTLVNR+FEGDTLVNRIELK+FSVSGEGEGDATYGK+FSVSGEGEGDATYGKLTLK+GEELFTGVVPILVELDGDVNGHK+GIDFKEDGNILGHK+HNIEDGSVQLADHYQQNTPIGDGPVLLPDNHYLSTQSALSK+LEYNYNSHNVYIMADK+LEYNYNSHNVYIMADKQK+NGIKVNFK+SAMPEGYVQER+TIFFKDDGNYK+TIFFKDDGNYKTR
284b	sp|P0DMV8|HS71A_HUMAN sp|P0DMV9|HS71B_HUMAN tr|A0A0G2JIW1|A0A0G2JIW1_HUMAN	1.0000	Heat shock 70 kDa protein 1A OS=Homo sapiens GN=HSPA1A PE=1 SV=1;Heat shock 70 kDa protein 1B OS=Homo sapiens GN=HSPA1B PE=1 SV=1;Isoform of P0DMV9, Heat shock 70 kDa protein 1B OS=Homo sapiens GN=HSPA1B PE=1 SV=1	47.7	235	1.98	AFYPEEISSMVLTK+AQIHDLVLVGGSTR+ATAGDTHLGGEDFDNR+DAGVIAGLNVLR+DNNLLGR+EIAEAYLGYPVTNAVITVPAYFNDSQR+FELSGIPPAPR+FGDPVVQSDMK+GGSGSGPTIEEVD+HWPFQVINDGDKPK+IINEPTAAAIAYGLDR+ITITNDK+KFGDPVVQSDMK+LLQDFFNGR+LLQDFFNGRDLNK+LVNHFVEEFK+LVNHFVEEFKR+NALESYAFNMK+NAVITVPAYFNDSQR+NQVALNPQNTVFDAK+NQVALNPQNTVFDAKR+QATKDAGVIAGLNVLR+QTQIFTTYSDNQPGVLIQVYEGER+SAVEDEGLK+SINPDEAVAYGAAVQAAILMGDK+STLEPVEK+TTPSYVAFTDTER+VEIIA…
262a	sp|P05787-2|K2C8_HUMAN sp|P05787|K2C8_HUMAN	1.0000	Isoform of P05787, Isoform 2 of Keratin, type II cytoskeletal 8 OS=Homo sapiens GN=KRT8;Keratin, type II cytoskeletal 8 OS=Homo sapiens GN=KRT8 PE=1 SV=7	69.2	223	2.01	AEAESMYQIK+AQYEDIANR+ASLEAAIADAEQR+DGKLVSESSDVLPK+DVDEAYMNK+DVDEAYMNKVELESR+ELQSQISDTSVVLSMDNSR+EYQELMNVK+FASFIDK+FLEQQNK+ISSSSFSR+KLLEGEESR+LEAELGNMQGLVEDFK+LEGLTDEINFLR+LESGMQNMSIHTK+LKLEAELGNMQGLVEDFK+LLEGEESR+LQAEIEGLK+LQAEIEGLKGQR+LSELEAALQR+LVSESSDVLPK+NKYEDEINKR+QLETLGQEK+QLYEEEIR+RTEMENEFVLIK+SLDMDSIIAEVK+SNMDNMFESYINNLR+SYTSGPGSR+TEISEMNR+TEMENEFVLIK+TKTEISEMNR+TTSGYAGGLSSAYGGLTSPGLSYSLG…
268b	sp|P68371|TBB4B_HUMAN	1.0000	Tubulin beta-4B chain OS=Homo sapiens GN=TUBB4B PE=1 SV=1	55.7	219	0.55	ALTVPELTQQMFDAK+AVLVDLEPGTMDSVR+EVDEQMLNVQNK+FPGQLNADLR+FWEVISDEHGIDPTGTYHGDSDLQLER+GHYTEGAELVDSVLDVVR+IMNTFSVVPSPK+INVYYNEATGGK+INVYYNEATGGKYVPR+IREEYPDR+IREEYPDRIMNTFSVVPSPK+ISEQFTAMFR+KLAVNMVPFPR+LAVNMVPFPR+LHFFMPGFAPLTSR+LTTPTYGDLNHLVS+MSATFIGNSTAIQELFK+NSSYFVEWIPNNVK+SGPFGQIFRPDNFVFGQSGAGNNWAK+YLTVAAVFR
268d	sp|Q9BVA1|TBB2B_HUMAN	1.0000	Tubulin beta-2B chain OS=Homo sapiens GN=TUBB2B PE=1 SV=1	54.8	210	0.45	AILVDLEPGTMDSVR+ALTVPELTQQMFDSK+EVDEQMLNVQNK+FPGQLNADLR+FWEVISDEHGIDPTGSYHGDSDLQLER+GHYTEGAELVDSVLDVVR+IMNTFSVMPSPK+INVYYNEATGNK+IREEYPDR+ISEQFTAMFR+KLAVNMVPFPR+LAVNMVPFPR+LHFFMPGFAPLTSR+LTTPTYGDLNHLVS+MSATFIGNSTAIQELFK+NSSYFVEWIPNNVK+SGPFGQIFRPDNFVFGQSGAGNNWAK+YLTVAAIFR
268c	sp|Q13885|TBB2A_HUMAN	1.0000	Tubulin beta-2A chain OS=Homo sapiens GN=TUBB2A PE=1 SV=1	54.8	210	0.45	AILVDLEPGTMDSVR+ALTVPELTQQMFDSK+EVDEQMLNVQNK+FPGQLNADLR+FWEVISDEHGIDPTGSYHGDSDLQLER+GHYTEGAELVDSVLDVVR+IMNTFSVMPSPK+INVYYNEAAGNK+IREEYPDR+ISEQFTAMFR+KLAVNMVPFPR+LAVNMVPFPR+LHFFMPGFAPLTSR+LTTPTYGDLNHLVS+MSATFIGNSTAIQELFK+NSSYFVEWIPNNVK+SGPFGQIFRPDNFVFGQSGAGNNWAK+YLTVAAIFR
648a	sp|Q9BQE3|TBA1C_HUMAN tr|F5H5D3|F5H5D3_HUMAN	1.0000	Tubulin alpha-1C chain OS=Homo sapiens GN=TUBA1C PE=1 SV=1;Isoform of Q9BQE3, Tubulin alpha-1C chain OS=Homo sapiens GN=TUBA1C PE=1 SV=1	56.1	186	0.70	AFVHWYVGEGMEEGEFSEAR+AVFVDLEPTVIDEVR+AVFVDLEPTVIDEVRTGTYR+DVNAAIATIK+DYEEVGADSADGEDEGEEY+EDAANNYAR+EDMAALEK+EIIDLVLDR+FDGALNVDLTEFQTNLVPYPR+FDLMYAK+GHYTIGK+IHFPLATYAPVISAEK+LDHKFDLMYAK+LISQIVSSITASLR+LSVDYGK+NLDIERPTYTNLNR+QIFHPEQLITGK+QLFHPEQLITGKEDAANNYAR+SFGGGTGSGFTSLLMER+TIGGGDDSFNTFFSETGAGK+VGINYQPPTVVPGGDLAK
648b	sp|Q71U36-2|TBA1A_HUMAN sp|Q71U36|TBA1A_HUMAN	1.0000	Isoform of Q71U36, Isoform 2 of Tubulin alpha-1A chain OS=Homo sapiens GN=TUBA1A;Tubulin alpha-1A chain OS=Homo sapiens GN=TUBA1A PE=1 SV=1	61.1	182	0.70	AFVHWYVGEGMEEGEFSEAR+AVFVDLEPTVIDEVR+AVFVDLEPTVIDEVRTGTYR+DVNAAIATIK+DYEEVGVDSVEGEGEEEGEEY+EDAANNYAR+EDMAALEK+EIIDLVLDR+FDGALNVDLTEFQTNLVPYPR+FDLMYAK+GHYTIGK+IHFPLATYAPVISAEK+LDHKFDLMYAK+LIGQIVSSITASLR+LSVDYGK+NLDIERPTYTNLNR+QIFHPEQLITGK+QLFHPEQLITGKEDAANNYAR+SFGGGTGSGFTSLLMER+TIGGGDDSFNTFFSETGAGK+VGINYQPPTVVPGGDLAK
268e	sp|P04350|TBB4A_HUMAN	1.0000	Tubulin beta-4A chain OS=Homo sapiens GN=TUBB4A PE=1 SV=2	55.9	178	0.47	ALTVPELTQQMFDAK+AVLVDLEPGTMDSVR+EVDEQMLSVQSK+FPGQLNADLR+FWEVISDEHGIDPTGTYHGDSDLQLER+GHYTEGAELVDAVLDVVR+IMNTFSVVPSPK+INVYYNEATGGNYVPR+IREEFPDR+ISEQFTAMFR+KLAVNMVPFPR+LAVNMVPFPR+LHFFMPGFAPLTSR+LTTPTYGDLNHLVS+MAATFIGNSTAIQELFK+NSSYFVEWIPNNVK+SGPFGQIFRPDNFVFGQSGAGNNWAK+YLTVAAVFR
102	sp|Q8NCT1|ARRD4_HUMAN	1.0000	Arrestin domain-containing protein 4 OS=Homo sapiens GN=ARRDC4 PE=1 SV=3	35.9	173	1.63	AAIFQTQTYLASGK+AVLERPK+ELQVVSHVDVNTPALLTPVLK+EPPAGEGIILLQPGK+FQLPSEPLVTSFTGK+GNHIASGSTDTWNGK+HMVANVR+KLMLELPLVIGTIPYNGFGSR+LIVPKAAIFQTQTYLASGK+LMLELPLVIGTIPYNGFGSR+LSLREPPAGEGIILLQPGK+SLGLVFEDER+SLGLVFEDERK+VDYSLAVYIHIPGAK
284a	sp|P11142|HSP7C_HUMAN	1.0000	Heat shock cognate 71 kDa protein OS=Homo sapiens GN=HSPA8 PE=1 SV=1	51.1	171	1.30	ARFEELNADLFR+DAGTIAGLNVLR+DNNLLGK+EIAEAYLGK+FDDAVVQSDMK+FEELNADLFR+FELTGIPPAPR+GTLDPVEK+IINEPTAAAIAYGLDK+IINEPTAAAIAYGLDKK+ITITNDK+LDKSQIHDIVLVGGSTR+LLQDFFNGK+LYQSAGGMPGGMPGGFPGGGAPPSGGASSGPTIEEVD+MKEIAEAYLGK+MVNHFIAEFK+NQTAEKEEFEHQQK+NQVAMNPTNTVFDAK+NQVAMNPTNTVFDAKR+NSLESYAFNMK+QTQTFTTYSDNQPGVLIQVYEGER+RFDDAVVQSDMK+SFYPEEVSSMVLTK+SINPDEAVAYGAAVQAAILSGDK+SQIHDIVLVGGSTR+STAGDTHLGGEDFDNR+TTPSYVAFTD…
262b	sp|P08670|VIME_HUMAN	1.0000	Vimentin OS=Homo sapiens GN=VIM PE=1 SV=4	69.1	169	1.56	DGQVINETSQHHDDLE+DNLAEDIMR+EEAENTLQSFR+EMEENFAVEAANYQDTIGR+ETNLDSLPLVDTHSK+EYQDLLNVK+FADLSEAANR+FADLSEAANRNNDALR+FANYIDK+FLEQQNK+GTNESLER+ILLAELEQLK+ILLAELEQLKGQGK+ISLPLPNFSSLNLR+KLLEGEESR+KVESLQEEIAFLK+LGDLYEEEMR+LLEGEESR+LLQDSVDFSLADAINTEFK+LQDEIQNMK+LQDEIQNMKEEMAR+LQEEMLQR+MALDIEIATYR+NLQEAEEWYK+QDVDNASLAR+QQYESVAAK+QVDQLTNDK+SLYASSPGGVYATR+SYVTTSTR+TNEKVELQELNDR+TVETRDGQVINETSQHHDDLE+TYSLGSAL…
268g	sp|Q13509|TBB3_HUMAN tr|A0A0B4J269|A0A0B4J269_HUMAN	1.0000	Tubulin beta-3 chain OS=Homo sapiens GN=TUBB3 PE=1 SV=2;Uncharacterized protein OS=Homo sapiens PE=1 SV=1	31.8	160	0.36	AILVDLEPGTMDSVR+ALTVPELTQQMFDAK+EVDEQMLAIQSK+FPGQLNADLR+GHYTEGAELVDSVLDVVR+IMNTFSVVPSPK+ISEQFTAMFR+KLAVNMVPFPR+LAVNMVPFPR+MSSTFIGNSTAIQELFK+NSSYFVEWIPNNVK+YLTVATVFR
274a	sp|P08727|K1C19_HUMAN	1.0000	Keratin, type I cytoskeletal 19 OS=Homo sapiens GN=KRT19 PE=1 SV=4	70.2	151	1.37	AALEDTLAETEAR+ALEAANGELEVK+DAEAWFTSR+DYSHYYTTIQDLR+EELAYLK+EVAGHTEQLQMSR+FETEQALR+FGPGVAFR+FVSSSSSGAYGGGYGGVLTASDGLLAGNEK+GQVGGQVSVEVDSAPGTDLAK+ILGATIENSR+ITMQNLNDR+IVLQIDNAR+KDAEAWFTSR+LAADDFR+LASYLDK+LEQEIATYR+MSVEADINGLR+MSVEADINGLRR+NHEEEISTLR+QSSATSSFGGLGGGSVR+SEVTDLR+SLLEGQEDHYNNLSASK+SQYEVMAEQNR+SRLEQEIATYR+TDLEMQIEGLK+TDLEMQIEGLKEELAYLK+TEELNREVAGHTEQLQMSR+TIQGLEIELQSQLSMK+TKFETEQALR+VLDE…
187a	sp|O14654|IRS4_HUMAN	1.0000	Insulin receptor substrate 4 OS=Homo sapiens GN=IRS4 PE=1 SV=1	35.1	150	1.42	AAAAAAAAAASGAAIPPLIPPR+AAVSAFPTDSLER+AFDEDEDDPYVPMRPGVATPLVSSSDYMPMAPQNVSASK+AIGDGEDEMLFTR+ANPLSLDSAR+APDTNKEDDSKDNDSESDYMFMAPGAGAIPK+AVSVPASFFR+DAEIPEGAAR+DNDSESDYMFMAPGAGAIPK+DVWQVIVKPR+EADSSSDYVNMDFTK+EDDSKDNDSESDYMFMAPGAGAIPK+EDQEGSGGDYMPMNNWGSGNGR+ESNTPAPSTQGLPDSWGIIAEPR+EVSYNWDPK+FVTPSEPVAHSR+GAQDVAGGSNPGAHNPSANLAR+GDNQAGGAAAAAAAPEPPPR+GYMMMFPR+HLGLVPLEPGGWLR+LETADAPAR+LEYYENAR+LLQEEEQER+LS…
430a	sp|P60709|ACTB_HUMAN sp|P63261|ACTG_HUMAN	1.0000	Actin, cytoplasmic 1 OS=Homo sapiens GN=ACTB PE=1 SV=1;Actin, cytoplasmic 2 OS=Homo sapiens GN=ACTG1 PE=1 SV=1	57.3	140	0.97	AGFAGDDAPR+AVFPSIVGRPR+DLTDYLMK+DLYANTVLSGGTTMYPGIADR+DSYVGDEAQSK+EITALAPSTMK+GYSFTTTAER+HQGVMVGMGQK+IIAPPER+IWHHTFYNELR+KDLYANTVLSGGTTMYPGIADR+MQKEITALAPSTMK+QEYDESGPSIVHR+RGILTLK+SYELPDGQVITIGNER+TTGIVMDSGDGVTHTVPIYEGYALPHAILR+VAPEEHPVLLTEAPLNPK+YPIEHGIVTNWDDMEK
273b	sp|P07900-2|HS90A_HUMAN sp|P07900|HS90A_HUMAN	1.0000	Isoform of P07900, Isoform 2 of Heat shock protein HSP 90-alpha OS=Homo sapiens GN=HSP90AA1;Heat shock protein HSP 90-alpha OS=Homo sapiens GN=HSP90AA1 PE=1 SV=5	44.0	125	0.89	ADLINNLGTIAK+AILFVPR+APFDLFENR+DNSTMGYMAAK+DQVANSAFVER+EDQTEYLEER+EGLELPEDEEEK+EGLELPEDEEEKK+EGLELPEDEEEKKK+ELHINLIPNK+ELHINLIPNKQDR+ELISNSSDALDK+FYEQFSK+GVVDSEDIPLNLSR+HFSVEGQLEFR+HIYYITGETK+HLEINPDHSIIETLR+HNDDEQYAWESSAGGSFTVR+HSQFIGYPITLFVEK+LGIHEDSQNR+LGLGIDEDDPTADDTSAAVTEEMPPLEGDDDTSR+MSLIINTFYSNK+NPDDITNEEYGEFYK+RAPFDLFENR+SLTNDWEDHLAVK+TDTGEPMGR+TKPIWTR+TLTIVDTGIGMTK+VILHLKEDQTEYLEER+YESLT…
273a	sp|P08238|HS90B_HUMAN	1.0000	Heat shock protein HSP 90-beta OS=Homo sapiens GN=HSP90AB1 PE=1 SV=4	45.7	123	0.87	ADLINNLGTIAK+ALLFIPR+APFDLFENK+APFDLFENKK+DNSTMGYMMAK+EDQTEYLEER+EGLELPEDEEEK+EGLELPEDEEEKK+EGLELPEDEEEKKK+ELISNASDALDK+EQVANSAFVER+FYEAFSK+GVVDSEDIPLNLSR+HFSVEGQLEFR+HLEINPDHPIVETLR+HNDDEQYAWESSAGGSFTVR+HSQFIGYPITLYLEK+IDIIPNPQER+IEDVGSDEEDDSGK+LGIHEDSTNR+LGLGIDEDEVAAEEPNAAVPDEIPPLEGDEDASR+MSLIINTFYSNK+NPDDITQEEYGEFYK+RAPFDLFENK+RLSELLR+SIYYITGESK+SLTNDWEDHLAVK+TKPIWTR+TLTIVDTGIGMTK+VILHLKEDQTEY…
268f	sp|Q9BUF5|TBB6_HUMAN	1.0000	Tubulin beta-6 chain OS=Homo sapiens GN=TUBB6 PE=1 SV=1	51.3	121	0.44	AALVDLEPGTMDSVR+ALTVPELTQQMFDAR+EVDEQMLAIQSK+FPGQLNADLR+FWEVISDEHGIDPAGGYVGDSALQLER+GHYTEGAELVDAVLDVVR+IMNTFSVMPSPK+INVYYNESSSQK+IREEFPDR+ISEQFSAMFR+KLAVNMVPFPR+LAVNMVPFPR+LHFFMPGFAPLTSR+LTTPTYGDLNHLVS+LTTPTYGDLNHLVSATMSGVTTSLR+MASTFIGNSTAIQELFK+NSSYFVEWIPNNVK+YLTVATVFR
648c	sp|P68366-2|TBA4A_HUMAN sp|P68366|TBA4A_HUMAN	1.0000	Isoform of P68366, Isoform 2 of Tubulin alpha-4A chain OS=Homo sapiens GN=TUBA4A;Tubulin alpha-4A chain OS=Homo sapiens GN=TUBA4A PE=1 SV=1	43.6	119	0.38	AFVHWYVGEGMEEGEFSEAR+AVFVDLEPTVIDEIR+EDAANNYAR+EDMAALEK+FDGALNVDLTEFQTNLVPYPR+FDLMYAK+GHYTIGK+IHFPLATYAPVISAEK+LDHKFDLMYAK+LISQIVSSITASLR+LSVDYGK+NLDIERPTYTNLNR+QIFHPEQLITGK+QLFHPEQLITGKEDAANNYAR+SFGGGTGSGFTSLLMER+VGINYQPPTVVPGGDLAK
455a	sp|P78527|PRKDC_HUMAN	1.0000	DNA-dependent protein kinase catalytic subunit OS=Homo sapiens GN=PRKDC PE=1 SV=3	22.1	117	1.12	AALSALESFLK+AIRPQIDLK+APGLGAFR+AQEPESGLSEETQVK+ATQMPEGGQGAPPMYQLYK+AYVPALQMAFK+DILETHLR+DLLLNTMSQEEK+DPESETDNDSQEIFK+DPTVHDDVLELEMDELNR+DQNILLGTTYR+DYVDLFR+EIFNFVLK+EQQHVMEELFQSSFR+FVPLLPGNR+FYGELALK+GGSWIQEINVAEK+GIFTSEIGTK+HGDLPDIQIK+HNLEIIK+HSSLITPLQAVAQR+IAPYSVEIK+IGELFSK+ILDVMYSR+ILELSGSSSEDSEK+IMEFTTTLLNTSPEGWK+IPALDLLIK+IPDTVLEK+KEEENASVIDSAELQAYPALVVEK+LGASLAFNNIYR+LGLPGDEVDNK+LLALNSLYSPK…
332a	sp|P27708|PYR1_HUMAN tr|F8VPD4|F8VPD4_HUMAN	1.0000	CAD protein OS=Homo sapiens GN=CAD PE=1 SV=3;Isoform of P27708, CAD protein OS=Homo sapiens GN=CAD PE=1 SV=1	27.2	88	0.87	AAFALGGLGSGFASNR+AHWTPFEGQK+ASDPGLPAEEPK+ATGYPLAYVAAK+EATAGNPGGQTVR+EELGTVNGMTITMVGDLK+EELSALVAPAFAHTSQVLVDK+EENIQTLLINPNIATVQTSQGLADK+EHPVVISK+EIEYEVVR+ELSDLESAR+FLSSAAAVSK+GEVAYIDGQVLVPPGYGQDVR+GQPLPPDLLQQAK+HPQPGAVELAAK+IIAHAQLLEQHR+KEEILLIK+KNILLTIGSYK+LAADFSVPLIIDIK+LALGIPLPELR+LFVEALGQIGPAPPLK+LGGAVLSFSEATSSVQK+LGYPVLVR+LLDTIGISQPQWR+LSLDDLLQR+LYLNETFSELR+MAEIGEHVAPSEAANSLEQAQAAAER+MALLATVL…
430b	sp|P68032|ACTC_HUMAN sp|P68133|ACTS_HUMAN	1.0000	Actin, alpha cardiac muscle 1 OS=Homo sapiens GN=ACTC1 PE=1 SV=1;Actin, alpha skeletal muscle OS=Homo sapiens GN=ACTA1 PE=1 SV=1	37.1	86	0.44	AGFAGDDAPR+AVFPSIVGRPR+DLTDYLMK+DSYVGDEAQSK+EITALAPSTMK+HQGVMVGMGQK+IIAPPER+IWHHTFYNELR+MQKEITALAPSTMK+RGILTLK+SYELPDGQVITIGNER+VAPEEHPTLLTEAPLNPK+YPIEHGIITNWDDMEK
696a	sp|Q9NVI7-2|ATD3A_HUMAN	1.0000	Isoform of Q9NVI7, Isoform 2 of ATPase family AAA domain-containing protein 3A OS=Homo sapiens GN=ATAD3A	40.4	76	0.49	AFVTDWDK+ATLNAFLYR+DALNLAQMQEQTLQLEQQSK+EYEAAVEQLK+GEGAGPPPPLPPAQPGAEGGGDR+INEMVHFDLPGQEER+ITVLEALR+LALHSGMDYAIMTGGDVAPMGR+LAQFDYGR+LFDWANTSR+LKEYEAAVEQLK+LLSRPQDALEGVVLSPSLEAR+NILMYGPPGTGK+QQQLLNEENLR+QTVLESIR+TAGTLFGEGFR+VTATVAGLTLLAVGVYSAK+WSNFDPTGLER+YVLKPATEGK
377a	sp|P46379-2|BAG6_HUMAN sp|P46379-3|BAG6_HUMAN sp|P46379|BAG6_HUMAN tr|A0A024RCR6|A0A024RCR6_HUMAN tr|A0A0G2JK23|A0A0G2JK23_HUMAN	1.0000	Isoform of P46379, Isoform 2 of Large proline-rich protein BAG6 OS=Homo sapiens GN=BAG6;Isoform of P46379, Isoform 3 of Large proline-rich protein BAG6 OS=Homo sapiens GN=BAG6;Large proline-rich protein BAG6 OS=Homo sapiens GN=BAG6 PE=1 SV=2;Isoform of P46379, HLA-B associated transcript 3, isoform CRA_a OS=Homo sapiens GN=BAT3 PE=1 SV=1;Isoform of P46379, Large proline-rich protein BAG6 OS=Homo …	29.1	67	0.62	AGSSESIAAFIQR+APPQTHLPSGASSGTGSASATHGGGSPPGTR+DIQTLLSR+DLEAPEVQESYR+EHIAASVSIPSEK+ENASPAPGTTAEEAMSR+EPMEAEEVEER+ESFSLVQVQPGVDIIR+GGPQPQHSQPPPQPPAVTPEPVALSSQTSEPVESEAPPR+GPPPAPEGGSR+LINLVGESLR+LQEDPNYSPQR+LQEYNVGGK+LQVVLEHMPVGPDAILR+MATHTLITGLEEYVR+SFFHQHYLGGQEPTPSNIR+TFIVGAQMNVK+VGDPPQPLPEEPMEVQGAER+VIHLVER+VKPQPPLSDAYLSGMPAK+YYEVLGAAATTDYNNNHEGR
358a	sp|P38646|GRP75_HUMAN	1.0000	Stress-70 protein, mitochondrial OS=Homo sapiens GN=HSPA9 PE=1 SV=2	40.6	67	0.64	AQFEGIVTDLIR+ASNGDAWVEAHGK+DAGQISGLNVLR+DDIENMVK+EQQIVIQSSGGLSK+ERVEAVNMAEGIIHDTETK+ETAENYLGHTAK+LFEMAYK+LLGQFTLIGIPPAPR+LYSPSQIGAFVLMK+NAVITVPAYFNDSQR+QAASSLQQASLK+QAVTNPNNTFYATK+RYDDPEVQK+SDIGEVILVGGMTR+SQVFSTAADGQTQVEIK+STNGDTFLGGEDFDQALLR+TTPSVVAFTADGER+VEAVNMAEGIIHDTETK+VINEPTAAALAYGLDK+VLENAEGAR+VQQTVQDLFGR
110	sp|Q92616|GCN1_HUMAN	1.0000	eIF-2-alpha kinase activator GCN1 OS=Homo sapiens GN=GCN1 PE=1 SV=6	20.1	63	0.59	ALGTLVSHVTLR+ALQAAIQQLAEAQPEATAK+ALVAVLLSR+AVMSNLSAHGVK+DAVLYFSESLVPTAR+DLAPYLPSVTPGLK+DLILPTIQK+EEFAIMQTPAGELYDK+EGVLTGSPEQK+GAAYGLAGLVK+GLGILSLK+GVTSILPVLR+HLDQIIPR+ILDVASLEVLNEVNR+IPIAVSGVR+KLDAGNQLALIEELHK+LAHGLLEELK+LASQADSTEQVDDTILT+LDAGNQLALIEELHK+LLSSLGGFK+LMDEAVLALR+LMPEIVATASK+LMQQLLESDK+LSSFWQLIVDEK+LTEVLTDSHVK+LTSADALRPSVVSITGPLIR+LYRPPPVLDALGR+MAAQIIGNMYSLTDQK+NAPNDASYDAVR+NLLHSLQSSG…
766a	sp|TRYP_PIG|	1.0000	sp TRYP_PIG	25.1	61	0.55	IITHPNFNGNTLDNDIMLIK+LGEHNIDVLEGNEQFINAAK+LSSPATLNSR+VATVSLPR+VLEGNEQFINAAK
449a	sp|P62829|RL23_HUMAN	1.0000	60S ribosomal protein L23 OS=Homo sapiens GN=RPL23 PE=1 SV=1	42.1	59	0.57	DGVFLYFEDNAGVIVNNK+GSAITGPVAK+LPAAGVGDMVMATVK+NLYIISVK+VHPAVVIR
284c	sp|P54652|HSP72_HUMAN	1.0000	Heat shock-related 70 kDa protein 2 OS=Homo sapiens GN=HSPA2 PE=1 SV=1	36.6	57	0.27	ARFEELNADLFR+DAGTITGLNVLR+DNNLLGK+EIAEAYLGGK+FEELNADLFR+GQIQEIVLVGGSTR+IINEPTAAAIAYGLDK+IINEPTAAAIAYGLDKK+ITITNDK+LLQDFFNGK+LYQGGPGGGSGGGGSGASGGPTIEEVD+MVSHLAEEFK+NQVAMNPTNTIFDAK+SINPDEAVAYGAAVQAAILIGDK+STAGDTHLGGEDFDNR+TFFPEEISSMVLTK+TTPSYVAFTDTER+VEIIANDQGNR+VHSAVITVPAYFNDSQR
274b	sp|P05783|K1C18_HUMAN	1.0000	Keratin, type I cytoskeletal 18 OS=Homo sapiens GN=KRT18 PE=1 SV=2	54.9	55	0.50	AQIFANTVDNAR+AQYDELAR+ETMQSLNDR+GGMGSGGLATGIAGGLAGMGGIQNEK+GLQAQIASSGLTVEVDAPK+IVLQIDNAR+LAADDFR+LASYLDR+LEAEIATYR+LLEDGEDFNLGDALDSSNSMQTIQK+LQLETEIEALK+QAQEYEALLNIK+QSVENDIHGLR+SLGSVQAPSYGARPVSSAASVYAGAGGSGSR+STFSTNYR+TVQSLEIDLDSMR+VIDDTNITR+VKYETELAMR+YETELAMR
283a	sp|P11021|GRP78_HUMAN	1.0000	78 kDa glucose-regulated protein OS=Homo sapiens GN=HSPA5 PE=1 SV=2	44.3	54	0.56	DAGTIAGLNVMR+DNHLLGTFDLTGIPPAPR+ELEEIVQPIISK+FEELNMDLFR+IEIESFYEGEDFSETLTR+IEWLESHQDADIEDFK+IINEPTAAAIAYGLDK+ITPSYVAFTPEGER+KSDIDEIVLVGGSTR+LTPEEIER+LYGSAGPPPTGEEDTAEK+LYGSAGPPPTGEEDTAEKDEL+NELESYAYSLK+NQLTSNPENTVFDAK+SDIDEIVLVGGSTR+SQIFSTASDNQPTVTIK+TFAPEEISAMVLTK+TKPYIQVDIGGGQTK+TWNDPSVQQDIK+VEIIANDQGNR+VLEDSDLK+VTHAVVTVPAYFNDAQR+VYEGERPLTK
696b	sp|Q5T9A4|ATD3B_HUMAN	1.0000	ATPase family AAA domain-containing protein 3B OS=Homo sapiens GN=ATAD3B PE=1 SV=1	28.2	53	0.26	EALNLAQMQEQTLQLEQQSK+EYEAAVEQLK+GEGAGPPPPLPPAQPGAEGGGDR+ITVLEALR+LALHSGMDYAIMTGGDVAPMGR+LAQFDYGR+LFDWANTSR+LKEYEAAVEQLK+LLSRPQDVLEGVVLSPSLEAR+QQQLLNEENLR+QTVLESIR+TAGTLFGEGFR+VTATVAGLTLLAVGVYSAK+WSNFDPTGLER
562a	sp|Q7Z6Z7-2|HUWE1_HUMAN sp|Q7Z6Z7-3|HUWE1_HUMAN sp|Q7Z6Z7|HUWE1_HUMAN	1.0000	Isoform of Q7Z6Z7, Isoform 2 of E3 ubiquitin-protein ligase HUWE1 OS=Homo sapiens GN=HUWE1;Isoform of Q7Z6Z7, Isoform 3 of E3 ubiquitin-protein ligase HUWE1 OS=Homo sapiens GN=HUWE1;E3 ubiquitin-protein ligase HUWE1 OS=Homo sapiens GN=HUWE1 PE=1 SV=3	13.1	51	0.48	AGSSTPGDAPPAVAEVQGR+AIQDPAFSDGIR+DSAVAISGADSR+ELAQNASSDTPMDPVTFIQTLPSDLR+EMFNPMYALFR+EVLQNQLGIRPPTR+EYNLEQQR+FLGDEQDQITFVTR+GNDTPLALESTNTEK+GSGTASDDEFENLR+HADHSSLTLGSGSSTTR+HVMDGSLPTSLK+ISESPSEIMESLTK+IVNQPSSLFGSK+LFLASLAAAGSGTDAQVALVNEVK+LGSSGLGSASSIQAAVR+LLGPSAAADILQLSSSLPLQSR+LLSLISIALPENK+LLVGNDDVHIIAR+LPGGVQNFPQFSALR+MVNPTTVLESPHSLPAK+QIGTLLAELR+QPNPPLILQR+QVVNQVWEAADVLIK+REESPMDVDQPSPSAQDTQ…
581a	sp|Q8IZ07|AN13A_HUMAN	1.0000	Ankyrin repeat domain-containing protein 13A OS=Homo sapiens GN=ANKRD13A PE=1 SV=3	39.7	50	0.48	AEVVNGYEAK+DYHNTSMALEGVPELLQK+ELEEWELR+ELQGQNVEAVDPR+FDLSQEMER+FDNDLQLAMELSAK+GEDNWAELMEVNHDDK+IEIPLFHVLNAR+ILEAPDFYVQMK+LEFPPGFPVK+LQEEEAELQQVLQLSLTDK+LTLDLMKPK+LTSPVINTSLDTK+SGFWGWR+SQELSGPASNGGISQTNTYDAQYER+VDITLLGFENMSWIR+VYTVNNVNVITK+WEFTSWVPLVSR
457a	sp|Q00325-2|MPCP_HUMAN sp|Q00325|MPCP_HUMAN	1.0000	Isoform of Q00325, Isoform B of Phosphate carrier protein, mitochondrial OS=Homo sapiens GN=SLC25A3;Phosphate carrier protein, mitochondrial OS=Homo sapiens GN=SLC25A3 PE=1 SV=2	25.8	45	0.39	FGFYEVFK+GIFNGFSVTLK+GSSASLVLK+GVAPLWMR+IQTQPGYANTLR+LPRPPPPEMPESLK+LPRPPPPEMPESLKK+MQVDPQK+TVEALYK+VLYSNMLGEENTYLWR
453a	sp|P68104|EF1A1_HUMAN	1.0000	Elongation factor 1-alpha 1 OS=Homo sapiens GN=EEF1A1 PE=1 SV=1	39.4	45	0.41	EHALLAYTLGVK+EVSTYIK+IGGIGTVPVGR+IGYNPDTVAFVPISGWNGDNMLEPSANMPWFK+LPLQDVYK+MDSTEPPYSQK+QLIVGVNK+QTVAVGVIK+STTTGHLIYK+SVEMHHEALSEALPGDNVGFNVK+THINIVVIGHVDSGK+VETGVLKPGMVVTFAPVNVTTEVK+YYVTIIDAPGHR
284d	sp|P17066|HSP76_HUMAN	1.0000	Heat shock 70 kDa protein 6 OS=Homo sapiens GN=HSPA6 PE=1 SV=2	15.7	44	0.16	ATAGDTHLGGEDFDNR+DNNLLGR+FELSGIPPAPR+IINEPTAAAIAYGLDR+ITITNDK+LLQDFFNGK+QGDPSTGPIIEEVD+STLEPVEK+TTPSYVAFTDTER+VEIIANDQGNR
259a	sp|P05141|ADT2_HUMAN	1.0000	ADP/ATP translocase 2 OS=Homo sapiens GN=SLC25A5 PE=1 SV=7	26.8	44	0.21	AAYFGIYDTAK+DFLAGGVAAAISK+EQGVLSFWR+GAWSNVLR+GMLPDPK+LLLQVQHASK+QIFLGGVDK+QIFLGGVDKR+YFPTQALNFAFK
494a	sp|Q14126|DSG2_HUMAN	1.0000	Desmoglein-2 OS=Homo sapiens GN=DSG2 PE=1 SV=2	33.3	43	0.41	ATQFTGATGAIMTTETTK+DMAGAQAAAVALNEEFLR+DNWISVDSVTSEIK+DTGEIYTTSVTLDR+EETPFFLLTGYALDAR+ESFLAPSSGVQPTLAMPNIAVGQNVTVTER+FLDDLGLK+GFTPIPGTIEMLHPWNNEGAPPEDK+GQIIGNFQAFDEDTGLPAHAR+ILDVNDNIPVVENK+IVAISEDYPR+IVSLEPAYPPVFYLNK+LPDFESR+NLDFSVIVANK+NVIATETSYVTGSTMPPTTVILGPSQPQSLIVTER+QESTSVLLQQSEK+VATPLPDPMASR+VLAPASTLQSSYQIPTENSMTAR+VLEGMVEENQVNVEVTR+VVPSFLPVDQGGSLVGR+VYAPASTLVDQPYANEGTVVVTER+YKPTPIPIK
398a	sp|P50990|TCPQ_HUMAN	1.0000	T-complex protein 1 subunit theta OS=Homo sapiens GN=CCT8 PE=1 SV=4	43.8	41	0.38	AIADTGANVVVTGGK+APGFAQMLK+AVDDGVNTFK+DIDEVSSLLR+DMLEAGILDTYLGK+EDGAISTIVLR+ELEVQHPAAK+FAEAFEAIPR+GEENLMDAQVK+GSTDNLMDDIER+HFSGLEEAVYR+ILGSGISSSSVLHGMVFK+LATNAAVTVLR+LFVTNDAATILR+LVPGGGATEIELAK+LYAVHQEGNK+NVGLDIEAEVPAVK+QYGNEVFLAK+TAEELMNFSK+VADMALHYANK+YNIMLVR
259b	sp|P12236|ADT3_HUMAN	1.0000	ADP/ATP translocase 3 OS=Homo sapiens GN=SLC25A6 PE=1 SV=4	26.5	41	0.17	AAYFGVYDTAK+DFLAGGIAAAISK+EQGVLSFWR+GAWSNVLR+GMLPDPK+LLLQVQHASK+QIFLGGVDK+YFPTQALNFAFK
723a	sp|Q9UJV9|DDX41_HUMAN tr|J3KNN5|J3KNN5_HUMAN	1.0000	Probable ATP-dependent RNA helicase DDX41 OS=Homo sapiens GN=DDX41 PE=1 SV=2;Isoform of Q9UJV9, Probable ATP-dependent RNA helicase DDX41 (Fragment) OS=Homo sapiens GN=DDX41 PE=1 SV=1	36.7	40	0.38	ADVDAIHEYLLLK+AGAASLDVIQEVEYVK+AGAASLDVIQEVEYVKEEAK+DMIGIAFTGSGK+DVLVATDVASK+FPAAILR+GDEDDIPLGPQSNVSLLDQHQHLK+GITYDDPIK+ILESVAEGR+KDVLVATDVASK+LLQEDSSPLLR+LMDLLQK+MIDMGFEGDIR+QTLLFSATMPK+SALVKPVTINVGR+SEAEDEDDEDYVPYVPLR+TIFSYFK+TPPPVLIFAEK+YHILVEGDGIPPPIK+YLALDEADR+YVLSMSEER
631a	sp|Q96PU5-2|NED4L_HUMAN sp|Q96PU5-5|NED4L_HUMAN sp|Q96PU5-6|NED4L_HUMAN sp|Q96PU5-7|NED4L_HUMAN sp|Q96PU5|NED4L_HUMAN	1.0000	Isoform of Q96PU5, Isoform 2 of E3 ubiquitin-protein ligase NEDD4-like OS=Homo sapiens GN=NEDD4L;Isoform of Q96PU5, Isoform 5 of E3 ubiquitin-protein ligase NEDD4-like OS=Homo sapiens GN=NEDD4L;Isoform of Q96PU5, Isoform 6 of E3 ubiquitin-protein ligase NEDD4-like OS=Homo sapiens GN=NEDD4L;Isoform of Q96PU5, Isoform 7 of E3 ubiquitin-protein ligase NEDD4-like OS=Homo sapiens GN=NEDD4L;E3 ubiquiti…	26.9	40	0.35	AVLLMDAEK+DTLSNPQSPQPSPYNSPKPQHK+EWFFLISK+GLDYGGVAR+ITQWEDPR+KPADIPNR+LDLPPYETFEDLR+LKKPADIPNR+LLFEVFDENR+LLMAVENAQGFEGVD+LQITPDSNGEQFSSLIQR+LQNPAITGPAVPYSR+LWIEFESEK+NNIFEESYR+QITLNDMESVDSEYYNSLK+SLSSPTVTLSAPLEGAK+TFYIDHNSK+TSLNPNDLGPLPPGWEER+TSPQELSEELSR+VAGLAVFHGK+VTQSFLPPGWEMR
484a	sp|Q13263-2|TIF1B_HUMAN sp|Q13263|TIF1B_HUMAN	1.0000	Isoform of Q13263, Isoform 2 of Transcription intermediary factor 1-beta OS=Homo sapiens GN=TRIM28;Transcription intermediary factor 1-beta OS=Homo sapiens GN=TRIM28 PE=1 SV=5	33.9	38	0.36	ADVQSIIGLQR+DHQYQFLEDAVR+EEDGSLSLDGADSTGVVAK+EEETEAAIGAPPTATEGPETKPVLMALAEGPGAEGPR+FQWDLNAWTK+GAAAAATGQPGTAPAGTPGAPPLAGMAIVK+IVAERPGTNSTGPAPMAPPR+LDLDLTADSQPPVFK+LSPPYSSPQEFAQDVGR+MAILQIMK+MIVDPVEPHGEMK+QGSGSSQPMEVQEGYGFGSGDDPYSSAEPHVSGVK+SGEGEVSGLMR+VFPGSTTEDYNLIVIER
262c	sp|P04264|K2C1_HUMAN	1.0000	Keratin, type II cytoskeletal 1 OS=Homo sapiens GN=KRT1 PE=1 SV=6	27.6	35	0.28	AEAESLYQSK+AQYEDIAQK+FASFIDK+FLEQQNQVLQTK+IEISELNR+LLEGEESR+LNDLEDALQQAK+NKYEDEINKR+NMQDMVEDYR+QISNLQQSISDAEQR+SGGGFSSGSAGIINYQR+SLDLDSIIAEVK+SLNNQFASFIDK+SLVNLGGSK+TLLEGEESR+TNAENEFVTIK+WELLQQVDTSTR+YEDEINK+YEDEINKR+YEELQITAGR
297a	sp|P16615-2|AT2A2_HUMAN sp|P16615-3|AT2A2_HUMAN sp|P16615-5|AT2A2_HUMAN sp|P16615|AT2A2_HUMAN	1.0000	Isoform of P16615, Isoform 2 of Sarcoplasmic/endoplasmic reticulum calcium ATPase 2 OS=Homo sapiens GN=ATP2A2;Isoform of P16615, Isoform 3 of Sarcoplasmic/endoplasmic reticulum calcium ATPase 2 OS=Homo sapiens GN=ATP2A2;Isoform of P16615, Isoform 5 of Sarcoplasmic/endoplasmic reticulum calcium ATPase 2 OS=Homo sapiens GN=ATP2A2;Sarcoplasmic/endoplasmic reticulum calcium ATPase 2 OS=Homo sapiens G…	28.3	34	0.33	AEIGIAMGSGTAVAK+AMGVVVATGVNTEIGK+DIVPGDIVEIAVGDK+DIVPGDIVEIAVGDKVPADIR+EEMHLEDSANFIK+EFDELNPSAQR+EFTLEFSR+EPLISGWLFFR+IEVASSVK+IGIFGQDEDVTSK+IRDEMVATEQER+ISLPVILMDETLK+IVEFLQSFDEITAMTGDGVNDAPALK+KAEIGIAMGSGTAVAK+MNVFDTELK+NAENAIEALK+NMLFSGTNIAAGK+TASEMVLADDNFSTIVAAVEEGR+TVEEVLGHFGVNESTGLSLEQVK+VDQSILTGESVSVIK+VIMITGDNK+WGSNELPAEEGK
219a	sp|O60814|H2B1K_HUMAN sp|P57053|H2BFS_HUMAN sp|P58876|H2B1D_HUMAN sp|P62807|H2B1C_HUMAN sp|Q5QNW6-2|H2B2F_HUMAN sp|Q5QNW6|H2B2F_HUMAN sp|Q93079|H2B1H_HUMAN sp|Q99877|H2B1N_HUMAN sp|Q99879|H2B1M_HUMAN sp|Q99880|H2B1L_HUMAN tr|B2R4S9|B2R4S9_HUMAN tr|U3KQK0|U3KQK0_HUMAN	1.0000	Histone H2B type 1-K OS=Homo sapiens GN=HIST1H2BK PE=1 SV=3;Histone H2B type F-S OS=Homo sapiens GN=H2BFS PE=1 SV=2;Histone H2B type 1-D OS=Homo sapiens GN=HIST1H2BD PE=1 SV=2;Histone H2B type 1-C/E/F/G/I OS=Homo sapiens GN=HIST1H2BC PE=1 SV=4;Isoform of Q5QNW6, Isoform 2 of Histone H2B type 2-F OS=Homo sapiens GN=HIST2H2BF;Histone H2B type 2-F OS=Homo sapiens GN=HIST2H2BF PE=1 SV=3;Histone H2B t…	40.5	32	0.31	AMGIMNSFVNDIFER+EIQTAVR+ESYSVYVYK+LLLPGELAK+QVHPDTGISSK
454a	sp|P78371|TCPB_HUMAN	1.0000	T-complex protein 1 subunit beta OS=Homo sapiens GN=CCT2 PE=1 SV=4	47.1	31	0.28	DASLMVTNDGATILK+EALLSSAVDHGSDEVK+EAVAMESYAK+EGTIGDMAILGITESFQVK+GATQQILDEAER+ILIANTGMDTDK+LALVTGGEIASTFDHPELVK+LAVEAVLR+LGGSLADSYLDEGFLLDK+LGGSLADSYLDEGFLLDKK+LIEEVMIGEDK+LTSFIGAIAIGDLVK+MLPTIIADNAGYDSADLVAQLR+QDLMNIAGTTLSSK+QVLLSAAEAAEVILR+TVYGGGCSEMLMAHAVTQLANR+VQDDEVGDGTTSVTVLAAELLR
278a	sp|P10586-2|PTPRF_HUMAN sp|P10586|PTPRF_HUMAN	1.0000	Isoform of P10586, Isoform 2 of Receptor-type tyrosine-protein phosphatase F OS=Homo sapiens GN=PTPRF;Receptor-type tyrosine-protein phosphatase F OS=Homo sapiens GN=PTPRF PE=1 SV=2	18.4	31	0.26	AAGTEGPFQEVDGVATTR+AALEYLGSFDHYAT+AHTDVGPGPESSPVLVR+AYIATQGPLAESTEDFWR+DHPPIPITDLADNIER+FEVIEFDDGAGSVLR+FSQEYESIDPGQQFTWENSNLEVNKPK+FTLTGLKPDTTYDIK+GVEGSDYINASFIDGYR+LGQVPPGESVTAMELEFK+LNYQTPGMR+NVLELSNVVR+SDMGVGVFTPTIEAR+TDEDVPSGPPR+TGEGFIDFIGQVHK+TQQGVPAQPADFQAEVESDTR+TSVLLSWEVPDSYK+VILTSIDGVPGSDYINANYIDGYR+VLAFTAVGDGPPSPTIQVK+VTFDPTSSYTLEDLKPDTLYR+YANVIAYDHSR+YEGVVDMFQTVK+YSAPANLYVR
259c	sp|P12235|ADT1_HUMAN	1.0000	ADP/ATP translocase 1 OS=Homo sapiens GN=SLC25A4 PE=1 SV=4	23.5	31	0.10	AAYFGVYDTAK+DFLAGGVAAAVSK+EQGFLSFWR+GAWSNVLR+GMLPDPK+LLLQVQHASK+YFPTQALNFAFK
645a	sp|Q99832-3|TCPH_HUMAN sp|Q99832|TCPH_HUMAN	1.0000	Isoform of Q99832, Isoform 3 of T-complex protein 1 subunit eta OS=Homo sapiens GN=CCT7;T-complex protein 1 subunit eta OS=Homo sapiens GN=CCT7 PE=1 SV=2	38.7	30	0.29	ALEIIPR+ATISNDGATILK+GGAEQFMEETER+LLDVVHPAAK+LPIGDVATQYFADR+MVVDAVMMLDDLLQLK+NDSVVAGGGAIEMELSK+QQLLIGAYAK+QVKPYVEEGLHPQIIIR+SLHDAIMIVR+SQDAEVGDGTTSVTLLAAEFLK+TATQLAVNK+TFSYAGFEMQPK+VPEEDLK+VQGGALEDSQLVAGVAFK
238a	sp|O95071-2|UBR5_HUMAN sp|O95071|UBR5_HUMAN	1.0000	Isoform of O95071, Isoform 2 of E3 ubiquitin-protein ligase UBR5 OS=Homo sapiens GN=UBR5;E3 ubiquitin-protein ligase UBR5 OS=Homo sapiens GN=UBR5 PE=1 SV=2	14.7	30	0.28	AASTAPSSTSTPAASSAGLIYIDPSNLR+AEQENNFPTSSIAFLGQNER+AMNQQTTLDTPQLER+AYPAAITILETAQK+DLSLEVDR+EGEEQPVLPEETESSKPGPSAHDLAAQLK+ENGADSILDLGLVDSSEK+EVVFVEDVK+LEHTAQTYSELQGER+LLTATNLVTLPNSR+LSAVEAIANAISVVSSNGPGNR+LSLELFGR+LTYQDAVNLQNYVEEK+MLVVAEQPLHAMR+NVAIFTAGQESPIILR+SFYTAIAQAFLSNEK+SGTISTSAAAAAAALEASNASSYLTSASSLAR+SMIMFGSQENKDPLSASSR+TSDSPWFLSGSETLGR+VLLLPLER+VLQDWNALK+VNEEQWSLR+VQAMQPAFASK+WFWSIVEK+YGS…
201a	sp|O43242|PSMD3_HUMAN	1.0000	26S proteasome non-ATPase regulatory subunit 3 OS=Homo sapiens GN=PSMD3 PE=1 SV=2	20.6	30	0.30	AKPPPGGGEQEPPPPPAPQDVEMK+DGVIEASINHEK+EMIDIYSTR+EPQLAFHQR+FNQVLDQFGEK+ISDDLMQK+ISLADIAQK+LQLDSPEDAEFIVAK+NYLHYSLYDQAEK
639a	sp|Q99460-2|PSMD1_HUMAN sp|Q99460|PSMD1_HUMAN	1.0000	Isoform of Q99460, Isoform 2 of 26S proteasome non-ATPase regulatory subunit 1 OS=Homo sapiens GN=PSMD1;26S proteasome non-ATPase regulatory subunit 1 OS=Homo sapiens GN=PSMD1 PE=1 SV=2	28.0	29	0.27	AAVESLGFILFR+DTSEDIEELVEPVAAHGPK+EAINLLEPMTNDPVNYVR+EALQLMATYLPK+EPEPNFQLLDNPAR+FTATASLGVIHK+IEVLYEDEGFR+LLHVAVSDVNDDVR+LNAVVNDFWAEISESVDK+MITSAAGIISLLDEDEPQLK+NAQAIEDMVGYAQETQHEK+NNNTDLMILK+QAIGIALETR+QFAALVASK+TNLYQDDAVTGEAAGLALGLVMLGSK+TVGTPIASVPGSTNTGTVPGSEK+VSTAVLSITAK
388a	sp|P49368|TCPG_HUMAN tr|B4DUR8|B4DUR8_HUMAN	1.0000	T-complex protein 1 subunit gamma OS=Homo sapiens GN=CCT3 PE=1 SV=4;Isoform of P49368, T-complex protein 1 subunit gamma OS=Homo sapiens GN=CCT3 PE=1 SV=1	41.8	29	0.26	ALDDMISTLK+AMTGVEQWPYR+AVAQALEVIPR+EDDVGTGAGLLEIK+EILSEVER+EIQVQHPAAK+ELGIWEPLAVK+GESQTDIEITR+GISDLAQHYLMR+IDDIVSGHK+ISIPVDISDSDMMLNIINSSITTK+IVLLDSSLEYK+KGESQTDIEITR+MLLDPMGGIVMTNDGNAILR+MVQFEENGR+NVLLDPQLVPGGGASEMAVAHALTEK+TAVETAVLLLR
345a	sp|P31689|DNJA1_HUMAN	1.0000	DnaJ homolog subfamily A member 1 OS=Homo sapiens GN=DNAJA1 PE=1 SV=2	29.2	29	0.28	ETTYYDVLGVKPNATQEELK+ETTYYDVLGVKPNATQEELKK+EVEETDEMDQVELVDFDPNQER+ILEVHIDK+ITFHGEGDQEPGLEPGDIIIVLDQK+KEVEETDEMDQVELVDFDPNQER+QISQAYEVLSDAK+TIVITSHPGQIVK+VNFPENGFLSPDK
482a	sp|Q13200|PSMD2_HUMAN	1.0000	26S proteasome non-ATPase regulatory subunit 2 OS=Homo sapiens GN=PSMD2 PE=1 SV=3	23.3	28	0.25	APVQPQQSPAAAPGGTDEKPSGK+AVPLALALISVSNPR+DKAPVQPQQSPAAAPGGTDEKPSGK+DPNNLFMVR+EDVLTLLLPVMGDSK+ELDIMEPK+EPLLTLVK+EWQELDDAEK+FGGSGSQVDSAR+LGSIFGLGLAYAGSNR+LNILDTLSK+LVGSQEELASWGHEYVR+MLVTFDEELRPLPVSVR+QLQDELEMLVER+SSTTSMTSVPKPLK+VGQAVDVVGQAGKPK+YLYSSEDYIK
118	sp|Q96P70|IPO9_HUMAN	1.0000	Importin-9 OS=Homo sapiens GN=IPO9 PE=1 SV=3	18.5	28	0.27	EALVDTLTGILSPVQEVR+ELGENLDQILR+ELLPNGLR+EVTDTQMPLVAPVILPEMYK+GEEIYSMDEGIR+IFTMAEVYGIR+LIINELSNVMEANAAR+LIPTLVSIMQAPADK+LVSTLISK+QLASVILK+TSEFTAAFVGR+VLTEFTR+VWTANPQQFVEDEDDDTFSYTVR+WTNIPLLVK+YSNDPVVASLAQDIFK
521a	sp|Q16531|DDB1_HUMAN tr|F5GY55|F5GY55_HUMAN	1.0000	DNA damage-binding protein 1 OS=Homo sapiens GN=DDB1 PE=1 SV=1;Isoform of Q16531, DNA damage-binding protein 1 OS=Homo sapiens GN=DDB1 PE=1 SV=1	20.6	27	0.26	ALYYLQIHPQELR+DLLFILTAK+EEQMDGTVTLK+EMLGGEIIPR+ETDDTLVLSFVGQTR+GDFILVGDLMR+IEVQDTSGGTTALRPSASTQALSSSVSSSK+IVVFQYSDGK+LEIYVVTAEGLRPVK+LFMLLLEK+LLASINSTVR+LVFSNVNLK+LYDGLFK+QSGESIDIITR+SVLLLAYKPMEGNFEEIAR+TYEVSLR+VTLGTQPTVLR+YLAIAPPIIK+YLLGDMEGR
360a	sp|P40227|TCPZ_HUMAN	1.0000	T-complex protein 1 subunit zeta OS=Homo sapiens GN=CCT6A PE=1 SV=3	31.8	27	0.25	AQAALAVNISAAR+DGNVLLHEMQIQHPTASLIAK+ETLIDVAR+GFVVINQK+GIDPFSLDALSK+GLQDVLR+GLVLDHGAR+IITEGFEAAK+MLVSGAGDIK+QADLYISEGLHPR+SVTLLIK+TEVNSGFFYK+VATAQDDITGDGTTSNVLIIGELLK+VLAQNSGFDLQETLVK
253a	sp|P02786|TFR1_HUMAN	1.0000	Transferrin receptor protein 1 OS=Homo sapiens GN=TFRC PE=1 SV=2	30.4	27	0.26	AAAEVAGQFVIK+AFTYINLDK+AVLGTSNFK+DENLALYVENQFR+DSAQNSVIIVDK+GFVEPDHYVVVGAQR+ILNIFGVIK+LAQMFSDMVLK+LAVDEEENADNNTK+LLNENSYVPR+LTHDVELNLDYER+LTTDFGNAEK+LTVSNVLK+SAFSNLFGGEPLSYTR+SGVGTALLLK+SSGLPNIPVQTISR+VANAESLNAIGVLIYMDQTK+VEYHFLSPYVSPK+VSASPLLYTLIEK
500a	sp|Q14257-2|RCN2_HUMAN sp|Q14257|RCN2_HUMAN	1.0000	Isoform of Q14257, Isoform 2 of Reticulocalbin-2 OS=Homo sapiens GN=RCN2;Reticulocalbin-2 OS=Homo sapiens GN=RCN2 PE=1 SV=1	47.6	26	0.25	AEELHYPLGER+EALLGVQEDVDEYVK+FVNDYDK+FVNDYDKDNDGR+LSEEEILENPDLFLTSEATDYGR+NGDGFVSLEEFLGDYR+NSDDTVTWDEYNIQMYDR+QLHDDYFYHDEL+QQFVEYDK+VIDFDENTALDDAEEESFR+VIDFDENTALDDAEEESFRK+WDPTANEDPEWILVEK
301a	sp|P17987|TCPA_HUMAN	1.0000	T-complex protein 1 subunit alpha OS=Homo sapiens GN=TCP1 PE=1 SV=1	36.2	26	0.26	AFHNEAQVNPER+EQLAIAEFAR+FATEAAITILR+GDVTITNDGATILK+HGSYEDAVHSGALND+IHPTSVISGYR+LGVQVVITDPEK+LLEVEHPAAK+MLVDDIGDVTITNDGATILK+QAGVFEPTIVK+SLLVIPNTLAVNAAQDSTDLVAK+SQNVMAAASIANIVK+SSLGPVGLDK+TSASIILR+WIGLDLSNGKPR+YFVEAGAMAVR+YPVNSVNILK
288a	sp|P13639|EF2_HUMAN	1.0000	Elongation factor 2 OS=Homo sapiens GN=EEF2 PE=1 SV=4	18.4	26	0.24	AYLPVNESFGFTADLR+DSVVAGFQWATK+EDLYLKPIQR+EGIPALDNFLDK+EGIPALDNFLDKL+GEGQLGPAER+GGGQIIPTAR+GHVFEESQVAGTPMFVVK+GVQYLNEIK+IMGPNYTPGK+KEDLYLKPIQR+NMSVIAHVDHGK+VFDAIMNFK+VFSGLVSTGLK+YEWDVAEAR+YFDPANGK
386a	sp|P48643|TCPE_HUMAN	1.0000	T-complex protein 1 subunit epsilon OS=Homo sapiens GN=CCT5 PE=1 SV=1	36.0	25	0.23	AFADALEVIPMALSENSGMNPIQTMTEVR+AVTIFIR+DGDVTVTNDGATILSMMDVDHQIAK+DVDFELIK+EKFEEMIQQIK+FSELTAEK+GVIVDKDFSHPQMPK+IADGYEQAAR+ISDSVLVDIK+ISDSVLVDIKDTEPLIQTAK+LDVTSVEDYK+LGFAGLVQEISFGTTK+LMGLEALK+QQISLATQMVR+WVGGPEIELIAIATGGR
281a	sp|P10809|CH60_HUMAN	1.0000	60 kDa heat shock protein, mitochondrial OS=Homo sapiens GN=HSPD1 PE=1 SV=2	39.4	25	0.22	ALMLQGVDLLADAVAVTMGPK+EIGNIISDAMK+GYISPYFINTSK+IGIEIIK+IMQSSSEVGYDAMAGDFVNMVEK+IPAMTIAK+IQEIIEQLDVTTSEYEK+ISSIQSIVPALEIANAHR+LSDGVAVLK+LVQDVANNTNEEAGDGTTTATVLAR+NAGVEGSLIVEK+TLNDELEIIEGMK+TVIIEQSWGSPK+VGEVIVTK+VGGTSDVEVNEK+VGLQVVAVK+VTDALNATR
548a	sp|Q6P2Q9|PRP8_HUMAN	1.0000	Pre-mRNA-processing-splicing factor 8 OS=Homo sapiens GN=PRPF8 PE=1 SV=2	10.8	24	0.23	ALDIPLVK+ALNMAIPGGPK+AVFWDIK+DINLQDEDWNEFNDINK+DLILADYGK+EELGLIEQAYDNPHEALSR+ETGYTYILPK+GPGNPVPGPLAPLPDYMSEEK+IDLTLLNR+LIVDHNIADYMTAK+LLILALER+LVVDSHVQYR+NNVNVASLTQSEIR+SLPVEEQPK+TAEEVAALIR+TEDPDLPAFYFDPLINPISHR+VESHFDLELR+VPGLPTPIENMILR+YIQPWESEFIDSQR+YLTEHPDPNNENIVGYNNK
441a	sp|P62195-2|PRS8_HUMAN sp|P62195|PRS8_HUMAN	1.0000	Isoform of P62195, Isoform 2 of 26S protease regulatory subunit 8 OS=Homo sapiens GN=PSMC5;26S protease regulatory subunit 8 OS=Homo sapiens GN=PSMC5 PE=1 SV=1	30.9	24	0.21	EHAPSIIFMDEIDSIGSSR+EVIELPVK+FVVDVDK+GVILYGPPGTGK+IDILDSALLRPGR+IEELQLIVNDK+TMLELLNQLDGFEATK+VDPLVSLMMVEK+VHVTQEDFEMAVAK+VPDSTYEMIGGLDK+VSGSELVQK
414a	sp|P53621-2|COPA_HUMAN sp|P53621|COPA_HUMAN	1.0000	Isoform of P53621, Isoform 2 of Coatomer subunit alpha OS=Homo sapiens GN=COPA;Coatomer subunit alpha OS=Homo sapiens GN=COPA PE=1 SV=2	21.3	24	0.23	ASNLENSTYDLYTIPK+DADSITLFDVQQK+DMSGHYQNALYLGDVSER+ETIPDIDPNAK+GFFEGTIASK+GITGVDLFGTTDAVVK+LLELGPKPEVAQQTR+LLHDQVGVIQFGPYK+LLQPPAPIMPLDTNWPLLTVSK+LNDLIQR+LSFLYLITGNLEK+LVGQSIIAYLQK+NLSPGAVESDVR+SILLSVPLLVVDNK+SLAYLTAATHGLDEEAESLK+TALNLFFK+TLDLPIYVTR+VTTVTEIGK+VWDISGLR+YAVTTGDHGIIR
247a	sp|O95831-3|AIFM1_HUMAN sp|O95831|AIFM1_HUMAN	1.0000	Isoform of O95831, Isoform 3 of Apoptosis-inducing factor 1, mitochondrial OS=Homo sapiens GN=AIFM1;Apoptosis-inducing factor 1, mitochondrial OS=Homo sapiens GN=AIFM1 PE=1 SV=1	27.3	24	0.23	AALSASEGEEVPQDK+ALGTEVIQLFPEK+DGEQHEDLNEVAK+ELWFSDDPNVTK+GVIFYLR+ILPEYLSNWTMEK+ISGLGLTPEQK+KAALSASEGEEVPQDK+KVETDHIVAAVGLEPNVELAK+LNDGSQITYEK+TGGLEIDSDFGGFR+VETDHIVAAVGLEPNVELAK+VLIVSEDPELPYMRPPLSK+VMPNAIVQSVGVSSGK
220a	sp|O60884|DNJA2_HUMAN	1.0000	DnaJ homolog subfamily A member 2 OS=Homo sapiens GN=DNAJA2 PE=1 SV=1	28.6	24	0.22	DGNDLHMTYK+EISFAYEVLSNPEK+FDVQFPENNWINPDK+GEGMPQYR+ILEVHVDK+ITFTGEADQAPGVEPGDIVLLLQEK+LYDILGVPPGASENELK+LYDILGVPPGASENELKK+RGEDMMHPLK+VSLEDLYNGK
97	sp|Q86VI3|IQGA3_HUMAN tr|F2Z2E2|F2Z2E2_HUMAN	1.0000	Ras GTPase-activating-like protein IQGAP3 OS=Homo sapiens GN=IQGAP3 PE=1 SV=2;Isoform of Q86VI3, Ras GTPase-activating-like protein IQGAP3 OS=Homo sapiens GN=IQGAP3 PE=1 SV=1	18.5	23	0.22	ALQDPALALR+AQELGLVELLEK+AQVTGDPGAVLWLEEIR+DASGFWSSLVNPATGLAEVEGENAQR+DFADWYLEQLNSDR+EILSLSASR+FTAEELSNMASELAK+GQSALQEILGK+GVLVEIEDLPASHFR+LEALGLVSAR+LGLAPQIHDLYGK+NGYQGLVDELAK+NWINQTEAQTGQR+QLLADIIQFHPGDTLK+SNQQLEQDLNIMDIK+TLSALLLPAAGLDDVSLPVAPR+TTFYEEQGDYYSQYIR+VEQPQDVVTGNPTVVR+VLAVSLINEALDK+VLNDYLEETHLK+YFDALLK
738a	sp|Q9Y230|RUVB2_HUMAN	1.0000	RuvB-like 2 OS=Homo sapiens GN=RUVBL2 PE=1 SV=3	37.6	23	0.22	AAGVVLEMIR+ALESDMAPVLIMATNR+AVLIAGQPGTGK+DKVQAGDVITIDK+EVVHTVSLHEIDVINSR+EYQDAFLFNELK+GLGLDDALEPR+GTEVQVDDIK+LLIVSTTPYSEK+QASQGMVGQLAAR+TEALTQAFR+TQGFLALFSGDTGEIK+TTEMETIYDLGTK+VQAGDVITIDK+VYSLFLDESR
695a	sp|Q9NVI1|FANCI_HUMAN	1.0000	Fanconi anemia group I protein OS=Homo sapiens GN=FANCI PE=1 SV=4	20.5	23	0.21	DLSQDIHGHLGDIDQDVEVEK+DSIQSHQESLSVLR+EGDLTNLLQNQAVK+FQDQVLDLLK+FVSSLLTALFR+GNILDMVLR+GQVSQETLSEEASSQATLPNQPVEK+IFSAVQQFYQPK+LGANILLETFK+LMLYEGFYDVLR+QEILEQVLNR+QHNEEQSGDELLDVVTVPSGELR+SADFSQSTSIGIK+SELEDFELDK+SLLNLLSSQEEDFNSK+TIETSPSLSR+VLEEVDWLITK+VTEAFDYLSFLPLQTVQR+YAVNVALQK+YTSIPTSVEESGK
538a	sp|Q5T4S7-2|UBR4_HUMAN sp|Q5T4S7-3|UBR4_HUMAN sp|Q5T4S7-4|UBR4_HUMAN sp|Q5T4S7|UBR4_HUMAN	1.0000	Isoform of Q5T4S7, Isoform 2 of E3 ubiquitin-protein ligase UBR4 OS=Homo sapiens GN=UBR4;Isoform of Q5T4S7, Isoform 3 of E3 ubiquitin-protein ligase UBR4 OS=Homo sapiens GN=UBR4;Isoform of Q5T4S7, Isoform 4 of E3 ubiquitin-protein ligase UBR4 OS=Homo sapiens GN=UBR4;E3 ubiquitin-protein ligase UBR4 OS=Homo sapiens GN=UBR4 PE=1 SV=1	5.7	23	0.21	AAPPPPPPPPPLESSPR+AQQALSELHTVEK+AVSNINTLLDK+ELASPVSPELR+ELLEYDLQQR+GVLPYVGNLITK+HILVSQGLIR+HTLLSLVR+IIPYLSFGEVEK+IISLDLPVAEVYK+IQIGTQAIER+ITVLQLSALLK+NVFIAQNVASLQELGGSEK+SLTGLLSSFVEVESIK+SNPSVLQGLLR+TPVFIFER+TSPADHGGSVGSESGGSAVDSVAGEHSVSGR+TVASQPISTQTLVEGENDEQSSTDQASAIK+VNEAAPEKPQDDSGTAGGISSTSASVNR+YDVEIVEEYFAR
399a	sp|P50991|TCPD_HUMAN	1.0000	T-complex protein 1 subunit delta OS=Homo sapiens GN=CCT4 PE=1 SV=4	35.4	23	0.22	AFADAMEVIPSTLAENAGLNPISTVTELR+ALIAGGGAPEIELALR+AYILNLVK+DALSDLALHFLNK+ETLLNSATTSLNSK+GDVTITNDGATILK+GIEILTDMSRPVELSDR+GIHPTIISESFQK+LVIEEAER+QMQVLHPAAR+TDMDNQIVVSDYAQMDR+VIDPATATSVDLR+VVSQYSSLLSPMSVNAVMK
34	sp|P15924-2|DESP_HUMAN sp|P15924-3|DESP_HUMAN sp|P15924|DESP_HUMAN	1.0000	Isoform of P15924, Isoform DPII of Desmoplakin OS=Homo sapiens GN=DSP;Isoform of P15924, Isoform DSPIa of Desmoplakin OS=Homo sapiens GN=DSP;Desmoplakin OS=Homo sapiens GN=DSP PE=1 SV=3	10.3	23	0.20	AELIVQPELK+AFIGFEGVK+AITGFDDPFSGK+FLEFQYLTGGLVDPEVHGR+GFFDPNTEENLTYLQLK+GLVGIEFK+IEVLEEELR+ISITEGIER+LLEAQIASGGVVDPVNSVFLPK+LLEAQIATGGIIDPK+LPVDIAYK+LVFDGLR+NLPLADQGSSHHITVK+SGSLSLTQFADMISLK+SVQNDSQAIAEVLNQLK+TGSQYDIQDAIDK+TVSVSEAIK+VVIVDPETNK+YIELLTR
208a	sp|O43707|ACTN4_HUMAN	1.0000	Alpha-actinin-4 OS=Homo sapiens GN=ACTN4 PE=1 SV=2	24.8	23	0.20	AGTQIENIDEDFR+ALDFIASK+ASIHEAWTDGK+DGLAFNALIHR+DYETATLSDIK+ETTDTDTADQVIASFK+GISQEQMQEFR+GYEEWLLNEIR+ISNRPAFMPSEGK+KDDPVTNLNNAFEVAEK+LASDLLEWIR+LLEVLSGER+LSGSNPYTTVTPQIINSK+LVSIGAEEIVDGNAK+MAPYQGPDAVPGALDYK+MLDAEDIVNTARPDEK+NFITAEELR+TINEVENQILTR+TIPWLEDR+VGWEQLLTTIAR
169a	sp|A3KMH1-3|VWA8_HUMAN sp|A3KMH1|VWA8_HUMAN	1.0000	Isoform of A3KMH1, Isoform 3 of von Willebrand factor A domain-containing protein 8 OS=Homo sapiens GN=VWA8;von Willebrand factor A domain-containing protein 8 OS=Homo sapiens GN=VWA8 PE=1 SV=2	14.6	23	0.21	DGLIVYEDSPLVK+DIYYLPFK+DLLGQDVFLIGPPGPLR+DVTPPQTSGYIEVTDLQSK+ETQDPTAQSLAASLSTR+EVEYIALSR+FELQDSGSSLLPK+GNSLTVLDVLEGR+GPALINIQEYPIER+IIDGLTGEK+IILDNLQAK+ISSDQLSSEHLSSAVEQK+LSQYPNENLHSAVTK+LVVDVSGSMYR+NVLPVLNNLLENR+QYGPNVPEPILQK+RGELEPQLGSPQQKPK+SLADQGIINYPYSTR+TLILEGLEK+VNAGTLAVLQR+VPNVPQEALDK
648d	sp|A6NHL2-2|TBAL3_HUMAN sp|A6NHL2|TBAL3_HUMAN	0.9013	Isoform of A6NHL2, Isoform 2 of Tubulin alpha chain-like 3 OS=Homo sapiens GN=TUBAL3;Tubulin alpha chain-like 3 OS=Homo sapiens GN=TUBAL3 PE=1 SV=2	17.0	23	0.05	EDAANNYAR+FDLMYAK+LDHKFDLMYAK+LVVQVVSSITASLR+SFGGGTGSGFTSLLMER+VGINNRPPTVMPGGDLAK
528a	sp|Q3ZCQ8-2|TIM50_HUMAN sp|Q3ZCQ8|TIM50_HUMAN	1.0000	Isoform of Q3ZCQ8, Isoform 2 of Mitochondrial import inner membrane translocase subunit TIM50 OS=Homo sapiens GN=TIMM50;Mitochondrial import inner membrane translocase subunit TIM50 OS=Homo sapiens GN=TIMM50 PE=1 SV=2	32.0	22	0.21	APDQAAEIGSR+AQGPQQQPGSEGPSYAK+IPDEFDNDPILVQQLR+LQPYNGVALRPWDGNSDDR+QNLFLGSLTSR+RAPDQAAEIGSR+TIALNGVEDVR+TVLEHYALEDDPLAAFK+VLLDLSAFLK
276a	sp|P0CG47|UBB_HUMAN sp|P0CG48|UBC_HUMAN sp|P62979|RS27A_HUMAN sp|P62987|RL40_HUMAN tr|B4DV12|B4DV12_HUMAN tr|F5GXK7|F5GXK7_HUMAN tr|F5GYU3|F5GYU3_HUMAN tr|F5H265|F5H265_HUMAN tr|F5H2Z3|F5H2Z3_HUMAN tr|F5H388|F5H388_HUMAN tr|F5H6Q2|F5H6Q2_HUMAN tr|F5H747|F5H747_HUMAN tr|J3QKN0|J3QKN0_HUMAN tr|J3QS39|J3QS39_HUMAN tr|J3QTR3|J3QTR3_HUMAN tr|Q5PY61|Q5PY61_HUMAN tr|Q96C32|Q96C32_HUMAN	1.0000	Polyubiquitin-B OS=Homo sapiens GN=UBB PE=1 SV=1;Polyubiquitin-C OS=Homo sapiens GN=UBC PE=1 SV=3;Ubiquitin-40S ribosomal protein S27a OS=Homo sapiens GN=RPS27A PE=1 SV=2;Ubiquitin-60S ribosomal protein L40 OS=Homo sapiens GN=UBA52 PE=1 SV=2;Isoform of P0CG47, Polyubiquitin-B OS=Homo sapiens GN=UBB PE=1 SV=1;Isoform of P0CG48, Polyubiquitin-C (Fragment) OS=Homo sapiens GN=UBC PE=1 SV=2;Isoform of…	64.4	22	0.19	EGIPPDQQR+ESTLHLVLR+IQDKEGIPPDQQR+TITLEVEPSDTIENVK+TITLEVEPSDTIENVKAK+TLSDYNIQK
211a	sp|O43852-3|CALU_HUMAN sp|O43852|CALU_HUMAN	1.0000	Isoform of O43852, Isoform 3 of Calumenin OS=Homo sapiens GN=CALU;Calumenin OS=Homo sapiens GN=CALU PE=1 SV=2	54.0	22	0.13	DGFVTVDELK+DIVVQETMEDIDK+DWILPSDYDHAEAEAR+EEFTAFLHPEEYDYMK+EEIVDKYDLFVGSQATDFGEALVR+EQFVEFR+GHDLNEDGLVSWEEYK+HLVYESDQNK+IDGDKDGFVTVDELK+MADKDGDLIATK+TFDQLTPEESK+VHNDAQSFDYDHDAFLGAEEAK+WIYEDVER+YDLFVGSQATDFGEALVR
173a	sp|ALBU_BOVIN|	1.0000	sp ALBU_BOVIN	22.6	22	0.22	AEFVEVTK+DAFLGSFLYEYSR+DAIPENLPPLTADFAEDK+HLVDEPQNLIK+HPEYAVSVLLR+HPYFYAPELLYYANK+KVPQVSTPTLVEVSR+LGEYGFQNALIVR+LVNELTEFAK+LVTDLTK+QTALVELLK+VPQVSTPTLVEVSR+YLYEIAR
715a	sp|Q9UHB6-4|LIMA1_HUMAN sp|Q9UHB6|LIMA1_HUMAN	1.0000	Isoform of Q9UHB6, Isoform 4 of LIM domain and actin-binding protein 1 OS=Homo sapiens GN=LIMA1;LIM domain and actin-binding protein 1 OS=Homo sapiens GN=LIMA1 PE=1 SV=1	30.0	21	0.19	ADHPPAEVTSHAASGAK+ELSVEEQIK+ETPHSPGVEDAPIAK+GWSMSEQSEESVGGR+IAWPPPTELGSSGSALEEGIK+ISANENSLAVR+ISENSYSLDDLEIGPGQLSSSTFDSEK+KISENSYSLDDLEIGPGQLSSSTFDSEK+NENEEILERPAQLANAR+QSSSTNYTNELK+SEVQQPVHPKPLSPDSR+SLNWSSFVDNTFAEEFTTQNQK+SPPEALVQGR+SRPFTVAASFQSTSVK+VGVLAASMEAK+YNVPLNR
274d	sp|P13645|K1C10_HUMAN	1.0000	Keratin, type I cytoskeletal 10 OS=Homo sapiens GN=KRT10 PE=1 SV=6	25.0	21	0.16	ALEESNYELEGK+DAEAWFNEK+EELAYLK+ELTTEIDNNIEQISSYK+LAADDFR+LASYLDK+LENEIQTYR+NVSTGDVNVEMNAAPGVDLTQLLNNMR+SLLEGEGSSGGGGR+SQYEQLAEQNR+VLDELTLTK+VTMQNLNDR+YENEVALR
229a	sp|O75643|U520_HUMAN	1.0000	U5 small nuclear ribonucleoprotein 200 kDa helicase OS=Homo sapiens GN=SNRNP200 PE=1 SV=2	10.2	21	0.19	DLIPYLEK+DTLGLFLR+EEEVTGPVIAPLFPQK+GPVLEALVAR+HLILPEK+IVALSSSLSNAK+LDLVHTAALMLDK+LYDLNHNEIGELIR+NALLQLTDSQIADVAR+NSAFESLYQDK+SGGPVVVLVQLER+SLVQEMVGSFGK+SPTLYGISHDDLK+TLVEDLFADK+VELTITPDFQWDEK+VFSLSSEFK+VVLLTGETSTDLK+YPPPTELLDLQPLPVSALR
492a	sp|Q13813-3|SPTN1_HUMAN sp|Q13813|SPTN1_HUMAN	1.0000	Isoform of Q13813, Isoform 3 of Spectrin alpha chain, non-erythrocytic 1 OS=Homo sapiens GN=SPTAN1;Spectrin alpha chain, non-erythrocytic 1 OS=Homo sapiens GN=SPTAN1 PE=1 SV=3	10.7	20	0.18	DLIGVQNLLK+DLSSVQTLLTK+EAALTSEEVGADLEQVEVLQK+EAFLNTEDKGDSLDSVEALIK+EAIVTSEELGQDLEHVEVLQK+ELPTAFDYVEFTR+HQLLEADISAHEDR+LFGAAEVQR+LIQEQHPEEELIK+LIQSHPESAEDLQEK+LLVGSEDYGR+LQQSHPLSATQIQVK+LQTASDESYKDPTNIQSK+QGFVPAAYVK+QWELLLEK+SLQQLAEER+SSLSSAQADFNQLAELDR+TATDEAYKDPSNLQGK+VLETAEDIQER
443a	sp|P62258-2|1433E_HUMAN sp|P62258|1433E_HUMAN	1.0000	Isoform of P62258, Isoform SV of 14-3-3 protein epsilon OS=Homo sapiens GN=YWHAE;14-3-3 protein epsilon OS=Homo sapiens GN=YWHAE PE=1 SV=1	46.8	20	0.12	AAFDDAIAELDTLSEESYK+AASDIAMTELPPTHPIR+DSTLIMQLLR+EAAENSLVAYK+HLIPAANTGESK+IISSIEQK+NLLSVAYK+VAGMDVELTVEER+YLAEFATGNDR
416a	sp|P55011-3|S12A2_HUMAN sp|P55011|S12A2_HUMAN	1.0000	Isoform of P55011, Isoform 2 of Solute carrier family 12 member 2 OS=Homo sapiens GN=SLC12A2;Solute carrier family 12 member 2 OS=Homo sapiens GN=SLC12A2 PE=1 SV=1	17.3	20	0.18	AAAAAAAAAAAAAAAGAGAGAK+AFYAPVHADDLR+DAVVTYTAESK+DLPPILLVR+DVVVSVEYSK+EGLDISHLQGQEELLSSQEK+EPFEDGFANGEESTPTR+FQVDLVSENAGR+GPIVPLNVADQK+IDFSDIMVLGDINTKPK+ITDNELELYK+LLEASTQFQK+SEIFNENFGPDFR+TFGHNTMDAVPR+VELPGTAVPSVPEDAAPASR
379a	sp|P46821|MAP1B_HUMAN	1.0000	Microtubule-associated protein 1B OS=Homo sapiens GN=MAP1B PE=1 SV=2	12.5	20	0.20	AAEAGGAEEQYGFLTTPTK+AVLDALLEGK+DIKPQLELIEDEEK+DLTGQVPTPVVK+ESSPLYSPTFSDSTSAVK+ITSFPESEGYSYETSTK+LFVSRHSARFSPEVPGQK+LGDVSPTQIDVSQFGSFK+NLISPDLGVVFLNVPENLK+NVDVEFFK+SPPLIGSESAYESFLSADDK+SPSDSGYSYETIGK+SSYYVVSGNDPAAEEPSR+SVNFSLTPNEIK+TLEVVSPSQSVTGSAGHTPYYQSPTDEK+TPEEGGYSYDISEK+TPGDFSYAYQKPEETTR+TTSPPEVSGYSYEK+VLFPGNSTQYNILEGLEK
353a	sp|P35998|PRS7_HUMAN	1.0000	26S protease regulatory subunit 7 OS=Homo sapiens GN=PSMC2 PE=1 SV=3	38.1	20	0.20	ALDEGDIALLK+ESDTGLAPPALWDLAADK+EVVETPLLHPER+FDDGAGGDNEVQR+FVNLGIEPPK+FVVDLSDQVAPTDIEEGMR+GVLLFGPPGTGK+IEFSLPDLEGR+KIEFSLPDLEGR+QTLQSEQPLQVAR+QVEDDIQQLLK+TMLELINQLDGFDPR+VIGSELVQK+YQIHIPLPPK
323a	sp|P25705|ATPA_HUMAN	1.0000	ATP synthase subunit alpha, mitochondrial OS=Homo sapiens GN=ATP5A1 PE=1 SV=1	29.3	20	0.20	AVDSLVPIGR+EAYPGDVFYLHSR+GMSLNLEPDNVGVVVFGNDK+HALIIYDDLSK+ILGADTSVDLEETGR+NVQAEEMVEFSSGLK+QMSLLLR+STVAQLVK+TGAIVDVPVGEELLGR+TGTAEMSSILEER+TSIAIDTIINQK+VLSIGDGIAR+VVDALGNAIDGK
292a	sp|P14923|PLAK_HUMAN	1.0000	Junction plakoglobin OS=Homo sapiens GN=JUP PE=1 SV=3	28.1	20	0.19	AAMIVNQLSK+ALMGSPQLVAAVVR+EAADAIDAEGASAPLMELLHSR+EGLLAIFK+HVAAGTQQPYTDGVR+LAEPSQLLK+LIILANGGPQALVQIMR+LLNDEDPVVVTK+LLNQPNQWPLVK+LVQLLVK+QEGLESVLK+SAIVHLINYQDDAELATR+SGGIPALVR+TMQNTSDLDTAR+TTTYTQGVPPSQGDLEYQMSTTAR+VSVELTNSLFK
274c	sp|P35527|K1C9_HUMAN	1.0000	Keratin, type I cytoskeletal 9 OS=Homo sapiens GN=KRT9 PE=1 SV=3	39.0	20	0.18	DIENQYETQITQIEHEVSSSGQEVQSSAK+DQIVDLTVGNNK+EEMSQLTGQNSGDVNVEINVAPGK+EIETYHNLLEGGQEDFESSGAGK+FEMEQNLR+FSSSSGYGGGSSR+GGGGSFGYSYGGGSGGGFSASSLGGGFGGGSR+HGVQELEIELQSQLSK+LASYLDK+MTLDDFR+NYSPYYNTIDDLK+QEYEQLIAK+QGVDADINGLR+SGGGGGGGLGSGGSIR+TLLDIDNTR+VQALEEANNDLENK
739a	sp|Q9Y265|RUVB1_HUMAN	1.0000	RuvB-like 1 OS=Homo sapiens GN=RUVBL1 PE=1 SV=1	36.4	19	0.19	ALESSIAPIVIFASNR+AQTEGINISEEALNHLGEIGTK+AVLLAGPPGTGK+GTEDITSPHGIPLDLLDR+LDPSIFESLQK+QAASGLVGQENAR+TALALAIAQELGSK+TEVLMENFR+TISHVIIGLK+TMLYTPQEMK+VEAGDVIYIEANSGAVK+YSVQLLTPANLLAK
619a	sp|Q96EY1-2|DNJA3_HUMAN sp|Q96EY1|DNJA3_HUMAN	1.0000	Isoform of Q96EY1, Isoform 2 of DnaJ homolog subfamily A member 3, mitochondrial OS=Homo sapiens GN=DNAJA3;DnaJ homolog subfamily A member 3, mitochondrial OS=Homo sapiens GN=DNAJA3 PE=1 SV=2	18.8	19	0.17	EDYYQILGVPR+EIFITFR+FSQLAEAYEVLSDEVK+GGPTVDPEELFR+QYDAYGSAGFDPGASGSQHSYWK+VMIPVPAGVEDGQTVR
288b	sp|Q15029-2|U5S1_HUMAN sp|Q15029-3|U5S1_HUMAN sp|Q15029|U5S1_HUMAN	1.0000	Isoform of Q15029, Isoform 2 of 116 kDa U5 small nuclear ribonucleoprotein component OS=Homo sapiens GN=EFTUD2;Isoform of Q15029, Isoform 3 of 116 kDa U5 small nuclear ribonucleoprotein component OS=Homo sapiens GN=EFTUD2;116 kDa U5 small nuclear ribonucleoprotein component OS=Homo sapiens GN=EFTUD2 PE=1 SV=1	20.4	19	0.17	AFIPAIDSFGFETDLR+FFDDPMLLELAK+FNTTSVIK+GGGQIIPTAR+GHVTQDAPIPGSPLYTIK+GLSEDVSISK+GNEEAQIFRPLK+IAVEPVNPSELPK+ILAQVVGDVDTSLPR+ITMIAEPLEK+IYADTFGDINYQEFAK+LGEFFQTK+SFVEFILEPLYK+VLSGTIHAGQPVK+VPAGNWVLIEGVDQPIVK
200a	sp|O43175|SERA_HUMAN	1.0000	D-3-phosphoglycerate dehydrogenase OS=Homo sapiens GN=PHGDH PE=1 SV=4	22.7	19	0.18	AGTGVDNVDLEAATR+DLPLLLFR+GGIVDEGALLR+GTIQVITQGTSLK+ILQDGGLQVVEK+QADVNLVNAK+QIPQATASMK+TLGILGLGR+TQTSDPAMLPTMIGLLAEAGVR+VTADVINAAEK
759a	sp|Q9Y5V3-2|MAGD1_HUMAN sp|Q9Y5V3|MAGD1_HUMAN	1.0000	Isoform of Q9Y5V3, Isoform 2 of Melanoma-associated antigen D1 OS=Homo sapiens GN=MAGED1;Melanoma-associated antigen D1 OS=Homo sapiens GN=MAGED1 PE=1 SV=3	20.6	18	0.17	APLAAGTWR+APTADTQTQNVNQAK+ASEAVLWEALR+EYTDVYPEIIER+FIAEVQK+GPNAAYDFSQAATTGELAANK+IPFTFWAR+MATSQADIETDPGISEPDGATAQTSADGSQAQNLESR+VGPNATYNFSQSLNANDLANSRPK+VPNSNPPEYEFLWGLR
606a	sp|Q93008-1|USP9X_HUMAN sp|Q93008|USP9X_HUMAN	1.0000	Isoform of Q93008, Isoform 2 of Probable ubiquitin carboxyl-terminal hydrolase FAF-X OS=Homo sapiens GN=USP9X;Probable ubiquitin carboxyl-terminal hydrolase FAF-X OS=Homo sapiens GN=USP9X PE=1 SV=3	7.1	18	0.17	ALTLQDLDNIWAAQAGK+AQENYEGSEEVSPPQTK+DDVFGYPQQFEDKPALSK+DGLTISFTK+ELDMEPYTVAGVAK+ELLAFQTSEK+FNDYFEFPR+GWLVDLINK+LAQQISDEASR+LEGDNVNPESQLIQQSEQSESETAGSTK+LIGQLNLK+LLQISSFNGK+LYSVVSQLIR+VVIQSNDDIASR+WVVPVLPK
462a	sp|Q02978|M2OM_HUMAN tr|I3L1P8|I3L1P8_HUMAN	1.0000	Mitochondrial 2-oxoglutarate/malate carrier protein OS=Homo sapiens GN=SLC25A11 PE=1 SV=3;Isoform of Q02978, Mitochondrial 2-oxoglutarate/malate carrier protein (Fragment) OS=Homo sapiens GN=SLC25A11 PE=1 SV=1	40.9	18	0.18	AVIGMTAGATGAFVGTPAEVALIR+AVVVNAAQLASYSQSK+EEGVLTLWR+GIYTGLSAGLLR+LGIYTVLFER+LTGADGTPPGFLLK+NGLDVLFK+NVFNALIR+TSFHALTSILK+YEGFFSLWK
441b	sp|P62191|PRS4_HUMAN	1.0000	26S protease regulatory subunit 4 OS=Homo sapiens GN=PSMC1 PE=1 SV=1	33.4	18	0.15	APQETYADIGGLDNQIQEIK+AVANQTSATFLR+GVILYGPPGTGK+IEFPLPDEK+IETLDPALIRPGR+KQEGTPEGLYL+KYEPPVPTR+MTLADDVTLDDLIMAK+TMLELLNQLDGFDSR+VAEEHAPSIVFIDEIDAIGTK+VVGSELIQK
389a	sp|P49411|EFTU_HUMAN	1.0000	Elongation factor Tu, mitochondrial OS=Homo sapiens GN=TUFM PE=1 SV=2	34.1	18	0.17	AEAGDNLGALVR+DPELGLK+EHLLLAR+ELLTEFGYK+GITINAAHVEYSTAAR+GTVVTGTLER+IILPPEK+LLDAVDTYIPVPAR+QIGVEHVVVYVNK+TIGTGLVTNTLAMTEEEK+TTLTAAITK+TVVTGIEMFHK+VEAQVYILSK+YEEIDNAPEER
278b	sp|Q13332-2|PTPRS_HUMAN sp|Q13332-3|PTPRS_HUMAN sp|Q13332-4|PTPRS_HUMAN sp|Q13332-6|PTPRS_HUMAN sp|Q13332|PTPRS_HUMAN	1.0000	Isoform of Q13332, Isoform PTPS-MEA of Receptor-type tyrosine-protein phosphatase S OS=Homo sapiens GN=PTPRS;Isoform of Q13332, Isoform PTPS-MEB of Receptor-type tyrosine-protein phosphatase S OS=Homo sapiens GN=PTPRS;Isoform of Q13332, Isoform PTPS-MEC of Receptor-type tyrosine-protein phosphatase S OS=Homo sapiens GN=PTPRS;Isoform of Q13332, Isoform 2 of Receptor-type tyrosine-protein phosphata…	10.6	18	0.14	AALEYLGSFDHYAT+AYIATQGPLAETTEDFWR+GVEGSDYINASFIDGYR+ITTVAHTEVGPGPESSPVVVR+LAQVEPGEHVTGMELEFK+SGEGFIDFIGQVHK+SPQGLGAFTPVVR+TFDPTTSYVVEDLKPNTEYAFR+VILQPIEGIMGSDYINANYVDGYR+VLAFTSVGDGPLSDPIQVK+YANVIAYDHSR+YEGVVDIFQTVK
262d	sp|P35908|K22E_HUMAN	1.0000	Keratin, type II cytoskeletal 2 epidermal OS=Homo sapiens GN=KRT2 PE=1 SV=2	25.7	18	0.12	FASFIDK+FLEQQNQVLQTK+GFSSGSAVVSGGSR+GGGFGGGSSFGGGSGFSGGGFGGGGFGGGR+IEISELNR+LNDLEEALQQAK+NLDLDSIIAEVK+TAAENDFVTLK+TSQNSELNNMQDLVEDYKK+VDLLNQEIEFLK+YEDEINK+YEDEINKR+YEELQVTVGR+YLDGLTAER
244a	sp|O95714|HERC2_HUMAN	1.0000	E3 ubiquitin-protein ligase HERC2 OS=Homo sapiens GN=HERC2 PE=1 SV=2	4.6	18	0.17	AAGPEPQALDEFTSLLIADDTR+ADFLSNDDYAVYVR+ALSFTGSALAALVK+DFVIQVLDK+EIDEQEANASTFHR+EQQALAVQSATTTLSALR+LFLDEVAK+LGLGISSGTVPIPR+LLTTEFGQSININR+LSSQPVVVESSHPYTDDTSTSGTVK+SAQGTSAPLLPLLQR+SASLDLLLR+SILDSWVWGK+VIGELGEDGWIR+VVVDLLK+YLTLPQDNELAIDLR
211b	sp|O43852-2|CALU_HUMAN sp|O43852-4|CALU_HUMAN	1.0000	Isoform of O43852, Isoform 2 of Calumenin OS=Homo sapiens GN=CALU;Isoform of O43852, Isoform 4 of Calumenin OS=Homo sapiens GN=CALU	46.3	18	0.09	DIVVQETMEDIDK+DWILPSDYDHAEAEAR+EEFTAFLHPEEYDYMK+EEIVDKYDLFVGSQATDFGEALVR+EQFVEFR+HLVYESDQNK+IDADKDGFVTEGELK+MADKDGDLIATK+TFDQLTPEESK+VHNDAQSFDYDHDAFLGAEEAK+YDLFVGSQATDFGEALVR
722a	sp|Q9UJS0-2|CMC2_HUMAN sp|Q9UJS0|CMC2_HUMAN	1.0000	Isoform of Q9UJS0, Isoform 2 of Calcium-binding mitochondrial carrier protein Aralar2 OS=Homo sapiens GN=SLC25A13;Calcium-binding mitochondrial carrier protein Aralar2 OS=Homo sapiens GN=SLC25A13 PE=1 SV=2	29.2	17	0.14	ASFANEDGQVSPGSLLLAGAIAGMPAASLVTPADVIK+DLGFFGIYK+GEVTFEDVK+GLIPQLIGVAPEK+IAPLEEGTLPFNLAEAQR+INLPAPNPDHVGGYK+IYSTLAGTR+LAVATFAGIENK+LQVAGEITTGPR+LTVNDFVR+NGEFFMSPNDFVTR+STGSFVGELMYK+TVELLSGVVDQTK+VTAIDFR+YEGFFGLYR+YLNIFGESQPNPK
691a	sp|Q9NTJ3|SMC4_HUMAN	1.0000	Structural maintenance of chromosomes protein 4 OS=Homo sapiens GN=SMC4 PE=1 SV=2	12.5	17	0.17	DTLVADNLDQATR+ELEANVLATAPDK+IFNLSGGEK+LHNTIVEINNHK+LIEQEEYLNVQVK+LPQTEQELK+MTEIQTPENTPR+NPDSITNQIALLEAR+NTNAAEESLPEIQK+QNIGVATFIGLDK+SNNIINETTTR+TESPATAAETASEELDNR+VLDAIIQEK
413a	sp|P53618|COPB_HUMAN	1.0000	Coatomer subunit beta OS=Homo sapiens GN=COPB1 PE=1 SV=3	16.9	17	0.16	EAELLEPLMPAIR+EAGELKPEEEITVGPVQK+EDQFQLSLLAAMGNTQR+FVLPLQDHTIK+LVEKPSPLTLAPHDFANIK+NVTVQPDDPISFMQLTAK+SLGEIPIVESEIK+SLGEIPIVESEIKK+TLQLALDLVSSR+VLQDLVMDILR+VLSTPDLEVR+YEAAGTLVTLSSAPTAIK
380a	sp|P46939-2|UTRO_HUMAN sp|P46939|UTRO_HUMAN	1.0000	Isoform of P46939, Isoform 2 of Utrophin OS=Homo sapiens GN=UTRN;Utrophin OS=Homo sapiens GN=UTRN PE=1 SV=2	7.1	17	0.16	ALGNSEEATMLQHR+AQVSLNVLNDLAK+ELGQTLIDGGILDDIISEK+IIADLEEEQR+IQLQEDINAYFK+LEDSSNQVTQAVAK+LEPQSMVWLPVLHR+LLDLLEGLTGTSLPK+LLDPEDVAVQLPDKK+LLQVSVDDR+LVSELDDANLQVENVR+MTELFQSLADLNNVR+QLGEVAAFGGSNIEPSVR+SNIVTVGDVEEINK+TSEISIPADLDK+TVNDLSSQLSPLDLHPSLK+VLYNDLGAQVTEGK
344a	sp|P30876|RPB2_HUMAN tr|C9J2Y9|C9J2Y9_HUMAN	1.0000	DNA-directed RNA polymerase II subunit RPB2 OS=Homo sapiens GN=POLR2B PE=1 SV=1;Isoform of P30876, DNA-directed RNA polymerase OS=Homo sapiens GN=POLR2B PE=1 SV=2	13.3	17	0.17	AGVSQVLNR+GEIGDATPFNDAVNVQK+GFDQEEVFEKPTR+GPIQILNR+ISNLLSDYGYHLR+ITSQIFIGPTYYQR+IVATLPYIK+IVEDAPPIDLQAEAQHASGEVEEPPR+QEVPIIIVFR+TSETGIVDQVMVTLNQEGYK+TVTLPENEDELESTNR
315a	sp|P22695|QCR2_HUMAN	1.0000	Cytochrome b-c1 complex subunit 2, mitochondrial OS=Homo sapiens GN=UQCRC2 PE=1 SV=3	26.3	17	0.16	ATAAPAGAPPQPQDLEFTK+LPNGLVIASLENYSPVSR+MALIGLGVSHPVLK+QVAEQFLNMR+SMAASGNLGHTPFVDEL+TIAQGNLSNTDVQAAK+WEVADLQPQLK+YEDFSNLGTTHLLR
257a	sp|P04844-2|RPN2_HUMAN sp|P04844|RPN2_HUMAN	1.0000	Isoform of P04844, Isoform 2 of Dolichyl-diphosphooligosaccharide--protein glycosyltransferase subunit 2 OS=Homo sapiens GN=RPN2;Dolichyl-diphosphooligosaccharide--protein glycosyltransferase subunit 2 OS=Homo sapiens GN=RPN2 PE=1 SV=3	23.9	17	0.17	EETVLATVQALQTASHLSQQADLR+FELDTSER+FPEEEAPSTVLSQNLFTPK+LMDHVGTEPSIK+LQVTNVLSQPLTQATVK+SIVEEIEDLVAR+TGQEVVFVAEPDNK+TSFTPVGDVFELNFMNVK+YHVPVVVVPEGSASDTHEQAILR
239a	sp|O95163|ELP1_HUMAN	1.0000	Elongator complex protein 1 OS=Homo sapiens GN=IKBKAP PE=1 SV=3	16.4	17	0.17	DFEPILEQQIHQDDFGESK+INLNLIYDHNPK+IQFENNEDQDVNPLK+IVTVVPQDTK+LDIIETNVKPSILEAQK+SNDLAVLDASNQISVYK+SVGDNSSDLSNVAVIDGNR+SVVLQLADGQIFK+TLQAGLSSNHVSHGEVLR+TMYPAPVTSSVYLSR+TMYPAPVTSSVYLSRDPDGNKIDLVCDAMR+TSVPVLDAELFIPPK+VFLGNVETFIK+VHELQGNAPSDPDAVSAEEALK
209a	sp|O43795-2|MYO1B_HUMAN sp|O43795|MYO1B_HUMAN tr|E9PDF6|E9PDF6_HUMAN	1.0000	Isoform of O43795, Isoform 2 of Unconventional myosin-Ib OS=Homo sapiens GN=MYO1B;Unconventional myosin-Ib OS=Homo sapiens GN=MYO1B PE=1 SV=3;Isoform of O43795, Unconventional myosin-Ib OS=Homo sapiens GN=MYO1B PE=1 SV=1	13.8	17	0.16	ALYPSSVGQPFQGAYLEINK+EQLLQSNPVLEAFGNAK+GDPLGGVISNYLLEK+IFLLTNNNLLLADQK+IYEFTLQR+LEASELFK+LEDLATLIQK+LFSWIVNR+LLQSNPVLEAFGNAK+SEVPLVDVTK+SSALVIQSYIR+VNGVDDAANFR+VSTTLNVAQAYYAR+YNYLSLDSAK
194a	sp|O14980|XPO1_HUMAN	1.0000	Exportin-1 OS=Homo sapiens GN=XPO1 PE=1 SV=1	14.3	17	0.16	AVGHPFVIQLGR+DTDSINLYK+EPEVLSTMAIIVNK+FLNVPMFR+LISGWVSR+LISTLIYK+LLSEEVFDFSSGQITQVK+MAKPEEVLVVENDQGEVVR+MAQEVLTHLK+QLLDFSQK+QLYLPMLFK+QMLPLNTNIR+YVVGLIIK+YYGLQILENVIK
703a	sp|Q9P035|HACD3_HUMAN	1.0000	Very-long-chain (3R)-3-hydroxyacyl-CoA dehydratase 3 OS=Homo sapiens GN=HACD3 PE=1 SV=2	22.9	16	0.15	FSFTLPYPVK+LESEGSPETLTNLR+QVNITVQK+RPLFLAPDFDR+VELSDVQNPAISITENVLHFK+VSQWWER+WLDESDAEMELR
686a	sp|Q9NNW5|WDR6_HUMAN tr|A0A087X295|A0A087X295_HUMAN	1.0000	WD repeat-containing protein 6 OS=Homo sapiens GN=WDR6 PE=1 SV=1;Isoform of Q9NNW5, WD repeat-containing protein 6 OS=Homo sapiens GN=WDR6 PE=1 SV=1	18.4	16	0.14	AGAGAPVVGSGSSGGGNAFTGLGPVSTLPSLHGK+DGAYYQLFVR+DGQLQPVLR+GSVLLFPSRPGLLK+ILSPSIMVSASIDQR+LDEYWDR+LFLLQDSGR+LGTPSLTLQAHSCGINSLHTLPTR+LLAGEGPDVLVYSLDFGGHLR+LLAVTDTGALYLYDVEVK+QAWVITGGDDSGIR+VHSFTHEAPNQR+VVPINTPTAAVDQTLFPGK
600a	sp|Q92621|NU205_HUMAN	1.0000	Nuclear pore complex protein Nup205 OS=Homo sapiens GN=NUP205 PE=1 SV=3	7.4	16	0.15	ASTEGVAIQGQQGTR+DLPSADSVQYR+DPPMFIPTPVDR+ENLFMDLLR+FTDELMEQGLTYK+LLDIEGLYSK+LLPEQLIK+LTAPEDVFSK+MLALALLDR+TLQSLLTPQPPLLK+VLVDSLVEDDR+YLYHGNTNPELAFESAK+YSFIQALVR
527a	sp|Q16891-2|MIC60_HUMAN	1.0000	Isoform of Q16891, Isoform 2 of MICOS complex subunit MIC60 OS=Homo sapiens GN=IMMT	22.1	16	0.16	AVDEAADALLK+GDTPASATAGDTLSVPAPAVQPEESLK+GVYSEETLR+LFEMVLGPAAYNVPLPK+LSQEQVDNFTLDINTAYAR+LSTDDLNSLIAHAHR+SEFEQNLSEK+TDHPEIGEGKPTPALSEEASSSSIR+TSSAETPTIPLGSAVEAIK+VVSQYHELVVQAR
526a	sp|Q16795|NDUA9_HUMAN	1.0000	NADH dehydrogenase [ubiquinone] 1 alpha subcomplex subunit 9, mitochondrial OS=Homo sapiens GN=NDUFA9 PE=1 SV=2	33.7	16	0.14	DAFPEAIIVKPSDIFGR+FGPIPLGSLGWK+FIHVSHLNANIK+IPQAIAQLSK+LPHLPGLEDLGIQATPLELK+MGSQVIIPYR+NFDFEDVFVK+SFAFVGPSR+VFEISPFEPWITR+VVQHSNVVINLIGR
351a	sp|P35606-2|COPB2_HUMAN sp|P35606|COPB2_HUMAN	1.0000	Isoform of P35606, Isoform 2 of Coatomer subunit beta' OS=Homo sapiens GN=COPB2;Coatomer subunit beta' OS=Homo sapiens GN=COPB2 PE=1 SV=2	16.8	16	0.15	AAESLADPTEYENLFPGLK+GSNNVALGYDEGSIIVK+IAYQLAVEAESEQK+LESTLNYGMER+LPEAAFLAR+QLAELAISK+QQALTVSTDPEHR+QYPLVTPNEER+STAQQELDGKPASPTPVIVASHTANK+TYLPSQVSR+VFNYNTLER
300a	sp|P17980|PRS6A_HUMAN tr|E9PM69|E9PM69_HUMAN tr|R4GNH3|R4GNH3_HUMAN	1.0000	26S protease regulatory subunit 6A OS=Homo sapiens GN=PSMC3 PE=1 SV=3;Isoform of P17980, 26S protease regulatory subunit 6A OS=Homo sapiens GN=PSMC3 PE=1 SV=1;Isoform of P17980, 26S protease regulatory subunit 6A OS=Homo sapiens GN=PSMC3 PE=1 SV=1	33.5	16	0.14	AMEVDERPTEQYSDIGGLDK+APSIIFIDELDAIGTK+DSYLILETLPTEYDSR+GVLMYGPPGTGK+MSTEEIIQR+QIQELVEAIVLPMNHK+QTYFLPVIGLVDAEK+TMLELLNQLDGFQPNTQVK+VDILDPALLR
264a	sp|P06493|CDK1_HUMAN tr|A0A024QZP7|A0A024QZP7_HUMAN	1.0000	Cyclin-dependent kinase 1 OS=Homo sapiens GN=CDK1 PE=1 SV=3;Isoform of P06493, Cyclin-dependent kinase 1 OS=Homo sapiens GN=CDK1 PE=1 SV=1	34.3	16	0.14	AFGIPIR+ALGTPNNEVWPEVESLQDYK+DLKPQNLLIDDK+IADFGLAR+IGEGTYGVVYK+LESEEEGVPSTAIR+MALNHPYFNDLDNQIK+NLDENGLDLLSK+SPEVLLGSAR
208b	sp|Q01082|SPTB2_HUMAN tr|A0A087WUZ3|A0A087WUZ3_HUMAN	1.0000	Spectrin beta chain, non-erythrocytic 1 OS=Homo sapiens GN=SPTBN1 PE=1 SV=2;Isoform of Q01082, Spectrin beta chain, non-erythrocytic 1 OS=Homo sapiens GN=SPTBN1 PE=1 SV=1	8.0	16	0.15	EIEELQSQAQALSQEGK+EIGQSVDEVEK+EQWANLEQLSAIR+EVDDLEQWIAER+IVSSSDVGHDEYSTQSLVK+LLEVLSGER+LNDGNEYLFQAK+LTTLELLEVR+LVSQDNFGFDLPAVEAATK+MLTAQDMSYDEAR+QALQDTLALYK+TALPAQSAATLPAR+TQTAIASEDMPNTLTEAEK+VQAVVAVAR
180a	sp|O00425|IF2B3_HUMAN	1.0000	Insulin-like growth factor 2 mRNA-binding protein 3 OS=Homo sapiens GN=IGF2BP3 PE=1 SV=2	18.3	16	0.15	IAPAEAPDAK+ILVPTQFVGAIIGK+IPVSGPFLVK+IQEILTQVK+ITISPLQELTLYNPER+LNGFQLENFTLK+MVIITGPPEAQFK+TVNELQNLSSAEVVVPR+VAYIPDEMAAQQNPLQQPR
732a	sp|Q9UNF1|MAGD2_HUMAN	1.0000	Melanoma-associated antigen D2 OS=Homo sapiens GN=MAGED2 PE=1 SV=2	21.8	15	0.15	ALEVSEDVK+AQETEAAPSQAPADEPEPESAAAQSQENQDTRPK+EAPATQASSTTQLTDTQVLAAENK+EYTDVYPEIIER+LITDEFVK+LQSSQEPEAPPPR+QNADPQAVTMPATETK+VPNSNPPEYEFFWGLR
650a	sp|Q9BSJ2-4|GCP2_HUMAN sp|Q9BSJ2|GCP2_HUMAN	1.0000	Isoform of Q9BSJ2, Isoform 3 of Gamma-tubulin complex component 2 OS=Homo sapiens GN=TUBGCP2;Gamma-tubulin complex component 2 OS=Homo sapiens GN=TUBGCP2 PE=1 SV=2	16.4	15	0.14	AASAPYFEVLEK+AELAAAAVGSSTTSINVPAAASK+IIDLLAR+LDFNGFYTER+LDGELGGQTLEHSTVLGLPAGAEER+LTEDKETLQYLQQNAK+NLDPLVYLLSK+QLGSVATGSTLQQSLELK+VLLDFLMEEK+WPLSLIINR+YTIVQQQIPSFLQK
638a	sp|Q96TA2-2|YMEL1_HUMAN sp|Q96TA2-3|YMEL1_HUMAN sp|Q96TA2|YMEL1_HUMAN	1.0000	Isoform of Q96TA2, Isoform 2 of ATP-dependent zinc metalloprotease YME1L1 OS=Homo sapiens GN=YME1L1;Isoform of Q96TA2, Isoform 3 of ATP-dependent zinc metalloprotease YME1L1 OS=Homo sapiens GN=YME1L1;ATP-dependent zinc metalloprotease YME1L1 OS=Homo sapiens GN=YME1L1 PE=1 SV=2	24.9	15	0.14	EIQIVLEGK+FDQSVDPEIIAR+GILLVGPPGTGK+GPTLGHVSLLPENDR+GTVGFSGAELENLVNQAALK+LAETQNIAPSFVK+LSPETQSAIEQEIR+NLAEALLTYETLDAK+QELQEVVEFLK+TGFAEGFLK+TTTGLDSAVDPVQMK+VAEELIFGTDHITTGASSDFDNATK
407a	sp|P52272-2|HNRPM_HUMAN sp|P52272|HNRPM_HUMAN tr|A0A087X0X3|A0A087X0X3_HUMAN	1.0000	Isoform of P52272, Isoform 2 of Heterogeneous nuclear ribonucleoprotein M OS=Homo sapiens GN=HNRNPM;Heterogeneous nuclear ribonucleoprotein M OS=Homo sapiens GN=HNRNPM PE=1 SV=3;Isoform of P52272, Heterogeneous nuclear ribonucleoprotein M OS=Homo sapiens GN=HNRNPM PE=1 SV=1	20.4	15	0.15	AFITNIPFDVK+GIGMGNIGPAGMGMEGIGFGINK+GNFGGSFAGSFGGAGGHAPGVAR+INEILSNALK+LGSTVFVANLDYK+MGLAMGGGGGASFDR+MGPAMGPALGAGIER+MGPLGLDHMASSIER+VGEVTYVELLMDAEGK
395a	sp|P50402|EMD_HUMAN	1.0000	Emerin OS=Homo sapiens GN=EMD PE=1 SV=1	46.5	15	0.14	APGAGLGQDR+GYNDDYYEESYFTTR+IFEYETQR+KEDALLYQSK+LSPPSSSAASSYSFSDLNSTR+SSLDLSYYPTSSSTSFMSSSSSSSSWLTR+TYGEPESAGPSR+YNIPHGPVVGSTR
320a	sp|P24928|RPB1_HUMAN tr|A0A0C4DGZ0|A0A0C4DGZ0_HUMAN	1.0000	DNA-directed RNA polymerase II subunit RPB1 OS=Homo sapiens GN=POLR2A PE=1 SV=2;Isoform of P24928, DNA-directed RNA polymerase OS=Homo sapiens GN=POLR2A PE=1 SV=1	12.0	15	0.14	AHNNELEPTPGNTLR+FGVEQPEGDEDLTK+INISQVIAVVGQQNVEGK+LLQFHVATMVDNELPGLPR+LVIVNGDDPLSR+MIVTPQSNRPVMGIVQDTLTAVR+NSINQVVQLR+TPSLTVFLLGQSAR+TVITPDPNLSIDQVGVPR+TYQDIQNTIK+YSPTSPTYSPTSPK+YSPTSPTYSPTSPVYTPTSPK+YSPTSPTYSPTTPK+YTPTSPSYSPSSPEYTPTSPK
313a	sp|P22087|FBRL_HUMAN	1.0000	rRNA 2'-O-methyltransferase fibrillarin OS=Homo sapiens GN=FBL PE=1 SV=2	30.8	15	0.14	DHAVVVGVYRPPPK+IVALNAHTFLR+LAAAILGGVDQIHIKPGAK+MQQENMKPQEQLTLEPYER+NLVPGESVYGEK+TNIIPVIEDAR+VSISEGDDKIEYR
262e	sp|P07197|NFM_HUMAN tr|E7EMV2|E7EMV2_HUMAN tr|E7ESP9|E7ESP9_HUMAN	1.0000	Neurofilament medium polypeptide OS=Homo sapiens GN=NEFM PE=1 SV=3;Isoform of P07197, Neurofilament medium polypeptide OS=Homo sapiens GN=NEFM PE=1 SV=1;Isoform of P07197, Neurofilament medium polypeptide OS=Homo sapiens GN=NEFM PE=1 SV=1	22.3	15	0.11	AQVQLDSDHLEEDIHR+DIEEASLVK+EEEPEAEEEEVAAK+EIEAEIQALR+EYQDLLNVK+FAGYIEK+GVVTNGLDLSPADEK+LLEGEETR+MALDIEIAAYR+QASHAQLGDAYDQEIR+SEMEEALTAITEELAVSMK+VQSLQDEVAFLR+VSGSPSSGFR
233a	sp|O94822-3|LTN1_HUMAN sp|O94822|LTN1_HUMAN	1.0000	Isoform of O94822, Isoform 3 of E3 ubiquitin-protein ligase listerin OS=Homo sapiens GN=LTN1;E3 ubiquitin-protein ligase listerin OS=Homo sapiens GN=LTN1 PE=1 SV=6	7.8	15	0.14	ETPDTLSDPQTVPEEER+FADEILESNKENEK+FLSTLLDSFSSSR+HALVTPWLK+LADISINYVNER+LMPELPQYDQDNLK+LMPENPTYAETAVEVPNKDPK+LPQSITNPK+MNITYDNLR+SIDDGELLHGILK+VFNIVDR
218a	sp|O60762|DPM1_HUMAN tr|H0Y368|H0Y368_HUMAN tr|Q5QPK2|Q5QPK2_HUMAN	1.0000	Dolichol-phosphate mannosyltransferase subunit 1 OS=Homo sapiens GN=DPM1 PE=1 SV=1;Isoform of O60762, Dolichol-phosphate mannosyltransferase subunit 1 (Fragment) OS=Homo sapiens GN=DPM1 PE=1 SV=1;Isoform of O60762, Dolichol-phosphate mannosyltransferase subunit 1 OS=Homo sapiens GN=DPM1 PE=1 SV=1	42.3	15	0.14	DVAEQLEK+EGNFDIVSGTR+FIPEFIR+GNGGVYGWDLK+LGGNEIVSFLK+LGLGTAYIHGMK+QLNYTIGEVPISFVDR+SFSESGINYEIIIIDDGSPDGTR+YSVLLPTYNER
209b	sp|O00159-2|MYO1C_HUMAN sp|O00159-3|MYO1C_HUMAN sp|O00159|MYO1C_HUMAN tr|F5H6E2|F5H6E2_HUMAN	1.0000	Isoform of O00159, Isoform 2 of Unconventional myosin-Ic OS=Homo sapiens GN=MYO1C;Isoform of O00159, Isoform 3 of Unconventional myosin-Ic OS=Homo sapiens GN=MYO1C;Unconventional myosin-Ic OS=Homo sapiens GN=MYO1C PE=1 SV=4;Isoform of O00159, Unconventional myosin-Ic OS=Homo sapiens GN=MYO1C PE=1 SV=1	13.2	15	0.14	DGTIDFTPGSELLITK+GDVVLQSDHVIETLTK+GEELLSPLNLEQAAYAR+LLQSNPVLEAFGNAK+LLSVEGSTLR+TFTWLVGK+TSFLLNLR+VLQALGSEPIQYAVPVVK+VNSININQGSITFAGGPGR+YLGLLENLR
196a	sp|O15031|PLXB2_HUMAN	1.0000	Plexin-B2 OS=Homo sapiens GN=PLXNB2 PE=1 SV=3	9.1	15	0.15	AITEIYLTR+AMTLQEAEAFVGAER+DTTHNLPEFIVK+FWVNILK+HALLEEENR+LFYEDGSGEKSFVASNDEGVATVGLVSSTGPGGDR+LQLEQQVATGPALDNK+LQQIAAALENK+SFVASNDEGVATVGLVSSTGPGGDR+VFFLPSK+VGVSQQPEDSQQDLPGER+YFFDFLDEQAEK+YYDEIINALEEDPAAQK
195a	sp|O15027-5|SC16A_HUMAN sp|O15027|SC16A_HUMAN tr|J3KNL6|J3KNL6_HUMAN	1.0000	Isoform of O15027, Isoform 5 of Protein transport protein Sec16A OS=Homo sapiens GN=SEC16A;Protein transport protein Sec16A OS=Homo sapiens GN=SEC16A PE=1 SV=3;Isoform of O15027, Protein transport protein Sec16A OS=Homo sapiens GN=SEC16A PE=1 SV=1	9.8	15	0.13	ADSGPTQPPLSLSPAPETK+AGSALPGFANSPAGSTSVVLVPPAHGTLVPDGNK+ELLLYGR+FANLTPSR+FGPGGQLIK+GGIGASENLENPPK+GLANPEPAPEPK+LLPSAPQTLPDGPLASPAR+LVLIGSNHSLPFLK+TLENPVNVYNPSHSDSLASQQSVASHPR+TVQAAPPALPGPPGAPVNMYSR+VLSSAASLPGSELPSSRPEGSQGGELSR
763a	sp|Q9Y6J9|TAF6L_HUMAN	1.0000	TAF6-like RNA polymerase II p300/CBP-associated factor-associated factor 65 kDa subunit 6L OS=Homo sapiens GN=TAF6L PE=1 SV=1	24.1	14	0.14	AVLGDDPQLMK+EGELYFPEDR+EVNLVELALATNIPK+FGTGQPAPTAPRPPGDK+GNLAPQGSVPSAVSSLTDDLLK+LFQTAFPAPYGPSPASR+LTVEDFNR+MPQLTASAIVSPHGDESPR+SVSHDLEQLHR+VALQDLQTNSK+VHVSYLDGK
673a	sp|Q9H6S0|YTDC2_HUMAN	1.0000	Probable ATP-dependent RNA helicase YTHDC2 OS=Homo sapiens GN=YTHDC2 PE=1 SV=2	10.4	14	0.12	AALVAGMYPNLVHVDR+APEPPPALIVR+APSKPWSQVDEATIR+CLDPILTIACTLAYR+EMFLEDILR+FQNMLEFQTPELLR+FSDFLLTK+GESEFDSFR+GNVFAVEAENR+IAVNIALER+IGQTIGYQIR+LSQSLGLVSK+SFDALNFVTMLK
631b	sp|Q9H0M0-3|WWP1_HUMAN sp|Q9H0M0|WWP1_HUMAN	1.0000	Isoform of Q9H0M0, Isoform 3 of NEDD4-like E3 ubiquitin-protein ligase WWP1 OS=Homo sapiens GN=WWP1;NEDD4-like E3 ubiquitin-protein ligase WWP1 OS=Homo sapiens GN=WWP1 PE=1 SV=1	13.4	14	0.12	FIDTGFSLPFYK+GEEGLDYGGIAR+LDLPPYK+LPLGGFAELMGSNGPQK+LQLQVTVSSAK+NQLQGAMQQFNQR+QQSGNANTETLPSGWEQR+SILEPDTSNSR+TQGLQNEEPLPEGWEIR
540a	sp|Q5VUA4|ZN318_HUMAN	1.0000	Zinc finger protein 318 OS=Homo sapiens GN=ZNF318 PE=1 SV=2	7.6	14	0.12	ASSLPSSAPAVK+ESSADLLLPPDIISK+FLDPEFR+FLYGDEEEDLK+GSIPAAQVPVQVSIPSLIR+ILSMLADSTSTQEK+ISAPELLLHSPAR+LESLEETNPEYAK+SSDTSSTSPLNSSASQEELHQDEGLVAAPIVSNSEKPIAK+TIGLDIGVAEISQLAAR+VAQILGINIFDK
518a	sp|Q15645|PCH2_HUMAN	1.0000	Pachytene checkpoint protein 2 homolog OS=Homo sapiens GN=TRIP13 PE=1 SV=2	26.6	14	0.12	AGTEPSDAIR+ELEMIGFIENNVSK+HSNVVILTTSNITEK+IQDLIDDK+KEDINLSVR+LSLLLNDISR+NVNSNLITWNR+NVQSVSIIDTELK+VVLLHGPPGTGK+VVNAVLTQIDQIK
443b	sp|P27348|1433T_HUMAN	1.0000	14-3-3 protein theta OS=Homo sapiens GN=YWHAQ PE=1 SV=1	33.1	14	0.06	AVTEQGAELSNEER+DSTLIMQLLR+NLLSVAYK+QTIDNSQGAYQEAFDISK+TAFDEAIAELDTLNEDSYK+YLIANATNPESK
374a	sp|P43686|PRS6B_HUMAN	1.0000	26S protease regulatory subunit 6B OS=Homo sapiens GN=PSMC4 PE=1 SV=2	25.1	14	0.13	ADTLDPALLRPGR+EAVELPLTHFELYK+IEFPLPDR+ILLELLNQMDGFDQNVNVK+LIFSTITSK+LQQELEFLEVQEEYIK+MNLSEEVDLEDYVARPDK+QIGIDPPR
262f	sp|P07196|NFL_HUMAN	1.0000	Neurofilament light polypeptide OS=Homo sapiens GN=NEFL PE=1 SV=3	24.9	14	0.11	DKEEAEEEEAAEEEEAAK+EYQDLLNVK+FASFIER+IDSLMDEISFLK+LLEGEETR+MALDIEIAAYR+QNADISAMQDTINK+SAYSSYSAPVSSSLSVR+SYSSSSGSLMPSLENLDLSQVAAISNDLK+VLEAELLVLR
240a	sp|O95347|SMC2_HUMAN	1.0000	Structural maintenance of chromosomes protein 2 OS=Homo sapiens GN=SMC2 PE=1 SV=2	12.8	14	0.13	ALEEELAGLK+ALNHEIEELEK+ASNLQDLVYK+ETYEALLAR+EVITAQDTVIK+FVDGVSTVAR+ILTTIEDLDQK+LNYEENKEESLLEK+LYNVVVDTEVTGK+TEVNGFDPLFNAITGLNGSGK+TILEEEITPTIQK+TVTLGGDVFDPHGTLSGGAR
206a	sp|O43592|XPOT_HUMAN	1.0000	Exportin-T OS=Homo sapiens GN=XPOT PE=1 SV=2	13.0	14	0.14	ALAYFEQLK+ASALQDMMR+DGPVGFADFVYK+DLQEFIPLINQITAK+ILMAIDSELVDR+LAQVSPELLLASVR+QLTVLSDQQK+QMNPFIEDILNR+VLVTVIQGAVEYPDPIAQK+YSELTTVQQQLIR
91	sp|Q6P5Z2|PKN3_HUMAN	1.0000	Serine/threonine-protein kinase N3 OS=Homo sapiens GN=PKN3 PE=1 SV=1	18.3	13	0.12	AAVPGYPQPSGTPVKPTALTGTLQVR+ALAEAQAQLQESSQK+EASDPATPSNFLPK+GELASEVLAVLK+ISSLEASGSPEPGPELLAEELQHR+LDNLLLDAQGFLK+LGAGEQDAEEIK+LYLPQEPTSEETPR+SPAAALASSPSEGWLR+TTNWQALLAR+VLLVQFK
87	sp|Q5TH69|BIG3_HUMAN	1.0000	Brefeldin A-inhibited guanine nucleotide-exchange protein 3 OS=Homo sapiens GN=ARFGEF3 PE=1 SV=3	8.2	13	0.11	AGGGDLLLPPSPK+GLAFILGAEGIK+GLSEGQVQLLLLR+LFIQSLEGLLPR+NLIDTLSTPLTGR+QLLNQILNAVK+SLSTAPVVQPLSIQDLVR+TITSAHTSSTSTSLESDSASPGVSDHGR+VAAPSSSPSAEAEYWR+VLETEAVDQPDVVQR+VSGIGGAANLYR+YSESNFSVDDQDLSR
86	sp|Q5T0W9|FA83B_HUMAN	1.0000	Protein FAM83B OS=Homo sapiens GN=FAM83B PE=1 SV=1	12.9	13	0.12	EGYVSHHNTPAQSFANR+EINAVVTPER+EVPDTPTNVQHLTDKPLPESIPK+FNTEQIQYR+IESSIQPTSNMPNTSINRPEIK+QFQPNQINENWK+SFPLFDNSK+SSLVFKPTLPEQK+VSDFLAEEEINYILK
633a	sp|Q96RT1-8|LAP2_HUMAN	1.0000	Isoform of Q96RT1, Isoform 8 of Protein LAP2 OS=Homo sapiens GN=ERBB2IP	11.8	13	0.11	AQIPEGDYLSYR+DFNLPEYDLNVEER+DLHGSQGSLALSVADRR+FDSNHNPEEPNIIR+GPTSGPQSAPQIYGPPQYNIQYSSSAAVK+LITNDTFQPEIMER+LQILELR+SATLLYDQPLQVFTGSSSSSDLISGTK+TLEELYLDANQIEELPK+TQDIVLGTSFLSINSK
559a	sp|Q7Z3U7-2|MON2_HUMAN sp|Q7Z3U7-5|MON2_HUMAN sp|Q7Z3U7-6|MON2_HUMAN sp|Q7Z3U7|MON2_HUMAN	1.0000	Isoform of Q7Z3U7, Isoform 2 of Protein MON2 homolog OS=Homo sapiens GN=MON2;Isoform of Q7Z3U7, Isoform 5 of Protein MON2 homolog OS=Homo sapiens GN=MON2;Isoform of Q7Z3U7, Isoform 6 of Protein MON2 homolog OS=Homo sapiens GN=MON2;Protein MON2 homolog OS=Homo sapiens GN=MON2 PE=1 SV=3	7.9	13	0.13	AGLTFNHDPPLSQNQR+DIIEQPVLVQGNSNR+DNITNNTAAATVR+EWGAEALTSLIK+IGSESTKPPITFDK+LQLLLLNPLK+NTEILAALK+QVVTVVFER+SFQEILQIVSPVR+VLSIGLPVAR+VTTPQEGYISR
516a	sp|Q15386|UBE3C_HUMAN	1.0000	Ubiquitin-protein ligase E3C OS=Homo sapiens GN=UBE3C PE=1 SV=3	11.7	13	0.10	HSSLFVK+LAYPETKPEVR+LIWLYQNLIK+LSPENEPDLK+MITGSMVPLLQVISR+QEVQGDGPFLDGINVTIR+QQTNTLLNLVWR+SFTNYSGGYSADHPVIK+VITNLVK+VTQLYVPASR+VVEGFTDEEK
512a	sp|Q15293|RCN1_HUMAN	1.0000	Reticulocalbin-1 OS=Homo sapiens GN=RCN1 PE=1 SV=1	36.0	13	0.12	AADLNGDLTATR+EIVVLETLEDIDK+EQFNEFR+HLVYESDK+HWILPQDYDHAQAEAR+IDNDGDGFVTTEELK+TFDQLTPDESK+VVRPDSELGERPPEDNQSFQYDHEAFLGK+YIFDNVAK
506a	sp|Q14974|IMB1_HUMAN	1.0000	Importin subunit beta-1 OS=Homo sapiens GN=KPNB1 PE=1 SV=2	15.5	13	0.11	AAVENLPTFLVELSR+GDQENVHPDVMLVQPR+LAATNALLNSLEFTK+LLETTDRPDGHQNNLR+SDYDMVDYLNELR+SNEILTAIIQGMR+VAAGLQIK+VAALQNLVK+VLANPGNSQVAR+VQHQDALQISDVVMASLLR
471a	sp|Q08380|LG3BP_HUMAN	1.0000	Galectin-3-binding protein OS=Homo sapiens GN=LGALS3BP PE=1 SV=1	19.0	13	0.13	ASHEEVEGLVEK+AVDTWSWGER+ELSEALGQIFDSQR+IDITLSSVK+IYTSPTWSAFVTDSSWSAR+RIDITLSSVK+SDLAVPSELALLK+YSSDYFQAPSDYR+YYPYQSFQTPQHPSFLFQDK
443c	sp|P63104|1433Z_HUMAN	1.0000	14-3-3 protein zeta/delta OS=Homo sapiens GN=YWHAZ PE=1 SV=1	25.3	13	0.05	DSTLIMQLLR+FLIPNASQAESK+GIVDQSQQAYQEAFEISK+NLLSVAYK+SVTEQGAELSNEER
409a	sp|P52597|HNRPF_HUMAN	1.0000	Heterogeneous nuclear ribonucleoprotein F OS=Homo sapiens GN=HNRNPF PE=1 SV=3	27.0	13	0.10	ATENDIYNFFSPLNPVR+HSGPNSADSANDGFVR+ITGEAFVQFASQELAEK+QSGEAFVELGSEDDVK+RYIGIVK+TEMDWVLK+VHIEIGPDGR+VTGEADVEFATHEEAVAAMSK
387a	sp|P49327|FAS_HUMAN tr|A0A0U1RQF0|A0A0U1RQF0_HUMAN	1.0000	Fatty acid synthase OS=Homo sapiens GN=FASN PE=1 SV=3;Isoform of P49327, Fatty acid synthase OS=Homo sapiens GN=FASN PE=4 SV=1	6.0	13	0.12	EDGLAQQQTQLNLR+FDASFFGVHPK+GTPLISPLIK+GVDLVLNSLAEEK+HGLYLPTR+LPEDPLLSGLLDSPALK+LQVVDQPLPVR+QEPLLIGSTK+SDEAVKPFGLK+SEGVVAVLLTK+VAAAVDLIIK+VLEALLPLK+VVVQVLAEEPEAVLK
273c	sp|P14625|ENPL_HUMAN	1.0000	Endoplasmin OS=Homo sapiens GN=HSP90B1 PE=1 SV=1	15.6	13	0.11	EEASDYLELDTIK+EESDDEAAVEEEEEEK+ELISNASDALDK+FAFQAEVNR+GVVDSDDLPLNVSR+LIINSLYK+LISLTDENALSGNEELTVK+NLLHVTDTGVGMTR+SGYLLPDTK+SILFVPTSAPR
265a	sp|P06576|ATPB_HUMAN	1.0000	ATP synthase subunit beta, mitochondrial OS=Homo sapiens GN=ATP5B PE=1 SV=3	21.2	13	0.12	AIAELGIYPAVDPLDSTSR+IMDPNIVGSEHYDVAR+IMNVIGEPIDER+IPVGPETLGR+LVLEVAQHLGESTVR+TIAMDGTEGLVR+VALTGLTVAEYFR+VALVYGQMNEPPGAR
256a	sp|P04843|RPN1_HUMAN	1.0000	Dolichyl-diphosphooligosaccharide--protein glycosyltransferase subunit 1 OS=Homo sapiens GN=RPN1 PE=1 SV=1	22.2	13	0.12	ALTSEIALLQSR+ATSFLLALEPELEAR+FPLFGGWK+FVDHVFDEQVIDSLTVK+GEDEEENNLEVR+IDHILDAL+LPVALDPGAK+NIEIDSPYEISR+SEDLLDYGPFR+TILPAAAQDVYYR+VTAEVVLAHLGGGSTSR
255a	sp|P04792|HSPB1_HUMAN	1.0000	Heat shock protein beta-1 OS=Homo sapiens GN=HSPB1 PE=1 SV=2	39.5	13	0.13	GPSWDPFR+LATQSNEITIPVTFESR+LFDQAFGLPR+VSLDVNHFAPDELTVK+YTLPPGVDPTQVSSSLSPEGTLTVEAPMPK
226a	sp|O75369-2|FLNB_HUMAN sp|O75369-8|FLNB_HUMAN sp|O75369-9|FLNB_HUMAN sp|O75369|FLNB_HUMAN	1.0000	Isoform of O75369, Isoform 2 of Filamin-B OS=Homo sapiens GN=FLNB;Isoform of O75369, Isoform 8 of Filamin-B OS=Homo sapiens GN=FLNB;Isoform of O75369, Isoform 9 of Filamin-B OS=Homo sapiens GN=FLNB;Filamin-B OS=Homo sapiens GN=FLNB PE=1 SV=2	7.1	13	0.11	EAGAGGLSIAVEGPSK+GAGIGGLGITVEGPSESK+IFFAGDTIPK+IGNLQTDLSDGLR+IPEINSSDMSAHVTSPSGR+LDVTILSPSR+LIALLEVLSQK+LPNNHIGISFIPR+LVSPGSANETSSILVESVTR+NTVELLVEDK+VLFASQEIPASPFR+VSYFPTVPGVYIVSTK+YGGELVPHFPAR
181a	sp|O00459|P85B_HUMAN	1.0000	Phosphatidylinositol 3-kinase regulatory subunit beta OS=Homo sapiens GN=PIK3R2 PE=1 SV=2	17.7	13	0.11	ALGATFGPLLLR+DGAPEPGLTLPDLPEQFSPPDVAPPLLVK+DTPDGTFLVR+EDSVEAVGAQLK+IQGEYTLTLR+LVEAIER+SFLLALPAPLVTPEASAEAR+TAIEAFNETIK+TATGFGFAEPYNLYGSLK
722b	sp|O75746|CMC1_HUMAN	1.0000	Calcium-binding mitochondrial carrier protein Aralar1 OS=Homo sapiens GN=SLC25A12 PE=1 SV=2	16.7	12	0.09	DLGIFGLYK+GLIPQLIGVAPEK+IAPLAEGALPYNLAELQR+IVQLLAGVADQTK+IYSTLAGTR+LATATFAGIENK+LQVAGEITTGPR+LTVNDFVR+SPSVAVVQPK+YEGFFGLYR
711a	sp|Q9UBS4|DJB11_HUMAN	1.0000	DnaJ homolog subfamily B member 11 OS=Homo sapiens GN=DNAJB11 PE=1 SV=1	25.7	12	0.12	DGMEYPFIGEGEPHVDGEPGDLR+EQLTEEAR+FQDLGAAYEVLSDSEK+GEGLPNFDNNNIK+KGEGLPNFDNNNIK+LALQLHPDR+QYDTYGEEGLK+TLEVEIEPGVR
641a	sp|Q99615-2|DNJC7_HUMAN sp|Q99615|DNJC7_HUMAN	1.0000	Isoform of Q99615, Isoform 2 of DnaJ homolog subfamily C member 7 OS=Homo sapiens GN=DNAJC7;DnaJ homolog subfamily C member 7 OS=Homo sapiens GN=DNAJC7 PE=1 SV=2	23.1	12	0.11	AVQFFVQALR+EALGDAQQSVR+EVGEAFTILSDPK+LAYELYTEALGIDPNNIK+MDSTNADALYVR+YDSGQDLDEEGMNMGDFDPNNIFK+YPEAQSVASDILR
631c	sp|Q96J02-2|ITCH_HUMAN sp|Q96J02|ITCH_HUMAN	1.0000	Isoform of Q96J02, Isoform 2 of E3 ubiquitin-protein ligase Itchy homolog OS=Homo sapiens GN=ITCH;E3 ubiquitin-protein ligase Itchy homolog OS=Homo sapiens GN=ITCH PE=1 SV=2	14.6	12	0.09	EFDPLGPLPPGWEK+FIDTGFSLPFYK+FIYGNQDLFATSQSK+FTVDGIPYFVDHNR+GLDYGGVAR+ITQWEDPR+LDLPPYK+LWVIFPGEEGLDYGGVAR+QPLTVIVTPVSK+SQLQGAMQQFNQR+TTTWQRPTLESVR
597a	sp|Q8WVX9|FACR1_HUMAN	1.0000	Fatty acyl-CoA reductase 1 OS=Homo sapiens GN=FAR1 PE=1 SV=1	22.9	12	0.12	ALAEYVVQQEGAK+APAFLYDIYLR+DAVQLNVIATR+HIDEVVYPPPVDPK+IIAINSELTQPK+LIGDRPNTYIYTK+NPLEQAFR+NVLLTGATGFLGK+VNSVYVLVR+YVLNEEMSGLPAAR
594a	sp|Q8TEX9-2|IPO4_HUMAN sp|Q8TEX9|IPO4_HUMAN	1.0000	Isoform of Q8TEX9, Isoform 2 of Importin-4 OS=Homo sapiens GN=IPO4;Importin-4 OS=Homo sapiens GN=IPO4 PE=1 SV=2	10.6	12	0.12	AQELQAVLGLS+ATEQLQIVLR+EDLQPVQIQSLETLGVLAR+EVMPLLLAYLK+GLEDPSQVVR+LLPVLLSTAQEADPEVR+QFAAVLTR+TLTTMAPYLSTEDVPLAR+VVPSYMQAVNR
569a	sp|Q86X29-4|LSR_HUMAN sp|Q86X29-5|LSR_HUMAN sp|Q86X29-6|LSR_HUMAN sp|Q86X29|LSR_HUMAN tr|S4R3V8|S4R3V8_HUMAN	1.0000	Isoform of Q86X29, Isoform 4 of Lipolysis-stimulated lipoprotein receptor OS=Homo sapiens GN=LSR;Isoform of Q86X29, Isoform 5 of Lipolysis-stimulated lipoprotein receptor OS=Homo sapiens GN=LSR;Isoform of Q86X29, Isoform 6 of Lipolysis-stimulated lipoprotein receptor OS=Homo sapiens GN=LSR;Lipolysis-stimulated lipoprotein receptor OS=Homo sapiens GN=LSR PE=1 SV=4;Isoform of Q86X29, Lipolysis-stim…	26.2	12	0.09	AATSGVPSIYAPSTYAH+DTDSSVASEVR+EEEEEAYYPPAPPPYSETDSQASR+ELANFDPSRPGPPSGR+GPALTPIR+LLEEAVR+SVDALDDLTPPSTAESGSR+TPPPPAMIPMGPAYNGYPGGYPGDVDR
556a	sp|Q7L5D6-2|GET4_HUMAN sp|Q7L5D6|GET4_HUMAN	1.0000	Isoform of Q7L5D6, Isoform 2 of Golgi to ER traffic protein 4 homolog OS=Homo sapiens GN=GET4;Golgi to ER traffic protein 4 homolog OS=Homo sapiens GN=GET4 PE=1 SV=1	22.6	12	0.12	AEVEVADELLENLAK+IGQLFFGVPPK+RDPMYNEYLDR+SSASVVFTTYTQK+VFSLMDPNSPER
446a	sp|P62333|PRS10_HUMAN tr|A0A087X2I1|A0A087X2I1_HUMAN	1.0000	26S protease regulatory subunit 10B OS=Homo sapiens GN=PSMC6 PE=1 SV=1;Isoform of P62333, 26S protease regulatory subunit 10B OS=Homo sapiens GN=PSMC6 PE=1 SV=1	26.2	12	0.11	ALQSVGQIVGEVLK+EVDPLVYNMSHEDPGNVSYSEIGGLSEQIR+EVIELPLTNPELFQR+IHIDLPNEQAR+LSDGFNGADLR+VALDMTTLTIMR+VVSSSIVDK
443d	sp|P31946-2|1433B_HUMAN sp|P31946|1433B_HUMAN	1.0000	Isoform of P31946, Isoform Short of 14-3-3 protein beta/alpha OS=Homo sapiens GN=YWHAB;14-3-3 protein beta/alpha OS=Homo sapiens GN=YWHAB PE=1 SV=3	25.8	12	0.04	AVTEQGHELSNEER+DSTLIMQLLR+NLLSVAYK+TAFDEAIAELDTLNEESYK+YLIPNATQPESK
364a	sp|P40939|ECHA_HUMAN	1.0000	Trifunctional enzyme subunit alpha, mitochondrial OS=Homo sapiens GN=HADHA PE=1 SV=2	20.2	12	0.11	DATLTALDR+DLNSDMDSILASLK+DSIFSNLTGQLDYQGFEK+FGELVMTK+FGGGNPELLTQMVSK+GFYIYQEGVK+MGLVDQLVEPLGPGLKPPEER+SEVSSDEDIQFR+TLQEVTQLSQEAQR+TVLGTPEVLLGALPGAGGTQR+VIGMHYFSPVDK
311a	sp|P21359-2|NF1_HUMAN sp|P21359-6|NF1_HUMAN sp|P21359|NF1_HUMAN	1.0000	Isoform of P21359, Isoform 1 of Neurofibromin OS=Homo sapiens GN=NF1;Isoform of P21359, Isoform 6 of Neurofibromin OS=Homo sapiens GN=NF1;Neurofibromin OS=Homo sapiens GN=NF1 PE=1 SV=2	5.0	12	0.11	FDEQLPIK+FINPAIVSPYEAGILDK+FSLVISGLTTILK+IEHPTAGNTEAWEDTHAK+ILQQGTEFDTLAETVLADR+LFDLVDGFAESTK+LILNYPK+LPAATLALEEDLK+RQEMESGITTPPK+VAQLAVINSLEK+VLVTLFDSR
310a	sp|P21333-2|FLNA_HUMAN sp|P21333|FLNA_HUMAN tr|Q5HY54|Q5HY54_HUMAN tr|Q60FE5|Q60FE5_HUMAN	1.0000	Isoform of P21333, Isoform 2 of Filamin-A OS=Homo sapiens GN=FLNA;Filamin-A OS=Homo sapiens GN=FLNA PE=1 SV=4;Isoform of P21333, Filamin-A OS=Homo sapiens GN=FLNA PE=1 SV=1;Isoform of P21333, Filamin A OS=Homo sapiens GN=FLNA PE=1 SV=1	7.3	12	0.11	AFGPGLQGGSAGSPAR+ASGPGLNTTGVPASLPVEFTIDAK+EGPYSISVLYGDEEVPR+GAGTGGLGLAVEGPSEAK+IANLQTDLSDGLR+LIALLEVLSQK+TGVAVNKPAEFTVDAK+VANPSGNLTETYVQDR+VEPGLGADNSVVR+VGSAADIPINISETDLSLLTATVVPPSGR+VTAQGPGLEPSGNIANK
293a	sp|P15531-2|NDKA_HUMAN sp|P15531|NDKA_HUMAN	1.0000	Isoform of P15531, Isoform 2 of Nucleoside diphosphate kinase A OS=Homo sapiens GN=NME1;Nucleoside diphosphate kinase A OS=Homo sapiens GN=NME1 PE=1 SV=1	40.1	12	0.07	FMQASEDLLK+GLVGEIIK+NIIHGSDSVESAEK+TFIAIKPDGVQR+VMLGETNPADSKPGTIR
258a	sp|P05023-3|AT1A1_HUMAN sp|P05023-4|AT1A1_HUMAN sp|P05023|AT1A1_HUMAN	1.0000	Isoform of P05023, Isoform 3 of Sodium/potassium-transporting ATPase subunit alpha-1 OS=Homo sapiens GN=ATP1A1;Isoform of P05023, Isoform 4 of Sodium/potassium-transporting ATPase subunit alpha-1 OS=Homo sapiens GN=ATP1A1;Sodium/potassium-transporting ATPase subunit alpha-1 OS=Homo sapiens GN=ATP1A1 PE=1 SV=1	12.5	12	0.11	AVAGDASESALLK+AVFQANQENLPILK+DAFQNAYLELGGLGER+GVGIISEGNETVEDIAAR+LIFDNLK+NMVPQQALVIR+QGAIVAVTGDGVNDSPALK+SPDFTNENPLETR+VIMVTGDHPITAK
246a	sp|O95816|BAG2_HUMAN	1.0000	BAG family molecular chaperone regulator 2 OS=Homo sapiens GN=BAG2 PE=1 SV=1	37.9	12	0.11	EAATAVEQEK+EELNLTANR+EILLEMIHSIQNSQDMR+FLDDLGNAK+IIDEVVNK+LLESLDQLELR+QISDGEREELNLTANR+RLETLIR+TLQQNAESR
192a	sp|O14925|TIM23_HUMAN	1.0000	Mitochondrial import inner membrane translocase subunit Tim23 OS=Homo sapiens GN=TIMM23 PE=1 SV=1	26.3	12	0.10	GAEDDLNTVAAGTMTGMLYK+GSLLQQSL+NVQILNMVTR+YLVQDTDEFILPTGANK
162	sp|Q9Y2Z0-2|SGT1_HUMAN sp|Q9Y2Z0|SGT1_HUMAN	1.0000	Isoform of Q9Y2Z0, Isoform 2 of Protein SGT1 homolog OS=Homo sapiens GN=SUGT1;Protein SGT1 homolog OS=Homo sapiens GN=SUGT1 PE=1 SV=3	39.3	12	0.12	FFQSFSDALIDEDPQAALEELTK+LEGQGDVPTPK+LELLHPIIPEQSTFK+LFQQIYSDGSDEVK+LFQQIYSDGSDEVKR+LPSGEDYNLK+NDVNVEFSEK+NYAAALETFTEGQK+SFMESGGTVLSTNWSDVGK+SLELNPNNSTAMLR
107	sp|Q8WUM0|NU133_HUMAN	1.0000	Nuclear pore complex protein Nup133 OS=Homo sapiens GN=NUP133 PE=1 SV=2	11.5	12	0.12	DGIQLSEYLPEVK+EYEIPSNLTPADVFFR+FLLHQETLPEQLLAEK+GLPLGSAVSSPVLFSPVGR+GPLAGLGPGSTPRTASR+IALSPITK+LAALASDFSEDMLQEK+LSDLVNTAILIALNK+SSFYSLTSSNISK
293b	sp|P22392-2|NDKB_HUMAN tr|Q32Q12|Q32Q12_HUMAN	0.9950	Isoform of P22392, Isoform 3 of Nucleoside diphosphate kinase B OS=Homo sapiens GN=NME2;Isoform of P22392, Nucleoside diphosphate kinase OS=Homo sapiens GN=NME1-NME2 PE=1 SV=1	37.1	12	0.05	EISLWFKPEELVDYK+FMQASEDLLK+GLVGEIIK+TFIAIKPDGVQR+VMLGETNPADSKPGTIR
704a	sp|Q9P0J0-2|NDUAD_HUMAN sp|Q9P0J0|NDUAD_HUMAN tr|B4DEZ3|B4DEZ3_HUMAN tr|E7ENQ6|E7ENQ6_HUMAN tr|K7EJE1|K7EJE1_HUMAN	1.0000	Isoform of Q9P0J0, Isoform 2 of NADH dehydrogenase [ubiquinone] 1 alpha subcomplex subunit 13 OS=Homo sapiens GN=NDUFA13;NADH dehydrogenase [ubiquinone] 1 alpha subcomplex subunit 13 OS=Homo sapiens GN=NDUFA13 PE=1 SV=3;Isoform of Q9P0J0, NADH dehydrogenase [ubiquinone] 1 alpha subcomplex subunit 13 OS=Homo sapiens GN=NDUFA13 PE=2 SV=1;Uncharacterized protein OS=Homo sapiens PE=4 SV=1;Isoform of …	40.8	11	0.10	ENLEEEAIIMK+IALLPLLQAETDR+IALLPLLQAETDRR+LQIEDFEAR+QDMPPPGGYGPIDYK
683a	sp|Q9HCM4-3|E41L5_HUMAN sp|Q9HCM4-4|E41L5_HUMAN sp|Q9HCM4|E41L5_HUMAN	1.0000	Isoform of Q9HCM4, Isoform 3 of Band 4.1-like protein 5 OS=Homo sapiens GN=EPB41L5;Isoform of Q9HCM4, Isoform 4 of Band 4.1-like protein 5 OS=Homo sapiens GN=EPB41L5;Band 4.1-like protein 5 OS=Homo sapiens GN=EPB41L5 PE=1 SV=3	20.7	11	0.10	ESLETLMLITPADSGSVLK+FVPIQTEEMELAIFEK+GQTPAQAETNYLNK+IGLFFWPK+LPGLGEPEVEYETLK+NANVQDAATNSAVLNENNVPLPK+SALPVSPSISSAPVPVEIENLPQSPGTDQHDR+VSLLDGTDVSVDLPK
537a	sp|Q5T160|SYRM_HUMAN	1.0000	Probable arginine--tRNA ligase, mitochondrial OS=Homo sapiens GN=RARS2 PE=1 SV=1	20.6	11	0.11	DLSIEEYIR+DNDHSRPDIQVQAK+IVVEFSSPNVAK+LGVYFDEYSGESFYR+STIIGNFIANLK+TVLQQVIEDGSK+VGLAALIIQDFK+VLNLPPENLITSISAVPISQK+YNFDTMIYVTDK
513a	sp|Q15366-2|PCBP2_HUMAN sp|Q15366-3|PCBP2_HUMAN sp|Q15366-4|PCBP2_HUMAN sp|Q15366-5|PCBP2_HUMAN sp|Q15366-6|PCBP2_HUMAN sp|Q15366-7|PCBP2_HUMAN sp|Q15366-8|PCBP2_HUMAN sp|Q15366|PCBP2_HUMAN tr|F8VZX2|F8VZX2_HUMAN tr|H3BRU6|H3BRU6_HUMAN	1.0000	Isoform of Q15366, Isoform 2 of Poly(rC)-binding protein 2 OS=Homo sapiens GN=PCBP2;Isoform of Q15366, Isoform 3 of Poly(rC)-binding protein 2 OS=Homo sapiens GN=PCBP2;Isoform of Q15366, Isoform 4 of Poly(rC)-binding protein 2 OS=Homo sapiens GN=PCBP2;Isoform of Q15366, Isoform 5 of Poly(rC)-binding protein 2 OS=Homo sapiens GN=PCBP2;Isoform of Q15366, Isoform 6 of Poly(rC)-binding protein 2 OS=H…	22.7	11	0.07	ESTGAQVQVAGDMLPNSTER+EVGSIIGK+IANPVEGSTDR+IITLAGPTNAIFK+LEEDISSSMTNSTAASRPPVTLR
486a	sp|Q13315|ATM_HUMAN	1.0000	Serine-protein kinase ATM OS=Homo sapiens GN=ATM PE=1 SV=4	4.5	11	0.11	ALVTYDLETAIPSSTR+AVEVAGNYDGESSDELR+DIVDGMGITGVEGVFR+DSDFSFQEPIMALR+FLDFFSK+LLDPFPDHVVFK+LQAIGELESIGELFSR+LQQTAFENAYLK+QDLLFLDMLK+SLAFEEGSQSTTISSLSEK
460a	sp|Q01813|PFKAP_HUMAN	1.0000	ATP-dependent 6-phosphofructokinase, platelet type OS=Homo sapiens GN=PFKP PE=1 SV=2	16.5	11	0.09	AIGVLTSGGDAQGMNAAVR+ASYDVSDSGQLEHVQPWSV+ELVVTQLGYDTR+EWSGLLEELAR+LPDDQIPK+MLAIYDGFDGFAK+NVIFQPVAELK+NVLGHMQQGGAPSPFDR+TFVLEVMGR+YLEEIATQMR
443e	sp|P61981|1433G_HUMAN	1.0000	14-3-3 protein gamma OS=Homo sapiens GN=YWHAG PE=1 SV=2	20.6	11	0.03	DSTLIMQLLR+NLLSVAYK+NVTELNEPLSNEER+TAFDDAIAELDTLNEDSYK
394a	sp|P49815-2|TSC2_HUMAN sp|P49815-3|TSC2_HUMAN sp|P49815-4|TSC2_HUMAN sp|P49815-5|TSC2_HUMAN sp|P49815-6|TSC2_HUMAN sp|P49815-7|TSC2_HUMAN sp|P49815|TSC2_HUMAN tr|H3BMQ0|H3BMQ0_HUMAN	1.0000	Isoform of P49815, Isoform 2 of Tuberin OS=Homo sapiens GN=TSC2;Isoform of P49815, Isoform 3 of Tuberin OS=Homo sapiens GN=TSC2;Isoform of P49815, Isoform 4 of Tuberin OS=Homo sapiens GN=TSC2;Isoform of P49815, Isoform 5 of Tuberin OS=Homo sapiens GN=TSC2;Isoform of P49815, Isoform 6 of Tuberin OS=Homo sapiens GN=TSC2;Isoform of P49815, Isoform 7 of Tuberin OS=Homo sapiens GN=TSC2;Tuberin OS=Homo…	8.6	11	0.11	APAQTPAEPTPGYEVGQR+IQTSLTSASLGSADENSVAQADDSLK+SLLGLDSGELQSGPESSSSPGVHVR+SPVGEFLLAGGR+TSGPLSPPTGPPGPAPAGPAVR+VGALDVPASQFLGSATSPGPR+VVSSEGGRPSVDLSFQPSQPLSK
390a	sp|P49720|PSB3_HUMAN	1.0000	Proteasome subunit beta type-3 OS=Homo sapiens GN=PSMB3 PE=1 SV=2	34.1	11	0.11	DAVSGMGVIVHIIEK+FGIQAQMVTTDFQK+FGPYYTEPVIAGLDPK+LNLYELK+LYIGLAGLATDVQTVAQR
336a	sp|P28074|PSB5_HUMAN	1.0000	Proteasome subunit beta type-5 OS=Homo sapiens GN=PSMB5 PE=1 SV=3	36.5	11	0.11	AIYQATYR+ATAGAYIASQTVK+DAYSGGAVNLYHVR+GPGLYYVDSEGNR+GYSYDLEVEQAYDLAR+HGVIVAADSR+LLANMVYQYK+VSSDNVADLHEK
334a	sp|P28066|PSA5_HUMAN	1.0000	Proteasome subunit alpha type-5 OS=Homo sapiens GN=PSMA5 PE=1 SV=3	38.6	11	0.09	AIGSASEGAQSSLQEVYHK+EELEEVIKDI+GVNTFSPEGR+ITSPLMEPSSIEK+LFQVEYAIEAIK+LNATNIELATVQPGQNFHMFTK+SSLIILK
324a	sp|P25786-2|PSA1_HUMAN sp|P25786|PSA1_HUMAN	1.0000	Isoform of P25786, Isoform Long of Proteasome subunit alpha type-1 OS=Homo sapiens GN=PSMA1;Proteasome subunit alpha type-1 OS=Homo sapiens GN=PSMA1 PE=1 SV=1	22.8	11	0.10	AQPAQPADEPAEK+ETLPAEQDLTTK+IHQIEYAMEAVK+LVSLIGSK+NQYDNDVTVWSPQGR
36	sp|P20618|PSB1_HUMAN	1.0000	Proteasome subunit beta type-1 OS=Homo sapiens GN=PSMB1 PE=1 SV=2	31.1	11	0.11	AGGSASAMLQPLLDNQVGFK+AMTTGAIAAMLSTILYSR+DVFISAAER+GAVYSFDPVGSYQR+NMQNVEHVPLSLDR
295a	sp|P16104|H2AX_HUMAN sp|Q96QV6|H2A1A_HUMAN	1.0000	Histone H2AX OS=Homo sapiens GN=H2AFX PE=1 SV=2;Histone H2A type 1-A OS=Homo sapiens GN=HIST1H2AA PE=1 SV=3	29.8	11	0.08	AGLQFPVGR+HLQLAIR+LLGGVTIAQGGVLPNIQAVLLPK+VTIAQGGVLPNIQAVLLPK
262g	sp|Q16352|AINX_HUMAN	1.0000	Alpha-internexin OS=Homo sapiens GN=INA PE=1 SV=2	23.2	11	0.08	ALEAELAALR+EYQDLLNVK+FANLNEQAAR+HSAEVAGYQDSIGQLENDLR+LLEGEETR+MALDIEIAAYR+RPPASDGLDLSQAAAR+SNIEETTISSQK+TIEIEGLR+VESLLDELAFVR
231a	sp|O75976|CBPD_HUMAN	1.0000	Carboxypeptidase D OS=Homo sapiens GN=CPD PE=1 SV=2	11.1	11	0.10	AIIENLIQK+AIIEWLR+EAAAAGLPGLAR+ELPNFWEQNR+ESLITLIEK+IVIVPSLNPDGR+LTAGLGSLIPEGDAGPDAAGPDAAGPLLPGRPQVK+NFGTDPEVTDLVHNTR+SLLSHEFQDETDTEEETLYSSK+SPDDAVFQQIALSYSK+YYHEEELESALR
212a	sp|O43933|PEX1_HUMAN tr|A0A0C4DG33|A0A0C4DG33_HUMAN	1.0000	Peroxisome biogenesis factor 1 OS=Homo sapiens GN=PEX1 PE=1 SV=1;Isoform of O43933, Peroxisome biogenesis factor 1 OS=Homo sapiens GN=PEX1 PE=1 SV=1	9.7	11	0.10	DQLFSQPPVLR+HFSDQGENVAEINR+ITPVEVTPK+LVLTTLDFQK+NFAELYESFQNPK+QILMDTIQLPAK+SQSGEDESMNQPGPIK+TGILLYGPPGTGK+TTIQVLLDPMVK+VVPLDNIFR
184a	sp|O00571-2|DDX3X_HUMAN sp|O00571|DDX3X_HUMAN tr|A0A0D9SF53|A0A0D9SF53_HUMAN tr|A0A0D9SFB3|A0A0D9SFB3_HUMAN tr|A0A0D9SG12|A0A0D9SG12_HUMAN	1.0000	Isoform of O00571, Isoform 2 of ATP-dependent RNA helicase DDX3X OS=Homo sapiens GN=DDX3X;ATP-dependent RNA helicase DDX3X OS=Homo sapiens GN=DDX3X PE=1 SV=3;Isoform of O00571, ATP-dependent RNA helicase DDX3X OS=Homo sapiens GN=DDX3X PE=1 SV=1;Isoform of O00571, ATP-dependent RNA helicase DDX3X OS=Homo sapiens GN=DDX3X PE=1 SV=1;Isoform of O00571, ATP-dependent RNA helicase DDX3X OS=Homo sapiens…	16.4	11	0.09	DLLDLLVEAK+DREEALHQFR+HAIPIIK+LEQELFSGGNTGINFEK+MLDMGFEPQIR+QYPISLVLAPTR+SFLLDLLNATGK+SPILVATAVAAR+VGNLGLATSFFNER
175a	sp|O00165-2|HAX1_HUMAN sp|O00165-5|HAX1_HUMAN sp|O00165|HAX1_HUMAN	1.0000	Isoform of O00165, Isoform 2 of HCLS1-associated protein X-1 OS=Homo sapiens GN=HAX1;Isoform of O00165, Isoform 5 of HCLS1-associated protein X-1 OS=Homo sapiens GN=HAX1;HCLS1-associated protein X-1 OS=Homo sapiens GN=HAX1 PE=1 SV=2	34.6	11	0.10	EDNDLDSQVSQEGLGPVLQPQPK+FDDVWPMDPHPR+FHDNFGFDDLVR+GFFGFPGPR+IFGGVLESDAR+ITKPDGIVEER+TREDNDLDSQVSQEGLGPVLQPQPK
17	sp|O75306-2|NDUS2_HUMAN sp|O75306|NDUS2_HUMAN	1.0000	Isoform of O75306, Isoform 2 of NADH dehydrogenase [ubiquinone] iron-sulfur protein 2, mitochondrial OS=Homo sapiens GN=NDUFS2;NADH dehydrogenase [ubiquinone] iron-sulfur protein 2, mitochondrial OS=Homo sapiens GN=NDUFS2 PE=1 SV=2	21.4	11	0.10	GSGIQWDLR+LDELEELLTNNR+LVMELSGEMVR+LYTEGYQVPPGATYTAIEAPK+MFEFYER+TQPYDVYDQVEFDVPVGSR+TYLQALPYFDR+VLFGEITR
727a	sp|Q9ULH0-2|KDIS_HUMAN sp|Q9ULH0-4|KDIS_HUMAN sp|Q9ULH0|KDIS_HUMAN	1.0000	Isoform of Q9ULH0, Isoform 2 of Kinase D-interacting substrate of 220 kDa OS=Homo sapiens GN=KIDINS220;Isoform of Q9ULH0, Isoform 4 of Kinase D-interacting substrate of 220 kDa OS=Homo sapiens GN=KIDINS220;Kinase D-interacting substrate of 220 kDa OS=Homo sapiens GN=KIDINS220 PE=1 SV=3	8.0	10	0.09	AINQNLNSVLR+DPPELHAAASSESTGFGEER+ETSQVILRPSSSPNPTTIQNENLK+NFEVFLSSR+RGDVIDYSSSGVSTNDASPLDPITEEDEK+SGDTVLIGAVR+TIDSFTQNQTR+TPSLSSLNSQDSSIEISK
658a	sp|Q9BXW9-1|FACD2_HUMAN sp|Q9BXW9|FACD2_HUMAN	1.0000	Isoform of Q9BXW9, Isoform 1 of Fanconi anemia group D2 protein OS=Homo sapiens GN=FANCD2;Fanconi anemia group D2 protein OS=Homo sapiens GN=FANCD2 PE=1 SV=2	8.7	10	0.10	AIEEIAGVGVPELINSPK+GILDYLDNISPQQIR+KIEPGTAADSQQIHEEK+LEDLPVIIK+LLLGIDILQPAIIK+NIGFSHLQQR+SESPSLTQER+SHIANEVEENDSIFVK+TGESQNQLAVDQIAFQK
74	sp|Q14204|DYHC1_HUMAN	1.0000	Cytoplasmic dynein 1 heavy chain 1 OS=Homo sapiens GN=DYNC1H1 PE=1 SV=5	2.6	10	0.08	ILDDDTIITTLENLK+INEWLTLVEK+KDSAIQQQVANLQMK+LSLSNAISTALPLTQLR+QNLDALLNQLK+SLLQALNEVK+TLINELVK+VLRPQVTAVAQQNQGEVPEPQDMK+VNFLPEIITLSK
618a	sp|Q96EP0|RNF31_HUMAN	1.0000	E3 ubiquitin-protein ligase RNF31 OS=Homo sapiens GN=RNF31 PE=1 SV=1	13.4	10	0.10	AELALSLLQETPR+GLGLGTEGPQGTGGLEPDLAR+LAQPPSLVVDSR+LLAVYALPSWGR+LLQDNNVMFNTEPPAGAR+LTEEVPLGQSIPR+LWDSGPEPTPSWDGPDK+NYELGDVVEAVR+NYLNTLSTALNILEK+QQALEQLLEDK
595a	sp|Q8WUK0|PTPM1_HUMAN	1.0000	Phosphatidylglycerophosphatase and protein-tyrosine phosphatase 1 OS=Homo sapiens GN=PTPMT1 PE=1 SV=1	28.9	10	0.10	GVITMNEEYETR+IDPTVLLGALPLR+LGVEQLR+LSTVDMTGIPTLDNLQK+QLVQDENVR
546a	sp|Q6IAN0|DRS7B_HUMAN tr|A0A0C4DGQ8|A0A0C4DGQ8_HUMAN	1.0000	Dehydrogenase/reductase SDR family member 7B OS=Homo sapiens GN=DHRS7B PE=1 SV=2;Isoform of Q6IAN0, Dehydrogenase/reductase SDR family member 7B OS=Homo sapiens GN=DHRS7B PE=1 SV=1	21.6	10	0.09	GTIMDTTVDVDKR+NAVVVITGATSGLGK+NGGALEELIR+SPVEVAQDVLAAVGK+VMETNYFGPVALTK
513b	sp|Q15365|PCBP1_HUMAN	1.0000	Poly(rC)-binding protein 1 OS=Homo sapiens GN=PCBP1 PE=1 SV=2	21.1	10	0.06	ESTGAQVQVAGDMLPNSTER+EVGSIIGK+IANPVEGSSGR+IITLTGPTNAIFK+LEEDINSSMTNSTAASRPPVTLR
469a	sp|Q08211|DHX9_HUMAN	1.0000	ATP-dependent RNA helicase A OS=Homo sapiens GN=DHX9 PE=1 SV=4	9.2	10	0.09	AENNSEVGASGYGVPGPTWDR+DFVNYLVR+ELDALDANDELTPLGR+ISAVSVAER+QPAIISQLDPVNER+TPLHEIALSIK+VQSDGQIVLVDDWIK+YPSPFFVFGEK+YQILPLHSQIPR
460b	sp|P17858|PFKAL_HUMAN	1.0000	ATP-dependent 6-phosphofructokinase, liver type OS=Homo sapiens GN=PFKL PE=1 SV=6	15.8	10	0.08	AIGVLTSGGDAQGMNAAVR+AMLWLSEK+AVAFSPVTELK+FDEATQLR+GQLESIVENIR+IMEVIDAITTTAQSHQR+SNFSLAILNVGAPAAGMNAAVR+TFVLEVMGR+TNVLGHLQQGGAPTPFDR
417a	sp|P55036|PSMD4_HUMAN	1.0000	26S proteasome non-ATPase regulatory subunit 4 OS=Homo sapiens GN=PSMD4 PE=1 SV=1	23.6	10	0.10	AAAASAAEAGIATTGTEDSDDALLK+IIAFVGSPVEDNEK+LTAFVNTLNGK+MTISQQEFGR+NAMGSLASQATK+VNVDIINFGEEEVNTEK
410a	sp|P52701|MSH6_HUMAN	1.0000	DNA mismatch repair protein Msh6 OS=Homo sapiens GN=MSH6 PE=1 SV=2	9.6	10	0.09	AGFDSDYDQALADIR+ENEQSLLEYLEK+GTATFDGTAIANAVVK+GTQTYSVLEGDPSENYSK+ISEVVELLK+KIIDFLSALEGFK+LANLPEEVIQK+LDAIEDLMVVPDK+VHVQFFDDSPTR+YQLEIPENFTTR
400a	sp|P51151|RAB9A_HUMAN	1.0000	Ras-related protein Rab-9A OS=Homo sapiens GN=RAB9A PE=1 SV=1	30.3	10	0.10	DATNVAAAFEEAVR+EFIYYADVK+EPESFPFVILGNK+SDHLIQTDTVNLHR+VILLGDGGVGK
391a	sp|P49721|PSB2_HUMAN	1.0000	Proteasome subunit beta type-2 OS=Homo sapiens GN=PSMB2 PE=1 SV=1	28.4	10	0.10	FILNLPTFSVR+NGIHDLDNISFPK+NGYELSPTAAANFTR+VAASNIVQMK+YYTPTISR
384a	sp|P48444|COPD_HUMAN tr|B0YIW6|B0YIW6_HUMAN	1.0000	Coatomer subunit delta OS=Homo sapiens GN=ARCN1 PE=1 SV=1;Isoform of P48444, Archain 1, isoform CRA_a OS=Homo sapiens GN=ARCN1 PE=1 SV=1	14.9	10	0.09	ENVNLAQIR+FSTETTFLVDK+IEGLLAAFPK+LFTAESLIGLK+NSNILEDLETLR+SFPVNSDVGVLK+VTQVDGNSPVR
357a	sp|P36897-2|TGFR1_HUMAN sp|P36897|TGFR1_HUMAN tr|B4DY26|B4DY26_HUMAN	1.0000	Isoform of P36897, Isoform 2 of TGF-beta receptor type-1 OS=Homo sapiens GN=TGFBR1;TGF-beta receptor type-1 OS=Homo sapiens GN=TGFBR1 PE=1 SV=1;Isoform of P36897, Receptor protein serine/threonine kinase OS=Homo sapiens GN=TGFBR1 PE=1 SV=1	23.7	10	0.08	DLIYDMTTSGSGSGLPLLVQR+EAEIYQTVMLR+HDSATDTIDIAPNHR+HENILGFIAADNK+TIVLQESIGK+TLSQLSQQEGIK+VPNEEDPSLDRPFISEGTTLK
39	sp|P26641-2|EF1G_HUMAN sp|P26641|EF1G_HUMAN	1.0000	Isoform of P26641, Isoform 2 of Elongation factor 1-gamma OS=Homo sapiens GN=EEF1G;Elongation factor 1-gamma OS=Homo sapiens GN=EEF1G PE=1 SV=3	17.4	10	0.10	ALIAAQYSGAQVR+EYFSWEGAFQHVGK+ILGLLDAYLK+KLDPGSEETQTLVR+LDPGSEETQTLVR+QVLEPSFR+STFVLDEFK+STFVLDEFKR+TFLVGER
277a	sp|P10412|H14_HUMAN sp|P16402|H13_HUMAN sp|P16403|H12_HUMAN	1.0000	Histone H1.4 OS=Homo sapiens GN=HIST1H1E PE=1 SV=2;Histone H1.3 OS=Homo sapiens GN=HIST1H1D PE=1 SV=2;Histone H1.2 OS=Homo sapiens GN=HIST1H1C PE=1 SV=2	17.4	10	0.09	ALAAAGYDVEK+ALAAAGYDVEKNNSR+ASGPPVSELITK+KASGPPVSELITK+SGVSLAALK
275a	sp|P09543-2|CN37_HUMAN sp|P09543|CN37_HUMAN	1.0000	Isoform of P09543, Isoform CNPI of 2',3'-cyclic-nucleotide 3'-phosphodiesterase OS=Homo sapiens GN=CNP;2',3'-cyclic-nucleotide 3'-phosphodiesterase OS=Homo sapiens GN=CNP PE=1 SV=2	18.2	10	0.10	AGQVFLEELGNHK+APGAEEYAQQDVLK+ILVLDDTNHER+LSPTDNLPR+MDLVTYFGK+VELSEQQLQLWPSDVDK
273d	sp|Q12931-2|TRAP1_HUMAN sp|Q12931|TRAP1_HUMAN	1.0000	Isoform of Q12931, Isoform 2 of Heat shock protein 75 kDa, mitochondrial OS=Homo sapiens GN=TRAP1;Heat shock protein 75 kDa, mitochondrial OS=Homo sapiens GN=TRAP1 PE=1 SV=3	6.3	10	0.05	AFLDALQNQAEASSK+ELISNASDALEK+GVVDSEDIPLNLSR
261a	sp|P05388|RLA0_HUMAN	1.0000	60S acidic ribosomal protein P0 OS=Homo sapiens GN=RPLP0 PE=1 SV=1	31.2	10	0.09	AFLADPSAFVAAAPVAAATTAAPAAAAAPAK+EDLTEIR+GNVGFVFTK+GTIEILSDVQLIK+IIQLLDDYPK+TSFFQALGITTK+VLALSVETDYTFPLAEK
250a	sp|P00367|DHE3_HUMAN	1.0000	Glutamate dehydrogenase 1, mitochondrial OS=Homo sapiens GN=GLUD1 PE=1 SV=2	22.4	10	0.09	ALASLMTYK+DDGSWEVIEGYR+GFIGPGIDVPAPDMSTGER+HGGTIPIVPTAEFQDR+IIAEGANGPTTPEADK+MVEGFFDR+TAAYVNAIEK+TFVVQGFGNVGLHSMR+YNLGLDLR+YSTDVSVDEVK
241a	sp|O95373|IPO7_HUMAN	1.0000	Importin-7 OS=Homo sapiens GN=IPO7 PE=1 SV=1	9.2	10	0.09	AIFQTIQNR+ENIVEAIIHSPELIR+ETAPGDISPYTIPEEDR+ETENDDLTNVIQK+EYNEFAEVFLK+FIQLLSDQSDQSVLIQK+SDQNLQTALELTR
227a	sp|O75489|NDUS3_HUMAN	1.0000	NADH dehydrogenase [ubiquinone] iron-sulfur protein 3, mitochondrial OS=Homo sapiens GN=NDUFS3 PE=1 SV=1	36.4	10	0.10	DFPLSGYVELR+FDLNSPWEAFPVYR+ILTDYGFEGHPFR+QLSAFGEYVAEILPK+SLVDLTAVDVPTR+TYTDELTPIESAVSVFK+VVAEPVELAQEFR
16	sp|O75155-2|CAND2_HUMAN sp|O75155|CAND2_HUMAN	1.0000	Isoform of O75155, Isoform 2 of Cullin-associated NEDD8-dissociated protein 2 OS=Homo sapiens GN=CAND2;Cullin-associated NEDD8-dissociated protein 2 OS=Homo sapiens GN=CAND2 PE=1 SV=3	9.2	10	0.10	AVAALLTIPEVGK+AVLLEALGSPSEDVR+FLISDQPHPIDPLLK+LISLLTAPVYEQAVDGGPGLHK+LVLVNPSFLLPR+SNPELAALFESIQK+SPIMADFSSQIR
443f	sp|Q04917|1433F_HUMAN	0.9997	14-3-3 protein eta OS=Homo sapiens GN=YWHAH PE=1 SV=4	13.0	10	0.02	AVTELNEPLSNEDR+DSTLIMQLLR+NLLSVAYK
761a	sp|Q9Y679-2|AUP1_HUMAN sp|Q9Y679|AUP1_HUMAN	1.0000	Isoform of Q9Y679, Isoform Short of Ancient ubiquitous protein 1 OS=Homo sapiens GN=AUP1;Ancient ubiquitous protein 1 OS=Homo sapiens GN=AUP1 PE=1 SV=1	14.9	9	0.09	EVLPHVPLGVIQR+FPSSGPVTPQPTALTFAK+LPPTPLLLFPEEEATNGR+QLGEANEEFALR
733a	sp|Q9UNM6|PSD13_HUMAN	1.0000	26S proteasome non-ATPase regulatory subunit 13 OS=Homo sapiens GN=PSMD13 PE=1 SV=2	22.9	9	0.08	ALSVGLVK+DLPVSEQQER+ITVNEVELLVMK+LYENFISEFEHR+QLTFEEIAK+QMTDPNVALTFLEK+VLDLQQIK+YYQTIGNHASYYK
649a	sp|Q9BRK5|CAB45_HUMAN	1.0000	45 kDa calcium-binding protein OS=Homo sapiens GN=SDF4 PE=1 SV=1	21.8	9	0.08	AVDPDGDGHVSWDEYK+GFHQEVFLGK+KLMVIFSK+LEMDGHLNR+LMVIFSK+QMIAVADENQNHHLEPEEVLK+VDEETQEVLENLK+VDEETQEVLENLKDR
629a	sp|Q96L93-2|KI16B_HUMAN sp|Q96L93-4|KI16B_HUMAN sp|Q96L93-6|KI16B_HUMAN sp|Q96L93|KI16B_HUMAN	1.0000	Isoform of Q96L93, Isoform 2 of Kinesin-like protein KIF16B OS=Homo sapiens GN=KIF16B;Isoform of Q96L93, Isoform 3 of Kinesin-like protein KIF16B OS=Homo sapiens GN=KIF16B;Isoform of Q96L93, Isoform 5 of Kinesin-like protein KIF16B OS=Homo sapiens GN=KIF16B;Kinesin-like protein KIF16B OS=Homo sapiens GN=KIF16B PE=1 SV=2	9.0	9	0.06	DSVLTWLLK+EEQLAQYQANANQLQK+EQSGLQASLEAEQEALEK+FQIFQELDQLQK+INAYIEEEVQR+NIINKPTINEDANVK+SPDYVSQEMVFK+TIMIATISPADVNYGETLSTLR
616a	sp|Q96CW5|GCP3_HUMAN	1.0000	Gamma-tubulin complex component 3 OS=Homo sapiens GN=TUBGCP3 PE=1 SV=2	10.8	9	0.08	ATNAQFDSPEILR+AVFDQIIELQNAQDAIYR+EGDTGGTMEITEAALVR+EIEGQWGVTAAEEEEENKR+VIGSNFAPTVER+YLLDVLNK+YLLLGQGDFIR
612a	sp|Q96C36|P5CR2_HUMAN	1.0000	Pyrroline-5-carboxylate reductase 2 OS=Homo sapiens GN=PYCR2 PE=1 SV=1	21.9	9	0.07	ELQSMADQEKISPAALK+IIASSPEMNLPTVSALR+LESPTVSTLTPSSPGK+LGAQALLGAAK+LMAFQPAPK
609a	sp|Q96A33-2|CCD47_HUMAN sp|Q96A33|CCD47_HUMAN	1.0000	Isoform of Q96A33, Isoform 2 of Coiled-coil domain-containing protein 47 OS=Homo sapiens GN=CCDC47;Coiled-coil domain-containing protein 47 OS=Homo sapiens GN=CCDC47 PE=1 SV=1	16.7	9	0.08	ELLESNFTLVGDDGTNK+IESVHFSDQFSGPK+LAQAWFNTHR+MMRPVSDQVQIK+QDLLNVLAR+RQDLLNVLAR+TLLFTFNVPGSGNTYPK
608a	sp|Q969V3-2|NCLN_HUMAN sp|Q969V3|NCLN_HUMAN tr|K7EMW4|K7EMW4_HUMAN	1.0000	Isoform of Q969V3, Isoform 2 of Nicalin OS=Homo sapiens GN=NCLN;Nicalin OS=Homo sapiens GN=NCLN PE=1 SV=2;Isoform of Q969V3, Nicalin OS=Homo sapiens GN=NCLN PE=1 SV=1	20.0	9	0.08	AVSDWLIASVEGR+DPEFVFYDQLK+ELETVAAHQFPEVR+LLDFSYEQYQK+QSAGAVVIILPR+QTQAASASQGSASAAEVLLR+TATANGFQMVTSGVQSK
68	sp|Q09666|AHNK_HUMAN	1.0000	Neuroblast differentiation-associated protein AHNAK OS=Homo sapiens GN=AHNAK PE=1 SV=2	7.2	9	0.08	EVDVNLPK+FSMPGFK+GEGPEVDVNLPK+IDVTAPDVSIEEPEGK+ISMPDVDLHLK+LPSGSGAASPTGSAVDIR+TPSFGISAPQVSIPDVNVNLK+VDTNAPDLSLEGPEGK+VGVEVPDVNIEGPEGK+VNVEAPDVNLEGLGGK
583a	sp|Q8N1F7|NUP93_HUMAN	1.0000	Nuclear pore complex protein Nup93 OS=Homo sapiens GN=NUP93 PE=1 SV=2	10.9	9	0.08	FTSDTKPIINK+LESLSAATTFEPLEPVKDTDIQGFLK+LLSPVVPQISAPQSNK+LVPLNQESVEER+SSLDNIEMAYAR+TLITFAGMIPYR
533a	sp|Q5H9R7-2|PP6R3_HUMAN sp|Q5H9R7-3|PP6R3_HUMAN sp|Q5H9R7-4|PP6R3_HUMAN sp|Q5H9R7-5|PP6R3_HUMAN sp|Q5H9R7-6|PP6R3_HUMAN sp|Q5H9R7|PP6R3_HUMAN tr|E9PKF6|E9PKF6_HUMAN tr|H7BXH2|H7BXH2_HUMAN	1.0000	Isoform of Q5H9R7, Isoform 2 of Serine/threonine-protein phosphatase 6 regulatory subunit 3 OS=Homo sapiens GN=PPP6R3;Isoform of Q5H9R7, Isoform 3 of Serine/threonine-protein phosphatase 6 regulatory subunit 3 OS=Homo sapiens GN=PPP6R3;Isoform of Q5H9R7, Isoform 4 of Serine/threonine-protein phosphatase 6 regulatory subunit 3 OS=Homo sapiens GN=PPP6R3;Isoform of Q5H9R7, Isoform 5 of Serine/threon…	13.1	9	0.08	DQMLQIQNSTEPDPLLATLEK+FADQDDIGNVSFDR+FDLHSSSHIDTLLER+GPNSALVQQLIK+LIEFLLK+LVEIVHPSQEEDR+QDLFEPSSANTEDK+VLSILISR
58	sp|P58107|EPIPL_HUMAN tr|A0A075B730|A0A075B730_HUMAN tr|A0A087X1U6|A0A087X1U6_HUMAN	1.0000	Epiplakin OS=Homo sapiens GN=EPPK1 PE=1 SV=2;Isoform of P58107, Epiplakin OS=Homo sapiens GN=EPPK1 PE=1 SV=2;Isoform of P58107, Epiplakin OS=Homo sapiens GN=EPPK1 PE=1 SV=1	14.0	9	0.08	APGSGLALLPLK+AVPVWDVLASGYVSR+AVTGYTDPYTGQQISLFQAMQK+EELLAEFGSGTLDLPALTR+GSAVHQLSEELR+LLEAQIATGGVIDPVHSHR+LSVEEAVAAGVVGGEIQEK+TLQEVTEMDSVK
496a	sp|Q14157-1|UBP2L_HUMAN sp|Q14157-3|UBP2L_HUMAN sp|Q14157-4|UBP2L_HUMAN sp|Q14157-5|UBP2L_HUMAN sp|Q14157|UBP2L_HUMAN tr|F8W726|F8W726_HUMAN	1.0000	Isoform of Q14157, Isoform 2 of Ubiquitin-associated protein 2-like OS=Homo sapiens GN=UBAP2L;Isoform of Q14157, Isoform 3 of Ubiquitin-associated protein 2-like OS=Homo sapiens GN=UBAP2L;Isoform of Q14157, Isoform 4 of Ubiquitin-associated protein 2-like OS=Homo sapiens GN=UBAP2L;Isoform of Q14157, Isoform 5 of Ubiquitin-associated protein 2-like OS=Homo sapiens GN=UBAP2L;Ubiquitin-associated pr…	12.2	9	0.07	DGSLASNPYSGDLTK+FPLDYYSIPFPTPTTPLTGR+GGSTTGSQFLEQFK+IDLAVLLGK+IFTASNVSSVPLPAENVTITAGQR+LAQMISDHNDADFEEK+SPAVATSTAAPPPPSSPLPSK
493a	sp|Q13873|BMPR2_HUMAN	1.0000	Bone morphogenetic protein receptor type-2 OS=Homo sapiens GN=BMPR2 PE=1 SV=2	13.5	9	0.09	AQEMLQNQFIGEDTR+DPYQQDLGIGESR+IGPYPDYSSSSYIEDSIHHTDSIVK+LLELIGR+LNINSSPDEHEPLLR+LVRPGEEDNAAISEVGTIR+NISSEHSMSSTPLTIGEK+RPTSLPLNTK+VFSFANR+VPLMEHDNIAR
467a	sp|Q07021|C1QBP_HUMAN	1.0000	Complement component 1 Q subcomponent-binding protein, mitochondrial OS=Homo sapiens GN=C1QBP PE=1 SV=1	30.1	9	0.09	AFVDFLSDEIK+EVSFQSTGESEWK+ITVTFNINNSIPPTFDGEEEPSQGQK+MSGGWELELNGTEAK+VEEQEPELTSTPNFVVEVIK
459a	sp|Q00610-2|CLH1_HUMAN sp|Q00610|CLH1_HUMAN tr|A0A087WVQ6|A0A087WVQ6_HUMAN	1.0000	Isoform of Q00610, Isoform 2 of Clathrin heavy chain 1 OS=Homo sapiens GN=CLTC;Clathrin heavy chain 1 OS=Homo sapiens GN=CLTC PE=1 SV=5;Isoform of Q00610, Clathrin heavy chain OS=Homo sapiens GN=CLTC PE=1 SV=1	6.5	9	0.09	ALEHFTDLYDIK+ISGETIFVTAPHEATAGIIGVNR+LLYNNVSNFGR+NLQNLLILTAIK+NNLAGAEELFAR+SVNESLNNLFITEEDYQALR+VANVELYYR+YIEIYVQK
408a	sp|P52292|IMA1_HUMAN	1.0000	Importin subunit alpha-1 OS=Homo sapiens GN=KPNA2 PE=1 SV=1	17.2	9	0.09	GINSSNVENQLQATQAAR+IEALQNHENESVYK+LLGASELPIVTPALR+NPAPPIDAVEQILPTLVR+NVSSFPDDATSPLQENR+QPPIDNIIR
359a	sp|P39656-3|OST48_HUMAN sp|P39656|OST48_HUMAN tr|A0A0C4DGS1|A0A0C4DGS1_HUMAN	1.0000	Isoform of P39656, Isoform 3 of Dolichyl-diphosphooligosaccharide--protein glycosyltransferase 48 kDa subunit OS=Homo sapiens GN=DDOST;Dolichyl-diphosphooligosaccharide--protein glycosyltransferase 48 kDa subunit OS=Homo sapiens GN=DDOST PE=1 SV=4;Isoform of P39656, Dolichyl-diphosphooligosaccharide--protein glycosyltransferase 48 kDa subunit OS=Homo sapiens GN=DDOST PE=1 SV=1	18.0	9	0.07	GFELTFK+NTLLIAGLQAR+SSLNPILFR+TADDPSLSLIK+TLVLLDNLNVR+WVPFDGDDIQLEFVR+YSQTGNYELAVALSR
356a	sp|P36894|BMR1A_HUMAN	1.0000	Bone morphogenetic protein receptor type-1A OS=Homo sapiens GN=BMPR1A PE=1 SV=2	14.5	9	0.09	DLEQDEAFIPVGESLK+DLIDQSQSSGSGSGLPLLVQR+FNSDTNEVDVPLNTR+VFFTTEEASWFR+YMAPEVLDESLNK
40	sp|P28070|PSB4_HUMAN	1.0000	Proteasome subunit beta type-4 OS=Homo sapiens GN=PSMB4 PE=1 SV=4	28.8	9	0.09	FQIATVTEK+QPVLSQTEAR+QVLGQMVIDEELLGDGHSYSPR+TQNPMVTGTSVLGVK+VNNSTMLGASGDYADFQYLK
322a	sp|P25685|DNJB1_HUMAN	1.0000	DnaJ homolog subfamily B member 1 OS=Homo sapiens GN=DNAJB1 PE=1 SV=4	23.2	9	0.09	EGDQTSNNIPADIVFVLK+EIAEAYDVLSDPR+KQDPPVTHDLR+KVPGEGLPLPK+NPFDTFFGQR+TIPVVFK+TVLEQVLPI+VPGEGLPLPK
307a	sp|P19387|RPB3_HUMAN	1.0000	DNA-directed RNA polymerase II subunit RPB3 OS=Homo sapiens GN=POLR2C PE=1 SV=2	42.5	9	0.08	DNDPNDYVEQDDILIVK+FIIENTDLAVANSIR+ITELTDENVK+LGLIPLISDDIVDK+LSDLQTQLSHEIQSDVLTIN+SEYSELDEDESQAPYDPNGKPER+WNPTAGVAFEYDPDNALR
291a	sp|P14868-2|SYDC_HUMAN sp|P14868|SYDC_HUMAN	1.0000	Isoform of P14868, Isoform 2 of Aspartate--tRNA ligase, cytoplasmic OS=Homo sapiens GN=DARS;Aspartate--tRNA ligase, cytoplasmic OS=Homo sapiens GN=DARS PE=1 SV=2	30.4	9	0.08	EAGVEMGDEDDLSTPNEK+ESIVDVEGVVR+FGAPPHAGGGIGLER+FLEPTLR+FQTEIQTVNK+IISAASEGGANVFTVSYFK+LPLQLDDAVRPEAEGEEEGR+NNAYLAQSPQLYK+VFSIGPVFR
280a	sp|P10644-2|KAP0_HUMAN sp|P10644|KAP0_HUMAN	1.0000	Isoform of P10644, Isoform 2 of cAMP-dependent protein kinase type I-alpha regulatory subunit OS=Homo sapiens GN=PRKAR1A;cAMP-dependent protein kinase type I-alpha regulatory subunit OS=Homo sapiens GN=PRKAR1A PE=1 SV=1	20.2	9	0.09	EDEISPPPPNPVVK+GAISAEVYTEEDAASYVR+HNIQALLK+LTVADALEPVQFEDGQK+SENEEFVEVGR
252a	sp|P01892|1A02_HUMAN tr|A0A0G2JNY4|A0A0G2JNY4_HUMAN	1.0000	Isoform of P01891, HLA class I histocompatibility antigen, A-2 alpha chain OS=Homo sapiens GN=HLA-A PE=1 SV=1;Isoform of P01891, HLA class I histocompatibility antigen, A-3 alpha chain OS=Homo sapiens GN=HLA-A PE=1 SV=1	30.7	9	0.09	APWIEQEGPEYWDGETR+DGEDQTQDTELVETRPAGDGTFQK+FIAVGYVDDTQFVR+SWTAADMAAQTTK+VDLGTLR+WAAVVVPSGQEQR+YLENGKETLQRTDAPK
184b	sp|P17844-2|DDX5_HUMAN sp|P17844|DDX5_HUMAN tr|J3KTA4|J3KTA4_HUMAN	1.0000	Isoform of P17844, Isoform 2 of Probable ATP-dependent RNA helicase DDX5 OS=Homo sapiens GN=DDX5;Probable ATP-dependent RNA helicase DDX5 OS=Homo sapiens GN=DDX5 PE=1 SV=1;Isoform of P17844, Probable ATP-dependent RNA helicase DDX5 OS=Homo sapiens GN=DDX5 PE=1 SV=1	13.1	9	0.05	APILIATDVASR+FVINYDYPNSSEDYIHR+LLQLVEDR+MLDMGFEPQIR+NFYQEHPDLAR+TTYLVLDEADR
177a	sp|O00231-2|PSD11_HUMAN sp|O00231|PSD11_HUMAN	1.0000	Isoform of O00231, Isoform 2 of 26S proteasome non-ATPase regulatory subunit 11 OS=Homo sapiens GN=PSMD11;26S proteasome non-ATPase regulatory subunit 11 OS=Homo sapiens GN=PSMD11 PE=1 SV=3	23.5	9	0.08	AELRDDPIISTHLAK+AQSLLSTDR+EASIDILHSIVK+EQSILELGSLLAK+LYDNLLEQNLIR+TYEAALETIQNMSK+VQIEHISSLIK+YQEALHLGSQLLR
120	sp|Q99569-2|PKP4_HUMAN sp|Q99569|PKP4_HUMAN tr|A0A0D9SF60|A0A0D9SF60_HUMAN	1.0000	Isoform of Q99569, Isoform 2 of Plakophilin-4 OS=Homo sapiens GN=PKP4;Plakophilin-4 OS=Homo sapiens GN=PKP4 PE=1 SV=2;Isoform of Q99569, Plakophilin-4 OS=Homo sapiens GN=PKP4 PE=1 SV=1	10.9	9	0.09	AEGQTLVQPSVANR+AQSPSYVISTGVSPSR+FQTSLVLR+LELEVPQAR+NNYALNTTATYAEPYRPIQYR+SAVSPDLHITPIYEGR+TPQEDQWDGVGPIPGLSK+VGSPLTLTDAQTR+VVSSVATALR
764a	sp|Q9Y6N5|SQRD_HUMAN	1.0000	Sulfide:quinone oxidoreductase, mitochondrial OS=Homo sapiens GN=SQRDL PE=1 SV=1	16.2	8	0.07	AEPLETFPFDQSK+IMYLSEAYFR+TSPVADAAGWVDVDK+VGAENVAIVEPSER+VILAEFDYK+YADALQEIIQER
754a	sp|Q9Y4W6|AFG32_HUMAN	1.0000	AFG3-like protein 2 OS=Homo sapiens GN=AFG3L2 PE=1 SV=2	11.5	8	0.07	GMGGLFSVGETTAK+ILINDAYK+ITTGAQDDLR+NLETLQQELGIEGENR+QGDMVLEKPYSEATAR+QIFIGPPDIK+VALLLLEK+VGQISFDLPR
753a	sp|Q9Y4R8|TELO2_HUMAN	1.0000	Telomere length regulation protein TEL2 homolog OS=Homo sapiens GN=TELO2 PE=1 SV=2	8.7	8	0.07	ALEGLVYR+ALLLLQR+LLEDLMDELLEAR+LLFLQSR+LQQENLAEFFPQNYFR+QQTQPGFILLR+VVALPDHLGNR
743a	sp|Q9Y2J2-2|E41L3_HUMAN sp|Q9Y2J2|E41L3_HUMAN tr|A0A0A0MRA8|A0A0A0MRA8_HUMAN tr|A8K968|A8K968_HUMAN	1.0000	Isoform of Q9Y2J2, Isoform 2 of Band 4.1-like protein 3 OS=Homo sapiens GN=EPB41L3;Band 4.1-like protein 3 OS=Homo sapiens GN=EPB41L3 PE=1 SV=2;Isoform of Q9Y2J2, Band 4.1-like protein 3 OS=Homo sapiens GN=EPB41L3 PE=1 SV=1;Isoform of Q9Y2J2, Band 4.1-like protein 3 OS=Homo sapiens GN=EPB41L3 PE=1 SV=1	16.4	8	0.07	AVLEQEETAAASR+DSEGVEIMLGVCASGLLIYR+GISQTNLITTVTPEK+IVITGDADIDHDQALAQAIK+TFLETSTDTAVTNEWEK+VVHASGDASYSAGDSGDAAAQPAFTGIK+VVQETVLVEER
741a	sp|Q9Y285-2|SYFA_HUMAN sp|Q9Y285|SYFA_HUMAN tr|K7ER00|K7ER00_HUMAN	1.0000	Isoform of Q9Y285, Isoform 2 of Phenylalanine--tRNA ligase alpha subunit OS=Homo sapiens GN=FARSA;Phenylalanine--tRNA ligase alpha subunit OS=Homo sapiens GN=FARSA PE=1 SV=3;Isoform of Q9Y285, Phenylalanine--tRNA ligase alpha subunit OS=Homo sapiens GN=FARSA PE=1 SV=1	11.3	8	0.08	DPAEALQLPMDYVQR+LDAEPRPPPTQEAA+SLQALGEVIEAELR+VVDSMEDEVQR
730a	sp|Q9UM54-6|MYO6_HUMAN tr|A0A0A0MRM8|A0A0A0MRM8_HUMAN	1.0000	Isoform of Q9UM54, Isoform 6 of Unconventional myosin-VI OS=Homo sapiens GN=MYO6;Isoform of Q9UM54, Unconventional myosin-VI OS=Homo sapiens GN=MYO6 PE=1 SV=1	8.7	8	0.08	FNEVVSVLK+IAQSEAELISDEAQADLALR+IQAEVEAQLAR+IVEANPLLEAFGNAK+LVGILDILDEENR+SVTDYAQQNPAAQIPAR+TQLNLLLDK+YLTESYGTGQDIDDR
702a	sp|Q9NZ01|TECR_HUMAN	1.0000	Very-long-chain enoyl-CoA reductase OS=Homo sapiens GN=TECR PE=1 SV=1	22.1	8	0.07	HYEVEILDAK+LLETLFVHR+LPVGTTATLYFR+SLKDEDVLQK+THPQWYPAR+VEPHATIAEIK+YDFTSSR
681a	sp|Q9HC07|TM165_HUMAN	1.0000	Transmembrane protein 165 OS=Homo sapiens GN=TMEM165 PE=1 SV=1	13.9	8	0.06	LLNGPGDVETGTSITVPQK+LLNGPGDVETGTSITVPQKK+NKEPPAPAQQLQPQPVAVQGPEPAR
644a	sp|Q99707|METH_HUMAN	1.0000	Methionine synthase OS=Homo sapiens GN=MTR PE=1 SV=2	7.1	8	0.08	AAEEVTLQTGIK+AALFALQNLFEEK+DEINAILQK+HIIEDTEEAR+IGPYTNFVNIGER+IPLLIGGATTSK+IVGDLFGAGK+LADIEQSTGIR
635a	sp|Q96SB3|NEB2_HUMAN tr|D3DTX6|D3DTX6_HUMAN	1.0000	Neurabin-2 OS=Homo sapiens GN=PPP1R9B PE=1 SV=2;Isoform of Q96SB3, Neurabin-2 OS=Homo sapiens GN=PPP1R9B PE=1 SV=1	11.9	8	0.08	APDVAPEEVDESK+ASSLNENVDHSALLK+ISELEGNLQTLR+LELFPVELEK+SMFLQMGTTAGPSGEAGGGAGLAEAPR+VFQPPPPPPPAPSGDAPAEK
631d	sp|O00308|WWP2_HUMAN	1.0000	NEDD4-like E3 ubiquitin-protein ligase WWP2 OS=Homo sapiens GN=WWP2 PE=1 SV=2	11.1	8	0.07	AGVALPFEK+FIDTGFTLPFYK+FYYVDHNTR+GEEGLDYGGIAR+INSYVEVAVDGLPSETK+LDLPPYK+LLYAIEETEGFGQE+LPVGGFAELIGSNGPQK
623a	sp|Q96HS1|PGAM5_HUMAN	1.0000	Serine/threonine-protein phosphatase PGAM5, mitochondrial OS=Homo sapiens GN=PGAM5 PE=1 SV=2	22.8	8	0.07	AIETTDIISR+ALQFPPEGWLR+EPLSLINVR+HSQYHVDGSLEK+NVESGEEELASK+TLGDTGFMPPDK
617a	sp|Q96D53|ADCK4_HUMAN	1.0000	AarF domain-containing protein kinase 4 OS=Homo sapiens GN=ADCK4 PE=1 SV=2	15.8	8	0.08	IQDLIPVLLR+LQSEGGSGLDSSPFLSEANAER+QLLANDPFFR+QPDAATAGSLPTK+VASLEEVPFAAASIGQVHQGLLR+VLEEELGR
584a	sp|Q8N1F8|S11IP_HUMAN tr|C9JQV3|C9JQV3_HUMAN	1.0000	Serine/threonine-protein kinase 11-interacting protein OS=Homo sapiens GN=STK11IP PE=1 SV=3;Isoform of Q8N1F8, Serine/threonine-protein kinase 11-interacting protein OS=Homo sapiens GN=STK11IP PE=1 SV=1	8.4	8	0.06	DAATGFLLDGK+EQQPLSSLSSVLLYR+LELQSLEAAEIEPEAQAQR+LVHVAGPGPTGPIK+LWPLLEK+MGPSGAALGVLILR+TVIQEALALDR
579a	sp|Q8IY17-3|PLPL6_HUMAN sp|Q8IY17-4|PLPL6_HUMAN sp|Q8IY17|PLPL6_HUMAN	1.0000	Isoform of Q8IY17, Isoform 3 of Neuropathy target esterase OS=Homo sapiens GN=PNPLA6;Isoform of Q8IY17, Isoform 4 of Neuropathy target esterase OS=Homo sapiens GN=PNPLA6;Neuropathy target esterase OS=Homo sapiens GN=PNPLA6 PE=1 SV=2	9.5	8	0.08	ADVLAFPSSGFTDLAEIVSR+DGFQDVLAPGEGSAGR+ETPGRPPDPTGAPLPGPTGDPVKPTSLETPSAPLLSR+FDQIYDVGYQYGK+GDLIGVVEALTR+ISVSLQEEASGGSLAAPAR+LGASALDSIQEFR
563a	sp|Q7Z736-2|PKHH3_HUMAN sp|Q7Z736-3|PKHH3_HUMAN sp|Q7Z736|PKHH3_HUMAN tr|X6R3U4|X6R3U4_HUMAN	1.0000	Isoform of Q7Z736, Isoform 2 of Pleckstrin homology domain-containing family H member 3 OS=Homo sapiens GN=PLEKHH3;Isoform of Q7Z736, Isoform 3 of Pleckstrin homology domain-containing family H member 3 OS=Homo sapiens GN=PLEKHH3;Pleckstrin homology domain-containing family H member 3 OS=Homo sapiens GN=PLEKHH3 PE=1 SV=2;Isoform of Q7Z736, Pleckstrin homology domain-containing family H member 3 O…	12.6	8	0.08	APLETPTQLLLR+DELFLQLAK+EGGGGAGTAAAVLGGWK+ELVPSLAEISALSQR+GPLEVTLTQPVR+LLPPPAPPR+TEQALPDSELAEYAR
529a	sp|Q53GQ0|DHB12_HUMAN	1.0000	Very-long-chain 3-oxoacyl-CoA reductase OS=Homo sapiens GN=HSD17B12 PE=1 SV=2	17.3	8	0.07	DKLDQVSSEIK+GVFVQSVLPYFVATK+KPTLDKPSPETFVK+TIAVDFASEDIYDK
511a	sp|Q15149-2|PLEC_HUMAN sp|Q15149-3|PLEC_HUMAN sp|Q15149-4|PLEC_HUMAN sp|Q15149-5|PLEC_HUMAN sp|Q15149-6|PLEC_HUMAN sp|Q15149-7|PLEC_HUMAN sp|Q15149-8|PLEC_HUMAN sp|Q15149-9|PLEC_HUMAN sp|Q15149|PLEC_HUMAN	1.0000	Isoform of Q15149, Isoform 2 of Plectin OS=Homo sapiens GN=PLEC;Isoform of Q15149, Isoform 3 of Plectin OS=Homo sapiens GN=PLEC;Isoform of Q15149, Isoform 4 of Plectin OS=Homo sapiens GN=PLEC;Isoform of Q15149, Isoform 5 of Plectin OS=Homo sapiens GN=PLEC;Isoform of Q15149, Isoform 6 of Plectin OS=Homo sapiens GN=PLEC;Isoform of Q15149, Isoform 7 of Plectin OS=Homo sapiens GN=PLEC;Isoform of Q151…	2.5	8	0.07	AQVEQELTTLR+DALDGPAAEAEPEHSFDGLR+GFFDPNTHENLTYR+LLDAQLSTGGIVDPSK+LLDPEDVDVPQPDEK+LLEAQIATGGVIDPVHSHR+LLFNDVQTLK+LSYTQLLR
452a	sp|P63173|RL38_HUMAN	1.0000	60S ribosomal protein L38 OS=Homo sapiens GN=RPL38 PE=1 SV=2	31.4	8	0.07	DFLLTAR+IEEIKDFLLTAR+QSLPPGLAVK
440a	sp|P62158|CALM_HUMAN tr|E7EMB3|E7EMB3_HUMAN tr|E7ETZ0|E7ETZ0_HUMAN tr|H0Y7A7|H0Y7A7_HUMAN	1.0000	Calmodulin OS=Homo sapiens GN=CALM1 PE=1 SV=2;Isoform of P62158, Calmodulin OS=Homo sapiens GN=CALM2 PE=1 SV=1;Isoform of P62158, Calmodulin OS=Homo sapiens GN=CALM1 PE=1 SV=1;Isoform of P62158, Calmodulin (Fragment) OS=Homo sapiens GN=CALM2 PE=1 SV=1	36.9	8	0.06	DGNGYISAAELR+EADIDGDGQVNYEEFVQMMTAK+EAFSLFDK+EAFSLFDKDGDGTITTK+VFDKDGNGYISAAELR
432a	sp|P60900|PSA6_HUMAN tr|G3V5Z7|G3V5Z7_HUMAN	1.0000	Proteasome subunit alpha type-6 OS=Homo sapiens GN=PSMA6 PE=1 SV=1;Isoform of P60900, Proteasome subunit alpha type OS=Homo sapiens GN=PSMA6 PE=1 SV=1	28.9	8	0.08	AINQGGLTSVAVR+HITIFSPEGR+ILTEAEIDAHLVALAER+LLDSSTVTHLFK+LYQVEYAFK+QTESTSFLEK
431a	sp|P60842|IF4A1_HUMAN	1.0000	Eukaryotic initiation factor 4A-I OS=Homo sapiens GN=EIF4A1 PE=1 SV=1	17.5	8	0.08	ATQALVLAPTR+GYDVIAQAQSGTGK+LQMEAPHIIVGTPGR+MFVLDEADEMLSR+QFYINVER+VLITTDLLAR
425a	sp|P57678|GEMI4_HUMAN tr|I3L2C7|I3L2C7_HUMAN	1.0000	Gem-associated protein 4 OS=Homo sapiens GN=GEMIN4 PE=1 SV=2;Isoform of P57678, Gem-associated protein 4 OS=Homo sapiens GN=GEMIN4 PE=1 SV=1	7.3	8	0.07	DVSLTSLAK+EFVLPFLR+LDVEEVDLSLR+LVIVHPEVTVK+SIAEGIGPEER+TNPSVSSLLQR+VLQPHPVTPSDTETR
403a	sp|P51617-2|IRAK1_HUMAN sp|P51617-3|IRAK1_HUMAN sp|P51617|IRAK1_HUMAN tr|D3YTB5|D3YTB5_HUMAN	1.0000	Isoform of P51617, Isoform 2 of Interleukin-1 receptor-associated kinase 1 OS=Homo sapiens GN=IRAK1;Isoform of P51617, Isoform 3 of Interleukin-1 receptor-associated kinase 1 OS=Homo sapiens GN=IRAK1;Interleukin-1 receptor-associated kinase 1 OS=Homo sapiens GN=IRAK1 PE=1 SV=2;Isoform of P51617, Interleukin-1 receptor-associated kinase 1 OS=Homo sapiens GN=IRAK1 PE=1 SV=1	15.8	8	0.08	AHSGAAPWQPLAAPSGASAQAAEQLQR+DLVEEEAEEAGVALR+FAGSSPSQSSMVAR+GPNQPVESDESLGGLSAALR+LDILLGTAR+QSFLTEVEQLSR+TASVLWPWINR
401a	sp|P51571|SSRD_HUMAN	1.0000	Translocon-associated protein subunit delta OS=Homo sapiens GN=SSR4 PE=1 SV=1	30.6	8	0.07	FFDEESYSLLR+NNEDISIIPPLFTVSVDHR+VQNMALYADVGGK+YQVSWSLDHK
393a	sp|P49792|RBP2_HUMAN	1.0000	E3 SUMO-protein ligase RanBP2 OS=Homo sapiens GN=RANBP2 PE=1 SV=2	3.2	8	0.07	APGTNVAMASNQAVR+ELLQSFDSALQSVK+ELVGPPLAETVFTPK+IIDDSDSNLSVVK+KTFEECQQNLMK+LPVPLESVK+SVFGTPTLETANK+YIASVQGSTPSPR
375a	sp|P45880-1|VDAC2_HUMAN sp|P45880-2|VDAC2_HUMAN sp|P45880|VDAC2_HUMAN tr|A0A0A0MR02|A0A0A0MR02_HUMAN	1.0000	Isoform of P45880, Isoform 1 of Voltage-dependent anion-selective channel protein 2 OS=Homo sapiens GN=VDAC2;Isoform of P45880, Isoform 2 of Voltage-dependent anion-selective channel protein 2 OS=Homo sapiens GN=VDAC2;Voltage-dependent anion-selective channel protein 2 OS=Homo sapiens GN=VDAC2 PE=1 SV=2;Isoform of P45880, Voltage-dependent anion-selective channel protein 2 (Fragment) OS=Homo sapi…	30.5	8	0.08	GFGFGLVK+LTFDTTFSPNTGK+LTLSALVDGK+TGDFQLHTNVNDGTEFGGSIYQK+VNNSSLIGVGYTQTLRPGVK+YQLDPTASISAK
370a	sp|P42694|HELZ_HUMAN tr|J3QS41|J3QS41_HUMAN	1.0000	Probable helicase with zinc finger domain OS=Homo sapiens GN=HELZ PE=1 SV=2;Isoform of P42694, Probable helicase with zinc finger domain OS=Homo sapiens GN=HELZ PE=1 SV=1	5.4	8	0.08	AIAQPGPILPSHLNSFIDENPSGLPIGEALDR+LTSSAEDEVETTYSR+TIIDFEPNETTDLEK+TYVLNPLAPEFIPR+VNAVYLLPVPK+YQIPLSADQLFTQSVLDK
325a	sp|P25787|PSA2_HUMAN tr|A0A024RA52|A0A024RA52_HUMAN	1.0000	Proteasome subunit alpha type-2 OS=Homo sapiens GN=PSMA2 PE=1 SV=2;Isoform of P25787, Proteasome subunit alpha type OS=Homo sapiens GN=PSMA2 PE=1 SV=1	36.3	8	0.08	GYSFSLTTFSPSGK+HIGLVYSGMGPDYR+LAQQYYLVYQEPIPTAQLVQR+LVQIEYALAAVAGGAPSVGIK+RLTPTEVK+SILYDER
319a	sp|P23458|JAK1_HUMAN	1.0000	Tyrosine-protein kinase JAK1 OS=Homo sapiens GN=JAK1 PE=1 SV=2	8.3	8	0.08	DLVQGEHLGR+IGDFGLTK+KPATEVDPTHFEK+LEEQNPDIVSEK+LSDPGIPITVLSR+MIGPTHGQMTVTR+QLASALSYLEDK+SLKPESGGNHIADLK
312a	sp|P21796|VDAC1_HUMAN	1.0000	Voltage-dependent anion-selective channel protein 1 OS=Homo sapiens GN=VDAC1 PE=1 SV=2	30.4	8	0.07	LTFDSSFSPNTGK+LTLSALIDGK+SENGLEFTSSGSANTETTK+TDEFQLHTNVNDGTEFGGSIYQK+VNNSSLIGLGYTQTLKPGIK+VTQSNFAVGYK
309a	sp|P20020-2|AT2B1_HUMAN sp|P20020-3|AT2B1_HUMAN sp|P20020-4|AT2B1_HUMAN sp|P20020-5|AT2B1_HUMAN sp|P20020-6|AT2B1_HUMAN sp|P20020|AT2B1_HUMAN	1.0000	Isoform of P20020, Isoform A of Plasma membrane calcium-transporting ATPase 1 OS=Homo sapiens GN=ATP2B1;Isoform of P20020, Isoform B of Plasma membrane calcium-transporting ATPase 1 OS=Homo sapiens GN=ATP2B1;Isoform of P20020, Isoform C of Plasma membrane calcium-transporting ATPase 1 OS=Homo sapiens GN=ATP2B1;Isoform of P20020, Isoform E of Plasma membrane calcium-transporting ATPase 1 OS=Homo s…	10.1	8	0.08	ADVGFAMGIAGTDVAK+EASDIILTDDNFTSIVK+EEIPEEELAEDVEEIDHAER+IDESSLTGESDHVK+QVVAVTGDGTNDGPALK+TSPNEGLSGNPADLER+YGDLLPADGILIQGNDLK
271a	sp|P08183-2|MDR1_HUMAN sp|P08183|MDR1_HUMAN	1.0000	Isoform of P08183, Isoform 2 of Multidrug resistance protein 1 OS=Homo sapiens GN=ABCB1;Multidrug resistance protein 1 OS=Homo sapiens GN=ABCB1 PE=1 SV=3	6.3	8	0.08	AGAVAEEVLAAIR+FYDPLAGK+IATEAIENFR+IIDNKPSIDSYSK+ILLLDEATSALDTESEK+LNVQWLR+STVVQLLER
270a	sp|P07910-2|HNRPC_HUMAN sp|P07910-4|HNRPC_HUMAN tr|B2R5W2|B2R5W2_HUMAN tr|B4DY08|B4DY08_HUMAN tr|G3V4C1|G3V4C1_HUMAN tr|G3V4W0|G3V4W0_HUMAN	1.0000	Isoform of P07910, Isoform C1 of Heterogeneous nuclear ribonucleoproteins C1/C2 OS=Homo sapiens GN=HNRNPC;Isoform of P07910, Isoform 4 of Heterogeneous nuclear ribonucleoproteins C1/C2 OS=Homo sapiens GN=HNRNPC;Isoform of P07910, Heterogeneous nuclear ribonucleoproteins C1/C2 OS=Homo sapiens GN=HNRNPC PE=1 SV=1;Isoform of P07910, Heterogeneous nuclear ribonucleoproteins C1/C2 OS=Homo sapiens GN=H…	26.4	8	0.08	GFAFVQYVNER+MIAGQVLDINLAAEPK+SAAEMYGSSFDLDYDFQR+VFIGNLNTLVVK+VPPPPPIAR
260a	sp|P05387|RLA2_HUMAN	1.0000	60S acidic ribosomal protein P2 OS=Homo sapiens GN=RPLP2 PE=1 SV=1	59.1	8	0.07	ILDSVGIEADDDR+ILDSVGIEADDDRLNK+LASVPAGGAVAVSAAPGSAAPAAGSAPAAAEEK+YVASYLLAALGGNSSPSAK
234a	sp|O94832|MYO1D_HUMAN tr|J3QRN6|J3QRN6_HUMAN	1.0000	Unconventional myosin-Id OS=Homo sapiens GN=MYO1D PE=1 SV=2;Isoform of O94832, Unconventional myosin-Id OS=Homo sapiens GN=MYO1D PE=1 SV=1	8.5	8	0.07	FVVDGDTPLIENGK+LLNIYGR+LMYNSSNPVLK+SIPASDLPQVR+SSINDAAEFR+TIPLYNLTGLSVSNGK+VTDEMFLEALNSK
130	sp|Q9BT67|NFIP1_HUMAN	1.0000	NEDD4 family-interacting protein 1 OS=Homo sapiens GN=NDFIP1 PE=1 SV=1	34.4	8	0.07	AEATIPLVPGR+DDFDDADQLR+DEDFVGRDDFDDADQLR+DESGFPKPPSYNVATTLPSYDEAER+MPETFSNLPR+YGAISGFGLSLIK
631e	sp|P46934-4|NEDD4_HUMAN	0.9998	Isoform of P46934, Isoform 4 of E3 ubiquitin-protein ligase NEDD4 OS=Homo sapiens GN=NEDD4	7.7	8	0.05	DDFLGQVDVPLYPLPTENPR+EWFFLISK+GLDYGGVAR+LLFEVFDENR+RPTPQDNLTDAENGNIQLQAQR
737a	sp|Q9UQ35|SRRM2_HUMAN	1.0000	Serine/arginine repetitive matrix protein 2 OS=Homo sapiens GN=SRRM2 PE=1 SV=2	4.3	7	0.07	AAFGISDSYVDGSSFDPQR+NSGPLGTEMNTGFSSEVK+SEEPAGQILSHLSSELK+SSTGPEPPAPTPLLAER+SSTPPGESYFGVSSLQLK+TAAALAPASLTSAR+TPAIPTAVNLADSR
692a	sp|Q9NU22|MDN1_HUMAN	1.0000	Midasin OS=Homo sapiens GN=MDN1 PE=1 SV=2	1.9	7	0.07	DFADILVQPTLEENK+ELLVTETQEVVK+FLNGLEILLAK+GLSLGFLEK+LLEEAQLQDLEK+LNALLEPGGVLTISER+TVDTDSHAEQGPAQQPQAQVEDADAFEHIK
669a	sp|Q9H061|T126A_HUMAN	1.0000	Transmembrane protein 126A OS=Homo sapiens GN=TMEM126A PE=1 SV=1	20.0	7	0.07	ENITIVDISR+IAAGLPMAGIPFLTTDLTYR+YQSALLPHK
663a	sp|Q9BZQ6-2|EDEM3_HUMAN sp|Q9BZQ6|EDEM3_HUMAN	1.0000	Isoform of Q9BZQ6, Isoform 2 of ER degradation-enhancing alpha-mannosidase-like protein 3 OS=Homo sapiens GN=EDEM3;ER degradation-enhancing alpha-mannosidase-like protein 3 OS=Homo sapiens GN=EDEM3 PE=1 SV=2	8.3	7	0.06	ALDFLWEK+AYVLLGDDSFLER+DSGVGAGIDSYYEYLLK+EYEEVEVLLSDK+IPMLFLFSK+VVLTAGPAQFGLDLSK
662a	sp|Q9BZF1-2|OSBL8_HUMAN sp|Q9BZF1-3|OSBL8_HUMAN sp|Q9BZF1|OSBL8_HUMAN	1.0000	Isoform of Q9BZF1, Isoform 2 of Oxysterol-binding protein-related protein 8 OS=Homo sapiens GN=OSBPL8;Isoform of Q9BZF1, Isoform 3 of Oxysterol-binding protein-related protein 8 OS=Homo sapiens GN=OSBPL8;Oxysterol-binding protein-related protein 8 OS=Homo sapiens GN=OSBPL8 PE=1 SV=3	14.4	7	0.07	ANNLHSGDNFQLNDSEIER+ETTYTEQSHEELGEAGEASQTETVSEENK+GEAVGSITQPLPSSYLIIR+GIELGDIQSSIESIK+LFELDPLTGEWHYK+QDDSYIEPEPVEPLK+VVLPTFILEPR
646a	sp|Q99959-2|PKP2_HUMAN sp|Q99959|PKP2_HUMAN	1.0000	Isoform of Q99959, Isoform 1 of Plakophilin-2 OS=Homo sapiens GN=PKP2;Plakophilin-2 OS=Homo sapiens GN=PKP2 PE=1 SV=2	8.6	7	0.06	DLLNTGGIQK+IQEQVQQTLAR+NLVFEDNDNKLEVAELNGVPR+TAISLLR+TVLGQQILGQLDSSSLALPSEAK
626a	sp|Q96JJ7|TMX3_HUMAN	1.0000	Protein disulfide-isomerase TMX3 OS=Homo sapiens GN=TMX3 PE=1 SV=2	12.8	7	0.07	EQQEPSSGGSVVPTVQEPK+LVALAVIDEK+MDATSYSSIASEFGVR+VFFVYVGGESPLK
621a	sp|Q96H55|MYO19_HUMAN	1.0000	Unconventional myosin-XIX OS=Homo sapiens GN=MYO19 PE=1 SV=2	9.5	7	0.07	FIQLQLNR+GSPSSYTVQTAQDQAGVTSIR+LLQQSQDPLLMGLFPTNPK+LNRPSSAAQLQTR+SLIEPVNQSIVVSGESGAGK+VNPVTLETVLR
615a	sp|Q96CU9-3|FXRD1_HUMAN sp|Q96CU9|FXRD1_HUMAN	1.0000	Isoform of Q96CU9, Isoform 3 of FAD-dependent oxidoreductase domain-containing protein 1 OS=Homo sapiens GN=FOXRED1;FAD-dependent oxidoreductase domain-containing protein 1 OS=Homo sapiens GN=FOXRED1 PE=1 SV=2	15.0	7	0.07	FQTIDLSPFLFTR+NINEYLAVVDAPPLDLR+SPTEQEEPDPANLEVDHDFFQDK+VPAFETLK+VSLMSPDQLR
596a	sp|Q8WUM9|S20A1_HUMAN	1.0000	Sodium-dependent phosphate transporter 1 OS=Homo sapiens GN=SLC20A1 PE=1 SV=1	15.0	7	0.07	ADPVPNGLR+GQEGVKWSELIKIVMSWFVSPLLSGIMSGILFFLVR+HPVSEVGPATVPLQAVVEER+LGDLEEAPER+LPSVDLK+LTWPNADSK+VGSVVSVGWLR
66	sp|Q06210-2|GFPT1_HUMAN sp|Q06210|GFPT1_HUMAN	1.0000	Isoform of Q06210, Isoform 2 of Glutamine--fructose-6-phosphate aminotransferase [isomerizing] 1 OS=Homo sapiens GN=GFPT1;Glutamine--fructose-6-phosphate aminotransferase [isomerizing] 1 OS=Homo sapiens GN=GFPT1 PE=1 SV=3	12.6	7	0.07	ESQDTSFTTLVER+EVLSMDDEIQK+GALTVGITNTVGSSISR+GYDFESETDTETIAK+VIFLEDDDVAAVVDGR+VNFDDYTVNLGGLK
574a	sp|Q8IUW5|RELL1_HUMAN	1.0000	RELT-like protein 1 OS=Homo sapiens GN=RELL1 PE=1 SV=1	29.2	7	0.07	AMVADNSLYDPESPVTPSTPGSPPVSPGPLSPGGTPGK+NEANADVLK+QGEVTVLSVGR+SLMSVSGAETVNGEVPATPVK
565a	sp|Q7Z7L1|SLN11_HUMAN	1.0000	Schlafen family member 11 OS=Homo sapiens GN=SLFN11 PE=1 SV=2	10.8	7	0.07	DYLEYGEILPFPESQLVEFK+ELFVHGLPGSGK+ELIQSSDLQAFFETK+GLEELINK+GVYQELPNSDPADPNSDPADLIFQK+SIVFGIHPR+YTPESLWR
561a	sp|Q7Z4F1|LRP10_HUMAN	1.0000	Low-density lipoprotein receptor-related protein 10 OS=Homo sapiens GN=LRP10 PE=1 SV=2	10.0	7	0.07	EGGAVGGQDGEQAPPLPIK+LLPSLGPPGPTR+SLLQILR+SQVTPSAAPLEALDGGTGPAR+TQEYSIFAPLSR
554a	sp|Q6R327-3|RICTR_HUMAN sp|Q6R327|RICTR_HUMAN	1.0000	Isoform of Q6R327, Isoform 3 of Rapamycin-insensitive companion of mTOR OS=Homo sapiens GN=RICTOR;Rapamycin-insensitive companion of mTOR OS=Homo sapiens GN=RICTOR PE=1 SV=1	4.9	7	0.07	ALSYASLDKEDLLSPINQNTLQR+DTEEALLINLR+ILAPYTDFHYR+LSDGFVAAEAK+YLIQDSSILQK+YVDLIEEQLNEALTTYR
501a	sp|Q14318-2|FKBP8_HUMAN sp|Q14318|FKBP8_HUMAN	1.0000	Isoform of Q14318, Isoform 2 of Peptidyl-prolyl cis-trans isomerase FKBP8 OS=Homo sapiens GN=FKBP8;Peptidyl-prolyl cis-trans isomerase FKBP8 OS=Homo sapiens GN=FKBP8 PE=1 SV=2	19.2	7	0.07	ADFVLAANSYDLAIK+GQVVTVHLQTSLENGTR+TAVDGPDLEMLTGQER+VDMTFEEEAQLLQLK+VLAQQGEYSEAIPILR
470a	sp|Q08345-2|DDR1_HUMAN sp|Q08345-5|DDR1_HUMAN sp|Q08345-6|DDR1_HUMAN sp|Q08345|DDR1_HUMAN tr|A0A0A0MSX3|A0A0A0MSX3_HUMAN tr|A0A0G2JNZ7|A0A0G2JNZ7_HUMAN	1.0000	Isoform of Q08345, Isoform 2 of Epithelial discoidin domain-containing receptor 1 OS=Homo sapiens GN=DDR1;Isoform of Q08345, Isoform 4 of Epithelial discoidin domain-containing receptor 1 OS=Homo sapiens GN=DDR1;Isoform of Q08345, Isoform 5 of Epithelial discoidin domain-containing receptor 1 OS=Homo sapiens GN=DDR1;Epithelial discoidin domain-containing receptor 1 OS=Homo sapiens GN=DDR1 PE=1 SV…	11.7	7	0.07	AQPFGQLTDEQVIENAGEFFR+EEEYLQVDLQR+FLAEDALNTV+TIPDSDISASSSWSDSTAAR+WGQEVISGNEDPEGVVLK+YLATLNFVHR
461a	sp|Q02487|DSC2_HUMAN	1.0000	Desmocollin-2 OS=Homo sapiens GN=DSC2 PE=1 SV=1	5.8	7	0.06	LSYQNDPPFGSYVVPITVR+LTDPTGWVTIDENTGSIK+QEEDGLEFLDNLEPK
418a	sp|P55060-3|XPO2_HUMAN sp|P55060|XPO2_HUMAN	1.0000	Isoform of P55060, Isoform 3 of Exportin-2 OS=Homo sapiens GN=CSE1L;Exportin-2 OS=Homo sapiens GN=CSE1L PE=1 SV=3	9.2	7	0.06	AADEEAFEDNSEEYIR+DAAIYLVTSLASK+IPGLLGVFQK+LLQTDDEEEAGLLELLK+QLSDAISIIGR+SANVNEFPVLK+TLDPDPAIR
373a	sp|P43307|SSRA_HUMAN	1.0000	Translocon-associated protein subunit alpha OS=Homo sapiens GN=SSR1 PE=1 SV=3	29.0	7	0.07	EEEDVSGEPEASPSADTTILFVK+FLVGFTNK+GEDFPANNIVK+GTEDFIVESLDASFR+VEMGTSSQNDVDMSWIPQETLNQINK
371a	sp|P42695|CNDD3_HUMAN	1.0000	Condensin-2 complex subunit D3 OS=Homo sapiens GN=NCAPD3 PE=1 SV=2	4.5	7	0.07	ASAGHVAVSSPTPETGPLQR+SEPSGEINIDSSGETVGSGER+TFAAQSLVQLLSK+YQEQLVQEQELAK
369a	sp|P42356|PI4KA_HUMAN tr|J3KN10|J3KN10_HUMAN	1.0000	Phosphatidylinositol 4-kinase alpha OS=Homo sapiens GN=PI4KA PE=1 SV=4;Isoform of P42356, Phosphatidylinositol 4-kinase alpha OS=Homo sapiens GN=PI4KA PE=1 SV=1	3.3	7	0.05	DQPYYDIPDAPYR+ISWQAAIFK+LDPGAVSDVPEAIK+QYGDESTLAFQQAR+SNLDITVGSR+SPLLTFPSK
355a	sp|P36873-2|PP1G_HUMAN sp|P36873|PP1G_HUMAN tr|F8VYE8|F8VYE8_HUMAN	1.0000	Isoform of P36873, Isoform Gamma-2 of Serine/threonine-protein phosphatase PP1-gamma catalytic subunit OS=Homo sapiens GN=PPP1CC;Serine/threonine-protein phosphatase PP1-gamma catalytic subunit OS=Homo sapiens GN=PPP1CC PE=1 SV=1;Isoform of P36873, Serine/threonine-protein phosphatase OS=Homo sapiens GN=PPP1CC PE=1 SV=1	22.7	7	0.04	AHQVVEDGYEFFAK+EIFLSQPILLELEAPLK+LNIDSIIQR+NVQLQENEIR+YLFLGDYVDR+YPENFFLLR
350a	sp|P35580-2|MYH10_HUMAN sp|P35580-3|MYH10_HUMAN sp|P35580-4|MYH10_HUMAN sp|P35580-5|MYH10_HUMAN sp|P35580|MYH10_HUMAN	1.0000	Isoform of P35580, Isoform 2 of Myosin-10 OS=Homo sapiens GN=MYH10;Isoform of P35580, Isoform 3 of Myosin-10 OS=Homo sapiens GN=MYH10;Isoform of P35580, Isoform 4 of Myosin-10 OS=Homo sapiens GN=MYH10;Isoform of P35580, Isoform 5 of Myosin-10 OS=Homo sapiens GN=MYH10;Myosin-10 OS=Homo sapiens GN=MYH10 PE=1 SV=3	5.8	7	0.06	DAASLESQLQDTQELLQEETR+DELADEITNSASGK+ELDDATEANEGLSR+QLLQANPILESFGNAK+TELEDTLDTTAAQQELR+TQLEELEDELQATEDAK+TTLQVDTLNAELAAER
331a	sp|P27635|RL10_HUMAN tr|X1WI28|X1WI28_HUMAN	1.0000	60S ribosomal protein L10 OS=Homo sapiens GN=RPL10 PE=1 SV=4;Isoform of P27635, 60S ribosomal protein L10 (Fragment) OS=Homo sapiens GN=RPL10 PE=1 SV=6	25.4	7	0.06	EHVIEALR+FNADEFEDMVAEK+GAFGKPQGTVAR+MVSDEYEQLSSEALEAAR
298b	sp|P67809|YBOX1_HUMAN tr|A0A087X1S2|A0A087X1S2_HUMAN	1.0000	Nuclease-sensitive element-binding protein 1 OS=Homo sapiens GN=YBX1 PE=1 SV=3;Isoform of P67809, Nuclease-sensitive element-binding protein 1 OS=Homo sapiens GN=YBX1 PE=1 SV=2	17.2	7	0.05	EDVFVHQTAIK+GAEAANVTGPGGVPVQGSK+NGYGFINR+SVGDGETVEFDVVEGEK
298a	sp|P16989-2|YBOX3_HUMAN sp|P16989-3|YBOX3_HUMAN sp|P16989|YBOX3_HUMAN	1.0000	Isoform of P16989, Isoform 2 of Y-box-binding protein 3 OS=Homo sapiens GN=YBX3;Isoform of P16989, Isoform 3 of Y-box-binding protein 3 OS=Homo sapiens GN=YBX3;Y-box-binding protein 3 OS=Homo sapiens GN=YBX3 PE=1 SV=4	39.9	7	0.05	DGVPEGAQLQGPVHR+EDVFVHQTAIK+GAEAANVTGPDGVPVEGSR+NGYGFINR+SPVGSGAPQAAAPAPAAHVAGNPGGDAAPAATGTAAAASLATAAGSEDAEK+SVGDGETVEFDVVEGEK
296a	sp|P16278-3|BGAL_HUMAN sp|P16278|BGAL_HUMAN	1.0000	Isoform of P16278, Isoform 3 of Beta-galactosidase OS=Homo sapiens GN=GLB1;Beta-galactosidase OS=Homo sapiens GN=GLB1 PE=1 SV=2	10.5	7	0.07	AYVAVDGIPQGVLER+MFEIDYSR+SLYPLTFIQVK+TEAVASSLYDILAR+VPEGPIPPSTPK+WLGVLLPK
287a	sp|P12956|XRCC6_HUMAN tr|B1AHC9|B1AHC9_HUMAN	1.0000	X-ray repair cross-complementing protein 6 OS=Homo sapiens GN=XRCC6 PE=1 SV=2;Isoform of P12956, X-ray repair cross-complementing protein 6 OS=Homo sapiens GN=XRCC6 PE=1 SV=1	11.4	7	0.05	ILELDQFK+LGSLVDEFK+NIYVLQELDNPGAK+TFNTSTGGLLLPSDTK+THISKGTLGKFTVPMLK
285a	sp|P11441|UBL4A_HUMAN	1.0000	Ubiquitin-like protein 4A OS=Homo sapiens GN=UBL4A PE=1 SV=1	47.8	7	0.07	FLHPEVTETMEK+HFSAADASR+LADSPPPQVWQLISK+LNLVVKPLEK+LSDYSIGPNSK+LTLDDIER+VLLEEGEAQR
269a	sp|P07814|SYEP_HUMAN	1.0000	Bifunctional glutamate/proline--tRNA ligase OS=Homo sapiens GN=EPRS PE=1 SV=5	5.3	7	0.06	EYIPGQPPLSQSSDSSPTR+LNLNNTVLSK+LTVAENEAETK+NSEPAGLETPEAK+SLIGVEYKPVSATGAEDK+VAVQGDVVR
245a	sp|O95793-2|STAU1_HUMAN sp|O95793-3|STAU1_HUMAN sp|O95793|STAU1_HUMAN tr|A0A087X1A5|A0A087X1A5_HUMAN tr|Q5JW30|Q5JW30_HUMAN	1.0000	Isoform of O95793, Isoform Short of Double-stranded RNA-binding protein Staufen homolog 1 OS=Homo sapiens GN=STAU1;Isoform of O95793, Isoform 3 of Double-stranded RNA-binding protein Staufen homolog 1 OS=Homo sapiens GN=STAU1;Double-stranded RNA-binding protein Staufen homolog 1 OS=Homo sapiens GN=STAU1 PE=1 SV=2;Isoform of O95793, Double-stranded RNA-binding protein Staufen homolog 1 OS=Homo sap…	11.8	7	0.06	ILQNEPLPER+LLSELDQQSTEMPR+LPPLPAVER+SEISQVFEIALK+VSVGEFVGEGEGK
242a	sp|O95425-2|SVIL_HUMAN sp|O95425-3|SVIL_HUMAN sp|O95425-4|SVIL_HUMAN sp|O95425|SVIL_HUMAN	1.0000	Isoform of O95425, Isoform 2 of Supervillin OS=Homo sapiens GN=SVIL;Isoform of O95425, Isoform SV3 of Supervillin OS=Homo sapiens GN=SVIL;Isoform of O95425, Isoform SV4 of Supervillin OS=Homo sapiens GN=SVIL;Supervillin OS=Homo sapiens GN=SVIL PE=1 SV=2	5.0	7	0.06	ELAEQGEPDSSTLSLAEK+GAANDSTQFTVAGR+GAQVQVLQGK+TPTGEGLLDSPSK+YGLTLDPEADSEYLSR+YQTQPVTLGEVEQVQSGK
207a	sp|O43681|ASNA_HUMAN tr|A0A087WXS7|A0A087WXS7_HUMAN	1.0000	ATPase ASNA1 OS=Homo sapiens GN=ASNA1 PE=1 SV=2;Isoform of O43681, ATPase ASNA1 OS=Homo sapiens GN=ASNA1 PE=1 SV=1	13.3	7	0.05	LEETLPVIR+LIQELAK+LLNFPTIVER+VNTFSALLLEPYKPPSAQ
189a	sp|O14818|PSA7_HUMAN	1.0000	Proteasome subunit alpha type-7 OS=Homo sapiens GN=PSMA7 PE=1 SV=1	23.4	7	0.07	ALLEVVQSGGK+DIVVLGVEK+ILNPEEIEK+LYQTDPSGTYHAWK+NYTDEAIETDDLTIK
180b	sp|Q9NZI8|IF2B1_HUMAN	1.0000	Insulin-like growth factor 2 mRNA-binding protein 1 OS=Homo sapiens GN=IGF2BP1 PE=1 SV=2	18.7	7	0.07	DQTPDENDQVIVK+ITISSLQDLTLYNPER+KVEQDTETK+LLVPTQYVGAIIGK+LYIGNLNESVTPADLEK+MVIITGPPEAQFK+QQQVDIPLR+TVNELQNLTAAEVVVPR
170a	sp|A5YKK6|CNOT1_HUMAN	1.0000	CCR4-NOT transcription complex subunit 1 OS=Homo sapiens GN=CNOT1 PE=1 SV=2	3.7	7	0.06	AVEGLLDATSGADADLLLR+DAIAALGLLQK+EIDDEANSYFQR+IVEPPENIQEK+LGTSGLNQPTFQQSK+LPDPFTPNLK+NLILSAFPR
166	sp|Q9Y561-2|LRP12_HUMAN sp|Q9Y561|LRP12_HUMAN	1.0000	Isoform of Q9Y561, Isoform 2 of Low-density lipoprotein receptor-related protein 12 OS=Homo sapiens GN=LRP12;Low-density lipoprotein receptor-related protein 12 OS=Homo sapiens GN=LRP12 PE=1 SV=1	10.5	7	0.07	DMAGASGGVAAPLPQK+HSGSLALVSADGDEVVPSQSTSR+SLFSVESDDTDTENER+SSSLSQNQSPLR+VLTAFDSHAPLTVVSSSGQIR
153	sp|Q9UBF2-2|COPG2_HUMAN sp|Q9UBF2|COPG2_HUMAN	1.0000	Isoform of Q9UBF2, Isoform 2 of Coatomer subunit gamma-2 OS=Homo sapiens GN=COPG2;Coatomer subunit gamma-2 OS=Homo sapiens GN=COPG2 PE=1 SV=1	10.1	7	0.05	AEITLVATKPEK+LFQSNDQTLR+SIATLAITTLLK+SIPLAMAPVFEQK+SSEPVQLTEAETEYFVR+VVLENEAVR
409c	sp|P31943|HNRH1_HUMAN tr|E9PCY7|E9PCY7_HUMAN tr|G8JLB6|G8JLB6_HUMAN	0.9996	Heterogeneous nuclear ribonucleoprotein H OS=Homo sapiens GN=HNRNPH1 PE=1 SV=4;Isoform of P31943, Heterogeneous nuclear ribonucleoprotein H OS=Homo sapiens GN=HNRNPH1 PE=1 SV=1;Isoform of P31943, Heterogeneous nuclear ribonucleoprotein H OS=Homo sapiens GN=HNRNPH1 PE=1 SV=1	18.9	7	0.04	ATENDIYNFFSPLNPVR+HTGPNSPDTANDGFVR+STGEAFVQFASQEIAEK+VHIEIGPDGR+VTGEADVEFATHEDAVAAMSK
295b	sp|P0C0S5|H2AZ_HUMAN sp|Q71UI9-2|H2AV_HUMAN sp|Q71UI9|H2AV_HUMAN tr|C9J0D1|C9J0D1_HUMAN	0.9983	Histone H2A.Z OS=Homo sapiens GN=H2AFZ PE=1 SV=2;Isoform of Q71UI9, Isoform 2 of Histone H2A.V OS=Homo sapiens GN=H2AFV;Histone H2A.V OS=Homo sapiens GN=H2AFV PE=1 SV=3;Isoform of Q71UI9, Histone H2A OS=Homo sapiens GN=H2AFV PE=3 SV=1	22.8	7	0.04	AGLQFPVGR+GDEELDSLIK+HLQLAIR
98	sp|Q86XI2-2|CNDG2_HUMAN sp|Q86XI2|CNDG2_HUMAN tr|H0Y6U5|H0Y6U5_HUMAN	1.0000	Isoform of Q86XI2, Isoform 2 of Condensin-2 complex subunit G2 OS=Homo sapiens GN=NCAPG2;Condensin-2 complex subunit G2 OS=Homo sapiens GN=NCAPG2 PE=1 SV=1;Isoform of Q86XI2, Condensin-2 complex subunit G2 (Fragment) OS=Homo sapiens GN=NCAPG2 PE=1 SV=1	7.8	6	0.06	ADLESLLQTPGGKPR+FASVLPEYLK+VAFVDMLLK+VSDVEELTPPEHLSDLPPFSR+VTGELAFDTSSADVR
96	sp|Q86V81|THOC4_HUMAN tr|E9PB61|E9PB61_HUMAN	1.0000	THO complex subunit 4 OS=Homo sapiens GN=ALYREF PE=1 SV=3;Isoform of Q86V81, THO complex subunit 4 OS=Homo sapiens GN=ALYREF PE=1 SV=1	24.5	6	0.06	GAGGFGGGGGTRR+QQLSAEELDAQLDAYNAR+SLGTADVHFER+WQHDLFDSGFGGGAGVETGGK
767a	tr|B4DLN1|B4DLN1_HUMAN	1.0000	Uncharacterized protein OS=Homo sapiens PE=2 SV=1	13.8	6	0.06	FAIYETVR+LFSGATMASSR+LGPLAFYK+LVESLPQEIK+VLLGSVSGLAGGFVGTPADLVNVR
765a	sp|Q9Y6U3|ADSV_HUMAN	1.0000	Adseverin OS=Homo sapiens GN=SCIN PE=1 SV=4	11.0	6	0.06	AGGVASGLNHVLTNDLTAK+DYQTSPLLETQAEDHPPR+ELQGYESNDFVSYFK+GAEYVASVLK+NTQIQVLPEGGETPIFK
755a	sp|Q9Y5A9-2|YTHD2_HUMAN sp|Q9Y5A9|YTHD2_HUMAN tr|A0A087WXZ3|A0A087WXZ3_HUMAN tr|S4R3V3|S4R3V3_HUMAN	1.0000	Isoform of Q9Y5A9, Isoform 2 of YTH domain-containing family protein 2 OS=Homo sapiens GN=YTHDF2;YTH domain-containing family protein 2 OS=Homo sapiens GN=YTHDF2 PE=1 SV=2;Isoform of Q9Y5A9, YTH domain-containing family protein 2 OS=Homo sapiens GN=YTHDF2 PE=1 SV=1;Isoform of Q9Y5A9, YTH domain-containing family protein 2 (Fragment) OS=Homo sapiens GN=YTHDF2 PE=1 SV=1	11.2	6	0.05	APGMNTIDQGMAALK+LGSTEVASNVPK
750a	sp|Q9Y446-2|PKP3_HUMAN sp|Q9Y446|PKP3_HUMAN	1.0000	Isoform of Q9Y446, Isoform PKP3b of Plakophilin-3 OS=Homo sapiens GN=PKP3;Plakophilin-3 OS=Homo sapiens GN=PKP3 PE=1 SV=1	6.3	6	0.05	AGGLDWPEATEVSPSR+ELPLAADALTFAEVSK+HTTEAAAGALQNITAGDR
749a	sp|Q9Y3F4-2|STRAP_HUMAN sp|Q9Y3F4|STRAP_HUMAN	1.0000	Isoform of Q9Y3F4, Isoform 2 of Serine-threonine kinase receptor-associated protein OS=Homo sapiens GN=STRAP;Serine-threonine kinase receptor-associated protein OS=Homo sapiens GN=STRAP PE=1 SV=1	26.3	6	0.06	FSPDGELYASGSEDGTLR+IYDLNKPEAEPK+SFEAPATINSASLHPEK+SIAFHSAVSLDPIK+TVDFTQDSNYLLTGGQDK+YDYNSGEELESYK
717a	sp|Q9UHG0|DCDC2_HUMAN	1.0000	Doublecortin domain-containing protein 2 OS=Homo sapiens GN=DCDC2 PE=1 SV=2	17.2	6	0.06	EDFSGMNGDLEEEGGR+EVTGGVQAPFGAVR+LDQIQSGGNYVAGGQEAFK+SQGAGSGQDEADVDPQRPPRPEVK+VSSFEVFLK
707a	sp|Q9P2G1|AKIB1_HUMAN	1.0000	Ankyrin repeat and IBR domain-containing protein 1 OS=Homo sapiens GN=ANKIB1 PE=1 SV=3	8.4	6	0.06	AFVENNPAIK+DFLSNEASLGAIGTSLPSR+GTQIEENPLEENILAGEAASQAGDSGNEAANR+ILGTFLGR+LGAENDPFSTDTLSSHPLSEAR
682a	sp|Q9HC21-2|TPC_HUMAN sp|Q9HC21|TPC_HUMAN	1.0000	Isoform of Q9HC21, Isoform 2 of Mitochondrial thiamine pyrophosphate carrier OS=Homo sapiens GN=SLC25A19;Mitochondrial thiamine pyrophosphate carrier OS=Homo sapiens GN=SLC25A19 PE=1 SV=1	13.7	6	0.05	ALISPFDVIK+EGALGFFK+GLSPSLLK+TLTYPLDLFK
660a	sp|Q9BYM8-3|HOIL1_HUMAN sp|Q9BYM8|HOIL1_HUMAN	1.0000	Isoform of Q9BYM8, Isoform 2 of RanBP-type and C3HC4-type zinc finger-containing protein 1 OS=Homo sapiens GN=RBCK1;RanBP-type and C3HC4-type zinc finger-containing protein 1 OS=Homo sapiens GN=RBCK1 PE=1 SV=2	13.9	6	0.06	ALLTPEDYQR+GPLEPGPPKPGVPQEPGR+LAGEEEALR+NTSLNPQELQR+QQQQEGNYLQHVQLDQR
655a	sp|Q9BW92|SYTM_HUMAN tr|U3KQG0|U3KQG0_HUMAN	1.0000	Threonine--tRNA ligase, mitochondrial OS=Homo sapiens GN=TARS2 PE=1 SV=1;Isoform of Q9BW92, Threonine--tRNA ligase, mitochondrial OS=Homo sapiens GN=TARS2 PE=1 SV=1	11.6	6	0.04	AAGLVSDLDADSGLTLSR+AEASGGLGGLTR+EFGEPWDLNSGDGAFYGPK+FLTFDSPEGK+LHLIEEK+LVELQNTR
642a	sp|Q99623|PHB2_HUMAN tr|F5GY37|F5GY37_HUMAN tr|J3KPX7|J3KPX7_HUMAN	1.0000	Prohibitin-2 OS=Homo sapiens GN=PHB2 PE=1 SV=2;Isoform of Q99623, Prohibitin-2 OS=Homo sapiens GN=PHB2 PE=1 SV=1;Isoform of Q99623, Prohibitin-2 OS=Homo sapiens GN=PHB2 PE=1 SV=2	19.9	6	0.06	IGGVQQDTILAEGLHFR+IVQAEGEAEAAK+LLLGAGAVAYGVR+VLPSIVNEVLK
637a	sp|Q96T76-8|MMS19_HUMAN sp|Q96T76|MMS19_HUMAN	1.0000	Isoform of Q96T76, Isoform 5 of MMS19 nucleotide excision repair protein homolog OS=Homo sapiens GN=MMS19;MMS19 nucleotide excision repair protein homolog OS=Homo sapiens GN=MMS19 PE=1 SV=2	5.1	6	0.05	EDLILSLR+FQPFQDGSSGQR+LLQAAAGASAR+LPTPVLLPYKPQVIR+NLLVAFR
614a	sp|Q96CP6-2|GRM1A_HUMAN sp|Q96CP6-3|GRM1A_HUMAN sp|Q96CP6|GRM1A_HUMAN tr|M0QZ12|M0QZ12_HUMAN	1.0000	Isoform of Q96CP6, Isoform 2 of GRAM domain-containing protein 1A OS=Homo sapiens GN=GRAMD1A;Isoform of Q96CP6, Isoform 3 of GRAM domain-containing protein 1A OS=Homo sapiens GN=GRAMD1A;GRAM domain-containing protein 1A OS=Homo sapiens GN=GRAMD1A PE=1 SV=2;Isoform of Q96CP6, GRAM domain-containing protein 1A OS=Homo sapiens GN=GRAMD1A PE=1 SV=1	11.2	6	0.06	ASVELLDEMK+EVGDVIALSDITSSGAADR+GGVPGTPSTQSLGSR+LHQGITVSDPPFDTQPRPDDSFS+LLINSVFHVGAER
587a	sp|Q8NBM4|UBAC2_HUMAN	1.0000	Ubiquitin-associated domain-containing protein 2 OS=Homo sapiens GN=UBAC2 PE=1 SV=1	18.9	6	0.05	ASNNDLNVATNFLLQH+GDALEALR+IGMGATLDIQR+MFTSTGSSGLYK+QSEPAAPPLEVSEEQVAR
586a	sp|Q8N5F7|NKAP_HUMAN	1.0000	NF-kappa-B-activating protein OS=Homo sapiens GN=NKAP PE=1 SV=1	13.0	6	0.06	AEEPSDLIGPEAPK+ALASFNQEER+IGELGAPEVWGLSPK+NGLTHQLGGLSQGSR
572a	sp|Q8IUH4|ZDH13_HUMAN	1.0000	Palmitoyltransferase ZDHHC13 OS=Homo sapiens GN=ZDHHC13 PE=1 SV=3	13.0	6	0.06	ATQYGIFER+FNPSLNVVDK+GAVVDQLGGDLNSTPLHWAIR+LLEAGSSLDIQNVK+VIGPEPTGFLLK+VNIITLAETGSLDFR
568a	sp|Q86VM9|ZCH18_HUMAN tr|E7ERS3|E7ERS3_HUMAN	1.0000	Zinc finger CCCH domain-containing protein 18 OS=Homo sapiens GN=ZC3H18 PE=1 SV=2;Isoform of Q86VM9, Zinc finger CCCH domain-containing protein 18 OS=Homo sapiens GN=ZC3H18 PE=1 SV=1	8.5	6	0.05	DTVLEPYADPYYDYEIER+ELDEHELDYDEEVPEEPAPAVQEDEAEK+KLGVSVSPSR+SSQQPSTPQQAPPGQPQQGTFVAHK
560a	sp|Q7Z494|NPHP3_HUMAN	1.0000	Nephrocystin-3 OS=Homo sapiens GN=NPHP3 PE=1 SV=1	5.3	6	0.05	ALQLEELTLGK+DLGLLSQAIVPLQR+ENEIQDLLR+GVGAGGLLGASFK+LNDLVAAPAPIPPLLVSGGPGSGK
63	sp|P83731|RL24_HUMAN tr|C9JNW5|C9JNW5_HUMAN tr|C9JXB8|C9JXB8_HUMAN	1.0000	60S ribosomal protein L24 OS=Homo sapiens GN=RPL24 PE=1 SV=1;Isoform of P83731, 60S ribosomal protein L24 OS=Homo sapiens GN=RPL24 PE=1 SV=1;Isoform of P83731, 60S ribosomal protein L24 OS=Homo sapiens GN=RPL24 PE=1 SV=1	17.4	6	0.06	AITGASLADIMAK+VFQFLNAK
545a	sp|Q6AI08|HEAT6_HUMAN	1.0000	HEAT repeat-containing protein 6 OS=Homo sapiens GN=HEATR6 PE=1 SV=1	8.4	6	0.05	APAGPSLEETSVSSPK+IQQGEEEEKESSGEIEAAPVTGTGR+IWNALVTALQK+LEALQVLTLLAR+LLEELGTGLIQQYKPDSTAAPDQR+SEDTIDFLEFK
61	sp|P62805|H4_HUMAN	1.0000	Histone H4 OS=Homo sapiens GN=HIST1H4A PE=1 SV=2	40.8	6	0.06	DNIQGITKPAIR+ISGLIYEETR+TVTAMDVVYALK+VFLENVIR
488a	sp|Q13490-2|BIRC2_HUMAN sp|Q13490|BIRC2_HUMAN tr|E9PMH5|E9PMH5_HUMAN	1.0000	Isoform of Q13490, Isoform 2 of Baculoviral IAP repeat-containing protein 2 OS=Homo sapiens GN=BIRC2;Baculoviral IAP repeat-containing protein 2 OS=Homo sapiens GN=BIRC2 PE=1 SV=2;Isoform of Q13490, Baculoviral IAP repeat-containing protein 2 OS=Homo sapiens GN=BIRC2 PE=1 SV=1	11.2	6	0.06	AGFYYIGPGDR+ELIDTILVK+GQEFVDEIQGR+TVNDIVSALLNAEDEK+YIPTEDVSGLSLEEQLR
480a	sp|Q13162|PRDX4_HUMAN tr|H7C3T4|H7C3T4_HUMAN	1.0000	Peroxiredoxin-4 OS=Homo sapiens GN=PRDX4 PE=1 SV=1;Isoform of Q13162, Peroxiredoxin-4 (Fragment) OS=Homo sapiens GN=PRDX4 PE=1 SV=1	34.8	6	0.07	DYGVYLEDSGHTLR+GLFIIDDK+IPLLSDLTHQISK+LVQAFQYTDK+QITLNDLPVGR
466a	sp|Q06830|PRDX1_HUMAN tr|A0A0A0MSI0|A0A0A0MSI0_HUMAN	1.0000	Peroxiredoxin-1 OS=Homo sapiens GN=PRDX1 PE=1 SV=1;Isoform of Q06830, Peroxiredoxin-1 (Fragment) OS=Homo sapiens GN=PRDX1 PE=1 SV=1	37.4	6	0.06	ATAVMPDGQFK+GLFIIDDK+IGHPAPNFK+LVQAFQFTDK+QGGLGPMNIPLVSDPK+TIAQDYGVLK
458a	sp|Q00587-2|BORG5_HUMAN sp|Q00587|BORG5_HUMAN	1.0000	Isoform of Q00587, Isoform 2 of Cdc42 effector protein 1 OS=Homo sapiens GN=CDC42EP1;Cdc42 effector protein 1 OS=Homo sapiens GN=CDC42EP1 PE=1 SV=1	23.4	6	0.06	ASWESLDEEWR+LTADMISHPLGDFR+NAISLPQLNQAAYDSLVVGK+RMASPPAPSPAPPAISPIIK+TPVPSTVQANTFEFADAEEDDEVKV
451a	sp|P63092-2|GNAS2_HUMAN sp|P63092-3|GNAS2_HUMAN sp|P63092-4|GNAS2_HUMAN sp|P63092|GNAS2_HUMAN sp|Q5JWF2-2|GNAS1_HUMAN sp|Q5JWF2|GNAS1_HUMAN	1.0000	Isoform of Q5JWF2, Isoform Gnas-2 of Guanine nucleotide-binding protein G(s) subunit alpha isoforms short OS=Homo sapiens GN=GNAS;Isoform of Q5JWF2, Isoform 3 of Guanine nucleotide-binding protein G(s) subunit alpha isoforms short OS=Homo sapiens GN=GNAS;Isoform of Q5JWF2, Isoform 4 of Guanine nucleotide-binding protein G(s) subunit alpha isoforms short OS=Homo sapiens GN=GNAS;Isoform of Q5JWF2, …	9.5	6	0.04	IEDYFPEFAR+ILLLGAGESGK+VLTSGIFETK+YTTPEDATPEPGEDPR
438a	sp|P61962|DCAF7_HUMAN	1.0000	DDB1- and CUL4-associated factor 7 OS=Homo sapiens GN=DCAF7 PE=1 SV=1	14.0	6	0.06	EVYDIAFSR+GVYPDLLATSGDYLR+LALGSFVEEYNNK+NTFDHPYPTTK
434a	sp|P61160-2|ARP2_HUMAN	1.0000	Isoform of P61160, Isoform 2 of Actin-related protein 2 OS=Homo sapiens GN=ACTR2	14.0	6	0.05	DLMVGDEASELR+HIVLSGGSTMYPGLPSR+ILLTEPPMNPTK+SMLEVNYPMENGIVR
404a	sp|P51648-2|AL3A2_HUMAN sp|P51648|AL3A2_HUMAN tr|J3QRD1|J3QRD1_HUMAN	1.0000	Isoform of P51648, Isoform 2 of Fatty aldehyde dehydrogenase OS=Homo sapiens GN=ALDH3A2;Fatty aldehyde dehydrogenase OS=Homo sapiens GN=ALDH3A2 PE=1 SV=1;Isoform of P51648, Fatty aldehyde dehydrogenase OS=Homo sapiens GN=ALDH3A2 PE=1 SV=1	13.0	6	0.06	ILSLLEGQK+NVDEAINFINER+VMQEEIFGPILPIVPVK+YIAPTVLTDVDPK
396a	sp|P50454|SERPH_HUMAN	1.0000	Serpin H1 OS=Homo sapiens GN=SERPINH1 PE=1 SV=2	13.4	6	0.05	AVAISLPK+AVLSAEQLR+DEEVHAGLGELLR+GVVEVTHDLQK+LYGPSSVSFADDFVR
385a	sp|P48556|PSMD8_HUMAN tr|R4GMR5|R4GMR5_HUMAN	1.0000	26S proteasome non-ATPase regulatory subunit 8 OS=Homo sapiens GN=PSMD8 PE=1 SV=2;Isoform of P48556, 26S proteasome non-ATPase regulatory subunit 8 OS=Homo sapiens GN=PSMD8 PE=1 SV=1	30.0	6	0.06	DILEIGAQWSILR+DIQTNVYIK+GWVLGPNNYYSFASQQQKPEDTTIPSTELAK+ILFFNTPK+LVLLELNFLPTTGTK+VAEFHTELER
381a	sp|P46977|STT3A_HUMAN	1.0000	Dolichyl-diphosphooligosaccharide--protein glycosyltransferase subunit STT3A OS=Homo sapiens GN=STT3A PE=1 SV=2	9.5	6	0.06	DAGAGLLAAAMIAVVPGYISR+EAYYWLR+ENDYYTPTGEFR+FLAEEGFYK+FYSLLDPSYAK+IIFDDFR
367a	sp|P41252|SYIC_HUMAN tr|J3KR24|J3KR24_HUMAN	1.0000	Isoleucine--tRNA ligase, cytoplasmic OS=Homo sapiens GN=IARS PE=1 SV=2;Isoform of P41252, Isoleucine--tRNA ligase, cytoplasmic OS=Homo sapiens GN=IARS PE=1 SV=1	7.1	6	0.06	ILIENPK+LESDYEILER+LFLNETQTQEITEDIPVK+NVIVNGLVLASDGQK+QLSSEELEQFQK+TESAVSQMQSVIELGR+VLIDPVSVQDK
366a	sp|P41229-2|KDM5C_HUMAN sp|P41229-5|KDM5C_HUMAN sp|P41229|KDM5C_HUMAN	1.0000	Isoform of P41229, Isoform 2 of Lysine-specific demethylase 5C OS=Homo sapiens GN=KDM5C;Isoform of P41229, Isoform 5 of Lysine-specific demethylase 5C OS=Homo sapiens GN=KDM5C;Lysine-specific demethylase 5C OS=Homo sapiens GN=KDM5C PE=1 SV=2	5.2	6	0.05	DLPVGLEELR+ILDLYSLSK+LDLNLAAAVHK+LNYLDQIAK+LQAEPRPEEPPNYPAAPASDPLR+LQPDPEPTEEDIEKNPELK
355b	sp|P62136-2|PP1A_HUMAN sp|P62136|PP1A_HUMAN tr|E9PMD7|E9PMD7_HUMAN	1.0000	Isoform of P62136, Isoform 2 of Serine/threonine-protein phosphatase PP1-alpha catalytic subunit OS=Homo sapiens GN=PPP1CA;Serine/threonine-protein phosphatase PP1-alpha catalytic subunit OS=Homo sapiens GN=PPP1CA PE=1 SV=1;Isoform of P62136, Serine/threonine-protein phosphatase (Fragment) OS=Homo sapiens GN=PPP1CA PE=1 SV=1	23.3	6	0.03	AHQVVEDGYEFFAK+EIFLSQPILLELEAPLK+LNLDSIIGR+YLFLGDYVDR+YPENFFLLR
350b	sp|P35579|MYH9_HUMAN	1.0000	Myosin-9 OS=Homo sapiens GN=MYH9 PE=1 SV=4	3.9	6	0.04	ANLQIDQINTDLNLER+IAEFTTNLTEEEEK+IAQLEEQLDNETK+QLLQANPILEAFGNAK+TQLEELEDELQATEDAK
348a	sp|P35221-2|CTNA1_HUMAN sp|P35221|CTNA1_HUMAN tr|G3XAM7|G3XAM7_HUMAN	1.0000	Isoform of P35221, Isoform 2 of Catenin alpha-1 OS=Homo sapiens GN=CTNNA1;Catenin alpha-1 OS=Homo sapiens GN=CTNNA1 PE=1 SV=1;Isoform of P35221, Catenin (Cadherin-associated protein), alpha 1, 102kDa, isoform CRA_a OS=Homo sapiens GN=CTNNA1 PE=1 SV=1	11.5	6	0.04	AIMAQLPQEQK+EELVAAVEDVR+IAEQVASFQEEK+QALQDLLSEYMGNAGRK+QDLLAYLQR+TSVQTEDDQLIAGQSAR+VIHVVTSEMDNYEPGVYTEK
339b	sp|Q15375-2|EPHA7_HUMAN sp|Q15375-4|EPHA7_HUMAN sp|Q15375|EPHA7_HUMAN	1.0000	Isoform of Q15375, Isoform 2 of Ephrin type-A receptor 7 OS=Homo sapiens GN=EPHA7;Isoform of Q15375, Isoform 4 of Ephrin type-A receptor 7 OS=Homo sapiens GN=EPHA7;Ephrin type-A receptor 7 OS=Homo sapiens GN=EPHA7 PE=1 SV=3	5.5	6	0.05	IDTIAADESFTQGDLGER+TYIDPETYEDPNR+VIEDDPEAVYTTTGGK+VSDFGLSR
339a	sp|P29317|EPHA2_HUMAN	1.0000	Ephrin type-A receptor 2 OS=Homo sapiens GN=EPHA2 PE=1 SV=2	7.0	6	0.05	FADIVSILDK+IAYSLLGLK+LPSTSGSEGVPFR+VIGAGEFGEVYK+VLEDDPEATYTTSGGK+VSDFGLSR
334b	sp|Q8WZ42-11|TITIN_HUMAN sp|Q8WZ42-12|TITIN_HUMAN sp|Q8WZ42-13|TITIN_HUMAN sp|Q8WZ42-2|TITIN_HUMAN sp|Q8WZ42-4|TITIN_HUMAN sp|Q8WZ42-5|TITIN_HUMAN sp|Q8WZ42-7|TITIN_HUMAN sp|Q8WZ42-8|TITIN_HUMAN sp|Q8WZ42|TITIN_HUMAN tr|A0A0A0MTS7|A0A0A0MTS7_HUMAN	1.0000	Isoform of Q8WZ42, Isoform 11 of Titin OS=Homo sapiens GN=TTN;Isoform of Q8WZ42, Isoform 12 of Titin OS=Homo sapiens GN=TTN;Isoform of Q8WZ42, Isoform 13 of Titin OS=Homo sapiens GN=TTN;Isoform of Q8WZ42, Isoform 2 of Titin OS=Homo sapiens GN=TTN;Isoform of Q8WZ42, Isoform 4 of Titin OS=Homo sapiens GN=TTN;Isoform of Q8WZ42, Isoform 5 of Titin OS=Homo sapiens GN=TTN;Isoform of Q8WZ42, Isoform 7 o…	0.4	6	0.04	APTPSPVRSVSPAAR+EPATITEEAVSIDVTQGDPATLQVK+EPLDDGGSVITNYVVER+EVIQVQK+GSMLVSWTPPLDNGGSPITGYWLEK+KDGTLLKPAEGIK+KTGGSPITGYHLEFK+LEPSQLLKK+MVWSTYSATVLTPGTTVTR+SSLIILK
326a	sp|P25788-2|PSA3_HUMAN sp|P25788|PSA3_HUMAN	1.0000	Isoform of P25788, Isoform 2 of Proteasome subunit alpha type-3 OS=Homo sapiens GN=PSMA3;Proteasome subunit alpha type-3 OS=Homo sapiens GN=PSMA3 PE=1 SV=2	25.8	6	0.06	AVENSSTAIGIR+DGVVFGVEK+HVGMAVAGLLADAR+IIYIVHDEVK+SNFGYNIPLK+VFQVEYAMK
317a	sp|P23258|TBG1_HUMAN	1.0000	Tubulin gamma-1 chain OS=Homo sapiens GN=TUBG1 PE=1 SV=2	16.0	6	0.06	AVLLDLEPR+DVFFYQADDEHYIPR+EAFLEQFR+IHEDIFDIIDR+LHFLMTGYTPLTTDQSVASVR+TTVLDVMR
286a	sp|P11940-2|PABP1_HUMAN sp|P11940|PABP1_HUMAN tr|A0A087WTT1|A0A087WTT1_HUMAN tr|E7EQV3|E7EQV3_HUMAN	1.0000	Isoform of P11940, Isoform 2 of Polyadenylate-binding protein 1 OS=Homo sapiens GN=PABPC1;Polyadenylate-binding protein 1 OS=Homo sapiens GN=PABPC1 PE=1 SV=2;Isoform of P11940, Polyadenylate-binding protein OS=Homo sapiens GN=PABPC1 PE=1 SV=1;Isoform of P11940, Polyadenylate-binding protein OS=Homo sapiens GN=PABPC1 PE=1 SV=1	11.5	6	0.06	ALDTMNFDVIK+GFGFVSFER+IVATKPLYVALAQR+SGVGNIFIK+SLGYAYVNFQQPADAER
251a	sp|P00533|EGFR_HUMAN	1.0000	Epidermal growth factor receptor OS=Homo sapiens GN=EGFR PE=1 SV=2	5.4	6	0.06	ELVEPLTPSGEAPNQALLR+IPLENLQIIR+NLQEILHGAVR+TDLHAFENLEIIR+VLGSGAFGTVYK
237a	sp|O94955|RHBT3_HUMAN	1.0000	Rho-related BTB domain-containing protein 3 OS=Homo sapiens GN=RHOBTB3 PE=1 SV=2	11.3	6	0.06	ALNSVPVIIAAVGTR+DTAFPGASHESSGNPPLR+ELASMNLDIVDLLK+NLIGGADIIVIK+TTQDLFAINR
232a	sp|O76031|CLPX_HUMAN	1.0000	ATP-dependent Clp protease ATP-binding subunit clpX-like, mitochondrial OS=Homo sapiens GN=CLPX PE=1 SV=2	10.6	6	0.05	DVGGEGVQQGLLK+IYNNIPANLR+LAFQQKPPPPPK+SNILLLGPTGSGK+TLVQILTEPR+YVVGQSFAK
230a	sp|O75955-2|FLOT1_HUMAN sp|O75955|FLOT1_HUMAN	1.0000	Isoform of O75955, Isoform 2 of Flotillin-1 OS=Homo sapiens GN=FLOT1;Flotillin-1 OS=Homo sapiens GN=FLOT1 PE=1 SV=3	20.8	6	0.06	AAYDIEVNTR+AQADLAYQLQVAK+AQQVAVQEQEIAR+LPQVAEEISGPLTSANK+LTGVSISQVNHKPLR+VTGEVLDILTR
228a	sp|O75616|ERAL1_HUMAN	1.0000	GTPase Era, mitochondrial OS=Homo sapiens GN=ERAL1 PE=1 SV=2	16.2	6	0.06	ETQVILLDTPGIISPGK+LLEHLPQEVPYNVQQK+STLSNQLLGR+TAVWEEGPGGELVIQQK+VVLLGAPNAGK
24	sp|P00403|COX2_HUMAN	1.0000	Cytochrome c oxidase subunit 2 OS=Homo sapiens GN=MT-CO2 PE=1 SV=1	18.9	6	0.06	IFEMGPVFTL+ILYMTDEVNDPSLTIK+LLDVDNR+VVLPIEAPIR
217a	sp|O60716-10|CTND1_HUMAN sp|O60716-11|CTND1_HUMAN sp|O60716-12|CTND1_HUMAN sp|O60716-13|CTND1_HUMAN sp|O60716-14|CTND1_HUMAN sp|O60716-15|CTND1_HUMAN sp|O60716-16|CTND1_HUMAN sp|O60716-17|CTND1_HUMAN sp|O60716-18|CTND1_HUMAN sp|O60716-19|CTND1_HUMAN sp|O60716-20|CTND1_HUMAN sp|O60716-21|CTND1_HUMAN sp|O60716-22|CTND1_HUMAN sp|O60716-23|CTND1_HUMAN sp|O60716-24|CTND1_HUMAN sp|O60716-2|CTND1_HUMAN …	1.0000	Isoform of O60716, Isoform 2AB of Catenin delta-1 OS=Homo sapiens GN=CTNND1;Isoform of O60716, Isoform 2AC of Catenin delta-1 OS=Homo sapiens GN=CTNND1;Isoform of O60716, Isoform 2BC of Catenin delta-1 OS=Homo sapiens GN=CTNND1;Isoform of O60716, Isoform 2A of Catenin delta-1 OS=Homo sapiens GN=CTNND1;Isoform of O60716, Isoform 2B of Catenin delta-1 OS=Homo sapiens GN=CTNND1;Isoform of O60716, Is…	11.5	6	0.06	ALSAIADLLTNEHER+GYELLFQPEVVR+HYEDGYPGGSDNYGSLSR+KPIEDPANDTVDFPK+SDFQVNLNNASR+TVQPVAMGPDGLPVDASSVSNNYIQTLGR
23	sp|O95817|BAG3_HUMAN	1.0000	BAG family molecular chaperone regulator 3 OS=Homo sapiens GN=BAG3 PE=1 SV=3	8.7	6	0.06	AAPSTAPAEATPPKPGEAEAPPK+ELLALDSVDPEGR+VQGLEQAVDNFEGK
186a	sp|O14545|TRAD1_HUMAN	1.0000	TRAF-type zinc finger domain-containing protein 1 OS=Homo sapiens GN=TRAFD1 PE=1 SV=1	10.8	6	0.06	AFESDVFHNR+ALPSLNTGSSSPR+HQGDLSSGYLDDTK+LDSQPQETSPELPR+LSNSDSQDIQGR
184c	sp|Q92841-1|DDX17_HUMAN sp|Q92841-2|DDX17_HUMAN sp|Q92841-3|DDX17_HUMAN sp|Q92841|DDX17_HUMAN tr|H3BLZ8|H3BLZ8_HUMAN	1.0000	Isoform of Q92841, Isoform 2 of Probable ATP-dependent RNA helicase DDX17 OS=Homo sapiens GN=DDX17;Isoform of Q92841, Isoform 3 of Probable ATP-dependent RNA helicase DDX17 OS=Homo sapiens GN=DDX17;Isoform of Q92841, Isoform 4 of Probable ATP-dependent RNA helicase DDX17 OS=Homo sapiens GN=DDX17;Probable ATP-dependent RNA helicase DDX17 OS=Homo sapiens GN=DDX17 PE=1 SV=2;Isoform of Q92841, Probab…	5.4	6	0.03	APILIATDVASR+MLDMGFEPQIR+VLEEANQAINPK
174a	sp|B2RTY4-2|MYO9A_HUMAN sp|B2RTY4-4|MYO9A_HUMAN sp|B2RTY4|MYO9A_HUMAN tr|H3BRD5|H3BRD5_HUMAN	1.0000	Isoform of B2RTY4, Isoform 2 of Unconventional myosin-IXa OS=Homo sapiens GN=MYO9A;Isoform of B2RTY4, Isoform 4 of Unconventional myosin-IXa OS=Homo sapiens GN=MYO9A;Unconventional myosin-IXa OS=Homo sapiens GN=MYO9A PE=1 SV=2;Isoform of B2RTY4, Unconventional myosin-IXa OS=Homo sapiens GN=MYO9A PE=1 SV=1	3.3	6	0.05	AQSQSGVDLQEDVLVR+DNALSASNETSSAEHLK+FNIQDFFR+GELNVLGSLSLK+INLNPDNYQVGK+KNSTAAEVIESLINK
168a	sp|A0FGR8-2|ESYT2_HUMAN sp|A0FGR8-6|ESYT2_HUMAN sp|A0FGR8|ESYT2_HUMAN tr|A0A087WXU3|A0A087WXU3_HUMAN tr|H7BXI1|H7BXI1_HUMAN	1.0000	Isoform of A0FGR8, Isoform 2 of Extended synaptotagmin-2 OS=Homo sapiens GN=ESYT2;Isoform of A0FGR8, Isoform 6 of Extended synaptotagmin-2 OS=Homo sapiens GN=ESYT2;Extended synaptotagmin-2 OS=Homo sapiens GN=ESYT2 PE=1 SV=1;Isoform of A0FGR8, Extended synaptotagmin-2 OS=Homo sapiens GN=ESYT2 PE=1 SV=1;Isoform of A0FGR8, Extended synaptotagmin-2 (Fragment) OS=Homo sapiens GN=ESYT2 PE=1 SV=1	8.1	6	0.05	IHFIEAQDLQGK+ITVPLVSEVQIAQLR+LLDEWFTLDEVPK+SSSSLLASPGHISVK+VPLSQLLTSEDMTVSQR
165	sp|Q9Y512|SAM50_HUMAN	1.0000	Sorting and assembly machinery component 50 homolog OS=Homo sapiens GN=SAMM50 PE=1 SV=3	18.8	6	0.05	DVVVQHVHFDGLGR+EDFELQLNK+NFSVNLYK+SLEPLPSSGPDFGGLGEEAEFVEVEPEAK+VNQELAGYTGGDVSFIK+VTGQFPWSSLR
149	sp|Q9NYU2-2|UGGG1_HUMAN sp|Q9NYU2|UGGG1_HUMAN	1.0000	Isoform of Q9NYU2, Isoform 2 of UDP-glucose:glycoprotein glucosyltransferase 1 OS=Homo sapiens GN=UGGT1;UDP-glucose:glycoprotein glucosyltransferase 1 OS=Homo sapiens GN=UGGT1 PE=1 SV=3	3.8	6	0.05	ANPGAWILR+DLHPDLEGQLK+ILASPVELALVVMK+ILETTTFFQR+VWQLQDLSFQTAAR
127	sp|Q9BRX2|PELO_HUMAN	1.0000	Protein pelota homolog OS=Homo sapiens GN=PELO PE=1 SV=2	13.2	6	0.06	ALDDFYK+FYEQVVQAIQR+GTNIQENEYVK+MGAYHTIELEPNR+QWDSVVLER
124	sp|Q9BQG0-2|MBB1A_HUMAN sp|Q9BQG0|MBB1A_HUMAN tr|I3L1L3|I3L1L3_HUMAN	1.0000	Isoform of Q9BQG0, Isoform 2 of Myb-binding protein 1A OS=Homo sapiens GN=MYBBP1A;Myb-binding protein 1A OS=Homo sapiens GN=MYBBP1A PE=1 SV=2;Isoform of Q9BQG0, Myb-binding protein 1A (Fragment) OS=Homo sapiens GN=MYBBP1A PE=1 SV=1	3.5	6	0.04	ALVDILSEVSK+ATLQEILPEVLK+LLGAALPLLTK+LPAIALDLLR
122	sp|Q99758|ABCA3_HUMAN tr|H0Y3H2|H0Y3H2_HUMAN	1.0000	ATP-binding cassette sub-family A member 3 OS=Homo sapiens GN=ABCA3 PE=1 SV=2;Isoform of Q99758, ATP-binding cassette sub-family A member 3 OS=Homo sapiens GN=ABCA3 PE=1 SV=1	4.3	6	0.06	ILAPSPDSLLHTPLIIK+LTLGEYGR+MPVLPEDQDVADER+TTTLSMLTGLFPPTSGR+VQSEGQQEALEEFK
11	sp|O43164-2|PJA2_HUMAN sp|O43164|PJA2_HUMAN	1.0000	Isoform of O43164, Isoform 2 of E3 ubiquitin-protein ligase Praja-2 OS=Homo sapiens GN=PJA2;E3 ubiquitin-protein ligase Praja-2 OS=Homo sapiens GN=PJA2 PE=1 SV=4	9.3	6	0.06	EALEVEESGSDDLLIK+LISSSQVDQETGFNR+SSAGDTEFVHQNSQEIQR+YQESLGNTVFELENR
409b	sp|P55795|HNRH2_HUMAN	0.9999	Heterogeneous nuclear ribonucleoprotein H2 OS=Homo sapiens GN=HNRNPH2 PE=1 SV=1	14.3	6	0.04	HTGPNSPDTANDGFVR+STGEAFVQFASQEIAEK+VHIEIGPDGR+VTGEADVEFATHEDAVAAMAK
93	sp|Q71UM5|RS27L_HUMAN tr|C9JLI6|C9JLI6_HUMAN tr|H0YMV8|H0YMV8_HUMAN	1.0000	40S ribosomal protein S27-like OS=Homo sapiens GN=RPS27L PE=1 SV=3;Isoform of Q71UM5, 40S ribosomal protein S27 OS=Homo sapiens GN=RPS27L PE=1 SV=1;Isoform of Q71UM5, 40S ribosomal protein S27 OS=Homo sapiens GN=RPS27L PE=1 SV=1	28.6	5	0.03	DLLHPSLEEEK+LVQSPNSYFMDVK
746a	sp|Q9Y2S7|PDIP2_HUMAN	1.0000	Polymerase delta-interacting protein 2 OS=Homo sapiens GN=POLDIP2 PE=1 SV=1	14.7	5	0.04	FLLYDQTK+GVVLFPWQAR+IFSLSGTLETVR+LENLDSDVVQLR+THTYYQVLIDAR
744a	sp|Q9Y2L1-2|RRP44_HUMAN sp|Q9Y2L1|RRP44_HUMAN tr|G3V1J5|G3V1J5_HUMAN	1.0000	Isoform of Q9Y2L1, Isoform 2 of Exosome complex exonuclease RRP44 OS=Homo sapiens GN=DIS3;Exosome complex exonuclease RRP44 OS=Homo sapiens GN=DIS3 PE=1 SV=2;Isoform of Q9Y2L1, Exosome complex exonuclease RRP44 OS=Homo sapiens GN=DIS3 PE=1 SV=1	7.4	5	0.04	AVHEDIVAVELLPK+EIILQGLK+GALTLSSPEVR+IDSANMNDDITTSLR+SLTANPELIDR
736a	sp|Q9UPN7|PP6R1_HUMAN	1.0000	Serine/threonine-protein phosphatase 6 regulatory subunit 1 OS=Homo sapiens GN=PPP6R1 PE=1 SV=5	8.7	5	0.05	DPSTSVPASGAHQPPQTTEGEK+TDQLVSFLR+VAGALVQNTEK+VSGEEELHTGPPAPQGPLSVPQGLPTQSLASPPAR
718a	sp|Q9UHI6|DDX20_HUMAN	1.0000	Probable ATP-dependent RNA helicase DDX20 OS=Homo sapiens GN=DDX20 PE=1 SV=2	7.8	5	0.05	AQHLADILSSK+LFILDEADK+LNSSDPSLIGLK+NSVQTPVENSTNSQHQVK+QLIELDYLNPGSIR
716a	sp|Q9UHD2|TBK1_HUMAN	1.0000	Serine/threonine-protein kinase TBK1 OS=Homo sapiens GN=TBK1 PE=1 SV=1	7.8	5	0.05	IISSNQELIYEGR+LFAIEEETTTR+LSSSQGTIETSLQDIDSR+YQEYTNELQETLPQK
713a	sp|Q9UGJ1-2|GCP4_HUMAN sp|Q9UGJ1|GCP4_HUMAN	1.0000	Isoform of Q9UGJ1, Isoform 2 of Gamma-tubulin complex component 4 OS=Homo sapiens GN=TUBGCP4;Gamma-tubulin complex component 4 OS=Homo sapiens GN=TUBGCP4 PE=1 SV=1	10.5	5	0.04	GAAQLSILVK+QGPSSGNVSAQPEEDEEDLGIGGLTGK+SGLQVSQDFPFLHPSETSVLNR+VEILPSYIPVR
701a	sp|Q9NYL9|TMOD3_HUMAN	1.0000	Tropomodulin-3 OS=Homo sapiens GN=TMOD3 PE=1 SV=1	18.5	5	0.05	DLDEDELLGNLSETELK+ENDAHLVEVNLNNIK+ILPVFDEPPNPTNVEESLK+SNDPVATAFAEMLK
693a	sp|Q9NUJ3|T11L1_HUMAN tr|E9PJ55|E9PJ55_HUMAN	1.0000	T-complex protein 11-like protein 1 OS=Homo sapiens GN=TCP11L1 PE=1 SV=1;Isoform of Q9NUJ3, T-complex protein 11-like protein 1 OS=Homo sapiens GN=TCP11L1 PE=1 SV=1	11.4	5	0.05	EIFSVLDLMK+GQIQAVASPDDPIR+LSPVAVQNYAYLK+SNDSEEGLEDAVEGADEALQK
690a	sp|Q9NRG9-2|AAAS_HUMAN sp|Q9NRG9|AAAS_HUMAN	1.0000	Isoform of Q9NRG9, Isoform 2 of Aladin OS=Homo sapiens GN=AAAS;Aladin OS=Homo sapiens GN=AAAS PE=1 SV=1	12.3	5	0.05	GGGVTNLLWSPDGSK+GQWINLPVLQLTK+ILATTPSAVFR+LLSASPVDAAIR+VQDGKPVILLFR
689a	sp|Q9NQX7-2|ITM2C_HUMAN sp|Q9NQX7-3|ITM2C_HUMAN sp|Q9NQX7|ITM2C_HUMAN tr|C9JG41|C9JG41_HUMAN	1.0000	Isoform of Q9NQX7, Isoform 2 of Integral membrane protein 2C OS=Homo sapiens GN=ITM2C;Isoform of Q9NQX7, Isoform 3 of Integral membrane protein 2C OS=Homo sapiens GN=ITM2C;Integral membrane protein 2C OS=Homo sapiens GN=ITM2C PE=1 SV=1;Isoform of Q9NQX7, Integral membrane protein 2C (Fragment) OS=Homo sapiens GN=ITM2C PE=1 SV=1	34.4	5	0.05	ASASAPAPASATEILLTPAR+INVPVPQFGGGDPADIIHDFQR+ISFQPAVAGIK+IYLDENYER
679a	sp|Q9HAV4|XPO5_HUMAN	1.0000	Exportin-5 OS=Homo sapiens GN=XPO5 PE=1 SV=1	6.0	5	0.05	AGGFVVGYTSSGNPIFR+AVMEQIPEIQK+AVTVMMDPNSTQR+FDFDSDEDFNAFFNSSR+LFSSVTFETVEESK
675a	sp|Q9H857-2|NT5D2_HUMAN sp|Q9H857|NT5D2_HUMAN	1.0000	Isoform of Q9H857, Isoform 2 of 5'-nucleotidase domain-containing protein 2 OS=Homo sapiens GN=NT5DC2;5'-nucleotidase domain-containing protein 2 OS=Homo sapiens GN=NT5DC2 PE=1 SV=1	11.7	5	0.05	ALFNAQFGSIFR+IDAFHYVQLGTAYR+QLFLITNSPFSFVDK+TGAIIPELER+YDYNPSFAIR
674a	sp|Q9H6T3-2|RPAP3_HUMAN sp|Q9H6T3|RPAP3_HUMAN	1.0000	Isoform of Q9H6T3, Isoform 2 of RNA polymerase II-associated protein 3 OS=Homo sapiens GN=RPAP3;RNA polymerase II-associated protein 3 OS=Homo sapiens GN=RPAP3 PE=1 SV=2	7.4	5	0.05	GMDADPYNPVLPTNR+IEEVSDTSSLQPQASLK+NSSQDDLFPTSDTPR
666a	sp|Q9C0C7-2|AMRA1_HUMAN sp|Q9C0C7-3|AMRA1_HUMAN sp|Q9C0C7-4|AMRA1_HUMAN sp|Q9C0C7-5|AMRA1_HUMAN sp|Q9C0C7|AMRA1_HUMAN tr|A0A075B6T1|A0A075B6T1_HUMAN	1.0000	Isoform of Q9C0C7, Isoform 2 of Activating molecule in BECN1-regulated autophagy protein 1 OS=Homo sapiens GN=AMBRA1;Isoform of Q9C0C7, Isoform 3 of Activating molecule in BECN1-regulated autophagy protein 1 OS=Homo sapiens GN=AMBRA1;Isoform of Q9C0C7, Isoform 4 of Activating molecule in BECN1-regulated autophagy protein 1 OS=Homo sapiens GN=AMBRA1;Isoform of Q9C0C7, Isoform 5 of Activating molec…	7.5	5	0.05	ALLQSQPVR+EVPEPGTAASGPGEGEGSEYGASGEDALSR+NPATSVTSQGTQTLALQLQNAETQTER+SGTVSQEALHQDMPEESSEEDSLR
665a	sp|Q9C037-2|TRIM4_HUMAN sp|Q9C037|TRIM4_HUMAN	1.0000	Isoform of Q9C037, Isoform Beta of E3 ubiquitin-protein ligase TRIM4 OS=Homo sapiens GN=TRIM4;E3 ubiquitin-protein ligase TRIM4 OS=Homo sapiens GN=TRIM4 PE=1 SV=2	10.8	5	0.05	FQVAVNLAEDTAHPK+LNQTIASLK+SEIQDVNYSLEAVK+SQAPTLELLQNPK
661a	sp|Q9BZE1|RM37_HUMAN tr|S4R369|S4R369_HUMAN	1.0000	39S ribosomal protein L37, mitochondrial OS=Homo sapiens GN=MRPL37 PE=1 SV=2;Isoform of Q9BZE1, 39S ribosomal protein L37, mitochondrial OS=Homo sapiens GN=MRPL37 PE=1 SV=1	15.6	5	0.05	ESLLLQVR+RALAGSGQLGLGGFGAPR+VLEQPVVVQSVGTDGR+VLSLVDDPR+VYEIPGLEPITFAGK
659a	sp|Q9BY77-2|PDIP3_HUMAN sp|Q9BY77|PDIP3_HUMAN tr|F6VRR5|F6VRR5_HUMAN	1.0000	Isoform of Q9BY77, Isoform 2 of Polymerase delta-interacting protein 3 OS=Homo sapiens GN=POLDIP3;Polymerase delta-interacting protein 3 OS=Homo sapiens GN=POLDIP3 PE=1 SV=2;Isoform of Q9BY77, Polymerase delta-interacting protein 3 OS=Homo sapiens GN=POLDIP3 PE=1 SV=1	19.6	5	0.04	EEPPKELPAAEPVLSPLEGTK+SSPAAFINPPIGTVTPALK+VNSASSSNPPAEVDPDTILK+VVQNDAYTAPALPSSIR
657a	sp|Q9BXB1-2|LGR4_HUMAN sp|Q9BXB1|LGR4_HUMAN	1.0000	Isoform of Q9BXB1, Isoform 2 of Leucine-rich repeat-containing G-protein coupled receptor 4 OS=Homo sapiens GN=LGR4;Leucine-rich repeat-containing G-protein coupled receptor 4 OS=Homo sapiens GN=LGR4 PE=1 SV=2	6.6	5	0.05	EGTFQGLISLR+GLSALQSLR+LDANHITSVPEDSFEGLVQLR+TLDLSYNNIR+VLTLQNNQLK
651a	sp|Q9BU61|NDUF3_HUMAN	1.0000	NADH dehydrogenase [ubiquinone] 1 alpha subcomplex assembly factor 3 OS=Homo sapiens GN=NDUFAF3 PE=1 SV=1	32.1	5	0.05	EAAQAMYIDSYNSR+IEIVVVGTGDR+LSPADDELYQR+VTGAALIPPPGGTSLTSLGQAAQ
640a	sp|Q99523|SORT_HUMAN	1.0000	Sortilin OS=Homo sapiens GN=SORT1 PE=1 SV=3	7.0	5	0.05	ADLGALELWR+DITDLINNTFIR+DPIYFTGLASEPGAR+IYSFGLGGR+VVLTAEVSGGSR
610a	sp|Q96A65|EXOC4_HUMAN	1.0000	Exocyst complex component 4 OS=Homo sapiens GN=EXOC4 PE=1 SV=1	7.1	5	0.04	DPSGLLISVIR+FLDTSHYSTAGSSSVR+LIPPQDILR+SGELQGGPDDNLIEGGGTK+SQTGVGELTTQNTR
603a	sp|Q92947|GCDH_HUMAN	1.0000	Glutaryl-CoA dehydrogenase, mitochondrial OS=Homo sapiens GN=GCDH PE=1 SV=1	13.9	5	0.04	AITGIQAFTASK+EIISEMGELGVLGPTIK+MQFGVPLAR+SAMSVQSSLVMHPIYAYGSEEQR
593a	sp|Q8TB37|NUBPL_HUMAN	1.0000	Iron-sulfur protein NUBPL OS=Homo sapiens GN=NUBPL PE=1 SV=3	16.9	5	0.05	AIGLLDVDVYGPSVPK+EASDTGQPIVFSQPESDEAK+STTAVNLALALAANDSSK
591a	sp|Q8NI60-3|ADCK3_HUMAN sp|Q8NI60|ADCK3_HUMAN	1.0000	Isoform of Q8NI60, Isoform 3 of Atypical kinase ADCK3, mitochondrial OS=Homo sapiens GN=ADCK3;Atypical kinase ADCK3, mitochondrial OS=Homo sapiens GN=ADCK3 PE=1 SV=1	6.6	5	0.04	AVLGSSPFLSEANAER+LVPPPEETYSLHR+VALLDFGATR
589a	sp|Q8NCH0|CHSTE_HUMAN	1.0000	Carbohydrate sulfotransferase 14 OS=Homo sapiens GN=CHST14 PE=1 SV=2	10.6	5	0.04	AGAGPSPAGDDVTFPEFLR+ALLQDVLPK+VLAGVLDSVDVR
588a	sp|Q8NC42|RN149_HUMAN	1.0000	E3 ubiquitin-protein ligase RNF149 OS=Homo sapiens GN=RNF149 PE=2 SV=2	11.8	5	0.05	FFVPEPGGR+GAAPWVALVAR+GDAGENTALLEAGR+GIPVTMTIGVGTR
580a	sp|Q8IYB3-2|SRRM1_HUMAN sp|Q8IYB3|SRRM1_HUMAN tr|A9Z1X7|A9Z1X7_HUMAN	1.0000	Isoform of Q8IYB3, Isoform 2 of Serine/arginine repetitive matrix protein 1 OS=Homo sapiens GN=SRRM1;Serine/arginine repetitive matrix protein 1 OS=Homo sapiens GN=SRRM1 PE=1 SV=2;Isoform of Q8IYB3, Serine/arginine repetitive matrix protein 1 OS=Homo sapiens GN=SRRM1 PE=1 SV=1	6.8	5	0.05	AVAAAAAAAVTPAAIAAATTTLAQEEPVAAPEPK+EPSVQEATSTSDILK+VNLEVIKPWITK
576a	sp|Q8IV08|PLD3_HUMAN	1.0000	Phospholipase D3 OS=Homo sapiens GN=PLD3 PE=1 SV=1	12.2	5	0.05	AFLLSLAALR+ALLNVVDNAR+LFVVPADEAQAR+SQLEAIFLR+VPAEEPANELPMNEIEAWK
65	sp|Q04721|NOTC2_HUMAN	1.0000	Neurogenic locus notch homolog protein 2 OS=Homo sapiens GN=NOTCH2 PE=1 SV=3	1.8	5	0.05	AEDEALLSEEDDPIDR+EPVGQDAVGLK+LLDAGADANAQDNMGR+REPVGQDAVGLK
555a	sp|Q7L576|CYFP1_HUMAN	1.0000	Cytoplasmic FMR1-interacting protein 1 OS=Homo sapiens GN=CYFIP1 PE=1 SV=1	4.6	5	0.05	LGTPQQIAIAR+NVIQSVLQAIR+SSLEGPTILDIEK+TVEVLEPEVTK+YAPLHLVPLIER
553a	sp|Q6PJT7-10|ZC3HE_HUMAN sp|Q6PJT7-2|ZC3HE_HUMAN sp|Q6PJT7-3|ZC3HE_HUMAN sp|Q6PJT7-4|ZC3HE_HUMAN sp|Q6PJT7-5|ZC3HE_HUMAN sp|Q6PJT7-9|ZC3HE_HUMAN sp|Q6PJT7|ZC3HE_HUMAN tr|G3V256|G3V256_HUMAN	1.0000	Isoform of Q6PJT7, Isoform 10 of Zinc finger CCCH domain-containing protein 14 OS=Homo sapiens GN=ZC3H14;Isoform of Q6PJT7, Isoform 2 of Zinc finger CCCH domain-containing protein 14 OS=Homo sapiens GN=ZC3H14;Isoform of Q6PJT7, Isoform 3 of Zinc finger CCCH domain-containing protein 14 OS=Homo sapiens GN=ZC3H14;Isoform of Q6PJT7, Isoform 4 of Zinc finger CCCH domain-containing protein 14 OS=Homo …	12.5	5	0.05	AISEAQESVTK+SSDTNIFDSNVPSNK+SVTTEPSSLK+TGSISSSVSVPAKPER+TSQEELLAEVVQGQSR
550a	sp|Q6P4A7|SFXN4_HUMAN	1.0000	Sideroflexin-4 OS=Homo sapiens GN=SFXN4 PE=1 SV=1	14.8	5	0.05	DAVPAFIEPNVR+IQSPTEETEIFYHR+SLATVHPDSSNLIPK+YGLTGPWIK
542a	sp|Q5XKP0|MIC13_HUMAN	1.0000	MICOS complex subunit MIC13 OS=Homo sapiens GN=MIC13 PE=1 SV=1	24.6	5	0.04	EGWEYVK+GSVAGGAVYLVYDQELLGPSDK
523a	sp|Q16576|RBBP7_HUMAN tr|E9PC52|E9PC52_HUMAN	1.0000	Histone-binding protein RBBP7 OS=Homo sapiens GN=RBBP7 PE=1 SV=1;Isoform of Q16576, Histone-binding protein RBBP7 OS=Homo sapiens GN=RBBP7 PE=1 SV=1	11.1	5	0.05	EMFEDTVEER+LMIWDTR+LNVWDLSK+TPSSDVLVFDYTK+TVALWDLR
522a	sp|Q16543|CDC37_HUMAN tr|K7EQA9|K7EQA9_HUMAN	1.0000	Hsp90 co-chaperone Cdc37 OS=Homo sapiens GN=CDC37 PE=1 SV=1;Isoform of Q16543, Hsp90 co-chaperone Cdc37 (Fragment) OS=Homo sapiens GN=CDC37 PE=1 SV=1	19.1	5	0.04	LGPGGLDPVEVYESLPEELQK+LQAEAQQLR+QYMEGFNDELEAFK
519a	sp|Q15758|AAAT_HUMAN	1.0000	Neutral amino acid transporter B(0) OS=Homo sapiens GN=SLC1A5 PE=1 SV=2	10.0	5	0.05	EVLDSFLDLAR+NIFPSNLVSAAFR+SELPLDPLPVPTEEGNPLLK+STEPELIQVK
491a	sp|Q13724-2|MOGS_HUMAN sp|Q13724|MOGS_HUMAN	1.0000	Isoform of Q13724, Isoform 2 of Mannosyl-oligosaccharide glucosidase OS=Homo sapiens GN=MOGS;Mannosyl-oligosaccharide glucosidase OS=Homo sapiens GN=MOGS PE=1 SV=5	5.5	5	0.04	EVLLPEVGAK+LGPLLDILADSR+VDPALFPPVPLFTAVPSR
489a	sp|Q13555-10|KCC2G_HUMAN sp|Q13555-2|KCC2G_HUMAN sp|Q13555-3|KCC2G_HUMAN sp|Q13555-4|KCC2G_HUMAN sp|Q13555-5|KCC2G_HUMAN sp|Q13555-6|KCC2G_HUMAN sp|Q13555-7|KCC2G_HUMAN sp|Q13555-8|KCC2G_HUMAN sp|Q13555-9|KCC2G_HUMAN sp|Q13555|KCC2G_HUMAN tr|A0A0A0MS52|A0A0A0MS52_HUMAN tr|A0A0A0MT11|A0A0A0MT11_HUMAN tr|Q5SWX3|Q5SWX3_HUMAN	1.0000	Isoform of Q13555, Isoform 10 of Calcium/calmodulin-dependent protein kinase type II subunit gamma OS=Homo sapiens GN=CAMK2G;Isoform of Q13555, Isoform 2 of Calcium/calmodulin-dependent protein kinase type II subunit gamma OS=Homo sapiens GN=CAMK2G;Isoform of Q13555, Isoform 3 of Calcium/calmodulin-dependent protein kinase type II subunit gamma OS=Homo sapiens GN=CAMK2G;Isoform of Q13555, Isoform…	9.5	5	0.04	DLKPENLLLASK+FTDDYQLFEELGK+FYFENLLSK+MLTINPAK+NLINQMLTINPAK
483a	sp|Q13232|NDK3_HUMAN	1.0000	Nucleoside diphosphate kinase 3 OS=Homo sapiens GN=NME3 PE=1 SV=2	20.1	5	0.05	ALIGATNPADAPPGTIR+EIALWFR+LVQASEELLR
481a	sp|Q13188-2|STK3_HUMAN sp|Q13188|STK3_HUMAN	1.0000	Isoform of Q13188, Isoform 2 of Serine/threonine-protein kinase 3 OS=Homo sapiens GN=STK3;Serine/threonine-protein kinase 3 OS=Homo sapiens GN=STK3 PE=1 SV=2	10.2	5	0.04	AGNILLNTEGHAK+DLITEAMEIK+LADFGVAGQLTDTMAK+VPQDGDFDFLK
56	sp|P52907|CAZA1_HUMAN	1.0000	F-actin-capping protein subunit alpha-1 OS=Homo sapiens GN=CAPZA1 PE=1 SV=3	26.9	5	0.04	DVQDSLTVSNEAQTAK+EASDPQPEEADGGLK+IEGYEDQVLITEHGDLGNSR+IIENAENEYQTAISENYQTMSDTTFK
473a	sp|Q12899|TRI26_HUMAN	1.0000	Tripartite motif-containing protein 26 OS=Homo sapiens GN=TRIM26 PE=1 SV=1	9.1	5	0.05	AQQPAAELMQDTR+GDLSLRPEDGVWALR+GEADILAALK+LALVISELEGK
472a	sp|Q12797-10|ASPH_HUMAN sp|Q12797|ASPH_HUMAN	1.0000	Isoform of Q12797, Isoform 10 of Aspartyl/asparaginyl beta-hydroxylase OS=Homo sapiens GN=ASPH;Aspartyl/asparaginyl beta-hydroxylase OS=Homo sapiens GN=ASPH PE=1 SV=3	14.0	5	0.04	GAIETYQEVASLPDVPADLLK+GLFLPEDENLR+LGIYDADGDGDFDVDDAK+STSEPAVPPEEAEPHTEPEEQVPVEAEPQNIEDEAK+VYEEVLSVTPNDGFAK
445a	sp|P62269|RS18_HUMAN	1.0000	40S ribosomal protein S18 OS=Homo sapiens GN=RPS18 PE=1 SV=3	25.0	5	0.05	IAFAITAIK+IPDWFLNR+VLNTNIDGR+YSQVLANGLDNK
50	sp|P43243|MATR3_HUMAN tr|A0A0R4J2E8|A0A0R4J2E8_HUMAN tr|A8MXP9|A8MXP9_HUMAN tr|D6R991|D6R991_HUMAN tr|D6REM6|D6REM6_HUMAN	1.0000	Matrin-3 OS=Homo sapiens GN=MATR3 PE=1 SV=2;Isoform of P43243, Matrin-3 OS=Homo sapiens GN=MATR3 PE=4 SV=1;Isoform of P43243, Matrin-3 OS=Homo sapiens GN=MATR3 PE=1 SV=1;Isoform of P43243, Matrin-3 (Fragment) OS=Homo sapiens GN=MATR3 PE=1 SV=1;Isoform of P43243, Matrin-3 OS=Homo sapiens GN=MATR3 PE=1 SV=1	13.4	5	0.04	GDADQASNILASFGLSAR+GPSLNPVLDYDHGSR+ITPENLPQILLQLK+TEEGPTLSYGR
427a	sp|P57740|NU107_HUMAN	1.0000	Nuclear pore complex protein Nup107 OS=Homo sapiens GN=NUP107 PE=1 SV=1	6.9	5	0.05	DEIGEFSDNIEFYAK+EYLGANWTLEK+SGFGEISSPVIR+TVVEALFQR+VLLQASQDENFGNTTPR
48	sp|P42677|RS27_HUMAN tr|Q5T4L4|Q5T4L4_HUMAN	1.0000	40S ribosomal protein S27 OS=Homo sapiens GN=RPS27 PE=1 SV=3;Isoform of P42677, 40S ribosomal protein S27 OS=Homo sapiens GN=RPS27 PE=1 SV=1	37.9	5	0.04	DLLHPSPEEEK+DLLHPSPEEEKR+LVQSPNSYFMDVK
397a	sp|P50748|KNTC1_HUMAN	1.0000	Kinetochore-associated protein 1 OS=Homo sapiens GN=KNTC1 PE=1 SV=1	2.9	5	0.05	IQQAIENVDFSTAK+ITNININQALSILK+LGISFQPVFR+LTTFYGAFGPEK+VLAPELIPSILEK
392a	sp|P49756|RBM25_HUMAN	1.0000	RNA-binding protein 25 OS=Homo sapiens GN=RBM25 PE=1 SV=3	6.5	5	0.05	EYSSELNAPSQESDSHPR+FPVAPLIPYPLITK+GAIEVLIR+LLAEGHPDPDAELQR
378a	sp|P46783|RS10_HUMAN	1.0000	40S ribosomal protein S10 OS=Homo sapiens GN=RPS10 PE=1 SV=1	23.0	5	0.05	AEAGAGSATEFQFR+DYLHLPPEIVPATLR+IAIYELLFK
362a	sp|P40818-2|UBP8_HUMAN sp|P40818|UBP8_HUMAN	1.0000	Isoform of P40818, Isoform 2 of Ubiquitin carboxyl-terminal hydrolase 8 OS=Homo sapiens GN=USP8;Ubiquitin carboxyl-terminal hydrolase 8 OS=Homo sapiens GN=USP8 PE=1 SV=1	6.1	5	0.05	FLDPITGTFR+GSLENVLDSK+IVPGLPSGWAK+NLNPVFGGSGPALTGLR+SDVSPIIQPVPSIK
357b	sp|P36896-2|ACV1B_HUMAN sp|P36896-3|ACV1B_HUMAN sp|P36896-4|ACV1B_HUMAN sp|P36896-5|ACV1B_HUMAN sp|P36896|ACV1B_HUMAN	1.0000	Isoform of P36896, Isoform 2 of Activin receptor type-1B OS=Homo sapiens GN=ACVR1B;Isoform of P36896, Isoform 3 of Activin receptor type-1B OS=Homo sapiens GN=ACVR1B;Isoform of P36896, Isoform 4 of Activin receptor type-1B OS=Homo sapiens GN=ACVR1B;Isoform of P36896, Isoform 5 of Activin receptor type-1B OS=Homo sapiens GN=ACVR1B;Activin receptor type-1B OS=Homo sapiens GN=ACVR1B PE=1 SV=1	13.9	5	0.04	EAEIYQTVMLR+HDAVTDTIDIAPNQR+HENILGFIAADNK+TIVLQEIIGK+YMAPEVLDETINMK
42	sp|P33981-2|TTK_HUMAN sp|P33981|TTK_HUMAN	1.0000	Isoform of P33981, Isoform 2 of Dual specificity protein kinase TTK OS=Homo sapiens GN=TTK;Dual specificity protein kinase TTK OS=Homo sapiens GN=TTK PE=1 SV=2	7.5	5	0.05	DSQVGTVNYMPPEAIK+EYQEPEVPESNQK+LIDFGIANQMQPDTTSVVK+YVNLEEADNQTLDSYR
354a	sp|P36542|ATPG_HUMAN	1.0000	ATP synthase subunit gamma, mitochondrial OS=Homo sapiens GN=ATP5C1 PE=1 SV=1	17.8	5	0.05	ELIEIISGAAALD+HLLIGVSSDR+IYGLGSLALYEK+LTLTFNR+THSDQFLVAFK
41	sp|P28331-2|NDUS1_HUMAN sp|P28331-3|NDUS1_HUMAN sp|P28331-4|NDUS1_HUMAN sp|P28331-5|NDUS1_HUMAN sp|P28331|NDUS1_HUMAN tr|B4DJ81|B4DJ81_HUMAN	1.0000	Isoform of P28331, Isoform 2 of NADH-ubiquinone oxidoreductase 75 kDa subunit, mitochondrial OS=Homo sapiens GN=NDUFS1;Isoform of P28331, Isoform 3 of NADH-ubiquinone oxidoreductase 75 kDa subunit, mitochondrial OS=Homo sapiens GN=NDUFS1;Isoform of P28331, Isoform 4 of NADH-ubiquinone oxidoreductase 75 kDa subunit, mitochondrial OS=Homo sapiens GN=NDUFS1;Isoform of P28331, Isoform 5 of NADH-ubiqu…	12.5	5	0.05	FEAPLFNAR+IASQVAALDLGYKPGVEAIR+LEEVSPNLVR+NDGAAILAAVSSIAQK+VALIGSPVDLTYTYDHLGDSPK
321a	sp|P25205-2|MCM3_HUMAN sp|P25205|MCM3_HUMAN	1.0000	Isoform of P25205, Isoform 2 of DNA replication licensing factor MCM3 OS=Homo sapiens GN=MCM3;DNA replication licensing factor MCM3 OS=Homo sapiens GN=MCM3 PE=1 SV=3	8.0	5	0.04	DSEEPFSSVEIQAALSK+DYLDFLDDEEDQGIYQSK+LIVNVNDLR+SVDVILDDDLVDK+VALLDVFR
308a	sp|P19634|SL9A1_HUMAN	1.0000	Sodium/hydrogen exchanger 1 OS=Homo sapiens GN=SLC9A1 PE=1 SV=2	9.7	5	0.05	AFPVLGIDYTHVR+EDLPVITIDPASPQSPESVDLVNEELK+ETSSPGTDDVFTPAPSDSPSSQR+IPSAVSTVSMQNIHPK
306a	sp|P19367-2|HXK1_HUMAN sp|P19367-3|HXK1_HUMAN sp|P19367-4|HXK1_HUMAN sp|P19367|HXK1_HUMAN	1.0000	Isoform of P19367, Isoform 2 of Hexokinase-1 OS=Homo sapiens GN=HK1;Isoform of P19367, Isoform 3 of Hexokinase-1 OS=Homo sapiens GN=HK1;Isoform of P19367, Isoform 4 of Hexokinase-1 OS=Homo sapiens GN=HK1;Hexokinase-1 OS=Homo sapiens GN=HK1 PE=1 SV=3	4.6	5	0.04	FNTSDVSAIEK+LSDETLIDIMTR+NILIDFTK+TTVGVDGSLYK
290a	sp|P14678-2|RSMB_HUMAN sp|P14678-3|RSMB_HUMAN sp|P14678|RSMB_HUMAN sp|P63162-2|RSMN_HUMAN sp|P63162|RSMN_HUMAN tr|A8MT02|A8MT02_HUMAN tr|J3QLE5|J3QLE5_HUMAN	1.0000	Isoform of P14678, Isoform SM-B of Small nuclear ribonucleoprotein-associated proteins B and B' OS=Homo sapiens GN=SNRPB;Isoform of P14678, Isoform SM-B1 of Small nuclear ribonucleoprotein-associated proteins B and B' OS=Homo sapiens GN=SNRPB;Small nuclear ribonucleoprotein-associated proteins B and B' OS=Homo sapiens GN=SNRPB PE=1 SV=2;Isoform of P63162, Isoform 2 of Small nuclear ribonucleoprot…	13.0	5	0.05	GENLVSMTVEGPPPK+IFIGTFK+VLGLVLLR
254a	sp|P04406-2|G3P_HUMAN sp|P04406|G3P_HUMAN	1.0000	Isoform of P04406, Isoform 2 of Glyceraldehyde-3-phosphate dehydrogenase OS=Homo sapiens GN=GAPDH;Glyceraldehyde-3-phosphate dehydrogenase OS=Homo sapiens GN=GAPDH PE=1 SV=3	14.7	5	0.05	GALQNIIPASTGAAK+LISWYDNEFGYSNR+LVINGNPITIFQER
25	sp|P06213-2|INSR_HUMAN sp|P06213|INSR_HUMAN	1.0000	Isoform of P06213, Isoform Short of Insulin receptor OS=Homo sapiens GN=INSR;Insulin receptor OS=Homo sapiens GN=INSR PE=1 SV=4	4.2	5	0.04	DLFPNLTVIR+ELGQGSFGMVYEGNAR+ESLVISGLR+IEFLNEASVMK+TIDSVTSAQELR
216a	sp|O60503|ADCY9_HUMAN	1.0000	Adenylate cyclase type 9 OS=Homo sapiens GN=ADCY9 PE=1 SV=4	4.6	5	0.04	GQGTASSGNVSDLAQTVK+LGQSVVADQLK+LLYDIWGDTVNIASR+SPTDEIANLVPSVQYVDK
203a	sp|O43264|ZW10_HUMAN	1.0000	Centromere/kinetochore protein zw10 homolog OS=Homo sapiens GN=ZW10 PE=1 SV=3	7.4	5	0.04	DSVVLSLLK+ITALEDISTEDGDR+LAPILCDGTATFVDLVPGFR+QLLDLPLDTDLENEK
199a	sp|O15397|IPO8_HUMAN	1.0000	Importin-8 OS=Homo sapiens GN=IPO8 PE=1 SV=2	6.0	5	0.05	DNIVEGIIR+TALQEVYTLAEHR+TVMAMGILHTIDTILTVVEDHK+VEAALALQSLISNQIQAK
21	sp|O94898|LRIG2_HUMAN	1.0000	Leucine-rich repeats and immunoglobulin-like domains protein 2 OS=Homo sapiens GN=LRIG2 PE=2 SV=3	1.2	5	0.03	EPDCSASSMSCHR
182a	sp|O00560-2|SDCB1_HUMAN sp|O00560-3|SDCB1_HUMAN sp|O00560|SDCB1_HUMAN tr|G5EA09|G5EA09_HUMAN	1.0000	Isoform of O00560, Isoform 2 of Syntenin-1 OS=Homo sapiens GN=SDCBP;Isoform of O00560, Isoform 3 of Syntenin-1 OS=Homo sapiens GN=SDCBP;Syntenin-1 OS=Homo sapiens GN=SDCBP PE=1 SV=1;Isoform of O00560, Syndecan binding protein (Syntenin), isoform CRA_a OS=Homo sapiens GN=SDCBP PE=1 SV=1	15.1	5	0.04	DSTGHVGFIFK+SIDNGIFVQLVQANSPASLVGLR+SLMDHTIPEV
178a	sp|O00232|PSD12_HUMAN	1.0000	26S proteasome non-ATPase regulatory subunit 12 OS=Homo sapiens GN=PSMD12 PE=1 SV=3	9.9	5	0.05	GSLESPATDVFGSTEEGEK+GSLESPATDVFGSTEEGEKR+LQEVIETLLSLEK+MEVDYSATVDQR
151	sp|Q9P2J5-2|SYLC_HUMAN sp|Q9P2J5-3|SYLC_HUMAN sp|Q9P2J5|SYLC_HUMAN	1.0000	Isoform of Q9P2J5, Isoform 2 of Leucine--tRNA ligase, cytoplasmic OS=Homo sapiens GN=LARS;Isoform of Q9P2J5, Isoform 3 of Leucine--tRNA ligase, cytoplasmic OS=Homo sapiens GN=LARS;Leucine--tRNA ligase, cytoplasmic OS=Homo sapiens GN=LARS PE=1 SV=2	12.2	5	0.04	FDDPLLGPR+LALADAGDTVEDANFVEAMADAGILR+VDIGDTIIYLVH+VFASELNAGIIK
150	sp|Q9P032|NDUF4_HUMAN	1.0000	NADH dehydrogenase [ubiquinone] 1 alpha subcomplex assembly factor 4 OS=Homo sapiens GN=NDUFAF4 PE=1 SV=1	24.0	5	0.04	DPVSSLQVK+EQISLYPEVK+HPSTNSLLR+ISIVEALTLLNNHK
148	sp|Q9NYU1|UGGG2_HUMAN	1.0000	UDP-glucose:glycoprotein glucosyltransferase 2 OS=Homo sapiens GN=UGGT2 PE=1 SV=4	3.1	5	0.03	ANPGAWILR+GILAAFLTQK+LGIIYNPTSK+NLGINGEDMSK+YDVTFLR
147	sp|Q9NSE4|SYIM_HUMAN	1.0000	Isoleucine--tRNA ligase, mitochondrial OS=Homo sapiens GN=IARS2 PE=1 SV=2	4.2	5	0.03	AVLEEGTDVVIK+FLINLEGGDIR+SLGNVIHPDVVVNGGQDQSK
140	sp|Q9H3U1-2|UN45A_HUMAN sp|Q9H3U1|UN45A_HUMAN	1.0000	Isoform of Q9H3U1, Isoform 2 of Protein unc-45 homolog A OS=Homo sapiens GN=UNC45A;Protein unc-45 homolog A OS=Homo sapiens GN=UNC45A PE=1 SV=1	6.7	5	0.04	ALIPLALEGTDVGQTK+DNALTLLIK+LLDMGETDLMLAALR+SWFEGQGLAGK+TVATLSILGTR
139	sp|Q9H3S7|PTN23_HUMAN	1.0000	Tyrosine-protein phosphatase non-receptor type 23 OS=Homo sapiens GN=PTPN23 PE=1 SV=1	5.6	5	0.05	GAAAADLLSSSPESQHGGTQSPGGGQPLLQPTK+GAPLVKPLPVNPTDPAVTGPDIFAK+QLQQELEAFR+REESEAVEAGDPPEELR+VLSLQFR
137	sp|Q9H000-2|MKRN2_HUMAN sp|Q9H000|MKRN2_HUMAN tr|C9J494|C9J494_HUMAN	1.0000	Isoform of Q9H000, Isoform 2 of Probable E3 ubiquitin-protein ligase makorin-2 OS=Homo sapiens GN=MKRN2;Probable E3 ubiquitin-protein ligase makorin-2 OS=Homo sapiens GN=MKRN2 PE=1 SV=2;Isoform of Q9H000, Probable E3 ubiquitin-protein ligase makorin-2 OS=Homo sapiens GN=MKRN2 PE=1 SV=1	12.3	5	0.05	LQVLHPFDPEQR+LWDFIENR+NELIEAFK+VISEFVIPSVYWVEDQNK
115	sp|Q96BY7|ATG2B_HUMAN	1.0000	Autophagy-related protein 2 homolog B OS=Homo sapiens GN=ATG2B PE=1 SV=5	2.4	5	0.04	GVTGAVGEVLR+IIYEPHPQLTR+LTDEQGEGSQPFEGLEK+QDNGDLLENK
111	sp|Q92859-2|NEO1_HUMAN sp|Q92859-3|NEO1_HUMAN sp|Q92859-4|NEO1_HUMAN sp|Q92859|NEO1_HUMAN tr|Q59FP8|Q59FP8_HUMAN	1.0000	Isoform of Q92859, Isoform 2 of Neogenin OS=Homo sapiens GN=NEO1;Isoform of Q92859, Isoform 3 of Neogenin OS=Homo sapiens GN=NEO1;Isoform of Q92859, Isoform 4 of Neogenin OS=Homo sapiens GN=NEO1;Neogenin OS=Homo sapiens GN=NEO1 PE=1 SV=2;Isoform of Q92859, Neogenin (Fragment) OS=Homo sapiens GN=NEO1 PE=1 SV=1	4.8	5	0.05	NSQDITPVDNSMDSNIHQR+SPDPNPIMTDTPIPR+SRPPMPVVVPSAPEVQETTR
906	sp|G3V0H7|SO1B7_HUMAN sp|Q9NPD5-2|SO1B3_HUMAN tr|A0A0A6YYJ9|A0A0A6YYJ9_HUMAN tr|F5H094|F5H094_HUMAN	0.9917	Putative solute carrier organic anion transporter family member 1B7 OS=Homo sapiens GN=SLCO1B7 PE=5 SV=1;Isoform of Q9NPD5, Isoform 2 of Solute carrier organic anion transporter family member 1B3 OS=Homo sapiens GN=SLCO1B3;Solute carrier organic anion transporter family member OS=Homo sapiens PE=3 SV=1;Isoform of A0A0A6YYJ9, Solute carrier organic anion transporter family member OS=Homo sapiens P…	3.1	5	0.03	VALIFPVLVLLTVFIFVVRK
99	sp|Q86YT6|MIB1_HUMAN	1.0000	E3 ubiquitin-protein ligase MIB1 OS=Homo sapiens GN=MIB1 PE=1 SV=1	6.0	4	0.04	LFETQESGDLNEELVK+SSEDATDDISSGNIPVLQK+VASAGSAISNASGER+WTFNPAVLTK
95	sp|Q86UT6-2|NLRX1_HUMAN sp|Q86UT6|NLRX1_HUMAN	1.0000	Isoform of Q86UT6, Isoform 2 of NLR family member X1 OS=Homo sapiens GN=NLRX1;NLR family member X1 OS=Homo sapiens GN=NLRX1 PE=1 SV=1	4.3	4	0.04	ALPLLFNLIK+FSAEVLSSLR+NLDALENAQAIK+TLLPVFLR
94	sp|Q7L8L6|FAKD5_HUMAN	1.0000	FAST kinase domain-containing protein 5 OS=Homo sapiens GN=FASTKD5 PE=1 SV=1	5.1	4	0.04	ASTLQLGSPR+IQLFDTQDLINVLK+LAVQFTNR+LESLILK
10	sp|O15321-2|TM9S1_HUMAN sp|O15321|TM9S1_HUMAN tr|E9PJC4|E9PJC4_HUMAN tr|E9PJM1|E9PJM1_HUMAN tr|E9PL78|E9PL78_HUMAN tr|E9PMQ9|E9PMQ9_HUMAN tr|E9PQY7|E9PQY7_HUMAN tr|E9PS99|E9PS99_HUMAN tr|E9PSI1|E9PSI1_HUMAN	1.0000	Isoform of O15321, Isoform 2 of Transmembrane 9 superfamily member 1 OS=Homo sapiens GN=TM9SF1;Transmembrane 9 superfamily member 1 OS=Homo sapiens GN=TM9SF1 PE=2 SV=2;Isoform of O15321, Transmembrane 9 superfamily member 1 (Fragment) OS=Homo sapiens GN=TM9SF1 PE=4 SV=1;Isoform of O15321, Transmembrane 9 superfamily member 1 OS=Homo sapiens GN=TM9SF1 PE=4 SV=1;Isoform of O15321, Transmembrane 9 s…	11.0	4	0.03	AGDPVILYVNK+SLSLGEVLDGDR
760a	sp|Q9Y666|S12A7_HUMAN tr|A0A0G2JNW7|A0A0G2JNW7_HUMAN	1.0000	Solute carrier family 12 member 7 OS=Homo sapiens GN=SLC12A7 PE=1 SV=3;Isoform of Q9Y666, Solute carrier family 12 member 7 OS=Homo sapiens GN=SLC12A7 PE=1 SV=1	6.6	4	0.04	GLTIVGSVLEGTYLDK+GVPSVPVAEESR+LANYTNLSQGVVEHEEDEESR+TEAPGTPEGPEPERPSPGDGNPR
748a	sp|Q9Y3D0|MIP18_HUMAN tr|H3BNV7|H3BNV7_HUMAN	1.0000	Mitotic spindle-associated MMXD complex subunit MIP18 OS=Homo sapiens GN=FAM96B PE=1 SV=1;Isoform of Q9Y3D0, Mitotic spindle-associated MMXD complex subunit MIP18 (Fragment) OS=Homo sapiens GN=FAM96B PE=1 SV=1	31.1	4	0.04	EIFDLIR+SGERPVTAGEEDEQVPDSIDAR+SINDPEHPLTLEELNVVEQVR
740a	sp|Q9Y277-2|VDAC3_HUMAN sp|Q9Y277|VDAC3_HUMAN	1.0000	Isoform of Q9Y277, Isoform 2 of Voltage-dependent anion-selective channel protein 3 OS=Homo sapiens GN=VDAC3;Voltage-dependent anion-selective channel protein 3 OS=Homo sapiens GN=VDAC3 PE=1 SV=1	15.2	4	0.03	LTLDTIFVPNTGK+LTLSALIDGK+VNNASLIGLGYTQTLRPGVK
83	sp|Q53R41-2|FAKD1_HUMAN sp|Q53R41|FAKD1_HUMAN	1.0000	Isoform of Q53R41, Isoform 2 of FAST kinase domain-containing protein 1 OS=Homo sapiens GN=FASTKD1;FAST kinase domain-containing protein 1 OS=Homo sapiens GN=FASTKD1 PE=1 SV=1	4.2	4	0.04	IALEFLDSK+IASVAVQQIEK+LFVALGPIAGPEEK
731a	sp|Q9UMS4|PRP19_HUMAN	1.0000	Pre-mRNA-processing factor 19 OS=Homo sapiens GN=PRPF19 PE=1 SV=1	9.5	4	0.04	TLQLDNNFEVK+TVPEELVKPEELSK+VTSVVFHPSQDLVFSASPDATIR
82	sp|Q16739|CEGT_HUMAN	1.0000	Ceramide glucosyltransferase OS=Homo sapiens GN=UGCG PE=1 SV=1	13.2	4	0.04	INNLMPGYEVAK+LPGVSLLKPLK+VGLVHGLPYVADR+VIPDTLTDMVNQMTEK
724a	sp|Q9UK99-2|FBX3_HUMAN sp|Q9UK99-3|FBX3_HUMAN sp|Q9UK99|FBX3_HUMAN tr|E9PJM3|E9PJM3_HUMAN	1.0000	Isoform of Q9UK99, Isoform 2 of F-box only protein 3 OS=Homo sapiens GN=FBXO3;Isoform of Q9UK99, Isoform 3 of F-box only protein 3 OS=Homo sapiens GN=FBXO3;F-box only protein 3 OS=Homo sapiens GN=FBXO3 PE=1 SV=3;Isoform of Q9UK99, F-box only protein 3 OS=Homo sapiens GN=FBXO3 PE=1 SV=1	14.4	4	0.04	GDVEEVQGPGVVGEFPIISPGR+IFNVAIPR+LSQLSSHDPLWR+SEDLLDVDTAAGGFQQR
710a	sp|Q9UBM7|DHCR7_HUMAN	1.0000	7-dehydrocholesterol reductase OS=Homo sapiens GN=DHCR7 PE=1 SV=1	8.6	4	0.04	FLPGYVGGIQEGAVTPAGVVNK+LLVSGFWGVAR+YTAAVPYR
706a	sp|Q9P289-2|STK26_HUMAN sp|Q9P289|STK26_HUMAN tr|B4E0Y9|B4E0Y9_HUMAN tr|Q8NBY1|Q8NBY1_HUMAN	1.0000	Isoform of Q9P289, Isoform 2 of Serine/threonine-protein kinase 26 OS=Homo sapiens GN=STK26;Serine/threonine-protein kinase 26 OS=Homo sapiens GN=STK26 PE=1 SV=2;Isoform of Q9P289, Serine/threonine-protein kinase 26 OS=Homo sapiens GN=STK26 PE=1 SV=1;Isoform of Q9P289, Serine/threonine-protein kinase 26 OS=Homo sapiens GN=STK26 PE=1 SV=1	13.6	4	0.04	AANVLLSEQGDVK+LADFGVAGQLTDTQIK+TSYLTELIDR+VLFLIPK
700a	sp|Q9NXW2-2|DJB12_HUMAN sp|Q9NXW2|DJB12_HUMAN tr|J3KPS0|J3KPS0_HUMAN	1.0000	Isoform of Q9NXW2, Isoform 2 of DnaJ homolog subfamily B member 12 OS=Homo sapiens GN=DNAJB12;DnaJ homolog subfamily B member 12 OS=Homo sapiens GN=DNAJB12 PE=1 SV=4;Isoform of Q9NXW2, DnaJ (Hsp40) homolog, subfamily B, member 12, isoform CRA_c OS=Homo sapiens GN=DNAJB12 PE=1 SV=1	14.1	4	0.04	AIGTAYAVLSNPEK+ALIESLNQKPQTAGDQPPPTDTTHATHR+GYTAEQVAAVK
694a	sp|Q9NV96-2|CC50A_HUMAN sp|Q9NV96-3|CC50A_HUMAN sp|Q9NV96|CC50A_HUMAN	1.0000	Isoform of Q9NV96, Isoform 2 of Cell cycle control protein 50A OS=Homo sapiens GN=TMEM30A;Isoform of Q9NV96, Isoform 3 of Cell cycle control protein 50A OS=Homo sapiens GN=TMEM30A;Cell cycle control protein 50A OS=Homo sapiens GN=TMEM30A PE=1 SV=1	14.9	4	0.04	DDSQLNGDSSALLNPSK+SDLHPTLPAGR+TAALPTFR
688a	sp|Q9NPH3|IL1AP_HUMAN	1.0000	Interleukin-1 receptor accessory protein OS=Homo sapiens GN=IL1RAP PE=1 SV=2	8.2	4	0.04	DLEEPINFR+DSLPGGIVTDETLSFIQK+GVLENEFGYK+VAFPLEVVQK
684a	sp|Q9HCU5|PREB_HUMAN tr|B5MC98|B5MC98_HUMAN	1.0000	Prolactin regulatory element-binding protein OS=Homo sapiens GN=PREB PE=1 SV=2;Isoform of Q9HCU5, Prolactin regulatory element-binding protein OS=Homo sapiens GN=PREB PE=1 SV=1	12.5	4	0.03	APFPLYALQVDPSTGLLIAAGGGGAAK+VENLQAVQTDFSSDPLQK
678a	sp|Q9H992|MARH7_HUMAN tr|F5H6W4|F5H6W4_HUMAN	1.0000	E3 ubiquitin-protein ligase MARCH7 OS=Homo sapiens GN=MARCH7 PE=1 SV=1;Isoform of Q9H992, E3 ubiquitin-protein ligase MARCH7 OS=Homo sapiens GN=MARCH7 PE=1 SV=1	11.2	4	0.04	ESNEVVHLEAQNDPLGAAANRPQASAASSSATTGGSTSDSAQGGR+ISVQPSSSLSAR+NTGISGILPGSLFR
677a	sp|Q9H936|GHC1_HUMAN tr|E9PJH7|E9PJH7_HUMAN	1.0000	Mitochondrial glutamate carrier 1 OS=Homo sapiens GN=SLC25A22 PE=1 SV=1;Isoform of Q9H936, Mitochondrial glutamate carrier 1 (Fragment) OS=Homo sapiens GN=SLC25A22 PE=1 SV=5	17.6	4	0.04	GAAVNLTLVTPEK+HEGPSAFLK+ILAAQGQLSAQGGAQPSVEAPAAPRPTATQLTR
77	sp|Q14573|ITPR3_HUMAN	1.0000	Inositol 1,4,5-trisphosphate receptor type 3 OS=Homo sapiens GN=ITPR3 PE=1 SV=2	1.9	4	0.03	HLATGNYLAAEENPSYK+LNEGFISQNDR+LQDIITALEER+LWTEIPTAITIK
654a	sp|Q9BVV7|TIM21_HUMAN	1.0000	Mitochondrial import inner membrane translocase subunit Tim21 OS=Homo sapiens GN=TIMM21 PE=1 SV=1	14.1	4	0.04	FYIEGSEPGK+SHPEVIGVFGESVK+YIFVEIESYPR
653a	sp|Q9BUJ2-2|HNRL1_HUMAN sp|Q9BUJ2|HNRL1_HUMAN	1.0000	Isoform of Q9BUJ2, Isoform 2 of Heterogeneous nuclear ribonucleoprotein U-like protein 1 OS=Homo sapiens GN=HNRNPUL1;Heterogeneous nuclear ribonucleoprotein U-like protein 1 OS=Homo sapiens GN=HNRNPUL1 PE=1 SV=2	6.0	4	0.04	LQAALEAEEPDDER+NYILDQTNVYGSAQR+QGAPTSFLPPEASQLKPDR
634a	sp|Q96RT7-2|GCP6_HUMAN sp|Q96RT7-3|GCP6_HUMAN sp|Q96RT7|GCP6_HUMAN	1.0000	Isoform of Q96RT7, Isoform 2 of Gamma-tubulin complex component 6 OS=Homo sapiens GN=TUBGCP6;Isoform of Q96RT7, Isoform 3 of Gamma-tubulin complex component 6 OS=Homo sapiens GN=TUBGCP6;Gamma-tubulin complex component 6 OS=Homo sapiens GN=TUBGCP6 PE=1 SV=3	4.3	4	0.04	LGAGQTPGELLNPLVLNSVLSK+VGENVSDVAPIR+VGENVSDVAPTQPR+VGENVSDVAPTRPR
630a	sp|Q96NB2|SFXN2_HUMAN	1.0000	Sideroflexin-2 OS=Homo sapiens GN=SFXN2 PE=1 SV=2	13.0	4	0.04	LYDSAFHPDTGEK+MGVVPPGTQVEQLLYAK+YGELEPYVYFNK
627a	sp|Q96K12|FACR2_HUMAN	1.0000	Fatty acyl-CoA reductase 2 OS=Homo sapiens GN=FAR2 PE=2 SV=1	7.8	4	0.03	ALGEMVVQQESR+SILITGATGFLGK+VFNFDVR+VFQILDSK
625a	sp|Q96JC1-2|VPS39_HUMAN sp|Q96JC1|VPS39_HUMAN	1.0000	Isoform of Q96JC1, Isoform 2 of Vam6/Vps39-like protein OS=Homo sapiens GN=VPS39;Vam6/Vps39-like protein OS=Homo sapiens GN=VPS39 PE=1 SV=2	5.5	4	0.04	DVYLSLLR+LLQIIDTTLLK+QLEPLVAPLADGK+TPVPAGEEEGELGEYR
71	sp|Q13049|TRI32_HUMAN	1.0000	E3 ubiquitin-protein ligase TRIM32 OS=Homo sapiens GN=TRIM32 PE=1 SV=2	9.2	4	0.04	ELTLQDVELLK+FFTGSLAEVEK+QADVALLEETADEEEPELTASLPR+VGHVGPLQIGQAVK
70	sp|Q13015|AF1Q_HUMAN	1.0000	Protein AF1q OS=Homo sapiens GN=MLLT11 PE=1 SV=1	54.4	4	0.04	DPVSSQYSSFLFWR+MIGQATAADQEK+MPIPELDLSELEGLGLSDTATYK
611a	sp|Q96AX9-11|MIB2_HUMAN sp|Q96AX9-12|MIB2_HUMAN sp|Q96AX9-13|MIB2_HUMAN sp|Q96AX9-14|MIB2_HUMAN sp|Q96AX9-2|MIB2_HUMAN sp|Q96AX9-3|MIB2_HUMAN sp|Q96AX9-4|MIB2_HUMAN sp|Q96AX9-5|MIB2_HUMAN sp|Q96AX9-6|MIB2_HUMAN sp|Q96AX9|MIB2_HUMAN tr|E9PD12|E9PD12_HUMAN tr|F2Z2L2|F2Z2L2_HUMAN	1.0000	Isoform of Q96AX9, Isoform 11 of E3 ubiquitin-protein ligase MIB2 OS=Homo sapiens GN=MIB2;Isoform of Q96AX9, Isoform 12 of E3 ubiquitin-protein ligase MIB2 OS=Homo sapiens GN=MIB2;Isoform of Q96AX9, Isoform 13 of E3 ubiquitin-protein ligase MIB2 OS=Homo sapiens GN=MIB2;Isoform of Q96AX9, Isoform 14 of E3 ubiquitin-protein ligase MIB2 OS=Homo sapiens GN=MIB2;Isoform of Q96AX9, Isoform 2 of E3 ubiq…	5.7	4	0.04	AGYQGAHDLLLYDNAQIGVR+LRPDGSEVASAAPAPGPPR+SPLDLAAEGR+VFGDGNLR
590a	sp|Q8NF37|PCAT1_HUMAN tr|A0A0G2JQ62|A0A0G2JQ62_HUMAN	1.0000	Lysophosphatidylcholine acyltransferase 1 OS=Homo sapiens GN=LPCAT1 PE=1 SV=2;Isoform of Q8NF37, Lysophosphatidylcholine acyltransferase 1 (Fragment) OS=Homo sapiens GN=LPCAT1 PE=1 SV=1	8.6	4	0.04	NPALYASNVR+TALGVAELTVTDLFR+TLDTIQLAFK+VVDFLLK
577a	sp|Q8IWZ3-4|ANKH1_HUMAN sp|Q8IWZ3-6|ANKH1_HUMAN sp|Q8IWZ3|ANKH1_HUMAN	1.0000	Isoform of Q8IWZ3, Isoform 4 of Ankyrin repeat and KH domain-containing protein 1 OS=Homo sapiens GN=ANKHD1;Isoform of Q8IWZ3, Isoform 6 of Ankyrin repeat and KH domain-containing protein 1 OS=Homo sapiens GN=ANKHD1;Ankyrin repeat and KH domain-containing protein 1 OS=Homo sapiens GN=ANKHD1 PE=1 SV=1	2.3	4	0.04	KLLDEGR+VFLQGPAPVGTPSFNR+VSTSPVGLPSIDPSGSSPSSSSAPLASFSGIPGTR
558a	sp|Q7Z2W4-2|ZCCHV_HUMAN sp|Q7Z2W4|ZCCHV_HUMAN	1.0000	Isoform of Q7Z2W4, Isoform 2 of Zinc finger CCCH-type antiviral protein 1 OS=Homo sapiens GN=ZC3HAV1;Zinc finger CCCH-type antiviral protein 1 OS=Homo sapiens GN=ZC3HAV1 PE=1 SV=3	6.4	4	0.04	ASLEDAPVDDLTR+FVVLETGGEAGITR+VALVNDSLSDVTSTTSSR
64	sp|Q02809-2|PLOD1_HUMAN sp|Q02809|PLOD1_HUMAN	1.0000	Isoform of Q02809, Isoform 2 of Procollagen-lysine,2-oxoglutarate 5-dioxygenase 1 OS=Homo sapiens GN=PLOD1;Procollagen-lysine,2-oxoglutarate 5-dioxygenase 1 OS=Homo sapiens GN=PLOD1 PE=1 SV=2	3.6	4	0.04	IFQNLDGALDEVVLK+SEDYVDIVQGR
551a	sp|Q6P996-3|PDXD1_HUMAN sp|Q6P996-4|PDXD1_HUMAN sp|Q6P996-5|PDXD1_HUMAN sp|Q6P996|PDXD1_HUMAN tr|H3BND4|H3BND4_HUMAN	1.0000	Isoform of Q6P996, Isoform 3 of Pyridoxal-dependent decarboxylase domain-containing protein 1 OS=Homo sapiens GN=PDXDC1;Isoform of Q6P996, Isoform 4 of Pyridoxal-dependent decarboxylase domain-containing protein 1 OS=Homo sapiens GN=PDXDC1;Isoform of Q6P996, Isoform 5 of Pyridoxal-dependent decarboxylase domain-containing protein 1 OS=Homo sapiens GN=PDXDC1;Pyridoxal-dependent decarboxylase domai…	8.9	4	0.04	FFQELPGSDPVFK+GVPHPEDDHSQVEGPESLR+LPVLCCTLQLR+TFNLTAGSLESTEPIYVYK
549a	sp|Q6P444|MTFR2_HUMAN	1.0000	Mitochondrial fission regulator 2 OS=Homo sapiens GN=MTFR2 PE=1 SV=2	13.5	4	0.04	AVDQGISNTSLLNSR+IAALENELTFLR+NDLPVNEAAIR+NSTNSSSFGLSDER
541a	sp|Q5VYK3|ECM29_HUMAN tr|J3KN16|J3KN16_HUMAN	1.0000	Proteasome-associated protein ECM29 homolog OS=Homo sapiens GN=ECM29 PE=1 SV=2;Isoform of Q5VYK3, Proteasome-associated protein ECM29 homolog OS=Homo sapiens GN=KIAA0368 PE=1 SV=1	2.5	4	0.04	AGEQLAPFLPQLVPR+TEALSVIELLLK+VYLGDIPLK+YQFDPNLGIR
531a	sp|Q562E7-4|WDR81_HUMAN sp|Q562E7|WDR81_HUMAN tr|A0A0J9YXM6|A0A0J9YXM6_HUMAN	1.0000	Isoform of Q562E7, Isoform 4 of WD repeat-containing protein 81 OS=Homo sapiens GN=WDR81;WD repeat-containing protein 81 OS=Homo sapiens GN=WDR81 PE=1 SV=2;Isoform of Q562E7, WD repeat-containing protein 81 OS=Homo sapiens GN=WDR81 PE=1 SV=1	2.5	4	0.03	EAGLLAAVTLTQK+LDLSAYERPEEDENEEAPVAR+LLVQTIQETTGR
530a	sp|Q53H12|AGK_HUMAN tr|E9PC15|E9PC15_HUMAN	1.0000	Acylglycerol kinase, mitochondrial OS=Homo sapiens GN=AGK PE=1 SV=2;Isoform of Q53H12, Acylglycerol kinase, mitochondrial OS=Homo sapiens GN=AGK PE=1 SV=1	7.6	4	0.04	GDFITIGSR+VQHITDATLAIVK+YWYLGPLK
7	sp|O14763-2|TR10B_HUMAN sp|O14763|TR10B_HUMAN	1.0000	Isoform of O14763, Isoform Short of Tumor necrosis factor receptor superfamily member 10B OS=Homo sapiens GN=TNFRSF10B;Tumor necrosis factor receptor superfamily member 10B OS=Homo sapiens GN=TNFRSF10B PE=1 SV=2	5.8	4	0.04	DTLYTMLIK+LLVPANEGDPTETLR
517a	sp|Q15393|SF3B3_HUMAN	1.0000	Splicing factor 3B subunit 3 OS=Homo sapiens GN=SF3B3 PE=1 SV=4	4.7	4	0.04	IVILEYQPSK+LGAVFNQVAFPLQYTPR+TPVEEVPAAIAPFQGR+TVLDPVTGDLSDTR
515a	sp|Q15370-2|ELOB_HUMAN sp|Q15370|ELOB_HUMAN tr|B8ZZU8|B8ZZU8_HUMAN	1.0000	Isoform of Q15370, Isoform 2 of Transcription elongation factor B polypeptide 2 OS=Homo sapiens GN=TCEB2;Transcription elongation factor B polypeptide 2 OS=Homo sapiens GN=TCEB2 PE=1 SV=1;Isoform of Q15370, Transcription elongation factor B (SIII), polypeptide 2 (18kDa, elongin B), isoform CRA_b OS=Homo sapiens GN=TCEB2 PE=1 SV=1	24.8	4	0.03	ESSTVFELK+IVEGILK+LYKDDQLLDDGK
514a	sp|Q15369-2|ELOC_HUMAN sp|Q15369|ELOC_HUMAN tr|E5RHG8|E5RHG8_HUMAN	1.0000	Isoform of Q15369, Isoform 2 of Transcription elongation factor B polypeptide 1 OS=Homo sapiens GN=TCEB1;Transcription elongation factor B polypeptide 1 OS=Homo sapiens GN=TCEB1 PE=1 SV=1;Isoform of Q15369, Transcription elongation factor B polypeptide 1 (Fragment) OS=Homo sapiens GN=TCEB1 PE=1 SV=1	36.0	4	0.04	AMLSGPGQFAENETNEVNFR+LISSDGHEFIVK
509a	sp|Q15046-2|SYK_HUMAN sp|Q15046|SYK_HUMAN	1.0000	Isoform of Q15046, Isoform Mitochondrial of Lysine--tRNA ligase OS=Homo sapiens GN=KARS;Lysine--tRNA ligase OS=Homo sapiens GN=KARS PE=1 SV=3	5.2	4	0.03	LIFYDLR+LPETNLFETEETR+YLDLILNDFVR
508a	sp|Q15008-2|PSMD6_HUMAN sp|Q15008-3|PSMD6_HUMAN sp|Q15008-4|PSMD6_HUMAN sp|Q15008|PSMD6_HUMAN	1.0000	Isoform of Q15008, Isoform 2 of 26S proteasome non-ATPase regulatory subunit 6 OS=Homo sapiens GN=PSMD6;Isoform of Q15008, Isoform 3 of 26S proteasome non-ATPase regulatory subunit 6 OS=Homo sapiens GN=PSMD6;Isoform of Q15008, Isoform 4 of 26S proteasome non-ATPase regulatory subunit 6 OS=Homo sapiens GN=PSMD6;26S proteasome non-ATPase regulatory subunit 6 OS=Homo sapiens GN=PSMD6 PE=1 SV=1	6.3	4	0.03	IGLFYMDNDLITR+NWQYQETIK
507a	sp|Q14980-2|NUMA1_HUMAN sp|Q14980-3|NUMA1_HUMAN sp|Q14980-4|NUMA1_HUMAN sp|Q14980|NUMA1_HUMAN tr|A0A087WY61|A0A087WY61_HUMAN	1.0000	Isoform of Q14980, Isoform 2 of Nuclear mitotic apparatus protein 1 OS=Homo sapiens GN=NUMA1;Isoform of Q14980, Isoform Numa-m of Nuclear mitotic apparatus protein 1 OS=Homo sapiens GN=NUMA1;Isoform of Q14980, Isoform Numa-s of Nuclear mitotic apparatus protein 1 OS=Homo sapiens GN=NUMA1;Nuclear mitotic apparatus protein 1 OS=Homo sapiens GN=NUMA1 PE=1 SV=2;Isoform of Q14980, Nuclear mitotic appa…	2.9	4	0.04	AQELGHSQSALASAQR+LQQLGEAHQAETEVLR+QAQLAQTLQQQEQASQGLR
503a	sp|Q14574|DSC3_HUMAN	1.0000	Desmocollin-3 OS=Homo sapiens GN=DSC3 PE=1 SV=3	7.1	4	0.04	ETNEGVLSVVKPLNYEENR+NAGFQEYTIPITVK+QEEDGLDFLNNLEPK+QVNLEIGVNNEAPFAR
499a	sp|Q14247-2|SRC8_HUMAN sp|Q14247-3|SRC8_HUMAN sp|Q14247|SRC8_HUMAN	1.0000	Isoform of Q14247, Isoform 2 of Src substrate cortactin OS=Homo sapiens GN=CTTN;Isoform of Q14247, Isoform 3 of Src substrate cortactin OS=Homo sapiens GN=CTTN;Src substrate cortactin OS=Homo sapiens GN=CTTN PE=1 SV=2	9.7	4	0.04	GPVSGTEPEPVYSMEAADYR+NASTFEDVTQVSSAYQK+VDQSAVGFEYQGK
490a	sp|Q13627-2|DYR1A_HUMAN sp|Q13627-3|DYR1A_HUMAN sp|Q13627-4|DYR1A_HUMAN sp|Q13627-5|DYR1A_HUMAN sp|Q13627|DYR1A_HUMAN	1.0000	Isoform of Q13627, Isoform 1 of Dual specificity tyrosine-phosphorylation-regulated kinase 1A OS=Homo sapiens GN=DYRK1A;Isoform of Q13627, Isoform 2 of Dual specificity tyrosine-phosphorylation-regulated kinase 1A OS=Homo sapiens GN=DYRK1A;Isoform of Q13627, Isoform 3 of Dual specificity tyrosine-phosphorylation-regulated kinase 1A OS=Homo sapiens GN=DYRK1A;Isoform of Q13627, Isoform 4 of Dual sp…	10.2	4	0.03	AFLNQAQIEVR+HINEVYYAK+IVEVLGIPPAHILDQAPK+VYNDGYDDDNYDYIVK
489b	sp|Q13557-10|KCC2D_HUMAN sp|Q13557-11|KCC2D_HUMAN sp|Q13557-12|KCC2D_HUMAN sp|Q13557-6|KCC2D_HUMAN sp|Q13557-8|KCC2D_HUMAN sp|Q13557|KCC2D_HUMAN tr|D6R938|D6R938_HUMAN tr|E9PBG7|E9PBG7_HUMAN tr|E9PF82|E9PF82_HUMAN	1.0000	Isoform of Q13557, Isoform Delta 10 of Calcium/calmodulin-dependent protein kinase type II subunit delta OS=Homo sapiens GN=CAMK2D;Isoform of Q13557, Isoform Delta 11 of Calcium/calmodulin-dependent protein kinase type II subunit delta OS=Homo sapiens GN=CAMK2D;Isoform of Q13557, Isoform Delta 12 of Calcium/calmodulin-dependent protein kinase type II subunit delta OS=Homo sapiens GN=CAMK2D;Isofor…	13.4	4	0.04	DLKPENLLLASK+ESTESSNTTIEDEDVK+FYFENALSK+MLTINPAK+VTEQLIEAINNGDFEAYTK
57	sp|P54136-2|SYRC_HUMAN sp|P54136|SYRC_HUMAN	1.0000	Isoform of P54136, Isoform Monomeric of Arginine--tRNA ligase, cytoplasmic OS=Homo sapiens GN=RARS;Arginine--tRNA ligase, cytoplasmic OS=Homo sapiens GN=RARS PE=1 SV=2	6.5	4	0.04	LNDYIFSFDK+SDGGYTYDTSDLAAIK+VIVDFSSPNIAK
485a	sp|Q13308-2|PTK7_HUMAN sp|Q13308-3|PTK7_HUMAN sp|Q13308-4|PTK7_HUMAN sp|Q13308-6|PTK7_HUMAN sp|Q13308|PTK7_HUMAN	1.0000	Isoform of Q13308, Isoform 2 of Inactive tyrosine-protein kinase 7 OS=Homo sapiens GN=PTK7;Isoform of Q13308, Isoform 3 of Inactive tyrosine-protein kinase 7 OS=Homo sapiens GN=PTK7;Isoform of Q13308, Isoform 4 of Inactive tyrosine-protein kinase 7 OS=Homo sapiens GN=PTK7;Isoform of Q13308, Isoform 6 of Inactive tyrosine-protein kinase 7 OS=Homo sapiens GN=PTK7;Inactive tyrosine-protein kinase 7 …	5.3	4	0.04	DRPSFSEIASALGDSTVDSKP+QAWVPLR+SEFGEVFLAK+VVLAPQDVVVAR
474a	sp|Q12905|ILF2_HUMAN tr|B4DY09|B4DY09_HUMAN	1.0000	Interleukin enhancer-binding factor 2 OS=Homo sapiens GN=ILF2 PE=1 SV=2;Isoform of Q12905, Interleukin enhancer-binding factor 2 OS=Homo sapiens GN=ILF2 PE=1 SV=1	12.5	4	0.04	ILPTLEAVAALGNK+NQDLAPNSAEQASILSLVTK+VLQSALAAIR
55	sp|P49790-2|NU153_HUMAN sp|P49790-3|NU153_HUMAN sp|P49790|NU153_HUMAN	1.0000	Isoform of P49790, Isoform 2 of Nuclear pore complex protein Nup153 OS=Homo sapiens GN=NUP153;Isoform of P49790, Isoform 3 of Nuclear pore complex protein Nup153 OS=Homo sapiens GN=NUP153;Nuclear pore complex protein Nup153 OS=Homo sapiens GN=NUP153 PE=1 SV=2	3.4	4	0.03	EDHLVYADEESSNITDGR+IGVSSDSGSINPMSEGFK+TSQLGDSPFYPGK
463a	sp|Q04656-2|ATP7A_HUMAN sp|Q04656-3|ATP7A_HUMAN sp|Q04656-5|ATP7A_HUMAN sp|Q04656|ATP7A_HUMAN	1.0000	Isoform of Q04656, Isoform 1 of Copper-transporting ATPase 1 OS=Homo sapiens GN=ATP7A;Isoform of Q04656, Isoform 2 of Copper-transporting ATPase 1 OS=Homo sapiens GN=ATP7A;Isoform of Q04656, Isoform 5 of Copper-transporting ATPase 1 OS=Homo sapiens GN=ATP7A;Copper-transporting ATPase 1 OS=Homo sapiens GN=ATP7A PE=1 SV=3	4.6	4	0.04	ELVPELSLDTGTLEK+ILAIVGTAESNSEHPLGTAITK+TVAVTIIPSIVNANQIK+YNASSVTPESLR
53	sp|P48651-2|PTSS1_HUMAN sp|P48651-3|PTSS1_HUMAN sp|P48651|PTSS1_HUMAN	1.0000	Isoform of P48651, Isoform 2 of Phosphatidylserine synthase 1 OS=Homo sapiens GN=PTDSS1;Isoform of P48651, Isoform 3 of Phosphatidylserine synthase 1 OS=Homo sapiens GN=PTDSS1;Phosphatidylserine synthase 1 OS=Homo sapiens GN=PTDSS1 PE=1 SV=1	9.0	4	0.03	AVLQFTPASWTYVR+ILFIGGITAPTVR
450a	sp|P62937|PPIA_HUMAN	1.0000	Peptidyl-prolyl cis-trans isomerase A OS=Homo sapiens GN=PPIA PE=1 SV=2	17.6	4	0.03	EGMNIVEAMER+FEDENFILK+VSFELFADK
448a	sp|P62826|RAN_HUMAN tr|B5MDF5|B5MDF5_HUMAN tr|J3KQE5|J3KQE5_HUMAN	1.0000	GTP-binding nuclear protein Ran OS=Homo sapiens GN=RAN PE=1 SV=3;Isoform of P62826, GTP-binding nuclear protein Ran OS=Homo sapiens GN=RAN PE=1 SV=1;Isoform of P62826, GTP-binding nuclear protein Ran (Fragment) OS=Homo sapiens GN=RAN PE=1 SV=1	18.5	4	0.04	FNVWDTAGQEK+HLTGEFEK+LVLVGDGGTGK+NLQYYDISAK
447a	sp|P62753|RS6_HUMAN	1.0000	40S ribosomal protein S6 OS=Homo sapiens GN=RPS6 PE=1 SV=1	14.1	4	0.04	DIPGLTDTTVPR+LIEVDDER+MATEVAADALGEEWK
52	sp|P46013-2|KI67_HUMAN sp|P46013|KI67_HUMAN tr|A0A087WV66|A0A087WV66_HUMAN	1.0000	Isoform of P46013, Isoform Short of Antigen KI-67 OS=Homo sapiens GN=MKI67;Antigen KI-67 OS=Homo sapiens GN=MKI67 PE=1 SV=2;Isoform of P46013, Antigen KI-67 OS=Homo sapiens GN=MKI67 PE=1 SV=1	2.7	4	0.04	ALEDLVDFK+AQPLEDLAGFTELSETSGHTQESLTAGK+LDLLGNLPGSK+SPQPDPVGTPTIFKPQSK
444a	sp|P62263|RS14_HUMAN	1.0000	40S ribosomal protein S14 OS=Homo sapiens GN=RPS14 PE=1 SV=3	29.8	4	0.04	ADRDESSPYAAMLAAQDVAQR+IEDVTPIPSDSTR+TPGPGAQSALR
439a	sp|P61978-2|HNRPK_HUMAN sp|P61978-3|HNRPK_HUMAN sp|P61978|HNRPK_HUMAN	1.0000	Isoform of P61978, Isoform 2 of Heterogeneous nuclear ribonucleoprotein K OS=Homo sapiens GN=HNRNPK;Isoform of P61978, Isoform 3 of Heterogeneous nuclear ribonucleoprotein K OS=Homo sapiens GN=HNRNPK;Heterogeneous nuclear ribonucleoprotein K OS=Homo sapiens GN=HNRNPK PE=1 SV=1	13.4	4	0.04	GSYGDLGGPIITTQVTIPK+IDEPLEGSEDR+IILDLISESPIK+TDYNASVSVPDSSGPER
437a	sp|P61619|S61A1_HUMAN tr|B4DR61|B4DR61_HUMAN	1.0000	Protein transport protein Sec61 subunit alpha isoform 1 OS=Homo sapiens GN=SEC61A1 PE=1 SV=2;Isoform of P61619, Protein transport protein Sec61 subunit alpha isoform 1 OS=Homo sapiens GN=SEC61A1 PE=1 SV=1	8.2	4	0.04	AFSPTTVNTGR+ETSMVHELNR+GQYNTYPIK+IIEVGDTPK
436a	sp|P61353|RL27_HUMAN	1.0000	60S ribosomal protein L27 OS=Homo sapiens GN=RPL27 PE=1 SV=2	20.6	4	0.04	VVLVLAGR+VYNYNHLMPTR+YSVDIPLDK
433a	sp|P61158|ARP3_HUMAN tr|B4DXW1|B4DXW1_HUMAN	1.0000	Actin-related protein 3 OS=Homo sapiens GN=ACTR3 PE=1 SV=3;Isoform of P61158, Actin-related protein 3 OS=Homo sapiens GN=ACTR3 PE=1 SV=1	15.0	4	0.03	AEPEDHYFLLTEPPLNTPENR+EVGIPPEQSLETAK+FMEQVIFK+NIVLSGGSTMFR
428a	sp|P59998-3|ARPC4_HUMAN sp|P59998|ARPC4_HUMAN tr|F8WCF6|F8WCF6_HUMAN	1.0000	Isoform of P59998, Isoform 3 of Actin-related protein 2/3 complex subunit 4 OS=Homo sapiens GN=ARPC4;Actin-related protein 2/3 complex subunit 4 OS=Homo sapiens GN=ARPC4 PE=1 SV=3;Isoform of A0A0A6YYG9, Actin-related protein 2/3 complex subunit 4 OS=Homo sapiens GN=ARPC4-TTLL3 PE=3 SV=1	22.6	4	0.04	AENFFILR+ELLLQPVTISR+IVAEEFLK+VLIEGSINSVR
423a	sp|P57088|TMM33_HUMAN tr|D6RAA6|D6RAA6_HUMAN	1.0000	Transmembrane protein 33 OS=Homo sapiens GN=TMEM33 PE=1 SV=2;Isoform of P57088, Transmembrane protein 33 (Fragment) OS=Homo sapiens GN=TMEM33 PE=1 SV=1	14.0	4	0.04	ALLANALTSALR+GSNSLPLLR+LSANQQNILK
421a	sp|P56192|SYMC_HUMAN	1.0000	Methionine--tRNA ligase, cytoplasmic OS=Homo sapiens GN=MARS PE=1 SV=2	7.0	4	0.04	GFVLQDTVEQLR+ITQDIFQQLLK+LENDQIESLR+QLAVAEGKPPEAPK+TLPGSDWTPNAQFITR
411a	sp|P53007|TXTP_HUMAN	1.0000	Tricarboxylate transport protein, mitochondrial OS=Homo sapiens GN=SLC25A1 PE=1 SV=2	12.9	4	0.03	FFVMTSLR+GLSSLLYGSIPK+GTYQGLTATVLK+TQLQLDER
405a	sp|P51665|PSMD7_HUMAN	1.0000	26S proteasome non-ATPase regulatory subunit 7 OS=Homo sapiens GN=PSMD7 PE=1 SV=2	10.2	4	0.04	DTTVGTLSQR+SVVALHNLINNK+VVGVLLGSWQK
376a	sp|P46060|RAGP1_HUMAN	1.0000	Ran GTPase-activating protein 1 OS=Homo sapiens GN=RANGAP1 PE=1 SV=1	12.3	4	0.03	EIEDFDSLEALR+ILDPNTGEPAPVLSSPPPADVSTFLAFPSPEK+SSVLIAQQTDTSDPEK+VINLNDNTFTEK
372a	sp|P42765|THIM_HUMAN tr|A0A0B4J2A4|A0A0B4J2A4_HUMAN	1.0000	3-ketoacyl-CoA thiolase, mitochondrial OS=Homo sapiens GN=ACAA2 PE=1 SV=2;Isoform of P42765, 3-ketoacyl-CoA thiolase, mitochondrial OS=Homo sapiens GN=ACAA2 PE=1 SV=1	19.5	4	0.04	AANDAGYFNDEMAPIEVK+DGTVTAGNASGVADGAGAVIIASEDAVK+TNVNGGAIALGHPLGGSGSR+TPFGAYGGLLK
363a	sp|P40937-2|RFC5_HUMAN sp|P40937|RFC5_HUMAN	1.0000	Isoform of P40937, Isoform 2 of Replication factor C subunit 5 OS=Homo sapiens GN=RFC5;Replication factor C subunit 5 OS=Homo sapiens GN=RFC5 PE=1 SV=1	9.4	4	0.04	ALVTLSSGDMR+LVILDEADAMTQDAQNALR
361a	sp|P40616-2|ARL1_HUMAN sp|P40616|ARL1_HUMAN tr|F8VYN9|F8VYN9_HUMAN	1.0000	Isoform of P40616, Isoform 2 of ADP-ribosylation factor-like protein 1 OS=Homo sapiens GN=ARL1;ADP-ribosylation factor-like protein 1 OS=Homo sapiens GN=ARL1 PE=1 SV=1;Isoform of P40616, ADP-ribosylation factor-like protein 1 OS=Homo sapiens GN=ARL1 PE=1 SV=1	20.1	4	0.03	AILVVFANK+ILILGLDGAGK+SELVAMLEEEELR
352a	sp|P35613-2|BASI_HUMAN sp|P35613-3|BASI_HUMAN sp|P35613-4|BASI_HUMAN sp|P35613|BASI_HUMAN tr|A0A087WUV8|A0A087WUV8_HUMAN	1.0000	Isoform of P35613, Isoform 2 of Basigin OS=Homo sapiens GN=BSG;Isoform of P35613, Isoform 3 of Basigin OS=Homo sapiens GN=BSG;Isoform of P35613, Isoform 4 of Basigin OS=Homo sapiens GN=BSG;Basigin OS=Homo sapiens GN=BSG PE=1 SV=2;Isoform of P35613, Basigin OS=Homo sapiens GN=BSG PE=1 SV=1	27.8	4	0.03	KPEDVLDDDDAGSAPLK+SELHIENLNMEADPGQYR+SESVPPVTDWAWYK
346a	sp|P32119|PRDX2_HUMAN	1.0000	Peroxiredoxin-2 OS=Homo sapiens GN=PRDX2 PE=1 SV=5	17.7	4	0.04	ATAVVDGAFK+EGGLGPLNIPLLADVTR+GLFIIDGK
339c	sp|P54760|EPHB4_HUMAN tr|Q96L35|Q96L35_HUMAN	1.0000	Ephrin type-B receptor 4 OS=Homo sapiens GN=EPHB4 PE=1 SV=2;Isoform of P54760, EPH receptor B4, isoform CRA_b OS=Homo sapiens GN=EPHB4 PE=1 SV=1	6.0	4	0.03	FLEENSSDPTYTSSLGGK+SSPSSLSLAWAVPR+VSDFGLSR+VYIDPFTYEDPNEAVR
338a	sp|P28340|DPOD1_HUMAN tr|M0R2B7|M0R2B7_HUMAN	1.0000	DNA polymerase delta catalytic subunit OS=Homo sapiens GN=POLD1 PE=1 SV=2;Isoform of P28340, DNA polymerase OS=Homo sapiens GN=POLD1 PE=1 SV=1	3.3	4	0.04	IFEPILGEGR+SEGGEDYTGATVIEPLK+VPYVIISAAK
337a	sp|P28290-2|SSFA2_HUMAN sp|P28290|SSFA2_HUMAN tr|E7EUL7|E7EUL7_HUMAN tr|E9PHV5|E9PHV5_HUMAN	1.0000	Isoform of P28290, Isoform 2 of Sperm-specific antigen 2 OS=Homo sapiens GN=SSFA2;Sperm-specific antigen 2 OS=Homo sapiens GN=SSFA2 PE=1 SV=3;Isoform of P28290, Sperm-specific antigen 2 OS=Homo sapiens GN=SSFA2 PE=1 SV=1;Isoform of P28290, Sperm-specific antigen 2 OS=Homo sapiens GN=SSFA2 PE=1 SV=1	8.1	4	0.04	EIVSGLLAAVSSSK+FEVDQLQGLR+LLGLEEQLR+TGSVQTPPDLESSEEVDAAEGAPEVVGPK
329a	sp|P27037-2|AVR2A_HUMAN sp|P27037|AVR2A_HUMAN	1.0000	Isoform of P27037, Isoform 2 of Activin receptor type-2A OS=Homo sapiens GN=ACVR2A;Activin receptor type-2A OS=Homo sapiens GN=ACVR2A PE=1 SV=1	9.6	4	0.04	AQLLNEYVAVK+GLAYLHEDIPGLK+YMAPEVLEGAINFQR
328a	sp|P26373|RL13_HUMAN	1.0000	60S ribosomal protein L13 OS=Homo sapiens GN=RPL13 PE=1 SV=4	15.2	4	0.04	GFSLEELR+LATQLTGPVMPVR+STESLQANVQR
314a	sp|P22626|ROA2_HUMAN	1.0000	Heterogeneous nuclear ribonucleoproteins A2/B1 OS=Homo sapiens GN=HNRNPA2B1 PE=1 SV=2	9.6	4	0.04	GGGGNFGPGPGSNFR+IDTIEIITDR+TLETVPLER
305a	sp|P19338|NUCL_HUMAN	1.0000	Nucleolin OS=Homo sapiens GN=NCL PE=1 SV=3	6.9	4	0.04	ALVATPGKK+FGYVDFESAEDLEK+GFGFVDFNSEEDAK+GLSEDTTEETLK
289a	sp|P13804-2|ETFA_HUMAN sp|P13804|ETFA_HUMAN tr|H0YL12|H0YL12_HUMAN	1.0000	Isoform of P13804, Isoform 2 of Electron transfer flavoprotein subunit alpha, mitochondrial OS=Homo sapiens GN=ETFA;Electron transfer flavoprotein subunit alpha, mitochondrial OS=Homo sapiens GN=ETFA PE=1 SV=1;Isoform of P13804, Electron transfer flavoprotein subunit alpha, mitochondrial (Fragment) OS=Homo sapiens GN=ETFA PE=1 SV=7	25.8	4	0.04	ASSTSPVEISEWLDQK+GLLPEELTPLILATQK+LEVAPISDIIAIK+LLYDLADQLHAAVGASR
33	sp|P15260|INGR1_HUMAN	1.0000	Interferon gamma receptor 1 OS=Homo sapiens GN=IFNGR1 PE=1 SV=1	9.8	4	0.04	ESLIGYRPTEDSK+ESSSPLSSNQSEPGSIALNSYHSR+TEGQELITVIK
272a	sp|P08195-2|4F2_HUMAN sp|P08195-3|4F2_HUMAN sp|P08195-4|4F2_HUMAN sp|P08195|4F2_HUMAN tr|F5GZS6|F5GZS6_HUMAN tr|J3KPF3|J3KPF3_HUMAN	1.0000	Isoform of P08195, Isoform 2 of 4F2 cell-surface antigen heavy chain OS=Homo sapiens GN=SLC3A2;Isoform of P08195, Isoform 3 of 4F2 cell-surface antigen heavy chain OS=Homo sapiens GN=SLC3A2;Isoform of P08195, Isoform 4 of 4F2 cell-surface antigen heavy chain OS=Homo sapiens GN=SLC3A2;4F2 cell-surface antigen heavy chain OS=Homo sapiens GN=SLC3A2 PE=1 SV=3;Isoform of P08195, 4F2 cell-surface antig…	10.4	4	0.04	DDVAQTDLLQIDPNFGSK+EDFDSLLQSAK+GQSEDPGSLLSLFR+LLTSFLPAQLLR
266a	sp|P07195|LDHB_HUMAN	1.0000	L-lactate dehydrogenase B chain OS=Homo sapiens GN=LDHB PE=1 SV=2	12.9	4	0.04	FIIPQIVK+GLTSVINQK+MVVESAYEVIK+SLADELALVDVLEDK
264b	sp|P06241-2|FYN_HUMAN sp|P06241-3|FYN_HUMAN sp|P06241|FYN_HUMAN sp|P07947|YES_HUMAN tr|J3QRU1|J3QRU1_HUMAN	1.0000	Isoform of P06241, Isoform 2 of Tyrosine-protein kinase Fyn OS=Homo sapiens GN=FYN;Isoform of P06241, Isoform 3 of Tyrosine-protein kinase Fyn OS=Homo sapiens GN=FYN;Tyrosine-protein kinase Fyn OS=Homo sapiens GN=FYN PE=1 SV=3;Tyrosine-protein kinase Yes OS=Homo sapiens GN=YES1 PE=1 SV=3;Isoform of P07947, Tyrosine-protein kinase OS=Homo sapiens GN=YES1 PE=1 SV=1	7.9	4	0.03	GSLLDFLK+IADFGLAR+LDNGGYYITTR+WTAPEAALYGR
263a	sp|P06396-2|GELS_HUMAN sp|P06396-3|GELS_HUMAN sp|P06396-4|GELS_HUMAN sp|P06396|GELS_HUMAN tr|A0A0A0MS51|A0A0A0MS51_HUMAN tr|A0A0A0MT01|A0A0A0MT01_HUMAN	1.0000	Isoform of P06396, Isoform 2 of Gelsolin OS=Homo sapiens GN=GSN;Isoform of P06396, Isoform 3 of Gelsolin OS=Homo sapiens GN=GSN;Isoform of P06396, Isoform 4 of Gelsolin OS=Homo sapiens GN=GSN;Gelsolin OS=Homo sapiens GN=GSN PE=1 SV=1;Isoform of P06396, Gelsolin OS=Homo sapiens GN=GSN PE=1 SV=1;Isoform of P06396, Gelsolin OS=Homo sapiens GN=GSN PE=1 SV=1	8.8	4	0.04	AGALNSNDAFVLK+AQPVQVAEGSEPDGFWEALGGK+HVVPNEVVVQR+TPSAAYLWVGTGASEAEK
29	sp|P09874|PARP1_HUMAN	1.0000	Poly [ADP-ribose] polymerase 1 OS=Homo sapiens GN=PARP1 PE=1 SV=4	5.2	4	0.04	EELGFRPEYSASQLK+KPPLLNNADSVQAK+QQVPSGESAILDR+TLGDFAAEYAK
251b	sp|P04626-4|ERBB2_HUMAN sp|P04626-5|ERBB2_HUMAN sp|P04626|ERBB2_HUMAN tr|J3QLU9|J3QLU9_HUMAN	1.0000	Isoform of P04626, Isoform 4 of Receptor tyrosine-protein kinase erbB-2 OS=Homo sapiens GN=ERBB2;Isoform of P04626, Isoform 5 of Receptor tyrosine-protein kinase erbB-2 OS=Homo sapiens GN=ERBB2;Receptor tyrosine-protein kinase erbB-2 OS=Homo sapiens GN=ERBB2 PE=1 SV=1;Isoform of P04626, Receptor tyrosine-protein kinase erbB-2 OS=Homo sapiens GN=ERBB2 PE=1 SV=1	4.4	4	0.04	FVVIQNEDLGPASPLDSTFYR+LPASPETHLDMLR+VLGSGAFGTVYK
27	sp|P08581-2|MET_HUMAN sp|P08581|MET_HUMAN	1.0000	Isoform of P08581, Isoform 2 of Hepatocyte growth factor receptor OS=Homo sapiens GN=MET;Hepatocyte growth factor receptor OS=Homo sapiens GN=MET PE=1 SV=4	3.3	4	0.04	DLIGFGLQVAK+ITDIGEVSQFLTEGIIMK+SVSPTTEMVSNESVDYR
249a	sp|P00338-3|LDHA_HUMAN sp|P00338|LDHA_HUMAN	1.0000	Isoform of P00338, Isoform 3 of L-lactate dehydrogenase A chain OS=Homo sapiens GN=LDHA;L-lactate dehydrogenase A chain OS=Homo sapiens GN=LDHA PE=1 SV=2	12.7	4	0.04	DLADELALVDVIEDK+DQLIYNLLK+FIIPNVVK+SADTLWGIQK
243a	sp|O95490-2|AGRL2_HUMAN sp|O95490-5|AGRL2_HUMAN tr|B1ALU3|B1ALU3_HUMAN	1.0000	Isoform of O95490, Isoform 2 of Adhesion G protein-coupled receptor L2 OS=Homo sapiens GN=ADGRL2;Isoform of O95490, Isoform 5 of Adhesion G protein-coupled receptor L2 OS=Homo sapiens GN=ADGRL2;Isoform of O95490, Adhesion G protein-coupled receptor L2 OS=Homo sapiens GN=ADGRL2 PE=1 SV=1	4.7	4	0.03	GAGSSIQLSANTVK+KQSESSFISGDINSTSTLNQGHSLNNAR+SEGTDSYVSQLTAEAEDHLQSPNR
236a	sp|O94910-2|AGRL1_HUMAN sp|O94910|AGRL1_HUMAN	1.0000	Isoform of O94910, Isoform 2 of Adhesion G protein-coupled receptor L1 OS=Homo sapiens GN=ADGRL1;Adhesion G protein-coupled receptor L1 OS=Homo sapiens GN=ADGRL1 PE=1 SV=1	3.5	4	0.04	ALEEPLLLPR+NPLQGYYQVR+SGENAANIASELAR+SGETVINTANYHDTSPYR
223a	sp|O75251-2|NDUS7_HUMAN sp|O75251|NDUS7_HUMAN tr|F5GXJ1|F5GXJ1_HUMAN tr|F5H5N1|F5H5N1_HUMAN	1.0000	Isoform of O75251, Isoform 2 of NADH dehydrogenase [ubiquinone] iron-sulfur protein 7, mitochondrial OS=Homo sapiens GN=NDUFS7;NADH dehydrogenase [ubiquinone] iron-sulfur protein 7, mitochondrial OS=Homo sapiens GN=NDUFS7 PE=1 SV=3;Isoform of O75251, NADH dehydrogenase [ubiquinone] iron-sulfur protein 7, mitochondrial OS=Homo sapiens GN=NDUFS7 PE=1 SV=1;Isoform of O75251, NADH dehydrogenase [ubiq…	9.9	4	0.03	LDDLVNWAR+VYDQMPEPR
213a	sp|O60232|SSA27_HUMAN tr|H0YEB6|H0YEB6_HUMAN	1.0000	Sjoegren syndrome/scleroderma autoantigen 1 OS=Homo sapiens GN=SSSCA1 PE=1 SV=1;Isoform of O60232, Sjoegren syndrome/scleroderma autoantigen 1 (Fragment) OS=Homo sapiens GN=SSSCA1 PE=1 SV=1	11.9	4	0.04	DNPALNAQAALSQAR+LMGDYLLR
210a	sp|O43819|SCO2_HUMAN	1.0000	Protein SCO2 homolog, mitochondrial OS=Homo sapiens GN=SCO2 PE=1 SV=3	24.4	4	0.04	QAAVGQGDFHLLDHR+QGPAETGGQGQPQGPGLR+QLEAEPGLPPVQPVFITVDPER+SAEQISDSVR
204b	sp|Q96DH6-2|MSI2H_HUMAN sp|Q96DH6|MSI2H_HUMAN tr|B4DHE8|B4DHE8_HUMAN	1.0000	Isoform of Q96DH6, Isoform 2 of RNA-binding protein Musashi homolog 2 OS=Homo sapiens GN=MSI2;RNA-binding protein Musashi homolog 2 OS=Homo sapiens GN=MSI2 PE=1 SV=1;Isoform of Q96DH6, RNA-binding protein Musashi homolog 2 OS=Homo sapiens GN=MSI2 PE=1 SV=1	21.5	4	0.04	GFGFVTFADPASVDK+GFGFVTFENEDVVEK+IFVGGLSANTVVEDVK+QYFEQFGK
204a	sp|O43347|MSI1H_HUMAN	1.0000	RNA-binding protein Musashi homolog 1 OS=Homo sapiens GN=MSI1 PE=1 SV=1	14.9	4	0.03	EYFGQFGEVK+GTGSHPWTMAPPPGSTPSR+QYFEQFGK+SYTGLAPGYTYQFPEFR
197a	sp|O15084|ANR28_HUMAN	1.0000	Serine/threonine-protein phosphatase 6 regulatory ankyrin repeat subunit A OS=Homo sapiens GN=ANKRD28 PE=1 SV=5	6.1	4	0.04	DQPSLVQAIFNGDPDEVR+LLSSGFDIDTPDDFGR+NLINATNAALQTPLHVAAR+TVSFEALPIMR
193a	sp|O14950|ML12B_HUMAN sp|P19105|ML12A_HUMAN tr|J3QRS3|J3QRS3_HUMAN	1.0000	Myosin regulatory light chain 12B OS=Homo sapiens GN=MYL12B PE=1 SV=2;Myosin regulatory light chain 12A OS=Homo sapiens GN=MYL12A PE=1 SV=2;Isoform of P19105, Myosin regulatory light chain 12A OS=Homo sapiens GN=MYL12A PE=1 SV=1	18.1	4	0.03	EAFNMIDQNR+FTDEEVDELYR+GNFNYIEFTR
185a	sp|O00743-3|PPP6_HUMAN sp|O00743|PPP6_HUMAN	1.0000	Isoform of O00743, Isoform 3 of Serine/threonine-protein phosphatase 6 catalytic subunit OS=Homo sapiens GN=PPP6C;Serine/threonine-protein phosphatase 6 catalytic subunit OS=Homo sapiens GN=PPP6C PE=1 SV=1	13.1	4	0.04	GAGWLFGAK+TGGQVPDTNYIFMGDFVDR+VTNEFVHINNLK
183a	sp|O00567|NOP56_HUMAN	1.0000	Nucleolar protein 56 OS=Homo sapiens GN=NOP56 PE=1 SV=4	10.4	4	0.04	EELMSSDLEETAGSTSIPK+LSFYETGEIPR+MSQVAPSLSALIGEAVGAR+YPASTVQILGAEK
176a	sp|O00213-2|APBB1_HUMAN sp|O00213|APBB1_HUMAN tr|A0A075B7G8|A0A075B7G8_HUMAN tr|J3KPL8|J3KPL8_HUMAN	1.0000	Isoform of O00213, Isoform 2 of Amyloid beta A4 precursor protein-binding family B member 1 OS=Homo sapiens GN=APBB1;Amyloid beta A4 precursor protein-binding family B member 1 OS=Homo sapiens GN=APBB1 PE=1 SV=2;Isoform of O00213, Amyloid beta A4 precursor protein-binding family B member 1 OS=Homo sapiens GN=APBB1 PE=1 SV=6;Isoform of O00213, Amyloid beta A4 precursor protein-binding family B mem…	9.1	4	0.04	DLLLQLEDETLK+GPGLIISTQEQGPDEGEEK+LVDVPFQVEFPAPK+LVEPQSQALLHAQPIISIR
172a	sp|A8CG34-2|P121C_HUMAN sp|A8CG34|P121C_HUMAN sp|Q96HA1-2|P121A_HUMAN sp|Q96HA1-3|P121A_HUMAN sp|Q96HA1|P121A_HUMAN tr|A0A075B7F8|A0A075B7F8_HUMAN tr|A0A087WY75|A0A087WY75_HUMAN	1.0000	Isoform of A8CG34, Isoform 2 of Nuclear envelope pore membrane protein POM 121C OS=Homo sapiens GN=POM121C;Nuclear envelope pore membrane protein POM 121C OS=Homo sapiens GN=POM121C PE=1 SV=2;Isoform of Q96HA1, Isoform 2 of Nuclear envelope pore membrane protein POM 121 OS=Homo sapiens GN=POM121;Isoform of Q96HA1, Isoform 3 of Nuclear envelope pore membrane protein POM 121 OS=Homo sapiens GN=POM1…	4.1	4	0.04	APPTLQAETATKPQATSAPSPAPK+TVEEEDQIFLDGQENK
158	sp|Q9UL15-2|BAG5_HUMAN sp|Q9UL15|BAG5_HUMAN	1.0000	Isoform of Q9UL15, Isoform 2 of BAG family molecular chaperone regulator 5 OS=Homo sapiens GN=BAG5;BAG family molecular chaperone regulator 5 OS=Homo sapiens GN=BAG5 PE=1 SV=1	12.5	4	0.04	LAQNILSYLDLK+NELLQAQNPSELYLSSK+QLLALDAVDPQGEEK+YLDLEEEADTTK
156	sp|Q9UKA2|FBXL4_HUMAN	1.0000	F-box/LRR-repeat protein 4 OS=Homo sapiens GN=FBXL4 PE=1 SV=2	6.8	4	0.04	AIESNSQTSPLNAEVVQYAK+LAHQLPNLQK+LDDTSLEFLQSR
152	sp|Q9P2P1|NYNRI_HUMAN	1.0000	Protein NYNRIN OS=Homo sapiens GN=NYNRIN PE=2 SV=3	1.8	4	0.04	LDTDIGNFLK+LSLSLYR+TVVNQPVLVAQVEPTTPK
15	sp|O43823|AKAP8_HUMAN	1.0000	A-kinase anchor protein 8 OS=Homo sapiens GN=AKAP8 PE=1 SV=1	4.6	4	0.04	TVEFLQEYIVNR+VAPAPAAADAEVEQTDAESK
14	sp|O43808|PM34_HUMAN tr|B0QYW5|B0QYW5_HUMAN tr|F6RTR7|F6RTR7_HUMAN tr|F8WE74|F8WE74_HUMAN	1.0000	Peroxisomal membrane protein PMP34 OS=Homo sapiens GN=SLC25A17 PE=1 SV=1;Isoform of O43808, Peroxisomal membrane protein PMP34 OS=Homo sapiens GN=SLC25A17 PE=1 SV=1;Isoform of O43808, Peroxisomal membrane protein PMP34 OS=Homo sapiens GN=SLC25A17 PE=1 SV=1;Isoform of O43808, Peroxisomal membrane protein PMP34 OS=Homo sapiens GN=SLC25A17 PE=1 SV=1	18.7	4	0.03	AIATTVTYPLQTVQSILR+LSSLDVFIIGAVAK+NEDIVPTNYK
113	sp|Q969X5-2|ERGI1_HUMAN sp|Q969X5|ERGI1_HUMAN	1.0000	Isoform of Q969X5, Isoform 2 of Endoplasmic reticulum-Golgi intermediate compartment protein 1 OS=Homo sapiens GN=ERGIC1;Endoplasmic reticulum-Golgi intermediate compartment protein 1 OS=Homo sapiens GN=ERGIC1 PE=1 SV=1	20.2	4	0.04	IIPAIWFR+IVPTVYEDK+LTSNPLASHDYILK+YDLSPITVK
1	sp|A6NEK1|ARRD5_HUMAN	1.0000	Arrestin domain-containing protein 5 OS=Homo sapiens GN=ARRDC5 PE=3 SV=2	11.1	4	0.04	ETPFQNPLFVEAEEK+MYLLVQGTSTFHK+SIELVLPEDR
810a	sp|Q6PGP7|TTC37_HUMAN	0.9999	Tetratricopeptide repeat protein 37 OS=Homo sapiens GN=TTC37 PE=1 SV=1	2.6	4	0.03	LALVNNTQPK+SNPDQPAVILLLR+TLDQISDADNIPGLLVLK
339e	sp|P29323-2|EPHB2_HUMAN sp|P29323-3|EPHB2_HUMAN sp|P29323|EPHB2_HUMAN tr|B1AKC9|B1AKC9_HUMAN	0.9999	Isoform of P29323, Isoform 2 of Ephrin type-B receptor 2 OS=Homo sapiens GN=EPHB2;Isoform of P29323, Isoform 3 of Ephrin type-B receptor 2 OS=Homo sapiens GN=EPHB2;Ephrin type-B receptor 2 OS=Homo sapiens GN=EPHB2 PE=1 SV=5;Isoform of P29323, Ephrin type-B receptor 2 OS=Homo sapiens GN=EPHB2 PE=1 SV=1	4.4	4	0.03	FLEDDTSDPTYTSALGGK+IYIDPFTYEDPNEAVR+VSDFGLSR
222a	sp|O75190|DNJB6_HUMAN	0.9999	DnaJ homolog subfamily B member 6 OS=Homo sapiens GN=DNAJB6 PE=1 SV=2	11.7	4	0.04	APGPWDPLASAAGLK+QVAEAYEVLSDAK+VEVEEDGQLK
350c	sp|Q7Z406-2|MYH14_HUMAN sp|Q7Z406-4|MYH14_HUMAN sp|Q7Z406-5|MYH14_HUMAN sp|Q7Z406-6|MYH14_HUMAN sp|Q7Z406|MYH14_HUMAN	0.9990	Isoform of Q7Z406, Isoform 2 of Myosin-14 OS=Homo sapiens GN=MYH14;Isoform of Q7Z406, Isoform 4 of Myosin-14 OS=Homo sapiens GN=MYH14;Isoform of Q7Z406, Isoform 5 of Myosin-14 OS=Homo sapiens GN=MYH14;Isoform of Q7Z406, Isoform 6 of Myosin-14 OS=Homo sapiens GN=MYH14;Myosin-14 OS=Homo sapiens GN=MYH14 PE=1 SV=2	2.9	4	0.03	DLGEELEALR+EAQAALAEAQEDLESER+QLLQANPILEAFGNAK
940	sp|P55316|FOXG1_HUMAN	0.9917	Forkhead box protein G1 OS=Homo sapiens GN=FOXG1 PE=1 SV=2	3.7	4	0.04	GEPGGGPGELAPVGPDEK
348b	sp|P26232-2|CTNA2_HUMAN sp|P26232-5|CTNA2_HUMAN sp|P26232|CTNA2_HUMAN	0.9807	Isoform of P26232, Isoform 2 of Catenin alpha-2 OS=Homo sapiens GN=CTNNA2;Isoform of P26232, Isoform 5 of Catenin alpha-2 OS=Homo sapiens GN=CTNNA2;Catenin alpha-2 OS=Homo sapiens GN=CTNNA2 PE=1 SV=5	6.1	4	0.02	EELVAAVEDVR+LLEPLVTQVTTLVNTSNK+QDLLAYLQR+TSVQTEDDQLIAGQSAR
1134	sp|Q9BSJ5-2|CQ080_HUMAN sp|Q9BSJ5-3|CQ080_HUMAN sp|Q9BSJ5|CQ080_HUMAN tr|I3L072|I3L072_HUMAN	0.9793	Isoform of Q9BSJ5, Isoform 2 of Uncharacterized protein C17orf80 OS=Homo sapiens GN=C17orf80;Isoform of Q9BSJ5, Isoform 3 of Uncharacterized protein C17orf80 OS=Homo sapiens GN=C17orf80;Uncharacterized protein C17orf80 OS=Homo sapiens GN=C17orf80 PE=2 SV=2;Isoform of Q9BSJ5, Uncharacterized protein C17orf80 OS=Homo sapiens GN=C17orf80 PE=1 SV=1	2.7	4	0.02	ESQGERPHLSLFIPR
92	sp|Q6ZRY4|RBPS2_HUMAN	1.0000	RNA-binding protein with multiple splicing 2 OS=Homo sapiens GN=RBPMS2 PE=1 SV=1	16.7	3	0.03	FDPENPQTLR+QPVGFVIFDSR+TLFVSGLPVDIKPR
90	sp|Q6P1L8|RM14_HUMAN	1.0000	39S ribosomal protein L14, mitochondrial OS=Homo sapiens GN=MRPL14 PE=1 SV=1	26.2	3	0.03	FDSNNVVLIEDNGNPVGTR+VGDQILLAIK+VLAIAQNFV
89	sp|Q6NTF9-2|RHBD2_HUMAN sp|Q6NTF9|RHBD2_HUMAN tr|Q9UDT1|Q9UDT1_HUMAN	1.0000	Isoform of Q6NTF9, Isoform 2 of Rhomboid domain-containing protein 2 OS=Homo sapiens GN=RHBDD2;Rhomboid domain-containing protein 2 OS=Homo sapiens GN=RHBDD2 PE=2 SV=2;Isoform of Q6NTF9, Rhomboid domain-containing protein 2 OS=Homo sapiens GN=WUGSC:H_RG122E10.2a PE=1 SV=1	20.3	3	0.03	LFLLQQPLAPSGLTLK
758a	sp|Q9Y5Q9|TF3C3_HUMAN	1.0000	General transcription factor 3C polypeptide 3 OS=Homo sapiens GN=GTF3C3 PE=1 SV=1	4.0	3	0.02	ILNLLSPSDGER+ISFEEFER+ISLSTLQQQLGQPEK
756a	sp|Q9Y5G0|PCDGH_HUMAN	1.0000	Protocadherin gamma-B5 OS=Homo sapiens GN=PCDHGB5 PE=2 SV=1	3.6	3	0.03	IQVTDANDNPPVFNR+QNVYIPGSNATLTNAAGK
752a	sp|Q9Y4E6-2|WDR7_HUMAN sp|Q9Y4E6|WDR7_HUMAN	1.0000	Isoform of Q9Y4E6, Isoform 2 of WD repeat-containing protein 7 OS=Homo sapiens GN=WDR7;WD repeat-containing protein 7 OS=Homo sapiens GN=WDR7 PE=1 SV=2	4.2	3	0.03	ALTFLLLQPPSPK+GSPPTSSNIVQGQIK+LGMLKPHCTVSFGLLSR+LQTLATNLLASEASDK
751a	sp|Q9Y4D1-2|DAAM1_HUMAN sp|Q9Y4D1|DAAM1_HUMAN	1.0000	Isoform of Q9Y4D1, Isoform 2 of Disheveled-associated activator of morphogenesis 1 OS=Homo sapiens GN=DAAM1;Disheveled-associated activator of morphogenesis 1 OS=Homo sapiens GN=DAAM1 PE=1 SV=2	4.2	3	0.03	AILTMDEQEDLPK+ENSEESGEFDDLVSALR+GQDPDSTPLENFNIK
747a	sp|Q9Y2X3|NOP58_HUMAN	1.0000	Nucleolar protein 58 OS=Homo sapiens GN=NOP58 PE=1 SV=1	8.3	3	0.02	LIAHAGSLLNLAK+LSELLPEEVEAEVK+YDAFGEDSSSAMGVENR
745a	sp|Q9Y2P4|S27A6_HUMAN	1.0000	Long-chain fatty acid transport protein 6 OS=Homo sapiens GN=SLC27A6 PE=2 SV=1	5.7	3	0.02	GELVTVLDKFLSHAK+LLSTFDLIK+LSTSPDEPVPR
735a	sp|Q9UPN3-5|MACF1_HUMAN sp|Q9UPN3|MACF1_HUMAN tr|H3BPE1|H3BPE1_HUMAN tr|H3BQK9|H3BQK9_HUMAN	1.0000	Isoform of Q9UPN3, Isoform 4 of Microtubule-actin cross-linking factor 1, isoforms 1/2/3/5 OS=Homo sapiens GN=MACF1;Microtubule-actin cross-linking factor 1, isoforms 1/2/3/5 OS=Homo sapiens GN=MACF1 PE=1 SV=4;Isoform of Q9UPN3, Microtubule-actin cross-linking factor 1, isoforms 1/2/3/5 OS=Homo sapiens GN=MACF1 PE=1 SV=1;Isoform of Q9UPN3, Microtubule-actin cross-linking factor 1, isoforms 1/2/3/…	0.6	3	0.03	AGNELLESSAGDDASSLR+KEHQPLR+LVLDTVNEVSR
734a	sp|Q9UP95-2|S12A4_HUMAN sp|Q9UP95-3|S12A4_HUMAN sp|Q9UP95-5|S12A4_HUMAN sp|Q9UP95-6|S12A4_HUMAN sp|Q9UP95-7|S12A4_HUMAN sp|Q9UP95|S12A4_HUMAN tr|I3L4N6|I3L4N6_HUMAN	1.0000	Isoform of Q9UP95, Isoform 2 of Solute carrier family 12 member 4 OS=Homo sapiens GN=SLC12A4;Isoform of Q9UP95, Isoform 3 of Solute carrier family 12 member 4 OS=Homo sapiens GN=SLC12A4;Isoform of Q9UP95, Isoform 5 of Solute carrier family 12 member 4 OS=Homo sapiens GN=SLC12A4;Isoform of Q9UP95, Isoform 6 of Solute carrier family 12 member 4 OS=Homo sapiens GN=SLC12A4;Isoform of Q9UP95, Isoform …	3.9	3	0.03	LESLYSDEEDESAVGADK+LLTFASQLK+LVSYTNLTQGAK
729a	sp|Q9ULX6|AKP8L_HUMAN	1.0000	A-kinase anchor protein 8-like OS=Homo sapiens GN=AKAP8L PE=1 SV=3	7.6	3	0.03	GENPFTDSPEEEK+LDMVPHLETDMMQGGVYGSGGER+QTADFLQEYVTNK
726a	sp|Q9UKV5|AMFR_HUMAN tr|R4GNG2|R4GNG2_HUMAN	1.0000	E3 ubiquitin-protein ligase AMFR OS=Homo sapiens GN=AMFR PE=1 SV=2;Isoform of Q9UKV5, E3 ubiquitin-protein ligase AMFR (Fragment) OS=Homo sapiens GN=AMFR PE=1 SV=1	30.4	3	0.03	LEETLDFGEVEVEPSEVEDFEAR+SDSIRPALNSPVERPSSDQEEGETSAQTER+SSEDDAASESFLPSEGASSDPVTLR+SVEITTDNILEGR
725a	sp|Q9UKM7|MA1B1_HUMAN	1.0000	Endoplasmic reticulum mannosyl-oligosaccharide 1,2-alpha-mannosidase OS=Homo sapiens GN=MAN1B1 PE=1 SV=2	7.2	3	0.03	DVDVNLFESTIR+IPYSDVNIGTGVAHPPR+VPSGGYSSINNVQDPQKPEPR
721a	sp|Q9UI10-2|EI2BD_HUMAN sp|Q9UI10-3|EI2BD_HUMAN sp|Q9UI10|EI2BD_HUMAN tr|A0A087WTA5|A0A087WTA5_HUMAN tr|E7ERK9|E7ERK9_HUMAN	1.0000	Isoform of Q9UI10, Isoform 2 of Translation initiation factor eIF-2B subunit delta OS=Homo sapiens GN=EIF2B4;Isoform of Q9UI10, Isoform 3 of Translation initiation factor eIF-2B subunit delta OS=Homo sapiens GN=EIF2B4;Translation initiation factor eIF-2B subunit delta OS=Homo sapiens GN=EIF2B4 PE=1 SV=2;Isoform of Q9UI10, Translation initiation factor eIF-2B subunit delta OS=Homo sapiens GN=EIF2B…	6.9	3	0.03	ELPESGIQLGTPR+IVLAAQAISR+LPEYPQVDDLLLR
720a	sp|Q9UI09|NDUAC_HUMAN	1.0000	NADH dehydrogenase [ubiquinone] 1 alpha subcomplex subunit 12 OS=Homo sapiens GN=NDUFA12 PE=1 SV=1	28.3	3	0.03	FNVTGTPEQYVPYSTTR+GLQQITGHGGLR+IQEWIPPSTPYK
712a	sp|Q9UDY4|DNJB4_HUMAN	1.0000	DnaJ homolog subfamily B member 4 OS=Homo sapiens GN=DNAJB4 PE=1 SV=1	11.9	3	0.03	EGDETPNSIPADIVFIIK+EIYDQFGEEGLK+IIGYGLPFPK
709a	sp|Q9UBB6-2|NCDN_HUMAN sp|Q9UBB6-3|NCDN_HUMAN sp|Q9UBB6|NCDN_HUMAN	1.0000	Isoform of Q9UBB6, Isoform 2 of Neurochondrin OS=Homo sapiens GN=NCDN;Isoform of Q9UBB6, Isoform 3 of Neurochondrin OS=Homo sapiens GN=NCDN;Neurochondrin OS=Homo sapiens GN=NCDN PE=1 SV=1	5.3	3	0.03	IFDAVGFTFPNR+IPILSTFLTAR+LLSTSPALQGTPASR
708a	sp|Q9UBB4-2|ATX10_HUMAN sp|Q9UBB4|ATX10_HUMAN	1.0000	Isoform of Q9UBB4, Isoform 2 of Ataxin-10 OS=Homo sapiens GN=ATXN10;Ataxin-10 OS=Homo sapiens GN=ATXN10 PE=1 SV=1	10.5	3	0.03	LASEEPPDDEEALATIR+NLTEDNSQNQDLIAK+VEQESLLTAFR
699a	sp|Q9NXS2-3|QPCTL_HUMAN sp|Q9NXS2|QPCTL_HUMAN	1.0000	Isoform of Q9NXS2, Isoform 2 of Glutaminyl-peptide cyclotransferase-like protein OS=Homo sapiens GN=QPCTL;Glutaminyl-peptide cyclotransferase-like protein OS=Homo sapiens GN=QPCTL PE=1 SV=2	12.8	3	0.03	HLAQLMESIPHSPGPTR+TPGSPGNLQVR+VVGQLDPQR
698a	sp|Q9NX63|MIC19_HUMAN tr|C9JRZ6|C9JRZ6_HUMAN tr|F8WAR4|F8WAR4_HUMAN	1.0000	MICOS complex subunit MIC19 OS=Homo sapiens GN=CHCHD3 PE=1 SV=1;Isoform of Q9NX63, MICOS complex subunit OS=Homo sapiens GN=CHCHD3 PE=1 SV=1;Isoform of Q9NX63, MICOS complex subunit OS=Homo sapiens GN=CHCHD3 PE=1 SV=1	18.1	3	0.03	VAEELALEQAK+VTFEADENENITVVK+YSGAYGASVSDEELK
79	sp|Q15036-2|SNX17_HUMAN sp|Q15036|SNX17_HUMAN	1.0000	Isoform of Q15036, Isoform 2 of Sorting nexin-17 OS=Homo sapiens GN=SNX17;Sorting nexin-17 OS=Homo sapiens GN=SNX17 PE=1 SV=1	6.1	3	0.03	LQEFELPYVSVTSLR+SPPLLESPDATR
78	sp|Q14999-2|CUL7_HUMAN sp|Q14999|CUL7_HUMAN	1.0000	Isoform of Q14999, Isoform 2 of Cullin-7 OS=Homo sapiens GN=CUL7;Cullin-7 OS=Homo sapiens GN=CUL7 PE=1 SV=2	2.1	3	0.03	SPGSIFQPQLADVSPGLPAAQAQPSFR+VILLENLTR
676a	sp|Q9H900-2|ZWILC_HUMAN sp|Q9H900|ZWILC_HUMAN	1.0000	Isoform of Q9H900, Isoform 2 of Protein zwilch homolog OS=Homo sapiens GN=ZWILCH;Protein zwilch homolog OS=Homo sapiens GN=ZWILCH PE=1 SV=2	7.5	3	0.03	GFAQYELFK+INLPVTALPPLWVR+TGVTEWLEPLEAK
671a	sp|Q9H1A4|APC1_HUMAN	1.0000	Anaphase-promoting complex subunit 1 OS=Homo sapiens GN=ANAPC1 PE=1 SV=1	2.2	3	0.03	DLETLPFGIALPIR+DLQEFVPFGR+LLGSLDEVVLLSPVPELR
670a	sp|Q9H078-2|CLPB_HUMAN sp|Q9H078-3|CLPB_HUMAN sp|Q9H078-4|CLPB_HUMAN sp|Q9H078-5|CLPB_HUMAN sp|Q9H078|CLPB_HUMAN tr|H0YGM0|H0YGM0_HUMAN	1.0000	Isoform of Q9H078, Isoform 2 of Caseinolytic peptidase B protein homolog OS=Homo sapiens GN=CLPB;Isoform of Q9H078, Isoform 3 of Caseinolytic peptidase B protein homolog OS=Homo sapiens GN=CLPB;Isoform of Q9H078, Isoform 4 of Caseinolytic peptidase B protein homolog OS=Homo sapiens GN=CLPB;Isoform of Q9H078, Isoform 5 of Caseinolytic peptidase B protein homolog OS=Homo sapiens GN=CLPB;Caseinolyti…	8.7	3	0.03	ELLDGGANPLQR+FIGSPPGYVGHEEGGQLTK+IAENLGDVQISDK
668a	sp|Q9H019-3|MFR1L_HUMAN sp|Q9H019|MFR1L_HUMAN tr|E9PLD2|E9PLD2_HUMAN	1.0000	Isoform of Q9H019, Isoform 3 of Mitochondrial fission regulator 1-like OS=Homo sapiens GN=MTFR1L;Mitochondrial fission regulator 1-like OS=Homo sapiens GN=MTFR1L PE=1 SV=2;Isoform of Q9H019, Mitochondrial fission regulator 1-like OS=Homo sapiens GN=MTFR1L PE=1 SV=1	12.8	3	0.03	EEDPAVLISEVLR+TTELQDELSHLR
667a	sp|Q9GZS3|WDR61_HUMAN tr|H0YMF9|H0YMF9_HUMAN tr|H0YN81|H0YN81_HUMAN	1.0000	WD repeat-containing protein 61 OS=Homo sapiens GN=WDR61 PE=1 SV=1;Isoform of Q9GZS3, WD repeat-containing protein 61 OS=Homo sapiens GN=WDR61 PE=1 SV=1;Isoform of Q9GZS3, WD repeat-containing protein 61 (Fragment) OS=Homo sapiens GN=WDR61 PE=1 SV=1	20.1	3	0.03	ENSETVVTGSLDDLVK+FILSIAYSPDGK+VNIFGVESGK
76	sp|Q14258|TRI25_HUMAN	1.0000	E3 ubiquitin/ISG15 ligase TRIM25 OS=Homo sapiens GN=TRIM25 PE=1 SV=2	6.2	3	0.03	FDTIYQILLK+LQEPTPSSGDPGEHDPASTHK+VLETFLAK
664a	sp|Q9C035-2|TRIM5_HUMAN sp|Q9C035-3|TRIM5_HUMAN sp|Q9C035-4|TRIM5_HUMAN sp|Q9C035-5|TRIM5_HUMAN sp|Q9C035-6|TRIM5_HUMAN sp|Q9C035|TRIM5_HUMAN	1.0000	Isoform of Q9C035, Isoform Beta of Tripartite motif-containing protein 5 OS=Homo sapiens GN=TRIM5;Isoform of Q9C035, Isoform Gamma of Tripartite motif-containing protein 5 OS=Homo sapiens GN=TRIM5;Isoform of Q9C035, Isoform Delta of Tripartite motif-containing protein 5 OS=Homo sapiens GN=TRIM5;Isoform of Q9C035, Isoform Epsilon of Tripartite motif-containing protein 5 OS=Homo sapiens GN=TRIM5;Is…	15.6	3	0.03	ISYQPENIRPNR+SLTNSETEMVQQTQSLR+TNVLADFEQLR
75	sp|Q14254|FLOT2_HUMAN tr|E7EMK3|E7EMK3_HUMAN tr|J3QLD9|J3QLD9_HUMAN tr|K7EKW9|K7EKW9_HUMAN	1.0000	Flotillin-2 OS=Homo sapiens GN=FLOT2 PE=1 SV=2;Isoform of Q14254, Flotillin-2 OS=Homo sapiens GN=FLOT2 PE=1 SV=1;Isoform of Q14254, Flotillin-2 OS=Homo sapiens GN=FLOT2 PE=1 SV=1;Isoform of Q14254, Flotillin-2 (Fragment) OS=Homo sapiens GN=FLOT2 PE=1 SV=1	14.1	3	0.03	DADIGVAEAER+SAFSEEVNIK+TAEAQLAYELQGAR
656a	sp|Q9BWH6-2|RPAP1_HUMAN sp|Q9BWH6|RPAP1_HUMAN tr|H3BRE8|H3BRE8_HUMAN	1.0000	Isoform of Q9BWH6, Isoform 2 of RNA polymerase II-associated protein 1 OS=Homo sapiens GN=RPAP1;RNA polymerase II-associated protein 1 OS=Homo sapiens GN=RPAP1 PE=1 SV=3;Isoform of Q9BWH6, RNA polymerase II-associated protein 1 OS=Homo sapiens GN=RPAP1 PE=1 SV=1	5.9	3	0.03	DQEAEQEAQTIHEENIAR+DTSSVAVNLPVPSGVAFPAVFLR+IIAEAPQELALPPEEAEMLSTEALR
636a	sp|Q96T17-2|MA7D2_HUMAN	1.0000	Isoform of Q96T17, Isoform 2 of MAP7 domain-containing protein 2 OS=Homo sapiens GN=MAP7D2	6.2	3	0.03	AENSAALGKPTAGTTDAGEAAK+LLTPTQSSLAR+TATSLPVVNFGSPLR
8	sp|O15063|K0355_HUMAN	1.0000	Uncharacterized protein KIAA0355 OS=Homo sapiens GN=KIAA0355 PE=1 SV=2	2.2	3	0.03	APQAGAHTPLTPQPGLAPQQQSPK
624a	sp|Q96HU1-2|SGSM3_HUMAN sp|Q96HU1|SGSM3_HUMAN	1.0000	Isoform of Q96HU1, Isoform 2 of Small G protein signaling modulator 3 OS=Homo sapiens GN=SGSM3;Small G protein signaling modulator 3 OS=Homo sapiens GN=SGSM3 PE=1 SV=1	3.9	3	0.03	EYSIAGDDSVTEGVTDLVR+VLTPEELLYR
622a	sp|Q96HC4-4|PDLI5_HUMAN sp|Q96HC4-6|PDLI5_HUMAN sp|Q96HC4-7|PDLI5_HUMAN	1.0000	Isoform of Q96HC4, Isoform 4 of PDZ and LIM domain protein 5 OS=Homo sapiens GN=PDLIM5;Isoform of Q96HC4, Isoform 6 of PDZ and LIM domain protein 5 OS=Homo sapiens GN=PDLIM5;Isoform of Q96HC4, Isoform 7 of PDZ and LIM domain protein 5 OS=Homo sapiens GN=PDLIM5	8.1	3	0.03	ASAAPKPEPVPVQK+GPFLVALGK+SPSWQRPNQGVPSTGR
620a	sp|Q96GD4-2|AURKB_HUMAN sp|Q96GD4-4|AURKB_HUMAN sp|Q96GD4-5|AURKB_HUMAN sp|Q96GD4|AURKB_HUMAN tr|J3KT86|J3KT86_HUMAN	1.0000	Isoform of Q96GD4, Isoform 2 of Aurora kinase B OS=Homo sapiens GN=AURKB;Isoform of Q96GD4, Isoform 4 of Aurora kinase B OS=Homo sapiens GN=AURKB;Isoform of Q96GD4, Isoform 5 of Aurora kinase B OS=Homo sapiens GN=AURKB;Aurora kinase B OS=Homo sapiens GN=AURKB PE=1 SV=3;Isoform of Q96GD4, Aurora kinase B (Fragment) OS=Homo sapiens GN=AURKB PE=1 SV=1	14.5	3	0.03	DIKPENLLLGLK+IYLILEYAPR+LPLAQVSAHPWVR
604a	sp|Q92973-2|TNPO1_HUMAN sp|Q92973-3|TNPO1_HUMAN sp|Q92973|TNPO1_HUMAN	1.0000	Isoform of Q92973, Isoform 2 of Transportin-1 OS=Homo sapiens GN=TNPO1;Isoform of Q92973, Isoform 3 of Transportin-1 OS=Homo sapiens GN=TNPO1;Transportin-1 OS=Homo sapiens GN=TNPO1 PE=1 SV=2	4.8	3	0.03	FSDQFPLPLK+GDVEEDETIPDSEQDIRPR+QSSFALLGDLTK
601a	sp|Q92769-3|HDAC2_HUMAN sp|Q92769|HDAC2_HUMAN	1.0000	Isoform of Q92769, Isoform 2 of Histone deacetylase 2 OS=Homo sapiens GN=HDAC2;Histone deacetylase 2 OS=Homo sapiens GN=HDAC2 PE=1 SV=2	6.8	3	0.03	LHISPSNMTNQNTPEYMEK+YGEYFPGTGDLR
599a	sp|Q92615|LAR4B_HUMAN	1.0000	La-related protein 4B OS=Homo sapiens GN=LARP4B PE=1 SV=3	6.0	3	0.03	GPGLLESPSIFNFTADR+LSSLIIGPSK+TLSADASVNTLPVVVSR
67	sp|Q06418|TYRO3_HUMAN tr|H0YNK6|H0YNK6_HUMAN	1.0000	Tyrosine-protein kinase receptor TYRO3 OS=Homo sapiens GN=TYRO3 PE=1 SV=1;Isoform of Q06418, Tyrosine-protein kinase receptor TYRO3 OS=Homo sapiens GN=TYRO3 PE=1 SV=1	5.3	3	0.03	AEEPTAGGSLELPGR+IEATLDSLGISDELK+IGENPFNLPLQTLIR
571a	sp|Q8IUF1|CBWD2_HUMAN tr|C9J3G2|C9J3G2_HUMAN	1.0000	COBW domain-containing protein 2 OS=Homo sapiens GN=CBWD2 PE=1 SV=1;Isoform of Q8IUF1, COBW domain-containing protein 2 OS=Homo sapiens GN=CBWD2 PE=1 SV=2	12.0	3	0.03	HLAEEKPDGLINEATR+SINGLGQILETQR+VAVILNEFGEGSALEK
557a	sp|Q7RTS9-2|DYM_HUMAN sp|Q7RTS9|DYM_HUMAN	1.0000	Isoform of Q7RTS9, Isoform 2 of Dymeclin OS=Homo sapiens GN=DYM;Dymeclin OS=Homo sapiens GN=DYM PE=1 SV=1	6.7	3	0.03	IISLFSLLSK+LLQAGAELSVER+VLEQATQSLR
552a	sp|Q6P9H4|CNKR3_HUMAN tr|C9IZX4|C9IZX4_HUMAN tr|G9CGD6|G9CGD6_HUMAN	1.0000	Connector enhancer of kinase suppressor of ras 3 OS=Homo sapiens GN=CNKSR3 PE=1 SV=1;Isoform of Q6P9H4, Connector enhancer of kinase suppressor of ras 3 OS=Homo sapiens GN=CNKSR3 PE=1 SV=1;Isoform of Q6P9H4, CNK3/IPCEF1 fusion protein long isoform OS=Homo sapiens GN=CNKSR3 PE=1 SV=1	11.2	3	0.03	ENPTGVVLLLK+FTIADSDQLPGYSVETNILPTK+STYDGLHVITGTTENSPADR
544a	sp|Q66K14-2|TBC9B_HUMAN sp|Q66K14|TBC9B_HUMAN	1.0000	Isoform of Q66K14, Isoform 2 of TBC1 domain family member 9B OS=Homo sapiens GN=TBC1D9B;TBC1 domain family member 9B OS=Homo sapiens GN=TBC1D9B PE=1 SV=3	4.5	3	0.03	ALLSSSDDPPAEVDIFELLK+ANPFFVLQR+VIQSLEDTAK+VVGALVDQGIFEELTR
543a	sp|Q63ZY3-2|KANK2_HUMAN sp|Q63ZY3-3|KANK2_HUMAN sp|Q63ZY3|KANK2_HUMAN	1.0000	Isoform of Q63ZY3, Isoform 2 of KN motif and ankyrin repeat domain-containing protein 2 OS=Homo sapiens GN=KANK2;Isoform of Q63ZY3, Isoform 3 of KN motif and ankyrin repeat domain-containing protein 2 OS=Homo sapiens GN=KANK2;KN motif and ankyrin repeat domain-containing protein 2 OS=Homo sapiens GN=KANK2 PE=1 SV=1	4.3	3	0.02	EVEVVASTAAGAPAQR+LDLDFLK+TQDDIETVLQLFR
539a	sp|Q5UIP0-2|RIF1_HUMAN sp|Q5UIP0|RIF1_HUMAN	1.0000	Isoform of Q5UIP0, Isoform 2 of Telomere-associated protein RIF1 OS=Homo sapiens GN=RIF1;Telomere-associated protein RIF1 OS=Homo sapiens GN=RIF1 PE=1 SV=2	1.9	3	0.03	ITSELSEANALELLSK+LIAEQTLQENLIEK+LVSDIIDPVALEIPLSK
534a	sp|Q5JTV8-2|TOIP1_HUMAN sp|Q5JTV8-3|TOIP1_HUMAN tr|J3KN66|J3KN66_HUMAN	1.0000	Isoform of Q5JTV8, Isoform 2 of Torsin-1A-interacting protein 1 OS=Homo sapiens GN=TOR1AIP1;Isoform of Q5JTV8, Isoform 3 of Torsin-1A-interacting protein 1 OS=Homo sapiens GN=TOR1AIP1;Isoform of Q5JTV8, Torsin-1A-interacting protein 1 OS=Homo sapiens GN=TOR1AIP1 PE=1 SV=1	14.5	3	0.03	ISHLVLPVQPENALK+SIQEAPAVSEDLVIR+VNFSEEGETEEDDQDSSHSSVTTVK
532a	sp|Q5BJH7-3|YIF1B_HUMAN sp|Q5BJH7-6|YIF1B_HUMAN sp|Q5BJH7|YIF1B_HUMAN	1.0000	Isoform of Q5BJH7, Isoform 3 of Protein YIF1B OS=Homo sapiens GN=YIF1B;Isoform of Q5BJH7, Isoform 6 of Protein YIF1B OS=Homo sapiens GN=YIF1B;Protein YIF1B OS=Homo sapiens GN=YIF1B PE=1 SV=1	12.4	3	0.03	ILADAAAEGVPVR+IPVSQPGMADPHQLFDDTSSAQSR
525a	sp|Q16637-2|SMN_HUMAN sp|Q16637-3|SMN_HUMAN sp|Q16637-4|SMN_HUMAN sp|Q16637|SMN_HUMAN tr|E7EQZ4|E7EQZ4_HUMAN	1.0000	Isoform of Q16637, Isoform SMN-delta5 of Survival motor neuron protein OS=Homo sapiens GN=SMN1;Isoform of Q16637, Isoform SMN-delta7 of Survival motor neuron protein OS=Homo sapiens GN=SMN1;Isoform of Q16637, Isoform SMN-delta57 of Survival motor neuron protein OS=Homo sapiens GN=SMN1;Survival motor neuron protein OS=Homo sapiens GN=SMN1 PE=1 SV=1;Isoform of Q16637, Survival motor neuron protein …	18.4	3	0.03	GTGQSDDSDIWDDTALIK+NTAASLQQWK+SAPWNSFLPPPPPMPGPR
524a	sp|Q16625-2|OCLN_HUMAN sp|Q16625-3|OCLN_HUMAN sp|Q16625-4|OCLN_HUMAN sp|Q16625|OCLN_HUMAN tr|A0A0G2JMZ8|A0A0G2JMZ8_HUMAN	1.0000	Isoform of Q16625, Isoform 2 of Occludin OS=Homo sapiens GN=OCLN;Isoform of Q16625, Isoform 3 of Occludin OS=Homo sapiens GN=OCLN;Isoform of Q16625, Isoform 4 of Occludin OS=Homo sapiens GN=OCLN;Occludin OS=Homo sapiens GN=OCLN PE=1 SV=1;Isoform of Q16625, Occludin OS=Homo sapiens GN=OCLN PE=1 SV=1	11.1	3	0.03	NVSAGTQDVPSPPSDYVER+SLQSELDEINK
520a	sp|Q15797|SMAD1_HUMAN sp|Q99717|SMAD5_HUMAN	1.0000	Mothers against decapentaplegic homolog 1 OS=Homo sapiens GN=SMAD1 PE=1 SV=1;Mothers against decapentaplegic homolog 5 OS=Homo sapiens GN=SMAD5 PE=1 SV=1	8.2	3	0.03	RVESPVLPPVLVPR+VESPVLPPVLVPR+VGEAFHASSTSVLVDGFTDPSNNK
60	sp|P62304|RUXE_HUMAN	1.0000	Small nuclear ribonucleoprotein E OS=Homo sapiens GN=SNRPE PE=1 SV=1	12.0	3	0.03	VMVQPINLIFR
510a	sp|Q15070-2|OXA1L_HUMAN sp|Q15070|OXA1L_HUMAN tr|E7EVY0|E7EVY0_HUMAN tr|J3KNA0|J3KNA0_HUMAN tr|S4R3Q9|S4R3Q9_HUMAN	1.0000	Isoform of Q15070, Isoform 2 of Mitochondrial inner membrane protein OXA1L OS=Homo sapiens GN=OXA1L;Mitochondrial inner membrane protein OXA1L OS=Homo sapiens GN=OXA1L PE=1 SV=3;Isoform of Q15070, Mitochondrial inner membrane protein OXA1L OS=Homo sapiens GN=OXA1L PE=1 SV=1;Isoform of Q15070, Mitochondrial inner membrane protein OXA1L OS=Homo sapiens GN=OXA1L PE=1 SV=1;Isoform of Q15070, Mitochon…	7.6	3	0.03	EGFLESFK+LAGDHIEYYK+QTFTHNPLLQPGK
59	sp|P61163|ACTZ_HUMAN tr|R4GMT0|R4GMT0_HUMAN	1.0000	Alpha-centractin OS=Homo sapiens GN=ACTR1A PE=1 SV=1;Isoform of P61163, Alpha-centractin OS=Homo sapiens GN=ACTR1A PE=1 SV=1	9.9	3	0.03	AQYYLPDGSTIEIGPSR+TLFSNIVLSGGSTLFK
504a	sp|Q14596-2|NBR1_HUMAN	1.0000	Isoform of Q14596, Isoform 2 of Next to BRCA1 gene 1 protein OS=Homo sapiens GN=NBR1	5.9	3	0.02	GALSVAASAYKALFAGPPVTAQGLWGLLSFLHLAK+LPAALEQVR+VSFDLNTIQIK
502a	sp|Q14498-2|RBM39_HUMAN sp|Q14498-3|RBM39_HUMAN sp|Q14498|RBM39_HUMAN tr|A0A0U1RQH7|A0A0U1RQH7_HUMAN tr|G3XAC6|G3XAC6_HUMAN tr|H0Y4X3|H0Y4X3_HUMAN	1.0000	Isoform of Q14498, Isoform 2 of RNA-binding protein 39 OS=Homo sapiens GN=RBM39;Isoform of Q14498, Isoform 3 of RNA-binding protein 39 OS=Homo sapiens GN=RBM39;RNA-binding protein 39 OS=Homo sapiens GN=RBM39 PE=1 SV=2;Isoform of Q14498, RNA-binding protein 39 (Fragment) OS=Homo sapiens GN=RBM39 PE=4 SV=1;Isoform of Q14498, RNA-binding protein 39 OS=Homo sapiens GN=RBM39 PE=1 SV=1;Isoform of Q1449…	15.5	3	0.03	DLEEFFSTVGK+TDASSASSFLDSDELER+TGIDLGTTGR
498a	sp|Q14244-3|MAP7_HUMAN sp|Q14244-5|MAP7_HUMAN sp|Q14244-6|MAP7_HUMAN sp|Q14244-7|MAP7_HUMAN sp|Q14244|MAP7_HUMAN tr|A0A087WZ40|A0A087WZ40_HUMAN	1.0000	Isoform of Q14244, Isoform 3 of Ensconsin OS=Homo sapiens GN=MAP7;Isoform of Q14244, Isoform 5 of Ensconsin OS=Homo sapiens GN=MAP7;Isoform of Q14244, Isoform 6 of Ensconsin OS=Homo sapiens GN=MAP7;Isoform of Q14244, Isoform 7 of Ensconsin OS=Homo sapiens GN=MAP7;Ensconsin OS=Homo sapiens GN=MAP7 PE=1 SV=1;Isoform of Q14244, Ensconsin OS=Homo sapiens GN=MAP7 PE=1 SV=1	6.0	3	0.03	LFVTPPEGSSR+LSSSSATLLNSPDR+VTVESTPDLEK
495a	sp|Q14145|KEAP1_HUMAN	1.0000	Kelch-like ECH-associated protein 1 OS=Homo sapiens GN=KEAP1 PE=1 SV=2	5.0	3	0.03	IGVGVAVLNR+LADLQVPR+LLYAVGGFDGTNR
487a	sp|Q13428-2|TCOF_HUMAN sp|Q13428-3|TCOF_HUMAN sp|Q13428-4|TCOF_HUMAN sp|Q13428-8|TCOF_HUMAN sp|Q13428|TCOF_HUMAN	1.0000	Isoform of Q13428, Isoform 2 of Treacle protein OS=Homo sapiens GN=TCOF1;Isoform of Q13428, Isoform 3 of Treacle protein OS=Homo sapiens GN=TCOF1;Isoform of Q13428, Isoform 4 of Treacle protein OS=Homo sapiens GN=TCOF1;Isoform of Q13428, Isoform 8 of Treacle protein OS=Homo sapiens GN=TCOF1;Treacle protein OS=Homo sapiens GN=TCOF1 PE=1 SV=3	3.6	3	0.03	LDSSPSVSSTLAAK+TQPSSGVDSAVGTLPATSPQSTSVQAK+VLTELLEQER
478a	sp|Q13144|EI2BE_HUMAN tr|E9PC74|E9PC74_HUMAN	1.0000	Translation initiation factor eIF-2B subunit epsilon OS=Homo sapiens GN=EIF2B5 PE=1 SV=3;Isoform of Q13144, Translation initiation factor eIF-2B subunit epsilon OS=Homo sapiens GN=EIF2B5 PE=1 SV=1	5.7	3	0.03	AWSPVFR+GAEEEPPPPLQAVLVADSFDR+VFQNEVLGTLQR
477a	sp|Q13045-2|FLII_HUMAN sp|Q13045-3|FLII_HUMAN sp|Q13045|FLII_HUMAN	1.0000	Isoform of Q13045, Isoform 2 of Protein flightless-1 homolog OS=Homo sapiens GN=FLII;Isoform of Q13045, Isoform 3 of Protein flightless-1 homolog OS=Homo sapiens GN=FLII;Protein flightless-1 homolog OS=Homo sapiens GN=FLII PE=1 SV=2	2.6	3	0.02	ADLTALFLPR+FVFLLDR+QLPAMTALQTLHLR
476a	sp|Q12979-2|ABR_HUMAN sp|Q12979-4|ABR_HUMAN sp|Q12979|ABR_HUMAN tr|A0A0G2JQ41|A0A0G2JQ41_HUMAN tr|B7Z683|B7Z683_HUMAN	1.0000	Isoform of Q12979, Isoform Short of Active breakpoint cluster region-related protein OS=Homo sapiens GN=ABR;Isoform of Q12979, Isoform 4 of Active breakpoint cluster region-related protein OS=Homo sapiens GN=ABR;Active breakpoint cluster region-related protein OS=Homo sapiens GN=ABR PE=2 SV=2;Isoform of Q12979, Active breakpoint cluster region-related protein (Fragment) OS=Homo sapiens GN=ABR PE=…	6.4	3	0.03	GQIQLDPQTVETK+ISQNFLSSINEDIDPR+SYLFLLSSDYER
464a	sp|Q04837|SSBP_HUMAN	1.0000	Single-stranded DNA-binding protein, mitochondrial OS=Homo sapiens GN=SSBP1 PE=1 SV=1	22.3	3	0.03	QATTIIADNIIFLSDQTK+SGDSEVYQLGDVSQK
54	sp|P48681|NEST_HUMAN	1.0000	Nestin OS=Homo sapiens GN=NES PE=1 SV=2	2.6	3	0.03	GPPAPAPEVEELAR+LELQQLQAER+VAIPASVLPGPEEPGGQR
456a	sp|P78552|I13R1_HUMAN	1.0000	Interleukin-13 receptor subunit alpha-1 OS=Homo sapiens GN=IL13RA1 PE=1 SV=1	8.0	3	0.03	EETDSVVLIENLK+IIIFPPIPDPGK+SIEVPLNER
51	sp|P45974-2|UBP5_HUMAN sp|P45974|UBP5_HUMAN	1.0000	Isoform of P45974, Isoform Short of Ubiquitin carboxyl-terminal hydrolase 5 OS=Homo sapiens GN=USP5;Ubiquitin carboxyl-terminal hydrolase 5 OS=Homo sapiens GN=USP5 PE=1 SV=2	8.4	3	0.03	IFQNAPTDPTQDFSTQVAK+IVILPDYLEIAR+SAADSISESVPVGPK+YQLFAFISHMGTSTMCGHYVCHIK
429a	sp|P60660-2|MYL6_HUMAN sp|P60660|MYL6_HUMAN tr|B7Z6Z4|B7Z6Z4_HUMAN tr|F8VPF3|F8VPF3_HUMAN tr|F8VZU9|F8VZU9_HUMAN tr|F8W180|F8W180_HUMAN tr|F8W1R7|F8W1R7_HUMAN tr|G3V1V0|G3V1V0_HUMAN tr|G3V1Y7|G3V1Y7_HUMAN tr|G8JLA2|G8JLA2_HUMAN tr|H0YI43|H0YI43_HUMAN tr|J3KND3|J3KND3_HUMAN	1.0000	Isoform of P60660, Isoform Smooth muscle of Myosin light polypeptide 6 OS=Homo sapiens GN=MYL6;Myosin light polypeptide 6 OS=Homo sapiens GN=MYL6 PE=1 SV=2;Isoform of P60660, Myosin light polypeptide 6 OS=Homo sapiens GN=MYL6 PE=1 SV=1;Isoform of P60660, Myosin light polypeptide 6 (Fragment) OS=Homo sapiens GN=MYL6 PE=1 SV=1;Isoform of P60660, Myosin light polypeptide 6 OS=Homo sapiens GN=MYL6 PE…	21.4	3	0.03	DQGTYEDYVEGLR+HVLVTLGEK
424a	sp|P57105|SYJ2B_HUMAN tr|A0A087WUM0|A0A087WUM0_HUMAN	1.0000	Synaptojanin-2-binding protein OS=Homo sapiens GN=SYNJ2BP PE=1 SV=2;Protein SYNJ2BP-COX16 (Fragment) OS=Homo sapiens GN=SYNJ2BP-COX16 PE=4 SV=1	25.5	3	0.02	LQVQNGPIGHR+NLLHQDAVDLFR+VDYLVTEEEINLTR
49	sp|P42702|LIFR_HUMAN	1.0000	Leukemia inhibitory factor receptor OS=Homo sapiens GN=LIFR PE=1 SV=1	3.1	3	0.03	ATSYTLVESFSGK+GVENSSYLVALDK+GYLFYFGK
422a	sp|P56962|STX17_HUMAN	1.0000	Syntaxin-17 OS=Homo sapiens GN=STX17 PE=1 SV=2	14.6	3	0.03	IDSIADHVNSAAVNVEEGTK+IVIPTDLER+QFNDEETLLQPPLTR
420a	sp|P55209-2|NP1L1_HUMAN sp|P55209-3|NP1L1_HUMAN sp|P55209|NP1L1_HUMAN tr|B7Z9C2|B7Z9C2_HUMAN tr|F5H4R6|F5H4R6_HUMAN tr|F8VRJ2|F8VRJ2_HUMAN tr|F8VUX1|F8VUX1_HUMAN tr|F8VV59|F8VV59_HUMAN tr|F8VXI6|F8VXI6_HUMAN tr|F8VY35|F8VY35_HUMAN tr|F8W020|F8W020_HUMAN tr|F8W0J6|F8W0J6_HUMAN tr|F8W118|F8W118_HUMAN tr|H0YHC3|H0YHC3_HUMAN tr|H0YIV4|H0YIV4_HUMAN	1.0000	Isoform of P55209, Isoform 2 of Nucleosome assembly protein 1-like 1 OS=Homo sapiens GN=NAP1L1;Isoform of P55209, Isoform 3 of Nucleosome assembly protein 1-like 1 OS=Homo sapiens GN=NAP1L1;Nucleosome assembly protein 1-like 1 OS=Homo sapiens GN=NAP1L1 PE=1 SV=1;Isoform of P55209, Nucleosome assembly protein 1-like 1 OS=Homo sapiens GN=NAP1L1 PE=1 SV=1;Isoform of P55209, Nucleosome assembly prote…	11.8	3	0.03	FYEEVHDLER+LDGLVETPTGYIESLPR+YAVLYQPLFDK
419a	sp|P55084-2|ECHB_HUMAN sp|P55084|ECHB_HUMAN tr|F5GZQ3|F5GZQ3_HUMAN	1.0000	Isoform of P55084, Isoform 2 of Trifunctional enzyme subunit beta, mitochondrial OS=Homo sapiens GN=HADHB;Trifunctional enzyme subunit beta, mitochondrial OS=Homo sapiens GN=HADHB PE=1 SV=3;Isoform of P55084, Trifunctional enzyme subunit beta, mitochondrial OS=Homo sapiens GN=HADHB PE=1 SV=1	6.6	3	0.03	DQLLLGPTYATPK+LAAAFAVSR+VGLPPLEK
415a	sp|P53985|MOT1_HUMAN	1.0000	Monocarboxylate transporter 1 OS=Homo sapiens GN=SLC16A1 PE=1 SV=3	5.8	3	0.03	DLHDANTDLIGR+EEETSIDVAGKPNEVTK
412a	sp|P53350|PLK1_HUMAN	1.0000	Serine/threonine-protein kinase PLK1 OS=Homo sapiens GN=PLK1 PE=1 SV=1	4.6	3	0.03	FSIAPSSLDPSNR+LILYNDGDSLQYIER
406a	sp|P51809-3|VAMP7_HUMAN sp|P51809|VAMP7_HUMAN	1.0000	Isoform of P51809, Isoform 3 of Vesicle-associated membrane protein 7 OS=Homo sapiens GN=VAMP7;Vesicle-associated membrane protein 7 OS=Homo sapiens GN=VAMP7 PE=1 SV=3	15.6	3	0.03	AFNFLNEIK+LELLIDK+VMETQAQVDELK
47	sp|P40189-3|IL6RB_HUMAN sp|P40189|IL6RB_HUMAN	1.0000	Isoform of P40189, Isoform 3 of Interleukin-6 receptor subunit beta OS=Homo sapiens GN=IL6ST;Interleukin-6 receptor subunit beta OS=Homo sapiens GN=IL6ST PE=1 SV=2	3.3	3	0.03	FETVGMEAATDEGMPK+QVSSVNEEDFVR
45	sp|P37198|NUP62_HUMAN tr|M0QXN5|M0QXN5_HUMAN	1.0000	Nuclear pore glycoprotein p62 OS=Homo sapiens GN=NUP62 PE=1 SV=3;Isoform of P37198, Nuclear pore glycoprotein p62 OS=Homo sapiens GN=NUP62 PE=1 SV=1	5.2	3	0.03	LAENIDAQLK+LDQELDFILSQQK
383a	sp|P47897-2|SYQ_HUMAN sp|P47897|SYQ_HUMAN	1.0000	Isoform of P47897, Isoform 2 of Glutamine--tRNA ligase OS=Homo sapiens GN=QARS;Glutamine--tRNA ligase OS=Homo sapiens GN=QARS PE=1 SV=1	4.6	3	0.03	EAATQAQQTLGSTIDK+ILQLVATGAVR+LFTLTALR
382a	sp|P47756-2|CAPZB_HUMAN tr|B1AK87|B1AK87_HUMAN tr|B1AK88|B1AK88_HUMAN	1.0000	Isoform of P47756, Isoform 2 of F-actin-capping protein subunit beta OS=Homo sapiens GN=CAPZB;Isoform of P47756, Capping protein (Actin filament) muscle Z-line, beta, isoform CRA_a OS=Homo sapiens GN=CAPZB PE=1 SV=1;Isoform of P47756, Capping protein (Actin filament) muscle Z-line, beta, isoform CRA_d OS=Homo sapiens GN=CAPZB PE=1 SV=1	13.5	3	0.03	LEVEANNAFDQYR+NDLVEALK+SGSGTMNLGGSLTR
380b	sp|P11532-10|DMD_HUMAN sp|P11532-2|DMD_HUMAN sp|P11532-3|DMD_HUMAN sp|P11532-4|DMD_HUMAN sp|P11532-5|DMD_HUMAN sp|P11532-6|DMD_HUMAN sp|P11532-7|DMD_HUMAN sp|P11532-8|DMD_HUMAN sp|P11532-9|DMD_HUMAN sp|P11532|DMD_HUMAN tr|A0A075B6G3|A0A075B6G3_HUMAN tr|A0A087WTU7|A0A087WTU7_HUMAN tr|A0A087WV90|A0A087WV90_HUMAN tr|E7EQR9|E7EQR9_HUMAN tr|E7EQS5|E7EQS5_HUMAN tr|E7ESB2|E7ESB2_HUMAN tr|E9PDN5|E9PDN5_H…	1.0000	Isoform of P11532, Isoform 10 of Dystrophin OS=Homo sapiens GN=DMD;Isoform of P11532, Isoform 1 of Dystrophin OS=Homo sapiens GN=DMD;Isoform of P11532, Isoform 2 of Dystrophin OS=Homo sapiens GN=DMD;Isoform of P11532, Isoform 3 of Dystrophin OS=Homo sapiens GN=DMD;Isoform of P11532, Isoform 5 of Dystrophin OS=Homo sapiens GN=DMD;Isoform of P11532, Isoform 6 of Dystrophin OS=Homo sapiens GN=DMD;Is…	8.7	3	0.02	LEPQSMVWLPVLHR+MTELYQSLADLNNVR+VNGTTVSSPSTSLQR
44	sp|P36578|RL4_HUMAN tr|H3BM89|H3BM89_HUMAN	1.0000	60S ribosomal protein L4 OS=Homo sapiens GN=RPL4 PE=1 SV=5;Isoform of P36578, 60S ribosomal protein L4 OS=Homo sapiens GN=RPL4 PE=1 SV=1	7.8	3	0.03	IEEVPELPLVVEDK+NIPGITLLNVSK
368a	sp|P42166|LAP2A_HUMAN sp|P42167-2|LAP2B_HUMAN sp|P42167-3|LAP2B_HUMAN sp|P42167|LAP2B_HUMAN tr|G5E972|G5E972_HUMAN	1.0000	Lamina-associated polypeptide 2, isoform alpha OS=Homo sapiens GN=TMPO PE=1 SV=2;Isoform of P42166, Isoform Gamma of Lamina-associated polypeptide 2, isoforms beta/gamma OS=Homo sapiens GN=TMPO;Isoform of P42166, Isoform Zeta of Lamina-associated polypeptide 2, isoforms beta/gamma OS=Homo sapiens GN=TMPO;Isoform of P42166, Lamina-associated polypeptide 2, isoforms beta/gamma OS=Homo sapiens GN=TM…	23.4	3	0.03	GPPDFSSDEEREPTPVLGSGAAAAGR+SELVANNVTLPAGEQR+SSTPLPTISSSAENTR
43	sp|P35869|AHR_HUMAN	1.0000	Aryl hydrocarbon receptor OS=Homo sapiens GN=AHR PE=1 SV=2	3.8	3	0.03	LASLLPFPQDVINK+NLGIDFEDIR+SFFDVALK
365a	sp|P41227-2|NAA10_HUMAN sp|P41227|NAA10_HUMAN	1.0000	Isoform of P41227, Isoform 2 of N-alpha-acetyltransferase 10 OS=Homo sapiens GN=NAA10;N-alpha-acetyltransferase 10 OS=Homo sapiens GN=NAA10 PE=1 SV=1	15.9	3	0.03	DLSEVSETTESTDVK+DLTQMADELR+HVVLGAIENK
5	sp|O00487|PSDE_HUMAN	1.0000	26S proteasome non-ATPase regulatory subunit 14 OS=Homo sapiens GN=PSMD14 PE=1 SV=1	14.8	3	0.03	AVAVVVDPIQSVK+VIDVFAMPQSGTGVSVEAVDPVFQAK+VVIDAFR
349a	sp|P35222|CTNB1_HUMAN tr|B4DGU4|B4DGU4_HUMAN	1.0000	Catenin beta-1 OS=Homo sapiens GN=CTNNB1 PE=1 SV=1;Isoform of P35222, Catenin beta-1 OS=Homo sapiens GN=CTNNB1 PE=1 SV=1	7.4	3	0.03	EAAEAIEAEGATAPLTELLHSR+EGLLAIFK+HAVVNLINYQDDAELATR+LAEPSQMLK
347a	sp|P33527-2|MRP1_HUMAN sp|P33527-4|MRP1_HUMAN sp|P33527-6|MRP1_HUMAN sp|P33527-9|MRP1_HUMAN sp|P33527|MRP1_HUMAN tr|I3L4X2|I3L4X2_HUMAN	1.0000	Isoform of P33527, Isoform 2 of Multidrug resistance-associated protein 1 OS=Homo sapiens GN=ABCC1;Isoform of P33527, Isoform 4 of Multidrug resistance-associated protein 1 OS=Homo sapiens GN=ABCC1;Isoform of P33527, Isoform 6 of Multidrug resistance-associated protein 1 OS=Homo sapiens GN=ABCC1;Isoform of P33527, Isoform 9 of Multidrug resistance-associated protein 1 OS=Homo sapiens GN=ABCC1;Mul…	2.3	3	0.03	DGAFAEFLR+HIFENVIGPK+VDANEEVEALIVK
343a	sp|P30153|2AAA_HUMAN	1.0000	Serine/threonine-protein phosphatase 2A 65 kDa regulatory subunit A alpha isoform OS=Homo sapiens GN=PPP2R1A PE=1 SV=4	7.6	3	0.03	IGPILDNSTLQSEVKPILEK+LSTIALALGVER+VLAMSGDPNYLHR
341a	sp|P29597|TYK2_HUMAN tr|E9PPF2|E9PPF2_HUMAN	1.0000	Non-receptor tyrosine-protein kinase TYK2 OS=Homo sapiens GN=TYK2 PE=1 SV=3;Isoform of P29597, Tyrosine-protein kinase OS=Homo sapiens GN=TYK2 PE=1 SV=1	5.0	3	0.03	DGIHGPLLEPFVQAK+GSKPVGDGAQPMAAMGGLK+LGLAEGTSPFIK
339d	sp|P29320|EPHA3_HUMAN tr|C9JXA2|C9JXA2_HUMAN	1.0000	Ephrin type-A receptor 3 OS=Homo sapiens GN=EPHA3 PE=1 SV=2;Isoform of P29320, Ephrin type-A receptor 3 OS=Homo sapiens GN=EPHA3 PE=1 SV=1	3.4	3	0.02	FEQIVSILDK+VLEDDPEAAYTTR+VSDFGLSR
330a	sp|P27105|STOM_HUMAN	1.0000	Erythrocyte band 7 integral membrane protein OS=Homo sapiens GN=STOM PE=1 SV=3	10.8	3	0.03	VQNATLAVANITNADSATR+YLQTLTTIAAEK
327a	sp|P25789|PSA4_HUMAN tr|H0YL69|H0YL69_HUMAN tr|H0YMZ1|H0YMZ1_HUMAN	1.0000	Proteasome subunit alpha type-4 OS=Homo sapiens GN=PSMA4 PE=1 SV=1;Isoform of P25789, Proteasome subunit alpha type (Fragment) OS=Homo sapiens GN=PSMA4 PE=1 SV=1;Isoform of P25789, Proteasome subunit alpha type (Fragment) OS=Homo sapiens GN=PSMA4 PE=1 SV=7	12.2	3	0.03	LLDEVFFSEK+TTIFSPEGR+VEIATLTR
318a	sp|P23396|RS3_HUMAN tr|E9PPU1|E9PPU1_HUMAN	1.0000	40S ribosomal protein S3 OS=Homo sapiens GN=RPS3 PE=1 SV=2;Isoform of P23396, 40S ribosomal protein S3 OS=Homo sapiens GN=RPS3 PE=1 SV=1	27.2	3	0.03	ELAEDGYSGVEVR+FGFPEGSVELYAEK+GGKPEPPAMPQPVPTA
316a	sp|P23246|SFPQ_HUMAN	1.0000	Splicing factor, proline- and glutamine-rich OS=Homo sapiens GN=SFPQ PE=1 SV=2	5.9	3	0.03	FGQGGAGPVGGQGPR+LFVGNLPADITEDEFK+YGEPGEVFINK
304a	sp|P19022-2|CADH2_HUMAN sp|P19022|CADH2_HUMAN	1.0000	Isoform of P19022, Isoform 2 of Cadherin-2 OS=Homo sapiens GN=CDH2;Cadherin-2 OS=Homo sapiens GN=CDH2 PE=1 SV=4	3.3	3	0.03	QLLIDPEDDVR+SAAPHPGDIGDFINEGLK
303a	sp|P18621-3|RL17_HUMAN sp|P18621|RL17_HUMAN tr|A0A087WXM6|A0A087WXM6_HUMAN tr|A0A0A6YYL6|A0A0A6YYL6_HUMAN tr|J3KRX5|J3KRX5_HUMAN tr|J3QQT2|J3QQT2_HUMAN	1.0000	Isoform of P18621, Isoform 3 of 60S ribosomal protein L17 OS=Homo sapiens GN=RPL17;60S ribosomal protein L17 OS=Homo sapiens GN=RPL17 PE=1 SV=3;Isoform of P18621, 60S ribosomal protein L17 (Fragment) OS=Homo sapiens GN=RPL17 PE=3 SV=1;Protein RPL17-C18orf32 OS=Homo sapiens GN=RPL17-C18orf32 PE=3 SV=1;Isoform of P18621, 60S ribosomal protein L17 (Fragment) OS=Homo sapiens GN=RPL17 PE=3 SV=1;Isofor…	14.2	3	0.03	EQIVPKPEEEVAQK+YSLDPENPTK
299a	sp|P17612-2|KAPCA_HUMAN sp|P17612|KAPCA_HUMAN tr|K7ERP6|K7ERP6_HUMAN	1.0000	Isoform of P17612, Isoform 2 of cAMP-dependent protein kinase catalytic subunit alpha OS=Homo sapiens GN=PRKACA;cAMP-dependent protein kinase catalytic subunit alpha OS=Homo sapiens GN=PRKACA PE=1 SV=2;Isoform of P17612, cAMP-dependent protein kinase catalytic subunit alpha (Fragment) OS=Homo sapiens GN=PRKACA PE=1 SV=1	11.6	3	0.02	GPGDTSNFDDYEEEEIR+ILQAVNFPFLVK
35	sp|P17096-3|HMGA1_HUMAN sp|P17096|HMGA1_HUMAN	1.0000	Isoform of P17096, Isoform HMG-R of High mobility group protein HMG-I/HMG-Y OS=Homo sapiens GN=HMGA1;High mobility group protein HMG-I/HMG-Y OS=Homo sapiens GN=HMGA1 PE=1 SV=3	15.0	3	0.03	KQPPVSPGTALVGSQK+QPPVSPGTALVGSQK
294a	sp|P15880|RS2_HUMAN tr|E9PQD7|E9PQD7_HUMAN tr|H0YEN5|H0YEN5_HUMAN	1.0000	40S ribosomal protein S2 OS=Homo sapiens GN=RPS2 PE=1 SV=2;Isoform of P15880, 40S ribosomal protein S2 OS=Homo sapiens GN=RPS2 PE=1 SV=1;Isoform of P15880, 40S ribosomal protein S2 (Fragment) OS=Homo sapiens GN=RPS2 PE=1 SV=1	17.9	3	0.03	GTGIVSAPVPK+SLEEIYLFSLPIK+TYSYLTPDLWK
279a	sp|P10589|COT1_HUMAN tr|F1DAL9|F1DAL9_HUMAN	1.0000	COUP transcription factor 1 OS=Homo sapiens GN=NR2F1 PE=1 SV=1;Isoform of P10589, COUP transcription factor 1 OS=Homo sapiens GN=NR2F1 PE=1 SV=1	14.1	3	0.03	MPPTQPNPGQYALTNGDPLNGHCYLSGYISLLLR+TPIETLIR+TVSSSVIEQLFFVR
32	sp|P11717|MPRI_HUMAN	1.0000	Cation-independent mannose-6-phosphate receptor OS=Homo sapiens GN=IGF2R PE=1 SV=3	1.8	3	0.03	FLHQDIDSGQGIR+YSDGDLTLIYFGGDECSSGFQR+YVDQVLQLVYK
30	sp|P0DI83|NARR_HUMAN	1.0000	Isoform of Q9BZG1, Ras-related protein Rab-34, isoform NARR OS=Homo sapiens GN=RAB34 PE=1 SV=1	18.2	3	0.03	AEGSRPGGAAPVPEEGGR+VADADPASAPSQGALQGR
267a	sp|P07237|PDIA1_HUMAN tr|H7BZ94|H7BZ94_HUMAN	1.0000	Protein disulfide-isomerase OS=Homo sapiens GN=P4HB PE=1 SV=3;Isoform of P07237, Protein disulfide-isomerase OS=Homo sapiens GN=P4HB PE=1 SV=2	6.9	3	0.03	ENLLDFIK+ILEFFGLK+VDATEESDLAQQYGVR
28	sp|P08865|RSSA_HUMAN tr|A0A0C4DG17|A0A0C4DG17_HUMAN tr|C9J9K3|C9J9K3_HUMAN tr|F8WD59|F8WD59_HUMAN	1.0000	40S ribosomal protein SA OS=Homo sapiens GN=RPSA PE=1 SV=4;Isoform of P08865, 40S ribosomal protein SA OS=Homo sapiens GN=RPSA PE=1 SV=1;Isoform of P08865, 40S ribosomal protein SA (Fragment) OS=Homo sapiens GN=RPSA PE=1 SV=7;Isoform of P08865, 40S ribosomal protein SA (Fragment) OS=Homo sapiens GN=RPSA PE=1 SV=2	34.5	3	0.03	AIVAIENPADVSVISSR+FAAATGATPIAGR+SDGIYIINLK
248a	sp|O95864|FADS2_HUMAN	1.0000	Fatty acid desaturase 2 OS=Homo sapiens GN=FADS2 PE=1 SV=1	7.2	3	0.02	AFHPDLEFVGK+ALLDIIR+EVSVPTFSWEEIQK
215a	sp|O60499|STX10_HUMAN tr|K7EIY4|K7EIY4_HUMAN tr|K7ELY2|K7ELY2_HUMAN tr|Q5U8S2|Q5U8S2_HUMAN	1.0000	Syntaxin-10 OS=Homo sapiens GN=STX10 PE=1 SV=1;Isoform of O60499, Syntaxin-10 (Fragment) OS=Homo sapiens GN=STX10 PE=1 SV=1;Isoform of O60499, Syntaxin-10 (Fragment) OS=Homo sapiens GN=STX10 PE=1 SV=1;Isoform of O60499, Syntaxin 10 OS=Homo sapiens GN=STX10 PE=1 SV=1	25.4	3	0.03	LPAGDLQER+LPAGDLQERK+SPSDLLDASAVSATSR+VGEELDEQGIMLDAFAQEMDHTQSR
214a	sp|O60493-4|SNX3_HUMAN sp|O60493|SNX3_HUMAN	1.0000	Isoform of O60493, Isoform 4 of Sorting nexin-3 OS=Homo sapiens GN=SNX3;Sorting nexin-3 OS=Homo sapiens GN=SNX3 PE=1 SV=3	15.7	3	0.03	GDDGIFDDNFIEER+YSDFEWLR
22	sp|O95168-2|NDUB4_HUMAN sp|O95168|NDUB4_HUMAN tr|C9JXQ9|C9JXQ9_HUMAN tr|F2Z3P9|F2Z3P9_HUMAN	1.0000	Isoform of O95168, Isoform 2 of NADH dehydrogenase [ubiquinone] 1 beta subcomplex subunit 4 OS=Homo sapiens GN=NDUFB4;NADH dehydrogenase [ubiquinone] 1 beta subcomplex subunit 4 OS=Homo sapiens GN=NDUFB4 PE=1 SV=3;Isoform of O95168, NADH dehydrogenase [ubiquinone] 1 beta subcomplex subunit 4 OS=Homo sapiens GN=NDUFB4 PE=1 SV=1;Isoform of O95168, NADH dehydrogenase [ubiquinone] 1 beta subcomplex s…	42.0	3	0.03	EYLLQYNDPNR+TLPETLDPAEYNISPETR
205a	sp|O43572|AKA10_HUMAN tr|E7EMD6|E7EMD6_HUMAN	1.0000	A-kinase anchor protein 10, mitochondrial OS=Homo sapiens GN=AKAP10 PE=1 SV=2;Isoform of O43572, A-kinase anchor protein 10, mitochondrial OS=Homo sapiens GN=AKAP10 PE=1 SV=3	7.1	3	0.03	AGTHQVSMETQESSSTLTVASR+SIEQDAVNTFTK+VSDLGQFIR
202a	sp|O43251-6|RFOX2_HUMAN sp|O43251-8|RFOX2_HUMAN	1.0000	Isoform of O43251, Isoform 6 of RNA binding protein fox-1 homolog 2 OS=Homo sapiens GN=RBFOX2;Isoform of O43251, Isoform 8 of RNA binding protein fox-1 homolog 2 OS=Homo sapiens GN=RBFOX2	14.0	3	0.03	ESELELPVPGAGGDGADPGLSK+GFGFVTFENSADADR+YAQPATATAATAAAAAAAAYSDGYGR
188a	sp|O14735-3|CDIPT_HUMAN sp|O14735|CDIPT_HUMAN tr|B3KY94|B3KY94_HUMAN	1.0000	Isoform of O14735, Isoform 3 of CDP-diacylglycerol--inositol 3-phosphatidyltransferase OS=Homo sapiens GN=CDIPT;CDP-diacylglycerol--inositol 3-phosphatidyltransferase OS=Homo sapiens GN=CDIPT PE=1 SV=1;Isoform of O14735, CDP-diacylglycerol--inositol 3-phosphatidyltransferase OS=Homo sapiens GN=CDIPT PE=1 SV=1	20.2	3	0.03	MGLWVTAPIALLK+MIDLSGNPVLR+NMAALDAADR
181b	sp|P27986-4|P85A_HUMAN sp|P27986|P85A_HUMAN	1.0000	Isoform of P27986, Isoform 4 of Phosphatidylinositol 3-kinase regulatory subunit alpha OS=Homo sapiens GN=PIK3R1;Phosphatidylinositol 3-kinase regulatory subunit alpha OS=Homo sapiens GN=PIK3R1 PE=1 SV=2	5.0	3	0.02	FSAASSDNTENLIK+TAIEAFNETIK+TQSSSNLAELR
179a	sp|O00311|CDC7_HUMAN	1.0000	Cell division cycle 7-related protein kinase OS=Homo sapiens GN=CDC7 PE=1 SV=1	7.7	3	0.03	ITAEEALLHPFFK+LTSDIQGHASHQPAISEK+LYEAVPQLSNVFK
167	tr|J3KRZ3|J3KRZ3_HUMAN	1.0000	Isoform of Q96FL8, Multidrug and toxin extrusion protein 1 (Fragment) OS=Homo sapiens GN=SLC47A1 PE=1 SV=1	21.2	3	0.03	QLVLRRGLLLLGVFLILLLVK
164	sp|Q9Y3R5-2|DOP2_HUMAN sp|Q9Y3R5|DOP2_HUMAN	1.0000	Isoform of Q9Y3R5, Isoform 2 of Protein dopey-2 OS=Homo sapiens GN=DOPEY2;Protein dopey-2 OS=Homo sapiens GN=DOPEY2 PE=1 SV=5	1.5	3	0.03	ASLLDSNVLVQR+ILSAATQTLLR+LYAWLLGSDIK
163	sp|Q9Y3E5|PTH2_HUMAN tr|J3KQ48|J3KQ48_HUMAN	1.0000	Peptidyl-tRNA hydrolase 2, mitochondrial OS=Homo sapiens GN=PTRH2 PE=1 SV=1;Isoform of Q9Y3E5, Peptidyl-tRNA hydrolase 2, mitochondrial OS=Homo sapiens GN=PTRH2 PE=1 SV=1	23.5	3	0.03	THTDTESEASILGDSGEYK+TQIAPGSQTVLGIGPGPADLIDK
159	sp|Q9UNK0|STX8_HUMAN tr|K7EQB1|K7EQB1_HUMAN	1.0000	Syntaxin-8 OS=Homo sapiens GN=STX8 PE=1 SV=2;Isoform of Q9UNK0, Syntaxin-8 OS=Homo sapiens GN=STX8 PE=1 SV=1	14.4	3	0.03	IIQEQDAGLDALSSIISR
157	sp|Q9UKJ3-2|GPTC8_HUMAN sp|Q9UKJ3|GPTC8_HUMAN	1.0000	Isoform of Q9UKJ3, Isoform 2 of G patch domain-containing protein 8 OS=Homo sapiens GN=GPATCH8;G patch domain-containing protein 8 OS=Homo sapiens GN=GPATCH8 PE=1 SV=2	2.5	3	0.03	KEDEDPQDGGSLASTLSK+LESIASVFK+LGVSFSFAK
154	sp|Q9UBU6|FA8A1_HUMAN	1.0000	Protein FAM8A1 OS=Homo sapiens GN=FAM8A1 PE=1 SV=1	10.4	3	0.02	DDPQAEPQAPGRPTAPGLAAAAAADK+TAAGISTPAPVAGLGPR
145	sp|Q9NP58-4|ABCB6_HUMAN sp|Q9NP58|ABCB6_HUMAN tr|H7BXK9|H7BXK9_HUMAN	1.0000	Isoform of Q9NP58, Isoform 2 of ATP-binding cassette sub-family B member 6, mitochondrial OS=Homo sapiens GN=ABCB6;ATP-binding cassette sub-family B member 6, mitochondrial OS=Homo sapiens GN=ABCB6 PE=1 SV=1;Isoform of Q9NP58, ATP-binding cassette sub-family B member 6, mitochondrial (Fragment) OS=Homo sapiens GN=ABCB6 PE=1 SV=1	6.1	3	0.02	APGIILLDEATSALDTSNER+SHIGVVPQDTVLFNDTIADNIR
141	sp|Q9H583|HEAT1_HUMAN tr|Q5T3Q7|Q5T3Q7_HUMAN	1.0000	HEAT repeat-containing protein 1 OS=Homo sapiens GN=HEATR1 PE=1 SV=3;Isoform of Q9H583, HEAT repeat-containing protein 1 OS=Homo sapiens GN=HEATR1 PE=1 SV=1	2.3	3	0.03	LVPDLLAIVQR+TLATTLAPR+VNALLPTETFIPVIR+VSLLNEQFLPLIR
134	sp|Q9BYD3-2|RM04_HUMAN sp|Q9BYD3|RM04_HUMAN tr|K7EKI4|K7EKI4_HUMAN tr|K7ELF1|K7ELF1_HUMAN tr|K7ELQ0|K7ELQ0_HUMAN tr|K7ES61|K7ES61_HUMAN tr|X6RAY8|X6RAY8_HUMAN	1.0000	Isoform of Q9BYD3, Isoform 2 of 39S ribosomal protein L4, mitochondrial OS=Homo sapiens GN=MRPL4;39S ribosomal protein L4, mitochondrial OS=Homo sapiens GN=MRPL4 PE=1 SV=1;Isoform of Q9BYD3, 39S ribosomal protein L4, mitochondrial OS=Homo sapiens GN=MRPL4 PE=1 SV=1;Isoform of Q9BYD3, 39S ribosomal protein L4, mitochondrial (Fragment) OS=Homo sapiens GN=MRPL4 PE=1 SV=1;Isoform of Q9BYD3, 39S ribos…	15.0	3	0.03	ATENPEQVASEGLPEPVLR
133	sp|Q9BXS4|TMM59_HUMAN tr|Q5T6Z8|Q5T6Z8_HUMAN	1.0000	Transmembrane protein 59 OS=Homo sapiens GN=TMEM59 PE=1 SV=1;Isoform of Q9BXS4, Transmembrane protein 59 OS=Homo sapiens GN=TMEM59 PE=1 SV=1	16.1	3	0.03	TEDHEEAGPLPTK+VNLAHSEI+YPASSLVVVR
131	sp|Q9BTY7|HGH1_HUMAN	1.0000	Protein HGH1 homolog OS=Homo sapiens GN=HGH1 PE=1 SV=1	9.5	3	0.03	ALVNLAADPGLHETLLAADPGLPAR+LIQVLIGDEPER
128	sp|Q9BT22|ALG1_HUMAN tr|K7EPU3|K7EPU3_HUMAN	1.0000	Chitobiosyldiphosphodolichol beta-mannosyltransferase OS=Homo sapiens GN=ALG1 PE=1 SV=2;Isoform of Q9BT22, Chitobiosyldiphosphodolichol beta-mannosyltransferase (Fragment) OS=Homo sapiens GN=ALG1 PE=1 SV=1	9.2	3	0.03	IQIVGLTELQSLAVGPR
125	sp|Q9BQT8-2|ODC_HUMAN sp|Q9BQT8|ODC_HUMAN tr|A0A087WY12|A0A087WY12_HUMAN	1.0000	Isoform of Q9BQT8, Isoform 2 of Mitochondrial 2-oxodicarboxylate carrier OS=Homo sapiens GN=SLC25A21;Mitochondrial 2-oxodicarboxylate carrier OS=Homo sapiens GN=SLC25A21 PE=1 SV=1;Isoform of Q9BQT8, Mitochondrial 2-oxodicarboxylate carrier OS=Homo sapiens GN=SLC25A21 PE=1 SV=1	12.8	3	0.03	DPILEFWR+EGWGLQGLNK+GILPPILAETPK
121	sp|Q99653|CHP1_HUMAN tr|F5GX29|F5GX29_HUMAN tr|H0YKE7|H0YKE7_HUMAN tr|H0YLY7|H0YLY7_HUMAN tr|H0YNG9|H0YNG9_HUMAN	1.0000	Calcineurin B homologous protein 1 OS=Homo sapiens GN=CHP1 PE=1 SV=3;Isoform of Q99653, Calcineurin B homologous protein 1 OS=Homo sapiens GN=CHP1 PE=1 SV=1;Isoform of Q99653, Calcineurin B homologous protein 1 OS=Homo sapiens GN=CHP1 PE=1 SV=1;Isoform of Q99653, Calcineurin B homologous protein 1 (Fragment) OS=Homo sapiens GN=CHP1 PE=1 SV=1;Isoform of Q99653, Calcineurin B homologous protein 1 O…	30.8	3	0.03	IINAFFPEGEDQVNFR+IPELAINPLGDR
13	sp|O43306-2|ADCY6_HUMAN sp|O43306|ADCY6_HUMAN	1.0000	Isoform of O43306, Isoform 2 of Adenylate cyclase type 6 OS=Homo sapiens GN=ADCY6;Adenylate cyclase type 6 OS=Homo sapiens GN=ADCY6 PE=1 SV=2	2.9	3	0.03	GTQDALNPEDEVDEFLSR+IQVTTDLYQVLAAK
119	sp|Q96PK6|RBM14_HUMAN	1.0000	RNA-binding protein 14 OS=Homo sapiens GN=RBM14 PE=1 SV=2	7.2	3	0.03	ASYVAPLTAQPATYR+LSESQLSFR+TQSSASLAASYAAQQHPQAAASYR
116	sp|Q96DU7|IP3KC_HUMAN	1.0000	Inositol-trisphosphate 3-kinase C OS=Homo sapiens GN=ITPKC PE=1 SV=1	9.4	3	0.02	GSLNEAEAGALPAAAR+LIITPETPEPEAQPVGPPSR+THEVVGSSLLFVHDHTGLAKVWMIDFGK
114	sp|Q969Z4|TR19L_HUMAN	1.0000	Tumor necrosis factor receptor superfamily member 19L OS=Homo sapiens GN=RELT PE=1 SV=1	13.5	3	0.03	EVGPGPGGGGSGINPAYR+TEDANEDTIGVLVR+WPEVLLSPEAVAATTPVPSLLPNPTR
112	sp|Q92896-2|GSLG1_HUMAN sp|Q92896-3|GSLG1_HUMAN sp|Q92896|GSLG1_HUMAN tr|H3BM42|H3BM42_HUMAN	1.0000	Isoform of Q92896, Isoform 2 of Golgi apparatus protein 1 OS=Homo sapiens GN=GLG1;Isoform of Q92896, Isoform 3 of Golgi apparatus protein 1 OS=Homo sapiens GN=GLG1;Golgi apparatus protein 1 OS=Homo sapiens GN=GLG1 PE=1 SV=2;Isoform of Q92896, Golgi apparatus protein 1 OS=Homo sapiens GN=GLG1 PE=1 SV=1	3.3	3	0.02	LLELQYFISR+VAELSSDDFHLDR
12	sp|O43166-2|SI1L1_HUMAN sp|O43166-3|SI1L1_HUMAN sp|O43166|SI1L1_HUMAN tr|F5GYF8|F5GYF8_HUMAN	1.0000	Isoform of O43166, Isoform 2 of Signal-induced proliferation-associated 1-like protein 1 OS=Homo sapiens GN=SIPA1L1;Isoform of O43166, Isoform 3 of Signal-induced proliferation-associated 1-like protein 1 OS=Homo sapiens GN=SIPA1L1;Signal-induced proliferation-associated 1-like protein 1 OS=Homo sapiens GN=SIPA1L1 PE=1 SV=4;Isoform of O43166, Signal-induced proliferation-associated 1-like protein…	3.9	3	0.03	ASLLDQALPNDVLFSSTYPSLPK+EELHPAAPSQLAPSFSSSSSSSSGPR
108	sp|Q8WV83-2|S35F5_HUMAN sp|Q8WV83|S35F5_HUMAN tr|B8ZZV6|B8ZZV6_HUMAN tr|B8ZZY4|B8ZZY4_HUMAN	1.0000	Isoform of Q8WV83, Isoform 2 of Solute carrier family 35 member F5 OS=Homo sapiens GN=SLC35F5;Solute carrier family 35 member F5 OS=Homo sapiens GN=SLC35F5 PE=2 SV=1;Isoform of Q8WV83, Solute carrier family 35 member F5 OS=Homo sapiens GN=SLC35F5 PE=1 SV=1;Isoform of Q8WV83, Solute carrier family 35 member F5 OS=Homo sapiens GN=SLC35F5 PE=1 SV=1	11.5	3	0.03	FHDLPSEKPESTNIDTEK+FSGIALEDLR
106	sp|Q8WUH6|TM263_HUMAN	1.0000	Transmembrane protein 263 OS=Homo sapiens GN=TMEM263 PE=1 SV=1	31.0	3	0.03	GAVGATIGGVAWIGGK+GGVSAVAGGVTAVGSAVVNK
105	sp|Q8TAA9-2|VANG1_HUMAN sp|Q8TAA9|VANG1_HUMAN	1.0000	Isoform of Q8TAA9, Isoform 2 of Vang-like protein 1 OS=Homo sapiens GN=VANGL1;Vang-like protein 1 OS=Homo sapiens GN=VANGL1 PE=1 SV=1	8.6	3	0.03	DFTIYNPNLLTASK+LVSDEAVTNGLR+SVTIQPPTGEPLLGNDSTR
103	sp|Q8NE01-2|CNNM3_HUMAN sp|Q8NE01-3|CNNM3_HUMAN sp|Q8NE01|CNNM3_HUMAN	1.0000	Isoform of Q8NE01, Isoform 2 of Metal transporter CNNM3 OS=Homo sapiens GN=CNNM3;Isoform of Q8NE01, Isoform 3 of Metal transporter CNNM3 OS=Homo sapiens GN=CNNM3;Metal transporter CNNM3 OS=Homo sapiens GN=CNNM3 PE=1 SV=1	4.1	3	0.02	EVDVFSPLR+GLQLSALALAPAEVQVLR
2	sp|A8MVW0|F1712_HUMAN	1.0000	Protein FAM171A2 OS=Homo sapiens GN=FAM171A2 PE=1 SV=1	6.9	3	0.03	LALSEDTEPSSSESR+LGGEAGAAGVGDEPAPPEGTAPGPAR+SAEGPGGLEPGLEEHR
822a	sp|Q9UKQ2-2|ADA28_HUMAN sp|Q9UKQ2|ADA28_HUMAN	0.9999	Isoform of Q9UKQ2, Isoform 2 of Disintegrin and metalloproteinase domain-containing protein 28 OS=Homo sapiens GN=ADAM28;Disintegrin and metalloproteinase domain-containing protein 28 OS=Homo sapiens GN=ADAM28 PE=2 SV=3	4.4	3	0.03	IAVLYLK+KLNTHVALVGMEIWTDK
819a	sp|Q9NZL4-3|HPBP1_HUMAN sp|Q9NZL4|HPBP1_HUMAN	0.9999	Isoform of Q9NZL4, Isoform 3 of Hsp70-binding protein 1 OS=Homo sapiens GN=HSPBP1;Hsp70-binding protein 1 OS=Homo sapiens GN=HSPBP1 PE=1 SV=1	6.1	3	0.03	EPELGLEELLR+EQEAGLLQFLR
814a	sp|Q96MX6-2|WDR92_HUMAN sp|Q96MX6|WDR92_HUMAN tr|Q8ND98|Q8ND98_HUMAN	0.9999	Isoform of Q96MX6, Isoform 2 of WD repeat-containing protein 92 OS=Homo sapiens GN=WDR92;WD repeat-containing protein 92 OS=Homo sapiens GN=WDR92 PE=1 SV=1;Isoform of Q96MX6, Putative uncharacterized protein DKFZp434B156 OS=Homo sapiens GN=DKFZp434B156 PE=2 SV=1	17.6	3	0.03	EIINAIDGIGGLGIGEGAPEIVTGSR+KDISMNK
808a	sp|Q14766-4|LTBP1_HUMAN sp|Q14766|LTBP1_HUMAN	0.9999	Isoform of Q14766, Isoform 4 of Latent-transforming growth factor beta-binding protein 1 OS=Homo sapiens GN=LTBP1;Latent-transforming growth factor beta-binding protein 1 OS=Homo sapiens GN=LTBP1 PE=1 SV=4	2.2	3	0.02	CEYCDSGYR+GISGEQSTEGSFPLR+HPPEASVQIHQVSR
806a	sp|P78368|KC1G2_HUMAN sp|Q9Y6M4-2|KC1G3_HUMAN sp|Q9Y6M4-3|KC1G3_HUMAN sp|Q9Y6M4-4|KC1G3_HUMAN sp|Q9Y6M4-5|KC1G3_HUMAN sp|Q9Y6M4-6|KC1G3_HUMAN sp|Q9Y6M4|KC1G3_HUMAN tr|A0A087WZK4|A0A087WZK4_HUMAN	0.9999	Casein kinase I isoform gamma-2 OS=Homo sapiens GN=CSNK1G2 PE=1 SV=1;Isoform of Q9Y6M4, Isoform 2 of Casein kinase I isoform gamma-3 OS=Homo sapiens GN=CSNK1G3;Isoform of Q9Y6M4, Isoform 3 of Casein kinase I isoform gamma-3 OS=Homo sapiens GN=CSNK1G3;Isoform of Q9Y6M4, Isoform 4 of Casein kinase I isoform gamma-3 OS=Homo sapiens GN=CSNK1G3;Isoform of Q9Y6M4, Isoform 5 of Casein kinase I isoform g…	8.6	3	0.02	GSLPWQGLK+LDFFEKPDYDYLR+LFTDLFDR
798a	sp|O14579|COPE_HUMAN tr|A0A087X0I4|A0A087X0I4_HUMAN tr|M0QXB4|M0QXB4_HUMAN	0.9999	Coatomer subunit epsilon OS=Homo sapiens GN=COPE PE=1 SV=3;Isoform of O14579, Coatomer subunit epsilon OS=Homo sapiens GN=COPE PE=1 SV=1;Isoform of O14579, Coatomer protein complex, subunit epsilon, isoform CRA_g OS=Homo sapiens GN=COPE PE=1 SV=1	7.5	3	0.03	DSIVAELDR+WEAAEGLLQEALDK
796	sp|Q9Y6K0|CEPT1_HUMAN tr|A0A0C4DGS9|A0A0C4DGS9_HUMAN	0.9999	Choline/ethanolaminephosphotransferase 1 OS=Homo sapiens GN=CEPT1 PE=1 SV=1;Isoform of Q9Y6K0, Choline/ethanolaminephosphotransferase 1 OS=Homo sapiens GN=CEPT1 PE=1 SV=1	7.1	3	0.03	LFQLPTPPLSR+VIFTGGVGK
776	sp|P42345|MTOR_HUMAN	0.9999	Serine/threonine-protein kinase mTOR OS=Homo sapiens GN=MTOR PE=1 SV=1	0.9	3	0.03	LFDAPEAPLPSR+VLGLLGALDPYK
772	sp|P05386|RLA1_HUMAN	0.9999	60S acidic ribosomal protein P1 OS=Homo sapiens GN=RPLP1 PE=1 SV=1	14.0	3	0.03	AAGVNVEPFWPGLFAK
769	sp|O75204|TM127_HUMAN	0.9999	Transmembrane protein 127 OS=Homo sapiens GN=TMEM127 PE=1 SV=1	7.6	3	0.03	QELGVSDVLGYVHPDLLK
570a	sp|Q86Y56|DAAF5_HUMAN	0.9999	Dynein assembly factor 5, axonemal OS=Homo sapiens GN=DNAAF5 PE=1 SV=4	4.2	3	0.02	EGSGLFPDLLVR+LLPALAAR+SAELVGTFVSPEVFLK
420b	sp|Q99733-2|NP1L4_HUMAN sp|Q99733|NP1L4_HUMAN tr|A8MXH2|A8MXH2_HUMAN tr|C9J6D1|C9J6D1_HUMAN tr|E9PJJ2|E9PJJ2_HUMAN tr|E9PNJ7|E9PNJ7_HUMAN tr|E9PNW0|E9PNW0_HUMAN tr|E9PS34|E9PS34_HUMAN	0.9999	Isoform of Q99733, Isoform 2 of Nucleosome assembly protein 1-like 4 OS=Homo sapiens GN=NAP1L4;Nucleosome assembly protein 1-like 4 OS=Homo sapiens GN=NAP1L4 PE=1 SV=1;Isoform of Q99733, Nucleosome assembly protein 1-like 4 (Fragment) OS=Homo sapiens GN=NAP1L4 PE=1 SV=2;Isoform of Q99733, Nucleosome assembly protein 1-like 4 (Fragment) OS=Homo sapiens GN=NAP1L4 PE=1 SV=1;Isoform of Q99733, Nucleo…	29.7	3	0.02	FYEEVHDLER+LDNVPHTPSSYIETLPK+YAALYQPLFDK
839a	sp|Q96CN4-2|EVI5L_HUMAN sp|Q96CN4|EVI5L_HUMAN	0.9998	Isoform of Q96CN4, Isoform 2 of EVI5-like protein OS=Homo sapiens GN=EVI5L;EVI5-like protein OS=Homo sapiens GN=EVI5L PE=1 SV=1	6.5	3	0.03	AIVWQLLCSATDMPVK+GPPPFEDPLAFDGLSLAR+NSSLPDENNVAQLQEELK
836a	sp|P63244|GBLP_HUMAN tr|D6RHH4|D6RHH4_HUMAN tr|H0YAF8|H0YAF8_HUMAN tr|J3KPE3|J3KPE3_HUMAN	0.9998	Guanine nucleotide-binding protein subunit beta-2-like 1 OS=Homo sapiens GN=GNB2L1 PE=1 SV=3;Isoform of P63244, Guanine nucleotide-binding protein subunit beta-2-like 1 OS=Homo sapiens GN=GNB2L1 PE=1 SV=1;Isoform of P63244, Guanine nucleotide-binding protein subunit beta-2-like 1 (Fragment) OS=Homo sapiens GN=GNB2L1 PE=1 SV=1;Isoform of P63244, Guanine nucleotide-binding protein subunit beta-2-li…	10.1	3	0.02	LWDLTTGTTTR+VWQVTIGTR
832a	sp|O14786|NRP1_HUMAN tr|E9PEP6|E9PEP6_HUMAN tr|Q5JWQ6|Q5JWQ6_HUMAN	0.9998	Neuropilin-1 OS=Homo sapiens GN=NRP1 PE=1 SV=3;Isoform of O14786, Neuropilin-1 OS=Homo sapiens GN=NRP1 PE=1 SV=2;Isoform of O14786, Neuropilin-1 OS=Homo sapiens GN=NRP1 PE=1 SV=1	4.2	3	0.03	NLSALENYNFELVDGVK+SFEGNNNYDTPELR
831a	sp|O00410-3|IPO5_HUMAN sp|O00410|IPO5_HUMAN tr|H0Y8C6|H0Y8C6_HUMAN	0.9998	Isoform of O00410, Isoform 3 of Importin-5 OS=Homo sapiens GN=IPO5;Importin-5 OS=Homo sapiens GN=IPO5 PE=1 SV=4;Isoform of O00410, Importin-5 (Fragment) OS=Homo sapiens GN=IPO5 PE=1 SV=1	4.8	3	0.02	AIGTEPDSDVLSEIMHSFAK+ITFLLQAIR+SLVEIADTVPK+VSDILHSIFSSYK
830	sp|Q9ULK5|VANG2_HUMAN	0.9998	Vang-like protein 2 OS=Homo sapiens GN=VANGL2 PE=1 SV=2	9.8	3	0.02	DGIVFLLK+VSGFKVYSLGEENSTNNSTGQSRAVIAAAAR+YLAAGPTIQYHK
824	sp|O75175-2|CNOT3_HUMAN sp|O75175-3|CNOT3_HUMAN sp|O75175|CNOT3_HUMAN tr|H0Y5X7|H0Y5X7_HUMAN tr|H7C3F5|H7C3F5_HUMAN	0.9998	Isoform of O75175, Isoform 2 of CCR4-NOT transcription complex subunit 3 OS=Homo sapiens GN=CNOT3;Isoform of O75175, Isoform 3 of CCR4-NOT transcription complex subunit 3 OS=Homo sapiens GN=CNOT3;CCR4-NOT transcription complex subunit 3 OS=Homo sapiens GN=CNOT3 PE=1 SV=1;Isoform of O75175, CCR4-NOT transcription complex subunit 3 (Fragment) OS=Homo sapiens GN=CNOT3 PE=1 SV=1;Isoform of O75175, CC…	13.2	3	0.02	AAGALLNGPPQFSTAPEIK+AAISSGIEDPVPTLHLTER
759b	sp|Q96JG8-2|MAGD4_HUMAN sp|Q96JG8-4|MAGD4_HUMAN sp|Q96JG8|MAGD4_HUMAN	0.9998	Isoform of Q96JG8, Isoform 2 of Melanoma-associated antigen D4 OS=Homo sapiens GN=MAGED4;Isoform of Q96JG8, Isoform 4 of Melanoma-associated antigen D4 OS=Homo sapiens GN=MAGED4;Melanoma-associated antigen D4 OS=Homo sapiens GN=MAGED4 PE=1 SV=3	5.0	3	0.03	ASEAVLWEALR+RPAPAQEAATEGPSAASGVPQTGPGR
570b	sp|Q9UM47|NOTC3_HUMAN	0.9998	Neurogenic locus notch homolog protein 3 OS=Homo sapiens GN=NOTCH3 PE=1 SV=2	1.2	3	0.02	AGLGPQGPR+LDFPYPLR+TGETALHLAAR
847	sp|Q9UG56-2|PISD_HUMAN sp|Q9UG56|PISD_HUMAN tr|B1AKM6|B1AKM6_HUMAN tr|B1AKM8|B1AKM8_HUMAN tr|H0Y7P7|H0Y7P7_HUMAN	0.9997	Isoform of Q9UG56, Isoform 2 of Phosphatidylserine decarboxylase proenzyme, mitochondrial OS=Homo sapiens GN=PISD;Phosphatidylserine decarboxylase proenzyme, mitochondrial OS=Homo sapiens GN=PISD PE=2 SV=4;Isoform of Q9UG56, Phosphatidylserine decarboxylase proenzyme OS=Homo sapiens GN=PISD PE=1 SV=1;Isoform of Q9UG56, Phosphatidylserine decarboxylase proenzyme (Fragment) OS=Homo sapiens GN=PISD …	14.0	3	0.02	GVTYSLESFLGPR+ILNFGQVK+LNQVELPHWLR
845	sp|Q70EL1-10|UBP54_HUMAN sp|Q70EL1-7|UBP54_HUMAN sp|Q70EL1-8|UBP54_HUMAN sp|Q70EL1-9|UBP54_HUMAN sp|Q70EL1|UBP54_HUMAN	0.9997	Isoform of Q70EL1, Isoform 7 of Inactive ubiquitin carboxyl-terminal hydrolase 54 OS=Homo sapiens GN=USP54;Isoform of Q70EL1, Isoform 4 of Inactive ubiquitin carboxyl-terminal hydrolase 54 OS=Homo sapiens GN=USP54;Isoform of Q70EL1, Isoform 5 of Inactive ubiquitin carboxyl-terminal hydrolase 54 OS=Homo sapiens GN=USP54;Isoform of Q70EL1, Isoform 6 of Inactive ubiquitin carboxyl-terminal hydrolase…	4.4	3	0.02	DLGSSTDLGTSLPLDSWVNITR+TLNYQSLPHR
850	sp|Q7L0J3-2|SV2A_HUMAN sp|Q7L0J3|SV2A_HUMAN	0.9996	Isoform of Q7L0J3, Isoform 2 of Synaptic vesicle glycoprotein 2A OS=Homo sapiens GN=SV2A;Synaptic vesicle glycoprotein 2A OS=Homo sapiens GN=SV2A PE=1 SV=1	4.3	3	0.02	FEEEDDDDDFPAPSDGYYR+HLQAVDYASR
451b	sp|P04899-4|GNAI2_HUMAN sp|P04899|GNAI2_HUMAN	0.9996	Isoform of P04899, Isoform sGi2 of Guanine nucleotide-binding protein G(i) subunit alpha-2 OS=Homo sapiens GN=GNAI2;Guanine nucleotide-binding protein G(i) subunit alpha-2 OS=Homo sapiens GN=GNAI2 PE=1 SV=3	4.2	3	0.02	IAQSDYIPTQQDVLR+ILLLGAGESGK
264c	sp|P11362-14|FGFR1_HUMAN sp|P11362-19|FGFR1_HUMAN sp|P11362-20|FGFR1_HUMAN sp|P11362-21|FGFR1_HUMAN sp|P11362-2|FGFR1_HUMAN sp|P11362-3|FGFR1_HUMAN sp|P11362-4|FGFR1_HUMAN sp|P11362-5|FGFR1_HUMAN sp|P11362-6|FGFR1_HUMAN sp|P11362-7|FGFR1_HUMAN sp|P11362|FGFR1_HUMAN sp|P22455-2|FGFR4_HUMAN sp|P22455-3|FGFR4_HUMAN sp|P22455|FGFR4_HUMAN sp|P22607-2|FGFR3_HUMAN sp|P22607-3|FGFR3_HUMAN sp|P22607-4|FGF…	0.9996	Isoform of P11362, Isoform 15 of Fibroblast growth factor receptor 1 OS=Homo sapiens GN=FGFR1;Isoform of P11362, Isoform 19 of Fibroblast growth factor receptor 1 OS=Homo sapiens GN=FGFR1;Isoform of P11362, Isoform 20 of Fibroblast growth factor receptor 1 OS=Homo sapiens GN=FGFR1;Isoform of P11362, Isoform 21 of Fibroblast growth factor receptor 1 OS=Homo sapiens GN=FGFR1;Isoform of P11362, Isof…	2.6	3	0.01	IADFGLAR+NVLVTEDNVMK
862a	sp|P62280|RS11_HUMAN tr|M0QZC5|M0QZC5_HUMAN	0.9993	40S ribosomal protein S11 OS=Homo sapiens GN=RPS11 PE=1 SV=3;Isoform of P62280, 40S ribosomal protein S11 OS=Homo sapiens GN=RPS11 PE=1 SV=1	20.3	3	0.02	ILSGVVTK+QPTIFQNK+VLLGETGK
867a	sp|Q99567|NUP88_HUMAN	0.9989	Nuclear pore complex protein Nup88 OS=Homo sapiens GN=NUP88 PE=1 SV=2	6.6	3	0.03	EPQTPTNVIILSEAEEESLVLNK+NQSPTEAEKPASSSLPSSPPPQLLTR
631f	sp|Q9HCE7-2|SMUF1_HUMAN sp|Q9HCE7|SMUF1_HUMAN	0.9988	Isoform of Q9HCE7, Isoform Short of E3 ubiquitin-protein ligase SMURF1 OS=Homo sapiens GN=SMURF1;E3 ubiquitin-protein ligase SMURF1 OS=Homo sapiens GN=SMURF1 PE=1 SV=2	2.6	3	0.02	GLDYGGVAR+LLQFVTGSTR
273e	sp|Q9NQH7-2|XPP3_HUMAN sp|Q9NQH7-4|XPP3_HUMAN sp|Q9NQH7|XPP3_HUMAN	0.9984	Isoform of Q9NQH7, Isoform 2 of Probable Xaa-Pro aminopeptidase 3 OS=Homo sapiens GN=XPNPEP3;Isoform of Q9NQH7, Isoform 4 of Probable Xaa-Pro aminopeptidase 3 OS=Homo sapiens GN=XPNPEP3;Probable Xaa-Pro aminopeptidase 3 OS=Homo sapiens GN=XPNPEP3 PE=1 SV=1	4.2	3	0.02	AILFVPR+APVEEAFLYAK
881a	sp|Q8TBC5-2|ZSC18_HUMAN sp|Q8TBC5-3|ZSC18_HUMAN sp|Q8TBC5|ZSC18_HUMAN	0.9980	Isoform of Q8TBC5, Isoform 2 of Zinc finger and SCAN domain-containing protein 18 OS=Homo sapiens GN=ZSCAN18;Isoform of Q8TBC5, Isoform 3 of Zinc finger and SCAN domain-containing protein 18 OS=Homo sapiens GN=ZSCAN18;Zinc finger and SCAN domain-containing protein 18 OS=Homo sapiens GN=ZSCAN18 PE=2 SV=2	9.6	3	0.02	AGGPPESVEGEAPPAPPEAQR+SSPAPPDLPTPGSAAGVQQEEPETIPER
882	sp|Q96L92-2|SNX27_HUMAN sp|Q96L92-3|SNX27_HUMAN sp|Q96L92|SNX27_HUMAN tr|A0A0C4DFU6|A0A0C4DFU6_HUMAN	0.9979	Isoform of Q96L92, Isoform 3 of Sorting nexin-27 OS=Homo sapiens GN=SNX27;Isoform of Q96L92, Isoform 2 of Sorting nexin-27 OS=Homo sapiens GN=SNX27;Sorting nexin-27 OS=Homo sapiens GN=SNX27 PE=1 SV=2;Isoform of Q96L92, Sorting nexin-27 OS=Homo sapiens GN=SNX27 PE=1 SV=1	8.0	3	0.02	EFANFTFPR+NSTTDQVYQAIAAK+VALPDGTTVTVR
883	sp|Q8TAP8|PPR35_HUMAN	0.9978	Protein phosphatase 1 regulatory subunit 35 OS=Homo sapiens GN=PPP1R35 PE=1 SV=1	16.2	3	0.02	DLVSLQVPEEQVLNAALR+SADGEEAAAVPGPPPEPQVPQLR
226b	sp|Q14315-2|FLNC_HUMAN sp|Q14315|FLNC_HUMAN	0.9971	Isoform of Q14315, Isoform 2 of Filamin-C OS=Homo sapiens GN=FLNC;Filamin-C OS=Homo sapiens GN=FLNC PE=1 SV=3	1.4	3	0.02	EAGAGGLSIAVEGPSK+LIALLEVLSQK+YGGDEIPYSPFR
612b	sp|P32322-2|P5CR1_HUMAN sp|P32322-3|P5CR1_HUMAN sp|P32322|P5CR1_HUMAN tr|J3KQ22|J3KQ22_HUMAN tr|J3QKT4|J3QKT4_HUMAN tr|J3QL24|J3QL24_HUMAN	0.9968	Isoform of P32322, Isoform 2 of Pyrroline-5-carboxylate reductase 1, mitochondrial OS=Homo sapiens GN=PYCR1;Isoform of P32322, Isoform 3 of Pyrroline-5-carboxylate reductase 1, mitochondrial OS=Homo sapiens GN=PYCR1;Pyrroline-5-carboxylate reductase 1, mitochondrial OS=Homo sapiens GN=PYCR1 PE=1 SV=2;Isoform of P32322, Pyrroline-5-carboxylate reductase (Fragment) OS=Homo sapiens GN=PYCR1 PE=1 SV=…	12.0	3	0.03	EGATVYATGTHAQVEDGR+LGAQALLGAAK
893a	sp|P04637-4|P53_HUMAN sp|P04637|P53_HUMAN tr|A0A087WZU8|A0A087WZU8_HUMAN tr|A0A0U1RQC9|A0A0U1RQC9_HUMAN	0.9967	Isoform of P04637, Isoform 4 of Cellular tumor antigen p53 OS=Homo sapiens GN=TP53;Cellular tumor antigen p53 OS=Homo sapiens GN=TP53 PE=1 SV=4;Isoform of P04637, Cellular tumor antigen p53 OS=Homo sapiens GN=TP53 PE=1 SV=1;Isoform of P04637, Cellular tumor antigen p53 OS=Homo sapiens GN=TP53 PE=4 SV=1	5.1	3	0.02	ELNEALELK+TYQGSYGFR
895	sp|Q15021|CND1_HUMAN	0.9964	Condensin complex subunit 1 OS=Homo sapiens GN=NCAPD2 PE=1 SV=3	2.4	3	0.02	GNAIYNLLPDIISR+YQPLASTASDNDFVTPEPR
899	sp|Q9Y676|RT18B_HUMAN tr|A0A0G2JIC6|A0A0G2JIC6_HUMAN	0.9945	28S ribosomal protein S18b, mitochondrial OS=Homo sapiens GN=MRPS18B PE=1 SV=1;Isoform of Q9Y676, 28S ribosomal protein S18b, mitochondrial OS=Homo sapiens GN=MRPS18B PE=1 SV=1	16.7	3	0.02	APSEEDSLSSVPISPYK+LYQGHLQEESGPPPESMPK
903a	sp|O60318|GANP_HUMAN	0.9923	Germinal-center associated nuclear protein OS=Homo sapiens GN=MCM3AP PE=1 SV=2	4.7	3	0.02	EVEDGLMLQDLVSAK+SIFGSSNNSFSSFPVSSAVLGEPFQASK+SPTSVGAFPSTSAFGQEAGEIVNSGFGK+SQLSVFEVVPGTDQVDHAAAVK
986	sp|Q9BUP0|EFHD1_HUMAN tr|H7C0I0|H7C0I0_HUMAN	0.9917	EF-hand domain-containing protein D1 OS=Homo sapiens GN=EFHD1 PE=1 SV=1;Isoform of Q9BUP0, EF-hand domain-containing protein D1 (Fragment) OS=Homo sapiens GN=EFHD1 PE=1 SV=1	16.2	3	0.02	APTASADAELSAQLSR
966	sp|Q58A45-3|PAN3_HUMAN sp|Q58A45-4|PAN3_HUMAN sp|Q58A45|PAN3_HUMAN	0.9917	Isoform of Q58A45, Isoform 3 of PAB-dependent poly(A)-specific ribonuclease subunit PAN3 OS=Homo sapiens GN=PAN3;Isoform of Q58A45, Isoform 4 of PAB-dependent poly(A)-specific ribonuclease subunit PAN3 OS=Homo sapiens GN=PAN3;PAB-dependent poly(A)-specific ribonuclease subunit PAN3 OS=Homo sapiens GN=PAN3 PE=1 SV=3	3.8	3	0.02	KPDLGDPGTGAAAGGGGSSGGLDGPR
958	sp|Q15629-2|TRAM1_HUMAN sp|Q15629|TRAM1_HUMAN tr|G3XAN4|G3XAN4_HUMAN	0.9917	Isoform of Q15629, Isoform 2 of Translocating chain-associated membrane protein 1 OS=Homo sapiens GN=TRAM1;Translocating chain-associated membrane protein 1 OS=Homo sapiens GN=TRAM1 PE=1 SV=3;Isoform of Q15629, Translocating chain-associated membrane protein 1 OS=Homo sapiens GN=TRAM1 PE=1 SV=1	4.9	3	0.03	LDFSTGNFNVLAVR
923	sp|O94952-1|FBX21_HUMAN sp|O94952|FBX21_HUMAN tr|H0YIE9|H0YIE9_HUMAN tr|Q4G104|Q4G104_HUMAN	0.9917	Isoform of O94952, Isoform 2 of F-box only protein 21 OS=Homo sapiens GN=FBXO21;F-box only protein 21 OS=Homo sapiens GN=FBXO21 PE=2 SV=2;Isoform of O94952, F-box only protein 21 (Fragment) OS=Homo sapiens GN=FBXO21 PE=1 SV=1;Isoform of O94952, F-box only protein 21 OS=Homo sapiens GN=FBXO21 PE=1 SV=1	4.6	3	0.03	YAAQENLEYNVEPQEISHPDVGR
1017	sp|Q02928-2|CP4AB_HUMAN sp|Q02928|CP4AB_HUMAN tr|A0A0C4DFV7|A0A0C4DFV7_HUMAN tr|E7EVL8|E7EVL8_HUMAN tr|V9GY41|V9GY41_HUMAN tr|V9GYC6|V9GYC6_HUMAN tr|V9GYK4|V9GYK4_HUMAN tr|V9GYQ2|V9GYQ2_HUMAN tr|V9GZ77|V9GZ77_HUMAN	0.9909	Isoform of Q02928, Isoform 2 of Cytochrome P450 4A11 OS=Homo sapiens GN=CYP4A11;Cytochrome P450 4A11 OS=Homo sapiens GN=CYP4A11 PE=1 SV=1;Isoform of Q02928, Cytochrome P450 4A11 OS=Homo sapiens GN=CYP4A11 PE=1 SV=1;Isoform of Q02928, Cytochrome P450 4A11 OS=Homo sapiens GN=CYP4A11 PE=1 SV=2;Isoform of Q02928, Cytochrome P450 4A11 OS=Homo sapiens GN=CYP4A11 PE=1 SV=1;Isoform of Q02928, Cytochrome …	10.7	3	0.02	LLGDVSGILQAASLLILLLLLIK
1033	sp|P33176|KINH_HUMAN	0.9907	Kinesin-1 heavy chain OS=Homo sapiens GN=KIF5B PE=1 SV=1	5.0	3	0.02	ITITNDK+LFVQDLATR+RAAEMMASLLK+RGHSAQIAKPIRPGQHPAASPTHPSAIR
1085a	sp|Q96ED9-2|HOOK2_HUMAN sp|Q96ED9|HOOK2_HUMAN	0.9869	Isoform of Q96ED9, Isoform 2 of Protein Hook homolog 2 OS=Homo sapiens GN=HOOK2;Protein Hook homolog 2 OS=Homo sapiens GN=HOOK2 PE=1 SV=3	7.7	3	0.02	GLTQADPSLDPTSTPVDNLAAEILPAELR+LASLNLRPTDK+NQALTSLAQEAQALK
1110	sp|Q8IX01-3|SUGP2_HUMAN sp|Q8IX01-4|SUGP2_HUMAN sp|Q8IX01|SUGP2_HUMAN tr|M0R2Z9|M0R2Z9_HUMAN tr|M0R3F6|M0R3F6_HUMAN	0.9830	Isoform of Q8IX01, Isoform 3 of SURP and G-patch domain-containing protein 2 OS=Homo sapiens GN=SUGP2;Isoform of Q8IX01, Isoform 4 of SURP and G-patch domain-containing protein 2 OS=Homo sapiens GN=SUGP2;SURP and G-patch domain-containing protein 2 OS=Homo sapiens GN=SUGP2 PE=1 SV=2;Isoform of Q8IX01, SURP and G-patch domain-containing protein 2 OS=Homo sapiens GN=SUGP2 PE=1 SV=1;Isoform of Q8IX0…	4.3	3	0.02	AWLVSSGCPLQVK+DYDVDHPGEADSVLR+IPLGLDLK
1139	sp|Q16650|TBR1_HUMAN	0.9788	T-box brain protein 1 OS=Homo sapiens GN=TBR1 PE=2 SV=1	1.8	3	0.03	LSPVLDGVSELR
451c	sp|P08754|GNAI3_HUMAN	0.9403	Guanine nucleotide-binding protein G(k) subunit alpha OS=Homo sapiens GN=GNAI3 PE=1 SV=3	4.2	3	0.01	ILLLGAGESGK+ISQSNYIPTQQDVLR
451d	sp|Q14344|GNA13_HUMAN	0.9187	Guanine nucleotide-binding protein subunit alpha-13 OS=Homo sapiens GN=GNA13 PE=1 SV=2	7.4	3	0.01	ILLLGAGESGK+LGEPDYIPSQQDILLAR
100	sp|Q86YV9|HPS6_HUMAN	1.0000	Hermansky-Pudlak syndrome 6 protein OS=Homo sapiens GN=HPS6 PE=1 SV=1	3.9	2	0.02	ALDAGLALGPSSPLLR+TLEPSGEASTSLGR
88	sp|Q66PJ3-2|AR6P4_HUMAN sp|Q66PJ3-3|AR6P4_HUMAN sp|Q66PJ3-4|AR6P4_HUMAN sp|Q66PJ3-7|AR6P4_HUMAN sp|Q66PJ3|AR6P4_HUMAN tr|A0A0C4DG62|A0A0C4DG62_HUMAN tr|F5GYV5|F5GYV5_HUMAN tr|F5H7X4|F5H7X4_HUMAN tr|F8WCT1|F8WCT1_HUMAN tr|H7BZV4|H7BZV4_HUMAN	1.0000	Isoform of Q66PJ3, Isoform 2 of ADP-ribosylation factor-like protein 6-interacting protein 4 OS=Homo sapiens GN=ARL6IP4;Isoform of Q66PJ3, Isoform 3 of ADP-ribosylation factor-like protein 6-interacting protein 4 OS=Homo sapiens GN=ARL6IP4;Isoform of Q66PJ3, Isoform 4 of ADP-ribosylation factor-like protein 6-interacting protein 4 OS=Homo sapiens GN=ARL6IP4;Isoform of Q66PJ3, Isoform 7 of ADP-rib…	15.5	2	0.02	AEAQQVEALPGPSLDQWHR+SAGEEEDGPVLTDEQK
768a	tr|G3V325|G3V325_HUMAN	1.0000	Protein ATP5J2-PTCD1 OS=Homo sapiens GN=ATP5J2-PTCD1 PE=4 SV=1	3.2	2	0.02	LALIGGLEGFLSK+LGELPSWILMR
762a	sp|Q9Y6D6|BIG1_HUMAN	1.0000	Brefeldin A-inhibited guanine nucleotide-exchange protein 1 OS=Homo sapiens GN=ARFGEF1 PE=1 SV=2	2.2	2	0.02	LIAYGHLTGNAPDSTTPGK+SVDNRPQAPLVSASAVNEEVSK
757a	sp|Q9Y5Q8-2|TF3C5_HUMAN sp|Q9Y5Q8-3|TF3C5_HUMAN sp|Q9Y5Q8|TF3C5_HUMAN tr|Q5T7U1|Q5T7U1_HUMAN	1.0000	Isoform of Q9Y5Q8, Isoform 2 of General transcription factor 3C polypeptide 5 OS=Homo sapiens GN=GTF3C5;Isoform of Q9Y5Q8, Isoform 3 of General transcription factor 3C polypeptide 5 OS=Homo sapiens GN=GTF3C5;General transcription factor 3C polypeptide 5 OS=Homo sapiens GN=GTF3C5 PE=1 SV=2;Isoform of Q9Y5Q8, General transcription factor 3C polypeptide 5 OS=Homo sapiens GN=GTF3C5 PE=1 SV=1	3.7	2	0.02	FSTSSLLLR+IYQVLDFR
85	sp|Q5SRE5-2|NU188_HUMAN sp|Q5SRE5|NU188_HUMAN	1.0000	Isoform of Q5SRE5, Isoform 2 of Nucleoporin NUP188 homolog OS=Homo sapiens GN=NUP188;Nucleoporin NUP188 homolog OS=Homo sapiens GN=NUP188 PE=1 SV=1	2.0	2	0.02	GAPSSPATGVLPSPQGK+VQRPPSAASAAPSSSK
84	sp|Q5JPH6-2|SYEM_HUMAN sp|Q5JPH6|SYEM_HUMAN tr|H3BTB7|H3BTB7_HUMAN	1.0000	Isoform of Q5JPH6, Isoform 2 of Probable glutamate--tRNA ligase, mitochondrial OS=Homo sapiens GN=EARS2;Probable glutamate--tRNA ligase, mitochondrial OS=Homo sapiens GN=EARS2 PE=1 SV=2;Isoform of Q5JPH6, Probable glutamate--tRNA ligase, mitochondrial OS=Homo sapiens GN=EARS2 PE=1 SV=1	4.0	2	0.02	LELYAQATEALLK+VLGLLER
742a	sp|Q9Y2I1|NISCH_HUMAN	1.0000	Nischarin OS=Homo sapiens GN=NISCH PE=1 SV=3	1.9	2	0.02	TLNLAGNLLESLSGLHK+VPLSTVLLDPTR
728a	sp|Q9ULT8|HECD1_HUMAN tr|A0A087X2H1|A0A087X2H1_HUMAN tr|H0YJP0|H0YJP0_HUMAN	1.0000	E3 ubiquitin-protein ligase HECTD1 OS=Homo sapiens GN=HECTD1 PE=1 SV=3;Isoform of Q9ULT8, E3 ubiquitin-protein ligase HECTD1 OS=Homo sapiens GN=HECTD1 PE=1 SV=1;Isoform of Q9ULT8, E3 ubiquitin-protein ligase HECTD1 (Fragment) OS=Homo sapiens GN=HECTD1 PE=1 SV=2	2.7	2	0.02	GQVKPSTSSQPILSAPGPTK+TAFSENEDDESRPAVALIR
719a	sp|Q9UHY1|NRBP_HUMAN	1.0000	Nuclear receptor-binding protein OS=Homo sapiens GN=NRBP1 PE=1 SV=1	4.7	2	0.02	IGSVAPDTINNHVK+LTSLLEETLNK
81	sp|Q15773|MLF2_HUMAN	1.0000	Myeloid leukemia factor 2 OS=Homo sapiens GN=MLF2 PE=1 SV=1	12.5	2	0.02	LAIQGPEDSPSR+QDYINLDESEAAAFDDEWR
9	sp|O15294-2|OGT1_HUMAN sp|O15294-3|OGT1_HUMAN sp|O15294-4|OGT1_HUMAN sp|O15294|OGT1_HUMAN	1.0000	Isoform of O15294, Isoform 2 of UDP-N-acetylglucosamine--peptide N-acetylglucosaminyltransferase 110 kDa subunit OS=Homo sapiens GN=OGT;Isoform of O15294, Isoform 1 of UDP-N-acetylglucosamine--peptide N-acetylglucosaminyltransferase 110 kDa subunit OS=Homo sapiens GN=OGT;Isoform of O15294, Isoform 4 of UDP-N-acetylglucosamine--peptide N-acetylglucosaminyltransferase 110 kDa subunit OS=Homo sapien…	3.2	2	0.02	AFLDSLPDVK+LVSIVADQLEK
714a	sp|Q9UH99-2|SUN2_HUMAN sp|Q9UH99-3|SUN2_HUMAN sp|Q9UH99|SUN2_HUMAN	1.0000	Isoform of Q9UH99, Isoform 2 of SUN domain-containing protein 2 OS=Homo sapiens GN=SUN2;Isoform of Q9UH99, Isoform 3 of SUN domain-containing protein 2 OS=Homo sapiens GN=SUN2;SUN domain-containing protein 2 OS=Homo sapiens GN=SUN2 PE=1 SV=3	5.2	2	0.02	IGLADYALESGGASVISTR+LEDQLAGLQQELAALALK
80	sp|Q15084-2|PDIA6_HUMAN sp|Q15084-3|PDIA6_HUMAN sp|Q15084-4|PDIA6_HUMAN sp|Q15084-5|PDIA6_HUMAN sp|Q15084|PDIA6_HUMAN	1.0000	Isoform of Q15084, Isoform 2 of Protein disulfide-isomerase A6 OS=Homo sapiens GN=PDIA6;Isoform of Q15084, Isoform 3 of Protein disulfide-isomerase A6 OS=Homo sapiens GN=PDIA6;Isoform of Q15084, Isoform 4 of Protein disulfide-isomerase A6 OS=Homo sapiens GN=PDIA6;Isoform of Q15084, Isoform 5 of Protein disulfide-isomerase A6 OS=Homo sapiens GN=PDIA6;Protein disulfide-isomerase A6 OS=Homo sapiens …	6.6	2	0.02	LAAVDATVNQVLASR+TGEAIVDAALSALR
705a	sp|Q9P0T7|TMEM9_HUMAN tr|B1ALM5|B1ALM5_HUMAN	1.0000	Transmembrane protein 9 OS=Homo sapiens GN=TMEM9 PE=1 SV=1;Isoform of Q9P0T7, Transmembrane protein 9 OS=Homo sapiens GN=TMEM9 PE=1 SV=1	17.5	2	0.02	KPDAYTEQLHNEEENEDAR+SMAAAAASLGGPR
697a	sp|Q9NVV4-2|PAPD1_HUMAN sp|Q9NVV4|PAPD1_HUMAN	1.0000	Isoform of Q9NVV4, Isoform 2 of Poly(A) RNA polymerase, mitochondrial OS=Homo sapiens GN=MTPAP;Poly(A) RNA polymerase, mitochondrial OS=Homo sapiens GN=MTPAP PE=1 SV=1	4.1	2	0.02	ISGNFLMEFQVK+SPPILPTLDSLK
687a	sp|Q9NP64-2|NO40_HUMAN sp|Q9NP64-3|NO40_HUMAN sp|Q9NP64|NO40_HUMAN tr|A0A087WXF8|A0A087WXF8_HUMAN tr|A0A087WXU5|A0A087WXU5_HUMAN tr|A0A0D9SEW3|A0A0D9SEW3_HUMAN tr|E7EPF0|E7EPF0_HUMAN	1.0000	Isoform of Q9NP64, Isoform 2 of Nucleolar protein of 40 kDa OS=Homo sapiens GN=ZCCHC17;Isoform of Q9NP64, Isoform 3 of Nucleolar protein of 40 kDa OS=Homo sapiens GN=ZCCHC17;Nucleolar protein of 40 kDa OS=Homo sapiens GN=ZCCHC17 PE=1 SV=1;Isoform of Q9NP64, Nucleolar protein of 40 kDa OS=Homo sapiens GN=ZCCHC17 PE=1 SV=1;Isoform of Q9NP64, Nucleolar protein of 40 kDa OS=Homo sapiens GN=ZCCHC17 PE…	18.5	2	0.02	DLDPNNVIIEQEER+VDKPSEIVDVGDK
685a	sp|Q9HD26-2|GOPC_HUMAN sp|Q9HD26|GOPC_HUMAN tr|F5H1Y4|F5H1Y4_HUMAN	1.0000	Isoform of Q9HD26, Isoform 2 of Golgi-associated PDZ and coiled-coil motif-containing protein OS=Homo sapiens GN=GOPC;Golgi-associated PDZ and coiled-coil motif-containing protein OS=Homo sapiens GN=GOPC PE=1 SV=1;Isoform of Q9HD26, Golgi-associated PDZ and coiled-coil motif containing protein transcript variant 3 OS=Homo sapiens GN=GOPC PE=1 SV=2	8.4	2	0.02	AVTDTHENGDLGTASETPLDDGASK+VQQIQLLGR
680a	sp|Q9HBR0|S38AA_HUMAN	1.0000	Putative sodium-coupled neutral amino acid transporter 10 OS=Homo sapiens GN=SLC38A10 PE=1 SV=2	2.8	2	0.02	ETVENLPPLPLDPVLR+LSAQDPVVAVAEDGR
672a	sp|Q9H4I3|TRABD_HUMAN tr|J3KPT4|J3KPT4_HUMAN	1.0000	TraB domain-containing protein OS=Homo sapiens GN=TRABD PE=1 SV=1;Isoform of Q9H4I3, TraB domain-containing protein OS=Homo sapiens GN=TRABD PE=1 SV=1	5.6	2	0.02	EAQELSLEK+TVTQLVAEDGSR
652a	sp|Q9BU76-3|MMTA2_HUMAN sp|Q9BU76-4|MMTA2_HUMAN sp|Q9BU76|MMTA2_HUMAN	1.0000	Isoform of Q9BU76, Isoform 3 of Multiple myeloma tumor-associated protein 2 OS=Homo sapiens GN=MMTAG2;Isoform of Q9BU76, Isoform 4 of Multiple myeloma tumor-associated protein 2 OS=Homo sapiens GN=MMTAG2;Multiple myeloma tumor-associated protein 2 OS=Homo sapiens GN=MMTAG2 PE=1 SV=1	16.1	2	0.02	GGQDQFNWEDVK+LLGLGSASGSVGR
647a	sp|Q9BQ70|TCF25_HUMAN tr|H3BQ53|H3BQ53_HUMAN	1.0000	Transcription factor 25 OS=Homo sapiens GN=TCF25 PE=1 SV=1;Isoform of Q9BQ70, Transcription factor 25 (Fragment) OS=Homo sapiens GN=TCF25 PE=1 SV=1	3.0	2	0.02	HLNPDTELK+HVILSEIK
643a	sp|Q99650|OSMR_HUMAN	1.0000	Oncostatin-M-specific receptor subunit beta OS=Homo sapiens GN=OSMR PE=1 SV=1	2.6	2	0.02	APSMLGLMTSPENVLK+LPLTPVSLK
73	sp|Q13151|ROA0_HUMAN	1.0000	Heterogeneous nuclear ribonucleoprotein A0 OS=Homo sapiens GN=HNRNPA0 PE=1 SV=1	11.8	2	0.02	GDVAEGDLIEHFSQFGTVEK+LFIGGLNVQTSESGLR
632a	sp|Q96RQ1|ERGI2_HUMAN tr|A0A087WU02|A0A087WU02_HUMAN tr|H0YI50|H0YI50_HUMAN tr|H0YI58|H0YI58_HUMAN	1.0000	Endoplasmic reticulum-Golgi intermediate compartment protein 2 OS=Homo sapiens GN=ERGIC2 PE=1 SV=2;Isoform of Q96RQ1, Endoplasmic reticulum-Golgi intermediate compartment protein 2 OS=Homo sapiens GN=ERGIC2 PE=1 SV=1;Isoform of Q96RQ1, Endoplasmic reticulum-Golgi intermediate compartment protein 2 (Fragment) OS=Homo sapiens GN=ERGIC2 PE=1 SV=1;Isoform of Q96RQ1, Endoplasmic reticulum-Golgi interm…	21.5	2	0.02	IDHLSFGELVPAIINPLDGTEK+ISADTHQFSVTER
72	sp|Q13112|CAF1B_HUMAN	1.0000	Chromatin assembly factor 1 subunit B OS=Homo sapiens GN=CHAF1B PE=1 SV=1	5.9	2	0.02	AIVEFLSNLAR+VNDNKEPEQIAFQDEDEAQLNK
628a	sp|Q96KA5-2|CLP1L_HUMAN sp|Q96KA5|CLP1L_HUMAN	1.0000	Isoform of Q96KA5, Isoform 2 of Cleft lip and palate transmembrane protein 1-like protein OS=Homo sapiens GN=CLPTM1L;Cleft lip and palate transmembrane protein 1-like protein OS=Homo sapiens GN=CLPTM1L PE=1 SV=1	4.6	2	0.02	LQLSVYTTTR+STTELPLTVSYDK
613a	sp|Q96C92-2|SDCG3_HUMAN sp|Q96C92-3|SDCG3_HUMAN sp|Q96C92-4|SDCG3_HUMAN sp|Q96C92|SDCG3_HUMAN	1.0000	Isoform of Q96C92, Isoform 2 of Serologically defined colon cancer antigen 3 OS=Homo sapiens GN=SDCCAG3;Isoform of Q96C92, Isoform 3 of Serologically defined colon cancer antigen 3 OS=Homo sapiens GN=SDCCAG3;Isoform of Q96C92, Isoform 4 of Serologically defined colon cancer antigen 3 OS=Homo sapiens GN=SDCCAG3;Serologically defined colon cancer antigen 3 OS=Homo sapiens GN=SDCCAG3 PE=1 SV=3	9.4	2	0.02	TLQISYDALK+VSPASPAGSPSADFAVHGESLGDR
607a	sp|Q93062-2|RBPMS_HUMAN sp|Q93062-3|RBPMS_HUMAN sp|Q93062-4|RBPMS_HUMAN sp|Q93062-5|RBPMS_HUMAN sp|Q93062|RBPMS_HUMAN tr|B4E3T4|B4E3T4_HUMAN	1.0000	Isoform of Q93062, Isoform B of RNA-binding protein with multiple splicing OS=Homo sapiens GN=RBPMS;Isoform of Q93062, Isoform C of RNA-binding protein with multiple splicing OS=Homo sapiens GN=RBPMS;Isoform of Q93062, Isoform D of RNA-binding protein with multiple splicing OS=Homo sapiens GN=RBPMS;Isoform of Q93062, Isoform E of RNA-binding protein with multiple splicing OS=Homo sapiens GN=RBPMS…	17.5	2	0.02	ENTPSEANLQEEEVR+FDPEIPQTLR
69	sp|Q12866|MERTK_HUMAN tr|A0A087WZQ5|A0A087WZQ5_HUMAN tr|E9PHX8|E9PHX8_HUMAN	1.0000	Tyrosine-protein kinase Mer OS=Homo sapiens GN=MERTK PE=1 SV=2;Isoform of Q12866, Tyrosine-protein kinase Mer OS=Homo sapiens GN=MERTK PE=1 SV=1;Isoform of Q12866, Tyrosine-protein kinase Mer OS=Homo sapiens GN=MERTK PE=1 SV=1	2.7	2	0.02	ILGEGEFGSVMEGNLK
605a	sp|Q92974-2|ARHG2_HUMAN sp|Q92974-3|ARHG2_HUMAN sp|Q92974|ARHG2_HUMAN tr|V9GYM8|V9GYM8_HUMAN	1.0000	Isoform of Q92974, Isoform 2 of Rho guanine nucleotide exchange factor 2 OS=Homo sapiens GN=ARHGEF2;Isoform of Q92974, Isoform 3 of Rho guanine nucleotide exchange factor 2 OS=Homo sapiens GN=ARHGEF2;Rho guanine nucleotide exchange factor 2 OS=Homo sapiens GN=ARHGEF2 PE=1 SV=4;Isoform of Q92974, Rho guanine nucleotide exchange factor 2 OS=Homo sapiens GN=ARHGEF2 PE=1 SV=1	3.1	2	0.02	DLLVGPGVELLLTPR+ELLSNVDEGIYQLEK
602a	sp|Q92908-2|GATA6_HUMAN sp|Q92908|GATA6_HUMAN	1.0000	Isoform of Q92908, Isoform 2 of Transcription factor GATA-6 OS=Homo sapiens GN=GATA6;Transcription factor GATA-6 OS=Homo sapiens GN=GATA6 PE=1 SV=2	10.0	2	0.02	AGAPLPVPR+EPGGYAAAGSGGAGGVSGGGSSLAAMGGR+KEGIQTR
598a	sp|Q8WWC4|CB047_HUMAN	1.0000	Uncharacterized protein C2orf47, mitochondrial OS=Homo sapiens GN=C2orf47 PE=1 SV=1	8.2	2	0.02	EFTQGVKPDWTIAR+FDLLEELVAK
592a	sp|Q8TA86|RP9_HUMAN	1.0000	Retinitis pigmentosa 9 protein OS=Homo sapiens GN=RP9 PE=1 SV=2	10.0	2	0.02	HDAQQLQQLK+VAHEDPMYDIIR
582a	sp|Q8IZJ1-2|UNC5B_HUMAN sp|Q8IZJ1|UNC5B_HUMAN	1.0000	Isoform of Q8IZJ1, Isoform 2 of Netrin receptor UNC5B OS=Homo sapiens GN=UNC5B;Netrin receptor UNC5B OS=Homo sapiens GN=UNC5B PE=1 SV=2	4.6	2	0.02	LSIPGTGVSLLVPNGAIPQGK+SASLGSQQLLGLPR+YLNYFATK
575a	sp|Q8IUX1-4|T126B_HUMAN sp|Q8IUX1|T126B_HUMAN	1.0000	Isoform of Q8IUX1, Isoform 4 of Complex I assembly factor TMEM126B, mitochondrial OS=Homo sapiens GN=TMEM126B;Complex I assembly factor TMEM126B, mitochondrial OS=Homo sapiens GN=TMEM126B PE=1 SV=2	16.5	2	0.02	DSGVVPVGTEEAPK+LFVIDALYSDNISK
573a	sp|Q8IUR0|TPPC5_HUMAN	1.0000	Trafficking protein particle complex subunit 5 OS=Homo sapiens GN=TRAPPC5 PE=1 SV=1	11.2	2	0.02	EPLINTYISVPK+VLGALLFVK
567a	sp|Q86TG7-2|PEG10_HUMAN sp|Q86TG7|PEG10_HUMAN tr|A0A087WUL4|A0A087WUL4_HUMAN tr|A0A087WX23|A0A087WX23_HUMAN tr|A0A087WXK2|A0A087WXK2_HUMAN tr|A0A087WZG9|A0A087WZG9_HUMAN tr|B4DSP0|B4DSP0_HUMAN	1.0000	Isoform of Q86TG7, Isoform RF1 of Retrotransposon-derived protein PEG10 OS=Homo sapiens GN=PEG10;Retrotransposon-derived protein PEG10 OS=Homo sapiens GN=PEG10 PE=1 SV=2;Isoform of Q86TG7, Retrotransposon-derived protein PEG10 OS=Homo sapiens GN=PEG10 PE=1 SV=1;Isoform of Q86TG7, Retrotransposon-derived protein PEG10 OS=Homo sapiens GN=PEG10 PE=1 SV=1;Isoform of Q86TG7, Retrotransposon-derived pr…	8.6	2	0.02	DELSEEINNLR+EQVEPTPEDEDDDIELR
566a	sp|Q86SQ4-2|GP126_HUMAN sp|Q86SQ4-3|GP126_HUMAN sp|Q86SQ4-4|GP126_HUMAN sp|Q86SQ4|GP126_HUMAN	1.0000	Isoform of Q86SQ4, Isoform 2 of G-protein coupled receptor 126 OS=Homo sapiens GN=GPR126;Isoform of Q86SQ4, Isoform 3 of G-protein coupled receptor 126 OS=Homo sapiens GN=GPR126;Isoform of Q86SQ4, Isoform 4 of G-protein coupled receptor 126 OS=Homo sapiens GN=GPR126;G-protein coupled receptor 126 OS=Homo sapiens GN=GPR126 PE=1 SV=3	2.8	2	0.02	SLSSSSIGSNSTYLTSK+VILPQTSDAYQVSVAK
564a	sp|Q7Z7K6-3|CENPV_HUMAN tr|A0A0M3HER2|A0A0M3HER2_HUMAN	1.0000	Isoform of Q7Z7K6, Isoform 3 of Centromere protein V OS=Homo sapiens GN=CENPV;Isoform of Q7Z7K6, Centromere protein V OS=Homo sapiens GN=CENPV PE=1 SV=1	19.4	2	0.02	LLLDTFEYQGLVK+SGASAAPAASAAAALAPSATR
547a	sp|Q6P1M0|S27A4_HUMAN	1.0000	Long-chain fatty acid transport protein 4 OS=Homo sapiens GN=SLC27A4 PE=1 SV=1	3.7	2	0.02	GENVSTTEVEGTLSR+ILSFVYPIR
62	sp|P62906|RL10A_HUMAN	1.0000	60S ribosomal protein L10a OS=Homo sapiens GN=RPL10A PE=1 SV=2	9.7	2	0.02	AVDIPHMDIEALK+ILGPGLNK
536a	sp|Q5SW79-2|CE170_HUMAN sp|Q5SW79-3|CE170_HUMAN sp|Q5SW79|CE170_HUMAN tr|H0Y2V6|H0Y2V6_HUMAN	1.0000	Isoform of Q5SW79, Isoform 2 of Centrosomal protein of 170 kDa OS=Homo sapiens GN=CEP170;Isoform of Q5SW79, Isoform 3 of Centrosomal protein of 170 kDa OS=Homo sapiens GN=CEP170;Centrosomal protein of 170 kDa OS=Homo sapiens GN=CEP170 PE=1 SV=1;Isoform of Q5SW79, Centrosomal protein of 170 kDa (Fragment) OS=Homo sapiens GN=CEP170 PE=1 SV=1	2.1	2	0.02	ASVASEVSTTSSTSKPPTGR+ISQDLALIAR
535a	sp|Q5SQN1-2|SNP47_HUMAN sp|Q5SQN1|SNP47_HUMAN tr|A0A087X0B7|A0A087X0B7_HUMAN tr|H7C3C7|H7C3C7_HUMAN	1.0000	Isoform of Q5SQN1, Isoform 2 of Synaptosomal-associated protein 47 OS=Homo sapiens GN=SNAP47;Synaptosomal-associated protein 47 OS=Homo sapiens GN=SNAP47 PE=1 SV=3;Isoform of Q5SQN1, Synaptosomal-associated protein 47 OS=Homo sapiens GN=SNAP47 PE=1 SV=1;Isoform of Q5SQN1, Synaptosomal-associated protein 47 (Fragment) OS=Homo sapiens GN=SNAP47 PE=1 SV=1	6.7	2	0.02	ELLLSQPGAVADASVPR+MELLEDALVLR
505a	sp|Q14849-2|STAR3_HUMAN sp|Q14849-3|STAR3_HUMAN sp|Q14849|STAR3_HUMAN	1.0000	Isoform of Q14849, Isoform 2 of StAR-related lipid transfer protein 3 OS=Homo sapiens GN=STARD3;Isoform of Q14849, Isoform 3 of StAR-related lipid transfer protein 3 OS=Homo sapiens GN=STARD3;StAR-related lipid transfer protein 3 OS=Homo sapiens GN=STARD3 PE=1 SV=2	6.8	2	0.02	EATAVVDQILAQEENWK+NLEQEIIQYNFK
497a	sp|Q14165|MLEC_HUMAN tr|F5H1S8|F5H1S8_HUMAN	1.0000	Malectin OS=Homo sapiens GN=MLEC PE=1 SV=1;Isoform of Q14165, Malectin (Fragment) OS=Homo sapiens GN=MLEC PE=1 SV=1	17.8	2	0.02	LSVQGEVSTFTGK+SNPEDQILYQTER
479a	sp|Q13155|AIMP2_HUMAN	1.0000	Aminoacyl tRNA synthase complex-interacting multifunctional protein 2 OS=Homo sapiens GN=AIMP2 PE=1 SV=2	10.6	2	0.02	FLFSLFGQK+SYGPAPGAGHVQEESNLSLQALESR
475a	sp|Q12906-2|ILF3_HUMAN sp|Q12906-3|ILF3_HUMAN sp|Q12906-4|ILF3_HUMAN sp|Q12906-5|ILF3_HUMAN sp|Q12906-6|ILF3_HUMAN sp|Q12906-7|ILF3_HUMAN sp|Q12906|ILF3_HUMAN	1.0000	Isoform of Q12906, Isoform 2 of Interleukin enhancer-binding factor 3 OS=Homo sapiens GN=ILF3;Isoform of Q12906, Isoform 3 of Interleukin enhancer-binding factor 3 OS=Homo sapiens GN=ILF3;Isoform of Q12906, Isoform 4 of Interleukin enhancer-binding factor 3 OS=Homo sapiens GN=ILF3;Isoform of Q12906, Isoform 5 of Interleukin enhancer-binding factor 3 OS=Homo sapiens GN=ILF3;Isoform of Q12906, Isof…	4.5	2	0.02	LFPDTPLALDANK+VLAGETLSVNDPPDVLDR
468a	sp|Q07157-2|ZO1_HUMAN sp|Q07157|ZO1_HUMAN tr|A0A087X0K9|A0A087X0K9_HUMAN tr|G3V1L9|G3V1L9_HUMAN tr|G5E9E7|G5E9E7_HUMAN	1.0000	Isoform of Q07157, Isoform Short of Tight junction protein ZO-1 OS=Homo sapiens GN=TJP1;Tight junction protein ZO-1 OS=Homo sapiens GN=TJP1 PE=1 SV=3;Isoform of Q07157, Tight junction protein ZO-1 OS=Homo sapiens GN=TJP1 PE=1 SV=1;Isoform of Q07157, Tight junction protein 1 (Zona occludens 1), isoform CRA_a OS=Homo sapiens GN=TJP1 PE=1 SV=1;Isoform of Q07157, Tight junction protein 1 (Zona occlud…	3.4	2	0.02	AIPVSPSAVEEDEDEDGHTVVATAR+EAGFLRPVTIFGPIADVAR+ISKPGAVSTPVK
465a	sp|Q06587-2|RING1_HUMAN sp|Q06587|RING1_HUMAN	1.0000	Isoform of Q06587, Isoform 2 of E3 ubiquitin-protein ligase RING1 OS=Homo sapiens GN=RING1;E3 ubiquitin-protein ligase RING1 OS=Homo sapiens GN=RING1 PE=1 SV=2	8.0	2	0.02	LHNQQALSSSIEEGLR+SLRPDPNFDALISK
442a	sp|P62249|RS16_HUMAN tr|A0A087WZ27|A0A087WZ27_HUMAN tr|M0R210|M0R210_HUMAN tr|M0R3H0|M0R3H0_HUMAN tr|Q6IPX4|Q6IPX4_HUMAN	1.0000	40S ribosomal protein S16 OS=Homo sapiens GN=RPS16 PE=1 SV=2;Isoform of Q03938, Zinc finger protein 90 OS=Homo sapiens GN=ZNF90 PE=4 SV=2;Isoform of P62249, 40S ribosomal protein S16 OS=Homo sapiens GN=RPS16 PE=1 SV=1;Isoform of P62249, 40S ribosomal protein S16 OS=Homo sapiens GN=RPS16 PE=1 SV=1;Isoform of P62249, 40S ribosomal protein S16 OS=Homo sapiens GN=RPS16 PE=1 SV=1	21.0	2	0.02	GPLQSVQVFGR+LLEPVLLLGK
6	sp|O00635|TRI38_HUMAN	1.0000	E3 ubiquitin-protein ligase TRIM38 OS=Homo sapiens GN=TRIM38 PE=1 SV=1	4.5	2	0.02	LLQNVNDTLSR+QLGSLIEALK
426a	sp|P57729|RAB38_HUMAN	1.0000	Ras-related protein Rab-38 OS=Homo sapiens GN=RAB38 PE=1 SV=1	10.4	2	0.02	LLVIGDLGVGK+LQLWDIAGQER
402a	sp|P51608-2|MECP2_HUMAN sp|P51608|MECP2_HUMAN tr|A0A087WXF0|A0A087WXF0_HUMAN	1.0000	Isoform of P51608, Isoform B of Methyl-CpG-binding protein 2 OS=Homo sapiens GN=MECP2;Methyl-CpG-binding protein 2 OS=Homo sapiens GN=MECP2 PE=1 SV=1;Isoform of P51608, Methyl-CpG-binding protein 2 OS=Homo sapiens GN=MECP2 PE=1 SV=1	8.2	2	0.02	AEGGGATTSTQVMVIK+SVQETVLPIK+TQPAVATAATAAEK
46	sp|P38606-2|VATA_HUMAN sp|P38606|VATA_HUMAN	1.0000	Isoform of P38606, Isoform 2 of V-type proton ATPase catalytic subunit A OS=Homo sapiens GN=ATP6V1A;V-type proton ATPase catalytic subunit A OS=Homo sapiens GN=ATP6V1A PE=1 SV=2	5.0	2	0.02	LAEMPADSGYPAYLGAR+LPANHPLLTGQR
342a	sp|P30050|RL12_HUMAN	1.0000	60S ribosomal protein L12 OS=Homo sapiens GN=RPL12 PE=1 SV=1	18.8	2	0.02	HSGNITFDEIVNIAR+QAQIEVVPSASALIIK
340a	sp|P29590-10|PML_HUMAN sp|P29590-11|PML_HUMAN sp|P29590-12|PML_HUMAN sp|P29590-13|PML_HUMAN sp|P29590-14|PML_HUMAN sp|P29590-2|PML_HUMAN sp|P29590-3|PML_HUMAN sp|P29590-4|PML_HUMAN sp|P29590-5|PML_HUMAN sp|P29590-8|PML_HUMAN sp|P29590-9|PML_HUMAN sp|P29590|PML_HUMAN tr|H3BT57|H3BT57_HUMAN	1.0000	Isoform of P29590, Isoform PML-7 of Protein PML OS=Homo sapiens GN=PML;Isoform of P29590, Isoform PML-11 of Protein PML OS=Homo sapiens GN=PML;Isoform of P29590, Isoform PML-12 of Protein PML OS=Homo sapiens GN=PML;Isoform of P29590, Isoform PML-13 of Protein PML OS=Homo sapiens GN=PML;Isoform of P29590, Isoform PML-14 of Protein PML OS=Homo sapiens GN=PML;Isoform of P29590, Isoform PML-5 of Prot…	5.7	2	0.02	APASEEEFQFLR+QEEPQSLQAAVR
335a	sp|P28072|PSB6_HUMAN	1.0000	Proteasome subunit beta type-6 OS=Homo sapiens GN=PSMB6 PE=1 SV=4	8.4	2	0.02	QVLLGDQIPK+TTTGSYIANR
333a	sp|P27824-2|CALX_HUMAN sp|P27824|CALX_HUMAN tr|H0Y9Q7|H0Y9Q7_HUMAN	1.0000	Isoform of P27824, Isoform 2 of Calnexin OS=Homo sapiens GN=CANX;Calnexin OS=Homo sapiens GN=CANX PE=1 SV=2;Isoform of P27824, Calnexin (Fragment) OS=Homo sapiens GN=CANX PE=1 SV=1	16.5	2	0.02	APVPTGEVYFADSFDR+TPELNLDQFHDK
38	sp|P26639-2|SYTC_HUMAN sp|P26639|SYTC_HUMAN	1.0000	Isoform of P26639, Isoform 2 of Threonine--tRNA ligase, cytoplasmic OS=Homo sapiens GN=TARS;Threonine--tRNA ligase, cytoplasmic OS=Homo sapiens GN=TARS PE=1 SV=3	3.0	2	0.02	IYGISFPDPK+NELSGALTGLTR
37	sp|P23142-2|FBLN1_HUMAN sp|P23142-3|FBLN1_HUMAN sp|P23142-4|FBLN1_HUMAN sp|P23142|FBLN1_HUMAN tr|B1AHL2|B1AHL2_HUMAN tr|B1AHM7|B1AHM7_HUMAN tr|B1AHM9|B1AHM9_HUMAN tr|H7C1M6|H7C1M6_HUMAN	1.0000	Isoform of P23142, Isoform A of Fibulin-1 OS=Homo sapiens GN=FBLN1;Isoform of P23142, Isoform B of Fibulin-1 OS=Homo sapiens GN=FBLN1;Isoform of P23142, Isoform C of Fibulin-1 OS=Homo sapiens GN=FBLN1;Fibulin-1 OS=Homo sapiens GN=FBLN1 PE=1 SV=4;Isoform of P23142, Fibulin-1 OS=Homo sapiens GN=FBLN1 PE=1 SV=1;Isoform of P23142, Fibulin-1 (Fragment) OS=Homo sapiens GN=FBLN1 PE=1 SV=1;Isoform of P23…	5.8	2	0.02	IIEVEEEQEDPYLNDR+SQETGDLDVGGLQETDK
302a	sp|P18074-2|ERCC2_HUMAN sp|P18074|ERCC2_HUMAN tr|A8MX75|A8MX75_HUMAN tr|E7EVE9|E7EVE9_HUMAN	1.0000	Isoform of P18074, Isoform 2 of TFIIH basal transcription factor complex helicase XPD subunit OS=Homo sapiens GN=ERCC2;TFIIH basal transcription factor complex helicase XPD subunit OS=Homo sapiens GN=ERCC2 PE=1 SV=1;Isoform of P18074, TFIIH basal transcription factor complex helicase XPD subunit (Fragment) OS=Homo sapiens GN=ERCC2 PE=1 SV=2;Isoform of P18074, TFIIH basal transcription factor comp…	8.9	2	0.02	ETDAHLANPVLPDEVLQEAVPGSIR+LPFLGLALSSR
282a	sp|P10909-2|CLUS_HUMAN sp|P10909-3|CLUS_HUMAN sp|P10909-4|CLUS_HUMAN sp|P10909-5|CLUS_HUMAN sp|P10909|CLUS_HUMAN tr|H0YAS8|H0YAS8_HUMAN	1.0000	Isoform of P10909, Isoform 2 of Clusterin OS=Homo sapiens GN=CLU;Isoform of P10909, Isoform 3 of Clusterin OS=Homo sapiens GN=CLU;Isoform of P10909, Isoform 4 of Clusterin OS=Homo sapiens GN=CLU;Isoform of P10909, Isoform 5 of Clusterin OS=Homo sapiens GN=CLU;Clusterin OS=Homo sapiens GN=CLU PE=1 SV=1;Isoform of P10909, Clusterin (Fragment) OS=Homo sapiens GN=CLU PE=1 SV=1	14.6	2	0.02	LFDSDPITVTVPVEVSR+VTTVASHTSDSDVPSGVTEVVVK
31	sp|P11166|GTR1_HUMAN	1.0000	Solute carrier family 2, facilitated glucose transporter member 1 OS=Homo sapiens GN=SLC2A1 PE=1 SV=2	4.7	2	0.02	TPEELFHPLGADSQV+VTILELFR
4	sp|O00483|NDUA4_HUMAN	1.0000	Cytochrome c oxidase subunit NDUFA4 OS=Homo sapiens GN=NDUFA4 PE=1 SV=1	22.2	2	0.02	FYSVNVDYSK+LGPNDQYK
26	sp|P08574|CY1_HUMAN	1.0000	Cytochrome c1, heme protein, mitochondrial OS=Homo sapiens GN=CYC1 PE=1 SV=3	8.6	2	0.02	AANNGALPPDLSYIVR+GLLSSLDHTSIR
225a	sp|O75351|VPS4B_HUMAN sp|Q9UN37|VPS4A_HUMAN tr|I3L4J1|I3L4J1_HUMAN	1.0000	Vacuolar protein sorting-associated protein 4B OS=Homo sapiens GN=VPS4B PE=1 SV=2;Vacuolar protein sorting-associated protein 4A OS=Homo sapiens GN=VPS4A PE=1 SV=1;Uncharacterized protein (Fragment) OS=Homo sapiens PE=1 SV=3	4.7	2	0.02	EAVILPIK+GILLFGPPGTGK
224a	sp|O75340-2|PDCD6_HUMAN sp|O75340|PDCD6_HUMAN tr|A0A024QZ42|A0A024QZ42_HUMAN	1.0000	Isoform of O75340, Isoform 2 of Programmed cell death protein 6 OS=Homo sapiens GN=PDCD6;Programmed cell death protein 6 OS=Homo sapiens GN=PDCD6 PE=1 SV=1;Isoform of O75340, HCG1985580, isoform CRA_c OS=Homo sapiens GN=PDCD6 PE=1 SV=1	19.8	2	0.02	AGVNFSEFTGVWK+LSDQFHDILIR
221a	sp|O75170-2|PP6R2_HUMAN sp|O75170-3|PP6R2_HUMAN sp|O75170-4|PP6R2_HUMAN sp|O75170-5|PP6R2_HUMAN sp|O75170-6|PP6R2_HUMAN sp|O75170|PP6R2_HUMAN tr|T1ECW5|T1ECW5_HUMAN	1.0000	Isoform of O75170, Isoform 2 of Serine/threonine-protein phosphatase 6 regulatory subunit 2 OS=Homo sapiens GN=PPP6R2;Isoform of O75170, Isoform 3 of Serine/threonine-protein phosphatase 6 regulatory subunit 2 OS=Homo sapiens GN=PPP6R2;Isoform of O75170, Isoform 4 of Serine/threonine-protein phosphatase 6 regulatory subunit 2 OS=Homo sapiens GN=PPP6R2;Isoform of O75170, Isoform 5 of Serine/threon…	3.0	2	0.02	IANAVVQNLER+VGTEGLVDSFSQGLER
198a	sp|O15160-2|RPAC1_HUMAN sp|O15160|RPAC1_HUMAN tr|E7EQB9|E7EQB9_HUMAN	1.0000	Isoform of O15160, Isoform 2 of DNA-directed RNA polymerases I and III subunit RPAC1 OS=Homo sapiens GN=POLR1C;DNA-directed RNA polymerases I and III subunit RPAC1 OS=Homo sapiens GN=POLR1C PE=1 SV=1;Isoform of O15160, DNA-directed RNA polymerases I and III subunit RPAC1 OS=Homo sapiens GN=POLR1C PE=1 SV=1	8.4	2	0.02	NQGDEEGTEIDTLQFR+VVLGEFGVR
191a	sp|O14908|GIPC1_HUMAN	1.0000	PDZ domain-containing protein GIPC1 OS=Homo sapiens GN=GIPC1 PE=1 SV=2	8.7	2	0.02	APPLVENEEAEPGR+GPATVEDLPSAFEEK
190a	sp|O14874-2|BCKD_HUMAN sp|O14874-3|BCKD_HUMAN sp|O14874|BCKD_HUMAN tr|H3BS02|H3BS02_HUMAN tr|H3BTL2|H3BTL2_HUMAN	1.0000	Isoform of O14874, Isoform 2 of [3-methyl-2-oxobutanoate dehydrogenase [lipoamide]] kinase, mitochondrial OS=Homo sapiens GN=BCKDK;Isoform of O14874, Isoform 3 of [3-methyl-2-oxobutanoate dehydrogenase [lipoamide]] kinase, mitochondrial OS=Homo sapiens GN=BCKDK;[3-methyl-2-oxobutanoate dehydrogenase [lipoamide]] kinase, mitochondrial OS=Homo sapiens GN=BCKDK PE=1 SV=2;Isoform of O14874, [3-methyl…	14.7	2	0.02	DVVTLLAEGLR+TVTSFYNQSAIDAAAEKPSVR
20	sp|O75907|DGAT1_HUMAN tr|A0A0A0MR74|A0A0A0MR74_HUMAN	1.0000	Diacylglycerol O-acyltransferase 1 OS=Homo sapiens GN=DGAT1 PE=1 SV=2;Isoform of O75907, Diacylglycerol O-acyltransferase 1 OS=Homo sapiens GN=DGAT1 PE=1 SV=1	11.1	2	0.02	DAAAGPDVGAAGDAPAPAPNK+DGDAGVGSGHWELR
19	sp|O75600-2|KBL_HUMAN sp|O75600|KBL_HUMAN	1.0000	Isoform of O75600, Isoform 2 of 2-amino-3-ketobutyrate coenzyme A ligase, mitochondrial OS=Homo sapiens GN=GCAT;2-amino-3-ketobutyrate coenzyme A ligase, mitochondrial OS=Homo sapiens GN=GCAT PE=1 SV=1	5.0	2	0.02	ALGGASGGYTTGPGPLVSLLR
171a	sp|A6ZKI3|F127A_HUMAN sp|Q9BWD3|F127B_HUMAN	1.0000	Isoform of O15255, Protein FAM127A OS=Homo sapiens GN=FAM127A PE=1 SV=1;Protein FAM127B OS=Homo sapiens GN=FAM127B PE=1 SV=3	14.2	2	0.02	ESPLLNDYR+VTFLITR
18	sp|O75533|SF3B1_HUMAN	1.0000	Splicing factor 3B subunit 1 OS=Homo sapiens GN=SF3B1 PE=1 SV=3	2.6	2	0.02	IWDPTPSHTPAGAATPGR+LLVDVDESTLSPEEQK
161	sp|Q9Y233-2|PDE10_HUMAN sp|Q9Y233|PDE10_HUMAN	1.0000	Isoform of Q9Y233, Isoform PDE10A2 of cAMP and cAMP-inhibited cGMP 3',5'-cyclic phosphodiesterase 10A OS=Homo sapiens GN=PDE10A;cAMP and cAMP-inhibited cGMP 3',5'-cyclic phosphodiesterase 10A OS=Homo sapiens GN=PDE10A PE=1 SV=1	3.5	2	0.02	TGEVLNIPDAYADPR+TLLVEDILGDER
160	sp|Q9UNL2-2|SSRG_HUMAN sp|Q9UNL2|SSRG_HUMAN tr|C9JA28|C9JA28_HUMAN	1.0000	Isoform of Q9UNL2, Isoform 2 of Translocon-associated protein subunit gamma OS=Homo sapiens GN=SSR3;Translocon-associated protein subunit gamma OS=Homo sapiens GN=SSR3 PE=1 SV=1;Isoform of Q9UNL2, Translocon-associated protein subunit gamma OS=Homo sapiens GN=SSR3 PE=1 SV=1	8.0	2	0.02	QQSEEDLLLQDFSR
155	sp|Q9UHV9|PFD2_HUMAN	1.0000	Prefoldin subunit 2 OS=Homo sapiens GN=PFDN2 PE=1 SV=1	16.9	2	0.02	GAVSAEQVIAGFNR+IIETLTQQLQAK
146	sp|Q9NR30-2|DDX21_HUMAN sp|Q9NR30|DDX21_HUMAN	1.0000	Isoform of Q9NR30, Isoform 2 of Nucleolar RNA helicase 2 OS=Homo sapiens GN=DDX21;Nucleolar RNA helicase 2 OS=Homo sapiens GN=DDX21 PE=1 SV=5	4.6	2	0.02	APQVLVLAPTR+GVTFLFPIQAK+TFSFAIPLIEK
144	sp|Q9HD45|TM9S3_HUMAN tr|Q5TB53|Q5TB53_HUMAN	1.0000	Transmembrane 9 superfamily member 3 OS=Homo sapiens GN=TM9SF3 PE=1 SV=2;Isoform of Q9HD45, Transmembrane 9 superfamily member 3 (Fragment) OS=Homo sapiens GN=TM9SF3 PE=1 SV=7	7.1	2	0.02	DAFVYAIK+YLDPSFFQHR
143	sp|Q9HCU4|CELR2_HUMAN	1.0000	Cadherin EGF LAG seven-pass G-type receptor 2 OS=Homo sapiens GN=CELSR2 PE=1 SV=1	1.8	2	0.02	GNELSLVLLNASTGELK+LLEGSGGSPSEVFEIDPR+LYQPYGDSAGSLHSTSR
142	sp|Q9HAH7-1|FBRS_HUMAN sp|Q9HAH7|FBRS_HUMAN tr|J3KNZ9|J3KNZ9_HUMAN	1.0000	Isoform of Q9HAH7, Isoform 1 of Probable fibrosin-1 OS=Homo sapiens GN=FBRS;Probable fibrosin-1 OS=Homo sapiens GN=FBRS PE=1 SV=3;Isoform of Q9HAH7, Probable fibrosin-1 OS=Homo sapiens GN=FBRS PE=1 SV=1	6.3	2	0.02	FYEAGEELTGPGAVAAAR+LGPVPSGLSQK
138	sp|Q9H270|VPS11_HUMAN tr|A0A087WXL6|A0A087WXL6_HUMAN tr|A0A0G2JS92|A0A0G2JS92_HUMAN tr|B7Z879|B7Z879_HUMAN	1.0000	Vacuolar protein sorting-associated protein 11 homolog OS=Homo sapiens GN=VPS11 PE=1 SV=1;Isoform of Q9H270, Uncharacterized protein OS=Homo sapiens GN=VPS11 PE=1 SV=1;Isoform of Q9H270, Uncharacterized protein OS=Homo sapiens PE=1 SV=1;Isoform of Q9H270, Uncharacterized protein OS=Homo sapiens GN=VPS11 PE=1 SV=1	4.5	2	0.02	LTLLTDPPTAR+QSQQIAQDELR
136	sp|Q9C0B7|TNG6_HUMAN	1.0000	Transport and Golgi organization protein 6 homolog OS=Homo sapiens GN=TANGO6 PE=1 SV=2	2.7	2	0.02	LAANFNPGKPNPR+LLLSPGGSGSSSLQVTK
135	sp|Q9BZR9|TRIM8_HUMAN tr|R4GN03|R4GN03_HUMAN	1.0000	Probable E3 ubiquitin-protein ligase TRIM8 OS=Homo sapiens GN=TRIM8 PE=1 SV=2;Isoform of Q9BZR9, Probable E3 ubiquitin-protein ligase TRIM8 (Fragment) OS=Homo sapiens GN=TRIM8 PE=1 SV=1	7.1	2	0.02	LHQLLDEDLR+LLGSLQLLFDK
132	sp|Q9BVG4|PBDC1_HUMAN tr|A6NDF3|A6NDF3_HUMAN	1.0000	Protein PBDC1 OS=Homo sapiens GN=PBDC1 PE=1 SV=1;Isoform of Q9BVG4, Protein PBDC1 OS=Homo sapiens GN=PBDC1 PE=1 SV=2	8.6	2	0.02	IDVLDPEELK+VDDQIYSEFR
129	sp|Q9BT25-2|HAUS8_HUMAN sp|Q9BT25-3|HAUS8_HUMAN sp|Q9BT25|HAUS8_HUMAN	1.0000	Isoform of Q9BT25, Isoform 2 of HAUS augmin-like complex subunit 8 OS=Homo sapiens GN=HAUS8;Isoform of Q9BT25, Isoform 3 of HAUS augmin-like complex subunit 8 OS=Homo sapiens GN=HAUS8;HAUS augmin-like complex subunit 8 OS=Homo sapiens GN=HAUS8 PE=1 SV=3	6.9	2	0.02	SFAQVLELSAEASK+TFATALDTTR
126	sp|Q9BRK4|LZTS2_HUMAN	1.0000	Leucine zipper putative tumor suppressor 2 OS=Homo sapiens GN=LZTS2 PE=1 SV=2	6.7	2	0.02	NSLSSLPTYSTGGAEPTTSSPGGHLPSHGSGR+QLQDDFAQLLQER
123	sp|Q9BQ67|GRWD1_HUMAN tr|M0QX71|M0QX71_HUMAN	1.0000	Glutamate-rich WD repeat-containing protein 1 OS=Homo sapiens GN=GRWD1 PE=1 SV=1;Isoform of Q9BQ67, Glutamate-rich WD repeat-containing protein 1 (Fragment) OS=Homo sapiens GN=GRWD1 PE=1 SV=1	7.0	2	0.02	LLQVVEEPQALAAFLR
117	sp|Q96L58|B3GT6_HUMAN	1.0000	Beta-1,3-galactosyltransferase 6 OS=Homo sapiens GN=B3GALT6 PE=1 SV=2	6.7	2	0.02	FAVGTAGLGAEER+LDALLAELR
109	sp|Q8WXF1-2|PSPC1_HUMAN sp|Q8WXF1|PSPC1_HUMAN tr|X6RDA4|X6RDA4_HUMAN	1.0000	Isoform of Q8WXF1, Isoform 2 of Paraspeckle component 1 OS=Homo sapiens GN=PSPC1;Paraspeckle component 1 OS=Homo sapiens GN=PSPC1 PE=1 SV=1;Isoform of Q8WXF1, Paraspeckle component 1 (Fragment) OS=Homo sapiens GN=PSPC1 PE=1 SV=1	10.9	2	0.02	LFVGNLPTDITEEDFK+YGEPSEVFINR
104	sp|Q8NFQ8|TOIP2_HUMAN	1.0000	Torsin-1A-interacting protein 2 OS=Homo sapiens GN=TOR1AIP2 PE=1 SV=1	5.3	2	0.02	ADAHLGSSSVALPK+VSPIQIDGAGR
101	sp|Q8NC54|KCT2_HUMAN	1.0000	Keratinocyte-associated transmembrane protein 2 OS=Homo sapiens GN=KCT2 PE=2 SV=2	4.9	2	0.02	LDQNVNEAMPSLK
821a	sp|Q9UET6-2|TRM7_HUMAN sp|Q9UET6|TRM7_HUMAN	0.9999	Isoform of Q9UET6, Isoform 2 of Putative tRNA (cytidine(32)/guanosine(34)-2'-O)-methyltransferase OS=Homo sapiens GN=FTSJ1;Putative tRNA (cytidine(32)/guanosine(34)-2'-O)-methyltransferase OS=Homo sapiens GN=FTSJ1 PE=1 SV=2	7.0	2	0.02	EFQLFQGVTR+SYPLDLEGGSEYK
820a	sp|Q9P2F8|SI1L2_HUMAN	0.9999	Signal-induced proliferation-associated 1-like protein 2 OS=Homo sapiens GN=SIPA1L2 PE=1 SV=2	1.3	2	0.02	FSFITLGAK+LQEESQTATAQLR
818a	sp|Q9NW64-2|RBM22_HUMAN sp|Q9NW64|RBM22_HUMAN	0.9999	Isoform of Q9NW64, Isoform 2 of Pre-mRNA-splicing factor RBM22 OS=Homo sapiens GN=RBM22;Pre-mRNA-splicing factor RBM22 OS=Homo sapiens GN=RBM22 PE=1 SV=1	10.8	2	0.02	ATSTSDMLLKLAR+EISNSDGTRPVGMLGK+YYGINDPVADK
817a	sp|Q9BZL6-2|KPCD2_HUMAN sp|Q9BZL6|KPCD2_HUMAN tr|B4DTS2|B4DTS2_HUMAN	0.9999	Isoform of Q9BZL6, Isoform 2 of Serine/threonine-protein kinase D2 OS=Homo sapiens GN=PRKD2;Serine/threonine-protein kinase D2 OS=Homo sapiens GN=PRKD2 PE=1 SV=2;Isoform of Q9BZL6, Serine/threonine-protein kinase OS=Homo sapiens GN=PRKD2 PE=1 SV=1	4.3	2	0.02	NEVAILQSLR+SVVGTPAYLAPEVLLNQGYNR
816a	sp|Q99714-2|HCD2_HUMAN sp|Q99714|HCD2_HUMAN	0.9999	Isoform of Q99714, Isoform 2 of 3-hydroxyacyl-CoA dehydrogenase type-2 OS=Homo sapiens GN=HSD17B10;3-hydroxyacyl-CoA dehydrogenase type-2 OS=Homo sapiens GN=HSD17B10 PE=1 SV=3	12.7	2	0.02	GGIVGMTLPIAR+GLVAVITGGASGLGLATAER
815a	sp|Q99470|SDF2_HUMAN	0.9999	Stromal cell-derived factor 2 OS=Homo sapiens GN=SDF2 PE=1 SV=2	18.5	2	0.02	EVHGMAQPSQNNYWK+YGSGSGQQSVTGVTSVDDSNSYWR
813a	sp|Q8NC67-3|NETO2_HUMAN sp|Q8NC67|NETO2_HUMAN	0.9999	Isoform of Q8NC67, Isoform 3 of Neuropilin and tolloid-like protein 2 OS=Homo sapiens GN=NETO2;Neuropilin and tolloid-like protein 2 OS=Homo sapiens GN=NETO2 PE=1 SV=1	5.4	2	0.02	DGPFGFSPLIDR+NFVAVYDGSSSIENLK
812a	sp|Q6ZN54-3|DEFI8_HUMAN sp|Q6ZN54-4|DEFI8_HUMAN sp|Q6ZN54-5|DEFI8_HUMAN sp|Q6ZN54|DEFI8_HUMAN	0.9999	Isoform of Q6ZN54, Isoform 3 of Differentially expressed in FDCP 8 homolog OS=Homo sapiens GN=DEF8;Isoform of Q6ZN54, Isoform 4 of Differentially expressed in FDCP 8 homolog OS=Homo sapiens GN=DEF8;Isoform of Q6ZN54, Isoform 5 of Differentially expressed in FDCP 8 homolog OS=Homo sapiens GN=DEF8;Differentially expressed in FDCP 8 homolog OS=Homo sapiens GN=DEF8 PE=1 SV=2	5.9	2	0.02	LLLQLQDR+LQELKDPNEDEPNIR
811a	sp|Q6UXM1|LRIG3_HUMAN tr|C9K080|C9K080_HUMAN	0.9999	Leucine-rich repeats and immunoglobulin-like domains protein 3 OS=Homo sapiens GN=LRIG3 PE=2 SV=1;Isoform of Q6UXM1, Leucine-rich repeats and immunoglobulin-like domains protein 3 OS=Homo sapiens GN=LRIG3 PE=1 SV=2	4.0	2	0.02	LPEPLPSWVAR+NVDGLTFQGLGALK
809a	sp|Q6NSI4-3|CX057_HUMAN sp|Q6NSI4-4|CX057_HUMAN sp|Q6NSI4|CX057_HUMAN tr|B1AQ74|B1AQ74_HUMAN	0.9999	Isoform of Q6NSI4, Isoform 3 of Uncharacterized protein CXorf57 OS=Homo sapiens GN=CXorf57;Isoform of Q6NSI4, Isoform 4 of Uncharacterized protein CXorf57 OS=Homo sapiens GN=CXorf57;Uncharacterized protein CXorf57 OS=Homo sapiens GN=CXorf57 PE=1 SV=2;Isoform of Q6NSI4, Uncharacterized protein CXorf57 (Fragment) OS=Homo sapiens GN=CXorf57 PE=1 SV=1	6.2	2	0.02	ILQGPHANPVAVPQPGASVQTK+IQPVPVDPQIK
807a	sp|Q14156-3|EFR3A_HUMAN sp|Q14156|EFR3A_HUMAN	0.9999	Isoform of Q14156, Isoform 3 of Protein EFR3 homolog A OS=Homo sapiens GN=EFR3A;Protein EFR3 homolog A OS=Homo sapiens GN=EFR3A PE=1 SV=2	3.2	2	0.02	IAESLGGSGYSVER+LVDNIFPEDPK
805a	sp|P62701|RS4X_HUMAN	0.9999	40S ribosomal protein S4, X isoform OS=Homo sapiens GN=RPS4X PE=1 SV=2	6.1	2	0.02	LSNIFVIGK+YPDPLIK
804a	sp|P61026|RAB10_HUMAN	0.9999	Ras-related protein Rab-10 OS=Homo sapiens GN=RAB10 PE=1 SV=1	5.5	2	0.02	AFLTLAEDILR+LLIIGDSGVGK
803a	sp|P54727|RD23B_HUMAN	0.9999	UV excision repair protein RAD23 homolog B OS=Homo sapiens GN=RAD23B PE=1 SV=1	9.5	2	0.02	IDIDPEETVK+QEKPAEKPAETPVATSPTATDSTSGDSSR
802a	sp|P49959-2|MRE11_HUMAN sp|P49959-3|MRE11_HUMAN sp|P49959|MRE11_HUMAN tr|F5GXT0|F5GXT0_HUMAN tr|F8W7U8|F8W7U8_HUMAN	0.9999	Isoform of P49959, Isoform 2 of Double-strand break repair protein MRE11A OS=Homo sapiens GN=MRE11A;Isoform of P49959, Isoform 3 of Double-strand break repair protein MRE11A OS=Homo sapiens GN=MRE11A;Double-strand break repair protein MRE11A OS=Homo sapiens GN=MRE11A PE=1 SV=3;Isoform of P49959, Double-strand break repair protein MRE11A OS=Homo sapiens GN=MRE11A PE=1 SV=1;Isoform of P49959, Doubl…	10.4	2	0.02	GNDTFVTLDEILR+IDISPVLLQK
801a	sp|P24534|EF1B_HUMAN tr|C9JZW3|C9JZW3_HUMAN	0.9999	Elongation factor 1-beta OS=Homo sapiens GN=EEF1B2 PE=1 SV=3;Isoform of P24534, Elongation factor 1-beta (Fragment) OS=Homo sapiens GN=EEF1B2 PE=1 SV=1	26.8	2	0.02	SPAGLQVLNDYLADK+YGPADVEDTTGSGATDSK
800a	sp|O60266|ADCY3_HUMAN tr|A0A0A0MSC1|A0A0A0MSC1_HUMAN tr|C9JLX3|C9JLX3_HUMAN tr|H7C1A6|H7C1A6_HUMAN tr|U3KQ91|U3KQ91_HUMAN	0.9999	Adenylate cyclase type 3 OS=Homo sapiens GN=ADCY3 PE=1 SV=3;Isoform of O60266, Adenylate cyclase type 3 OS=Homo sapiens GN=ADCY3 PE=1 SV=1;Isoform of O60266, Adenylate cyclase type 3 (Fragment) OS=Homo sapiens GN=ADCY3 PE=1 SV=1;Isoform of O60266, Adenylate cyclase type 3 (Fragment) OS=Homo sapiens GN=ADCY3 PE=1 SV=1;Isoform of O60266, Adenylate cyclase type 3 (Fragment) OS=Homo sapiens GN=ADCY3 …	8.1	2	0.02	LLNELFAR+VGVHTGTVLGGVLGQK
799a	sp|O43837|IDH3B_HUMAN tr|A0A087WZN1|A0A087WZN1_HUMAN	0.9999	Isocitrate dehydrogenase [NAD] subunit beta, mitochondrial OS=Homo sapiens GN=IDH3B PE=1 SV=2;Isoform of O43837, Isocitrate dehydrogenase [NAD] subunit, mitochondrial OS=Homo sapiens GN=IDH3B PE=1 SV=1	7.5	2	0.02	DMGGYSTTTDFIK+EQTEGEYSSLEHESAR
797a	sp|O00148|DX39A_HUMAN sp|Q13838-2|DX39B_HUMAN sp|Q13838|DX39B_HUMAN tr|A0A0G2JJZ9|A0A0G2JJZ9_HUMAN tr|H0Y400|H0Y400_HUMAN	0.9999	ATP-dependent RNA helicase DDX39A OS=Homo sapiens GN=DDX39A PE=1 SV=2;Isoform of Q13838, Isoform 2 of Spliceosome RNA helicase DDX39B OS=Homo sapiens GN=DDX39B;Spliceosome RNA helicase DDX39B OS=Homo sapiens GN=DDX39B PE=1 SV=1;Isoform of Q13838, Spliceosome RNA helicase DDX39B (Fragment) OS=Homo sapiens GN=DDX39B PE=1 SV=1;Isoform of Q13838, Spliceosome RNA helicase DDX39B (Fragment) OS=Homo sap…	12.8	2	0.02	GLAITFVSDENDAK+ILVATNLFGR
795	sp|Q9UPY3-2|DICER_HUMAN sp|Q9UPY3|DICER_HUMAN	0.9999	Isoform of Q9UPY3, Isoform 2 of Endoribonuclease Dicer OS=Homo sapiens GN=DICER1;Endoribonuclease Dicer OS=Homo sapiens GN=DICER1 PE=1 SV=3	1.5	2	0.02	FYVADVYTDLTPLSK+LPSDPFTHLAPK
794	sp|Q9UKF6|CPSF3_HUMAN tr|G5E9W3|G5E9W3_HUMAN	0.9999	Cleavage and polyadenylation specificity factor subunit 3 OS=Homo sapiens GN=CPSF3 PE=1 SV=1;Isoform of Q9UKF6, Cleavage and polyadenylation specific factor 3, 73kDa, isoform CRA_b OS=Homo sapiens GN=CPSF3 PE=1 SV=1	4.2	2	0.02	GLIPVFALGR+LTGDVEELEIQEKPALK
793	sp|Q9NYY8-2|FAKD2_HUMAN sp|Q9NYY8|FAKD2_HUMAN	0.9999	Isoform of Q9NYY8, Isoform 2 of FAST kinase domain-containing protein 2 OS=Homo sapiens GN=FASTKD2;FAST kinase domain-containing protein 2 OS=Homo sapiens GN=FASTKD2 PE=1 SV=1	5.6	2	0.02	NQVLPLSDVDTTSATDIQR+VAEVLSSLLGGEGHFSK
792	sp|Q9HCC0-2|MCCB_HUMAN sp|Q9HCC0|MCCB_HUMAN	0.9999	Isoform of Q9HCC0, Isoform 2 of Methylcrotonoyl-CoA carboxylase beta chain, mitochondrial OS=Homo sapiens GN=MCCC2;Methylcrotonoyl-CoA carboxylase beta chain, mitochondrial OS=Homo sapiens GN=MCCC2 PE=1 SV=1	5.0	2	0.02	AFYGDTLVTGFAR+VWDDGIIDPADTR
791	sp|Q9H0F6-2|SHRPN_HUMAN sp|Q9H0F6|SHRPN_HUMAN	0.9999	Isoform of Q9H0F6, Isoform 2 of Sharpin OS=Homo sapiens GN=SHARPIN;Sharpin OS=Homo sapiens GN=SHARPIN PE=1 SV=1	7.1	2	0.02	GAAQVAAVLAQHR+GPPPEADLPR
790	sp|Q96RG2-2|PASK_HUMAN sp|Q96RG2-4|PASK_HUMAN sp|Q96RG2|PASK_HUMAN	0.9999	Isoform of Q96RG2, Isoform 2 of PAS domain-containing serine/threonine-protein kinase OS=Homo sapiens GN=PASK;Isoform of Q96RG2, Isoform 3 of PAS domain-containing serine/threonine-protein kinase OS=Homo sapiens GN=PASK;PAS domain-containing serine/threonine-protein kinase OS=Homo sapiens GN=PASK PE=1 SV=3	2.2	2	0.02	EEPVAIESPGQDLLGESR+LTQFFLR
789	sp|Q96N67-2|DOCK7_HUMAN sp|Q96N67-3|DOCK7_HUMAN sp|Q96N67-4|DOCK7_HUMAN sp|Q96N67-5|DOCK7_HUMAN sp|Q96N67-6|DOCK7_HUMAN sp|Q96N67|DOCK7_HUMAN tr|H0Y7L2|H0Y7L2_HUMAN	0.9999	Isoform of Q96N67, Isoform 2 of Dedicator of cytokinesis protein 7 OS=Homo sapiens GN=DOCK7;Isoform of Q96N67, Isoform 3 of Dedicator of cytokinesis protein 7 OS=Homo sapiens GN=DOCK7;Isoform of Q96N67, Isoform 4 of Dedicator of cytokinesis protein 7 OS=Homo sapiens GN=DOCK7;Isoform of Q96N67, Isoform 5 of Dedicator of cytokinesis protein 7 OS=Homo sapiens GN=DOCK7;Isoform of Q96N67, Isoform 6 of…	1.0	2	0.02	FGEDVVEVIK+LEEAILGSIGAR
788	sp|Q96A54|ADR1_HUMAN tr|C9J0W7|C9J0W7_HUMAN tr|C9JNM5|C9JNM5_HUMAN tr|F8W782|F8W782_HUMAN	0.9999	Adiponectin receptor protein 1 OS=Homo sapiens GN=ADIPOR1 PE=1 SV=1;Isoform of Q96A54, Adiponectin receptor protein 1 (Fragment) OS=Homo sapiens GN=ADIPOR1 PE=1 SV=1;Isoform of Q96A54, Adiponectin receptor protein 1 (Fragment) OS=Homo sapiens GN=ADIPOR1 PE=1 SV=1;Isoform of Q96A54, Adiponectin receptor protein 1 OS=Homo sapiens GN=ADIPOR1 PE=1 SV=1	17.0	2	0.02	EADTVELAELGPLLEEK+VIPYDVLPDWLK
787	sp|Q92729-2|PTPRU_HUMAN sp|Q92729-3|PTPRU_HUMAN sp|Q92729-4|PTPRU_HUMAN sp|Q92729|PTPRU_HUMAN	0.9999	Isoform of Q92729, Isoform 2 of Receptor-type tyrosine-protein phosphatase U OS=Homo sapiens GN=PTPRU;Isoform of Q92729, Isoform 3 of Receptor-type tyrosine-protein phosphatase U OS=Homo sapiens GN=PTPRU;Isoform of Q92729, Isoform 4 of Receptor-type tyrosine-protein phosphatase U OS=Homo sapiens GN=PTPRU;Receptor-type tyrosine-protein phosphatase U OS=Homo sapiens GN=PTPRU PE=1 SV=2	1.5	2	0.02	FLATFPLAAVSR+TETLAEYVVR
786	sp|Q8TEM1-2|PO210_HUMAN sp|Q8TEM1|PO210_HUMAN	0.9999	Isoform of Q8TEM1, Isoform 2 of Nuclear pore membrane glycoprotein 210 OS=Homo sapiens GN=NUP210;Nuclear pore membrane glycoprotein 210 OS=Homo sapiens GN=NUP210 PE=1 SV=3	2.3	2	0.02	ELYLEDSPLELK+VGQALELPLR
785	sp|Q86XS8-2|GOLI_HUMAN sp|Q86XS8|GOLI_HUMAN tr|E5RI87|E5RI87_HUMAN	0.9999	Isoform of Q86XS8, Isoform 2 of E3 ubiquitin-protein ligase RNF130 OS=Homo sapiens GN=RNF130;E3 ubiquitin-protein ligase RNF130 OS=Homo sapiens GN=RNF130 PE=1 SV=1;Isoform of Q86XS8, E3 ubiquitin-protein ligase RNF130 OS=Homo sapiens GN=RNF130 PE=1 SV=1	8.9	2	0.02	SALGDLAGDNSLGLEPLR+TSGISPLPQDGELTPR
784	sp|Q68DQ2|CRBG3_HUMAN	0.9999	Very large A-kinase anchor protein OS=Homo sapiens GN=CRYBG3 PE=1 SV=3	1.1	2	0.02	SHISETPLDSESPQQAEVSPDAK+VLPAVVDIEK
783	sp|Q5JTW2-2|CEP78_HUMAN sp|Q5JTW2-3|CEP78_HUMAN sp|Q5JTW2-5|CEP78_HUMAN sp|Q5JTW2|CEP78_HUMAN tr|A8MST6|A8MST6_HUMAN	0.9999	Isoform of Q5JTW2, Isoform 2 of Centrosomal protein of 78 kDa OS=Homo sapiens GN=CEP78;Isoform of Q5JTW2, Isoform 3 of Centrosomal protein of 78 kDa OS=Homo sapiens GN=CEP78;Isoform of Q5JTW2, Isoform 4 of Centrosomal protein of 78 kDa OS=Homo sapiens GN=CEP78;Centrosomal protein of 78 kDa OS=Homo sapiens GN=CEP78 PE=1 SV=1;Isoform of Q5JTW2, Centrosomal protein of 78 kDa OS=Homo sapiens GN=CEP78…	3.3	2	0.02	GVDWAPLLSTLK+TSIEQEALQEK
782	sp|Q16775-2|GLO2_HUMAN sp|Q16775|GLO2_HUMAN tr|H3BPK3|H3BPK3_HUMAN tr|H3BV79|H3BV79_HUMAN	0.9999	Isoform of Q16775, Isoform 2 of Hydroxyacylglutathione hydrolase, mitochondrial OS=Homo sapiens GN=HAGH;Hydroxyacylglutathione hydrolase, mitochondrial OS=Homo sapiens GN=HAGH PE=1 SV=2;Isoform of Q16775, Hydroxyacylglutathione hydrolase, mitochondrial (Fragment) OS=Homo sapiens GN=HAGH PE=1 SV=1;Isoform of Q16775, Hydroxyacylglutathione hydrolase, mitochondrial (Fragment) OS=Homo sapiens GN=HAGH…	25.0	2	0.02	TVQQHAGETDPVTTMR
781	sp|Q00839-2|HNRPU_HUMAN sp|Q00839|HNRPU_HUMAN	0.9999	Isoform of Q00839, Isoform Short of Heterogeneous nuclear ribonucleoprotein U OS=Homo sapiens GN=HNRNPU;Heterogeneous nuclear ribonucleoprotein U OS=Homo sapiens GN=HNRNPU PE=1 SV=6	6.2	2	0.02	LQAALDDEEAGGRPAMEPGNGSLDLGGDSAGR+SSGPTSLFAVTVAPPGAR
780	sp|P62851|RS25_HUMAN	0.9999	40S ribosomal protein S25 OS=Homo sapiens GN=RPS25 PE=1 SV=1	14.4	2	0.02	AALQELLSK+LNNLVLFDK
779	sp|P62318-2|SMD3_HUMAN sp|P62318|SMD3_HUMAN	0.9999	Isoform of P62318, Isoform 2 of Small nuclear ribonucleoprotein Sm D3 OS=Homo sapiens GN=SNRPD3;Small nuclear ribonucleoprotein Sm D3 OS=Homo sapiens GN=SNRPD3 PE=1 SV=1	15.8	2	0.02	FLILPDMLK+VAQLEQVYIR
778	sp|P51784|UBP11_HUMAN tr|G5E9A6|G5E9A6_HUMAN	0.9999	Ubiquitin carboxyl-terminal hydrolase 11 OS=Homo sapiens GN=USP11 PE=1 SV=3;Isoform of P51784, Ubiquitin carboxyl-terminal hydrolase 11 OS=Homo sapiens GN=USP11 PE=1 SV=1	2.8	2	0.02	LYQLEEPLSSILDR+VEVYPVELLLVR
777	sp|P46779-2|RL28_HUMAN sp|P46779-3|RL28_HUMAN sp|P46779-4|RL28_HUMAN sp|P46779-5|RL28_HUMAN sp|P46779|RL28_HUMAN tr|H0YKD8|H0YKD8_HUMAN tr|H0YLP6|H0YLP6_HUMAN tr|H0YMF4|H0YMF4_HUMAN	0.9999	Isoform of P46779, Isoform 2 of 60S ribosomal protein L28 OS=Homo sapiens GN=RPL28;Isoform of P46779, Isoform 3 of 60S ribosomal protein L28 OS=Homo sapiens GN=RPL28;Isoform of P46779, Isoform 4 of 60S ribosomal protein L28 OS=Homo sapiens GN=RPL28;Isoform of P46779, Isoform 5 of 60S ribosomal protein L28 OS=Homo sapiens GN=RPL28;60S ribosomal protein L28 OS=Homo sapiens GN=RPL28 PE=1 SV=3;Isofor…	31.9	2	0.02	QTYSTEPNNLK+TVGVEPAADGK
775	sp|P13674-2|P4HA1_HUMAN sp|P13674-3|P4HA1_HUMAN sp|P13674|P4HA1_HUMAN	0.9999	Isoform of P13674, Isoform 2 of Prolyl 4-hydroxylase subunit alpha-1 OS=Homo sapiens GN=P4HA1;Isoform of P13674, Isoform 3 of Prolyl 4-hydroxylase subunit alpha-1 OS=Homo sapiens GN=P4HA1;Prolyl 4-hydroxylase subunit alpha-1 OS=Homo sapiens GN=P4HA1 PE=1 SV=2	5.4	2	0.02	DPEGFVGHPVNAFK+LQDTYNLDTDTISK
774	sp|P10721-2|KIT_HUMAN sp|P10721|KIT_HUMAN	0.9999	Isoform of P10721, Isoform 2 of Mast/stem cell growth factor receptor Kit OS=Homo sapiens GN=KIT;Mast/stem cell growth factor receptor Kit OS=Homo sapiens GN=KIT PE=1 SV=1	2.5	2	0.02	LVVQSSIDSSAFK+VVEATAYGLIK
773	sp|P08069|IGF1R_HUMAN tr|C9J5X1|C9J5X1_HUMAN	0.9999	Insulin-like growth factor 1 receptor OS=Homo sapiens GN=IGF1R PE=1 SV=1;Isoform of P08069, Tyrosine-protein kinase receptor OS=Homo sapiens GN=IGF1R PE=1 SV=1	3.9	2	0.03	AENGPGPGVLVLR+DLFPNLTVIR+IEFLNEASVMK+SLRPEMENNPVLAPPSLSK
771	sp|O95905-2|ECD_HUMAN sp|O95905-3|ECD_HUMAN sp|O95905|ECD_HUMAN	0.9999	Isoform of O95905, Isoform 2 of Protein ecdysoneless homolog OS=Homo sapiens GN=ECD;Isoform of O95905, Isoform 3 of Protein ecdysoneless homolog OS=Homo sapiens GN=ECD;Protein ecdysoneless homolog OS=Homo sapiens GN=ECD PE=1 SV=1	2.3	2	0.02	EQNYDLTEVSESMK
770	sp|O75475-2|PSIP1_HUMAN sp|O75475-3|PSIP1_HUMAN sp|O75475|PSIP1_HUMAN	0.9999	Isoform of O75475, Isoform 2 of PC4 and SFRS1-interacting protein OS=Homo sapiens GN=PSIP1;Isoform of O75475, Isoform 3 of PC4 and SFRS1-interacting protein OS=Homo sapiens GN=PSIP1;PC4 and SFRS1-interacting protein OS=Homo sapiens GN=PSIP1 PE=1 SV=1	7.9	2	0.02	DFKPGDLIFAK+VDEVPDGAVKPPTNK
842a	sp|Q9Y266|NUDC_HUMAN	0.9998	Nuclear migration protein nudC OS=Homo sapiens GN=NUDC PE=1 SV=1	9.1	2	0.02	GQPAIIDGELYNEVK+LKPNLGNGADLPNYR
841a	sp|Q9BZH6|WDR11_HUMAN	0.9998	WD repeat-containing protein 11 OS=Homo sapiens GN=WDR11 PE=1 SV=1	2.0	2	0.02	LLLDPEFTLLQR+NELQLVDLPTGR
840a	sp|Q96DZ5|CLIP3_HUMAN	0.9998	CAP-Gly domain-containing linker protein 3 OS=Homo sapiens GN=CLIP3 PE=1 SV=3	5.7	2	0.02	IDVIGNEILR+VTLPNYDNVPGNLMLSALGLR
837a	sp|Q8IZL8|PELP1_HUMAN tr|C9JFV4|C9JFV4_HUMAN	0.9998	Proline-, glutamic acid- and leucine-rich protein 1 OS=Homo sapiens GN=PELP1 PE=1 SV=2;Isoform of Q8IZL8, Proline-, glutamic acid- and leucine-rich protein 1 OS=Homo sapiens GN=PELP1 PE=1 SV=2	2.7	2	0.02	GADTAPTLAPEALPSQGEVER+YAAQLPALFR
835a	sp|P49643|PRI2_HUMAN	0.9998	DNA primase large subunit OS=Homo sapiens GN=PRIM2 PE=1 SV=2	5.1	2	0.02	ISLDQIDLLSTK+ISPGGISQILDLVK
834a	sp|P46781|RS9_HUMAN tr|A0A024R4M0|A0A024R4M0_HUMAN tr|B5MCT8|B5MCT8_HUMAN tr|C9JM19|C9JM19_HUMAN	0.9998	40S ribosomal protein S9 OS=Homo sapiens GN=RPS9 PE=1 SV=3;Isoform of P46781, 40S ribosomal protein S9 OS=Homo sapiens GN=RPS9 PE=1 SV=1;Isoform of P46781, 40S ribosomal protein S9 OS=Homo sapiens GN=RPS9 PE=1 SV=1;Isoform of P46781, 40S ribosomal protein S9 OS=Homo sapiens GN=RPS9 PE=1 SV=1	11.5	2	0.02	LDYILGLK+LIGEYGLR
833a	sp|P11233|RALA_HUMAN	0.9998	Ras-related protein Ral-A OS=Homo sapiens GN=RALA PE=1 SV=1	17.5	2	0.02	AEQWNVNYVETSAK+VFFDLMR+VKEDENVPFLLVGNK
829	sp|Q9P0K7-2|RAI14_HUMAN sp|Q9P0K7-3|RAI14_HUMAN sp|Q9P0K7-4|RAI14_HUMAN sp|Q9P0K7|RAI14_HUMAN	0.9998	Isoform of Q9P0K7, Isoform 2 of Ankycorbin OS=Homo sapiens GN=RAI14;Isoform of Q9P0K7, Isoform 3 of Ankycorbin OS=Homo sapiens GN=RAI14;Isoform of Q9P0K7, Isoform 4 of Ankycorbin OS=Homo sapiens GN=RAI14;Ankycorbin OS=Homo sapiens GN=RAI14 PE=1 SV=2	2.8	2	0.02	EALNSLSQLSYSTSSSK+VTEEEINVLK
828	sp|Q96K37|S35E1_HUMAN tr|H7C1I0|H7C1I0_HUMAN	0.9998	Solute carrier family 35 member E1 OS=Homo sapiens GN=SLC35E1 PE=1 SV=2;Isoform of Q96K37, Solute carrier family 35 member E1 (Fragment) OS=Homo sapiens GN=SLC35E1 PE=1 SV=2	9.9	2	0.02	VPPAPPVSGPGPSPHPSSGPLLPPR+YVLPLAFGK
827	sp|Q5VUJ6-2|LRCH2_HUMAN sp|Q5VUJ6|LRCH2_HUMAN	0.9998	Isoform of Q5VUJ6, Isoform 2 of Leucine-rich repeat and calponin homology domain-containing protein 2 OS=Homo sapiens GN=LRCH2;Leucine-rich repeat and calponin homology domain-containing protein 2 OS=Homo sapiens GN=LRCH2 PE=2 SV=2	6.3	2	0.02	IAAQLLQQEQK+KPDSLDLPSLSKR+LSTTEPSDDDTVSLHSQVSESNR
826	sp|P19438-2|TNR1A_HUMAN sp|P19438-3|TNR1A_HUMAN sp|P19438|TNR1A_HUMAN tr|F5H061|F5H061_HUMAN	0.9998	Isoform of P19438, Isoform 2 of Tumor necrosis factor receptor superfamily member 1A OS=Homo sapiens GN=TNFRSF1A;Isoform of P19438, Isoform 3 of Tumor necrosis factor receptor superfamily member 1A OS=Homo sapiens GN=TNFRSF1A;Tumor necrosis factor receptor superfamily member 1A OS=Homo sapiens GN=TNFRSF1A PE=1 SV=1;Isoform of P19438, Tumor necrosis factor receptor superfamily member 1A OS=Homo sa…	17.0	2	0.02	EVAPPYQGADPILATALASDPIPNPLQK+LGLSDHEIDR
825	sp|P10155-3|RO60_HUMAN sp|P10155-4|RO60_HUMAN sp|P10155-5|RO60_HUMAN sp|P10155|RO60_HUMAN	0.9998	Isoform of P10155, Isoform 3 of 60 kDa SS-A/Ro ribonucleoprotein OS=Homo sapiens GN=TROVE2;Isoform of P10155, Isoform 4 of 60 kDa SS-A/Ro ribonucleoprotein OS=Homo sapiens GN=TROVE2;Isoform of P10155, Isoform 5 of 60 kDa SS-A/Ro ribonucleoprotein OS=Homo sapiens GN=TROVE2;60 kDa SS-A/Ro ribonucleoprotein OS=Homo sapiens GN=TROVE2 PE=1 SV=2	2.5	2	0.02	ALLQEMPLTALLR
766b	sp|P07477|TRY1_HUMAN sp|P07478|TRY2_HUMAN sp|Q8NHM4|TRY6_HUMAN tr|A0A087WW55|A0A087WW55_HUMAN tr|A0A0J9YW57|A0A0J9YW57_HUMAN tr|A0A0J9YXX4|A0A0J9YXX4_HUMAN tr|A0A0J9YYC8|A0A0J9YYC8_HUMAN tr|A6XMV8|A6XMV8_HUMAN tr|A6XMV9|A6XMV9_HUMAN tr|E7EQ64|E7EQ64_HUMAN tr|H0Y8D1|H0Y8D1_HUMAN tr|Q5NV56|Q5NV56_HUMAN	0.9998	Trypsin-1 OS=Homo sapiens GN=PRSS1 PE=1 SV=1;Trypsin-2 OS=Homo sapiens GN=PRSS2 PE=1 SV=1;Putative trypsin-6 OS=Homo sapiens GN=PRSS3P2 PE=5 SV=2;Isoform of P07477, Trypsin-1 OS=Homo sapiens GN=PRSS1 PE=1 SV=1;Isoform of P07478, Trypsin-2 OS=Homo sapiens GN=PRSS2 PE=1 SV=1;Isoform of P07478, Trypsin-2 OS=Homo sapiens GN=PRSS2 PE=1 SV=1;Isoform of P07478, Trypsin-2 OS=Homo sapiens GN=PRSS2 PE=1 SV…	8.1	2	0.01	LGEHNIEVLEGNEQFINAAK+VLEGNEQFINAAK
848a	sp|P25490|TYY1_HUMAN	0.9997	Transcriptional repressor protein YY1 OS=Homo sapiens GN=YY1 PE=1 SV=2	5.1	2	0.02	EEVVGGDDSDGLR+FSLDFNLR
846	sp|Q99459|CDC5L_HUMAN	0.9997	Cell division cycle 5-like protein OS=Homo sapiens GN=CDC5L PE=1 SV=2	2.1	2	0.02	IASLLHR+LGLLGLPAPK
844	sp|P47755|CAZA2_HUMAN	0.9997	F-actin-capping protein subunit alpha-2 OS=Homo sapiens GN=CAPZA2 PE=1 SV=3	10.8	2	0.02	DIQDSLTVSNEVQTAK+FTITPSTTQVVGILK
843	sp|P26368-2|U2AF2_HUMAN sp|P26368|U2AF2_HUMAN tr|K7ENG2|K7ENG2_HUMAN	0.9997	Isoform of P26368, Isoform 2 of Splicing factor U2AF 65 kDa subunit OS=Homo sapiens GN=U2AF2;Splicing factor U2AF 65 kDa subunit OS=Homo sapiens GN=U2AF2 PE=1 SV=4;Isoform of P26368, Splicing factor U2AF 65 kDa subunit OS=Homo sapiens GN=U2AF2 PE=1 SV=1	5.9	2	0.02	ELLTSFGPLK+NFAFLEFR
578a	sp|Q8IXI1|MIRO2_HUMAN tr|H3BST5|H3BST5_HUMAN tr|I3L2C6|I3L2C6_HUMAN	0.9997	Mitochondrial Rho GTPase 2 OS=Homo sapiens GN=RHOT2 PE=1 SV=2;Isoform of Q8IXI1, Mitochondrial Rho GTPase 2 (Fragment) OS=Homo sapiens GN=RHOT2 PE=1 SV=2;Isoform of Q8IXI1, Mitochondrial Rho GTPase 2 (Fragment) OS=Homo sapiens GN=RHOT2 PE=1 SV=1	11.1	2	0.02	AEEITIPADVTPEK+VPIILVGNK
435a	sp|P61204|ARF3_HUMAN sp|P84077|ARF1_HUMAN sp|P84085|ARF5_HUMAN tr|C9J1Z8|C9J1Z8_HUMAN tr|F5H423|F5H423_HUMAN	0.9997	ADP-ribosylation factor 3 OS=Homo sapiens GN=ARF3 PE=1 SV=2;ADP-ribosylation factor 1 OS=Homo sapiens GN=ARF1 PE=1 SV=2;ADP-ribosylation factor 5 OS=Homo sapiens GN=ARF5 PE=1 SV=2;Isoform of P84085, ADP-ribosylation factor 5 (Fragment) OS=Homo sapiens GN=ARF5 PE=1 SV=1;Uncharacterized protein OS=Homo sapiens PE=3 SV=1	20.7	2	0.02	DAVLLVFANK+LGEIVTTIPTIGFNVETVEYK
851a	sp|Q9NXE4-2|NSMA3_HUMAN sp|Q9NXE4-3|NSMA3_HUMAN sp|Q9NXE4-4|NSMA3_HUMAN sp|Q9NXE4|NSMA3_HUMAN tr|B1PBA3|B1PBA3_HUMAN tr|H7BXF4|H7BXF4_HUMAN	0.9996	Isoform of Q9NXE4, Isoform 2 of Sphingomyelin phosphodiesterase 4 OS=Homo sapiens GN=SMPD4;Isoform of Q9NXE4, Isoform 3 of Sphingomyelin phosphodiesterase 4 OS=Homo sapiens GN=SMPD4;Isoform of Q9NXE4, Isoform 4 of Sphingomyelin phosphodiesterase 4 OS=Homo sapiens GN=SMPD4;Sphingomyelin phosphodiesterase 4 OS=Homo sapiens GN=SMPD4 PE=1 SV=2;Isoform of Q9NXE4, SKNY protein OS=Homo sapiens GN=SMPD4 …	2.9	2	0.02	FDFPVSYLPGPVK+LFVGFLNR
849	sp|P38435-2|VKGC_HUMAN sp|P38435|VKGC_HUMAN	0.9996	Isoform of P38435, Isoform 2 of Vitamin K-dependent gamma-carboxylase OS=Homo sapiens GN=GGCX;Vitamin K-dependent gamma-carboxylase OS=Homo sapiens GN=GGCX PE=1 SV=2	3.1	2	0.02	GGPEPTPLVQTFLR+LQQLLPLK
585a	sp|Q8N1S5-2|S39AB_HUMAN sp|Q8N1S5|S39AB_HUMAN tr|J3KRX2|J3KRX2_HUMAN tr|J3QLB2|J3QLB2_HUMAN tr|J3QS49|J3QS49_HUMAN	0.9996	Isoform of Q8N1S5, Isoform 2 of Zinc transporter ZIP11 OS=Homo sapiens GN=SLC39A11;Zinc transporter ZIP11 OS=Homo sapiens GN=SLC39A11 PE=2 SV=3;Isoform of Q8N1S5, Zinc transporter ZIP11 (Fragment) OS=Homo sapiens GN=SLC39A11 PE=1 SV=1;Isoform of Q8N1S5, Zinc transporter ZIP11 (Fragment) OS=Homo sapiens GN=SLC39A11 PE=1 SV=7;Isoform of Q8N1S5, Zinc transporter ZIP11 OS=Homo sapiens GN=SLC39A11 PE=…	18.8	2	0.02	AAATGLPEGPAVPVPSR+SDPEGPALLFPESELSIR
855a	sp|Q9UNE7-2|CHIP_HUMAN sp|Q9UNE7|CHIP_HUMAN tr|H3BS86|H3BS86_HUMAN	0.9995	Isoform of Q9UNE7, Isoform 2 of E3 ubiquitin-protein ligase CHIP OS=Homo sapiens GN=STUB1;E3 ubiquitin-protein ligase CHIP OS=Homo sapiens GN=STUB1 PE=1 SV=2;Isoform of Q9UNE7, E3 ubiquitin-protein ligase CHIP (Fragment) OS=Homo sapiens GN=STUB1 PE=1 SV=7	10.3	2	0.02	ALELDGQSVK+LNFGDDIPSALR
854a	sp|Q6WCQ1-2|MPRIP_HUMAN sp|Q6WCQ1-3|MPRIP_HUMAN sp|Q6WCQ1|MPRIP_HUMAN tr|H0Y2S9|H0Y2S9_HUMAN tr|J3KSW8|J3KSW8_HUMAN	0.9995	Isoform of Q6WCQ1, Isoform 2 of Myosin phosphatase Rho-interacting protein OS=Homo sapiens GN=MPRIP;Isoform of Q6WCQ1, Isoform 3 of Myosin phosphatase Rho-interacting protein OS=Homo sapiens GN=MPRIP;Myosin phosphatase Rho-interacting protein OS=Homo sapiens GN=MPRIP PE=1 SV=3;Isoform of Q6WCQ1, Myosin phosphatase Rho-interacting protein (Fragment) OS=Homo sapiens GN=MPRIP PE=1 SV=3;Isoform of Q6…	5.2	2	0.02	TLLTGDGGGEATGSPLAQGK+VGGVGPADTHEPLRPEAEPGELER
853	sp|Q53H96-2|P5CR3_HUMAN sp|Q53H96|P5CR3_HUMAN tr|A0A0A0MQS1|A0A0A0MQS1_HUMAN tr|B5MD87|B5MD87_HUMAN	0.9995	Isoform of Q53H96, Isoform 2 of Pyrroline-5-carboxylate reductase 3 OS=Homo sapiens GN=PYCRL;Pyrroline-5-carboxylate reductase 3 OS=Homo sapiens GN=PYCRL PE=1 SV=3;Isoform of Q53H96, Pyrroline-5-carboxylate reductase OS=Homo sapiens GN=PYCRL PE=1 SV=1;Isoform of Q53H96, Pyrroline-5-carboxylate reductase 3 OS=Homo sapiens GN=PYCRL PE=1 SV=2	17.5	2	0.02	IAAQTLLGTAK+MLLHEGQHPAQLR
852	sp|Q03518|TAP1_HUMAN	0.9995	Antigen peptide transporter 1 OS=Homo sapiens GN=TAP1 PE=1 SV=2	3.1	2	0.01	EGGTHQQLMEK+QVAAVGQEPQVFGR
859a	sp|Q8NG27-3|PJA1_HUMAN sp|Q8NG27|PJA1_HUMAN	0.9994	Isoform of Q8NG27, Isoform 3 of E3 ubiquitin-protein ligase Praja-1 OS=Homo sapiens GN=PJA1;E3 ubiquitin-protein ligase Praja-1 OS=Homo sapiens GN=PJA1 PE=1 SV=2	6.0	2	0.02	ADFLPQSSVASQSSSEGK+IFFDTDDDDDMPHSTSR
857	sp|Q9HA92|RSAD1_HUMAN	0.9994	Radical S-adenosyl methionine domain-containing protein 1, mitochondrial OS=Homo sapiens GN=RSAD1 PE=2 SV=2	4.3	2	0.01	EVQELLER+LAEFGAAGVNR
856	sp|Q9H799-5|CE042_HUMAN sp|Q9H799|CE042_HUMAN tr|H0Y9I8|H0Y9I8_HUMAN tr|H0YA77|H0YA77_HUMAN tr|R4GNH6|R4GNH6_HUMAN	0.9994	Isoform of Q9H799, Isoform 2 of Uncharacterized protein C5orf42 OS=Homo sapiens GN=C5orf42;Uncharacterized protein C5orf42 OS=Homo sapiens GN=C5orf42 PE=1 SV=4;Isoform of Q9H799, Uncharacterized protein C5orf42 (Fragment) OS=Homo sapiens GN=C5orf42 PE=1 SV=1;Isoform of Q9H799, Uncharacterized protein C5orf42 (Fragment) OS=Homo sapiens GN=C5orf42 PE=1 SV=1;Isoform of Q9H799, Uncharacterized protei…	4.0	2	0.01	IEPPEVR+TQLIPLENLIAFK
861a	sp|P47985|UCRI_HUMAN	0.9993	Cytochrome b-c1 complex subunit Rieske, mitochondrial OS=Homo sapiens GN=UQCRFS1 PE=1 SV=2	8.0	2	0.02	EIEQEAAVELSQLR+VPDFSEYR
865a	sp|Q14571|ITPR2_HUMAN	0.9992	Inositol 1,4,5-trisphosphate receptor type 2 OS=Homo sapiens GN=ITPR2 PE=1 SV=2	1.3	2	0.01	CVVHPEAGDLANPPKK+GGEEPIEESNILSPVQDGTK
864	sp|Q9BVX2-2|T106C_HUMAN sp|Q9BVX2|T106C_HUMAN tr|A0A087WYD4|A0A087WYD4_HUMAN tr|F8VVN7|F8VVN7_HUMAN tr|F8VWX5|F8VWX5_HUMAN tr|F8W098|F8W098_HUMAN tr|F8W120|F8W120_HUMAN tr|H0YIA4|H0YIA4_HUMAN	0.9992	Isoform of Q9BVX2, Isoform 2 of Transmembrane protein 106C OS=Homo sapiens GN=TMEM106C;Transmembrane protein 106C OS=Homo sapiens GN=TMEM106C PE=1 SV=1;Isoform of Q9BVX2, Transmembrane protein 106C OS=Homo sapiens GN=TMEM106C PE=1 SV=1;Isoform of Q9BVX2, Transmembrane protein 106C OS=Homo sapiens GN=TMEM106C PE=1 SV=1;Isoform of Q9BVX2, Transmembrane protein 106C OS=Homo sapiens GN=TMEM106C PE=1 …	24.3	2	0.02	EQEEAIAQFPYVEFTGR
863	sp|Q63HN8-4|RN213_HUMAN sp|Q63HN8|RN213_HUMAN tr|A0A0A0MTC1|A0A0A0MTC1_HUMAN tr|A0A0A0MTR7|A0A0A0MTR7_HUMAN	0.9992	Isoform of Q63HN8, Isoform 2 of E3 ubiquitin-protein ligase RNF213 OS=Homo sapiens GN=RNF213;E3 ubiquitin-protein ligase RNF213 OS=Homo sapiens GN=RNF213 PE=1 SV=3;Isoform of Q63HN8, E3 ubiquitin-protein ligase RNF213 OS=Homo sapiens GN=RNF213 PE=1 SV=1;Isoform of Q63HN8, E3 ubiquitin-protein ligase RNF213 OS=Homo sapiens GN=RNF213 PE=1 SV=1	0.6	2	0.02	ETSELGGSDVSILDTTR+VPQFSFLDIFPK
860a	sp|Q9H7S9|ZN703_HUMAN	0.9992	Zinc finger protein 703 OS=Homo sapiens GN=ZNF703 PE=1 SV=1	4.2	2	0.02	FATSEELLSHLR+SAPGAASAAAALK
838a	sp|Q8WXG6-2|MADD_HUMAN sp|Q8WXG6-3|MADD_HUMAN sp|Q8WXG6-4|MADD_HUMAN sp|Q8WXG6-5|MADD_HUMAN sp|Q8WXG6-8|MADD_HUMAN sp|Q8WXG6|MADD_HUMAN tr|A0A0A0MRB5|A0A0A0MRB5_HUMAN	0.9992	Isoform of Q8WXG6, Isoform 2 of MAP kinase-activating death domain protein OS=Homo sapiens GN=MADD;Isoform of Q8WXG6, Isoform 3 of MAP kinase-activating death domain protein OS=Homo sapiens GN=MADD;Isoform of Q8WXG6, Isoform 4 of MAP kinase-activating death domain protein OS=Homo sapiens GN=MADD;Isoform of Q8WXG6, Isoform 5 of MAP kinase-activating death domain protein OS=Homo sapiens GN=MADD;Iso…	2.3	2	0.02	GVFVLEEFVPEIK+VIAPTNAEVLPILPEPESLELK
858a	sp|Q13501-2|SQSTM_HUMAN sp|Q13501|SQSTM_HUMAN	0.9991	Isoform of Q13501, Isoform 2 of Sequestosome-1 OS=Homo sapiens GN=SQSTM1;Sequestosome-1 OS=Homo sapiens GN=SQSTM1 PE=1 SV=1	8.1	2	0.02	LTPVSPESSSTEEK+NYDIGAALDTIQYSK
868a	sp|Q9BV38|WDR18_HUMAN tr|A0A0A0MQU0|A0A0A0MQU0_HUMAN tr|K7EIR0|K7EIR0_HUMAN tr|U3KQC1|U3KQC1_HUMAN	0.9989	WD repeat-containing protein 18 OS=Homo sapiens GN=WDR18 PE=1 SV=2;Isoform of Q9BV38, WD repeat-containing protein 18 (Fragment) OS=Homo sapiens GN=WDR18 PE=1 SV=1;Isoform of Q9BV38, WD repeat-containing protein 18 OS=Homo sapiens GN=WDR18 PE=1 SV=1;Isoform of Q9BV38, WD repeat-containing protein 18 (Fragment) OS=Homo sapiens GN=WDR18 PE=1 SV=1	4.8	2	0.02	DLFDFSTR+VATSSLDQTVK
866	sp|Q9C099-2|LRCC1_HUMAN sp|Q9C099|LRCC1_HUMAN	0.9989	Isoform of Q9C099, Isoform 2 of Leucine-rich repeat and coiled-coil domain-containing protein 1 OS=Homo sapiens GN=LRRCC1;Leucine-rich repeat and coiled-coil domain-containing protein 1 OS=Homo sapiens GN=LRRCC1 PE=1 SV=2	1.5	2	0.02	KMKPPYLK+LTVELMK
869	sp|O15049|N4BP3_HUMAN	0.9988	NEDD4-binding protein 3 OS=Homo sapiens GN=N4BP3 PE=1 SV=3	6.8	2	0.02	APGTLPEADPSARPEEEAR+GLGDEDGSNPFTQVLEER
870	sp|Q8IXW5-2|RPAP2_HUMAN sp|Q8IXW5|RPAP2_HUMAN	0.9987	Isoform of Q8IXW5, Isoform 2 of Putative RNA polymerase II subunit B1 CTD phosphatase RPAP2 OS=Homo sapiens GN=RPAP2;Putative RNA polymerase II subunit B1 CTD phosphatase RPAP2 OS=Homo sapiens GN=RPAP2 PE=1 SV=1	3.8	2	0.02	ESQNSLDESLPFR+KAELEAAVR
823a	sp|Q9Y4I1-2|MYO5A_HUMAN sp|Q9Y4I1-3|MYO5A_HUMAN sp|Q9Y4I1|MYO5A_HUMAN tr|A0A087WY00|A0A087WY00_HUMAN tr|E7ERV5|E7ERV5_HUMAN tr|F8W6H6|F8W6H6_HUMAN tr|F8WE88|F8WE88_HUMAN tr|G3V394|G3V394_HUMAN	0.9986	Isoform of Q9Y4I1, Isoform 2 of Unconventional myosin-Va OS=Homo sapiens GN=MYO5A;Isoform of Q9Y4I1, Isoform 3 of Unconventional myosin-Va OS=Homo sapiens GN=MYO5A;Unconventional myosin-Va OS=Homo sapiens GN=MYO5A PE=1 SV=2;Isoform of Q9Y4I1, Unconventional myosin-Va OS=Homo sapiens GN=MYO5A PE=1 SV=1;Isoform of Q9Y4I1, Unconventional myosin-Va (Fragment) OS=Homo sapiens GN=MYO5A PE=1 SV=2;Isofor…	4.6	2	0.02	ETLEPLIQAAQLLQVK+IEASLQHEITR
872a	sp|Q9Y485|DMXL1_HUMAN tr|F5H269|F5H269_HUMAN	0.9985	DmX-like protein 1 OS=Homo sapiens GN=DMXL1 PE=1 SV=3;Isoform of Q9Y485, DmX-like protein 1 OS=Homo sapiens GN=DMXL1 PE=1 SV=1	1.7	2	0.02	ELHFTLSMEVFLQQLR+ESAPLTPSSAPVSQESLAVK+ILPDQFSPLNEVLK
871a	sp|Q9H0U3|MAGT1_HUMAN tr|A0A087WU53|A0A087WU53_HUMAN	0.9985	Magnesium transporter protein 1 OS=Homo sapiens GN=MAGT1 PE=1 SV=1;Isoform of Q9H0U3, Magnesium transporter protein 1 OS=Homo sapiens GN=MAGT1 PE=1 SV=1	6.0	2	0.02	RGDTYELQVR+VSQLMEWTNK
874a	sp|Q8IZK6-2|MCLN2_HUMAN sp|Q8IZK6|MCLN2_HUMAN	0.9984	Isoform of Q8IZK6, Isoform 2 of Mucolipin-2 OS=Homo sapiens GN=MCOLN2;Mucolipin-2 OS=Homo sapiens GN=MCOLN2 PE=2 SV=2	4.5	2	0.02	DITLGTLGYGENEDNR+FLNFFLEK
875	sp|Q08J23-2|NSUN2_HUMAN sp|Q08J23-3|NSUN2_HUMAN sp|Q08J23|NSUN2_HUMAN	0.9982	Isoform of Q08J23, Isoform 2 of tRNA (cytosine(34)-C(5))-methyltransferase OS=Homo sapiens GN=NSUN2;Isoform of Q08J23, Isoform 3 of tRNA (cytosine(34)-C(5))-methyltransferase OS=Homo sapiens GN=NSUN2;tRNA (cytosine(34)-C(5))-methyltransferase OS=Homo sapiens GN=NSUN2 PE=1 SV=2	5.8	2	0.02	ESTQLSPADLTEGKPTDPSK+ILLTQENPFFR
877a	sp|O14917|PCD17_HUMAN tr|A0A087WXV2|A0A087WXV2_HUMAN	0.9981	Protocadherin-17 OS=Homo sapiens GN=PCDH17 PE=2 SV=2;Isoform of O14917, Protocadherin-17 (Fragment) OS=Homo sapiens GN=PCDH17 PE=1 SV=1	5.5	2	0.02	ALSPLLQEVPSASSSPTK+SVSGSLPEGVPR
876	sp|Q9Y2G8-2|DJC16_HUMAN sp|Q9Y2G8|DJC16_HUMAN tr|Q5TDG9|Q5TDG9_HUMAN tr|Q5TDH4|Q5TDH4_HUMAN	0.9981	Isoform of Q9Y2G8, Isoform 2 of DnaJ homolog subfamily C member 16 OS=Homo sapiens GN=DNAJC16;DnaJ homolog subfamily C member 16 OS=Homo sapiens GN=DNAJC16 PE=2 SV=3;Isoform of Q9Y2G8, DnaJ (Hsp40) homolog, subfamily C, member 16, isoform CRA_a OS=Homo sapiens GN=DNAJC16 PE=1 SV=1;Isoform of Q9Y2G8, DnaJ homolog subfamily C member 16 OS=Homo sapiens GN=DNAJC16 PE=1 SV=1	6.2	2	0.02	FILLGYLDQLR+QQEFADTLLPDSEAFQGK
880a	sp|Q5TAQ9-2|DCAF8_HUMAN sp|Q5TAQ9|DCAF8_HUMAN tr|G3V3G9|G3V3G9_HUMAN tr|V9GY54|V9GY54_HUMAN	0.9980	Isoform of Q5TAQ9, Isoform 2 of DDB1- and CUL4-associated factor 8 OS=Homo sapiens GN=DCAF8;DDB1- and CUL4-associated factor 8 OS=Homo sapiens GN=DCAF8 PE=1 SV=1;Uncharacterized protein OS=Homo sapiens PE=4 SV=1;Isoform of Q5TAQ9, DDB1- and CUL4-associated factor 8 OS=Homo sapiens GN=DCAF8 PE=1 SV=1	5.9	2	0.02	VVVWDWVR+WQALPALR
879	sp|Q12933-2|TRAF2_HUMAN sp|Q12933-3|TRAF2_HUMAN sp|Q12933-4|TRAF2_HUMAN sp|Q12933|TRAF2_HUMAN	0.9980	Isoform of Q12933, Isoform 2 of TNF receptor-associated factor 2 OS=Homo sapiens GN=TRAF2;Isoform of Q12933, Isoform 3 of TNF receptor-associated factor 2 OS=Homo sapiens GN=TRAF2;Isoform of Q12933, Isoform 4 of TNF receptor-associated factor 2 OS=Homo sapiens GN=TRAF2;TNF receptor-associated factor 2 OS=Homo sapiens GN=TRAF2 PE=1 SV=2	2.7	2	0.02	IPAIFSPAFYTSR
884a	sp|Q16186|ADRM1_HUMAN	0.9977	Proteasomal ubiquitin receptor ADRM1 OS=Homo sapiens GN=ADRM1 PE=1 SV=2	6.1	2	0.02	LFFWMQEPK+SQSAAVTPSSTTSSTR
887a	sp|O15360|FANCA_HUMAN	0.9975	Fanconi anemia group A protein OS=Homo sapiens GN=FANCA PE=1 SV=2	1.4	2	0.02	LFLLQLIPR+SLLTDYISLAK
886	sp|Q6IBW4-2|CNDH2_HUMAN sp|Q6IBW4-4|CNDH2_HUMAN sp|Q6IBW4|CNDH2_HUMAN tr|A0A0A6YYG7|A0A0A6YYG7_HUMAN tr|H0YC55|H0YC55_HUMAN	0.9975	Isoform of Q6IBW4, Isoform 2 of Condensin-2 complex subunit H2 OS=Homo sapiens GN=NCAPH2;Isoform of Q6IBW4, Isoform 4 of Condensin-2 complex subunit H2 OS=Homo sapiens GN=NCAPH2;Condensin-2 complex subunit H2 OS=Homo sapiens GN=NCAPH2 PE=1 SV=1;Isoform of Q6IBW4, Condensin-2 complex subunit H2 OS=Homo sapiens GN=NCAPH2 PE=1 SV=1;Isoform of Q6IBW4, Condensin-2 complex subunit H2 (Fragment) OS=Homo…	20.6	2	0.01	EAADLDAVPMSLSYEELVR+FVQETELSQR
888	sp|O75509|TNR21_HUMAN	0.9973	Tumor necrosis factor receptor superfamily member 21 OS=Homo sapiens GN=TNFRSF21 PE=1 SV=1	4.6	2	0.02	GPEASLAQLISALR+LENSALLTVEPSPQDK
889a	sp|Q13257|MD2L1_HUMAN	0.9972	Mitotic spindle assembly checkpoint protein MAD2A OS=Homo sapiens GN=MAD2L1 PE=1 SV=1	12.7	2	0.02	GIYPSETFTR+WEESGPQFITNSEEVR
890	sp|Q8N5B7-2|CERS5_HUMAN sp|Q8N5B7|CERS5_HUMAN tr|F8VXY1|F8VXY1_HUMAN tr|H0YI10|H0YI10_HUMAN tr|Q49AQ3|Q49AQ3_HUMAN	0.9970	Isoform of Q8N5B7, Isoform 2 of Ceramide synthase 5 OS=Homo sapiens GN=CERS5;Ceramide synthase 5 OS=Homo sapiens GN=CERS5 PE=2 SV=1;Isoform of Q8N5B7, Ceramide synthase 5 OS=Homo sapiens GN=CERS5 PE=1 SV=1;Isoform of Q8N5B7, Ceramide synthase 5 (Fragment) OS=Homo sapiens GN=CERS5 PE=1 SV=2;Isoform of Q8N5B7, Ceramide synthase 5 OS=Homo sapiens GN=LASS5 PE=1 SV=1	7.2	2	0.02	QLDWNVR+VFISITK
878a	sp|P14618-2|KPYM_HUMAN sp|P14618-3|KPYM_HUMAN sp|P14618|KPYM_HUMAN tr|B4DNK4|B4DNK4_HUMAN tr|H3BR70|H3BR70_HUMAN tr|H3BTN5|H3BTN5_HUMAN	0.9969	Isoform of P14618, Isoform M1 of Pyruvate kinase PKM OS=Homo sapiens GN=PKM;Isoform of P14618, Isoform 3 of Pyruvate kinase PKM OS=Homo sapiens GN=PKM;Pyruvate kinase PKM OS=Homo sapiens GN=PKM PE=1 SV=4;Isoform of P14618, Pyruvate kinase OS=Homo sapiens GN=PKM PE=1 SV=1;Isoform of P14618, Pyruvate kinase OS=Homo sapiens GN=PKM PE=1 SV=1;Isoform of P14618, Pyruvate kinase (Fragment) OS=Homo sapie…	7.7	2	0.02	GDLGIEIPAEK+GVNLPGAAVDLPAVSEK
892a	sp|P20700|LMNB1_HUMAN tr|E9PBF6|E9PBF6_HUMAN	0.9968	Lamin-B1 OS=Homo sapiens GN=LMNB1 PE=1 SV=2;Isoform of P20700, Lamin-B1 OS=Homo sapiens GN=LMNB1 PE=1 SV=1	9.6	2	0.02	IQELEDLLAK+KESDLNGAQIK+SLETENSALQLQVTER
891a	sp|O14734|ACOT8_HUMAN tr|E9PJN0|E9PJN0_HUMAN tr|H7C5A7|H7C5A7_HUMAN	0.9968	Acyl-coenzyme A thioesterase 8 OS=Homo sapiens GN=ACOT8 PE=1 SV=1;Isoform of O14734, Acyl-coenzyme A thioesterase 8 OS=Homo sapiens GN=ACOT8 PE=1 SV=1;Isoform of O14734, Acyl-coenzyme A thioesterase 8 (Fragment) OS=Homo sapiens GN=ACOT8 PE=1 SV=1	12.0	2	0.02	LFGGQIVGQALVAAAK+LPVLYQVER
222b	sp|P25686-2|DNJB2_HUMAN sp|P25686|DNJB2_HUMAN tr|C9JRD2|C9JRD2_HUMAN tr|C9JXB9|C9JXB9_HUMAN	0.9966	Isoform of P25686, Isoform 2 of DnaJ homolog subfamily B member 2 OS=Homo sapiens GN=DNAJB2;DnaJ homolog subfamily B member 2 OS=Homo sapiens GN=DNAJB2 PE=1 SV=3;Isoform of P25686, DnaJ homolog subfamily B member 2 (Fragment) OS=Homo sapiens GN=DNAJB2 PE=1 SV=1;Isoform of P25686, DnaJ homolog subfamily B member 2 (Fragment) OS=Homo sapiens GN=DNAJB2 PE=1 SV=1	11.0	2	0.02	AEAGSGGPGFTFTFR+VEVEEDGQLK
894	sp|O75400-2|PR40A_HUMAN sp|O75400-3|PR40A_HUMAN sp|O75400|PR40A_HUMAN	0.9965	Isoform of O75400, Isoform 2 of Pre-mRNA-processing factor 40 homolog A OS=Homo sapiens GN=PRPF40A;Isoform of O75400, Isoform 3 of Pre-mRNA-processing factor 40 homolog A OS=Homo sapiens GN=PRPF40A;Pre-mRNA-processing factor 40 homolog A OS=Homo sapiens GN=PRPF40A PE=1 SV=2	2.0	2	0.02	LAFNSLLEK+TLLEQLDDDQ
235a	sp|O94887-2|FARP2_HUMAN sp|O94887-3|FARP2_HUMAN sp|O94887|FARP2_HUMAN	0.9965	Isoform of O94887, Isoform 2 of FERM, RhoGEF and pleckstrin domain-containing protein 2 OS=Homo sapiens GN=FARP2;Isoform of O94887, Isoform 3 of FERM, RhoGEF and pleckstrin domain-containing protein 2 OS=Homo sapiens GN=FARP2;FERM, RhoGEF and pleckstrin domain-containing protein 2 OS=Homo sapiens GN=FARP2 PE=1 SV=3	7.7	2	0.01	LGAQTPVGVSTLEPGQTLLPR+TPASPSSANAFYSLSPSTLVPSGLPEFK
896a	sp|Q96S55-2|WRIP1_HUMAN sp|Q96S55|WRIP1_HUMAN	0.9961	Isoform of Q96S55, Isoform 2 of ATPase WRNIP1 OS=Homo sapiens GN=WRNIP1;ATPase WRNIP1 OS=Homo sapiens GN=WRNIP1 PE=1 SV=2	3.4	2	0.02	LIPDFPVAR+MLEGGEDPLYVAR
898a	sp|Q8N0W3-2|FUK_HUMAN sp|Q8N0W3|FUK_HUMAN	0.9954	Isoform of Q8N0W3, Isoform 2 of L-fucose kinase OS=Homo sapiens GN=FUK;L-fucose kinase OS=Homo sapiens GN=FUK PE=2 SV=2	3.0	2	0.02	VEVEEVTVPEGFVQK+VPLVSGVVFFSVETAER
901a	sp|Q8WXH0-2|SYNE2_HUMAN sp|Q8WXH0|SYNE2_HUMAN tr|A0A0A0MRE3|A0A0A0MRE3_HUMAN tr|G3V5X4|G3V5X4_HUMAN	0.9936	Isoform of Q8WXH0, Isoform 2 of Nesprin-2 OS=Homo sapiens GN=SYNE2;Nesprin-2 OS=Homo sapiens GN=SYNE2 PE=1 SV=3;Isoform of Q8WXH0, Nesprin-2 OS=Homo sapiens GN=SYNE2 PE=1 SV=1;Isoform of Q8WXH0, Nesprin-2 OS=Homo sapiens GN=SYNE2 PE=1 SV=1	0.4	2	0.02	KNLEDGINNLK+KTIAEIVSYQVELR
900a	sp|Q8TCU4-2|ALMS1_HUMAN sp|Q8TCU4-3|ALMS1_HUMAN sp|Q8TCU4|ALMS1_HUMAN tr|A0A087WTU9|A0A087WTU9_HUMAN tr|A0A087WV20|A0A087WV20_HUMAN tr|A0A087WZY3|A0A087WZY3_HUMAN	0.9932	Isoform of Q8TCU4, Isoform 2 of Alstrom syndrome protein 1 OS=Homo sapiens GN=ALMS1;Isoform of Q8TCU4, Isoform 3 of Alstrom syndrome protein 1 OS=Homo sapiens GN=ALMS1;Alstrom syndrome protein 1 OS=Homo sapiens GN=ALMS1 PE=1 SV=3;Isoform of Q8TCU4, Alstrom syndrome protein 1 OS=Homo sapiens GN=ALMS1 PE=1 SV=1;Isoform of Q8TCU4, Alstrom syndrome protein 1 OS=Homo sapiens GN=ALMS1 PE=1 SV=1;Isoform…	1.1	2	0.02	LIDNLNSSDSSVSSNNVLLNSQADDR+LSSDAVTQITTESPEK
902	sp|Q8IXB1-2|DJC10_HUMAN sp|Q8IXB1|DJC10_HUMAN	0.9928	Isoform of Q8IXB1, Isoform 2 of DnaJ homolog subfamily C member 10 OS=Homo sapiens GN=DNAJC10;DnaJ homolog subfamily C member 10 OS=Homo sapiens GN=DNAJC10 PE=1 SV=2	2.7	2	0.02	ASNLLYGQLK+ILYDILAFAK
910	sp|O14880|MGST3_HUMAN tr|Q5VV89|Q5VV89_HUMAN	0.9917	Microsomal glutathione S-transferase 3 OS=Homo sapiens GN=MGST3 PE=1 SV=1;Isoform of O14880, Microsomal glutathione S-transferase 3 OS=Homo sapiens GN=MGST3 PE=1 SV=1	9.2	2	0.02	VLYAYGYYTGEPSK
1002	tr|H3BR34|H3BR34_HUMAN	0.9917	Isoform of P07438, Metallothionein OS=Homo sapiens GN=MT1B PE=3 SV=1	11.4	2	0.02	KLLLLLPR
1001	sp|Q9UPT5-1|EXOC7_HUMAN sp|Q9UPT5-2|EXOC7_HUMAN sp|Q9UPT5-4|EXOC7_HUMAN sp|Q9UPT5-5|EXOC7_HUMAN sp|Q9UPT5-6|EXOC7_HUMAN sp|Q9UPT5|EXOC7_HUMAN tr|A0A0A0MRE1|A0A0A0MRE1_HUMAN tr|A0A0A0MSB8|A0A0A0MSB8_HUMAN tr|B4DJ07|B4DJ07_HUMAN tr|B5MCY9|B5MCY9_HUMAN tr|C9JKC2|C9JKC2_HUMAN tr|C9JME6|C9JME6_HUMAN tr|K7ERQ5|K7ERQ5_HUMAN	0.9917	Isoform of Q9UPT5, Isoform 1 of Exocyst complex component 7 OS=Homo sapiens GN=EXOC7;Isoform of Q9UPT5, Isoform 2 of Exocyst complex component 7 OS=Homo sapiens GN=EXOC7;Isoform of Q9UPT5, Isoform 4 of Exocyst complex component 7 OS=Homo sapiens GN=EXOC7;Isoform of Q9UPT5, Isoform 5 of Exocyst complex component 7 OS=Homo sapiens GN=EXOC7;Isoform of Q9UPT5, Isoform 6 of Exocyst complex component 7…	6.0	2	0.02	AVEYFQDNSPDSPELNK
999	sp|Q9UJC3-2|HOOK1_HUMAN sp|Q9UJC3|HOOK1_HUMAN	0.9917	Isoform of Q9UJC3, Isoform 2 of Protein Hook homolog 1 OS=Homo sapiens GN=HOOK1;Protein Hook homolog 1 OS=Homo sapiens GN=HOOK1 PE=1 SV=2	2.5	2	0.02	LDQLDGSFDDPNTVVAK
995	sp|Q9NWW5|CLN6_HUMAN tr|H3BNF1|H3BNF1_HUMAN tr|H3BRN7|H3BRN7_HUMAN tr|H3BTY4|H3BTY4_HUMAN tr|H3BUT1|H3BUT1_HUMAN tr|H3BUV4|H3BUV4_HUMAN	0.9917	Ceroid-lipofuscinosis neuronal protein 6 OS=Homo sapiens GN=CLN6 PE=1 SV=1;Isoform of Q9NWW5, Ceroid-lipofuscinosis neuronal protein 6 OS=Homo sapiens GN=CLN6 PE=1 SV=1;Uncharacterized protein OS=Homo sapiens PE=4 SV=1;Isoform of Q9NWW5, Ceroid-lipofuscinosis neuronal protein 6 OS=Homo sapiens GN=CLN6 PE=1 SV=1;Isoform of Q9NWW5, Ceroid-lipofuscinosis neuronal 6 late infantile variant isoform 5 O…	22.8	2	0.02	QHLGATGGPGAQLGASFLQAR
994	sp|Q9NWB6-2|ARGL1_HUMAN sp|Q9NWB6-3|ARGL1_HUMAN sp|Q9NWB6|ARGL1_HUMAN	0.9917	Isoform of Q9NWB6, Isoform 2 of Arginine and glutamate-rich protein 1 OS=Homo sapiens GN=ARGLU1;Isoform of Q9NWB6, Isoform 3 of Arginine and glutamate-rich protein 1 OS=Homo sapiens GN=ARGLU1;Arginine and glutamate-rich protein 1 OS=Homo sapiens GN=ARGLU1 PE=1 SV=1	8.1	2	0.02	QLLEELER+RVEELVAK
984	sp|Q99871-2|HAUS7_HUMAN sp|Q99871-3|HAUS7_HUMAN sp|Q99871|HAUS7_HUMAN tr|H7BZF8|H7BZF8_HUMAN	0.9917	Isoform of Q99871, Isoform 2 of HAUS augmin-like complex subunit 7 OS=Homo sapiens GN=HAUS7;Isoform of Q99871, Isoform 3 of HAUS augmin-like complex subunit 7 OS=Homo sapiens GN=HAUS7;HAUS augmin-like complex subunit 7 OS=Homo sapiens GN=HAUS7 PE=1 SV=3;Isoform of Q99871, HAUS augmin-like complex subunit 7 (Fragment) OS=Homo sapiens GN=HAUS7 PE=1 SV=1	11.4	2	0.02	TEYFAQHEQGAAAGAADISTLDQK
978	sp|Q7Z5L7-2|PODN_HUMAN sp|Q7Z5L7-3|PODN_HUMAN sp|Q7Z5L7-4|PODN_HUMAN sp|Q7Z5L7|PODN_HUMAN	0.9917	Isoform of Q7Z5L7, Isoform 2 of Podocan OS=Homo sapiens GN=PODN;Isoform of Q7Z5L7, Isoform 3 of Podocan OS=Homo sapiens GN=PODN;Isoform of Q7Z5L7, Isoform 4 of Podocan OS=Homo sapiens GN=PODN;Podocan OS=Homo sapiens GN=PODN PE=1 SV=2	4.0	2	0.02	VLLLLLLLPPQLHLGPVLAVR
977	sp|Q7Z4Q2|HEAT3_HUMAN	0.9917	HEAT repeat-containing protein 3 OS=Homo sapiens GN=HEATR3 PE=1 SV=2	1.9	2	0.02	LGPLLLDPSLAVR
964	sp|Q4VCS5-2|AMOT_HUMAN sp|Q4VCS5|AMOT_HUMAN tr|A6NP16|A6NP16_HUMAN tr|E7ERM3|E7ERM3_HUMAN	0.9917	Isoform of Q4VCS5, Isoform 2 of Angiomotin OS=Homo sapiens GN=AMOT;Angiomotin OS=Homo sapiens GN=AMOT PE=1 SV=1;Isoform of Q4VCS5, Angiomotin OS=Homo sapiens GN=AMOT PE=1 SV=1;Isoform of Q4VCS5, Angiomotin OS=Homo sapiens GN=AMOT PE=1 SV=1	3.4	2	0.02	DTTVISHSPNTSYDTALEAR
954	sp|Q14699|RFTN1_HUMAN tr|G3XAJ6|G3XAJ6_HUMAN	0.9917	Raftlin OS=Homo sapiens GN=RFTN1 PE=1 SV=4;Isoform of Q14699, Raft-linking protein, isoform CRA_c OS=Homo sapiens GN=RFTN1 PE=1 SV=1	3.7	2	0.02	TLDGPESNPLEVHEEPLSGK
946	sp|P80723-2|BASP1_HUMAN sp|P80723|BASP1_HUMAN	0.9917	Isoform of P80723, Isoform 2 of Brain acid soluble protein 1 OS=Homo sapiens GN=BASP1;Brain acid soluble protein 1 OS=Homo sapiens GN=BASP1 PE=1 SV=2	16.2	2	0.02	AQGPAASAEEPKPVEAPAANSDQTVTVK
943	sp|P60866-2|RS20_HUMAN sp|P60866|RS20_HUMAN tr|E5RIP1|E5RIP1_HUMAN tr|E5RJX2|E5RJX2_HUMAN	0.9917	Isoform of P60866, Isoform 2 of 40S ribosomal protein S20 OS=Homo sapiens GN=RPS20;40S ribosomal protein S20 OS=Homo sapiens GN=RPS20 PE=1 SV=1;Isoform of P60866, 40S ribosomal protein S20 OS=Homo sapiens GN=RPS20 PE=1 SV=1;Isoform of P60866, 40S ribosomal protein S20 OS=Homo sapiens GN=RPS20 PE=1 SV=1	23.9	2	0.02	TPVEPEVAIHR
942	sp|P60604-2|UB2G2_HUMAN sp|P60604|UB2G2_HUMAN	0.9917	Isoform of P60604, Isoform 2 of Ubiquitin-conjugating enzyme E2 G2 OS=Homo sapiens GN=UBE2G2;Ubiquitin-conjugating enzyme E2 G2 OS=Homo sapiens GN=UBE2G2 PE=1 SV=1	17.5	2	0.02	ILLSVVSMLAEPNDESGANVDASK
931	sp|P34995|PE2R1_HUMAN	0.9917	Prostaglandin E2 receptor EP1 subtype OS=Homo sapiens GN=PTGER1 PE=2 SV=3	6.2	2	0.02	ARLALAAVAAVALAVALLPLARVGR
929	sp|P17302|CXA1_HUMAN	0.9917	Gap junction alpha-1 protein OS=Homo sapiens GN=GJA1 PE=1 SV=2	6.8	2	0.02	MGQAGSTISNSHAQPFDFPDDNQNSK
927	sp|P13861-2|KAP2_HUMAN sp|P13861|KAP2_HUMAN tr|H7C1L0|H7C1L0_HUMAN	0.9917	Isoform of P13861, Isoform 2 of cAMP-dependent protein kinase type II-alpha regulatory subunit OS=Homo sapiens GN=PRKAR2A;cAMP-dependent protein kinase type II-alpha regulatory subunit OS=Homo sapiens GN=PRKAR2A PE=1 SV=2;Isoform of P13861, cAMP-dependent protein kinase type II-alpha regulatory subunit (Fragment) OS=Homo sapiens GN=PRKAR2A PE=1 SV=1	10.0	2	0.02	ADEHVIDQGDDGDNFYVIER
924	sp|O95684-2|FR1OP_HUMAN sp|O95684-3|FR1OP_HUMAN sp|O95684|FR1OP_HUMAN tr|A0A087WV25|A0A087WV25_HUMAN	0.9917	Isoform of O95684, Isoform 2 of FGFR1 oncogene partner OS=Homo sapiens GN=FGFR1OP;Isoform of O95684, Isoform 3 of FGFR1 oncogene partner OS=Homo sapiens GN=FGFR1OP;FGFR1 oncogene partner OS=Homo sapiens GN=FGFR1OP PE=1 SV=1;Isoform of O95684, FGFR1 oncogene partner OS=Homo sapiens GN=FGFR1OP PE=1 SV=1	16.1	2	0.02	IGSLGLGTGEDDDYVDDFNSTSHR
1026	sp|Q969V5|MUL1_HUMAN	0.9909	Mitochondrial ubiquitin ligase activator of NFKB 1 OS=Homo sapiens GN=MUL1 PE=1 SV=1	5.1	2	0.02	VLKPLDSVDLGLETVYEK
1025	sp|Q969F2|NKD2_HUMAN	0.9909	Protein naked cuticle homolog 2 OS=Homo sapiens GN=NKD2 PE=1 SV=1	3.8	2	0.02	SQVLVEHVVPASEPAAR
1024	sp|Q8WXE9-3|STON2_HUMAN sp|Q8WXE9|STON2_HUMAN	0.9909	Isoform of Q8WXE9, Isoform 2 of Stonin-2 OS=Homo sapiens GN=STON2;Stonin-2 OS=Homo sapiens GN=STON2 PE=1 SV=1	1.0	2	0.02	LGLNDILVK
1021	sp|Q15477|SKIV2_HUMAN tr|H7C5N0|H7C5N0_HUMAN	0.9909	Helicase SKI2W OS=Homo sapiens GN=SKIV2L PE=1 SV=3;Isoform of Q15477, Helicase SKI2W (Fragment) OS=Homo sapiens GN=SKIV2L PE=1 SV=1	10.9	2	0.02	GPATAEVPYPDDLVGFK
1014	sp|P62750|RL23A_HUMAN tr|A8MUS3|A8MUS3_HUMAN tr|H7BY10|H7BY10_HUMAN tr|K7EJV9|K7EJV9_HUMAN tr|K7EMA7|K7EMA7_HUMAN tr|K7ERT8|K7ERT8_HUMAN	0.9909	60S ribosomal protein L23a OS=Homo sapiens GN=RPL23A PE=1 SV=1;Isoform of P62750, 60S ribosomal protein L23a OS=Homo sapiens GN=RPL23A PE=1 SV=1;Isoform of P62750, 60S ribosomal protein L23a (Fragment) OS=Homo sapiens GN=RPL23A PE=1 SV=1;Isoform of P62750, 60S ribosomal protein L23a (Fragment) OS=Homo sapiens GN=RPL23A PE=1 SV=1;Isoform of P62750, 60S ribosomal protein L23a OS=Homo sapiens GN=RPL…	18.6	2	0.02	LAPDYDALDVANK
1009	sp|P13378-2|HXD8_HUMAN sp|P13378|HXD8_HUMAN tr|A0A0A0MTF4|A0A0A0MTF4_HUMAN	0.9909	Isoform of P13378, Isoform 2 of Homeobox protein Hox-D8 OS=Homo sapiens GN=HOXD8;Homeobox protein Hox-D8 OS=Homo sapiens GN=HOXD8 PE=2 SV=2;Isoform of P13378, Homeobox protein Hox-D8 OS=Homo sapiens GN=HOXD8 PE=1 SV=1	6.5	2	0.02	MSSYFVNPLYSK
1007	sp|P01034|CYTC_HUMAN	0.9909	Cystatin-C OS=Homo sapiens GN=CST3 PE=1 SV=1	11.0	2	0.02	LVGGPMDASVEEEGVR
1005	sp|O75694-2|NU155_HUMAN sp|O75694|NU155_HUMAN tr|E9PF10|E9PF10_HUMAN	0.9909	Isoform of O75694, Isoform 2 of Nuclear pore complex protein Nup155 OS=Homo sapiens GN=NUP155;Nuclear pore complex protein Nup155 OS=Homo sapiens GN=NUP155 PE=1 SV=1;Isoform of O75694, Nuclear pore complex protein Nup155 OS=Homo sapiens GN=NUP155 PE=1 SV=1	1.4	2	0.02	VASVSQNAIVSAAGNIAR
1058	tr|A2AAY8|A2AAY8_HUMAN tr|A2AAZ0|A2AAZ0_HUMAN tr|Q5SU54|Q5SU54_HUMAN tr|Q5Y7D6|Q5Y7D6_HUMAN	0.9901	Isoform of P01920, HLA class II histocompatibility antigen, DQ beta 1 chain OS=Homo sapiens GN=HLA-DQB1 PE=1 SV=1;Isoform of P01920, HLA class II histocompatibility antigen, DQ beta 1 chain OS=Homo sapiens GN=HLA-DQB1 PE=1 SV=1;Isoform of P01920, HLA class II histocompatibility antigen, DQ beta 1 chain OS=Homo sapiens GN=HLA-DQB1 PE=1 SV=1;Isoform of P01920, HLA class II histocompatibility antige…	11.9	2	0.02	NDQEETAGVVSTPLIR
1054	sp|Q9UJ14-5|GGT7_HUMAN sp|Q9UJ14|GGT7_HUMAN tr|A2A2G5|A2A2G5_HUMAN	0.9901	Isoform of Q9UJ14, Isoform 3 of Gamma-glutamyltransferase 7 OS=Homo sapiens GN=GGT7;Gamma-glutamyltransferase 7 OS=Homo sapiens GN=GGT7 PE=1 SV=2;Isoform of Q9UJ14, Gamma-glutamyltransferase 7 (Fragment) OS=Homo sapiens GN=GGT7 PE=1 SV=7	6.4	2	0.02	LPEDEPAPAAPLR
1041	sp|P37268-2|FDFT_HUMAN sp|P37268-3|FDFT_HUMAN sp|P37268-4|FDFT_HUMAN sp|P37268-5|FDFT_HUMAN sp|P37268|FDFT_HUMAN tr|E9PNM1|E9PNM1_HUMAN	0.9901	Isoform of P37268, Isoform 2 of Squalene synthase OS=Homo sapiens GN=FDFT1;Isoform of P37268, Isoform 3 of Squalene synthase OS=Homo sapiens GN=FDFT1;Isoform of P37268, Isoform 4 of Squalene synthase OS=Homo sapiens GN=FDFT1;Isoform of P37268, Isoform 5 of Squalene synthase OS=Homo sapiens GN=FDFT1;Squalene synthase OS=Homo sapiens GN=FDFT1 PE=1 SV=1;Isoform of P37268, Squalene synthase OS=Homo s…	5.9	2	0.02	LFSASEFEDPLVGEDTER
1070	tr|A0A0U1RRL7|A0A0U1RRL7_HUMAN	0.9893	Protein MMP24-AS1 OS=Homo sapiens GN=MMP24-AS1 PE=4 SV=1	36.6	2	0.02	GAPEPAQTQPQPQPQPAAPEGPEQPR
1071a	sp|P05067-10|A4_HUMAN sp|P05067-11|A4_HUMAN sp|P05067-3|A4_HUMAN sp|P05067-4|A4_HUMAN sp|P05067-5|A4_HUMAN sp|P05067-6|A4_HUMAN sp|P05067-7|A4_HUMAN sp|P05067-8|A4_HUMAN sp|P05067-9|A4_HUMAN sp|P05067|A4_HUMAN tr|A0A0A0MRG2|A0A0A0MRG2_HUMAN tr|E9PG40|E9PG40_HUMAN	0.9884	Isoform of P05067, Isoform APP639 of Amyloid beta A4 protein OS=Homo sapiens GN=APP;Isoform of P05067, Isoform 11 of Amyloid beta A4 protein OS=Homo sapiens GN=APP;Isoform of P05067, Isoform L-APP677 of Amyloid beta A4 protein OS=Homo sapiens GN=APP;Isoform of P05067, Isoform APP695 of Amyloid beta A4 protein OS=Homo sapiens GN=APP;Isoform of P05067, Isoform L-APP696 of Amyloid beta A4 protein OS…	4.4	2	0.02	LVFFAEDVGSNK+YLETPGDENEHAHFQK
1079a	sp|Q16763|UBE2S_HUMAN tr|K7EPJ1|K7EPJ1_HUMAN	0.9874	Ubiquitin-conjugating enzyme E2 S OS=Homo sapiens GN=UBE2S PE=1 SV=2;Isoform of Q16763, Ubiquitin-conjugating enzyme E2 S (Fragment) OS=Homo sapiens GN=UBE2S PE=1 SV=1	14.2	2	0.02	EVTTLTADPPDGIK+LLTEIHGGAGGPSGR
1094	sp|O14974-2|MYPT1_HUMAN sp|O14974-3|MYPT1_HUMAN sp|O14974-4|MYPT1_HUMAN sp|O14974-5|MYPT1_HUMAN sp|O14974|MYPT1_HUMAN tr|F8VZN8|F8VZN8_HUMAN tr|H0YHI8|H0YHI8_HUMAN tr|H0YIS4|H0YIS4_HUMAN	0.9860	Isoform of O14974, Isoform 2 of Protein phosphatase 1 regulatory subunit 12A OS=Homo sapiens GN=PPP1R12A;Isoform of O14974, Isoform 3 of Protein phosphatase 1 regulatory subunit 12A OS=Homo sapiens GN=PPP1R12A;Isoform of O14974, Isoform 4 of Protein phosphatase 1 regulatory subunit 12A OS=Homo sapiens GN=PPP1R12A;Isoform of O14974, Isoform 5 of Protein phosphatase 1 regulatory subunit 12A OS=Homo…	1.6	2	0.01	STQGVTLTDLQEAEK
570c	sp|P46531|NOTC1_HUMAN	0.9856	Neurogenic locus notch homolog protein 1 OS=Homo sapiens GN=NOTCH1 PE=1 SV=4	1.1	2	0.02	LLDEYNLVR+LLPALAAR+TGETALHLAAR
1114	sp|Q9BPX5|ARP5L_HUMAN	0.9828	Actin-related protein 2/3 complex subunit 5-like protein OS=Homo sapiens GN=ARPC5L PE=1 SV=1	7.8	2	0.02	ALAVGGLGSIIR
460c	sp|P08237-2|PFKAM_HUMAN sp|P08237-3|PFKAM_HUMAN sp|P08237|PFKAM_HUMAN	0.9820	Isoform of P08237, Isoform 2 of ATP-dependent 6-phosphofructokinase, muscle type OS=Homo sapiens GN=PFKM;Isoform of P08237, Isoform 3 of ATP-dependent 6-phosphofructokinase, muscle type OS=Homo sapiens GN=PFKM;ATP-dependent 6-phosphofructokinase, muscle type OS=Homo sapiens GN=PFKM PE=1 SV=2	2.7	2	0.01	ALVFQPVAELK+TFVLEVMGR
235b	tr|H7C3M7|H7C3M7_HUMAN	0.9820	Isoform of O94887, FERM, RhoGEF and pleckstrin domain-containing protein 2 (Fragment) OS=Homo sapiens GN=FARP2 PE=1 SV=2	8.1	2	0.01	LLGPSETSSLR+TPASPSSANAFYSLSPSTLVPSGLPEFK
1004a	sp|Q9BRJ6|CG050_HUMAN tr|C9JQV0|C9JQV0_HUMAN	0.9819	Uncharacterized protein C7orf50 OS=Homo sapiens GN=C7orf50 PE=1 SV=1;Isoform of Q9BRJ6, Uncharacterized protein C7orf50 (Fragment) OS=Homo sapiens GN=C7orf50 PE=1 SV=1	10.9	2	0.02	GEAVLRPGLDAEPELSPEEQR
1126	sp|Q6ZNB6-2|NFXL1_HUMAN sp|Q6ZNB6|NFXL1_HUMAN	0.9804	Isoform of Q6ZNB6, Isoform 2 of NF-X1-type zinc finger protein NFXL1 OS=Homo sapiens GN=NFXL1;NF-X1-type zinc finger protein NFXL1 OS=Homo sapiens GN=NFXL1 PE=1 SV=2	3.3	2	0.02	GSVGAVPSGTSPGGVATTAAAGSR
1129a	sp|P68400|CSK21_HUMAN sp|Q8NEV1|CSK23_HUMAN tr|E7EU96|E7EU96_HUMAN tr|Q5U5J2|Q5U5J2_HUMAN	0.9799	Casein kinase II subunit alpha OS=Homo sapiens GN=CSNK2A1 PE=1 SV=1;Casein kinase II subunit alpha 3 OS=Homo sapiens GN=CSNK2A3 PE=1 SV=2;Isoform of P68400, Casein kinase II subunit alpha OS=Homo sapiens GN=CSNK2A1 PE=1 SV=1;Isoform of P68400, CSNK2A1 protein OS=Homo sapiens GN=CSNK2A1 PE=1 SV=1	5.7	2	0.01	FNDILGR+TPALVFEHVNNTDFK
1133	sp|Q96RL7-2|VP13A_HUMAN sp|Q96RL7-3|VP13A_HUMAN sp|Q96RL7-4|VP13A_HUMAN sp|Q96RL7|VP13A_HUMAN	0.9795	Isoform of Q96RL7, Isoform 2 of Vacuolar protein sorting-associated protein 13A OS=Homo sapiens GN=VPS13A;Isoform of Q96RL7, Isoform 3 of Vacuolar protein sorting-associated protein 13A OS=Homo sapiens GN=VPS13A;Isoform of Q96RL7, Isoform 4 of Vacuolar protein sorting-associated protein 13A OS=Homo sapiens GN=VPS13A;Vacuolar protein sorting-associated protein 13A OS=Homo sapiens GN=VPS13A PE=1 SV…	0.8	2	0.01	IAPTTELVPK+QNGGLIPVHSLNLLLK
1137	sp|P43490|NAMPT_HUMAN tr|A0A0C4DFS8|A0A0C4DFS8_HUMAN	0.9788	Nicotinamide phosphoribosyltransferase OS=Homo sapiens GN=NAMPT PE=1 SV=1;Isoform of P43490, Nicotinamide phosphoribosyltransferase OS=Homo sapiens GN=NAMPT PE=1 SV=1	4.1	2	0.02	YLLETSGNLDGLEYK
1136	sp|O96005-3|CLPT1_HUMAN sp|O96005-4|CLPT1_HUMAN sp|O96005|CLPT1_HUMAN	0.9788	Isoform of O96005, Isoform 2 of Cleft lip and palate transmembrane protein 1 OS=Homo sapiens GN=CLPTM1;Isoform of O96005, Isoform 3 of Cleft lip and palate transmembrane protein 1 OS=Homo sapiens GN=CLPTM1;Cleft lip and palate transmembrane protein 1 OS=Homo sapiens GN=CLPTM1 PE=1 SV=1	5.6	2	0.01	EEASTSLPTKPTQGASSASEPQEAPPKPAEDK
1140a	sp|Q9BV44|THUM3_HUMAN tr|H7C0R6|H7C0R6_HUMAN	0.9772	THUMP domain-containing protein 3 OS=Homo sapiens GN=THUMPD3 PE=1 SV=1;Isoform of Q9BV44, THUMP domain-containing protein 3 (Fragment) OS=Homo sapiens GN=THUMPD3 PE=1 SV=1	9.5	2	0.02	AANNIASLLTK+DFGGAVQDYFK
1151a	sp|Q9Y2R9|RT07_HUMAN tr|J3QLS3|J3QLS3_HUMAN tr|J3QQS1|J3QQS1_HUMAN	0.9742	28S ribosomal protein S7, mitochondrial OS=Homo sapiens GN=MRPS7 PE=1 SV=2;Isoform of Q9Y2R9, 28S ribosomal protein S7, mitochondrial OS=Homo sapiens GN=MRPS7 PE=1 SV=1;Isoform of Q9Y2R9, 28S ribosomal protein S7, mitochondrial (Fragment) OS=Homo sapiens GN=MRPS7 PE=1 SV=1	13.4	2	0.02	FYQVPVPLPDR+TSSVFEDPVISK
1152a	sp|Q5T3F8-2|CSCL2_HUMAN sp|Q5T3F8-3|CSCL2_HUMAN sp|Q5T3F8|CSCL2_HUMAN tr|H3BLW6|H3BLW6_HUMAN	0.9735	Isoform of Q5T3F8, Isoform 2 of CSC1-like protein 2 OS=Homo sapiens GN=TMEM63B;Isoform of Q5T3F8, Isoform 3 of CSC1-like protein 2 OS=Homo sapiens GN=TMEM63B;CSC1-like protein 2 OS=Homo sapiens GN=TMEM63B PE=1 SV=1;Isoform of Q5T3F8, CSC1-like protein 2 (Fragment) OS=Homo sapiens GN=TMEM63B PE=1 SV=1	4.5	2	0.02	LTSVSSSVDFDQR+LYFTNLQSK
1159a	sp|P69849|NOMO3_HUMAN sp|Q15155|NOMO1_HUMAN sp|Q5JPE7-2|NOMO2_HUMAN sp|Q5JPE7-3|NOMO2_HUMAN sp|Q5JPE7|NOMO2_HUMAN tr|A0A087WW46|A0A087WW46_HUMAN tr|A0A087X117|A0A087X117_HUMAN tr|A0A0G2JN29|A0A0G2JN29_HUMAN tr|A0A0G2JP90|A0A0G2JP90_HUMAN tr|J3KN36|J3KN36_HUMAN	0.9709	Nodal modulator 3 OS=Homo sapiens GN=NOMO3 PE=3 SV=2;Nodal modulator 1 OS=Homo sapiens GN=NOMO1 PE=1 SV=5;Isoform of Q5JPE7, Isoform 2 of Nodal modulator 2 OS=Homo sapiens GN=NOMO2;Isoform of Q5JPE7, Isoform 3 of Nodal modulator 2 OS=Homo sapiens GN=NOMO2;Nodal modulator 2 OS=Homo sapiens GN=NOMO2 PE=1 SV=1;Isoform of Q15155, Nodal modulator 1 OS=Homo sapiens GN=NOMO1 PE=1 SV=1;Isoform of Q15155,…	2.7	2	0.01	DGENYVVLLDSTLPR+SSIDSEPALVLGPLK
1167	sp|Q96M94|KLH15_HUMAN	0.9692	Kelch-like protein 15 OS=Homo sapiens GN=KLHL15 PE=1 SV=2	2.2	2	0.02	LLDDFGVNIEGVR
1176	sp|Q8TCT6-2|SPPL3_HUMAN sp|Q8TCT6-3|SPPL3_HUMAN sp|Q8TCT6|SPPL3_HUMAN	0.9653	Isoform of Q8TCT6, Isoform 2 of Signal peptide peptidase-like 3 OS=Homo sapiens GN=SPPL3;Isoform of Q8TCT6, Isoform 3 of Signal peptide peptidase-like 3 OS=Homo sapiens GN=SPPL3;Signal peptide peptidase-like 3 OS=Homo sapiens GN=SPPL3 PE=1 SV=1	8.9	2	0.02	VATQPADNPLDVLSR
1180a	sp|Q9BPZ7-2|SIN1_HUMAN sp|Q9BPZ7-4|SIN1_HUMAN sp|Q9BPZ7|SIN1_HUMAN tr|B1AMA5|B1AMA5_HUMAN tr|E9PGB8|E9PGB8_HUMAN	0.9634	Isoform of Q9BPZ7, Isoform 2 of Target of rapamycin complex 2 subunit MAPKAP1 OS=Homo sapiens GN=MAPKAP1;Isoform of Q9BPZ7, Isoform 4 of Target of rapamycin complex 2 subunit MAPKAP1 OS=Homo sapiens GN=MAPKAP1;Target of rapamycin complex 2 subunit MAPKAP1 OS=Homo sapiens GN=MAPKAP1 PE=1 SV=2;Isoform of Q9BPZ7, Target of rapamycin complex 2 subunit MAPKAP1 (Fragment) OS=Homo sapiens GN=MAPKAP1 PE=…	9.8	2	0.01	FGFSTLALVEK+FTTDVQLGISGDK
1184	sp|P53597|SUCA_HUMAN	0.9630	Succinyl-CoA ligase [ADP/GDP-forming] subunit alpha, mitochondrial OS=Homo sapiens GN=SUCLG1 PE=1 SV=4	6.9	2	0.02	ISALQSAGVVVSMSPAQLGTTIYK
1185	sp|Q9UKN8|TF3C4_HUMAN	0.9628	General transcription factor 3C polypeptide 4 OS=Homo sapiens GN=GTF3C4 PE=1 SV=2	2.6	2	0.01	QLIPIFTDVALK+QVDLIDLVR
1188	sp|Q13523|PRP4B_HUMAN tr|H0YDJ3|H0YDJ3_HUMAN	0.9613	Serine/threonine-protein kinase PRP4 homolog OS=Homo sapiens GN=PRPF4B PE=1 SV=3;Isoform of Q13523, Serine/threonine-protein kinase PRP4 homolog (Fragment) OS=Homo sapiens GN=PRPF4B PE=1 SV=1	4.3	2	0.01	DLLDQILMLDPAKR+VTVMSTINPTK
1193a	sp|Q96G23|CERS2_HUMAN tr|H0YKH6|H0YKH6_HUMAN tr|Q5SZE1|Q5SZE1_HUMAN tr|Q5SZE2|Q5SZE2_HUMAN tr|Q5SZE3|Q5SZE3_HUMAN tr|Q5SZE4|Q5SZE4_HUMAN	0.9577	Ceramide synthase 2 OS=Homo sapiens GN=CERS2 PE=1 SV=1;Isoform of Q96G23, Ceramide synthase 2 (Fragment) OS=Homo sapiens GN=CERS2 PE=1 SV=7;Isoform of Q96G23, Ceramide synthase 2 (Fragment) OS=Homo sapiens GN=CERS2 PE=1 SV=2;Isoform of Q96G23, Ceramide synthase 2 (Fragment) OS=Homo sapiens GN=CERS2 PE=1 SV=7;Isoform of Q96G23, Ceramide synthase 2 (Fragment) OS=Homo sapiens GN=CERS2 PE=1 SV=1;Isof…	19.4	2	0.01	APPNATLEHFYLTSGK+QVEVELLSR
1197	sp|O60725|ICMT_HUMAN	0.9553	Protein-S-isoprenylcysteine O-methyltransferase OS=Homo sapiens GN=ICMT PE=1 SV=1	3.2	2	0.02	VPTGLPFIK
1202	sp|Q9NP81-2|SYSM_HUMAN sp|Q9NP81|SYSM_HUMAN tr|B4DJM9|B4DJM9_HUMAN tr|M0QWZ7|M0QWZ7_HUMAN tr|M0R2C6|M0R2C6_HUMAN	0.9545	Isoform of Q9NP81, Isoform 2 of Serine--tRNA ligase, mitochondrial OS=Homo sapiens GN=SARS2;Serine--tRNA ligase, mitochondrial OS=Homo sapiens GN=SARS2 PE=1 SV=1;Isoform of Q9NP81, Serine--tRNA ligase, mitochondrial OS=Homo sapiens GN=SARS2 PE=1 SV=1;Isoform of Q9NP81, Serine--tRNA ligase, mitochondrial OS=Homo sapiens GN=SARS2 PE=1 SV=1;Uncharacterized protein (Fragment) OS=Homo sapiens PE=3 SV=1	7.6	2	0.02	LPNQTHPDVPVGDESQAR
1201	sp|O94829|IPO13_HUMAN	0.9545	Importin-13 OS=Homo sapiens GN=IPO13 PE=1 SV=3	1.5	2	0.01	LFQAEDSPVDGQGR
1200a	sp|Q8TCU6-3|PREX1_HUMAN sp|Q8TCU6|PREX1_HUMAN	0.9539	Isoform of Q8TCU6, Isoform 3 of Phosphatidylinositol 3,4,5-trisphosphate-dependent Rac exchanger 1 protein OS=Homo sapiens GN=PREX1;Phosphatidylinositol 3,4,5-trisphosphate-dependent Rac exchanger 1 protein OS=Homo sapiens GN=PREX1 PE=1 SV=3	1.2	2	0.01	QLLAALGYR+SINGSLYIFR
1214	sp|Q6P3X3|TTC27_HUMAN	0.9489	Tetratricopeptide repeat protein 27 OS=Homo sapiens GN=TTC27 PE=1 SV=1	3.4	2	0.01	DISQLQIDLTGALGK+NLELNDDTILNDIK
1211a	sp|Q96GS6-2|AB17A_HUMAN sp|Q96GS6|AB17A_HUMAN	0.9485	Isoform of Q96GS6, Isoform 2 of Protein ABHD17A OS=Homo sapiens GN=ABHD17A;Protein ABHD17A OS=Homo sapiens GN=ABHD17A PE=1 SV=1	13.5	2	0.01	FISQELPSQR+LAFLPPEATYSLVPEPEPGPGGAGAAPLGTLR
1220a	tr|F8WC01|F8WC01_HUMAN	0.9441	Isoform of Q8N187, Calcium-responsive transcription factor OS=Homo sapiens GN=CARF PE=4 SV=1	4.5	2	0.01	AVVMECQYGPR+QLSPSYFI
1226a	sp|Q6YHU6-3|THADA_HUMAN sp|Q6YHU6|THADA_HUMAN	0.9411	Isoform of Q6YHU6, Isoform 3 of Thyroid adenoma-associated protein OS=Homo sapiens GN=THADA;Thyroid adenoma-associated protein OS=Homo sapiens GN=THADA PE=1 SV=1	1.7	2	0.01	AAILGFTSPVWAVR+EMQVAALTICHQDLETLK
1230	sp|Q9ULV4-2|COR1C_HUMAN sp|Q9ULV4-3|COR1C_HUMAN sp|Q9ULV4|COR1C_HUMAN tr|B4E3S0|B4E3S0_HUMAN	0.9386	Isoform of Q9ULV4, Isoform 2 of Coronin-1C OS=Homo sapiens GN=CORO1C;Isoform of Q9ULV4, Isoform 3 of Coronin-1C OS=Homo sapiens GN=CORO1C;Coronin-1C OS=Homo sapiens GN=CORO1C PE=1 SV=1;Isoform of Q9ULV4, Coronin OS=Homo sapiens GN=CORO1C PE=1 SV=1	4.3	2	0.02	AIFLADGNVFTTGFSR
1229	sp|P29122-2|PCSK6_HUMAN sp|P29122-3|PCSK6_HUMAN sp|P29122-4|PCSK6_HUMAN sp|P29122-5|PCSK6_HUMAN sp|P29122-6|PCSK6_HUMAN sp|P29122-7|PCSK6_HUMAN sp|P29122-8|PCSK6_HUMAN sp|P29122|PCSK6_HUMAN tr|A0A087WY68|A0A087WY68_HUMAN tr|A0A087WZR0|A0A087WZR0_HUMAN tr|H0Y3Q0|H0Y3Q0_HUMAN tr|H0YKZ4|H0YKZ4_HUMAN tr|H7BXT3|H7BXT3_HUMAN	0.9386	Isoform of P29122, Isoform PACE4A-II of Proprotein convertase subtilisin/kexin type 6 OS=Homo sapiens GN=PCSK6;Isoform of P29122, Isoform PACE4B of Proprotein convertase subtilisin/kexin type 6 OS=Homo sapiens GN=PCSK6;Isoform of P29122, Isoform PACE4C of Proprotein convertase subtilisin/kexin type 6 OS=Homo sapiens GN=PCSK6;Isoform of P29122, Isoform PACE4CS of Proprotein convertase subtilisin/k…	2.7	2	0.02	MLDGDVTDVVEAK
1231	sp|Q96D09|GASP2_HUMAN	0.9379	G-protein coupled receptor-associated sorting protein 2 OS=Homo sapiens GN=GPRASP2 PE=1 SV=1	2.0	2	0.02	ELVNVDAETFPGTQGQK
264d	sp|Q00535|CDK5_HUMAN	0.9362	Cyclin-dependent-like kinase 5 OS=Homo sapiens GN=CDK5 PE=1 SV=3	2.7	2	0.01	IADFGLAR+SFLFQLLK
1240	sp|Q9UI26-2|IPO11_HUMAN sp|Q9UI26|IPO11_HUMAN tr|F8WDV0|F8WDV0_HUMAN	0.9278	Isoform of Q9UI26, Isoform 2 of Importin-11 OS=Homo sapiens GN=IPO11;Importin-11 OS=Homo sapiens GN=IPO11 PE=1 SV=1;Isoform of Q9UI26, Importin-11 OS=Homo sapiens GN=IPO11 PE=1 SV=1	2.5	2	0.01	LTVDDFEFR+NQLLPELQVIHNR
435b	sp|P18085|ARF4_HUMAN tr|C9JPM4|C9JPM4_HUMAN	0.9194	ADP-ribosylation factor 4 OS=Homo sapiens GN=ARF4 PE=1 SV=3;Isoform of P18085, ADP-ribosylation factor 4 (Fragment) OS=Homo sapiens GN=ARF4 PE=1 SV=1	24.4	2	0.01	IQEVADELQK+LGEIVTTIPTIGFNVETVEYK
1254a	sp|O75179-2|ANR17_HUMAN sp|O75179-6|ANR17_HUMAN sp|O75179-7|ANR17_HUMAN sp|O75179|ANR17_HUMAN tr|H0YM23|H0YM23_HUMAN	0.9133	Isoform of O75179, Isoform 2 of Ankyrin repeat domain-containing protein 17 OS=Homo sapiens GN=ANKRD17;Isoform of O75179, Isoform 6 of Ankyrin repeat domain-containing protein 17 OS=Homo sapiens GN=ANKRD17;Isoform of O75179, Isoform 7 of Ankyrin repeat domain-containing protein 17 OS=Homo sapiens GN=ANKRD17;Ankyrin repeat domain-containing protein 17 OS=Homo sapiens GN=ANKRD17 PE=1 SV=3;Isoform o…	1.4	2	0.01	APSPAPSSVPLGSEKPSNVSQDR+NNTITTTSSKR
873	sp|Q16643-2|DREB_HUMAN sp|Q16643-3|DREB_HUMAN sp|Q16643|DREB_HUMAN tr|D6R9Q9|D6R9Q9_HUMAN	0.9984	Isoform of Q16643, Isoform 2 of Drebrin OS=Homo sapiens GN=DBN1;Isoform of Q16643, Isoform 3 of Drebrin OS=Homo sapiens GN=DBN1;Drebrin OS=Homo sapiens GN=DBN1 PE=1 SV=4;Isoform of Q16643, Drebrin OS=Homo sapiens GN=DBN1 PE=1 SV=1	13.8	1	0.01	ALDEVTSSQPPPLPPPPPPAQETQEPSPILDSEETR+SPSDSSTASTPVAEQIER
885a	sp|Q96SZ6-2|CK5P1_HUMAN sp|Q96SZ6-3|CK5P1_HUMAN sp|Q96SZ6-5|CK5P1_HUMAN sp|Q96SZ6-6|CK5P1_HUMAN sp|Q96SZ6|CK5P1_HUMAN	0.9977	Isoform of Q96SZ6, Isoform 2 of CDK5 regulatory subunit-associated protein 1 OS=Homo sapiens GN=CDK5RAP1;Isoform of Q96SZ6, Isoform 3 of CDK5 regulatory subunit-associated protein 1 OS=Homo sapiens GN=CDK5RAP1;Isoform of Q96SZ6, Isoform 5 of CDK5 regulatory subunit-associated protein 1 OS=Homo sapiens GN=CDK5RAP1;Isoform of Q96SZ6, Isoform 6 of CDK5 regulatory subunit-associated protein 1 OS=Homo…	5.9	1	0.01	DNSEVQFNSAVPTNLSR+MMDELLGR
897	sp|O60942-2|MCE1_HUMAN sp|O60942-3|MCE1_HUMAN sp|O60942-4|MCE1_HUMAN sp|O60942|MCE1_HUMAN	0.9957	Isoform of O60942, Isoform 2 of mRNA-capping enzyme OS=Homo sapiens GN=RNGTT;Isoform of O60942, Isoform 3 of mRNA-capping enzyme OS=Homo sapiens GN=RNGTT;Isoform of O60942, Isoform 4 of mRNA-capping enzyme OS=Homo sapiens GN=RNGTT;mRNA-capping enzyme OS=Homo sapiens GN=RNGTT PE=1 SV=1	5.9	1	0.01	DNSVFHVSNLEFPFR+LGAIFLEGVTVK
912	sp|O15198-2|SMAD9_HUMAN sp|O15198|SMAD9_HUMAN sp|P84022-2|SMAD3_HUMAN sp|P84022-3|SMAD3_HUMAN sp|P84022|SMAD3_HUMAN sp|Q15796-2|SMAD2_HUMAN sp|Q15796|SMAD2_HUMAN tr|B7Z5N5|B7Z5N5_HUMAN tr|H0YL71|H0YL71_HUMAN tr|H0YMP2|H0YMP2_HUMAN tr|H3BP09|H3BP09_HUMAN tr|H3BVD1|H3BVD1_HUMAN tr|K7EJX0|K7EJX0_HUMAN	0.9917	Isoform of O15198, Isoform B of Mothers against decapentaplegic homolog 9 OS=Homo sapiens GN=SMAD9;Mothers against decapentaplegic homolog 9 OS=Homo sapiens GN=SMAD9 PE=1 SV=1;Isoform of P84022, Isoform 2 of Mothers against decapentaplegic homolog 3 OS=Homo sapiens GN=SMAD3;Isoform of P84022, Isoform 3 of Mothers against decapentaplegic homolog 3 OS=Homo sapiens GN=SMAD3;Mothers against decapenta…	4.1	1	0.01	VETPVLPPVLVPR
911	sp|O15127|SCAM2_HUMAN tr|H3BN93|H3BN93_HUMAN tr|H3BPL9|H3BPL9_HUMAN tr|H3BUB6|H3BUB6_HUMAN tr|H3BV04|H3BV04_HUMAN	0.9917	Secretory carrier-associated membrane protein 2 OS=Homo sapiens GN=SCAMP2 PE=1 SV=2;Isoform of O15127, Secretory carrier-associated membrane protein 2 OS=Homo sapiens GN=SCAMP2 PE=1 SV=1;Isoform of O15127, Secretory carrier-associated membrane protein 2 (Fragment) OS=Homo sapiens GN=SCAMP2 PE=1 SV=1;Isoform of O15127, Secretory carrier-associated membrane protein 2 (Fragment) OS=Homo sapiens GN=S…	6.2	1	0.01	ELQNTVANLHVR
909	sp|O14773-2|TPP1_HUMAN sp|O14773|TPP1_HUMAN tr|A0A0C4DGZ9|A0A0C4DGZ9_HUMAN	0.9917	Isoform of O14773, Isoform 2 of Tripeptidyl-peptidase 1 OS=Homo sapiens GN=TPP1;Tripeptidyl-peptidase 1 OS=Homo sapiens GN=TPP1 PE=1 SV=2;Isoform of O14773, Tripeptidyl-peptidase 1 OS=Homo sapiens GN=TPP1 PE=1 SV=1	4.4	1	0.01	LYQQHGAGLFDVTR
908	sp|O00303|EIF3F_HUMAN tr|H0YDT6|H0YDT6_HUMAN	0.9917	Eukaryotic translation initiation factor 3 subunit F OS=Homo sapiens GN=EIF3F PE=1 SV=1;Isoform of O00303, Eukaryotic translation initiation factor 3 subunit F (Fragment) OS=Homo sapiens GN=EIF3F PE=1 SV=1	17.0	1	0.01	VIGLSSDLQQVGGASAR
907	sp|O00170|AIP_HUMAN	0.9917	AH receptor-interacting protein OS=Homo sapiens GN=AIP PE=1 SV=2	4.2	1	0.01	VLELDPALAPVVSR
905	sp|B7ZAQ6-2|GPHRA_HUMAN sp|B7ZAQ6-3|GPHRA_HUMAN sp|B7ZAQ6|GPHRA_HUMAN sp|P0CG08|GPHRB_HUMAN tr|A0A087WW78|A0A087WW78_HUMAN tr|A0A087WW82|A0A087WW82_HUMAN tr|E9PKY3|E9PKY3_HUMAN tr|U3KPV2|U3KPV2_HUMAN	0.9917	Isoform of B7ZAQ6, Isoform 2 of Golgi pH regulator A OS=Homo sapiens GN=GPR89A;Isoform of B7ZAQ6, Isoform 3 of Golgi pH regulator A OS=Homo sapiens GN=GPR89A;Golgi pH regulator A OS=Homo sapiens GN=GPR89A PE=1 SV=2;Golgi pH regulator B OS=Homo sapiens GN=GPR89B PE=1 SV=1;Isoform of P0CG08, Golgi pH regulator B (Fragment) OS=Homo sapiens GN=GPR89B PE=4 SV=1;Isoform of P0CG08, Golgi pH regulator B …	12.9	1	0.01	NVTDTDILALER
904	sp|B5ME19|EIFCL_HUMAN sp|Q99613-2|EIF3C_HUMAN sp|Q99613|EIF3C_HUMAN	0.9917	Eukaryotic translation initiation factor 3 subunit C-like protein OS=Homo sapiens GN=EIF3CL PE=3 SV=1;Isoform of Q99613, Isoform 2 of Eukaryotic translation initiation factor 3 subunit C OS=Homo sapiens GN=EIF3C;Eukaryotic translation initiation factor 3 subunit C OS=Homo sapiens GN=EIF3C PE=1 SV=1	3.9	1	0.01	SEQDQAENEGEDSAVLMER+TEPTAQQNLALQLAEK
1003	tr|K7EK87|K7EK87_HUMAN	0.9917	Isoform of Q92692, Nectin-2 (Fragment) OS=Homo sapiens GN=PVRL2 PE=4 SV=1	21.4	1	0.01	CWEMGTPSSGHQ
1000	sp|Q9ULF5-2|S39AA_HUMAN sp|Q9ULF5|S39AA_HUMAN	0.9917	Isoform of Q9ULF5, Isoform 2 of Zinc transporter ZIP10 OS=Homo sapiens GN=SLC39A10;Zinc transporter ZIP10 OS=Homo sapiens GN=SLC39A10 PE=1 SV=2	4.7	1	0.01	LNETELTDLEGQQESPPK
998	sp|Q9UI30-2|TR112_HUMAN sp|Q9UI30|TR112_HUMAN tr|F5GX77|F5GX77_HUMAN tr|F5GYQ2|F5GYQ2_HUMAN	0.9917	Isoform of Q9UI30, Isoform 2 of Multifunctional methyltransferase subunit TRM112-like protein OS=Homo sapiens GN=TRMT112;Multifunctional methyltransferase subunit TRM112-like protein OS=Homo sapiens GN=TRMT112 PE=1 SV=1;Isoform of Q9UI30, Multifunctional methyltransferase subunit TRM112-like protein OS=Homo sapiens GN=TRMT112 PE=1 SV=1;Isoform of Q9UI30, Multifunctional methyltransferase subunit …	17.3	1	0.01	GPVEGYEENEEFLR
997	sp|Q9UEW8-2|STK39_HUMAN sp|Q9UEW8|STK39_HUMAN	0.9917	Isoform of Q9UEW8, Isoform 2 of STE20/SPS1-related proline-alanine-rich protein kinase OS=Homo sapiens GN=STK39;STE20/SPS1-related proline-alanine-rich protein kinase OS=Homo sapiens GN=STK39 PE=1 SV=3	2.1	1	0.01	EVLEGLDYLHR
996	sp|Q9NZ45|CISD1_HUMAN	0.9917	CDGSH iron-sulfur domain-containing protein 1 OS=Homo sapiens GN=CISD1 PE=1 SV=1	12.0	1	0.01	IVHAFDMEDLGDK
993	sp|Q9NW81-2|AT5SL_HUMAN sp|Q9NW81-3|AT5SL_HUMAN sp|Q9NW81-4|AT5SL_HUMAN sp|Q9NW81-5|AT5SL_HUMAN sp|Q9NW81-6|AT5SL_HUMAN sp|Q9NW81|AT5SL_HUMAN tr|B4DFT4|B4DFT4_HUMAN tr|K7EIV4|K7EIV4_HUMAN tr|K7ESN5|K7ESN5_HUMAN tr|M0QZC4|M0QZC4_HUMAN tr|M0R078|M0R078_HUMAN	0.9917	Isoform of Q9NW81, Isoform 2 of ATP synthase subunit s-like protein OS=Homo sapiens GN=ATP5SL;Isoform of Q9NW81, Isoform 3 of ATP synthase subunit s-like protein OS=Homo sapiens GN=ATP5SL;Isoform of Q9NW81, Isoform 4 of ATP synthase subunit s-like protein OS=Homo sapiens GN=ATP5SL;Isoform of Q9NW81, Isoform 5 of ATP synthase subunit s-like protein OS=Homo sapiens GN=ATP5SL;Isoform of Q9NW81, Isof…	7.6	1	0.01	LGAAVAPEGNQK
992	sp|Q9NVA4|T184C_HUMAN	0.9917	Transmembrane protein 184C OS=Homo sapiens GN=TMEM184C PE=2 SV=2	3.0	1	0.01	ISDEILSDTIGEK
991	sp|Q9NV92|NFIP2_HUMAN	0.9917	NEDD4 family-interacting protein 2 OS=Homo sapiens GN=NDFIP2 PE=1 SV=2	7.1	1	0.01	GPAATTSSTGVAVGAEHGEDSLSR
990	sp|Q9H2V7-2|SPNS1_HUMAN sp|Q9H2V7-3|SPNS1_HUMAN sp|Q9H2V7-5|SPNS1_HUMAN sp|Q9H2V7|SPNS1_HUMAN tr|H3BMF4|H3BMF4_HUMAN tr|H3BPQ9|H3BPQ9_HUMAN tr|H3BR82|H3BR82_HUMAN tr|H3BT44|H3BT44_HUMAN	0.9917	Isoform of Q9H2V7, Isoform 2 of Protein spinster homolog 1 OS=Homo sapiens GN=SPNS1;Isoform of Q9H2V7, Isoform 3 of Protein spinster homolog 1 OS=Homo sapiens GN=SPNS1;Isoform of Q9H2V7, Isoform 5 of Protein spinster homolog 1 OS=Homo sapiens GN=SPNS1;Protein spinster homolog 1 OS=Homo sapiens GN=SPNS1 PE=1 SV=1;Isoform of Q9H2V7, Protein spinster homolog 1 OS=Homo sapiens GN=SPNS1 PE=1 SV=1;Isof…	6.1	1	0.01	SEEPEVPDQEGLQR
989	sp|Q9H0U9|TSYL1_HUMAN	0.9917	Testis-specific Y-encoded-like protein 1 OS=Homo sapiens GN=TSPYL1 PE=1 SV=3	3.9	1	0.01	SASELTAGAEAEAEEVK
988	sp|Q9H0E2|TOLIP_HUMAN tr|E9PNS3|E9PNS3_HUMAN tr|F2Z2Y8|F2Z2Y8_HUMAN	0.9917	Toll-interacting protein OS=Homo sapiens GN=TOLLIP PE=1 SV=1;Isoform of Q9H0E2, Toll-interacting protein OS=Homo sapiens GN=TOLLIP PE=1 SV=1;Isoform of Q9H0E2, Toll-interacting protein OS=Homo sapiens GN=TOLLIP PE=1 SV=1	17.5	1	0.01	GPVYIGELPQDFLR
987	sp|Q9BZK7|TBL1R_HUMAN tr|A0A0D9SF25|A0A0D9SF25_HUMAN tr|A0A0D9SF63|A0A0D9SF63_HUMAN tr|C9IYU9|C9IYU9_HUMAN tr|C9JBN1|C9JBN1_HUMAN tr|C9JCK0|C9JCK0_HUMAN tr|C9JLJ1|C9JLJ1_HUMAN tr|F8W9D8|F8W9D8_HUMAN	0.9917	F-box-like/WD repeat-containing protein TBL1XR1 OS=Homo sapiens GN=TBL1XR1 PE=1 SV=1;Isoform of Q9BZK7, F-box-like/WD repeat-containing protein TBL1XR1 (Fragment) OS=Homo sapiens GN=TBL1XR1 PE=1 SV=1;Isoform of Q9BZK7, F-box-like/WD repeat-containing protein TBL1XR1 OS=Homo sapiens GN=TBL1XR1 PE=1 SV=1;Isoform of Q9BZK7, F-box-like/WD repeat-containing protein TBL1XR1 (Fragment) OS=Homo sapiens G…	30.3	1	0.01	LAQQQAAAAAAAAAAASQQGSAK
985	sp|Q9BSJ8-2|ESYT1_HUMAN sp|Q9BSJ8|ESYT1_HUMAN	0.9917	Isoform of Q9BSJ8, Isoform 2 of Extended synaptotagmin-1 OS=Homo sapiens GN=ESYT1;Extended synaptotagmin-1 OS=Homo sapiens GN=ESYT1 PE=1 SV=1	1.4	1	0.01	LLVPLVPDLQDVAQLR
983	sp|Q96R06|SPAG5_HUMAN	0.9917	Sperm-associated antigen 5 OS=Homo sapiens GN=SPAG5 PE=1 SV=2	2.3	1	0.01	SQLAVPHPETQDSSTQTDTSHSGITNK
982	sp|Q8WWM7-2|ATX2L_HUMAN sp|Q8WWM7-3|ATX2L_HUMAN sp|Q8WWM7-4|ATX2L_HUMAN sp|Q8WWM7-5|ATX2L_HUMAN sp|Q8WWM7-6|ATX2L_HUMAN sp|Q8WWM7-8|ATX2L_HUMAN sp|Q8WWM7-9|ATX2L_HUMAN sp|Q8WWM7|ATX2L_HUMAN	0.9917	Isoform of Q8WWM7, Isoform 2 of Ataxin-2-like protein OS=Homo sapiens GN=ATXN2L;Isoform of Q8WWM7, Isoform 3 of Ataxin-2-like protein OS=Homo sapiens GN=ATXN2L;Isoform of Q8WWM7, Isoform 4 of Ataxin-2-like protein OS=Homo sapiens GN=ATXN2L;Isoform of Q8WWM7, Isoform 5 of Ataxin-2-like protein OS=Homo sapiens GN=ATXN2L;Isoform of Q8WWM7, Isoform 6 of Ataxin-2-like protein OS=Homo sapiens GN=ATXN2L…	2.4	1	0.01	TLSSPSNRPSGETSVPPPPAVGR
981	sp|Q8WWI1-2|LMO7_HUMAN sp|Q8WWI1-3|LMO7_HUMAN sp|Q8WWI1-4|LMO7_HUMAN sp|Q8WWI1-5|LMO7_HUMAN sp|Q8WWI1|LMO7_HUMAN tr|A0A0A0MTE2|A0A0A0MTE2_HUMAN tr|E9PMP7|E9PMP7_HUMAN tr|E9PMS6|E9PMS6_HUMAN tr|E9PMT2|E9PMT2_HUMAN tr|F8WD26|F8WD26_HUMAN tr|H0Y424|H0Y424_HUMAN tr|J3KP06|J3KP06_HUMAN	0.9917	Isoform of Q8WWI1, Isoform 2 of LIM domain only protein 7 OS=Homo sapiens GN=LMO7;Isoform of Q8WWI1, Isoform 3 of LIM domain only protein 7 OS=Homo sapiens GN=LMO7;Isoform of Q8WWI1, Isoform 4 of LIM domain only protein 7 OS=Homo sapiens GN=LMO7;Isoform of Q8WWI1, Isoform 5 of LIM domain only protein 7 OS=Homo sapiens GN=LMO7;LIM domain only protein 7 OS=Homo sapiens GN=LMO7 PE=1 SV=3;Isoform of …	1.9	1	0.01	TPNNVVSTPAPSPDASQLASSLSSQK
980	sp|Q8N5K1|CISD2_HUMAN tr|D6RCF4|D6RCF4_HUMAN	0.9917	CDGSH iron-sulfur domain-containing protein 2 OS=Homo sapiens GN=CISD2 PE=1 SV=1;Isoform of Q8N5K1, CDGSH iron-sulfur domain-containing protein 2 OS=Homo sapiens GN=CISD2 PE=1 SV=1	17.8	1	0.01	LLPFLGVLALLGYLAVRPFLPKKK
979	sp|Q86SK9-2|SCD5_HUMAN sp|Q86SK9|SCD5_HUMAN	0.9917	Isoform of Q86SK9, Isoform 2 of Stearoyl-CoA desaturase 5 OS=Homo sapiens GN=SCD5;Stearoyl-CoA desaturase 5 OS=Homo sapiens GN=SCD5 PE=1 SV=2	5.1	1	0.01	LDVTDLLADPVVR
976	sp|Q7L0Q8-2|RHOU_HUMAN sp|Q7L0Q8|RHOU_HUMAN	0.9917	Isoform of Q7L0Q8, Isoform 2 of Rho-related GTP-binding protein RhoU OS=Homo sapiens GN=RHOU;Rho-related GTP-binding protein RhoU OS=Homo sapiens GN=RHOU PE=1 SV=1	6.6	1	0.01	APIILVGTQSDLR
975	sp|Q70CQ3|UBP30_HUMAN tr|B3KUS5|B3KUS5_HUMAN	0.9917	Ubiquitin carboxyl-terminal hydrolase 30 OS=Homo sapiens GN=USP30 PE=1 SV=1;Isoform of Q70CQ3, Ubiquitin carboxyl-terminal hydrolase 30 OS=Homo sapiens GN=USP30 PE=1 SV=1	5.3	1	0.01	NPGPTLELQDGPGAPTPVLNQPGAPK
974	sp|Q6UW68|TM205_HUMAN tr|K7ELQ9|K7ELQ9_HUMAN tr|K7EM09|K7EM09_HUMAN tr|K7EPR0|K7EPR0_HUMAN	0.9917	Transmembrane protein 205 OS=Homo sapiens GN=TMEM205 PE=1 SV=1;Isoform of Q6UW68, Transmembrane protein 205 (Fragment) OS=Homo sapiens GN=TMEM205 PE=1 SV=1;Isoform of Q6UW68, Transmembrane protein 205 (Fragment) OS=Homo sapiens GN=TMEM205 PE=1 SV=1;Isoform of Q6UW68, Transmembrane protein 205 OS=Homo sapiens GN=TMEM205 PE=1 SV=1	14.2	1	0.01	GLGGEVPGSHQGPDPYR
973	sp|Q6T4P5-2|PLPR3_HUMAN sp|Q6T4P5-3|PLPR3_HUMAN sp|Q6T4P5-4|PLPR3_HUMAN sp|Q6T4P5|PLPR3_HUMAN	0.9917	Isoform of Q6T4P5, Isoform 2 of Phospholipid phosphatase-related protein type 3 OS=Homo sapiens GN=PLPPR3;Isoform of Q6T4P5, Isoform 3 of Phospholipid phosphatase-related protein type 3 OS=Homo sapiens GN=PLPPR3;Isoform of Q6T4P5, Isoform 4 of Phospholipid phosphatase-related protein type 3 OS=Homo sapiens GN=PLPPR3;Phospholipid phosphatase-related protein type 3 OS=Homo sapiens GN=PLPPR3 PE=2 SV…	7.1	1	0.01	GGAKPPGVSPGSSVSDVDQEEPR
972	sp|Q658P3-2|STEA3_HUMAN sp|Q658P3-3|STEA3_HUMAN sp|Q658P3-4|STEA3_HUMAN sp|Q658P3|STEA3_HUMAN tr|B8ZZX6|B8ZZX6_HUMAN	0.9917	Isoform of Q658P3, Isoform 2 of Metalloreductase STEAP3 OS=Homo sapiens GN=STEAP3;Isoform of Q658P3, Isoform 3 of Metalloreductase STEAP3 OS=Homo sapiens GN=STEAP3;Isoform of Q658P3, Isoform 4 of Metalloreductase STEAP3 OS=Homo sapiens GN=STEAP3;Metalloreductase STEAP3 OS=Homo sapiens GN=STEAP3 PE=1 SV=2;Isoform of Q658P3, Metalloreductase STEAP3 OS=Homo sapiens GN=STEAP3 PE=1 SV=1	3.7	1	0.01	ILVDVSNPTEQEHLQHR
971	sp|Q5VU97|CAHD1_HUMAN tr|A0A0A0MQY7|A0A0A0MQY7_HUMAN	0.9917	VWFA and cache domain-containing protein 1 OS=Homo sapiens GN=CACHD1 PE=2 SV=2;Isoform of Q5VU97, VWFA and cache domain-containing protein 1 OS=Homo sapiens GN=CACHD1 PE=1 SV=1	1.2	1	0.01	DAAQVILSAIDEHDK
970	sp|Q5SZK8-2|FREM2_HUMAN sp|Q5SZK8|FREM2_HUMAN	0.9917	Isoform of Q5SZK8, Isoform 2 of FRAS1-related extracellular matrix protein 2 OS=Homo sapiens GN=FREM2;FRAS1-related extracellular matrix protein 2 OS=Homo sapiens GN=FREM2 PE=1 SV=2	0.9	1	0.01	ALLSPGLAGAAGVPAEEAIVLANR
969	sp|Q5RI15-2|COX20_HUMAN sp|Q5RI15|COX20_HUMAN	0.9917	Isoform of Q5RI15, Isoform 2 of Cytochrome c oxidase protein 20 homolog OS=Homo sapiens GN=COX20;Cytochrome c oxidase protein 20 homolog OS=Homo sapiens GN=COX20 PE=1 SV=2	10.2	1	0.01	ILYEGTHLDPER
968	sp|Q5JTZ9|SYAM_HUMAN	0.9917	Alanine--tRNA ligase, mitochondrial OS=Homo sapiens GN=AARS2 PE=1 SV=1	2.4	1	0.01	ELGQSLAQEVK+TGAVGDLVIIGDR
967	sp|Q58EX7-2|PKHG4_HUMAN sp|Q58EX7-3|PKHG4_HUMAN sp|Q58EX7|PKHG4_HUMAN tr|H3BME5|H3BME5_HUMAN tr|H3BPQ5|H3BPQ5_HUMAN tr|H3BQE6|H3BQE6_HUMAN tr|H3BQP9|H3BQP9_HUMAN	0.9917	Isoform of Q58EX7, Isoform 2 of Puratrophin-1 OS=Homo sapiens GN=PLEKHG4;Isoform of Q58EX7, Isoform 3 of Puratrophin-1 OS=Homo sapiens GN=PLEKHG4;Puratrophin-1 OS=Homo sapiens GN=PLEKHG4 PE=1 SV=1;Isoform of Q58EX7, Puratrophin-1 (Fragment) OS=Homo sapiens GN=PLEKHG4 PE=1 SV=1;Isoform of Q58EX7, Puratrophin-1 (Fragment) OS=Homo sapiens GN=PLEKHG4 PE=1 SV=7;Isoform of Q58EX7, Puratrophin-1 (Fragme…	32.4	1	0.01	DPGPPRPPAGATQDEELQGSPLSR
965	sp|Q56VL3|OCAD2_HUMAN	0.9917	OCIA domain-containing protein 2 OS=Homo sapiens GN=OCIAD2 PE=1 SV=1	8.4	1	0.01	VALAGLLGFGLGK
963	sp|Q16718-2|NDUA5_HUMAN sp|Q16718|NDUA5_HUMAN tr|A0A087X1G1|A0A087X1G1_HUMAN tr|C9IZN5|C9IZN5_HUMAN tr|F8WAS3|F8WAS3_HUMAN tr|H7BYD0|H7BYD0_HUMAN	0.9917	Isoform of Q16718, Isoform 2 of NADH dehydrogenase [ubiquinone] 1 alpha subcomplex subunit 5 OS=Homo sapiens GN=NDUFA5;NADH dehydrogenase [ubiquinone] 1 alpha subcomplex subunit 5 OS=Homo sapiens GN=NDUFA5 PE=1 SV=3;Isoform of Q16718, NADH dehydrogenase [ubiquinone] 1 alpha subcomplex subunit 5 OS=Homo sapiens GN=NDUFA5 PE=1 SV=1;Isoform of Q16718, NADH dehydrogenase [ubiquinone] 1 alpha subcompl…	14.3	1	0.01	ILDVLEEIPK
962	sp|Q16594|TAF9_HUMAN	0.9917	Transcription initiation factor TFIID subunit 9 OS=Homo sapiens GN=TAF9 PE=1 SV=1	6.1	1	0.01	EDDDDDDDDDDDYDNL
961	sp|Q15904|VAS1_HUMAN tr|A0A0C4DGX8|A0A0C4DGX8_HUMAN	0.9917	V-type proton ATPase subunit S1 OS=Homo sapiens GN=ATP6AP1 PE=1 SV=2;Isoform of Q15904, ATPase, H+ transporting, lysosomal accessory protein 1, isoform CRA_c OS=Homo sapiens GN=ATP6AP1 PE=1 SV=1	6.4	1	0.01	EVLTGNDEVIGQVLSTLK
960	sp|Q15811-10|ITSN1_HUMAN sp|Q15811-11|ITSN1_HUMAN sp|Q15811-12|ITSN1_HUMAN sp|Q15811-13|ITSN1_HUMAN sp|Q15811-2|ITSN1_HUMAN sp|Q15811-3|ITSN1_HUMAN sp|Q15811-4|ITSN1_HUMAN sp|Q15811-5|ITSN1_HUMAN sp|Q15811-6|ITSN1_HUMAN sp|Q15811-7|ITSN1_HUMAN sp|Q15811-8|ITSN1_HUMAN sp|Q15811-9|ITSN1_HUMAN sp|Q15811|ITSN1_HUMAN tr|A8CTZ0|A8CTZ0_HUMAN tr|F8W7U0|F8W7U0_HUMAN tr|H0Y523|H0Y523_HUMAN	0.9917	Isoform of Q15811, Isoform 10 of Intersectin-1 OS=Homo sapiens GN=ITSN1;Isoform of Q15811, Isoform 11 of Intersectin-1 OS=Homo sapiens GN=ITSN1;Isoform of Q15811, Isoform 12 of Intersectin-1 OS=Homo sapiens GN=ITSN1;Isoform of Q15811, Isoform 13 of Intersectin-1 OS=Homo sapiens GN=ITSN1;Isoform of Q15811, Isoform 2 of Intersectin-1 OS=Homo sapiens GN=ITSN1;Isoform of Q15811, Isoform 3 of Intersec…	2.5	1	0.01	IPENEVPAPVKPVTDSTSAPAPK
959	sp|Q15633-2|TRBP2_HUMAN sp|Q15633|TRBP2_HUMAN tr|F8VSA1|F8VSA1_HUMAN tr|F8VW32|F8VW32_HUMAN tr|F8VZ57|F8VZ57_HUMAN tr|H3BV98|H3BV98_HUMAN	0.9917	Isoform of Q15633, Isoform 2 of RISC-loading complex subunit TARBP2 OS=Homo sapiens GN=TARBP2;RISC-loading complex subunit TARBP2 OS=Homo sapiens GN=TARBP2 PE=1 SV=3;Isoform of Q15633, RISC-loading complex subunit TARBP2 (Fragment) OS=Homo sapiens GN=TARBP2 PE=1 SV=2;Isoform of Q15633, RISC-loading complex subunit TARBP2 OS=Homo sapiens GN=TARBP2 PE=1 SV=1;Isoform of Q15633, RISC-loading complex …	9.1	1	0.01	LPEYTVTQESGPAHR
957	sp|Q15334|L2GL1_HUMAN tr|A0A087WW77|A0A087WW77_HUMAN	0.9917	Lethal(2) giant larvae protein homolog 1 OS=Homo sapiens GN=LLGL1 PE=1 SV=3;Isoform of Q15334, Lethal(2) giant larvae protein homolog 1 OS=Homo sapiens GN=LLGL1 PE=1 SV=1	1.1	1	0.01	APVVAIAVLDGR
956	sp|Q15287-2|RNPS1_HUMAN sp|Q15287-3|RNPS1_HUMAN sp|Q15287|RNPS1_HUMAN tr|H3BMM9|H3BMM9_HUMAN tr|H3BMS0|H3BMS0_HUMAN tr|H3BPG5|H3BPG5_HUMAN tr|H3BTC0|H3BTC0_HUMAN tr|H3BV80|H3BV80_HUMAN	0.9917	Isoform of Q15287, Isoform 2 of RNA-binding protein with serine-rich domain 1 OS=Homo sapiens GN=RNPS1;Isoform of Q15287, Isoform 3 of RNA-binding protein with serine-rich domain 1 OS=Homo sapiens GN=RNPS1;RNA-binding protein with serine-rich domain 1 OS=Homo sapiens GN=RNPS1 PE=1 SV=1;Isoform of Q15287, RNA-binding protein with serine-rich domain 1 (Fragment) OS=Homo sapiens GN=RNPS1 PE=1 SV=1;I…	5.8	1	0.01	GYAYVEFENPDEAEK
955	sp|Q15043-2|S39AE_HUMAN sp|Q15043-3|S39AE_HUMAN sp|Q15043|S39AE_HUMAN tr|E5RFZ8|E5RFZ8_HUMAN tr|E5RGA7|E5RGA7_HUMAN tr|E5RIP4|E5RIP4_HUMAN tr|E5RJ40|E5RJ40_HUMAN tr|E5RJG5|E5RJG5_HUMAN	0.9917	Isoform of Q15043, Isoform 2 of Zinc transporter ZIP14 OS=Homo sapiens GN=SLC39A14;Isoform of Q15043, Isoform 3 of Zinc transporter ZIP14 OS=Homo sapiens GN=SLC39A14;Zinc transporter ZIP14 OS=Homo sapiens GN=SLC39A14 PE=1 SV=3;Isoform of Q15043, Zinc transporter ZIP14 (Fragment) OS=Homo sapiens GN=SLC39A14 PE=1 SV=1;Isoform of Q15043, Zinc transporter ZIP14 (Fragment) OS=Homo sapiens GN=SLC39A14 …	13.5	1	0.01	ALLNHLDVGVGR
953	sp|Q13615-2|MTMR3_HUMAN sp|Q13615-3|MTMR3_HUMAN sp|Q13615|MTMR3_HUMAN tr|G5E953|G5E953_HUMAN	0.9917	Isoform of Q13615, Isoform A of Myotubularin-related protein 3 OS=Homo sapiens GN=MTMR3;Isoform of Q13615, Isoform C of Myotubularin-related protein 3 OS=Homo sapiens GN=MTMR3;Myotubularin-related protein 3 OS=Homo sapiens GN=MTMR3 PE=1 SV=3;Isoform of Q13615, Myotubularin related protein 3, isoform CRA_e OS=Homo sapiens GN=MTMR3 PE=1 SV=1	2.0	1	0.01	TPEASAIGLHQDPELGDAALR
952	sp|Q13425-2|SNTB2_HUMAN sp|Q13425|SNTB2_HUMAN	0.9917	Isoform of Q13425, Isoform 2 of Beta-2-syntrophin OS=Homo sapiens GN=SNTB2;Beta-2-syntrophin OS=Homo sapiens GN=SNTB2 PE=1 SV=1	3.4	1	0.01	AGLVELLLR
951	sp|Q13261-3|I15RA_HUMAN sp|Q13261-4|I15RA_HUMAN sp|Q13261-5|I15RA_HUMAN sp|Q13261-6|I15RA_HUMAN sp|Q13261-7|I15RA_HUMAN sp|Q13261-8|I15RA_HUMAN sp|Q13261-9|I15RA_HUMAN sp|Q13261|I15RA_HUMAN tr|A0A0A0MS77|A0A0A0MS77_HUMAN tr|E9PQ64|E9PQ64_HUMAN tr|K9N0C7|K9N0C7_HUMAN tr|K9N163|K9N163_HUMAN tr|K9N1J3|K9N1J3_HUMAN tr|K9N2Q6|K9N2Q6_HUMAN tr|K9N2S2|K9N2S2_HUMAN	0.9917	Isoform of Q13261, Isoform 2 of Interleukin-15 receptor subunit alpha OS=Homo sapiens GN=IL15RA;Isoform of Q13261, Isoform 3 of Interleukin-15 receptor subunit alpha OS=Homo sapiens GN=IL15RA;Isoform of Q13261, Isoform 4 of Interleukin-15 receptor subunit alpha OS=Homo sapiens GN=IL15RA;Isoform of Q13261, Isoform 5 of Interleukin-15 receptor subunit alpha OS=Homo sapiens GN=IL15RA;Isoform of Q132…	10.2	1	0.01	TLGLPALLLLLLLRPPATR
950	sp|Q12846-2|STX4_HUMAN sp|Q12846|STX4_HUMAN tr|C9JFM5|C9JFM5_HUMAN	0.9917	Isoform of Q12846, Isoform 2 of Syntaxin-4 OS=Homo sapiens GN=STX4;Syntaxin-4 OS=Homo sapiens GN=STX4 PE=1 SV=2;Isoform of Q12846, Syntaxin-4 (Fragment) OS=Homo sapiens GN=STX4 PE=1 SV=1	10.9	1	0.01	AIEPQKEEADENYNSVNTR
949	sp|Q04637-3|IF4G1_HUMAN sp|Q04637-4|IF4G1_HUMAN sp|Q04637-5|IF4G1_HUMAN sp|Q04637-6|IF4G1_HUMAN sp|Q04637-7|IF4G1_HUMAN sp|Q04637-8|IF4G1_HUMAN sp|Q04637-9|IF4G1_HUMAN sp|Q04637|IF4G1_HUMAN tr|A0A0A0MR52|A0A0A0MR52_HUMAN tr|C9J2Z7|C9J2Z7_HUMAN tr|C9J6B6|C9J6B6_HUMAN tr|C9JF13|C9JF13_HUMAN tr|C9K073|C9K073_HUMAN tr|E7EUU4|E7EUU4_HUMAN tr|E7EX73|E7EX73_HUMAN tr|E9PGM1|E9PGM1_HUMAN	0.9917	Isoform of Q04637, Isoform B of Eukaryotic translation initiation factor 4 gamma 1 OS=Homo sapiens GN=EIF4G1;Isoform of Q04637, Isoform C of Eukaryotic translation initiation factor 4 gamma 1 OS=Homo sapiens GN=EIF4G1;Isoform of Q04637, Isoform D of Eukaryotic translation initiation factor 4 gamma 1 OS=Homo sapiens GN=EIF4G1;Isoform of Q04637, Isoform E of Eukaryotic translation initiation factor…	0.8	1	0.01	EAVGDLLDAFK
948	sp|Q02952-2|AKA12_HUMAN sp|Q02952-3|AKA12_HUMAN sp|Q02952|AKA12_HUMAN	0.9917	Isoform of Q02952, Isoform 2 of A-kinase anchor protein 12 OS=Homo sapiens GN=AKAP12;Isoform of Q02952, Isoform 3 of A-kinase anchor protein 12 OS=Homo sapiens GN=AKAP12;A-kinase anchor protein 12 OS=Homo sapiens GN=AKAP12 PE=1 SV=4	1.2	1	0.01	LTASEQAHPQEPAESAHEPR
947	sp|P81605-2|DCD_HUMAN sp|P81605|DCD_HUMAN	0.9917	Isoform of P81605, Isoform 2 of Dermcidin OS=Homo sapiens GN=DCD;Dermcidin OS=Homo sapiens GN=DCD PE=1 SV=2	10.0	1	0.01	DAVEDLESVGK
945	sp|P62917|RL8_HUMAN tr|E9PKZ0|E9PKZ0_HUMAN tr|G3V1A1|G3V1A1_HUMAN	0.9917	60S ribosomal protein L8 OS=Homo sapiens GN=RPL8 PE=1 SV=2;Isoform of P62917, 60S ribosomal protein L8 (Fragment) OS=Homo sapiens GN=RPL8 PE=1 SV=1;Isoform of P62917, 60S ribosomal protein L8 OS=Homo sapiens GN=RPL8 PE=1 SV=1	9.6	1	0.01	ASGNYATVISHNPETK
944	sp|P62277|RS13_HUMAN tr|J3KMX5|J3KMX5_HUMAN	0.9917	40S ribosomal protein S13 OS=Homo sapiens GN=RPS13 PE=1 SV=2;Isoform of P62277, 40S ribosomal protein S13 OS=Homo sapiens GN=RPS13 PE=1 SV=1	8.1	1	0.01	GLTPSQIGVILR
941	sp|P57737-3|CORO7_HUMAN sp|Q9Y3D7|TIM16_HUMAN tr|A0A0A6YYL4|A0A0A6YYL4_HUMAN tr|I3L0X9|I3L0X9_HUMAN tr|I3L1U7|I3L1U7_HUMAN tr|I3L3T0|I3L3T0_HUMAN	0.9917	Isoform of P57737, Isoform 3 of Coronin-7 OS=Homo sapiens GN=CORO7;Mitochondrial import inner membrane translocase subunit TIM16 OS=Homo sapiens GN=PAM16 PE=1 SV=2;Isoform of Q9Y3D7, Coronin OS=Homo sapiens GN=CORO7-PAM16 PE=3 SV=1;Isoform of Q9Y3D7, Mitochondrial import inner membrane translocase subunit TIM16 OS=Homo sapiens GN=PAM16 PE=4 SV=1;Isoform of Q9Y3D7, Mitochondrial import inner membr…	18.4	1	0.01	SAAASNLSGLSLQEAQQILNVSK
939	sp|P53041|PPP5_HUMAN tr|A8MU39|A8MU39_HUMAN tr|H0YDU8|H0YDU8_HUMAN	0.9917	Serine/threonine-protein phosphatase 5 OS=Homo sapiens GN=PPP5C PE=1 SV=1;Isoform of P53041, Serine/threonine-protein phosphatase OS=Homo sapiens GN=PPP5C PE=1 SV=1;Isoform of P53041, Serine/threonine-protein phosphatase (Fragment) OS=Homo sapiens GN=PPP5C PE=1 SV=1	3.5	1	0.01	AFLEENNLDYIIR
938	sp|P47914|RL29_HUMAN	0.9917	60S ribosomal protein L29 OS=Homo sapiens GN=RPL29 PE=1 SV=2	9.4	1	0.01	AQAAAPASVPAQAPK
937	sp|P46778|RL21_HUMAN tr|G3V1B3|G3V1B3_HUMAN tr|M0R181|M0R181_HUMAN	0.9917	60S ribosomal protein L21 OS=Homo sapiens GN=RPL21 PE=1 SV=2;Isoform of P46778, 60S ribosomal protein L21 OS=Homo sapiens GN=RPL21 PE=1 SV=1;Isoform of P46778, 60S ribosomal protein L21 (Fragment) OS=Homo sapiens GN=RPL21 PE=1 SV=1	17.2	1	0.01	VYNVTQHAVGIVVNK
936	sp|P46776|RL27A_HUMAN tr|E9PJD9|E9PJD9_HUMAN tr|E9PLL6|E9PLL6_HUMAN tr|E9PLX7|E9PLX7_HUMAN	0.9917	60S ribosomal protein L27a OS=Homo sapiens GN=RPL27A PE=1 SV=2;Isoform of P46776, 60S ribosomal protein L27a OS=Homo sapiens GN=RPL27A PE=1 SV=1;Isoform of P46776, 60S ribosomal protein L27a OS=Homo sapiens GN=RPL27A PE=1 SV=1;Isoform of P46776, 60S ribosomal protein L27a OS=Homo sapiens GN=RPL27A PE=1 SV=1	12.1	1	0.01	TGAAPIIDVVR
935	sp|P41091|IF2G_HUMAN sp|Q2VIR3-2|IF2GL_HUMAN sp|Q2VIR3|IF2GL_HUMAN tr|F8W810|F8W810_HUMAN	0.9917	Eukaryotic translation initiation factor 2 subunit 3 OS=Homo sapiens GN=EIF2S3 PE=1 SV=3;Isoform of Q2VIR3, Isoform 2 of Putative eukaryotic translation initiation factor 2 subunit 3-like protein OS=Homo sapiens GN=EIF2S3L;Putative eukaryotic translation initiation factor 2 subunit 3-like protein OS=Homo sapiens GN=EIF2S3L PE=5 SV=2;Uncharacterized protein OS=Homo sapiens PE=4 SV=1	5.4	1	0.01	IVSLFAEHNDLQYAAPGGLIGVGTK
934	sp|P36383|CXG1_HUMAN tr|K7ERH3|K7ERH3_HUMAN tr|Q5H9P2|Q5H9P2_HUMAN	0.9917	Gap junction gamma-1 protein OS=Homo sapiens GN=GJC1 PE=1 SV=2;Isoform of P36383, Gap junction gamma-1 protein (Fragment) OS=Homo sapiens GN=GJC1 PE=1 SV=1;Isoform of P36383, Gap junction protein (Fragment) OS=Homo sapiens GN=DKFZp686P0738 PE=1 SV=1	22.1	1	0.01	ANTAQEQQYGSHEENLPADLEALQR
933	sp|P35556-2|FBN2_HUMAN sp|P35556|FBN2_HUMAN tr|A0A087WV40|A0A087WV40_HUMAN tr|A0A087WYV8|A0A087WYV8_HUMAN tr|D6RJI3|D6RJI3_HUMAN tr|E9PHW4|E9PHW4_HUMAN	0.9917	Isoform of P35556, Isoform 2 of Fibrillin-2 OS=Homo sapiens GN=FBN2;Fibrillin-2 OS=Homo sapiens GN=FBN2 PE=1 SV=3;Isoform of P35556, Fibrillin-2 OS=Homo sapiens GN=FBN2 PE=1 SV=1;Isoform of P35556, Fibrillin-2 OS=Homo sapiens GN=FBN2 PE=1 SV=1;Isoform of P35556, Fibrillin-2 OS=Homo sapiens GN=FBN2 PE=1 SV=1;Isoform of P35556, Fibrillin-2 OS=Homo sapiens GN=FBN2 PE=1 SV=1	5.8	1	0.01	SATAGSEGGFLAPEYR
932	sp|P35368|ADA1B_HUMAN	0.9917	Alpha-1B adrenergic receptor OS=Homo sapiens GN=ADRA1B PE=1 SV=3	4.8	1	0.01	KAILALLSVWVLSTVISIGPLLGWK
930	sp|P28907-2|CD38_HUMAN sp|P28907|CD38_HUMAN	0.9917	Isoform of P28907, Isoform 2 of ADP-ribosyl cyclase/cyclic ADP-ribose hydrolase 1 OS=Homo sapiens GN=CD38;ADP-ribosyl cyclase/cyclic ADP-ribose hydrolase 1 OS=Homo sapiens GN=CD38 PE=1 SV=2	20.5	1	0.01	RAQLCLGVSILVLILVVVLAVVVPR
928	sp|P16422|EPCAM_HUMAN tr|B5MCA4|B5MCA4_HUMAN	0.9917	Epithelial cell adhesion molecule OS=Homo sapiens GN=EPCAM PE=1 SV=2;Isoform of P16422, Epithelial cell adhesion molecule OS=Homo sapiens GN=EPCAM PE=1 SV=1	5.1	1	0.01	TQNDVDIADVAYYFEK
926	sp|P10619-2|PPGB_HUMAN sp|P10619|PPGB_HUMAN tr|X6R5C5|X6R5C5_HUMAN tr|X6R8A1|X6R8A1_HUMAN	0.9917	Isoform of P10619, Isoform 2 of Lysosomal protective protein OS=Homo sapiens GN=CTSA;Lysosomal protective protein OS=Homo sapiens GN=CTSA PE=1 SV=2;Isoform of P10619, Carboxypeptidase OS=Homo sapiens GN=CTSA PE=1 SV=1;Isoform of P10619, Carboxypeptidase OS=Homo sapiens GN=CTSA PE=1 SV=1	2.8	1	0.01	YGDSGEQIAGFVK
925	sp|P06748-2|NPM_HUMAN sp|P06748-3|NPM_HUMAN sp|P06748|NPM_HUMAN tr|E5RI98|E5RI98_HUMAN	0.9917	Isoform of P06748, Isoform 2 of Nucleophosmin OS=Homo sapiens GN=NPM1;Isoform of P06748, Isoform 3 of Nucleophosmin OS=Homo sapiens GN=NPM1;Nucleophosmin OS=Homo sapiens GN=NPM1 PE=1 SV=2;Isoform of P06748, Nucleophosmin (Fragment) OS=Homo sapiens GN=NPM1 PE=1 SV=1	18.9	1	0.01	MSVQPTVSLGGFEITPPVVLR
922	sp|O94927|HAUS5_HUMAN	0.9917	HAUS augmin-like complex subunit 5 OS=Homo sapiens GN=HAUS5 PE=1 SV=2	1.7	1	0.01	SPGEVLALVQR
921	sp|O76080|ZFAN5_HUMAN tr|Q5QPB1|Q5QPB1_HUMAN	0.9917	AN1-type zinc finger protein 5 OS=Homo sapiens GN=ZFAND5 PE=1 SV=1;Isoform of O76080, AN1-type zinc finger protein 5 (Fragment) OS=Homo sapiens GN=ZFAND5 PE=1 SV=1	12.3	1	0.01	TEVSEPVVTQPSPSVSQPSTSQSEEK
920	sp|O75821|EIF3G_HUMAN tr|K7EL20|K7EL20_HUMAN tr|K7EP16|K7EP16_HUMAN tr|K7ER90|K7ER90_HUMAN	0.9917	Eukaryotic translation initiation factor 3 subunit G OS=Homo sapiens GN=EIF3G PE=1 SV=2;Isoform of O75821, Eukaryotic translation initiation factor 3 subunit G (Fragment) OS=Homo sapiens GN=EIF3G PE=1 SV=7;Isoform of O75821, Eukaryotic translation initiation factor 3 subunit G (Fragment) OS=Homo sapiens GN=EIF3G PE=1 SV=1;Isoform of O75821, Eukaryotic translation initiation factor 3 subunit G (Fr…	11.9	1	0.01	LPGELEPVQATQNK
919	sp|O75781-2|PALM_HUMAN sp|O75781|PALM_HUMAN tr|A0A087WTK8|A0A087WTK8_HUMAN tr|A0A087WWY4|A0A087WWY4_HUMAN	0.9917	Isoform of O75781, Isoform 2 of Paralemmin-1 OS=Homo sapiens GN=PALM;Paralemmin-1 OS=Homo sapiens GN=PALM PE=1 SV=2;Isoform of O75781, Paralemmin-1 OS=Homo sapiens GN=PALM PE=1 SV=1;Isoform of O75781, Paralemmin-1 OS=Homo sapiens GN=PALM PE=1 SV=1	9.6	1	0.01	ADEVTLSEAGSTAGAAETR
918	sp|O75531|BAF_HUMAN	0.9917	Barrier-to-autointegration factor OS=Homo sapiens GN=BANF1 PE=1 SV=1	27.0	1	0.01	DFVAEPMGEKPVGSLAGIGEVLGK
917	sp|O60784-2|TOM1_HUMAN sp|O60784-3|TOM1_HUMAN sp|O60784-4|TOM1_HUMAN sp|O60784|TOM1_HUMAN	0.9917	Isoform of O60784, Isoform 2 of Target of Myb protein 1 OS=Homo sapiens GN=TOM1;Isoform of O60784, Isoform 3 of Target of Myb protein 1 OS=Homo sapiens GN=TOM1;Isoform of O60784, Isoform 4 of Target of Myb protein 1 OS=Homo sapiens GN=TOM1;Target of Myb protein 1 OS=Homo sapiens GN=TOM1 PE=1 SV=2	3.8	1	0.01	YEAPQATDGLAGALDAR
916	sp|O60291-2|MGRN1_HUMAN sp|O60291-3|MGRN1_HUMAN sp|O60291-4|MGRN1_HUMAN sp|O60291|MGRN1_HUMAN tr|B4DR12|B4DR12_HUMAN tr|K7EIM7|K7EIM7_HUMAN tr|K7EJN3|K7EJN3_HUMAN tr|K7EPJ5|K7EPJ5_HUMAN tr|K7ERA1|K7ERA1_HUMAN	0.9917	Isoform of O60291, Isoform 2 of E3 ubiquitin-protein ligase MGRN1 OS=Homo sapiens GN=MGRN1;Isoform of O60291, Isoform 3 of E3 ubiquitin-protein ligase MGRN1 OS=Homo sapiens GN=MGRN1;Isoform of O60291, Isoform 4 of E3 ubiquitin-protein ligase MGRN1 OS=Homo sapiens GN=MGRN1;E3 ubiquitin-protein ligase MGRN1 OS=Homo sapiens GN=MGRN1 PE=1 SV=2;Isoform of O60291, E3 ubiquitin-protein ligase MGRN1 OS=H…	3.8	1	0.01	SPSLQSETVHYK
915	sp|O43761|SNG3_HUMAN tr|Q96L30|Q96L30_HUMAN	0.9917	Synaptogyrin-3 OS=Homo sapiens GN=SYNGR3 PE=1 SV=2;Isoform of O43761, SYNGR3 protein OS=Homo sapiens GN=SYNGR3 PE=1 SV=1	8.3	1	0.01	AGAALDPVSFAR
914	sp|O43301|HS12A_HUMAN	0.9917	Heat shock 70 kDa protein 12A OS=Homo sapiens GN=HSPA12A PE=1 SV=2	2.1	1	0.01	LDLTGTSGTAVPAR
913	sp|O15235|RT12_HUMAN	0.9917	28S ribosomal protein S12, mitochondrial OS=Homo sapiens GN=MRPS12 PE=1 SV=1	8.0	1	0.01	LGPTEGRPQLK
1032	sp|Q9UGI8-2|TES_HUMAN sp|Q9UGI8|TES_HUMAN tr|F8W7T0|F8W7T0_HUMAN	0.9909	Isoform of Q9UGI8, Isoform 2 of Testin OS=Homo sapiens GN=TES;Testin OS=Homo sapiens GN=TES PE=1 SV=1;Isoform of Q9UGI8, Testin (Fragment) OS=Homo sapiens GN=TES PE=1 SV=1	15.2	1	0.01	NVMILTNPVAAK
1031	sp|Q9HAS0|NJMU_HUMAN tr|J3KRR1|J3KRR1_HUMAN tr|J9JIC5|J9JIC5_HUMAN	0.9909	Protein Njmu-R1 OS=Homo sapiens GN=C17orf75 PE=1 SV=2;Isoform of Q9HAS0, Protein Njmu-R1 (Fragment) OS=Homo sapiens GN=C17orf75 PE=1 SV=1;Isoform of Q9HAS0, Protein Njmu-R1 OS=Homo sapiens GN=C17orf75 PE=1 SV=1	4.4	1	0.01	LLPETVTIDSER
1030	sp|Q9H2J7-2|S6A15_HUMAN sp|Q9H2J7|S6A15_HUMAN tr|F8VSG1|F8VSG1_HUMAN	0.9909	Isoform of Q9H2J7, Isoform 2 of Sodium-dependent neutral amino acid transporter B(0)AT2 OS=Homo sapiens GN=SLC6A15;Sodium-dependent neutral amino acid transporter B(0)AT2 OS=Homo sapiens GN=SLC6A15 PE=1 SV=1;Isoform of Q9H2J7, Sodium-dependent neutral amino acid transporter B(0)AT2 (Fragment) OS=Homo sapiens GN=SLC6A15 PE=1 SV=1	14.6	1	0.01	DLLSNEDAADDAFK
1029	sp|Q9BPX6-2|MICU1_HUMAN sp|Q9BPX6-3|MICU1_HUMAN sp|Q9BPX6|MICU1_HUMAN tr|A0A0U1RRK1|A0A0U1RRK1_HUMAN tr|F6XEV2|F6XEV2_HUMAN tr|S4R3D7|S4R3D7_HUMAN tr|S4R3V1|S4R3V1_HUMAN	0.9909	Isoform of Q9BPX6, Isoform 2 of Calcium uptake protein 1, mitochondrial OS=Homo sapiens GN=MICU1;Isoform of Q9BPX6, Isoform 3 of Calcium uptake protein 1, mitochondrial OS=Homo sapiens GN=MICU1;Calcium uptake protein 1, mitochondrial OS=Homo sapiens GN=MICU1 PE=1 SV=1;Isoform of Q9BPX6, Calcium uptake protein 1, mitochondrial OS=Homo sapiens GN=MICU1 PE=4 SV=1;Isoform of Q9BPX6, Calcium uptake pr…	4.7	1	0.01	VISEPGEAEVFMTPEDFVR
1028	sp|Q96S97|MYADM_HUMAN tr|C9J5M0|C9J5M0_HUMAN tr|C9JC07|C9JC07_HUMAN tr|C9JJV6|C9JJV6_HUMAN tr|C9JZL8|C9JZL8_HUMAN	0.9909	Myeloid-associated differentiation marker OS=Homo sapiens GN=MYADM PE=1 SV=2;Isoform of Q96S97, Myeloid-associated differentiation marker (Fragment) OS=Homo sapiens GN=MYADM PE=1 SV=1;Isoform of Q96S97, Myeloid-associated differentiation marker (Fragment) OS=Homo sapiens GN=MYADM PE=1 SV=1;Isoform of Q96S97, Myeloid-associated differentiation marker (Fragment) OS=Homo sapiens GN=MYADM PE=1 SV=7;I…	15.6	1	0.01	TTITTTTTSSSGLGSPMIVGSPR
1027	sp|Q96AJ9|VTI1A_HUMAN	0.9909	Vesicle transport through interaction with t-SNAREs homolog 1A OS=Homo sapiens GN=VTI1A PE=1 SV=2	11.1	1	0.01	ILLVILGIIVVITILMAITFSVRR
1023	sp|Q5VV42-2|CDKAL_HUMAN sp|Q5VV42|CDKAL_HUMAN	0.9909	Isoform of Q5VV42, Isoform 2 of Threonylcarbamoyladenosine tRNA methylthiotransferase OS=Homo sapiens GN=CDKAL1;Threonylcarbamoyladenosine tRNA methylthiotransferase OS=Homo sapiens GN=CDKAL1 PE=1 SV=1	2.5	1	0.01	DIGTNLPTLLWK
1022	sp|Q3KQZ1-2|S2535_HUMAN sp|Q3KQZ1-3|S2535_HUMAN sp|Q3KQZ1|S2535_HUMAN	0.9909	Isoform of Q3KQZ1, Isoform 2 of Solute carrier family 25 member 35 OS=Homo sapiens GN=SLC25A35;Isoform of Q3KQZ1, Isoform 3 of Solute carrier family 25 member 35 OS=Homo sapiens GN=SLC25A35;Solute carrier family 25 member 35 OS=Homo sapiens GN=SLC25A35 PE=2 SV=1	3.8	1	0.01	GILDALLQTAR
1020	sp|Q15120-2|PDK3_HUMAN sp|Q15120|PDK3_HUMAN	0.9909	Isoform of Q15120, Isoform 2 of [Pyruvate dehydrogenase (acetyl-transferring)] kinase isozyme 3, mitochondrial OS=Homo sapiens GN=PDK3;[Pyruvate dehydrogenase (acetyl-transferring)] kinase isozyme 3, mitochondrial OS=Homo sapiens GN=PDK3 PE=1 SV=1	2.7	1	0.01	ISDLGGGVPLR
1019	sp|Q13131-2|AAPK1_HUMAN sp|Q13131|AAPK1_HUMAN	0.9909	Isoform of Q13131, Isoform 2 of 5'-AMP-activated protein kinase catalytic subunit alpha-1 OS=Homo sapiens GN=PRKAA1;5'-AMP-activated protein kinase catalytic subunit alpha-1 OS=Homo sapiens GN=PRKAA1 PE=1 SV=4	1.8	1	0.01	VPFLVAETPR
1018	sp|Q12904-2|AIMP1_HUMAN sp|Q12904|AIMP1_HUMAN tr|D6R937|D6R937_HUMAN	0.9909	Isoform of Q12904, Isoform 2 of Aminoacyl tRNA synthase complex-interacting multifunctional protein 1 OS=Homo sapiens GN=AIMP1;Aminoacyl tRNA synthase complex-interacting multifunctional protein 1 OS=Homo sapiens GN=AIMP1 PE=1 SV=2;Isoform of Q12904, Aminoacyl tRNA synthase complex-interacting multifunctional protein 1 (Fragment) OS=Homo sapiens GN=AIMP1 PE=1 SV=1	17.3	1	0.01	GAEADQIIEYLK+KQQSIAGSADSKPI
1016	sp|P98170|XIAP_HUMAN tr|B1AKU2|B1AKU2_HUMAN	0.9909	E3 ubiquitin-protein ligase XIAP OS=Homo sapiens GN=XIAP PE=1 SV=2;Isoform of P98170, E3 ubiquitin-protein ligase XIAP (Fragment) OS=Homo sapiens GN=XIAP PE=1 SV=1	8.3	1	0.01	AGFLYTGEGDTVR
1015	sp|P82930|RT34_HUMAN tr|A0A087WUZ8|A0A087WUZ8_HUMAN tr|C9JJ19|C9JJ19_HUMAN	0.9909	28S ribosomal protein S34, mitochondrial OS=Homo sapiens GN=MRPS34 PE=1 SV=2;Isoform of P82930, 28S ribosomal protein S34, mitochondrial OS=Homo sapiens GN=MRPS34 PE=1 SV=1;Isoform of P82930, 28S ribosomal protein S34, mitochondrial OS=Homo sapiens GN=MRPS34 PE=1 SV=2	4.5	1	0.01	LPLFGLGR
1013	sp|P60953|CDC42_HUMAN	0.9909	Cell division control protein 42 homolog OS=Homo sapiens GN=CDC42 PE=1 SV=2	8.9	1	0.01	NVFDEAILAALEPPEPK
1012	sp|P52429|DGKE_HUMAN tr|I3L112|I3L112_HUMAN	0.9909	Diacylglycerol kinase epsilon OS=Homo sapiens GN=DGKE PE=1 SV=1;Isoform of P52429, Diacylglycerol kinase (Fragment) OS=Homo sapiens GN=DGKE PE=1 SV=1	2.9	1	0.01	ILLNPVQVFDVTK
1011	sp|P35670-2|ATP7B_HUMAN sp|P35670-3|ATP7B_HUMAN sp|P35670-4|ATP7B_HUMAN sp|P35670|ATP7B_HUMAN tr|B7ZLR4|B7ZLR4_HUMAN tr|E7ET55|E7ET55_HUMAN tr|F5H562|F5H562_HUMAN tr|F5H748|F5H748_HUMAN	0.9909	Isoform of P35670, Isoform 2 of Copper-transporting ATPase 2 OS=Homo sapiens GN=ATP7B;Isoform of P35670, Isoform 3 of Copper-transporting ATPase 2 OS=Homo sapiens GN=ATP7B;Isoform of P35670, Isoform 4 of Copper-transporting ATPase 2 OS=Homo sapiens GN=ATP7B;Copper-transporting ATPase 2 OS=Homo sapiens GN=ATP7B PE=1 SV=4;Isoform of P35670, ATP7B protein OS=Homo sapiens GN=ATP7B PE=2 SV=1;Isoform o…	1.0	1	0.01	VLLLGDVATLPLR
1010	sp|P35268|RL22_HUMAN tr|K7EJT5|K7EJT5_HUMAN tr|K7EKS7|K7EKS7_HUMAN tr|K7ELC4|K7ELC4_HUMAN tr|K7EMH1|K7EMH1_HUMAN tr|K7EP65|K7EP65_HUMAN tr|K7ERI7|K7ERI7_HUMAN	0.9909	60S ribosomal protein L22 OS=Homo sapiens GN=RPL22 PE=1 SV=2;Isoform of P35268, 60S ribosomal protein L22 (Fragment) OS=Homo sapiens GN=RPL22 PE=1 SV=1;Isoform of P35268, 60S ribosomal protein L22 OS=Homo sapiens GN=RPL22 PE=1 SV=1;Isoform of P35268, 60S ribosomal protein L22 (Fragment) OS=Homo sapiens GN=RPL22 PE=1 SV=1;Isoform of P35268, 60S ribosomal protein L22 (Fragment) OS=Homo sapiens GN=R…	27.7	1	0.01	AGNLGGGVVTIER
1008	sp|P11586|C1TC_HUMAN tr|F5H2F4|F5H2F4_HUMAN	0.9909	C-1-tetrahydrofolate synthase, cytoplasmic OS=Homo sapiens GN=MTHFD1 PE=1 SV=3;Isoform of P11586, C-1-tetrahydrofolate synthase, cytoplasmic OS=Homo sapiens GN=MTHFD1 PE=1 SV=1	1.2	1	0.01	GALALAQAVQR
1006	sp|O75695|XRP2_HUMAN	0.9909	Protein XRP2 OS=Homo sapiens GN=RP2 PE=1 SV=4	2.9	1	0.01	APDFLPLLNK
1060a	sp|P62854|RS26_HUMAN	0.9901	40S ribosomal protein S26 OS=Homo sapiens GN=RPS26 PE=1 SV=3	20.9	1	0.01	DISEASVFDAYVLPK+NIVEAAAVR
1057	sp|Q9Y5L4|TIM13_HUMAN	0.9901	Mitochondrial import inner membrane translocase subunit Tim13 OS=Homo sapiens GN=TIMM13 PE=1 SV=1	14.7	1	0.01	VQIAVANAQELLQR
1056	sp|Q9Y2I8-2|WDR37_HUMAN sp|Q9Y2I8-3|WDR37_HUMAN sp|Q9Y2I8|WDR37_HUMAN tr|A0A087WTQ2|A0A087WTQ2_HUMAN tr|C9JGR9|C9JGR9_HUMAN tr|E7EQ49|E7EQ49_HUMAN	0.9901	Isoform of Q9Y2I8, Isoform 2 of WD repeat-containing protein 37 OS=Homo sapiens GN=WDR37;Isoform of Q9Y2I8, Isoform 3 of WD repeat-containing protein 37 OS=Homo sapiens GN=WDR37;WD repeat-containing protein 37 OS=Homo sapiens GN=WDR37 PE=1 SV=2;Isoform of Q9Y2I8, WD repeat-containing protein 37 OS=Homo sapiens GN=WDR37 PE=1 SV=1;Isoform of Q9Y2I8, WD repeat-containing protein 37 (Fragment) OS=Hom…	7.2	1	0.01	LAAEGQAIDGAELSK
1055	sp|Q9Y2G0-2|EFR3B_HUMAN sp|Q9Y2G0|EFR3B_HUMAN tr|E7ESK9|E7ESK9_HUMAN tr|H7BXG9|H7BXG9_HUMAN	0.9901	Isoform of Q9Y2G0, Isoform 2 of Protein EFR3 homolog B OS=Homo sapiens GN=EFR3B;Protein EFR3 homolog B OS=Homo sapiens GN=EFR3B PE=1 SV=2;Isoform of Q9Y2G0, Protein EFR3 homolog B OS=Homo sapiens GN=EFR3B PE=1 SV=1;Isoform of Q9Y2G0, Protein EFR3 homolog B (Fragment) OS=Homo sapiens GN=EFR3B PE=1 SV=1	1.8	1	0.01	VPAEEITYETLK
1053	sp|Q9NRX5|SERC1_HUMAN	0.9901	Serine incorporator 1 OS=Homo sapiens GN=SERINC1 PE=1 SV=1	3.8	1	0.01	LTLTSDESTLIEDGGAR
1052	sp|Q9H5Q4|TFB2M_HUMAN	0.9901	Dimethyladenosine transferase 2, mitochondrial OS=Homo sapiens GN=TFB2M PE=1 SV=1	4.0	1	0.01	NLGIEAVPWTADIPLK
1051	sp|Q9GZP9|DERL2_HUMAN tr|I3L0R8|I3L0R8_HUMAN tr|I3L1S8|I3L1S8_HUMAN tr|I3L1W3|I3L1W3_HUMAN tr|I3L3R8|I3L3R8_HUMAN tr|I3L4W7|I3L4W7_HUMAN tr|K7EQE8|K7EQE8_HUMAN	0.9901	Derlin-2 OS=Homo sapiens GN=DERL2 PE=1 SV=1;Isoform of Q9GZP9, Derlin-2 (Fragment) OS=Homo sapiens GN=DERL2 PE=1 SV=1;Isoform of Q9GZP9, Derlin-2 OS=Homo sapiens GN=DERL2 PE=1 SV=1;Isoform of Q9GZP9, Derlin-2 OS=Homo sapiens GN=DERL2 PE=1 SV=1;Isoform of Q9GZP9, Derlin-2 OS=Homo sapiens GN=DERL2 PE=1 SV=1;Isoform of Q9GZP9, Derlin-2 (Fragment) OS=Homo sapiens GN=DERL2 PE=1 SV=1;Isoform of Q9GZP9,…	14.9	1	0.01	LEYLQIPPVSR
1050	sp|Q92522|H1X_HUMAN	0.9901	Histone H1x OS=Homo sapiens GN=H1FX PE=1 SV=1	5.6	1	0.01	ALVQNDTLLQVK
1049	sp|Q8NB49-2|AT11C_HUMAN sp|Q8NB49-3|AT11C_HUMAN sp|Q8NB49-4|AT11C_HUMAN sp|Q8NB49|AT11C_HUMAN tr|A0A067XG54|A0A067XG54_HUMAN	0.9901	Isoform of Q8NB49, Isoform 2 of Phospholipid-transporting ATPase IG OS=Homo sapiens GN=ATP11C;Isoform of Q8NB49, Isoform 3 of Phospholipid-transporting ATPase IG OS=Homo sapiens GN=ATP11C;Isoform of Q8NB49, Isoform 4 of Phospholipid-transporting ATPase IG OS=Homo sapiens GN=ATP11C;Phospholipid-transporting ATPase IG OS=Homo sapiens GN=ATP11C PE=1 SV=3;Isoform of Q8NB49, Phospholipid-transporting …	1.6	1	0.01	LQDQAAETIEALHAAGLK
1048	sp|Q8N4Q1-2|MIA40_HUMAN sp|Q8N4Q1|MIA40_HUMAN	0.9901	Isoform of Q8N4Q1, Isoform 2 of Mitochondrial intermembrane space import and assembly protein 40 OS=Homo sapiens GN=CHCHD4;Mitochondrial intermembrane space import and assembly protein 40 OS=Homo sapiens GN=CHCHD4 PE=1 SV=1	12.7	1	0.01	KPAEQAEETAPIEATATK
1047	sp|Q86W74-2|ANR46_HUMAN sp|Q86W74|ANR46_HUMAN tr|E5RFM7|E5RFM7_HUMAN tr|E5RHV2|E5RHV2_HUMAN tr|E5RI04|E5RI04_HUMAN tr|E5RI20|E5RI20_HUMAN tr|J3KP26|J3KP26_HUMAN	0.9901	Isoform of Q86W74, Isoform 2 of Ankyrin repeat domain-containing protein 46 OS=Homo sapiens GN=ANKRD46;Ankyrin repeat domain-containing protein 46 OS=Homo sapiens GN=ANKRD46 PE=1 SV=1;Isoform of Q86W74, Ankyrin repeat domain-containing protein 46 (Fragment) OS=Homo sapiens GN=ANKRD46 PE=1 SV=1;Isoform of Q86W74, Ankyrin repeat domain-containing protein 46 (Fragment) OS=Homo sapiens GN=ANKRD46 PE=…	13.4	1	0.01	LLESGFDPNIR
1046	sp|Q7KZN9-2|COX15_HUMAN sp|Q7KZN9|COX15_HUMAN	0.9901	Isoform of Q7KZN9, Isoform 2 of Cytochrome c oxidase assembly protein COX15 homolog OS=Homo sapiens GN=COX15;Cytochrome c oxidase assembly protein COX15 homolog OS=Homo sapiens GN=COX15 PE=1 SV=1	2.8	1	0.01	LPETHQLLQLR
[truncated: 185 more rows]
