# Supplementary material for: Comparative interactome analysis of α-arrestin families in human and Drosophila
Source: eLife. 2024 Jan 25;12:RP88328. doi: 10.7554/eLife.88328 (PMC10945707; doi:10.7554/eLife.88328)
Supplement: Figure 1—source data 1. [file elife-88328-fig1-data1.zip › Human/ARRDC4/interact-ARRDC4_3.prot.tsv]

entry no.	protein	protein probability	protein description	percent coverage	tot indep spectra	percent share of spectrum ids	peptides
517d	sp|P07437|TBB5_HUMAN tr|Q5JP53|Q5JP53_HUMAN	1.0000	Tubulin beta chain OS=Homo sapiens GN=TUBB PE=1 SV=2;Isoform of P07437, Tubulin beta chain OS=Homo sapiens GN=TUBB PE=1 SV=1	48.4	232	0.93	AILVDLEPGTMDSVR+ALTVPELTQQVFDAK+EVDEQMLNVQNK+FPGQLNADLR+GHYTEGAELVDSVLDVVR+IMNTFSVVPSPK+IREEYPDR+ISEQFTAMFR+ISVYYNEATGGK+LAVNMVPFPR+LHFFMPGFAPLTSR+MAVTFIGNSTAIQELFK+MSMKEVDEQMLNVQNK+NSSYFVEWIPNNVK+SGPFGQIFRPDNFVFGQSGAGNNWAK+YLTVAAVFR
2	sp|GFP_AEQVI|	1.0000	sp GFP_AEQVI	63.9	217	2.29	AEVKFEGDTLVNR+AEVKFEGDTLVNRIELK+EDGNILGHK+FEGDTLVNR+FEGDTLVNRIELK+FSVSGEGEGDATYGK+FSVSGEGEGDATYGKLTLK+GEELFTGVVPILVELDGDVNGHK+GIDFKEDGNILGHK+HNIEDGSVQLADHYQQNTPIGDGPVLLPDNHYLSTQSALSK+LEYNYNSHNVYIMADK+SAMPEGYVQER+TIFFKDDGNYK
264a	sp|P05787-2|K2C8_HUMAN sp|P05787|K2C8_HUMAN	1.0000	Isoform of P05787, Isoform 2 of Keratin, type II cytoskeletal 8 OS=Homo sapiens GN=KRT8;Keratin, type II cytoskeletal 8 OS=Homo sapiens GN=KRT8 PE=1 SV=7	68.5	213	2.12	AEAESMYQIK+AQYEDIANR+ASLEAAIADAEQR+DVDEAYMNK+ELQSQISDTSVVLSMDNSR+EYQELMNVK+FASFIDK+FLEQQNK+ISSSSFSR+KLLEGEESR+LALDIEIATYR+LEAELGNMQGLVEDFK+LEGLTDEINFLR+LESGMQNMSIHTK+LLEGEESR+LQAEIEGLK+LSELEAALQR+LVSESSDVLPK+NKYEDEINKR+QLETLGQEK+QLYEEEIR+SLDMDSIIAEVK+SNMDNMFESYINNLR+SYTSGPGSR+TEISEMNR+TEMENEFVLIK+TKTEISEMNR+TTSGYAGGLSSAYGGLTSPGLSYSLGSSFGSGAGSSSFSR+VGSSNFR+WSLLQQQK+YEELQSLAGK
281a	sp|P0DMV8|HS71A_HUMAN sp|P0DMV9|HS71B_HUMAN tr|A0A0G2JIW1|A0A0G2JIW1_HUMAN	1.0000	Heat shock 70 kDa protein 1A OS=Homo sapiens GN=HSPA1A PE=1 SV=1;Heat shock 70 kDa protein 1B OS=Homo sapiens GN=HSPA1B PE=1 SV=1;Isoform of P0DMV9, Heat shock 70 kDa protein 1B OS=Homo sapiens GN=HSPA1B PE=1 SV=1	47.9	211	2.10	AFYPEEISSMVLTK+AQIHDLVLVGGSTR+ATAGDTHLGGEDFDNR+DAGVIAGLNVLR+DNNLLGR+EIAEAYLGYPVTNAVITVPAYFNDSQR+FELSGIPPAPR+FGDPVVQSDMK+GGSGSGPTIEEVD+HWPFQVINDGDKPK+IINEPTAAAIAYGLDR+ITITNDK+KFGDPVVQSDMK+LLQDFFNGR+LVNHFVEEFK+LVNHFVEEFKR+NALESYAFNMK+NAVITVPAYFNDSQR+NQVALNPQNTVFDAK+NQVALNPQNTVFDAKR+QTQIFTTYSDNQPGVLIQVYEGER+SAVEDEGLK+SINPDEAVAYGAAVQAAILMGDK+STLEPVEK+TTPSYVAFTDTER+VEIIANDQGNR+YKAEDEVQR
517c	sp|P68371|TBB4B_HUMAN	1.0000	Tubulin beta-4B chain OS=Homo sapiens GN=TUBB4B PE=1 SV=1	46.3	199	0.54	ALTVPELTQQMFDAK+AVLVDLEPGTMDSVR+EVDEQMLNVQNK+FPGQLNADLR+GHYTEGAELVDSVLDVVR+IMNTFSVVPSPK+INVYYNEATGGK+IREEYPDR+ISEQFTAMFR+LAVNMVPFPR+LHFFMPGFAPLTSR+MSATFIGNSTAIQELFK+MSMKEVDEQMLNVQNK+NSSYFVEWIPNNVK+SGPFGQIFRPDNFVFGQSGAGNNWAK+YLTVAAVFR
517b	sp|Q9BVA1|TBB2B_HUMAN	1.0000	Tubulin beta-2B chain OS=Homo sapiens GN=TUBB2B PE=1 SV=1	46.3	182	0.45	AILVDLEPGTMDSVR+ALTVPELTQQMFDSK+EVDEQMLNVQNK+FPGQLNADLR+GHYTEGAELVDSVLDVVR+IMNTFSVMPSPK+INVYYNEATGNK+IREEYPDR+ISEQFTAMFR+LAVNMVPFPR+LHFFMPGFAPLTSR+MSATFIGNSTAIQELFK+MSMKEVDEQMLNVQNK+NSSYFVEWIPNNVK+SGPFGQIFRPDNFVFGQSGAGNNWAK+YLTVAAIFR
517a	sp|Q13885|TBB2A_HUMAN	1.0000	Tubulin beta-2A chain OS=Homo sapiens GN=TUBB2A PE=1 SV=1	46.3	182	0.45	AILVDLEPGTMDSVR+ALTVPELTQQMFDSK+EVDEQMLNVQNK+FPGQLNADLR+GHYTEGAELVDSVLDVVR+IMNTFSVMPSPK+INVYYNEAAGNK+IREEYPDR+ISEQFTAMFR+LAVNMVPFPR+LHFFMPGFAPLTSR+MSATFIGNSTAIQELFK+MSMKEVDEQMLNVQNK+NSSYFVEWIPNNVK+SGPFGQIFRPDNFVFGQSGAGNNWAK+YLTVAAIFR
117	sp|Q8NCT1|ARRD4_HUMAN	1.0000	Arrestin domain-containing protein 4 OS=Homo sapiens GN=ARRDC4 PE=1 SV=3	31.8	173	1.84	AAIFQTQTYLASGK+AVLERPK+ELQVVSHVDVNTPALLTPVLK+EPPAGEGIILLQPGK+FQLPSEPLVTSFTGK+GNHIASGSTDTWNGK+LMLELPLVIGTIPYNGFGSR+SLGLVFEDER+SLGLVFEDERK+VDYSLAVYIHIPGAK
281b	sp|P11142|HSP7C_HUMAN	1.0000	Heat shock cognate 71 kDa protein OS=Homo sapiens GN=HSPA8 PE=1 SV=1	47.5	164	1.38	DAGTIAGLNVLR+DNNLLGK+EIAEAYLGK+FDDAVVQSDMK+FEELNADLFR+FELTGIPPAPR+IINEPTAAAIAYGLDK+IINEPTAAAIAYGLDKK+ITITNDK+LLQDFFNGK+LYQSAGGMPGGMPGGFPGGGAPPSGGASSGPTIEEVD+MVNHFIAEFK+NQVAMNPTNTVFDAK+NSLESYAFNMK+NTTIPTK+QTQTFTTYSDNQPGVLIQVYEGER+RFDDAVVQSDMK+SFYPEEVSSMVLTK+SINPDEAVAYGAAVQAAILSGDK+SQIHDIVLVGGSTR+STAGDTHLGGEDFDNR+TTPSYVAFTDTER+TVTNAVVTVPAYFNDSQR+VEIIANDQGNR
8	sp|O14654|IRS4_HUMAN	1.0000	Insulin receptor substrate 4 OS=Homo sapiens GN=IRS4 PE=1 SV=1	31.5	157	1.63	AAAAAAAAAASGAAIPPLIPPR+AAVSAFPTDSLER+AIGDGEDEMLFTR+ANPLSLDSAR+AVSVPASFFR+DAEIPEGAAR+DNDSESDYMFMAPGAGAIPK+DVWQVIVKPR+EADSSSDYVNMDFTK+EDDSKDNDSESDYMFMAPGAGAIPK+ELSGVFR+ESNTPAPSTQGLPDSWGIIAEPR+EVSYNWDPK+FVTPSEPVAHSR+GAQDVAGGSNPGAHNPSANLAR+GDNQAGGAAAAAAAPEPPPR+GYMMMFPR+HLGLVPLEPGGWLR+LAPSPARPR+LETADAPAR+LEYYENAR+LLQEEEQER+LSSEVSGSGSGNFGEEGNPQGK+QQQMPPPPPPPPPPPPAGGTGGK+SQSFFAAAR+SSPLGQNDNSEYVPMLPGK+SW…
517g	sp|Q13509|TBB3_HUMAN tr|A0A0B4J269|A0A0B4J269_HUMAN	1.0000	Tubulin beta-3 chain OS=Homo sapiens GN=TUBB3 PE=1 SV=2;Uncharacterized protein OS=Homo sapiens PE=1 SV=1	31.6	157	0.39	AILVDLEPGTMDSVR+ALTVPELTQQMFDAK+EVDEQMLAIQSK+FPGQLNADLR+GHYTEGAELVDSVLDVVR+IMNTFSVVPSPK+ISEQFTAMFR+LAVNMVPFPR+MSSTFIGNSTAIQELFK+NSSYFVEWIPNNVK+YLTVATVFR
517e	sp|P04350|TBB4A_HUMAN	1.0000	Tubulin beta-4A chain OS=Homo sapiens GN=TUBB4A PE=1 SV=2	40.5	157	0.45	ALTVPELTQQMFDAK+AVLVDLEPGTMDSVR+EVDEQMLSVQSK+FPGQLNADLR+IMNTFSVVPSPK+INVYYNEATGGNYVPR+ISEQFTAMFR+LAVNMVPFPR+LHFFMPGFAPLTSR+MAATFIGNSTAIQELFK+NSSYFVEWIPNNVK+SGPFGQIFRPDNFVFGQSGAGNNWAK+YLTVAAVFR
264b	sp|P08670|VIME_HUMAN	1.0000	Vimentin OS=Homo sapiens GN=VIM PE=1 SV=4	66.5	154	1.60	DGQVINETSQHHDDLE+DNLAEDIMR+EEAENTLQSFR+EKLQEEMLQR+EMEENFAVEAANYQDTIGR+ETNLDSLPLVDTHSK+EYQDLLNVK+FADLSEAANR+FANYIDK+FLEQQNK+GTNESLER+ILLAELEQLK+ISLPLPNFSSLNLR+KLLEGEESR+KVESLQEEIAFLK+LGDLYEEEMR+LLEGEESR+LLQDSVDFSLADAINTEFK+LQDEIQNMK+LQDEIQNMKEEMAR+LQEEMLQR+MALDIEIATYR+NLQEAEEWYK+QDVDNASLAR+QQYESVAAK+QVDQLTNDK+SLYASSPGGVYATR+SYVTTSTR+TVETRDGQVINETSQHHDDLE+TYSLGSALRPSTSR+VELQELNDR+VESLQEEIAFLK+VESLQ…
278a	sp|P08727|K1C19_HUMAN	1.0000	Keratin, type I cytoskeletal 19 OS=Homo sapiens GN=KRT19 PE=1 SV=4	68.2	140	1.30	AALEDTLAETEAR+ALEAANGELEVK+DAEAWFTSR+DYSHYYTTIQDLR+EELAYLK+EVAGHTEQLQMSR+FETEQALR+FGPGVAFR+FVSSSSSGAYGGGYGGVLTASDGLLAGNEK+GQVGGQVSVEVDSAPGTDLAK+ILGATIENSR+ITMQNLNDR+IVLQIDNAR+LAADDFR+LASYLDK+LEQEIATYR+MSVEADINGLR+NHEEEISTLR+QSSATSSFGGLGGGSVR+SEVTDLR+SLLEGQEDHYNNLSASK+SQYEVMAEQNR+SRLEQEIATYR+TDLEMQIEGLK+TIQGLEIELQSQLSMK+TKFETEQALR+VLDELTLAR
474a	sp|P68363|TBA1B_HUMAN	1.0000	Tubulin alpha-1B chain OS=Homo sapiens GN=TUBA1B PE=1 SV=1	50.1	124	0.68	AFVHWYVGEGMEEGEFSEAR+AVFVDLEPTVIDEVR+DVNAAIATIK+DYEEVGVDSVEGEGEEEGEEY+EDAANNYAR+EDMAALEK+EIIDLVLDR+FDGALNVDLTEFQTNLVPYPR+FDLMYAK+IHFPLATYAPVISAEK+LISQIVSSITASLR+LSVDYGK+NLDIERPTYTNLNR+QIFHPEQLITGK+SFGGGTGSGFTSLLMER+TIGGGDDSFNTFFSETGAGK+VGINYQPPTVVPGGDLAK
474b	sp|Q71U36-2|TBA1A_HUMAN sp|Q71U36|TBA1A_HUMAN	1.0000	Isoform of Q71U36, Isoform 2 of Tubulin alpha-1A chain OS=Homo sapiens GN=TUBA1A;Tubulin alpha-1A chain OS=Homo sapiens GN=TUBA1A PE=1 SV=1	54.3	120	0.63	AFVHWYVGEGMEEGEFSEAR+AVFVDLEPTVIDEVR+DVNAAIATIK+DYEEVGVDSVEGEGEEEGEEY+EDAANNYAR+EDMAALEK+EIIDLVLDR+FDGALNVDLTEFQTNLVPYPR+FDLMYAK+IHFPLATYAPVISAEK+LIGQIVSSITASLR+LSVDYGK+NLDIERPTYTNLNR+QIFHPEQLITGK+SFGGGTGSGFTSLLMER+TIGGGDDSFNTFFSETGAGK+VGINYQPPTVVPGGDLAK
477a	sp|P78527|PRKDC_HUMAN	1.0000	DNA-dependent protein kinase catalytic subunit OS=Homo sapiens GN=PRKDC PE=1 SV=3	21.7	117	1.20	AALSALESFLK+APGLGAFR+AQEPESGLSEETQVK+ATQMPEGGQGAPPMYQLYK+ATQQQHDFTLTQTADGR+AYVPALQMAFK+DFGLLVFVR+DILETHLR+DLLLNTMSQEEK+DPESETDNDSQEIFK+DQNILLGTTYR+DVDFMYVELIQR+EIFNFVLK+ELSIAIR+EPSFDWK+FIQTFGK+FVPLLPGNR+FYGELALK+GGSWIQEINVAEK+GIFTSEIGTK+HGDLPDIQIK+HNLEIIK+HSSLITPLQAVAQR+IAPYSVEIK+IGELFSK+ILDVMYSR+ILELSGSSSEDSEK+IMEFTTTLLNTSPEGWK+IPALDLLIK+IPDTVLEK+KEEENASVIDSAELQAYPALVVEK+LATTILQHWK+LGASLAFNNIYR+…
441a	sp|P60709|ACTB_HUMAN sp|P63261|ACTG_HUMAN	1.0000	Actin, cytoplasmic 1 OS=Homo sapiens GN=ACTB PE=1 SV=1;Actin, cytoplasmic 2 OS=Homo sapiens GN=ACTG1 PE=1 SV=1	36.5	114	0.91	AGFAGDDAPR+DLTDYLMK+DLYANTVLSGGTTMYPGIADR+DSYVGDEAQSK+EITALAPSTMK+GYSFTTTAER+HQGVMVGMGQK+IIAPPER+KDLYANTVLSGGTTMYPGIADR+QEYDESGPSIVHR+SYELPDGQVITIGNER+VAPEEHPVLLTEAPLNPK
517f	sp|Q9BUF5|TBB6_HUMAN	1.0000	Tubulin beta-6 chain OS=Homo sapiens GN=TUBB6 PE=1 SV=1	45.3	112	0.50	AALVDLEPGTMDSVR+ALTVPELTQQMFDAR+EVDEQMLAIQSK+FPGQLNADLR+FWEVISDEHGIDPAGGYVGDSALQLER+IMNTFSVMPSPK+INVYYNESSSQK+ISEQFSAMFR+LAVNMVPFPR+LHFFMPGFAPLTSR+LTTPTYGDLNHLVSATMSGVTTSLR+MASTFIGNSTAIQELFK+NSSYFVEWIPNNVK+YLTVATVFR
274a	sp|P07900-2|HS90A_HUMAN sp|P07900|HS90A_HUMAN	1.0000	Isoform of P07900, Isoform 2 of Heat shock protein HSP 90-alpha OS=Homo sapiens GN=HSP90AA1;Heat shock protein HSP 90-alpha OS=Homo sapiens GN=HSP90AA1 PE=1 SV=5	39.5	104	0.75	ADLINNLGTIAK+AILFVPR+APFDLFENR+DNSTMGYMAAK+DQVANSAFVER+EDQTEYLEER+EGLELPEDEEEK+EGLELPEDEEEKK+ELHINLIPNK+ELISNSSDALDK+FYEQFSK+GVVDSEDIPLNLSR+HFSVEGQLEFR+HIYYITGETK+HLEINPDHSIIETLR+HNDDEQYAWESSAGGSFTVR+LGIHEDSQNR+LGLGIDEDDPTADDTSAAVTEEMPPLEGDDDTSR+MSLIINTFYSNK+NPDDITNEEYGEFYK+SLTNDWEDHLAVK+TDTGEPMGR+TLTIVDTGIGMTK+YESLTDPSK+YIDQEELNK+YYTSASGDEMVSLK
274b	sp|P08238|HS90B_HUMAN	1.0000	Heat shock protein HSP 90-beta OS=Homo sapiens GN=HSP90AB1 PE=1 SV=4	39.6	96	0.62	ADLINNLGTIAK+ALLFIPR+APFDLFENK+DNSTMGYMMAK+EDQTEYLEER+EGLELPEDEEEK+EGLELPEDEEEKK+ELISNASDALDK+EQVANSAFVER+GVVDSEDIPLNLSR+HFSVEGQLEFR+HLEINPDHPIVETLR+HNDDEQYAWESSAGGSFTVR+HSQFIGYPITLYLEK+IDIIPNPQER+LGIHEDSTNR+LGLGIDEDEVAAEEPNAAVPDEIPPLEGDEDASR+MSLIINTFYSNK+NPDDITQEEYGEFYK+SIYYITGESK+SLTNDWEDHLAVK+TLTIVDTGIGMTK+YESLTDPSK+YHTSQSGDEMTSLSEYVSR+YIDQEELNK
336a	sp|P27708|PYR1_HUMAN tr|F8VPD4|F8VPD4_HUMAN	1.0000	CAD protein OS=Homo sapiens GN=CAD PE=1 SV=3;Isoform of P27708, CAD protein OS=Homo sapiens GN=CAD PE=1 SV=1	22.1	75	0.83	AAFALGGLGSGFASNR+ASDPGLPAEEPK+ATGYPLAYVAAK+EATAGNPGGQTVR+EELGTVNGMTITMVGDLK+EENIQTLLINPNIATVQTSQGLADK+ELSDLESAR+FLSSAAAVSK+GEVAYIDGQVLVPPGYGQDVR+GQPLPPDLLQQAK+KEEILLIK+LAADFSVPLIIDIK+LALGIPLPELR+LFVEALGQIGPAPPLK+LGGAVLSFSEATSSVQK+LGYPVLVR+LLDTIGISQPQWR+LSLDDLLQR+LYLNETFSELR+MAEIGEHVAPSEAANSLEQAQAAAER+MALLATVLGR+NILLTIGSYK+QIALAVLSTELAVR+SELLPTVR+SFEEAFQK+SILEQLAEK+SVGEVMGIGR+TLGVDLVALATR+TPHVLVLG…
363a	sp|P38646|GRP75_HUMAN	1.0000	Stress-70 protein, mitochondrial OS=Homo sapiens GN=HSPA9 PE=1 SV=2	43.0	70	0.78	AMQDAEVSK+AQFEGIVTDLIR+DAGQISGLNVLR+DDIENMVK+DNMALQR+EQQIVIQSSGGLSK+ETAENYLGHTAK+ETGVDLTK+LFEMAYK+LLGQFTLIGIPPAPR+LYSPSQIGAFVLMK+NAVITVPAYFNDSQR+NTTIPTK+QAASSLQQASLK+QAVTNPNNTFYATK+RYDDPEVQK+SDIGEVILVGGMTR+SQVFSTAADGQTQVEIK+STNGDTFLGGEDFDQALLR+TTPSVVAFTADGER+VEAVNMAEGIIHDTETK+VINEPTAAALAYGLDK+VLENAEGAR+VQQTVQDLFGR+YDDPEVQK
464a	sp|P62829|RL23_HUMAN	1.0000	60S ribosomal protein L23 OS=Homo sapiens GN=RPL23 PE=1 SV=1	36.4	68	0.74	DGVFLYFEDNAGVIVNNK+GSAITGPVAK+LPAAGVGDMVMATVK+NLYIISVK
696a	sp|Q9NVI7-2|ATD3A_HUMAN	1.0000	Isoform of Q9NVI7, Isoform 2 of ATPase family AAA domain-containing protein 3A OS=Homo sapiens GN=ATAD3A	41.8	67	0.69	AFVTDWDK+ATLNAFLYR+DALNLAQMQEQTLQLEQQSK+EYEAAVEQLK+GEGAGPPPPLPPAQPGAEGGGDR+INEMVHFDLPGQEER+ITVLEALR+LALHSGMDYAIMTGGDVAPMGR+LAQFDYGR+LFDWANTSR+LKEYEAAVEQLK+LLSRPQDALEGVVLSPSLEAR+LTEGMSGR+NILMYGPPGTGK+QQQLLNEENLR+QTVLESIR+TAGTLFGEGFR+VTATVAGLTLLAVGVYSAK+WSNFDPTGLER+YVLKPATEGK
441b	sp|P62736|ACTA_HUMAN sp|P63267|ACTH_HUMAN sp|P68032|ACTC_HUMAN sp|P68133|ACTS_HUMAN	1.0000	Actin, aortic smooth muscle OS=Homo sapiens GN=ACTA2 PE=1 SV=1;Actin, gamma-enteric smooth muscle OS=Homo sapiens GN=ACTG2 PE=1 SV=1;Actin, alpha cardiac muscle 1 OS=Homo sapiens GN=ACTC1 PE=1 SV=1;Actin, alpha skeletal muscle OS=Homo sapiens GN=ACTA1 PE=1 SV=1	28.7	63	0.35	AGFAGDDAPR+DLTDYLMK+DSYVGDEAQSK+EITALAPSTMK+HQGVMVGMGQK+IIAPPER+SYELPDGQVITIGNER+VAPEEHPTLLTEAPLNPK+YPIEHGIITNWDDMEK
281c	sp|P54652|HSP72_HUMAN	1.0000	Heat shock-related 70 kDa protein 2 OS=Homo sapiens GN=HSPA2 PE=1 SV=1	28.0	57	0.29	DAGTITGLNVLR+DNNLLGK+FEELNADLFR+GQIQEIVLVGGSTR+IINEPTAAAIAYGLDK+IINEPTAAAIAYGLDKK+ITITNDK+LLQDFFNGK+LYQGGPGGGSGGGGSGASGGPTIEEVD+NQVAMNPTNTIFDAK+NTTIPTK+STAGDTHLGGEDFDNR+TFFPEEISSMVLTK+TTPSYVAFTDTER+VEIIANDQGNR
261a	sp|P05141|ADT2_HUMAN	1.0000	ADP/ATP translocase 2 OS=Homo sapiens GN=SLC25A5 PE=1 SV=7	26.8	57	0.31	AAYFGIYDTAK+DFLAGGVAAAISK+EQGVLSFWR+GAWSNVLR+GMLPDPK+LLLQVQHASK+QIFLGGVDK+QIFLGGVDKR+YFPTQALNFAFK
278b	sp|P05783|K1C18_HUMAN	1.0000	Keratin, type I cytoskeletal 18 OS=Homo sapiens GN=KRT18 PE=1 SV=2	48.8	55	0.54	AQIFANTVDNAR+AQYDELAR+DWSHYFK+ETMQSLNDR+GGMGSGGLATGIAGGLAGMGGIQNEK+GLQAQIASSGLTVEVDAPK+IVLQIDNAR+LAADDFR+LASYLDR+LEAEIATYR+LLEDGEDFNLGDALDSSNSMQTIQK+LQLETEIEALK+QAQEYEALLNIK+QSVENDIHGLR+STFSTNYR+TVQSLEIDLDSMR+VIDDTNITR+YETELAMR
384a	sp|P46379-2|BAG6_HUMAN sp|P46379-3|BAG6_HUMAN sp|P46379|BAG6_HUMAN tr|A0A024RCR6|A0A024RCR6_HUMAN tr|A0A0G2JK23|A0A0G2JK23_HUMAN	1.0000	Isoform of P46379, Isoform 2 of Large proline-rich protein BAG6 OS=Homo sapiens GN=BAG6;Isoform of P46379, Isoform 3 of Large proline-rich protein BAG6 OS=Homo sapiens GN=BAG6;Large proline-rich protein BAG6 OS=Homo sapiens GN=BAG6 PE=1 SV=2;Isoform of P46379, HLA-B associated transcript 3, isoform CRA_a OS=Homo sapiens GN=BAT3 PE=1 SV=1;Isoform of P46379, Large proline-rich protein BAG6 OS=Homo …	24.7	52	0.53	AGSSESIAAFIQR+APPQTHLPSGASSGTGSASATHGGGSPPGTR+DIQTLLSR+DLEAPEVQESYR+EHIAASVSIPSEK+ENASPAPGTTAEEAMSR+EPMEAEEVEER+ESFSLVQVQPGVDIIR+GPPPAPEGGSR+LINLVGESLR+LLGNTFVALSDLR+LQEDPNYSPQR+LQEYNVGGK+LQVVLEHMPVGPDAILR+TFIVGAQMNVK+TMQGEGPQLLLSEAVSR+VGDPPQPLPEEPMEVQGAER+VKPQPPLSDAYLSGMPAK+YYEVLGAAATTDYNNNHEGR
261b	sp|P12236|ADT3_HUMAN	1.0000	ADP/ATP translocase 3 OS=Homo sapiens GN=SLC25A6 PE=1 SV=4	26.5	51	0.23	AAYFGVYDTAK+DFLAGGIAAAISK+EQGVLSFWR+GAWSNVLR+GMLPDPK+LLLQVQHASK+QIFLGGVDK+YFPTQALNFAFK
288a	sp|P11021|GRP78_HUMAN	1.0000	78 kDa glucose-regulated protein OS=Homo sapiens GN=HSPA5 PE=1 SV=2	44.0	49	0.58	DAGTIAGLNVMR+DNHLLGTFDLTGIPPAPR+ELEEIVQPIISK+FEELNMDLFR+IEIESFYEGEDFSETLTR+IEWLESHQDADIEDFK+IINEPTAAAIAYGLDK+ITITNDQNR+ITPSYVAFTPEGER+LTPEEIER+LYGSAGPPPTGEEDTAEK+LYGSAGPPPTGEEDTAEKDEL+NELESYAYSLK+NQLTSNPENTVFDAK+SDIDEIVLVGGSTR+SQIFSTASDNQPTVTIK+TFAPEEISAMVLTK+TKPYIQVDIGGGQTK+TWNDPSVQQDIK+VEIIANDQGNR+VLEDSDLK+VTHAVVTVPAYFNDAQR
126	sp|Q92616|GCN1_HUMAN	1.0000	eIF-2-alpha kinase activator GCN1 OS=Homo sapiens GN=GCN1 PE=1 SV=6	17.3	47	0.49	ALGTLVSHVTLR+ALQAAIQQLAEAQPEATAK+ALVAVLLSR+AYSDQAIVNLLK+DAVLYFSESLVPTAR+DLAPYLPSVTPGLK+DLILPTIQK+EEFAIMQTPAGELYDK+EGVLTGSPEQK+EMLQAQLDR+GAAYGLAGLVK+GLGILSLK+GVTSILPVLR+IDPEAFITR+ILDVASLEVLNEVNR+LLSSLGGFK+LLTWVIGTGSPR+LMDEAVLALR+LMPEIVATASK+LMQQLLESDK+LTEVLTDSHVK+LTSADALRPSVVSITGPLIR+LTTPPVNTR+LYRPPPVLDALGR+NAPNDASYDAVR+NLLHSLQSSGIGSK+QAAAIILNIYCSR+QAGAEALSQAVAR+QGEEVFQSLSK+QSVVVLMGSLAK+SIIQSAQQDS…
596a	sp|Q8IZ07|AN13A_HUMAN	1.0000	Ankyrin repeat domain-containing protein 13A OS=Homo sapiens GN=ANKRD13A PE=1 SV=3	32.2	40	0.41	DYHNTSMALEGVPELLQK+ELEEWELR+ELQGQNVEAVDPR+FDLSQEMER+FDNDLQLAMELSAK+GEDNWAELMEVNHDDK+IEIPLFHVLNAR+ILEAPDFYVQMK+LEFPPGFPVK+LTLDLMKPK+LTSPVINTSLDTK+SGFWGWR+SQELSGPASNGGISQTNTYDAQYER+VYTVNNVNVITK+WEFTSWVPLVSR
518a	sp|Q14126|DSG2_HUMAN	1.0000	Desmoglein-2 OS=Homo sapiens GN=DSG2 PE=1 SV=2	28.5	38	0.42	ATQFTGATGAIMTTETTK+AWITAPVALR+DMAGAQAAAVALNEEFLR+DNWISVDSVTSEIK+DTGEIYTTSVTLDR+ESFLAPSSGVQPTLAMPNIAVGQNVTVTER+FLDDLGLK+ILDVNDNIPVVENK+IVAISEDYPR+IVSLEPAYPPVFYLNK+LPDFESR+NLDFSVIVANK+NTTVSGAGVPGPLPDFGLEESGHSNSTITTSSTR+QESTSVLLQQSEK+VATPLPDPMASR+VLAPASTLQSSYQIPTENSMTAR+VLEGMVEENQVNVEVTR+VTQEIVTER+VVPSFLPVDQGGSLVGR+VYAPASTLVDQPYANEGTVVVTER
409a	sp|P50990|TCPQ_HUMAN	1.0000	T-complex protein 1 subunit theta OS=Homo sapiens GN=CCT8 PE=1 SV=4	40.1	38	0.40	AIADTGANVVVTGGK+APGFAQMLK+AVDDGVNTFK+DIDEVSSLLR+DMLEAGILDTYLGK+EDGAISTIVLR+FAEAFEAIPR+GEENLMDAQVK+GSTDNLMDDIER+HFSGLEEAVYR+ILGSGISSSSVLHGMVFK+LATNAAVTVLR+LFVTNDAATILR+LVPGGGATEIELAK+NVGLDIEAEVPAVK+QYGNEVFLAK+TAEELMNFSK+VADMALHYANK+YNIMLVR
581a	sp|Q7Z6Z7-2|HUWE1_HUMAN sp|Q7Z6Z7-3|HUWE1_HUMAN sp|Q7Z6Z7|HUWE1_HUMAN	1.0000	Isoform of Q7Z6Z7, Isoform 2 of E3 ubiquitin-protein ligase HUWE1 OS=Homo sapiens GN=HUWE1;Isoform of Q7Z6Z7, Isoform 3 of E3 ubiquitin-protein ligase HUWE1 OS=Homo sapiens GN=HUWE1;E3 ubiquitin-protein ligase HUWE1 OS=Homo sapiens GN=HUWE1 PE=1 SV=3	7.8	37	0.39	AALPLTTSDTK+AGSSTPGDAPPAVAEVQGR+AIQDPAFSDGIR+DSAVAISGADSR+EINYILR+FLGDEQDQITFVTR+GLSWQPPPYTPTPR+GNDTPLALESTNTEK+ISESPSEIMESLTK+LGSSGLGSASSIQAAVR+LLGPSAAADILQLSSSLPLQSR+LLSLISIALPENK+LLVGNDDVHIIAR+LPGGVQNFPQFSALR+MVNPTTVLESPHSLPAK+QIGTLLAELR+QPNPPLILQR+QVVNQVWEAADVLIK+SAATSGAGSTTSGVVSGSLGSR+SISVNQWGSQLGLSVLSK+SLLSILQR+SMLNFLK+TNIFQIQR+TVLNQILR+VLDFDVK+VLLSPDYLPAMR
261c	sp|P12235|ADT1_HUMAN	1.0000	ADP/ATP translocase 1 OS=Homo sapiens GN=SLC25A4 PE=1 SV=4	23.5	37	0.15	AAYFGVYDTAK+DFLAGGVAAAVSK+EQGFLSFWR+GAWSNVLR+GMLPDPK+LLLQVQHASK+YFPTQALNFAFK
725a	sp|Q9UJV9|DDX41_HUMAN tr|J3KNN5|J3KNN5_HUMAN	1.0000	Probable ATP-dependent RNA helicase DDX41 OS=Homo sapiens GN=DDX41 PE=1 SV=2;Isoform of Q9UJV9, Probable ATP-dependent RNA helicase DDX41 (Fragment) OS=Homo sapiens GN=DDX41 PE=1 SV=1	27.7	34	0.33	AGAASLDVIQEVEYVK+DMIGIAFTGSGK+DVLVATDVASK+FPAAILR+GITYDDPIK+ILESVAEGR+KDVLVATDVASK+LLQEDSSPLLR+LMDLLQK+MIDMGFEGDIR+QTLLFSATMPK+SALVKPVTINVGR+SEAEDEDDEDYVPYVPLR+TIFSYFK+TPPPVLIFAEK+YLALDEADR+YVLSMSEER
473a	sp|P68104|EF1A1_HUMAN sp|Q5VTE0|EF1A3_HUMAN	1.0000	Elongation factor 1-alpha 1 OS=Homo sapiens GN=EEF1A1 PE=1 SV=1;Putative elongation factor 1-alpha-like 3 OS=Homo sapiens GN=EEF1A1P5 PE=5 SV=1	27.3	33	0.35	EHALLAYTLGVK+EVSTYIK+IGGIGTVPVGR+LPLQDVYK+MDSTEPPYSQK+QLIVGVNK+QTVAVGVIK+RYEEIVK+STTTGHLIYK+VETGVLKPGMVVTFAPVNVTTEVK+YAWVLDK+YYVTIIDAPGHR
264c	sp|P04264|K2C1_HUMAN	1.0000	Keratin, type II cytoskeletal 1 OS=Homo sapiens GN=KRT1 PE=1 SV=6	28.9	33	0.27	AEAESLYQSK+AQYEDIAQK+FASFIDK+FLEQQNQVLQTK+IEISELNR+LALDIEIATYR+LLEGEESR+LNDLEDALQQAK+NKYEDEINKR+NMQDMVEDYR+QISNLQQSISDAEQR+SGGGFSSGSAGIINYQR+SISISVAR+SLDLDSIIAEVK+SLNNQFASFIDK+SLVNLGGSK+TLLEGEESR+TNAENEFVTIK+WELLQQVDTSTR+YEELQITAGR
639a	sp|Q96PU5-2|NED4L_HUMAN sp|Q96PU5-5|NED4L_HUMAN sp|Q96PU5-6|NED4L_HUMAN sp|Q96PU5-7|NED4L_HUMAN sp|Q96PU5|NED4L_HUMAN	1.0000	Isoform of Q96PU5, Isoform 2 of E3 ubiquitin-protein ligase NEDD4-like OS=Homo sapiens GN=NEDD4L;Isoform of Q96PU5, Isoform 5 of E3 ubiquitin-protein ligase NEDD4-like OS=Homo sapiens GN=NEDD4L;Isoform of Q96PU5, Isoform 6 of E3 ubiquitin-protein ligase NEDD4-like OS=Homo sapiens GN=NEDD4L;Isoform of Q96PU5, Isoform 7 of E3 ubiquitin-protein ligase NEDD4-like OS=Homo sapiens GN=NEDD4L;E3 ubiquiti…	19.5	30	0.29	EWFFLISK+GLDYGGVAR+ITQWEDPR+LDLPPYETFEDLR+LLFEVFDENR+LQITPDSNGEQFSSLIQR+LQNPAITGPAVPYSR+LWIEFESEK+NNIFEESYR+QITLNDMESVDSEYYNSLK+SLSSPTVTLSAPLEGAK+TSLNPNDLGPLPPGWEER+TSPQELSEELSR+VTQSFLPPGWEMR+WNEEFYFR
303a	sp|P16615-2|AT2A2_HUMAN sp|P16615-3|AT2A2_HUMAN sp|P16615-5|AT2A2_HUMAN sp|P16615|AT2A2_HUMAN	1.0000	Isoform of P16615, Isoform 2 of Sarcoplasmic/endoplasmic reticulum calcium ATPase 2 OS=Homo sapiens GN=ATP2A2;Isoform of P16615, Isoform 3 of Sarcoplasmic/endoplasmic reticulum calcium ATPase 2 OS=Homo sapiens GN=ATP2A2;Isoform of P16615, Isoform 5 of Sarcoplasmic/endoplasmic reticulum calcium ATPase 2 OS=Homo sapiens GN=ATP2A2;Sarcoplasmic/endoplasmic reticulum calcium ATPase 2 OS=Homo sapiens G…	21.3	29	0.31	AEIGIAMGSGTAVAK+AMGVVVATGVNTEIGK+DIVPGDIVEIAVGDK+EEMHLEDSANFIK+EFDELNPSAQR+EFTLEFSR+EWGSGSDTLR+IEVASSVK+IGIFGQDEDVTSK+IRDEMVATEQER+ISLPVILMDETLK+LDEFGEQLSK+MNVFDTELK+NAENAIEALK+NMLFSGTNIAAGK+VDQSILTGESVSVIK+VIMITGDNK+WGSNELPAEEGK
284a	sp|P10586-2|PTPRF_HUMAN sp|P10586|PTPRF_HUMAN	1.0000	Isoform of P10586, Isoform 2 of Receptor-type tyrosine-protein phosphatase F OS=Homo sapiens GN=PTPRF;Receptor-type tyrosine-protein phosphatase F OS=Homo sapiens GN=PTPRF PE=1 SV=2	15.9	29	0.28	AAGTEGPFQEVDGVATTR+AALEYLGSFDHYAT+AYIATQGPLAESTEDFWR+DFLPVDPATSNGR+DHPPIPITDLADNIER+FEVIEFDDGAGSVLR+FSIPPSSQEVMPGGSVNLTCVAVGAPMPYVK+GVEGSDYINASFIDGYR+LGQVPPGESVTAMELEFK+LVNIMPYELTR+NVLELSNVVR+SDMGVGVFTPTIEAR+TGEGFIDFIGQVHK+TQQGVPAQPADFQAEVESDTR+VLAFTAVGDGPPSPTIQVK+VTFDPTSSYTLEDLKPDTLYR+YANVIAYDHSR+YEGVVDMFQTVK+YSAPANLYVR+YSIGGLSPFSEYAFR
269b	sp|O60814|H2B1K_HUMAN sp|P57053|H2BFS_HUMAN sp|P58876|H2B1D_HUMAN sp|P62807|H2B1C_HUMAN sp|Q5QNW6-2|H2B2F_HUMAN sp|Q5QNW6|H2B2F_HUMAN sp|Q93079|H2B1H_HUMAN sp|Q99877|H2B1N_HUMAN sp|Q99879|H2B1M_HUMAN sp|Q99880|H2B1L_HUMAN tr|B2R4S9|B2R4S9_HUMAN tr|U3KQK0|U3KQK0_HUMAN	1.0000	Histone H2B type 1-K OS=Homo sapiens GN=HIST1H2BK PE=1 SV=3;Histone H2B type F-S OS=Homo sapiens GN=H2BFS PE=1 SV=2;Histone H2B type 1-D OS=Homo sapiens GN=HIST1H2BD PE=1 SV=2;Histone H2B type 1-C/E/F/G/I OS=Homo sapiens GN=HIST1H2BC PE=1 SV=4;Isoform of Q5QNW6, Isoform 2 of Histone H2B type 2-F OS=Homo sapiens GN=HIST2H2BF;Histone H2B type 2-F OS=Homo sapiens GN=HIST2H2BF PE=1 SV=3;Histone H2B t…	40.5	29	0.16	AMGIMNSFVNDIFER+EIQTAVR+ESYSVYVYK+LLLPGELAK+QVHPDTGISSK
269a	sp|P06899|H2B1J_HUMAN sp|P23527|H2B1O_HUMAN sp|P33778|H2B1B_HUMAN sp|Q16778|H2B2E_HUMAN	1.0000	Histone H2B type 1-J OS=Homo sapiens GN=HIST1H2BJ PE=1 SV=3;Histone H2B type 1-O OS=Homo sapiens GN=HIST1H2BO PE=1 SV=3;Histone H2B type 1-B OS=Homo sapiens GN=HIST1H2BB PE=1 SV=2;Histone H2B type 2-E OS=Homo sapiens GN=HIST2H2BE PE=1 SV=3	41.3	29	0.16	AMGIMNSFVNDIFER+EIQTAVR+ESYSIYVYK+KESYSIYVYK+LLLPGELAK+QVHPDTGISSK
456a	sp|P62258-2|1433E_HUMAN sp|P62258|1433E_HUMAN	1.0000	Isoform of P62258, Isoform SV of 14-3-3 protein epsilon OS=Homo sapiens GN=YWHAE;14-3-3 protein epsilon OS=Homo sapiens GN=YWHAE PE=1 SV=1	54.9	28	0.15	AAFDDAIAELDTLSEESYK+AASDIAMTELPPTHPIR+DNLTLWTSDMQGDGEEQNK+DSTLIMQLLR+EAAENSLVAYK+HLIPAANTGESK+IISSIEQK+NLLSVAYK+VAGMDVELTVEER+YLAEFATGNDR
646a	sp|Q99460-2|PSMD1_HUMAN sp|Q99460|PSMD1_HUMAN tr|A0A087WW66|A0A087WW66_HUMAN	1.0000	Isoform of Q99460, Isoform 2 of 26S proteasome non-ATPase regulatory subunit 1 OS=Homo sapiens GN=PSMD1;26S proteasome non-ATPase regulatory subunit 1 OS=Homo sapiens GN=PSMD1 PE=1 SV=2;Isoform of Q99460, 26S proteasome non-ATPase regulatory subunit 1 OS=Homo sapiens GN=PSMD1 PE=1 SV=1	22.6	27	0.28	AAVESLGFILFR+DTSEDIEELVEPVAAHGPK+EAINLLEPMTNDPVNYVR+EALQLMATYLPK+EPEPNFQLLDNPAR+FTATASLGVIHK+IEVLYEDEGFR+LEGIVNK+LLHVAVSDVNDDVR+NAQAIEDMVGYAQETQHEK+NNNTDLMILK+QAIGIALETR+QFAALVASK+RLDVFEK+TVGTPIASVPGSTNTGTVPGSEK+VSTAVLSITAK
480a	sp|Q00325-2|MPCP_HUMAN sp|Q00325|MPCP_HUMAN	1.0000	Isoform of Q00325, Isoform B of Phosphate carrier protein, mitochondrial OS=Homo sapiens GN=SLC25A3;Phosphate carrier protein, mitochondrial OS=Homo sapiens GN=SLC25A3 PE=1 SV=2	23.5	27	0.26	FGFYEVFK+GIFNGFSVTLK+GSSASLVLK+GVAPLWMR+IQTQPGYANTLR+LPRPPPPEMPESLK+TVEALYK+VLYSNMLGEENTYLWR
293a	sp|P13639|EF2_HUMAN	1.0000	Elongation factor 2 OS=Homo sapiens GN=EEF2 PE=1 SV=4	19.0	27	0.29	AYLPVNESFGFTADLR+DSVVAGFQWATK+EDLYLKPIQR+EGIPALDNFLDK+EGIPALDNFLDKL+GEGQLGPAER+GGGQIIPTAR+GHVFEESQVAGTPMFVVK+GVQYLNEIK+IMGPNYTPGK+KEDLYLKPIQR+QFAEMYVAK+SDPVVSYR+VFDAIMNFK+VFSGLVSTGLK+YEWDVAEAR+YFDPANGK
191a	sp|ALBU_BOVIN|	1.0000	sp ALBU_BOVIN	20.3	27	0.29	AEFVEVTK+DAFLGSFLYEYSR+DAIPENLPPLTADFAEDK+HLVDEPQNLIK+KVPQVSTPTLVEVSR+LGEYGFQNALIVR+LVNELTEFAK+LVTDLTK+QTALVELLK+TVMENFVAFVDK+VPQVSTPTLVEVSR+YLYEIAR
542a	sp|Q16531|DDB1_HUMAN	1.0000	DNA damage-binding protein 1 OS=Homo sapiens GN=DDB1 PE=1 SV=1	17.5	26	0.29	DLLFILTAK+EEQMDGTVTLK+EMLGGEIIPR+ETDDTLVLSFVGQTR+GAVYSMVEFNGK+GDFILVGDLMR+IEVQDTSGGTTALRPSASTQALSSSVSSSK+IVVFQYSDGK+LFMLLLEK+LLASINSTVR+LVFSNVNLK+MQEVVANLQYDDGSGMK+QSGESIDIITR+TYEVSLR+VTLGTQPTVLR+YLAIAPPIIK+YLLGDMEGR
505a	sp|Q13263-2|TIF1B_HUMAN sp|Q13263|TIF1B_HUMAN	1.0000	Isoform of Q13263, Isoform 2 of Transcription intermediary factor 1-beta OS=Homo sapiens GN=TRIM28;Transcription intermediary factor 1-beta OS=Homo sapiens GN=TRIM28 PE=1 SV=5	26.7	25	0.27	ADVQSIIGLQR+DHQYQFLEDAVR+EEDGSLSLDGADSTGVVAK+FASWALESDNNTALLLSK+FQWDLNAWTK+GAAAAATGQPGTAPAGTPGAPPLAGMAIVK+IVAERPGTNSTGPAPMAPPR+LDLDLTADSQPPVFK+LSPPYSSPQEFAQDVGR+MAILQIMK+MIVDPVEPHGEMK+SGEGEVSGLMR+VFPGSTTEDYNLIVIER
476a	sp|P78371|TCPB_HUMAN	1.0000	T-complex protein 1 subunit beta OS=Homo sapiens GN=CCT2 PE=1 SV=4	38.1	25	0.27	DASLMVTNDGATILK+EALLSSAVDHGSDEVK+EAVAMESYAK+GATQQILDEAER+GSGNLEAIHIIK+ILIANTGMDTDK+LALVTGGEIASTFDHPELVK+LAVEAVLR+LIEEVMIGEDK+LTSFIGAIAIGDLVK+MLPTIIADNAGYDSADLVAQLR+QDLMNIAGTTLSSK+QVLLSAAEAAEVILR+VQDDEVGDGTTSVTVLAAELLR
286a	sp|P10809|CH60_HUMAN	1.0000	60 kDa heat shock protein, mitochondrial OS=Homo sapiens GN=HSPD1 PE=1 SV=2	35.8	25	0.26	EIGNIISDAMK+GYISPYFINTSK+IGIEIIK+IMQSSSEVGYDAMAGDFVNMVEK+IPAMTIAK+IQEIIEQLDVTTSEYEK+ISSIQSIVPALEIANAHR+LSDGVAVLK+LVQDVANNTNEEAGDGTTTATVLAR+NAGVEGSLIVEK+TLNDELEIIEGMK+TVIIEQSWGSPK+VGEVIVTK+VGGTSDVEVNEK+VGLQVVAVK+VTDALNATR
278e	sp|P02533|K1C14_HUMAN	1.0000	Keratin, type I cytoskeletal 14 OS=Homo sapiens GN=KRT14 PE=1 SV=4	19.3	24	0.13	ASLENSLEETK+EELAYLK+GQVGGDVNVEMDAAPGVDLSR+LAADDFR+LASYLDK+LEQEIATYR+MSVEADINGLR+VLDELTLAR+VTMQNLNDR
255a	sp|P02786|TFR1_HUMAN	1.0000	Transferrin receptor protein 1 OS=Homo sapiens GN=TFRC PE=1 SV=2	29.5	24	0.25	AAAEVAGQFVIK+AFTYINLDK+AVLGTSNFK+DENLALYVENQFR+DSAQNSVIIVDK+HVFWGSGSHTLPALLENLK+ILNIFGVIK+LAQMFSDMVLK+LLNENSYVPR+LTHDVELNLDYER+LTTDFGNAEK+LTVSNVLK+LVYLVENPGGYVAYSK+LYWDDLK+SAFSNLFGGEPLSYTR+SGVGTALLLK+SSGLPNIPVQTISR+VEYHFLSPYVSPK+VSASPLLYTLIEK
695a	sp|Q9NVI1|FANCI_HUMAN	1.0000	Fanconi anemia group I protein OS=Homo sapiens GN=FANCI PE=1 SV=4	17.9	23	0.24	DSIQSHQESLSVLR+EGDLTNLLQNQAVK+FQDQVLDLLK+FVSSLLTALFR+GNILDMVLR+GQVSQETLSEEASSQATLPNQPVEK+LGANILLETFK+LMLYEGFYDVLR+QEILEQVLNR+SADFSQSTSIGIK+SELEDFELDK+SLLNLLSSQEEDFNSK+SYVSTMILEVVK+TIETSPSLSR+TSDSLLSMK+VLEEVDWLITK+VTEAFDYLSFLPLQTVQR+YAVNVALQK+YTSIPTSVEESGK+YTSIPTSVEESGKK
454a	sp|P62195-2|PRS8_HUMAN sp|P62195|PRS8_HUMAN	1.0000	Isoform of P62195, Isoform 2 of 26S protease regulatory subunit 8 OS=Homo sapiens GN=PSMC5;26S protease regulatory subunit 8 OS=Homo sapiens GN=PSMC5 PE=1 SV=1	39.2	23	0.23	EELQLLQEQGSYVGEVVR+ELFVMAR+EVIELPVK+FVVDVDK+GVILYGPPGTGK+IAELMPGASGAEVK+IDILDSALLRPGR+IEELQLIVNDK+LEGGSGGDSEVQR+TMLELLNQLDGFEATK+VDPLVSLMMVEK+VHVTQEDFEMAVAK+VPDSTYEMIGGLDK+VSGSELVQK
307a	sp|P17987|TCPA_HUMAN	1.0000	T-complex protein 1 subunit alpha OS=Homo sapiens GN=TCP1 PE=1 SV=1	31.1	23	0.25	AFHNEAQVNPER+EQLAIAEFAR+FATEAAITILR+GDVTITNDGATILK+HGSYEDAVHSGALND+IHPTSVISGYR+LGVQVVITDPEK+MLVDDIGDVTITNDGATILK+QAGVFEPTIVK+SLLVIPNTLAVNAAQDSTDLVAK+SQNVMAAASIANIVK+WIGLDLSNGKPR+YFVEAGAMAVR+YPVNSVNILK
247a	sp|O95714|HERC2_HUMAN	1.0000	E3 ubiquitin-protein ligase HERC2 OS=Homo sapiens GN=HERC2 PE=1 SV=2	5.3	23	0.23	AAGLESAATIR+ADFLSNDDYAVYVR+ALSFTGSALAALVK+DFVIQVLDK+EIDEQEANASTFHR+EQQALAVQSATTTLSALR+LEGIDTILK+LFLDEVAK+LGHGDTVPLEEPK+LGLGISSGTVPIPR+LLTTEFGQSININR+LSSQPVVVESSHPYTDDTSTSGTVK+QAFAGQVDLDLLR+QFEYEDPIVR+SASLDLLLR+SLFAVTVEGK+SLNVSSSVNQASR+VIGELGEDGWIR+VPSFSETLSALNVVQVAGGSK+VVVDLLK
245a	sp|O95071-2|UBR5_HUMAN sp|O95071|UBR5_HUMAN	1.0000	Isoform of O95071, Isoform 2 of E3 ubiquitin-protein ligase UBR5 OS=Homo sapiens GN=UBR5;E3 ubiquitin-protein ligase UBR5 OS=Homo sapiens GN=UBR5 PE=1 SV=2	10.5	23	0.23	AASTAPSSTSTPAASSAGLIYIDPSNLR+AEQENNFPTSSIAFLGQNER+AMNQQTTLDTPQLER+ATFLGLTNEK+AYPAAITILETAQK+EVVFVEDVK+IDELQVVK+LEHTAQTYSELQGER+LLTATNLVTLPNSR+LSLELFGR+LTYQDAVNLQNYVEEK+NSLEDLTAEDFR+NVAIFTAGQESPIILR+QISDLMGLIPK+SGTISTSAAAAAAALEASNASSYLTSASSLAR+VATWVDETLSSVASK+VLLLPLER+VLQDWNALK+VQAMQPAFASK+VTFKDEPGEGSGVAR+WFWSIVEK
132	sp|Q96P70|IPO9_HUMAN	1.0000	Importin-9 OS=Homo sapiens GN=IPO9 PE=1 SV=3	15.8	23	0.25	EALVDTLTGILSPVQEVR+ELGENLDQILR+EVTDTQMPLVAPVILPEMYK+GEEIYSMDEGIR+IFTMAEVYGIR+LIINELSNVMEANAAR+LIPTLVSIMQAPADK+LVSTLISK+QLASVILK+TSEFTAAFVGR+VKGEEIYSMDEGIR+VLTEFTR+WTNIPLLVK+YSNDPVVASLAQDIFK
557a	sp|Q5T4S7-2|UBR4_HUMAN sp|Q5T4S7-3|UBR4_HUMAN sp|Q5T4S7-4|UBR4_HUMAN sp|Q5T4S7|UBR4_HUMAN	1.0000	Isoform of Q5T4S7, Isoform 2 of E3 ubiquitin-protein ligase UBR4 OS=Homo sapiens GN=UBR4;Isoform of Q5T4S7, Isoform 3 of E3 ubiquitin-protein ligase UBR4 OS=Homo sapiens GN=UBR4;Isoform of Q5T4S7, Isoform 4 of E3 ubiquitin-protein ligase UBR4 OS=Homo sapiens GN=UBR4;E3 ubiquitin-protein ligase UBR4 OS=Homo sapiens GN=UBR4 PE=1 SV=1	6.0	22	0.22	AAPPPPPPPPPLESSPR+AQQALSELHTVEK+EDDYESDAATIVQK+ELFDYNLR+FAMEQSFSADTGGGGR+GVLPYVGNLITK+IIPYLSFGEVEK+IISLDLPVAEVYK+IQIGTQAIER+LLQTLPQLR+NVFIAQNVASLQELGGSEK+QVLFTPATQAAR+TPVFIFER+TSPADHGGSVGSESGGSAVDSVAGEHSVSGR+TSVQPTFTASQYR+TVASQPISTQTLVEGENDEQSSTDQASAIK+VLAALAASSGSSSASSSSAPVAASSGQATTQSK+VNEAAPEKPQDDSGTAGGISSTSASVNR+VQLTPGQTEVK
503a	sp|Q13200|PSMD2_HUMAN	1.0000	26S proteasome non-ATPase regulatory subunit 2 OS=Homo sapiens GN=PSMD2 PE=1 SV=3	19.6	22	0.23	APVQPQQSPAAAPGGTDEKPSGK+AVPLALALISVSNPR+DKAPVQPQQSPAAAPGGTDEKPSGK+DPNNLFMVR+EDVLTLLLPVMGDSK+ELDIMEPK+EPLLTLVK+EWQELDDAEK+FGGSGSQVDSAR+LGSIFGLGLAYAGSNR+LNILDTLSK+QLQDELEMLVER+SSTTSMTSVPKPLK+VGQAVDVVGQAGKPK+YLYSSEDYIK
456b	sp|P27348|1433T_HUMAN	1.0000	14-3-3 protein theta OS=Homo sapiens GN=YWHAQ PE=1 SV=1	33.1	22	0.09	AVTEQGAELSNEER+DSTLIMQLLR+NLLSVAYK+QTIDNSQGAYQEAFDISK+TAFDEAIAELDTLNEDSYK+YLIANATNPESK
185	sp|TRYP_PIG|	1.0000	sp TRYP_PIG	25.1	22	0.24	IITHPNFNGNTLDNDIMLIK+LGEHNIDVLEGNEQFINAAK+LSSPATLNSR+VATVSLPR
398a	sp|P49368|TCPG_HUMAN tr|B4DUR8|B4DUR8_HUMAN	1.0000	T-complex protein 1 subunit gamma OS=Homo sapiens GN=CCT3 PE=1 SV=4;Isoform of P49368, T-complex protein 1 subunit gamma OS=Homo sapiens GN=CCT3 PE=1 SV=1	29.8	21	0.23	ALDDMISTLK+AMTGVEQWPYR+AVAQALEVIPR+EDDVGTGAGLLEIK+EILSEVER+ELGIWEPLAVK+GESQTDIEITR+GISDLAQHYLMR+IDDIVSGHK+IVLLDSSLEYK+KGESQTDIEITR+MLLDPMGGIVMTNDGNAILR+MVQFEENGR+TAVETAVLLLR
389a	sp|P46939-2|UTRO_HUMAN sp|P46939|UTRO_HUMAN	1.0000	Isoform of P46939, Isoform 2 of Utrophin OS=Homo sapiens GN=UTRN;Utrophin OS=Homo sapiens GN=UTRN PE=1 SV=2	7.0	21	0.21	AFEADSTVIEK+ALGNSEEATMLQHR+AQVSLNVLNDLAK+DLENFLK+EEIAPINFK+IIADLEEEQR+LEDSSNQVTQAVAK+LEVETVIK+LLDLLEGLTGTSLPK+LLQVSVDDR+MTELFQSLADLNNVR+QLGEVAAFGGSNIEPSVR+SLQSDLEAEQVK+SNIVTVGDVEEINK+TSEISIPADLDK+TVNDLSSQLSPLDLHPSLK+VFLADQPIEAPEEPR+VLYNDLGAQVTEGK+YQAVQEAVEDR
278c	sp|P13645|K1C10_HUMAN	1.0000	Keratin, type I cytoskeletal 10 OS=Homo sapiens GN=KRT10 PE=1 SV=6	27.1	21	0.18	ALEESNYELEGK+DAEAWFNEK+EELAYLK+ELTTEIDNNIEQISSYK+GSLGGGFSSGGFSGGSFSR+LAADDFR+LASYLDK+LENEIQTYR+LKYENEVALR+QSVEADINGLR+SEITELR+SLLEGEGSSGGGGR+SQYEQLAEQNR+VLDELTLTK+VTMQNLNDR
654a	sp|Q99832-3|TCPH_HUMAN sp|Q99832|TCPH_HUMAN	1.0000	Isoform of Q99832, Isoform 3 of T-complex protein 1 subunit eta OS=Homo sapiens GN=CCT7;T-complex protein 1 subunit eta OS=Homo sapiens GN=CCT7 PE=1 SV=2	28.7	20	0.22	ALEIIPR+ATISNDGATILK+GGAEQFMEETER+LLDVVHPAAK+LPIGDVATQYFADR+NDSVVAGGGAIEMELSK+QQLLIGAYAK+SQDAEVGDGTTSVTLLAAEFLK+TATQLAVNK+TFSYAGFEMQPK+VQGGALEDSQLVAGVAFK
483a	sp|Q01082|SPTB2_HUMAN tr|A0A087WUZ3|A0A087WUZ3_HUMAN	1.0000	Spectrin beta chain, non-erythrocytic 1 OS=Homo sapiens GN=SPTBN1 PE=1 SV=2;Isoform of Q01082, Spectrin beta chain, non-erythrocytic 1 OS=Homo sapiens GN=SPTBN1 PE=1 SV=1	10.3	20	0.21	AQTLPTSVVTITSESSPGK+DLDDFQSWLSR+EIEELQSQAQALSQEGK+FQIQDISVETEDNK+IVSSSDVGHDEYSTQSLVK+KAAMRETWLSENQR+LLEVLSGER+LNDGNEYLFQAK+LQALDTGWNELHK+LTTLELLEVR+LVSQDNFGFDLPAVEAATK+QALQDTLALYK+SQNIVTDSSSLSAEAIR+TALPAQSAATLPAR+TQETPSAQMEGFLNR+TQTAIASEDMPNTLTEAEK+VLVLSQDYGK
456c	sp|P63104|1433Z_HUMAN	1.0000	14-3-3 protein zeta/delta OS=Homo sapiens GN=YWHAZ PE=1 SV=1	25.3	20	0.07	DSTLIMQLLR+FLIPNASQAESK+GIVDQSQQAYQEAFEISK+NLLSVAYK+SVTEQGAELSNEER
399a	sp|P49411|EFTU_HUMAN	1.0000	Elongation factor Tu, mitochondrial OS=Homo sapiens GN=TUFM PE=1 SV=2	29.4	20	0.21	AEAGDNLGALVR+ELLTEFGYK+GITINAAHVEYSTAAR+GTVVTGTLER+LLDAVDTYIPVPAR+QIGVEHVVVYVNK+TIGTGLVTNTLAMTEEEK+TTLTAAITK+TVVTGIEMFHK+VEAQVYILSK+YEEIDNAPEER
229a	sp|O60884|DNJA2_HUMAN	1.0000	DnaJ homolog subfamily A member 2 OS=Homo sapiens GN=DNAJA2 PE=1 SV=1	23.5	20	0.20	EISFAYEVLSNPEK+FDVQFPENNWINPDK+GEGMPQYR+ILEVHVDK+ITFTGEADQAPGVEPGDIVLLLQEK+LYDILGVPPGASENELK+VSLEDLYNGK
187a	sp|A3KMH1-3|VWA8_HUMAN sp|A3KMH1|VWA8_HUMAN	1.0000	Isoform of A3KMH1, Isoform 3 of von Willebrand factor A domain-containing protein 8 OS=Homo sapiens GN=VWA8;von Willebrand factor A domain-containing protein 8 OS=Homo sapiens GN=VWA8 PE=1 SV=2	13.3	20	0.22	DGLIVYEDSPLVK+DIYYLPFK+DLLGQDVFLIGPPGPLR+DTTVQTLTLQPSVK+EKVPNVPQEALDK+ETQDPTAQSLAASLSTR+FAQILTR+FPTEGLSSVVR+GNSLTVLDVLEGR+GPALINIQEYPIER+IGAVSAPIYNAHEK+IIDGLTGEK+IILDNLQAK+ISSDQLSSEHLSSAVEQK+LSQYPNENLHSAVTK+LVAAFGELR+QYGPNVPEPILQK+SLADQGIINYPYSTR+TLILEGLEK+VNAGTLAVLQR
691a	sp|Q9NTJ3|SMC4_HUMAN	1.0000	Structural maintenance of chromosomes protein 4 OS=Homo sapiens GN=SMC4 PE=1 SV=2	14.8	19	0.20	DTLVADNLDQATR+ELEANVLATAPDK+HNTAVSQLTK+IFNLSGGEK+LIEQEEYLNVQVK+LLEENVSAFK+LPQTEQELK+MTEIQTPENTPR+NPDSITNQIALLEAR+NTNAAEESLPEIQK+QNIGVATFIGLDK+SNNIINETTTR+TESPATAAETASEELDNR+VLDAIIQEK+VVTLQGQIIEQSGTMTGGGSK
576a	sp|Q7L5D6-2|GET4_HUMAN sp|Q7L5D6|GET4_HUMAN	1.0000	Isoform of Q7L5D6, Isoform 2 of Golgi to ER traffic protein 4 homolog OS=Homo sapiens GN=GET4;Golgi to ER traffic protein 4 homolog OS=Homo sapiens GN=GET4 PE=1 SV=1	22.3	19	0.20	AEVEVADELLENLAK+DPMYNEYLDR+IGQLFFGVPPK+SSASVVFTTYTQK+VFSLMDPNSPER
547a	sp|Q3ZCQ8-2|TIM50_HUMAN sp|Q3ZCQ8|TIM50_HUMAN	1.0000	Isoform of Q3ZCQ8, Isoform 2 of Mitochondrial import inner membrane translocase subunit TIM50 OS=Homo sapiens GN=TIMM50;Mitochondrial import inner membrane translocase subunit TIM50 OS=Homo sapiens GN=TIMM50 PE=1 SV=2	26.6	19	0.20	APDQAAEIGSR+AQGPQQQPGSEGPSYAK+IPDEFDNDPILVQQLR+QNLFLGSLTSR+RAPDQAAEIGSR+TIALNGVEDVR+TVLEHYALEDDPLAAFK+VLLDLSAFLK
456d	sp|P61981|1433G_HUMAN	1.0000	14-3-3 protein gamma OS=Homo sapiens GN=YWHAG PE=1 SV=2	20.6	19	0.05	DSTLIMQLLR+NLLSVAYK+NVTELNEPLSNEER+TAFDDAIAELDTLNEDSYK
388a	sp|P46821|MAP1B_HUMAN	1.0000	Microtubule-associated protein 1B OS=Homo sapiens GN=MAP1B PE=1 SV=2	10.5	19	0.20	AAEAGGAEEQYGFLTTPTK+AVLDALLEGK+DLTGQVPTPVVK+ITSFPESEGYSYETSTK+LGDVSPTQIDVSQFGSFK+LKETEPVEAYVIQK+NVDVEFFK+SPDEEDYDYESYEK+SPSDSGYSYETIGK+SSYYVVSGNDPAAEEPSR+STDFAPIKEDFGQEK+SVGNTIDPVILFQK+SVNFSLTPNEIK+TLEVVSPSQSVTGSAGHTPYYQSPTDEK+TPEEGGYSYDISEK+TPGDFSYAYQKPEETTR+TTSPPEVSGYSYEK
283a	sp|P10412|H14_HUMAN sp|P16402|H13_HUMAN sp|P16403|H12_HUMAN	1.0000	Histone H1.4 OS=Homo sapiens GN=HIST1H1E PE=1 SV=2;Histone H1.3 OS=Homo sapiens GN=HIST1H1D PE=1 SV=2;Histone H1.2 OS=Homo sapiens GN=HIST1H1C PE=1 SV=2	17.4	19	0.21	ALAAAGYDVEK+ALAAAGYDVEKNNSR+ASGPPVSELITK+KASGPPVSELITK+SGVSLAALK
278d	sp|P35527|K1C9_HUMAN	1.0000	Keratin, type I cytoskeletal 9 OS=Homo sapiens GN=KRT9 PE=1 SV=3	29.9	19	0.19	DQIVDLTVGNNK+EEMSQLTGQNSGDVNVEINVAPGK+FEMEQNLR+FSSSSGYGGGSSR+GGGGSFGYSYGGGSGGGFSASSLGGGFGGGSR+IKFEMEQNLR+LASYLDK+MTLDDFR+NYSPYYNTIDDLK+QEYEQLIAK+QGVDADINGLR+SGGGGGGGLGSGGSIR+STMQELNSR+TLLDIDNTR+VQALEEANNDLENK
209a	sp|O14980|XPO1_HUMAN	1.0000	Exportin-1 OS=Homo sapiens GN=XPO1 PE=1 SV=1	14.0	19	0.18	DTDSINLYK+EFAGEDTSDLFLEER+FLNVPMFR+FLVTVIK+IYLDMLNVYK+LISGWVSR+LISTLIYK+LLSEEVFDFSSGQITQVK+NVDILKDPETVK+QLLDFSQK+QLYLPMLFK+SAFPHLQDAQVK+VDTILEFSQNMNTK+YYGLQILENVIK
719a	sp|Q9UHB6-4|LIMA1_HUMAN sp|Q9UHB6|LIMA1_HUMAN	1.0000	Isoform of Q9UHB6, Isoform 4 of LIM domain and actin-binding protein 1 OS=Homo sapiens GN=LIMA1;LIM domain and actin-binding protein 1 OS=Homo sapiens GN=LIMA1 PE=1 SV=1	20.0	18	0.19	ASSLSESSPPK+ELSVEEQIK+ETPHSPGVEDAPIAK+GWSMSEQSEESVGGR+IAWPPPTELGSSGSALEEGIK+ISANENSLAVR+NENEEILERPAQLANAR+QSSSTNYTNELK+SPPEALVQGR+SQDVELWEGEVVK+VGVLAASMEAK+YNVPLNR
264d	sp|P35908|K22E_HUMAN	1.0000	Keratin, type II cytoskeletal 2 epidermal OS=Homo sapiens GN=KRT2 PE=1 SV=2	21.0	18	0.14	AQYEEIAQR+FASFIDK+FLEQQNQVLQTK+GFSSGSAVVSGGSR+GGGFGGGSSFGGGSGFSGGGFGGGGFGGGR+IEISELNR+LNDLEEALQQAK+NLDLDSIIAEVK+TAAENDFVTLK+YEELQVTVGR+YLDGLTAER
250a	sp|O95831-3|AIFM1_HUMAN sp|O95831|AIFM1_HUMAN	1.0000	Isoform of O95831, Isoform 3 of Apoptosis-inducing factor 1, mitochondrial OS=Homo sapiens GN=AIFM1;Apoptosis-inducing factor 1, mitochondrial OS=Homo sapiens GN=AIFM1 PE=1 SV=1	26.4	18	0.19	AALSASEGEEVPQDK+ALGTEVIQLFPEK+DGEQHEDLNEVAK+ELWFSDDPNVTK+GVIFYLR+ILPEYLSNWTMEK+ISGLGLTPEQK+KAALSASEGEEVPQDK+LNDGSQITYEK+TGGLEIDSDFGGFR+VETDHIVAAVGLEPNVELAK+VMPNAIVQSVGVSSGK+VNAELQAR+VVQLDVR
222a	sp|O43795-2|MYO1B_HUMAN sp|O43795|MYO1B_HUMAN tr|E9PDF6|E9PDF6_HUMAN	1.0000	Isoform of O43795, Isoform 2 of Unconventional myosin-Ib OS=Homo sapiens GN=MYO1B;Unconventional myosin-Ib OS=Homo sapiens GN=MYO1B PE=1 SV=3;Isoform of O43795, Unconventional myosin-Ib OS=Homo sapiens GN=MYO1B PE=1 SV=1	13.6	18	0.17	ALYPSSVGQPFQGAYLEINK+EQLLQSNPVLEAFGNAK+GDPLGGVISNYLLEK+IFLLTNNNLLLADQK+IYEFTLQR+LEASELFK+LEDLATLIQK+LLQSNPVLEAFGNAK+MPSLSPIDK+SEVPLVDVTK+SSALVIQSYIR+VSTTLNVAQAYYAR+YNYLSLDSAK
724a	sp|Q9UJS0-2|CMC2_HUMAN sp|Q9UJS0|CMC2_HUMAN	1.0000	Isoform of Q9UJS0, Isoform 2 of Calcium-binding mitochondrial carrier protein Aralar2 OS=Homo sapiens GN=SLC25A13;Calcium-binding mitochondrial carrier protein Aralar2 OS=Homo sapiens GN=SLC25A13 PE=1 SV=2	20.1	17	0.15	DLGFFGIYK+GLIPQLIGVAPEK+IAPLEEGTLPFNLAEAQR+IYSTLAGTR+LAVATFAGIENK+LQVAGEITTGPR+LTVNDFVR+NGEFFMSPNDFVTR+STGSFVGELMYK+TVELLSGVVDQTK+VTAIDFR+YEGFFGLYR+YLNIFGESQPNPK
570a	sp|Q6P2Q9|PRP8_HUMAN	1.0000	Pre-mRNA-processing-splicing factor 8 OS=Homo sapiens GN=PRPF8 PE=1 SV=2	8.1	17	0.19	ALDIPLVK+ALNMAIPGGPK+AQIAGYLYGVSPPDNPQVK+AVFWDIK+DLILADYGK+ETGYTYILPK+HGDEIITSTTSNYETQTFSSK+IDLTLLNR+ISLIQIFR+LIVDHNIADYMTAK+LLILALER+LVVDSHVQYR+NNVNVASLTQSEIR+TAEEVAALIR+TNHIYVSSDDIK+YLTEHPDPNNENIVGYNNK
45	sp|P15924-2|DESP_HUMAN sp|P15924-3|DESP_HUMAN sp|P15924|DESP_HUMAN	1.0000	Isoform of P15924, Isoform DPII of Desmoplakin OS=Homo sapiens GN=DSP;Isoform of P15924, Isoform DSPIa of Desmoplakin OS=Homo sapiens GN=DSP;Desmoplakin OS=Homo sapiens GN=DSP PE=1 SV=3	7.6	17	0.18	AELIVQPELK+AFIGFEGVK+AITGFDDPFSGK+GLVGIEFK+IEVLEEELR+LLEAQIASGGVVDPVNSVFLPK+LLEAQIATGGIIDPK+LPVDIAYK+LPVEEAYK+NGVGTSSSMGSGVSDDVFSSSR+QLQNIIQATSR+TGSQYDIQDAIDK+TVSVSEAIK+VVIVDPETNK+YIELLTR
366a	sp|P40227|TCPZ_HUMAN	1.0000	T-complex protein 1 subunit zeta OS=Homo sapiens GN=CCT6A PE=1 SV=3	26.2	17	0.15	AQAALAVNISAAR+ETLIDVAR+GFVVINQK+GIDPFSLDALSK+GLQDVLR+IITEGFEAAK+MLVSGAGDIK+QADLYISEGLHPR+SVTLLIK+TEVNSGFFYK+VATAQDDITGDGTTSNVLIIGELLK+VLAQNSGFDLQETLVK
357a	sp|P35998|PRS7_HUMAN	1.0000	26S protease regulatory subunit 7 OS=Homo sapiens GN=PSMC2 PE=1 SV=3	35.6	17	0.17	ALDEGDIALLK+ESDTGLAPPALWDLAADK+EVVETPLLHPER+FDDGAGGDNEVQR+FVNLGIEPPK+FVVDLSDQVAPTDIEEGMR+GVLLFGPPGTGK+IEFSLPDLEGR+QTLQSEQPLQVAR+QVEDDIQQLLK+TMLELINQLDGFDPR+VIGSELVQK
280a	sp|P0CG47|UBB_HUMAN sp|P0CG48|UBC_HUMAN sp|P62979|RS27A_HUMAN sp|P62987|RL40_HUMAN tr|B4DV12|B4DV12_HUMAN tr|F5GXK7|F5GXK7_HUMAN tr|F5GYU3|F5GYU3_HUMAN tr|F5H265|F5H265_HUMAN tr|F5H2Z3|F5H2Z3_HUMAN tr|F5H388|F5H388_HUMAN tr|F5H6Q2|F5H6Q2_HUMAN tr|F5H747|F5H747_HUMAN tr|J3QKN0|J3QKN0_HUMAN tr|J3QS39|J3QS39_HUMAN tr|J3QTR3|J3QTR3_HUMAN tr|Q5PY61|Q5PY61_HUMAN tr|Q96C32|Q96C32_HUMAN	1.0000	Polyubiquitin-B OS=Homo sapiens GN=UBB PE=1 SV=1;Polyubiquitin-C OS=Homo sapiens GN=UBC PE=1 SV=3;Ubiquitin-40S ribosomal protein S27a OS=Homo sapiens GN=RPS27A PE=1 SV=2;Ubiquitin-60S ribosomal protein L40 OS=Homo sapiens GN=UBA52 PE=1 SV=2;Isoform of P0CG47, Polyubiquitin-B OS=Homo sapiens GN=UBB PE=1 SV=1;Isoform of P0CG48, Polyubiquitin-C (Fragment) OS=Homo sapiens GN=UBC PE=1 SV=2;Isoform of…	44.7	17	0.19	ESTLHLVLR+TITLEVEPSDTIENVK+TLSDYNIQK
274c	sp|P14625|ENPL_HUMAN	1.0000	Endoplasmin OS=Homo sapiens GN=HSP90B1 PE=1 SV=1	18.8	17	0.15	DISTNYYASQKK+EEASDYLELDTIK+EEEAIQLDGLNASQIR+EFEPLLNWMK+ELISNASDALDK+FAFQAEVNR+GVVDSDDLPLNVSR+LIINSLYK+LISLTDENALSGNEELTVK+SGYLLPDTK+SILFVPTSAPR+TETVEEPMEEEEAAK+TETVEEPMEEEEAAKEEK
456e	sp|Q04917|1433F_HUMAN	0.9995	14-3-3 protein eta OS=Homo sapiens GN=YWHAH PE=1 SV=4	13.0	17	0.04	AVTELNEPLSNEDR+DSTLIMQLLR+NLLSVAYK
456f	sp|P31946-2|1433B_HUMAN sp|P31946|1433B_HUMAN	0.9366	Isoform of P31946, Isoform Short of 14-3-3 protein beta/alpha OS=Homo sapiens GN=YWHAB;14-3-3 protein beta/alpha OS=Homo sapiens GN=YWHAB PE=1 SV=3	12.3	17	0.03	DSTLIMQLLR+NLLSVAYK+YLIPNATQPESK
737a	sp|Q9Y230|RUVB2_HUMAN	1.0000	RuvB-like 2 OS=Homo sapiens GN=RUVBL2 PE=1 SV=3	32.0	16	0.17	AAGVVLEMIR+ALESDMAPVLIMATNR+AVLIAGQPGTGK+DKVQAGDVITIDK+EYQDAFLFNELK+GLGLDDALEPR+GTEVQVDDIK+LLIVSTTPYSEK+QASQGMVGQLAAR+TQGFLALFSGDTGEIK+TTEMETIYDLGTK+VQAGDVITIDK+VYSLFLDESR
628a	sp|Q96EY1-2|DNJA3_HUMAN sp|Q96EY1|DNJA3_HUMAN	1.0000	Isoform of Q96EY1, Isoform 2 of DnaJ homolog subfamily A member 3, mitochondrial OS=Homo sapiens GN=DNAJA3;DnaJ homolog subfamily A member 3, mitochondrial OS=Homo sapiens GN=DNAJA3 PE=1 SV=2	11.3	16	0.17	EIFITFR+FSQLAEAYEVLSDEVK+GGPTVDPEELFR+VMIPVPAGVEDGQTVR
487a	sp|Q02978|M2OM_HUMAN tr|I3L1P8|I3L1P8_HUMAN	1.0000	Mitochondrial 2-oxoglutarate/malate carrier protein OS=Homo sapiens GN=SLC25A11 PE=1 SV=3;Isoform of Q02978, Mitochondrial 2-oxoglutarate/malate carrier protein (Fragment) OS=Homo sapiens GN=SLC25A11 PE=1 SV=1	40.9	16	0.17	AVIGMTAGATGAFVGTPAEVALIR+AVVVNAAQLASYSQSK+EEGVLTLWR+GIYTGLSAGLLR+LGIYTVLFER+LTGADGTPPGFLLK+NGLDVLFK+NVFNALIR+TSFHALTSILK+YEGFFSLWK
425a	sp|P53621-2|COPA_HUMAN sp|P53621|COPA_HUMAN	1.0000	Isoform of P53621, Isoform 2 of Coatomer subunit alpha OS=Homo sapiens GN=COPA;Coatomer subunit alpha OS=Homo sapiens GN=COPA PE=1 SV=2	14.3	16	0.18	ASNLENSTYDLYTIPK+DADSITLFDVQQK+DVAVMQLR+ETIPDIDPNAK+GFFEGTIASK+GITGVDLFGTTDAVVK+LLELGPKPEVAQQTR+LNDLIQR+LVGQSIIAYLQK+NLSPGAVESDVR+QQPLFVSGGDDYK+SILLSVPLLVVDNK+TALNLFFK+VWDISGLR+YAVTTGDHGIIR
405a	sp|P50402|EMD_HUMAN	1.0000	Emerin OS=Homo sapiens GN=EMD PE=1 SV=1	39.0	16	0.17	APGAGLGQDR+GDADMYDLPK+GYNDDYYEESYFTTR+IFEYETQR+KEDALLYQSK+LSPPSSSAASSYSFSDLNSTR+TYGEPESAGPSR+YNIPHGPVVGSTR
298a	sp|P14923|PLAK_HUMAN	1.0000	Junction plakoglobin OS=Homo sapiens GN=JUP PE=1 SV=3	19.1	16	0.18	AAMIVNQLSK+ALMGSPQLVAAVVR+EGLLAIFK+LAEPSQLLK+LIILANGGPQALVQIMR+LLNDEDPVVVTK+LLNQPNQWPLVK+LNYGIPAIVK+LVQLLVK+NEGTATYAAAVLFR+QEGLESVLK+SGGIPALVR+VSVELTNSLFK
240a	sp|O94822-3|LTN1_HUMAN sp|O94822|LTN1_HUMAN	1.0000	Isoform of O94822, Isoform 3 of E3 ubiquitin-protein ligase listerin OS=Homo sapiens GN=LTN1;E3 ubiquitin-protein ligase listerin OS=Homo sapiens GN=LTN1 PE=1 SV=6	7.9	16	0.16	ETVLENNELEK+FADEILESNKENEK+FLSTLLDSFSSSR+LADISINYVNER+LMPELPQYDQDNLK+LMPENPTYAETAVEVPNKDPK+LPQSITNPK+MVLIALR+NDYLIGDVYVER+NPAVQFLYQK+VFNIVDR+VGVAVQQWR
756a	tr|A0A0C4DGZ0|A0A0C4DGZ0_HUMAN	1.0000	Isoform of P24928, DNA-directed RNA polymerase OS=Homo sapiens GN=POLR2A PE=1 SV=1	9.8	15	0.16	AEIQELAMVPR+AHNNELEPTPGNTLR+DVLSNAHIQNELER+FGVEQPEGDEDLTK+IIITEDGEFK+INISQVIAVVGQQNVEGK+LVIVNGDDPLSR+NSINQVVQLR+TVITPDPNLSIDQVGVPR+TYQDIQNTIK+VQFGVLSPDELK+YSPTSPTYSPTSPVYTPTSPK+YTPQSPTYTPSSPSYSPSSPSYSPTSPK
753a	sp|Q9Y6J9|TAF6L_HUMAN	1.0000	TAF6-like RNA polymerase II p300/CBP-associated factor-associated factor 65 kDa subunit 6L OS=Homo sapiens GN=TAF6L PE=1 SV=1	25.4	15	0.16	AVLGDDPQLMK+EGELYFPEDR+ELYAFFGDSLATR+EVNLVELALATNIPK+FGTGQPAPTAPRPPGDK+GNLAPQGSVPSAVSSLTDDLLK+GSGGGGPASASGPAASESRPLPR+LFQTAFPAPYGPSPASR+LTVEDFNR+VALQDLQTNSK+VYGAILVAVER
751a	sp|Q9Y5V3-2|MAGD1_HUMAN sp|Q9Y5V3|MAGD1_HUMAN	1.0000	Isoform of Q9Y5V3, Isoform 2 of Melanoma-associated antigen D1 OS=Homo sapiens GN=MAGED1;Melanoma-associated antigen D1 OS=Homo sapiens GN=MAGED1 PE=1 SV=3	17.5	15	0.18	APLAAGTWR+APTADTQTQNVNQAK+ASEAVLWEALR+EYTDVYPEIIER+GPNAAYDFSQAATTGELAANK+INNLNVEENSSGDQR+IPFTFWAR+LLTYEFVK+MATSQADIETDPGISEPDGATAQTSADGSQAQNLESR
657a	sp|Q9BSJ2-4|GCP2_HUMAN sp|Q9BSJ2|GCP2_HUMAN	1.0000	Isoform of Q9BSJ2, Isoform 3 of Gamma-tubulin complex component 2 OS=Homo sapiens GN=TUBGCP2;Gamma-tubulin complex component 2 OS=Homo sapiens GN=TUBGCP2 PE=1 SV=2	19.6	15	0.15	AASAPYFEVLEK+AELAAAAVGSSTTSINVPAAASK+EIIYTLK+ILPVAASYSAVTR+LDFNGFYTER+LDGELGGQTLEHSTVLGLPAGAEER+LTEDKETLQYLQQNAK+NLDPLVYLLSK+QLGSVATGSTLQQSLELK+TFLVDPNLDLSIR+VLLDFLMEEK+WPLSLIINR+YVSAQPLAGR
525a	sp|Q14257-2|RCN2_HUMAN sp|Q14257|RCN2_HUMAN	1.0000	Isoform of Q14257, Isoform 2 of Reticulocalbin-2 OS=Homo sapiens GN=RCN2;Reticulocalbin-2 OS=Homo sapiens GN=RCN2 PE=1 SV=1	36.3	15	0.16	AEELHYPLGER+EALLGVQEDVDEYVK+FVNDYDKDNDGR+NGDGFVSLEEFLGDYR+NSDDTVTWDEYNIQMYDR+QQFVEYDK+VIDFDENTALDDAEEESFR+WDPTANEDPEWILVEK
514a	sp|Q13813-2|SPTN1_HUMAN sp|Q13813-3|SPTN1_HUMAN sp|Q13813|SPTN1_HUMAN tr|A0A0D9SF54|A0A0D9SF54_HUMAN tr|A0A0D9SGF6|A0A0D9SGF6_HUMAN	1.0000	Isoform of Q13813, Isoform 2 of Spectrin alpha chain, non-erythrocytic 1 OS=Homo sapiens GN=SPTAN1;Isoform of Q13813, Isoform 3 of Spectrin alpha chain, non-erythrocytic 1 OS=Homo sapiens GN=SPTAN1;Spectrin alpha chain, non-erythrocytic 1 OS=Homo sapiens GN=SPTAN1 PE=1 SV=3;Isoform of Q13813, Spectrin alpha chain, non-erythrocytic 1 OS=Homo sapiens GN=SPTAN1 PE=1 SV=1;Isoform of Q13813, Spectrin …	8.2	15	0.16	DLIGVQNLLK+DLSSVQTLLTK+DLTGVQNLR+DLTSWVTEMK+DVDEIEAWISEK+EAALTSEEVGADLEQVEVLQK+ELPTAFDYVEFTR+LFGAAEVQR+LIQEQHPEEELIK+LIQNNHYAMEDVATR+LIQSHPESAEDLQEK+LQIASDENYKDPTNLQGK+LQQSHPLSATQIQVK+QGFVPAAYVK+SLQQLAEER+VLETAEDIQER
410a	sp|P50991|TCPD_HUMAN	1.0000	T-complex protein 1 subunit delta OS=Homo sapiens GN=CCT4 PE=1 SV=4	25.4	15	0.16	ALIAGGGAPEIELALR+AYILNLVK+ETLLNSATTSLNSK+GDVTITNDGATILK+GIHPTIISESFQK+IDDVVNTR+LVIEEAER+MLVELSK+TDMDNQIVVSDYAQMDR+VIDPATATSVDLR+VVSQYSSLLSPMSVNAVMK
396a	sp|P48643|TCPE_HUMAN tr|B7ZAR1|B7ZAR1_HUMAN tr|E9PCA1|E9PCA1_HUMAN	1.0000	T-complex protein 1 subunit epsilon OS=Homo sapiens GN=CCT5 PE=1 SV=1;Isoform of P48643, T-complex protein 1 subunit epsilon OS=Homo sapiens GN=CCT5 PE=1 SV=1;Isoform of P48643, T-complex protein 1 subunit epsilon OS=Homo sapiens GN=CCT5 PE=1 SV=1	28.4	15	0.16	AVTIFIR+DGDVTVTNDGATILSMMDVDHQIAK+DVDFELIK+EKFEEMIQQIK+FSELTAEK+IADGYEQAAR+ISDSVLVDIK+ISDSVLVDIKDTEPLIQTAK+LDVTSVEDYK+LGFAGLVQEISFGTTK+QQISLATQMVR+WVGGPEIELIAIATGGR
347a	sp|P31689|DNJA1_HUMAN	1.0000	DnaJ homolog subfamily A member 1 OS=Homo sapiens GN=DNAJA1 PE=1 SV=2	22.7	15	0.16	ETTYYDVLGVKPNATQEELK+ETTYYDVLGVKPNATQEELKK+EVEETDEMDQVELVDFDPNQER+ILEVHIDK+QISQAYEVLSDAK+TIVITSHPGQIVK+VNFPENGFLSPDK
338a	sp|P28066|PSA5_HUMAN	1.0000	Proteasome subunit alpha type-5 OS=Homo sapiens GN=PSMA5 PE=1 SV=3	29.5	15	0.16	AIGSASEGAQSSLQEVYHK+EELEEVIK+EELEEVIKDI+GVNTFSPEGR+ITSPLMEPSSIEK+LFQVEYAIEAIK+SSLIILK
326a	sp|P25705|ATPA_HUMAN	1.0000	ATP synthase subunit alpha, mitochondrial OS=Homo sapiens GN=ATP5A1 PE=1 SV=1	20.3	15	0.17	HALIIYDDLSK+ILGADTSVDLEETGR+NVQAEEMVEFSSGLK+STVAQLVK+TGAIVDVPVGEELLGR+TGTAEMSSILEER+TSIAIDTIINQK+VLSIGDGIAR+VVDALGNAIDGK
267a	sp|P06576|ATPB_HUMAN	1.0000	ATP synthase subunit beta, mitochondrial OS=Homo sapiens GN=ATP5B PE=1 SV=3	25.7	15	0.16	AIAELGIYPAVDPLDSTSR+IGLFGGAGVGK+IMDPNIVGSEHYDVAR+IMNVIGEPIDER+IPVGPETLGR+LVLEVAQHLGESTVR+TIAMDGTEGLVR+TVLIMELINNVAK+VALTGLTVAEYFR+VALVYGQMNEPPGAR
234b	sp|P21333-2|FLNA_HUMAN sp|P21333|FLNA_HUMAN tr|A0A087WWY3|A0A087WWY3_HUMAN tr|Q5HY54|Q5HY54_HUMAN tr|Q60FE5|Q60FE5_HUMAN	1.0000	Isoform of P21333, Isoform 2 of Filamin-A OS=Homo sapiens GN=FLNA;Filamin-A OS=Homo sapiens GN=FLNA PE=1 SV=4;Isoform of P21333, Filamin-A OS=Homo sapiens GN=FLNA PE=1 SV=1;Isoform of P21333, Filamin-A OS=Homo sapiens GN=FLNA PE=1 SV=1;Isoform of P21333, Filamin A OS=Homo sapiens GN=FLNA PE=1 SV=1	7.2	15	0.14	AFGPGLQGGSAGSPAR+DLAEDAPWK+GAGTGGLGLAVEGPSEAK+IANLQTDLSDGLR+LIALLEVLSQK+SPFSVAVSPSLDLSK+TGVAVNKPAEFTVDAK+VANPSGNLTETYVQDR+VAQPTITDNK+VEPGLGADNSVVR+VTAQGPGLEPSGNIANK+YGGDEIPFSPYR
234a	sp|O75369-2|FLNB_HUMAN sp|O75369-3|FLNB_HUMAN sp|O75369-6|FLNB_HUMAN sp|O75369-8|FLNB_HUMAN sp|O75369-9|FLNB_HUMAN sp|O75369|FLNB_HUMAN	1.0000	Isoform of O75369, Isoform 2 of Filamin-B OS=Homo sapiens GN=FLNB;Isoform of O75369, Isoform 3 of Filamin-B OS=Homo sapiens GN=FLNB;Isoform of O75369, Isoform 6 of Filamin-B OS=Homo sapiens GN=FLNB;Isoform of O75369, Isoform 8 of Filamin-B OS=Homo sapiens GN=FLNB;Isoform of O75369, Isoform 9 of Filamin-B OS=Homo sapiens GN=FLNB;Filamin-B OS=Homo sapiens GN=FLNB PE=1 SV=2	7.6	15	0.14	ADIEMPFDPSK+AGSNMLLIGVHGPTTPCEEVSMK+DLAEDAPWK+EAGAGGLSIAVEGPSK+GAGIGGLGITVEGPSESK+IGNLQTDLSDGLR+LDVTILSPSR+LIALLEVLSQK+LVSPGSANETSSILVESVTR+NTVELLVEDK+SPFEVQVGPEAGMQK+SPFTVGVAAPLDLSK+VFGPGIEGK+VLFASQEIPASPFR
224a	sp|O43852-3|CALU_HUMAN sp|O43852|CALU_HUMAN	1.0000	Isoform of O43852, Isoform 3 of Calumenin OS=Homo sapiens GN=CALU;Calumenin OS=Homo sapiens GN=CALU PE=1 SV=2	40.0	15	0.10	DGFVTVDELK+DIVVQETMEDIDK+DWILPSDYDHAEAEAR+EEFTAFLHPEEYDYMK+EQFVEFR+HLVYESDQNK+IDGDKDGFVTVDELK+MADKDGDLIATK+TFDQLTPEESK+WIYEDVER+YDLFVGSQATDFGEALVR
219a	sp|O43592|XPOT_HUMAN	1.0000	Exportin-T OS=Homo sapiens GN=XPOT PE=1 SV=2	13.7	15	0.17	ALAYFEQLK+ASALQDMMR+DGPVGFADFVYK+ILMAIDSELVDR+LAQVSPELLLASVR+NAQEALQAIETK+NLLTPLMEK+QLTVLSDQQK+VFSSTLQNWQTTR+VLVTVIQGAVEYPDPIAQK+YSELTTVQQQLIR
612a	sp|Q92621|NU205_HUMAN	1.0000	Nuclear pore complex protein Nup205 OS=Homo sapiens GN=NUP205 PE=1 SV=3	7.7	14	0.14	ASTEGVAIQGQQGTR+DLPSADSVQYR+FTDELMEQGLTYK+KDLPSADSVQYR+LAWALALR+LLPEQLIK+LPGLQATVR+LQDSQLWK+LQNVEQLPPDEIK+LTAPEDVFSK+MLALALLDR+TLQSLLTPQPPLLK+VLTLVSQIDVNNEFEK+VLVDSLVEDDR+YSFIQALVR
69	sp|P62805|H4_HUMAN	1.0000	Histone H4 OS=Homo sapiens GN=HIST1H4A PE=1 SV=2	50.5	14	0.15	DAVTYTEHAK+DNIQGITKPAIR+ISGLIYEETR+TVTAMDVVYALK+VFLENVIR
578a	sp|Q7Z3U7-2|MON2_HUMAN sp|Q7Z3U7-5|MON2_HUMAN sp|Q7Z3U7-6|MON2_HUMAN sp|Q7Z3U7|MON2_HUMAN	1.0000	Isoform of Q7Z3U7, Isoform 2 of Protein MON2 homolog OS=Homo sapiens GN=MON2;Isoform of Q7Z3U7, Isoform 5 of Protein MON2 homolog OS=Homo sapiens GN=MON2;Isoform of Q7Z3U7, Isoform 6 of Protein MON2 homolog OS=Homo sapiens GN=MON2;Protein MON2 homolog OS=Homo sapiens GN=MON2 PE=1 SV=3	9.5	14	0.15	AGLTFNHDPPLSQNQR+DIIEQPVLVQGNSNR+DNITNNTAAATVR+EFVGQIMTMLNK+EPSLFAVAK+EWGAEALTSLIK+IGSESTKPPITFDK+LQLLLLNPLK+MALSVLLK+NTEILAALK+SFQEILQIVSPVR+VLQNIIK+VLSIGLPVAR+VTTPQEGYISR
546a	sp|Q16891-2|MIC60_HUMAN	1.0000	Isoform of Q16891, Isoform 2 of MICOS complex subunit MIC60 OS=Homo sapiens GN=IMMT	22.0	14	0.14	AVDEAADALLK+ELDSITPEVLPGWK+GDTPASATAGDTLSVPAPAVQPEESLK+LFEMVLGPAAYNVPLPK+LSEQELQFR+LSQEQVDNFTLDINTAYAR+SEFEQNLSEK+TDHPEIGEGKPTPALSEEASSSSIR+TSSAETPTIPLGSAVEAIK+VVSQYHELVVQAR
427a	sp|P55011-3|S12A2_HUMAN sp|P55011|S12A2_HUMAN	1.0000	Isoform of P55011, Isoform 2 of Solute carrier family 12 member 2 OS=Homo sapiens GN=SLC12A2;Solute carrier family 12 member 2 OS=Homo sapiens GN=SLC12A2 PE=1 SV=1	14.1	14	0.16	AAAAAAAAAAAAAAAGAGAGAK+DLPPILLVR+DVVVSVEYSK+EGAQYLMQAAGLGR+EGLDISHLQGQEELLSSQEK+EPFEDGFANGEESTPTR+GPIVPLNVADQK+ITDNELELYK+LLEASTQFQK+SEIFNENFGPDFR+TFGHNTMDAVPR+VELPGTAVPSVPEDAAPASR
424a	sp|P53618|COPB_HUMAN	1.0000	Coatomer subunit beta OS=Homo sapiens GN=COPB1 PE=1 SV=3	15.0	14	0.14	EAELLEPLMPAIR+EAGELKPEEEITVGPVQK+FVLPLQDHTIK+NVEELVIVLK+NVTVQPDDPISFMQLTAK+SLGEIPIVESEIK+SLGEIPIVESEIKK+TLQLALDLVSSR+VLQDLVMDILR+VLSTPDLEVR+YEAAGTLVTLSSAPTAIK+YVALVQEK
397a	sp|P49327|FAS_HUMAN tr|A0A0U1RQF0|A0A0U1RQF0_HUMAN	1.0000	Fatty acid synthase OS=Homo sapiens GN=FASN PE=1 SV=3;Isoform of P49327, Fatty acid synthase OS=Homo sapiens GN=FASN PE=4 SV=1	5.9	14	0.15	AGLYGLPR+EDGLAQQQTQLNLR+EQGVTFPSGDIQEQLIR+GLVQALQTK+GTPLISPLIK+GVDLVLNSLAEEK+LQVVDQPLPVR+QEPLLIGSTK+SDEAVKPFGLK+SEGVVAVLLTK+VAAAVDLIIK+VLEALLPLK+VVVQVLAEEPEAVLK
274d	sp|Q12931-2|TRAP1_HUMAN sp|Q12931|TRAP1_HUMAN	1.0000	Isoform of Q12931, Isoform 2 of Heat shock protein 75 kDa, mitochondrial OS=Homo sapiens GN=TRAP1;Heat shock protein 75 kDa, mitochondrial OS=Homo sapiens GN=TRAP1 PE=1 SV=3	9.4	14	0.07	AFLDALQNQAEASSK+ELISNASDALEK+GVVDSEDIPLNLSR+YESSALPSGQLTSLSEYASR
264e	sp|P07196|NFL_HUMAN	1.0000	Neurofilament light polypeptide OS=Homo sapiens GN=NEFL PE=1 SV=3	21.7	14	0.11	EYQDLLNVK+FASFIER+IDSLMDEISFLK+LSFTSVGSITSGYSQSSQVFGR+MALDIEIAAYR+QNADISAMQDTINK+SAYGGLQTSSYLMSTR+SAYSSYSAPVSSSLSVR+VLEAELLVLR
237a	sp|O75643|U520_HUMAN	1.0000	U5 small nuclear ribonucleoprotein 200 kDa helicase OS=Homo sapiens GN=SNRNP200 PE=1 SV=2	5.8	14	0.16	DEPTGEVLSLVGK+DTLGLFLR+EEEVTGPVIAPLFPQK+GPVLEALVAR+IVALSSSLSNAK+NSAFESLYQDK+SLVQEMVGSFGK+TLVEDLFADK+VFSLSSEFK+VVLLTGETSTDLK+YAQAGFEGFK
216a	sp|O43242|PSMD3_HUMAN	1.0000	26S proteasome non-ATPase regulatory subunit 3 OS=Homo sapiens GN=PSMD3 PE=1 SV=2	19.3	14	0.15	ALDLVAAK+AVQGFFTSNNATR+DGVIEASINHEK+ELDTVTLEDIK+EMIDIYSTR+FNQVLDQFGEK+ISLADIAQK+LQLDSPEDAEFIVAK+MISLSYSR+YLYYTGR
758a	tr|F1T0I1|F1T0I1_HUMAN tr|J3KNL6|J3KNL6_HUMAN	1.0000	Isoform of O15027, Protein transport protein Sec16A OS=Homo sapiens GN=SEC16A PE=1 SV=1;Isoform of O15027, Protein transport protein Sec16A OS=Homo sapiens GN=SEC16A PE=1 SV=1	5.5	13	0.14	ADSGPTQPPLSLSPAPETK+ELLLYGR+FGPGGQLIK+GGIGASENLENPPK+LLPSAPQTLPDGPLASPAR+NQWVNLNEPEEEK+QALQSTPLGSSSK+TMATMGDTLASR+YGPLPGPAVPR+YVDVLNPSGTQR
739a	sp|Q9Y265|RUVB1_HUMAN	1.0000	RuvB-like 1 OS=Homo sapiens GN=RUVBL1 PE=1 SV=1	26.1	13	0.14	ALESSIAPIVIFASNR+AQTEGINISEEALNHLGEIGTK+AVLLAGPPGTGK+LDPSIFESLQK+QAASGLVGQENAR+TALALAIAQELGSK+VEAGDVIYIEANSGAVK+YSVQLLTPANLLAK
484a	sp|Q01813|PFKAP_HUMAN	1.0000	ATP-dependent 6-phosphofructokinase, platelet type OS=Homo sapiens GN=PFKP PE=1 SV=2	16.7	13	0.12	AIGVLTSGGDAQGMNAAVR+ASYDVSDSGQLEHVQPWSV+EIGWTDVGGWTGQGGSILGTK+EWSGLLEELAR+LPDDQIPK+MLAIYDGFDGFAK+NVIFQPVAELK+SFAGNLNTYK+TFVLEVMGR+YLEEIATQMR
301a	sp|P16104|H2AX_HUMAN sp|Q96QV6|H2A1A_HUMAN	1.0000	Histone H2AX OS=Homo sapiens GN=H2AFX PE=1 SV=2;Histone H2A type 1-A OS=Homo sapiens GN=HIST1H2AA PE=1 SV=3	29.8	13	0.11	AGLQFPVGR+HLQLAIR+LLGGVTIAQGGVLPNIQAVLLPK+VTIAQGGVLPNIQAVLLPK
293b	sp|Q15029-2|U5S1_HUMAN sp|Q15029-3|U5S1_HUMAN sp|Q15029|U5S1_HUMAN	1.0000	Isoform of Q15029, Isoform 2 of 116 kDa U5 small nuclear ribonucleoprotein component OS=Homo sapiens GN=EFTUD2;Isoform of Q15029, Isoform 3 of 116 kDa U5 small nuclear ribonucleoprotein component OS=Homo sapiens GN=EFTUD2;116 kDa U5 small nuclear ribonucleoprotein component OS=Homo sapiens GN=EFTUD2 PE=1 SV=1	12.3	13	0.13	FFDDPMLLELAK+FNTTSVIK+GGGQIIPTAR+GNEEAQIFRPLK+IAVEPVNPSELPK+ILAQVVGDVDTSLPR+ITMIAEPLEK+LWGDIYFNPK+STPVTVVLPDTK+VLSGTIHAGQPVK
259a	sp|P04844-2|RPN2_HUMAN sp|P04844|RPN2_HUMAN	1.0000	Isoform of P04844, Isoform 2 of Dolichyl-diphosphooligosaccharide--protein glycosyltransferase subunit 2 OS=Homo sapiens GN=RPN2;Dolichyl-diphosphooligosaccharide--protein glycosyltransferase subunit 2 OS=Homo sapiens GN=RPN2 PE=1 SV=3	15.3	13	0.13	FELDTSER+FPEEEAPSTVLSQNLFTPK+ISTEVGITNVDLSTVDKDQSIAPK+LQVTNVLSQPLTQATVK+SIVEEIEDLVAR+TGQEVVFVAEPDNK
246a	sp|O95347|SMC2_HUMAN	1.0000	Structural maintenance of chromosomes protein 2 OS=Homo sapiens GN=SMC2 PE=1 SV=2	11.0	13	0.14	ALEEELAGLK+ALNHEIEELEK+ASNLQDLVYK+ENLTELSGGQR+EVITAQDTVIK+FVDGVSTVAR+LNYEENKEESLLEK+QQLEAVNEAIK+SLEDALAEAQR+TEEADLLQTK+TIEESEETLK+TILEEEITPTIQK
228a	sp|O60762|DPM1_HUMAN tr|H0Y368|H0Y368_HUMAN tr|Q5QPK2|Q5QPK2_HUMAN	1.0000	Dolichol-phosphate mannosyltransferase subunit 1 OS=Homo sapiens GN=DPM1 PE=1 SV=1;Isoform of O60762, Dolichol-phosphate mannosyltransferase subunit 1 (Fragment) OS=Homo sapiens GN=DPM1 PE=1 SV=1;Isoform of O60762, Dolichol-phosphate mannosyltransferase subunit 1 OS=Homo sapiens GN=DPM1 PE=1 SV=1	33.5	13	0.14	DVAEQLEK+EGNFDIVSGTR+FIPEFIR+GNGGVYGWDLK+LGGNEIVSFLK+LGLGTAYIHGMK+QLNYTIGEVPISFVDR+YSVLLPTYNER
224b	sp|O43852-2|CALU_HUMAN sp|O43852-4|CALU_HUMAN	1.0000	Isoform of O43852, Isoform 2 of Calumenin OS=Homo sapiens GN=CALU;Isoform of O43852, Isoform 4 of Calumenin OS=Homo sapiens GN=CALU	37.5	13	0.07	DIVVQETMEDIDK+DWILPSDYDHAEAEAR+EEFTAFLHPEEYDYMK+EQFVEFR+HLVYESDQNK+IDADKDGFVTEGELK+MADKDGDLIATK+TFDQLTPEESK+YDLFVGSQATDFGEALVR
199a	sp|O00459|P85B_HUMAN	1.0000	Phosphatidylinositol 3-kinase regulatory subunit beta OS=Homo sapiens GN=PIK3R2 PE=1 SV=2	18.5	13	0.13	AALQALGVAEGGER+ALGATFGPLLLR+DQYLVWLTQK+EDSVEAVGAQLK+EYDQLYEEYTR+IQGEYTLTLR+LVEAIER+SFLLALPAPLVTPEASAEAR+TAIEAFNETIK+TATGFGFAEPYNLYGSLK+TQAEEMLSGK
105	sp|Q86VI3|IQGA3_HUMAN tr|F2Z2E2|F2Z2E2_HUMAN	1.0000	Ras GTPase-activating-like protein IQGAP3 OS=Homo sapiens GN=IQGAP3 PE=1 SV=2;Isoform of Q86VI3, Ras GTPase-activating-like protein IQGAP3 OS=Homo sapiens GN=IQGAP3 PE=1 SV=1	10.4	13	0.14	ALQDPALALR+AQELGLVELLEK+FTAEELSNMASELAK+GQSALQEILGK+IYDVEQLR+LEALGLVSAR+LQATLQGLSTK+MALGVAAINQAIK+NWINQTEAQTGQR+TTFYEEQGDYYSQYIR+VEQPQDVVTGNPTVVR+VLAVSLINEALDK+YFDALLK+YGLQLPAFSK
93	sp|Q5T0W9|FA83B_HUMAN	1.0000	Protein FAM83B OS=Homo sapiens GN=FAM83B PE=1 SV=1	9.2	12	0.12	EINAVVTPER+FNTEQIQYR+IESSIQPTSNMPNTSINRPEIK+LPLQSEAPK+NQQTENLLK+QFQPNQINENWK+SFPLFDNSK+SSLVFKPTLPEQK
645a	sp|Q96TA2-2|YMEL1_HUMAN sp|Q96TA2-3|YMEL1_HUMAN sp|Q96TA2|YMEL1_HUMAN tr|Q96I63|Q96I63_HUMAN	1.0000	Isoform of Q96TA2, Isoform 2 of ATP-dependent zinc metalloprotease YME1L1 OS=Homo sapiens GN=YME1L1;Isoform of Q96TA2, Isoform 3 of ATP-dependent zinc metalloprotease YME1L1 OS=Homo sapiens GN=YME1L1;ATP-dependent zinc metalloprotease YME1L1 OS=Homo sapiens GN=YME1L1 PE=1 SV=2;Isoform of Q96TA2, ATP-dependent zinc metalloprotease YME1L1 OS=Homo sapiens GN=YME1L1 PE=1 SV=1	16.8	12	0.12	FDMQVTVPRPDVK+FDQSVDPEIIAR+GILLVGPPGTGK+LAETQNIAPSFVK+LSPETQSAIEQEIR+QELQEVVEFLK+TTTGLDSAVDPVQMK+VAEELIFGTDHITTGASSDFDNATK
616a	sp|Q93008-1|USP9X_HUMAN sp|Q93008|USP9X_HUMAN	1.0000	Isoform of Q93008, Isoform 2 of Probable ubiquitin carboxyl-terminal hydrolase FAF-X OS=Homo sapiens GN=USP9X;Probable ubiquitin carboxyl-terminal hydrolase FAF-X OS=Homo sapiens GN=USP9X PE=1 SV=3	5.0	12	0.11	ELLAFQTSEK+LEGDNVNPESQLIQQSEQSESETAGSTK+LLQISSFNGK+LMGDEPDLDPDINK+LPPVLAIQLK+LQYYVPR+LWGEPVNLR+LYSVVSQLIR+VLGGSFADQK+VVIQSNDDIASR+WVVPVLPK
539a	sp|Q15645|PCH2_HUMAN	1.0000	Pachytene checkpoint protein 2 homolog OS=Homo sapiens GN=TRIP13 PE=1 SV=2	22.9	12	0.13	ELEMIGFIENNVSK+HSNVVILTTSNITEK+IDVAFVDR+IQDLIDDK+LSLLLNDISR+NVNSNLITWNR+NVQSVSIIDTELK+QQLLTLR+VVNAVLTQIDQIK
495a	sp|Q08380|LG3BP_HUMAN	1.0000	Galectin-3-binding protein OS=Homo sapiens GN=LGALS3BP PE=1 SV=1	15.6	12	0.13	ASHEEVEGLVEK+AVDTWSWGER+ELSEALGQIFDSQR+IDITLSSVK+IYTSPTWSAFVTDSSWSAR+RIDITLSSVK+SDLAVPSELALLK+YSSDYFQAPSDYR
483b	sp|O43707|ACTN4_HUMAN	1.0000	Alpha-actinin-4 OS=Homo sapiens GN=ACTN4 PE=1 SV=2	15.6	12	0.13	AGTQIENIDEDFR+ALDFIASK+DDPVTNLNNAFEVAEK+DYETATLSDIK+ETTDTDTADQVIASFK+GISQEQMQEFR+LASDLLEWIR+LLEVLSGER+LSGSNPYTTVTPQIINSK+LVSIGAEEIVDGNAK+TINEVENQILTR+VGWEQLLTTIAR
454b	sp|P62191-2|PRS4_HUMAN sp|P62191|PRS4_HUMAN	1.0000	Isoform of P62191, Isoform 2 of 26S protease regulatory subunit 4 OS=Homo sapiens GN=PSMC1;26S protease regulatory subunit 4 OS=Homo sapiens GN=PSMC1 PE=1 SV=1	24.8	12	0.11	APQETYADIGGLDNQIQEIK+AVANQTSATFLR+GVILYGPPGTGK+IEFPLPDEK+IETLDPALIRPGR+MTLADDVTLDDLIMAK+VVGSELIQK
401a	sp|P49721|PSB2_HUMAN	1.0000	Proteasome subunit beta type-2 OS=Homo sapiens GN=PSMB2 PE=1 SV=1	21.9	12	0.12	FILNLPTFSVR+NGYELSPTAAANFTR+VAASNIVQMK+YYTPTISR
360a	sp|P36894|BMR1A_HUMAN	1.0000	Bone morphogenetic protein receptor type-1A OS=Homo sapiens GN=BMPR1A PE=1 SV=2	14.5	12	0.13	DLEQDEAFIPVGESLK+DLIDQSQSSGSGSGLPLLVQR+FNSDTNEVDVPLNTR+VFFTTEEASWFR+YMAPEVLDESLNK
356a	sp|P35606-2|COPB2_HUMAN sp|P35606|COPB2_HUMAN	1.0000	Isoform of P35606, Isoform 2 of Coatomer subunit beta' OS=Homo sapiens GN=COPB2;Coatomer subunit beta' OS=Homo sapiens GN=COPB2 PE=1 SV=2	14.6	12	0.13	AAESLADPTEYENLFPGLK+FELALQLGELK+GSNNVALGYDEGSIIVK+IAYQLAVEAESEQK+LPEAAFLAR+QLAELAISK+QQALTVSTDPEHR+QYPLVTPNEER+TYLPSQVSR+VFNYNTLER+VLPTIPK
317a	sp|P22695|QCR2_HUMAN tr|H3BRG4|H3BRG4_HUMAN	1.0000	Cytochrome b-c1 complex subunit 2, mitochondrial OS=Homo sapiens GN=UQCRC2 PE=1 SV=3;Isoform of P22695, Cytochrome b-c1 complex subunit 2, mitochondrial OS=Homo sapiens GN=UQCRC2 PE=1 SV=1	17.0	12	0.12	ATAAPAGAPPQPQDLEFTK+MALIGLGVSHPVLK+QVAEQFLNMR+TIAQGNLSNTDVQAAK+WEVADLQPQLK
284b	sp|Q13332-2|PTPRS_HUMAN sp|Q13332-3|PTPRS_HUMAN sp|Q13332-4|PTPRS_HUMAN sp|Q13332-6|PTPRS_HUMAN sp|Q13332|PTPRS_HUMAN	1.0000	Isoform of Q13332, Isoform PTPS-MEA of Receptor-type tyrosine-protein phosphatase S OS=Homo sapiens GN=PTPRS;Isoform of Q13332, Isoform PTPS-MEB of Receptor-type tyrosine-protein phosphatase S OS=Homo sapiens GN=PTPRS;Isoform of Q13332, Isoform PTPS-MEC of Receptor-type tyrosine-protein phosphatase S OS=Homo sapiens GN=PTPRS;Isoform of Q13332, Isoform 2 of Receptor-type tyrosine-protein phosphata…	8.0	12	0.11	AALEYLGSFDHYAT+AYIATQGPLAETTEDFWR+GVEGSDYINASFIDGYR+IQYNGLTLDVDGR+ITTVAHTEVGPGPESSPVVVR+SGEGFIDFIGQVHK+SPQGLGAFTPVVR+VLAFTSVGDGPLSDPIQVK+YANVIAYDHSR+YEGVVDIFQTVK
249a	sp|O95816|BAG2_HUMAN	1.0000	BAG family molecular chaperone regulator 2 OS=Homo sapiens GN=BAG2 PE=1 SV=1	35.5	12	0.13	EAATAVEQEK+EELNLTANR+FLDDLGNAK+IIDEVVNK+LLESLDQLELR+QISDGEREELNLTANR+RLETLIR+TLQQNAESR+TLTVEVSVETIR
215a	sp|O43175|SERA_HUMAN	1.0000	D-3-phosphoglycerate dehydrogenase OS=Homo sapiens GN=PHGDH PE=1 SV=4	18.9	12	0.14	AGTGVDNVDLEAATR+DLPLLLFR+GGIVDEGALLR+GTIQVITQGTSLK+ILQDGGLQVVEK+TLGILGLGR+TQTSDPAMLPTMIGLLAEAGVR+VTADVINAAEK
198a	sp|O00425|IF2B3_HUMAN	1.0000	Insulin-like growth factor 2 mRNA-binding protein 3 OS=Homo sapiens GN=IGF2BP3 PE=1 SV=2	22.3	12	0.13	DQTPDENDQVVVK+ILVPTQFVGAIIGK+IPVSGPFLVK+IQEILTQVK+ITISPLQELTLYNPER+LNGFQLENFTLK+LYIGNLSENAAPSDLESIFK+MVIITGPPEAQFK+TVNELQNLSSAEVVVPR+VAYIPDEMAAQQNPLQQPR
733a	sp|Q9UNM6-2|PSD13_HUMAN sp|Q9UNM6|PSD13_HUMAN	1.0000	Isoform of Q9UNM6, Isoform 2 of 26S proteasome non-ATPase regulatory subunit 13 OS=Homo sapiens GN=PSMD13;26S proteasome non-ATPase regulatory subunit 13 OS=Homo sapiens GN=PSMD13 PE=1 SV=2	27.1	11	0.11	ALSVGLVK+DLPVSEQQER+ITVNEVELLVMK+LNIGDLQVTK+QLTFEEIAK+QMTDPNVALTFLEK+TAWGQQPDLAANEAQLLR+VLDLQQIK+YYQTIGNHASYYK
732a	sp|Q9UNF1|MAGD2_HUMAN	1.0000	Melanoma-associated antigen D2 OS=Homo sapiens GN=MAGED2 PE=1 SV=2	19.1	11	0.11	ALEVSEDVK+AQETEAAPSQAPADEPEPESAAAQSQENQDTRPK+EAPATQASSTTQLTDTQVLAAENK+EYTDVYPEIIER+LITDEFVK+LQSSQEPEAPPPR+QNADPQAVTMPATETK
716a	sp|Q9UBS4|DJB11_HUMAN	1.0000	DnaJ homolog subfamily B member 11 OS=Homo sapiens GN=DNAJB11 PE=1 SV=1	19.3	11	0.12	EQLTEEAR+FQDLGAAYEVLSDSEK+GEGLPNFDNNNIK+KGEGLPNFDNNNIK+LALQLHPDR+QYDTYGEEGLK+TLEVEIEPGVR
687a	sp|Q9HCM4-3|E41L5_HUMAN sp|Q9HCM4-4|E41L5_HUMAN sp|Q9HCM4|E41L5_HUMAN	1.0000	Isoform of Q9HCM4, Isoform 3 of Band 4.1-like protein 5 OS=Homo sapiens GN=EPB41L5;Isoform of Q9HCM4, Isoform 4 of Band 4.1-like protein 5 OS=Homo sapiens GN=EPB41L5;Band 4.1-like protein 5 OS=Homo sapiens GN=EPB41L5 PE=1 SV=3	18.2	11	0.12	DGNDYSLGLTPTGVLVFEGDTK+ESLETLMLITPADSGSVLK+FMDSAQVAHWLDGTK+FYSSEPNNLR+GQTPAQAETNYLNK+LPGLGEPEVEYETLK+SNIDVNINSQEEVVK+VSLLDGTDVSVDLPK
681a	sp|Q9H6S0|YTDC2_HUMAN	1.0000	Probable ATP-dependent RNA helicase YTHDC2 OS=Homo sapiens GN=YTHDC2 PE=1 SV=2	8.1	11	0.12	APEPPPALIVR+APSKPWSQVDEATIR+EMFLEDILR+FSDFLLTK+GNVFAVEAENR+IGQTIGYQIR+LSQSLGLVSK+QSLPVFEK+SFDALNFVTMLK+SQDWGSAGLGGVFK+TQLLGQLR
639b	sp|Q96J02-2|ITCH_HUMAN sp|Q96J02-3|ITCH_HUMAN sp|Q96J02|ITCH_HUMAN	1.0000	Isoform of Q96J02, Isoform 2 of E3 ubiquitin-protein ligase Itchy homolog OS=Homo sapiens GN=ITCH;Isoform of Q96J02, Isoform 3 of E3 ubiquitin-protein ligase Itchy homolog OS=Homo sapiens GN=ITCH;E3 ubiquitin-protein ligase Itchy homolog OS=Homo sapiens GN=ITCH PE=1 SV=2	13.3	11	0.08	FIDTGFSLPFYK+FIYGNQDLFATSQSK+GLDYGGVAR+ITQWEDPR+LDLPPYK+LLFAIEETEGFGQE+NYEQWQLQR+SALDNGPQIAYVR+SQLQGAMQQFNQR
632a	sp|Q96HS1|PGAM5_HUMAN	1.0000	Serine/threonine-protein phosphatase PGAM5, mitochondrial OS=Homo sapiens GN=PGAM5 PE=1 SV=2	21.8	11	0.11	AIETTDIISR+ALQFPPEGWLR+EPLSLINVR+EQAELTGLR+NVESGEEELASK+TLGDTGFMPPDK
611a	sp|Q8WVX9|FACR1_HUMAN	1.0000	Fatty acyl-CoA reductase 1 OS=Homo sapiens GN=FAR1 PE=1 SV=1	15.5	11	0.10	ALAEYVVQQEGAK+DAVQLNVIATR+IIAINSELTQPK+NPLEQAFR+NVLLTGATGFLGK+VNSVYVLVR+YVLNEEMSGLPAAR
565a	sp|Q6IAN0|DRS7B_HUMAN tr|A0A0C4DGQ8|A0A0C4DGQ8_HUMAN	1.0000	Dehydrogenase/reductase SDR family member 7B OS=Homo sapiens GN=DHRS7B PE=1 SV=2;Isoform of Q6IAN0, Dehydrogenase/reductase SDR family member 7B OS=Homo sapiens GN=DHRS7B PE=1 SV=1	24.2	11	0.11	ALLPSMIK+GTIMDTTVDVDK+GTIMDTTVDVDKR+NAVVVITGATSGLGK+NGGALEELIR+SPVEVAQDVLAAVGK+VMETNYFGPVALTK
535a	sp|Q15366-2|PCBP2_HUMAN sp|Q15366-3|PCBP2_HUMAN sp|Q15366-4|PCBP2_HUMAN sp|Q15366-5|PCBP2_HUMAN sp|Q15366-6|PCBP2_HUMAN sp|Q15366-7|PCBP2_HUMAN sp|Q15366-8|PCBP2_HUMAN sp|Q15366|PCBP2_HUMAN tr|F8VZX2|F8VZX2_HUMAN tr|H3BRU6|H3BRU6_HUMAN	1.0000	Isoform of Q15366, Isoform 2 of Poly(rC)-binding protein 2 OS=Homo sapiens GN=PCBP2;Isoform of Q15366, Isoform 3 of Poly(rC)-binding protein 2 OS=Homo sapiens GN=PCBP2;Isoform of Q15366, Isoform 4 of Poly(rC)-binding protein 2 OS=Homo sapiens GN=PCBP2;Isoform of Q15366, Isoform 5 of Poly(rC)-binding protein 2 OS=Homo sapiens GN=PCBP2;Isoform of Q15366, Isoform 6 of Poly(rC)-binding protein 2 OS=H…	25.1	11	0.08	AFAMIIDK+ESTGAQVQVAGDMLPNSTER+EVGSIIGK+IANPVEGSTDR+IITLAGPTNAIFK+LEEDISSSMTNSTAASRPPVTLR
442a	sp|P60842|IF4A1_HUMAN	1.0000	Eukaryotic initiation factor 4A-I OS=Homo sapiens GN=EIF4A1 PE=1 SV=1	22.2	11	0.12	ATQALVLAPTR+DQIYDIFQK+EELTLEGIR+GYDVIAQAQSGTGK+KEELTLEGIR+LQMEAPHIIVGTPGR+MFVLDEADEMLSR+QFYINVER+VLITTDLLAR
428a	sp|P55036|PSMD4_HUMAN	1.0000	26S proteasome non-ATPase regulatory subunit 4 OS=Homo sapiens GN=PSMD4 PE=1 SV=1	23.6	11	0.12	AAAASAAEAGIATTGTEDSDDALLK+IIAFVGSPVEDNEK+LTAFVNTLNGK+MTISQQEFGR+NAMGSLASQATK+VNVDIINFGEEEVNTEK
403a	sp|P49792|RBP2_HUMAN	1.0000	E3 SUMO-protein ligase RanBP2 OS=Homo sapiens GN=RANBP2 PE=1 SV=2	2.9	11	0.11	DTSFLGSDDIGNIDVR+ELLQSFDSALQSVK+ELVGPPLAETVFTPK+IIDDSDSNLSVVK+LPVPLESVK+SVFGTPTLETANK+YIASVQGSTPSPR
346a	sp|P30876|RPB2_HUMAN tr|C9J2Y9|C9J2Y9_HUMAN	1.0000	DNA-directed RNA polymerase II subunit RPB2 OS=Homo sapiens GN=POLR2B PE=1 SV=1;Isoform of P30876, DNA-directed RNA polymerase OS=Homo sapiens GN=POLR2B PE=1 SV=2	11.1	11	0.12	GEIGDATPFNDAVNVQK+GFDQEEVFEKPTR+GPIQILNR+ISNLLSDYGYHLR+IVEDAPPIDLQAEAQHASGEVEEPPR+LDDDGLIAPGVR+NLTYSAPLYVDITK+QEVPIIIVFR+TVTLPENEDELESTNR
314a	sp|P21796|VDAC1_HUMAN	1.0000	Voltage-dependent anion-selective channel protein 1 OS=Homo sapiens GN=VDAC1 PE=1 SV=2	37.1	11	0.11	LTFDSSFSPNTGK+LTLSALIDGK+SENGLEFTSSGSANTETTK+TDEFQLHTNVNDGTEFGGSIYQK+VNNSSLIGLGYTQTLKPGIK+VTQSNFAVGYK+WNTDNTLGTEITVEDQLAR
313a	sp|P21359-2|NF1_HUMAN sp|P21359-6|NF1_HUMAN sp|P21359|NF1_HUMAN	1.0000	Isoform of P21359, Isoform 1 of Neurofibromin OS=Homo sapiens GN=NF1;Isoform of P21359, Isoform 6 of Neurofibromin OS=Homo sapiens GN=NF1;Neurofibromin OS=Homo sapiens GN=NF1 PE=1 SV=2	4.5	11	0.12	AGNPIFYYVAR+EVELADSMQTLFR+FDEQLPIK+FINPAIVSPYEAGILDK+LFDLVDGFAESTK+LLDPLLR+LPAATLALEEDLK+QTQIPDYAELIVK+VAQLAVINSLEK+VGSTAVQVTSAER+YLLLSMVK
268a	sp|P06733|ENOA_HUMAN	1.0000	Alpha-enolase OS=Homo sapiens GN=ENO1 PE=1 SV=2	25.8	11	0.12	AAVPSGASTGIYEALELR+DATNVGDEGGFAPNILENK+EGLELLK+FTASAGIQVVGDDLTVTNPK+GNPTVEVDLFTSK+TIAPALVSK+VVIGMDVAASEFFR+YISPDQLADLYK
266a	sp|P06493|CDK1_HUMAN tr|A0A024QZP7|A0A024QZP7_HUMAN	1.0000	Cyclin-dependent kinase 1 OS=Homo sapiens GN=CDK1 PE=1 SV=3;Isoform of P06493, Cyclin-dependent kinase 1 OS=Homo sapiens GN=CDK1 PE=1 SV=1	34.7	11	0.10	AFGIPIR+ALGTPNNEVWPEVESLQDYK+DLKPQNLLIDDK+IADFGLAR+IGEGTYGVVYK+LESEEEGVPSTAIR+NLDENGLDLLSK+SPEVLLGSAR+YLDSIPPGQYMDSSLVK
260a	sp|P05023-3|AT1A1_HUMAN sp|P05023-4|AT1A1_HUMAN sp|P05023|AT1A1_HUMAN	1.0000	Isoform of P05023, Isoform 3 of Sodium/potassium-transporting ATPase subunit alpha-1 OS=Homo sapiens GN=ATP1A1;Isoform of P05023, Isoform 4 of Sodium/potassium-transporting ATPase subunit alpha-1 OS=Homo sapiens GN=ATP1A1;Sodium/potassium-transporting ATPase subunit alpha-1 OS=Homo sapiens GN=ATP1A1 PE=1 SV=1	12.3	11	0.12	AVFQANQENLPILK+DAFQNAYLELGGLGER+GVGIISEGNETVEDIAAR+IVEIPFNSTNK+LIFDNLK+LNIPVSQVNPR+QGAIVAVTGDGVNDSPALK+SPDFTNENPLETR+VIMVTGDHPITAK
252a	sp|P00367|DHE3_HUMAN	1.0000	Glutamate dehydrogenase 1, mitochondrial OS=Homo sapiens GN=GLUD1 PE=1 SV=2	15.9	11	0.11	ALASLMTYK+DDGSWEVIEGYR+FTMELAK+GFIGPGIDVPAPDMSTGER+IIAEGANGPTTPEADK+MVEGFFDR+TAAYVNAIEK+YNLGLDLR
178	sp|Q9Y2Z0-2|SGT1_HUMAN sp|Q9Y2Z0|SGT1_HUMAN	1.0000	Isoform of Q9Y2Z0, Isoform 2 of Protein SGT1 homolog OS=Homo sapiens GN=SUGT1;Protein SGT1 homolog OS=Homo sapiens GN=SUGT1 PE=1 SV=3	34.8	11	0.12	LEGDAALNR+LEGQGDVPTPK+LELLHPIIPEQSTFK+LFQQIYSDGSDEVK+LPSGEDYNLK+NDVNVEFSEK+NYAAALETFTEGQK+SFMESGGTVLSTNWSDVGK+SLELNPNNSTAMLR
137	sp|Q99569-2|PKP4_HUMAN sp|Q99569|PKP4_HUMAN tr|A0A0D9SF60|A0A0D9SF60_HUMAN	1.0000	Isoform of Q99569, Isoform 2 of Plakophilin-4 OS=Homo sapiens GN=PKP4;Plakophilin-4 OS=Homo sapiens GN=PKP4 PE=1 SV=2;Isoform of Q99569, Plakophilin-4 OS=Homo sapiens GN=PKP4 PE=1 SV=1	12.0	11	0.12	AEGQTLVQPSVANR+AQSPSYVISTGVSPSR+FQTSLVLR+LELEVPQAR+LLGLNELDDLLGK+NNYALNTTATYAEPYRPIQYR+SAVSPDLHITPIYEGR+TPQEDQWDGVGPIPGLSK+VGSPLTLTDAQTR+VVSSVATALR
123	sp|Q8WUM0|NU133_HUMAN	1.0000	Nuclear pore complex protein Nup133 OS=Homo sapiens GN=NUP133 PE=1 SV=2	10.4	11	0.12	DGIQLSEYLPEVK+DNWSSSDGKDDPIEVSK+ENITDAIWGSESNYEAIK+EYEIPSNLTPADVFFR+GLPLGSAVSSPVLFSPVGR+IALSPITK+LAALASDFSEDMLQEK+SSFYSLTSSNISK
754a	sp|Q9Y6N5|SQRD_HUMAN	1.0000	Sulfide:quinone oxidoreductase, mitochondrial OS=Homo sapiens GN=SQRDL PE=1 SV=1	19.8	10	0.11	AEPLETFPFDQSK+EGNAIFTFPNTPVK+IMYLSEAYFR+TAAAVAAQSGILDR+TSPVADAAGWVDVDK+VGAENVAIVEPSER+VILAEFDYK
748a	sp|Q9Y4W6|AFG32_HUMAN	1.0000	AFG3-like protein 2 OS=Homo sapiens GN=AFG3L2 PE=1 SV=2	13.7	10	0.10	DLFALAR+GAILTGPPGTGK+GMGGLFSVGETTAK+ILINDAYK+QGDMVLEKPYSEATAR+QIFIGPPDIK+STYEEFVEGTGSLDEDTSLPEGLK+VALLLLEK+VGQISFDLPR
704a	sp|Q9P035|HACD3_HUMAN	1.0000	Very-long-chain (3R)-3-hydroxyacyl-CoA dehydratase 3 OS=Homo sapiens GN=HACD3 PE=1 SV=2	19.9	10	0.10	FSFTLPYPVK+LESEGSPETLTNLR+QVNITVQK+VELSDVQNPAISITENVLHFK+VSQWWER+WLDESDAEMELR
692a	sp|Q9NU22|MDN1_HUMAN	1.0000	Midasin OS=Homo sapiens GN=MDN1 PE=1 SV=2	2.3	10	0.11	ANILEDVSLDELK+APAVQDLLTR+DFADILVQPTLEENK+DVNALPETLSDALR+DVSDQIGNEEQVEDTFQK+ELLVTETQEVVK+GLSLGFLEK+LFLESSDANPVR+LLEEAQLQDLEK+LNALLEPGGVLTISER
688a	sp|Q9NNW5|WDR6_HUMAN tr|A0A087X295|A0A087X295_HUMAN tr|E9PDU5|E9PDU5_HUMAN	1.0000	WD repeat-containing protein 6 OS=Homo sapiens GN=WDR6 PE=1 SV=1;Isoform of Q9NNW5, WD repeat-containing protein 6 OS=Homo sapiens GN=WDR6 PE=1 SV=1;Isoform of Q9NNW5, WD repeat-containing protein 6 OS=Homo sapiens GN=WDR6 PE=1 SV=1	9.3	10	0.10	DGAYYQLFVR+DGQLQPVLR+GMNWLAGLR+GSVLLFPSRPGLLK+ILSPSIMVSASIDQR+LFLLQDSGR+QAWVITGGDDSGIR+VVPINTPTAAVDQTLFPGK
648a	sp|Q99615-2|DNJC7_HUMAN sp|Q99615|DNJC7_HUMAN	1.0000	Isoform of Q99615, Isoform 2 of DnaJ homolog subfamily C member 7 OS=Homo sapiens GN=DNAJC7;DnaJ homolog subfamily C member 7 OS=Homo sapiens GN=DNAJC7 PE=1 SV=2	17.6	10	0.10	AVQFFVQALR+EALGDAQQSVR+EVGEAFTILSDPK+LAYELYTEALGIDPNNIK+MDSTNADALYVR+YPEAQSVASDILR
639c	sp|Q9H0M0-3|WWP1_HUMAN sp|Q9H0M0|WWP1_HUMAN	1.0000	Isoform of Q9H0M0, Isoform 3 of NEDD4-like E3 ubiquitin-protein ligase WWP1 OS=Homo sapiens GN=WWP1;NEDD4-like E3 ubiquitin-protein ligase WWP1 OS=Homo sapiens GN=WWP1 PE=1 SV=1	13.0	10	0.08	FIDTGFSLPFYK+LDLPPYK+LLFAIEETEGFGQE+LQLQVTVSSAK+NQLQGAMQQFNQR+QQSGNANTETLPSGWEQR+SILEPDTSNSR+TQGLQNEEPLPEGWEIR
625a	sp|Q96D53|ADCK4_HUMAN	1.0000	AarF domain-containing protein kinase 4 OS=Homo sapiens GN=ADCK4 PE=1 SV=2	13.1	10	0.10	FLTGFETK+IQDLIPVLLR+LQSEGGSGLDSSPFLSEANAER+QLLANDPFFR+QPDAATAGSLPTK+VLEEELGR
582a	sp|Q7Z736-3|PKHH3_HUMAN sp|Q7Z736|PKHH3_HUMAN	1.0000	Isoform of Q7Z736, Isoform 3 of Pleckstrin homology domain-containing family H member 3 OS=Homo sapiens GN=PLEKHH3;Pleckstrin homology domain-containing family H member 3 OS=Homo sapiens GN=PLEKHH3 PE=1 SV=2	17.9	10	0.11	ALAGGTLVADVLTR+APLETPTQLLLR+DELFLQLAK+EGGGGAGTAAAVLGGWK+GPLEVTLTQPVR+LFLALQALEGAR+LQSWEETWSLIPEK+QTSGPAGPPGLPATQDPAALR+TEQALPDSELAEYAR
534a	sp|Q15293|RCN1_HUMAN	1.0000	Reticulocalbin-1 OS=Homo sapiens GN=RCN1 PE=1 SV=1	19.9	10	0.11	AADLNGDLTATR+EIVVLETLEDIDK+EQFNEFR+HLVYESDK+IDNDGDGFVTTEELK+TFDQLTPDESK
420a	sp|P52597|HNRPF_HUMAN	1.0000	Heterogeneous nuclear ribonucleoprotein F OS=Homo sapiens GN=HNRNPF PE=1 SV=3	21.2	10	0.09	ATENDIYNFFSPLNPVR+HSGPNSADSANDGFVR+QSGEAFVELGSEDDVK+TEMDWVLK+VHIEIGPDGR+VTGEADVEFATHEEAVAAMSK
372a	sp|P40939|ECHA_HUMAN	1.0000	Trifunctional enzyme subunit alpha, mitochondrial OS=Homo sapiens GN=HADHA PE=1 SV=2	11.7	10	0.10	DATLTALDR+FGELVMTK+FGGGNPELLTQMVSK+GFYIYQEGVK+SEVSSDEDIQFR+TLQEVTQLSQEAQR+TVLGTPEVLLGALPGAGGTQR
315a	sp|P22087|FBRL_HUMAN	1.0000	rRNA 2'-O-methyltransferase fibrillarin OS=Homo sapiens GN=FBL PE=1 SV=2	27.1	10	0.10	DHAVVVGVYRPPPK+DLINLAK+IVALNAHTFLR+MQQENMKPQEQLTLEPYER+NLVPGESVYGEK+TNIIPVIEDAR+VSISEGDDK+VSISEGDDKIEYR
299a	sp|P15531-2|NDKA_HUMAN sp|P15531|NDKA_HUMAN	1.0000	Isoform of P15531, Isoform 2 of Nucleoside diphosphate kinase A OS=Homo sapiens GN=NME1;Nucleoside diphosphate kinase A OS=Homo sapiens GN=NME1 PE=1 SV=1	40.1	10	0.11	FMQASEDLLK+GLVGEIIK+NIIHGSDSVESAEK+TFIAIKPDGVQR+VMLGETNPADSKPGTIR
275a	sp|P07910-2|HNRPC_HUMAN sp|P07910-4|HNRPC_HUMAN sp|P07910|HNRPC_HUMAN tr|B2R5W2|B2R5W2_HUMAN tr|G3V2Q1|G3V2Q1_HUMAN tr|G3V4C1|G3V4C1_HUMAN	1.0000	Isoform of P07910, Isoform C1 of Heterogeneous nuclear ribonucleoproteins C1/C2 OS=Homo sapiens GN=HNRNPC;Isoform of P07910, Isoform 4 of Heterogeneous nuclear ribonucleoproteins C1/C2 OS=Homo sapiens GN=HNRNPC;Heterogeneous nuclear ribonucleoproteins C1/C2 OS=Homo sapiens GN=HNRNPC PE=1 SV=4;Isoform of P07910, Heterogeneous nuclear ribonucleoproteins C1/C2 OS=Homo sapiens GN=HNRNPC PE=1 SV=1;Iso…	28.0	10	0.11	GDDQLELIKDDEK+GFAFVQYVNER+MIAGQVLDINLAAEPK+SDVEAIFSK+VFIGNLNTLVVK+VPPPPPIAR
264g	sp|P13647|K2C5_HUMAN	1.0000	Keratin, type II cytoskeletal 5 OS=Homo sapiens GN=KRT5 PE=1 SV=3	11.9	10	0.06	FASFIDK+FLEQQNK+ISISTSGGSFR+NKYEDEINKR+NLDLDSIIAEVK+QLDSIVGER+SFSTASAITPSVSR
264f	sp|P07197|NFM_HUMAN tr|E7EMV2|E7EMV2_HUMAN tr|E7ESP9|E7ESP9_HUMAN	1.0000	Neurofilament medium polypeptide OS=Homo sapiens GN=NEFM PE=1 SV=3;Isoform of P07197, Neurofilament medium polypeptide OS=Homo sapiens GN=NEFM PE=1 SV=1;Isoform of P07197, Neurofilament medium polypeptide OS=Homo sapiens GN=NEFM PE=1 SV=1	13.9	10	0.08	AQVQLDSDHLEEDIHR+EIEAEIQALR+EYQDLLNVK+GVVTNGLDLSPADEK+MALDIEIAAYR+QASHAQLGDAYDQEIR+TDISTALK+VQSLQDEVAFLR
244a	sp|O94955|RHBT3_HUMAN	1.0000	Rho-related BTB domain-containing protein 3 OS=Homo sapiens GN=RHOBTB3 PE=1 SV=2	13.3	10	0.11	ALNSVPVIIAAVGTR+DTAFPGASHESSGNPPLR+ELASMNLDIVDLLK+NLIGGADIIVIK+SPTDIQDSSIIR+TTQDLFAINR
239a	sp|O75976|CBPD_HUMAN	1.0000	Carboxypeptidase D OS=Homo sapiens GN=CPD PE=1 SV=2	6.4	10	0.11	AIIENLIQK+DLSAENGLESLMLR+DLSEFLR+EAAAAGLPGLAR+ESLITLIEK+IVIVPSLNPDGR+NPAVTQLVDR+SPDDAVFQQIALSYSK
235a	sp|O75489|NDUS3_HUMAN	1.0000	NADH dehydrogenase [ubiquinone] iron-sulfur protein 3, mitochondrial OS=Homo sapiens GN=NDUFS3 PE=1 SV=1	31.4	10	0.11	DFPLSGYVELR+FDLNSPWEAFPVYR+QLSAFGEYVAEILPK+SLVDLTAVDVPTR+TYTDELTPIESAVSVFK+VVAEPVELAQEFR
210a	sp|O15031|PLXB2_HUMAN	1.0000	Plexin-B2 OS=Homo sapiens GN=PLXNB2 PE=1 SV=3	6.6	10	0.11	AITEIYLTR+FWVNILK+LQLEQQVATGPALDNK+LQQIAAALENK+SFVASNDEGVATVGLVSSTGPGGDR+VFFLPSK+VGVSQQPEDSQQDLPGER+YFFDFLDEQAEK+YYDEIINALEEDPAAQK
95	sp|Q5TH69|BIG3_HUMAN	1.0000	Brefeldin A-inhibited guanine nucleotide-exchange protein 3 OS=Homo sapiens GN=ARFGEF3 PE=1 SV=3	4.8	9	0.10	GLAFILGAEGIK+NLIDTLSTPLTGR+QLLNQILNAVK+TITSAHTSSTSTSLESDSASPGVSDHGR+TIYYIAAELVR+VLETEAVDQPDVVQR+YSESNFSVDDQDLSR
724b	sp|O75746|CMC1_HUMAN	1.0000	Calcium-binding mitochondrial carrier protein Aralar1 OS=Homo sapiens GN=SLC25A12 PE=1 SV=2	13.9	9	0.07	DLGIFGLYK+EEFAQSAIR+GLIPQLIGVAPEK+IVQLLAGVADQTK+IYSTLAGTR+LATATFAGIENK+LQVAGEITTGPR+LTVNDFVR+YEGFFGLYR
710a	sp|Q9P2G1|AKIB1_HUMAN	1.0000	Ankyrin repeat and IBR domain-containing protein 1 OS=Homo sapiens GN=ANKIB1 PE=1 SV=3	8.4	9	0.09	AFVENNPAIK+DFLSNEASLGAIGTSLPSR+ILGTFLGR+LGAENDPFSTDTLSSHPLSEAR+QEFLASVAR+QGSNTSGSDTLSFPLLR+YLQFDIK
666a	sp|Q9BY77-2|PDIP3_HUMAN sp|Q9BY77|PDIP3_HUMAN tr|F6VRR5|F6VRR5_HUMAN	1.0000	Isoform of Q9BY77, Isoform 2 of Polymerase delta-interacting protein 3 OS=Homo sapiens GN=POLDIP3;Polymerase delta-interacting protein 3 OS=Homo sapiens GN=POLDIP3 PE=1 SV=2;Isoform of Q9BY77, Polymerase delta-interacting protein 3 OS=Homo sapiens GN=POLDIP3 PE=1 SV=1	26.5	9	0.10	EEPPKELPAAEPVLSPLEGTK+ELPAAEPVLSPLEGTK+SSGASVTTQPTEFK+SSPAAFINPPIGTVTPALK+VGIQQGLLSQSTR+VNSASSSNPPAEVDPDTILK+VVQNDAYTAPALPSSIR
652a	sp|Q99707|METH_HUMAN	1.0000	Methionine synthase OS=Homo sapiens GN=MTR PE=1 SV=2	8.1	9	0.09	AAEEVTLQTGIK+AALFALQNLFEEK+DEINAILQK+IGPYTNFVNIGER+IPLLIGGATTSK+IVGDLFGAGK+LADIEQSTGIR+MFLPQVIK+TLSVSPSVERPDYR
624a	sp|Q96CW5-2|GCP3_HUMAN sp|Q96CW5|GCP3_HUMAN	1.0000	Isoform of Q96CW5, Isoform 2 of Gamma-tubulin complex component 3 OS=Homo sapiens GN=TUBGCP3;Gamma-tubulin complex component 3 OS=Homo sapiens GN=TUBGCP3 PE=1 SV=2	9.6	9	0.09	ATNAQFDSPEILR+AVFDQIIELQNAQDAIYR+EGDTGGTMEITEAALVR+VIGSNFAPTVER+YLLDVLNK+YLLLGQGDFIR
617a	sp|Q969V3-2|NCLN_HUMAN sp|Q969V3|NCLN_HUMAN	1.0000	Isoform of Q969V3, Isoform 2 of Nicalin OS=Homo sapiens GN=NCLN;Nicalin OS=Homo sapiens GN=NCLN PE=1 SV=2	17.4	9	0.09	AVSDWLIASVEGR+DPEFVFYDQLK+LLDFSYEQYQK+MQQYDLQGQPYGTR+QSAGAVVIILPR+QTQAASASQGSASAAEVLLR+TATANGFQMVTSGVQSK
560a	sp|Q5VUA4|ZN318_HUMAN	1.0000	Zinc finger protein 318 OS=Homo sapiens GN=ZNF318 PE=1 SV=2	4.7	9	0.09	AFGGEEVILK+ESSADLLLPPDIISK+FLYGDEEEDLK+GSIPAAQVPVQVSIPSLIR+ILSMLADSTSTQEK+LESLEETNPEYAK+STGSTYGFLQPLTR+VAQILGINIFDK
493a	sp|Q08211|DHX9_HUMAN	1.0000	ATP-dependent RNA helicase A OS=Homo sapiens GN=DHX9 PE=1 SV=4	7.6	9	0.10	DFVNYLVR+ELDALDANDELTPLGR+ISAVSVAER+QPAIISQLDPVNER+VFDPVPVGVTK+VQSDGQIVLVDDWIK+YPSPFFVFGEK+YQILPLHSQIPR
489b	sp|Q13162|PRDX4_HUMAN tr|H7C3T4|H7C3T4_HUMAN	1.0000	Peroxiredoxin-4 OS=Homo sapiens GN=PRDX4 PE=1 SV=1;Isoform of Q13162, Peroxiredoxin-4 (Fragment) OS=Homo sapiens GN=PRDX4 PE=1 SV=1	39.1	9	0.09	DYGVYLEDSGHTLR+GLFIIDDK+IPLLSDLTHQISK+LVQAFQYTDK+QITLNDLPVGR+SVDETLR
489a	sp|Q06830|PRDX1_HUMAN tr|A0A0A0MSI0|A0A0A0MSI0_HUMAN	1.0000	Peroxiredoxin-1 OS=Homo sapiens GN=PRDX1 PE=1 SV=1;Isoform of Q06830, Peroxiredoxin-1 (Fragment) OS=Homo sapiens GN=PRDX1 PE=1 SV=1	42.7	9	0.10	ATAVMPDGQFK+GLFIIDDK+LVQAFQFTDK+QGGLGPMNIPLVSDPK+QITVNDLPVGR+SVDETLR+TIAQDYGVLK
484b	sp|P17858|PFKAL_HUMAN	1.0000	ATP-dependent 6-phosphofructokinase, liver type OS=Homo sapiens GN=PFKL PE=1 SV=6	13.7	9	0.08	AIGVLTSGGDAQGMNAAVR+AVAFSPVTELK+GQLESIVENIR+IMEVIDAITTTAQSHQR+SNFSLAILNVGAPAAGMNAAVR+TFVLEVMGR+TNVLGHLQQGGAPTPFDR
54	sp|P42677|RS27_HUMAN tr|Q5T4L4|Q5T4L4_HUMAN	1.0000	40S ribosomal protein S27 OS=Homo sapiens GN=RPS27 PE=1 SV=3;Isoform of P42677, 40S ribosomal protein S27 OS=Homo sapiens GN=RPS27 PE=1 SV=1	36.4	9	0.06	DLLHPSPEEEK+LVQSPNSYFMDVK
437a	sp|P57740|NU107_HUMAN	1.0000	Nuclear pore complex protein Nup107 OS=Homo sapiens GN=NUP107 PE=1 SV=1	11.5	9	0.10	DEIGEFSDNIEFYAK+EADLDVATITK+EYLGANWTLEK+IQSALEEESVFAVTAVNASEK+LYHDPNVNGGTELEPVEGNPYR+TVVEALFQR+VLLQASQDENFGNTTPR
47	sp|P26641-2|EF1G_HUMAN sp|P26641|EF1G_HUMAN	1.0000	Isoform of P26641, Isoform 2 of Elongation factor 1-gamma OS=Homo sapiens GN=EEF1G;Elongation factor 1-gamma OS=Homo sapiens GN=EEF1G PE=1 SV=3	14.2	9	0.10	ALIAAQYSGAQVR+ILGLLDAYLK+KLDPGSEETQTLVR+LDPGSEETQTLVR+QVLEPSFR+STFVLDEFK+STFVLDEFKR+TFLVGER
393a	sp|P48444|COPD_HUMAN tr|B0YIW6|B0YIW6_HUMAN	1.0000	Coatomer subunit delta OS=Homo sapiens GN=ARCN1 PE=1 SV=1;Isoform of P48444, Archain 1, isoform CRA_a OS=Homo sapiens GN=ARCN1 PE=1 SV=1	14.9	9	0.10	FSTETTFLVDK+IEGLLAAFPK+LFTAESLIGLK+LYMVLITTK+NSNILEDLETLR+SFPVNSDVGVLK+VTQVDGNSPVR
340a	sp|P28074|PSB5_HUMAN	1.0000	Proteasome subunit beta type-5 OS=Homo sapiens GN=PSMB5 PE=1 SV=3	32.7	9	0.10	AIYQATYR+ATAGAYIASQTVK+DAYSGGAVNLYHVR+GPGLYYVDSEGNR+GYSYDLEVEQAYDLAR+LLANMVYQYK+VSSDNVADLHEK
279a	sp|P09543-2|CN37_HUMAN sp|P09543|CN37_HUMAN	1.0000	Isoform of P09543, Isoform CNPI of 2',3'-cyclic-nucleotide 3'-phosphodiesterase OS=Homo sapiens GN=CNP;2',3'-cyclic-nucleotide 3'-phosphodiesterase OS=Homo sapiens GN=CNP PE=1 SV=2	18.0	9	0.10	APGAEEYAQQDVLK+APGAEEYAQQDVLKK+ILVLDDTNHER+LSPTDNLPR+MDLVTYFGK+NQWQLSADDLK+VELSEQQLQLWPSDVDK
262a	sp|P05387|RLA2_HUMAN	1.0000	60S acidic ribosomal protein P2 OS=Homo sapiens GN=RPLP2 PE=1 SV=1	59.1	9	0.10	ILDSVGIEADDDR+ILDSVGIEADDDRLNK+LASVPAGGAVAVSAAPGSAAPAAGSAPAAAEEK+YVASYLLAALGGNSSPSAK
225a	sp|O43933|PEX1_HUMAN tr|A0A0C4DG33|A0A0C4DG33_HUMAN	1.0000	Peroxisome biogenesis factor 1 OS=Homo sapiens GN=PEX1 PE=1 SV=1;Isoform of O43933, Peroxisome biogenesis factor 1 OS=Homo sapiens GN=PEX1 PE=1 SV=1	8.5	9	0.10	DQLFSQPPVLR+HFSDQGENVAEINR+ITPVEVTPK+NFAELYESFQNPK+QILMDTIQLPAK+TGILLYGPPGTGK+TTIQVLLDPMVK+VVPLDNIFR+YPELFANLPIR
222b	sp|O00159-2|MYO1C_HUMAN sp|O00159-3|MYO1C_HUMAN sp|O00159|MYO1C_HUMAN tr|F5H6E2|F5H6E2_HUMAN	1.0000	Isoform of O00159, Isoform 2 of Unconventional myosin-Ic OS=Homo sapiens GN=MYO1C;Isoform of O00159, Isoform 3 of Unconventional myosin-Ic OS=Homo sapiens GN=MYO1C;Unconventional myosin-Ic OS=Homo sapiens GN=MYO1C PE=1 SV=4;Isoform of O00159, Unconventional myosin-Ic OS=Homo sapiens GN=MYO1C PE=1 SV=1	9.2	9	0.08	DGTIDFTPGSELLITK+LLQSNPVLEAFGNAK+NPQSYLYLVK+TSFLLNLR+VLQALGSEPIQYAVPVVK+VNSININQGSITFAGGPGR+YLGLLENLR
195a	sp|O00231-2|PSD11_HUMAN sp|O00231|PSD11_HUMAN	1.0000	Isoform of O00231, Isoform 2 of 26S proteasome non-ATPase regulatory subunit 11 OS=Homo sapiens GN=PSMD11;26S proteasome non-ATPase regulatory subunit 11 OS=Homo sapiens GN=PSMD11 PE=1 SV=3	25.6	9	0.09	AQSLLSTDR+EASIDILHSIVK+EQSILELGSLLAK+IMLNTPEDVQALVSGK+LYDNLLEQNLIR+TYEAALETIQNMSK+VQIEHISSLIK+VVDSLYNK+YQEALHLGSQLLR
865	sp|Q7Z5P9-2|MUC19_HUMAN sp|Q7Z5P9|MUC19_HUMAN	0.9978	Isoform of Q7Z5P9, Isoform 2 of Mucin-19 OS=Homo sapiens GN=MUC19;Mucin-19 OS=Homo sapiens GN=MUC19 PE=1 SV=2	0.3	9	0.06	TGTTGQSGAESGTTEPSAR
99	sp|Q6P5Z2|PKN3_HUMAN	1.0000	Serine/threonine-protein kinase N3 OS=Homo sapiens GN=PKN3 PE=1 SV=1	10.6	8	0.08	ALAEAQAQLQESSQK+EASDPATPSNFLPK+GELASEVLAVLK+LDNLLLDAQGFLK+LYLPQEPTSEETPR+SPAAALASSPSEGWLR+TTNWQALLAR
752a	sp|Q9Y679-2|AUP1_HUMAN sp|Q9Y679|AUP1_HUMAN	1.0000	Isoform of Q9Y679, Isoform Short of Ancient ubiquitous protein 1 OS=Homo sapiens GN=AUP1;Ancient ubiquitous protein 1 OS=Homo sapiens GN=AUP1 PE=1 SV=1	13.4	8	0.09	EVLPHVPLGVIQR+FPSSGPVTPQPTALTFAK+GTQSLPTASASK+QLGEANEEFALR
741a	sp|Q9Y2J2-2|E41L3_HUMAN sp|Q9Y2J2|E41L3_HUMAN tr|A0A0A0MRA8|A0A0A0MRA8_HUMAN tr|A8K968|A8K968_HUMAN	1.0000	Isoform of Q9Y2J2, Isoform 2 of Band 4.1-like protein 3 OS=Homo sapiens GN=EPB41L3;Band 4.1-like protein 3 OS=Homo sapiens GN=EPB41L3 PE=1 SV=2;Isoform of Q9Y2J2, Band 4.1-like protein 3 OS=Homo sapiens GN=EPB41L3 PE=1 SV=1;Isoform of Q9Y2J2, Band 4.1-like protein 3 OS=Homo sapiens GN=EPB41L3 PE=1 SV=1	15.7	8	0.08	AVLEQEETAAASR+GISQTNLITTVTPEK+IVITGDADIDHDQALAQAIK+TETISFGSVSPGGVK+TFLETSTDTAVTNEWEK+VVHASGDASYSAGDSGDAAAQPAFTGIK+VVQETVLVEER
711a	sp|Q9P2J5-2|SYLC_HUMAN sp|Q9P2J5|SYLC_HUMAN	1.0000	Isoform of Q9P2J5, Isoform 2 of Leucine--tRNA ligase, cytoplasmic OS=Homo sapiens GN=LARS;Leucine--tRNA ligase, cytoplasmic OS=Homo sapiens GN=LARS PE=1 SV=2	8.4	8	0.09	FDDPLLGPR+GTGVVTSVPSDSPDDIAALR+QTGEGVGPQEYTLLK+SLGLSDEEIVK+STGNFLTLTQAIDK+VDIGDTIIYLVH+VIASELGSMPELK
701a	sp|Q9NZ01|TECR_HUMAN	1.0000	Very-long-chain enoyl-CoA reductase OS=Homo sapiens GN=TECR PE=1 SV=1	19.2	8	0.08	HYEVEILDAK+LLETLFVHR+LPVGTTATLYFR+SLKDEDVLQK+VEPHATIAEIK+YDFTSSR
689a	sp|Q9NQX7-2|ITM2C_HUMAN sp|Q9NQX7-3|ITM2C_HUMAN sp|Q9NQX7|ITM2C_HUMAN tr|C9JG41|C9JG41_HUMAN	1.0000	Isoform of Q9NQX7, Isoform 2 of Integral membrane protein 2C OS=Homo sapiens GN=ITM2C;Isoform of Q9NQX7, Isoform 3 of Integral membrane protein 2C OS=Homo sapiens GN=ITM2C;Integral membrane protein 2C OS=Homo sapiens GN=ITM2C PE=1 SV=1;Isoform of Q9NQX7, Integral membrane protein 2C (Fragment) OS=Homo sapiens GN=ITM2C PE=1 SV=1	27.8	8	0.09	ASASAPAPASATEILLTPAR+ISFQPAVAGIK+IYLDENYER+TQMELEEDVK
686a	sp|Q9HC21-2|TPC_HUMAN sp|Q9HC21|TPC_HUMAN	1.0000	Isoform of Q9HC21, Isoform 2 of Mitochondrial thiamine pyrophosphate carrier OS=Homo sapiens GN=SLC25A19;Mitochondrial thiamine pyrophosphate carrier OS=Homo sapiens GN=SLC25A19 PE=1 SV=1	27.8	8	0.08	ALISPFDVIK+EGALGFFK+FQVAVAGSVSGLVTR+GLSPSLLK+QILQEEGPTAFWK+SEGPQVFYK+TLTYPLDLFK
665a	sp|Q9BXW9-1|FACD2_HUMAN sp|Q9BXW9|FACD2_HUMAN	1.0000	Isoform of Q9BXW9, Isoform 1 of Fanconi anemia group D2 protein OS=Homo sapiens GN=FANCD2;Fanconi anemia group D2 protein OS=Homo sapiens GN=FANCD2 PE=1 SV=2	7.6	8	0.09	AIEEIAGVGVPELINSPK+DASSSTFPTLTR+LEDLPVIIK+LFVEAFLK+LLLGIDILQPAIIK+LQDEEASMGASYSK+NIGFSHLQQR+NSDEINIPR+TGESQNQLAVDQIAFQK
639d	sp|O00308|WWP2_HUMAN	1.0000	NEDD4-like E3 ubiquitin-protein ligase WWP2 OS=Homo sapiens GN=WWP2 PE=1 SV=2	10.6	8	0.08	FIDTGFTLPFYK+FYYVDHNTR+INSYVEVAVDGLPSETK+LDLPPYK+LLYAIEETEGFGQE+LPVGGFAELIGSNGPQK+NELLGTASVNLSNVLK
614a	sp|Q92947|GCDH_HUMAN	1.0000	Glutaryl-CoA dehydrogenase, mitochondrial OS=Homo sapiens GN=GCDH PE=1 SV=1	11.0	8	0.08	AAPEMVSLLK+AITGIQAFTASK+EIISEMGELGVLGPTIK+MQFGVPLAR
608a	sp|Q8TEX9-2|IPO4_HUMAN sp|Q8TEX9|IPO4_HUMAN	1.0000	Isoform of Q8TEX9, Isoform 2 of Importin-4 OS=Homo sapiens GN=IPO4;Importin-4 OS=Homo sapiens GN=IPO4 PE=1 SV=2	7.9	8	0.07	AQELQAVLGLS+ATEQLQIVLR+GLEDPSQVVR+LLPVLLSTAQEADPEVR+QFAAVLTR+TLTTMAPYLSTEDVPLAR+VVPSYMQAVNR
599a	sp|Q8N1F8|S11IP_HUMAN tr|C9JQV3|C9JQV3_HUMAN	1.0000	Serine/threonine-protein kinase 11-interacting protein OS=Homo sapiens GN=STK11IP PE=1 SV=3;Isoform of Q8N1F8, Serine/threonine-protein kinase 11-interacting protein OS=Homo sapiens GN=STK11IP PE=1 SV=1	7.8	8	0.07	DAATGFLLDGK+EQQPLSSLSSVLLYR+LELQSLEAAEIEPEAQAQR+LESFWALR+LVHVAGPGPTGPIK+LWPLLEK+TVIQEALALDR
580a	sp|Q7Z4F1|LRP10_HUMAN	1.0000	Low-density lipoprotein receptor-related protein 10 OS=Homo sapiens GN=LRP10 PE=1 SV=2	8.3	8	0.09	EGGAVGGQDGEQAPPLPIK+SLLQILR+SQVTPSAAPLEALDGGTGPAR+TQEYSIFAPLSR
572a	sp|Q6P4A7|SFXN4_HUMAN	1.0000	Sideroflexin-4 OS=Homo sapiens GN=SFXN4 PE=1 SV=1	18.7	8	0.09	ATVHPDSSNLIPK+DAVPAFIEPNVR+IQSPTEETEIFYHR+MAPTVFLSMTPLK+SLATVHPDSSNLIPK+YGLTGPWIK
545a	sp|Q16795|NDUA9_HUMAN	1.0000	NADH dehydrogenase [ubiquinone] 1 alpha subcomplex subunit 9, mitochondrial OS=Homo sapiens GN=NDUFA9 PE=1 SV=2	17.0	8	0.09	FGPIPLGSLGWK+IPQAIAQLSK+MGSQVIIPYR+NFDFEDVFVK+SFAFVGPSR+VFEISPFEPWITR
536a	sp|Q15386|UBE3C_HUMAN	1.0000	Ubiquitin-protein ligase E3C OS=Homo sapiens GN=UBE3C PE=1 SV=3	7.8	8	0.08	EFLNELLK+LAYPETKPEVR+LIWLYQNLIK+LPSSIEYSDLSR+LSPENEPDLK+SFTNYSGGYSADHPVIK+VITNLVK+VTQLYVPASR
535b	sp|Q15365|PCBP1_HUMAN	1.0000	Poly(rC)-binding protein 1 OS=Homo sapiens GN=PCBP1 PE=1 SV=2	16.9	8	0.05	AFAMIIDK+ESTGAQVQVAGDMLPNSTER+EVGSIIGK+IANPVEGSSGR+IITLTGPTNAIFK
526a	sp|Q14318-2|FKBP8_HUMAN sp|Q14318|FKBP8_HUMAN	1.0000	Isoform of Q14318, Isoform 2 of Peptidyl-prolyl cis-trans isomerase FKBP8 OS=Homo sapiens GN=FKBP8;Peptidyl-prolyl cis-trans isomerase FKBP8 OS=Homo sapiens GN=FKBP8 PE=1 SV=2	19.2	8	0.09	ADFVLAANSYDLAIK+GQVVTVHLQTSLENGTR+TAVDGPDLEMLTGQER+VDMTFEEEAQLLQLK+VLAQQGEYSEAIPILR
499a	sp|Q12906-2|ILF3_HUMAN sp|Q12906-3|ILF3_HUMAN sp|Q12906-4|ILF3_HUMAN sp|Q12906-5|ILF3_HUMAN sp|Q12906-6|ILF3_HUMAN sp|Q12906-7|ILF3_HUMAN sp|Q12906|ILF3_HUMAN	1.0000	Isoform of Q12906, Isoform 2 of Interleukin enhancer-binding factor 3 OS=Homo sapiens GN=ILF3;Isoform of Q12906, Isoform 3 of Interleukin enhancer-binding factor 3 OS=Homo sapiens GN=ILF3;Isoform of Q12906, Isoform 4 of Interleukin enhancer-binding factor 3 OS=Homo sapiens GN=ILF3;Isoform of Q12906, Isoform 5 of Interleukin enhancer-binding factor 3 OS=Homo sapiens GN=ILF3;Isoform of Q12906, Isof…	13.5	8	0.08	AYAALAALEK+EDITQSAQHALR+LFPDTPLALDANK+VADNLAIQLAAVTEDK+VLAGETLSVNDPPDVLDR+VLGMDPLPSK+VLQDMGLPTGAEGR
488a	sp|Q06210-2|GFPT1_HUMAN sp|Q06210|GFPT1_HUMAN	1.0000	Isoform of Q06210, Isoform 2 of Glutamine--fructose-6-phosphate aminotransferase [isomerizing] 1 OS=Homo sapiens GN=GFPT1;Glutamine--fructose-6-phosphate aminotransferase [isomerizing] 1 OS=Homo sapiens GN=GFPT1 PE=1 SV=3	14.8	8	0.09	EIFEQPESVVNTMR+EILETLIK+ESQDTSFTTLVER+EVLSMDDEIQK+GALTVGITNTVGSSISR+GSPLLIGVR+GYDFESETDTETIAK+VNFDDYTVNLGGLK
459a	sp|P62333|PRS10_HUMAN tr|A0A087X2I1|A0A087X2I1_HUMAN tr|H0YJC0|H0YJC0_HUMAN	1.0000	26S protease regulatory subunit 10B OS=Homo sapiens GN=PSMC6 PE=1 SV=1;Isoform of P62333, 26S protease regulatory subunit 10B OS=Homo sapiens GN=PSMC6 PE=1 SV=1;Isoform of P62333, 26S protease regulatory subunit 10B (Fragment) OS=Homo sapiens GN=PSMC6 PE=1 SV=1	23.3	8	0.08	ALQSVGQIVGEVLK+EVIELPLTNPELFQR+LSDGFNGADLR+VALDMTTLTIMR+VVSSSIVDK
429a	sp|P55060-3|XPO2_HUMAN sp|P55060|XPO2_HUMAN	1.0000	Isoform of P55060, Isoform 3 of Exportin-2 OS=Homo sapiens GN=CSE1L;Exportin-2 OS=Homo sapiens GN=CSE1L PE=1 SV=3	9.0	8	0.08	AADEEAFEDNSEEYIR+DAAIYLVTSLASK+IIIPEIQK+LLQTDDEEEAGLLELLK+QLSDAISIIGR+SANVNEFPVLK+TLDPDPAIR
420b	sp|P31943|HNRH1_HUMAN tr|E9PCY7|E9PCY7_HUMAN tr|G8JLB6|G8JLB6_HUMAN	1.0000	Heterogeneous nuclear ribonucleoprotein H OS=Homo sapiens GN=HNRNPH1 PE=1 SV=4;Isoform of P31943, Heterogeneous nuclear ribonucleoprotein H OS=Homo sapiens GN=HNRNPH1 PE=1 SV=1;Isoform of P31943, Heterogeneous nuclear ribonucleoprotein H OS=Homo sapiens GN=HNRNPH1 PE=1 SV=1	13.8	8	0.06	ATENDIYNFFSPLNPVR+SNNVEMDWVLK+VHIEIGPDGR+VTGEADVEFATHEDAVAAMSK
380a	sp|P43307|SSRA_HUMAN tr|C9IZQ1|C9IZQ1_HUMAN tr|C9J3L8|C9J3L8_HUMAN tr|C9J5W0|C9J5W0_HUMAN tr|E9PAL7|E9PAL7_HUMAN	1.0000	Translocon-associated protein subunit alpha OS=Homo sapiens GN=SSR1 PE=1 SV=3;Isoform of P43307, Translocon-associated protein subunit alpha OS=Homo sapiens GN=SSR1 PE=1 SV=1;Isoform of P43307, Translocon-associated protein subunit alpha OS=Homo sapiens GN=SSR1 PE=1 SV=1;Isoform of P43307, Translocon-associated protein subunit alpha OS=Homo sapiens GN=SSR1 PE=1 SV=1;Isoform of P43307, Translocon-…	21.5	8	0.08	EEEDVSGEPEASPSADTTILFVK+FLVGFTNK+GEDFPANNIVK+GTEDFIVESLDASFR
342a	sp|P29317|EPHA2_HUMAN	1.0000	Ephrin type-A receptor 2 OS=Homo sapiens GN=EPHA2 PE=1 SV=2	8.0	8	0.08	FADIVSILDK+IAYSLLGLK+LPSTSGSEGVPFR+VIGAGEFGEVYK+VLEDDPEATYTTSGGK+VSDFGLSR+WTAPEAISYR
306a	sp|P17980|PRS6A_HUMAN tr|E9PM69|E9PM69_HUMAN tr|R4GNH3|R4GNH3_HUMAN	1.0000	26S protease regulatory subunit 6A OS=Homo sapiens GN=PSMC3 PE=1 SV=3;Isoform of P17980, 26S protease regulatory subunit 6A OS=Homo sapiens GN=PSMC3 PE=1 SV=1;Isoform of P17980, 26S protease regulatory subunit 6A OS=Homo sapiens GN=PSMC3 PE=1 SV=1	20.9	8	0.08	AMEVDERPTEQYSDIGGLDK+APSIIFIDELDAIGTK+DSYLILETLPTEYDSR+GVLMYGPPGTGK+MSTEEIIQR+VDILDPALLR
295a	sp|P14618-3|KPYM_HUMAN sp|P14618|KPYM_HUMAN tr|B4DNK4|B4DNK4_HUMAN	1.0000	Isoform of P14618, Isoform 3 of Pyruvate kinase PKM OS=Homo sapiens GN=PKM;Pyruvate kinase PKM OS=Homo sapiens GN=PKM PE=1 SV=4;Isoform of P14618, Pyruvate kinase OS=Homo sapiens GN=PKM PE=1 SV=1	20.1	8	0.09	FDEILEASDGIMVAR+GADFLVTEVENGGSLGSK+GDLGIEIPAEK+GVNLPGAAVDLPAVSEK+LAPITSDPTEATAVGAVEASFK+VNFAMNVGK
285a	sp|P10644-2|KAP0_HUMAN sp|P10644|KAP0_HUMAN	1.0000	Isoform of P10644, Isoform 2 of cAMP-dependent protein kinase type I-alpha regulatory subunit OS=Homo sapiens GN=PRKAR1A;cAMP-dependent protein kinase type I-alpha regulatory subunit OS=Homo sapiens GN=PRKAR1A PE=1 SV=1	22.8	8	0.09	EDEISPPPPNPVVK+GAISAEVYTEEDAASYVR+HNIQALLK+LTVADALEPVQFEDGQK+SENEEFVEVGR+VSILESLDK
282a	sp|P10321|1C07_HUMAN tr|A2AEA2|A2AEA2_HUMAN tr|O19617|O19617_HUMAN	1.0000	Isoform of Q95604, HLA class I histocompatibility antigen, Cw-7 alpha chain OS=Homo sapiens GN=HLA-C PE=1 SV=3;Isoform of Q95604, HLA class I histocompatibility antigen, Cw-6 alpha chain OS=Homo sapiens GN=HLA-C PE=1 SV=2;Isoform of Q95604, HLA class I antigen OS=Homo sapiens GN=HLA-C PE=1 SV=1	13.9	8	0.07	DYIALNEDLR+FISVGYVDDTQFVR+SWTAADTAAQITQR+WAAVVVPSGQEQR
270a	sp|P07195|LDHB_HUMAN	1.0000	L-lactate dehydrogenase B chain OS=Homo sapiens GN=LDHB PE=1 SV=2	15.9	8	0.09	FIIPQIVK+GLTSVINQK+IVVVTAGVR+LIAPVAEEEATVPNNK+MVVESAYEVIK
264h	sp|Q16352|AINX_HUMAN	1.0000	Alpha-internexin OS=Homo sapiens GN=INA PE=1 SV=2	10.8	8	0.05	ALEAELAALR+EYQDLLNVK+MALDIEIAAYR+SNIEETTISSQK+VESLLDELAFVR
27	sp|O95373|IPO7_HUMAN	1.0000	Importin-7 OS=Homo sapiens GN=IPO7 PE=1 SV=1	10.3	8	0.08	AFAVGVQQVLLK+AIFQTIQNR+ETENDDLTNVIQK+EYNEFAEVFLK+FIQLLSDQSDQSVLIQK+FSAPVVPSSFNFGGPAPGMN+QLQDIATLADQR+SDQNLQTALELTR
241a	sp|O94832|MYO1D_HUMAN tr|K7EIG7|K7EIG7_HUMAN	1.0000	Unconventional myosin-Id OS=Homo sapiens GN=MYO1D PE=1 SV=2;Isoform of O94832, Unconventional myosin-Id OS=Homo sapiens GN=MYO1D PE=1 SV=1	10.1	8	0.09	FVVDGDTPLIENGK+LMYNSSNPVLK+LNQPQPDFTK+SIPASDLPQVR+SPQIFDDER+TIPLYNLTGLSVSNGK+VIVQQPGER+VTDEMFLEALNSK
201a	sp|O00571-2|DDX3X_HUMAN sp|O00571|DDX3X_HUMAN tr|A0A0D9SF53|A0A0D9SF53_HUMAN tr|A0A0D9SFB3|A0A0D9SFB3_HUMAN tr|A0A0D9SG12|A0A0D9SG12_HUMAN	1.0000	Isoform of O00571, Isoform 2 of ATP-dependent RNA helicase DDX3X OS=Homo sapiens GN=DDX3X;ATP-dependent RNA helicase DDX3X OS=Homo sapiens GN=DDX3X PE=1 SV=3;Isoform of O00571, ATP-dependent RNA helicase DDX3X OS=Homo sapiens GN=DDX3X PE=1 SV=1;Isoform of O00571, ATP-dependent RNA helicase DDX3X OS=Homo sapiens GN=DDX3X PE=1 SV=1;Isoform of O00571, ATP-dependent RNA helicase DDX3X OS=Homo sapiens…	13.6	8	0.07	DLLDLLVEAK+DSLTLVFVETK+LEQELFSGGNTGINFEK+MLDMGFEPQIR+QYPISLVLAPTR+SPILVATAVAAR+VGNLGLATSFFNER
196a	sp|O00232|PSD12_HUMAN	1.0000	26S proteasome non-ATPase regulatory subunit 12 OS=Homo sapiens GN=PSMD12 PE=1 SV=3	14.7	8	0.09	DPNNLLNDWSQK+GSLESPATDVFGSTEEGEK+GSLESPATDVFGSTEEGEKR+LNSLMSLVNK+LQEVIETLLSLEK+MEVDYSATVDQR
188a	sp|A5YKK6|CNOT1_HUMAN	1.0000	CCR4-NOT transcription complex subunit 1 OS=Homo sapiens GN=CNOT1 PE=1 SV=2	4.0	8	0.09	AVEGLLDATSGADADLLLR+DAIAALGLLQK+IVEPPENIQEK+LGTSGLNQPTFQQSK+LPDPFTPNLK+NLILSAFPR+QLAVYEEFAR+SLDLIESLLR
18	sp|O75306-2|NDUS2_HUMAN sp|O75306|NDUS2_HUMAN	1.0000	Isoform of O75306, Isoform 2 of NADH dehydrogenase [ubiquinone] iron-sulfur protein 2, mitochondrial OS=Homo sapiens GN=NDUFS2;NADH dehydrogenase [ubiquinone] iron-sulfur protein 2, mitochondrial OS=Homo sapiens GN=NDUFS2 PE=1 SV=2	15.3	8	0.08	GSGIQWDLR+LDELEELLTNNR+LVMELSGEMVR+TQPYDVYDQVEFDVPVGSR+TYLQALPYFDR+VLFGEITR
154	sp|Q9H3S7|PTN23_HUMAN	1.0000	Tyrosine-protein phosphatase non-receptor type 23 OS=Homo sapiens GN=PTPN23 PE=1 SV=1	4.6	8	0.08	AALPTPALSPEDK+FQEAVGQAGAISITSK+ISAQVVDYYK+LLSGPLDQVR+QLQQELEAFR+VAYFQSALDK+VLSLQFR
264i	sp|Q7Z794|K2C1B_HUMAN	0.9998	Keratin, type II cytoskeletal 1b OS=Homo sapiens GN=KRT77 PE=2 SV=3	4.8	8	0.03	FASFIDK+FLEQQNQVLQTK+LLEGEESR+QLLEGEESR
749a	sp|Q9Y5A9-2|YTHD2_HUMAN sp|Q9Y5A9|YTHD2_HUMAN tr|A0A087WXZ3|A0A087WXZ3_HUMAN	1.0000	Isoform of Q9Y5A9, Isoform 2 of YTH domain-containing family protein 2 OS=Homo sapiens GN=YTHDF2;YTH domain-containing family protein 2 OS=Homo sapiens GN=YTHDF2 PE=1 SV=2;Isoform of Q9Y5A9, YTH domain-containing family protein 2 OS=Homo sapiens GN=YTHDF2 PE=1 SV=1	7.8	7	0.07	APGMNTIDQGMAALK+LGSTEVASNVPK+NGIAGSSLPPPPIK
736a	sp|Q9UQ35|SRRM2_HUMAN	1.0000	Serine/arginine repetitive matrix protein 2 OS=Homo sapiens GN=SRRM2 PE=1 SV=2	4.4	7	0.08	AAFGISDSYVDGSSFDPQR+ENSFGSPLEFR+IPAASAAAMNLASAR+MAPALSGANLTSPR+NSGPLGTEMNTGFSSEVK+SSTGPEPPAPTPLLAER+TAAALAPASLTSAR+TPAIPTAVNLADSR
714a	sp|Q9UBF2|COPG2_HUMAN	1.0000	Coatomer subunit gamma-2 OS=Homo sapiens GN=COPG2 PE=1 SV=1	9.5	7	0.07	EETFALSSTK+IFNETPINPR+ITDGTMLQAIER+SIATLAITTLLK+SIPLAMAPVFEQK+SSEPVQLTEAETEYFVR+VVLENEAVR
702a	sp|Q9NZI8|IF2B1_HUMAN	1.0000	Insulin-like growth factor 2 mRNA-binding protein 1 OS=Homo sapiens GN=IGF2BP1 PE=1 SV=2	17.2	7	0.07	DQTPDENDQVIVK+ITISSLQDLTLYNPER+LLVPTQYVGAIIGK+LYIGNLNESVTPADLEK+MVIITGPPEAQFK+QQQVDIPLR+TVNELQNLTAAEVVVPR
667a	sp|Q9BYM8-3|HOIL1_HUMAN sp|Q9BYM8|HOIL1_HUMAN	1.0000	Isoform of Q9BYM8, Isoform 2 of RanBP-type and C3HC4-type zinc finger-containing protein 1 OS=Homo sapiens GN=RBCK1;RanBP-type and C3HC4-type zinc finger-containing protein 1 OS=Homo sapiens GN=RBCK1 PE=1 SV=2	15.8	7	0.08	ALLTPEDYQR+EYQEDLALR+GPLEPGPPKPGVPQEPGR+LAGEEEALR+NTSLNPQELQR+QQQQEGNYLQHVQLDQR
658a	sp|Q9BU61|NDUF3_HUMAN	1.0000	NADH dehydrogenase [ubiquinone] 1 alpha subcomplex assembly factor 3 OS=Homo sapiens GN=NDUFAF3 PE=1 SV=1	37.5	7	0.07	EAAQAMYIDSYNSR+IEIVVVGTGDR+LQSQVLQAMR+LSPADDELYQR+VTGAALIPPPGGTSLTSLGQAAQ
74	sp|Q02487-2|DSC2_HUMAN sp|Q02487|DSC2_HUMAN	1.0000	Isoform of Q02487, Isoform 2B of Desmocollin-2 OS=Homo sapiens GN=DSC2;Desmocollin-2 OS=Homo sapiens GN=DSC2 PE=1 SV=1	6.5	7	0.06	LSYQNDPPFGSYVVPITVR+LTDPTGWVTIDENTGSIK+TSYVTSVEENTVDVEILR
644a	sp|Q96T76-8|MMS19_HUMAN sp|Q96T76|MMS19_HUMAN	1.0000	Isoform of Q96T76, Isoform 5 of MMS19 nucleotide excision repair protein homolog OS=Homo sapiens GN=MMS19;MMS19 nucleotide excision repair protein homolog OS=Homo sapiens GN=MMS19 PE=1 SV=2	8.1	7	0.07	EDLILSLR+FLNLSSSPSMAVR+FQPFQDGSSGQR+GEWFLLGSPGS+LLQAAAGASAR+NLLVAFR+NVEIPQLNQLMR+VDSEVLSAK
640a	sp|Q96RT1-2|LAP2_HUMAN sp|Q96RT1-3|LAP2_HUMAN sp|Q96RT1-4|LAP2_HUMAN sp|Q96RT1-5|LAP2_HUMAN sp|Q96RT1-6|LAP2_HUMAN sp|Q96RT1-8|LAP2_HUMAN sp|Q96RT1-9|LAP2_HUMAN sp|Q96RT1|LAP2_HUMAN	1.0000	Isoform of Q96RT1, Isoform 2 of Protein LAP2 OS=Homo sapiens GN=ERBB2IP;Isoform of Q96RT1, Isoform 3 of Protein LAP2 OS=Homo sapiens GN=ERBB2IP;Isoform of Q96RT1, Isoform 4 of Protein LAP2 OS=Homo sapiens GN=ERBB2IP;Isoform of Q96RT1, Isoform 5 of Protein LAP2 OS=Homo sapiens GN=ERBB2IP;Isoform of Q96RT1, Isoform 6 of Protein LAP2 OS=Homo sapiens GN=ERBB2IP;Isoform of Q96RT1, Isoform 8 of Protein…	6.1	7	0.06	AQIPEGDYLSYR+EQLIDYLMLK+FDSNHNPEEPNIIR+LQILELR+LTFIPGFIGSLK+SATLLYDQPLQVFTGSSSSSDLISGTK
637a	sp|Q96L93-2|KI16B_HUMAN sp|Q96L93-4|KI16B_HUMAN sp|Q96L93-6|KI16B_HUMAN sp|Q96L93|KI16B_HUMAN	1.0000	Isoform of Q96L93, Isoform 2 of Kinesin-like protein KIF16B OS=Homo sapiens GN=KIF16B;Isoform of Q96L93, Isoform 3 of Kinesin-like protein KIF16B OS=Homo sapiens GN=KIF16B;Isoform of Q96L93, Isoform 5 of Kinesin-like protein KIF16B OS=Homo sapiens GN=KIF16B;Kinesin-like protein KIF16B OS=Homo sapiens GN=KIF16B PE=1 SV=2	5.6	7	0.07	EQSGLQASLEAEQEALEK+FQIFQELDQLQK+GPLSLDNTLYQVEK+NIINKPTINEDANVK+SPDYVSQEMVFK
72	sp|P83731|RL24_HUMAN tr|C9JNW5|C9JNW5_HUMAN tr|C9JXB8|C9JXB8_HUMAN	1.0000	60S ribosomal protein L24 OS=Homo sapiens GN=RPL24 PE=1 SV=1;Isoform of P83731, 60S ribosomal protein L24 OS=Homo sapiens GN=RPL24 PE=1 SV=1;Isoform of P83731, 60S ribosomal protein L24 OS=Homo sapiens GN=RPL24 PE=1 SV=1	17.4	7	0.08	AITGASLADIMAK+VFQFLNAK
634a	sp|Q96JJ7|TMX3_HUMAN	1.0000	Protein disulfide-isomerase TMX3 OS=Homo sapiens GN=TMX3 PE=1 SV=2	14.5	7	0.06	EQQEPSSGGSVVPTVQEPK+LVALAVIDEK+MDATSYSSIASEFGVR+SIIQEVAR+VFFVYVGGESPLK
633a	sp|Q96JC1-2|VPS39_HUMAN sp|Q96JC1|VPS39_HUMAN	1.0000	Isoform of Q96JC1, Isoform 2 of Vam6/Vps39-like protein OS=Homo sapiens GN=VPS39;Vam6/Vps39-like protein OS=Homo sapiens GN=VPS39 PE=1 SV=2	8.8	7	0.07	ALNLLPANTQINDIR+DVYLSLLR+IFTEDLPEVESLPR+LLQIIDTTLLK+QLEPLVAPLADGK+TPVPAGEEEGELGEYR
630a	sp|Q96H55-4|MYO19_HUMAN sp|Q96H55|MYO19_HUMAN	1.0000	Isoform of Q96H55, Isoform 4 of Unconventional myosin-XIX OS=Homo sapiens GN=MYO19;Unconventional myosin-XIX OS=Homo sapiens GN=MYO19 PE=1 SV=2	11.6	7	0.07	AQQMTGAAVQTYLLEK+FIQLQLNR+GSPSSYTVQTAQDQAGVTSIR+LIHVTSSAFTGLG+SLIEPVNQSIVVSGESGAGK+VNPVTLETVLR
627a	sp|Q96EP0-3|RNF31_HUMAN sp|Q96EP0|RNF31_HUMAN tr|H0YKX0|H0YKX0_HUMAN	1.0000	Isoform of Q96EP0, Isoform 3 of E3 ubiquitin-protein ligase RNF31 OS=Homo sapiens GN=RNF31;E3 ubiquitin-protein ligase RNF31 OS=Homo sapiens GN=RNF31 PE=1 SV=1;Isoform of Q96EP0, E3 ubiquitin-protein ligase RNF31 (Fragment) OS=Homo sapiens GN=RNF31 PE=1 SV=1	7.7	7	0.07	AELALSLLQETPR+GLGLGTEGPQGTGGLEPDLAR+LLAVYALPSWGR+LTEEVPLGQSIPR+NYELGDVVEAVR
619a	sp|Q96A33-2|CCD47_HUMAN sp|Q96A33|CCD47_HUMAN	1.0000	Isoform of Q96A33, Isoform 2 of Coiled-coil domain-containing protein 47 OS=Homo sapiens GN=CCDC47;Coiled-coil domain-containing protein 47 OS=Homo sapiens GN=CCDC47 PE=1 SV=1	11.9	7	0.06	ELLESNFTLVGDDGTNK+IESVHFSDQFSGPK+QDLLNVLAR+TLLFTFNVPGSGNTYPK
609a	sp|Q8WUK0|PTPM1_HUMAN	1.0000	Phosphatidylglycerophosphatase and protein-tyrosine phosphatase 1 OS=Homo sapiens GN=PTPMT1 PE=1 SV=1	22.9	7	0.07	IDPTVLLGALPLR+LGVEQLR+LSTVDMTGIPTLDNLQK+QLVQDENVR
556a	sp|Q5T160|SYRM_HUMAN	1.0000	Probable arginine--tRNA ligase, mitochondrial OS=Homo sapiens GN=RARS2 PE=1 SV=1	14.2	7	0.08	AAQEFFQR+DLSIEEYIR+IVVEFSSPNVAK+LELGDVQALSLWQK+LGVYFDEYSGESFYR+STIIGNFIANLK+TVLQQVIEDGSK
551a	sp|Q53R41|FAKD1_HUMAN	1.0000	FAST kinase domain-containing protein 1 OS=Homo sapiens GN=FASTKD1 PE=1 SV=1	8.4	7	0.07	ELLLSYLK+IALEFLDSK+IASVAVQQIEK+LDSQLEILSPSR+LFVALGPIAGPEEK+TELLFDTIDSSEVNVAK
549a	sp|Q53GQ0|DHB12_HUMAN	1.0000	Very-long-chain 3-oxoacyl-CoA reductase OS=Homo sapiens GN=HSD17B12 PE=1 SV=2	16.7	7	0.06	DKLDQVSSEIK+GVFVQSVLPYFVATK+MTQLVLPGMVER+TIAVDFASEDIYDK
530a	sp|Q14974|IMB1_HUMAN	1.0000	Importin subunit beta-1 OS=Homo sapiens GN=KPNB1 PE=1 SV=2	8.3	7	0.08	GDQENVHPDVMLVQPR+LAATNALLNSLEFTK+SNEILTAIIQGMR+VAAGLQIK+VAALQNLVK+VLANPGNSQVAR
521a	sp|Q14157-1|UBP2L_HUMAN sp|Q14157-3|UBP2L_HUMAN sp|Q14157-4|UBP2L_HUMAN sp|Q14157-5|UBP2L_HUMAN sp|Q14157|UBP2L_HUMAN tr|F8W726|F8W726_HUMAN	1.0000	Isoform of Q14157, Isoform 2 of Ubiquitin-associated protein 2-like OS=Homo sapiens GN=UBAP2L;Isoform of Q14157, Isoform 3 of Ubiquitin-associated protein 2-like OS=Homo sapiens GN=UBAP2L;Isoform of Q14157, Isoform 4 of Ubiquitin-associated protein 2-like OS=Homo sapiens GN=UBAP2L;Isoform of Q14157, Isoform 5 of Ubiquitin-associated protein 2-like OS=Homo sapiens GN=UBAP2L;Ubiquitin-associated pr…	8.5	7	0.08	DGSLASNPYSGDLTK+GGSTTGSQFLEQFK+IDLAVLLGK+IFTASNVSSVPLPAENVTITAGQR+SPAVATSTAAPPPPSSPLPSK
512a	sp|Q13557-10|KCC2D_HUMAN sp|Q13557-11|KCC2D_HUMAN sp|Q13557-12|KCC2D_HUMAN sp|Q13557-6|KCC2D_HUMAN sp|Q13557-8|KCC2D_HUMAN sp|Q13557|KCC2D_HUMAN tr|D6R938|D6R938_HUMAN tr|E9PBG7|E9PBG7_HUMAN tr|E9PF82|E9PF82_HUMAN	1.0000	Isoform of Q13557, Isoform Delta 10 of Calcium/calmodulin-dependent protein kinase type II subunit delta OS=Homo sapiens GN=CAMK2D;Isoform of Q13557, Isoform Delta 11 of Calcium/calmodulin-dependent protein kinase type II subunit delta OS=Homo sapiens GN=CAMK2D;Isoform of Q13557, Isoform Delta 12 of Calcium/calmodulin-dependent protein kinase type II subunit delta OS=Homo sapiens GN=CAMK2D;Isofor…	15.7	7	0.06	AGAYDFPSPEWDTVTPEAK+DLKPENLLLASK+ESTESSNTTIEDEDVK+FYFENALSK+GAILTTMLATR+ITASEALK
508a	sp|Q13315|ATM_HUMAN	1.0000	Serine-protein kinase ATM OS=Homo sapiens GN=ATM PE=1 SV=4	2.2	7	0.07	ALVTYDLETAIPSSTR+DIVDGMGITGVEGVFR+MDFLTIVR+SILEILSK+SLAFEEGSQSTTISSLSEK
491a	sp|Q07021|C1QBP_HUMAN	1.0000	Complement component 1 Q subcomponent-binding protein, mitochondrial OS=Homo sapiens GN=C1QBP PE=1 SV=1	20.9	7	0.08	AFVDFLSDEIK+EVSFQSTGESEWK+MSGGWELELNGTEAK+VEEQEPELTSTPNFVVEVIK
56	sp|P46013-2|KI67_HUMAN sp|P46013|KI67_HUMAN tr|A0A087WV66|A0A087WV66_HUMAN	1.0000	Isoform of P46013, Isoform Short of Antigen KI-67 OS=Homo sapiens GN=MKI67;Antigen KI-67 OS=Homo sapiens GN=MKI67 PE=1 SV=2;Isoform of P46013, Antigen KI-67 OS=Homo sapiens GN=MKI67 PE=1 SV=1	3.5	7	0.07	ALEDLVDFK+AMHTPKPAVSGEKNIYAFMGTPVQK+AQALEELTGFR+DIVEELSALK+LDLLGNLPGSK+SPPPELTDTATSTK+VEPVGDVVSTR
482a	sp|Q00610-2|CLH1_HUMAN sp|Q00610|CLH1_HUMAN tr|A0A087WVQ6|A0A087WVQ6_HUMAN	1.0000	Isoform of Q00610, Isoform 2 of Clathrin heavy chain 1 OS=Homo sapiens GN=CLTC;Clathrin heavy chain 1 OS=Homo sapiens GN=CLTC PE=1 SV=5;Isoform of Q00610, Clathrin heavy chain OS=Homo sapiens GN=CLTC PE=1 SV=1	4.6	7	0.07	FNALFAQGNYSEAAK+LLLPWLEAR+LLYNNVSNFGR+NLQNLLILTAIK+NNLAGAEELFAR+VANVELYYR+YIEIYVQK
55	sp|P43686-2|PRS6B_HUMAN sp|P43686|PRS6B_HUMAN	1.0000	Isoform of P43686, Isoform 2 of 26S protease regulatory subunit 6B OS=Homo sapiens GN=PSMC4;26S protease regulatory subunit 6B OS=Homo sapiens GN=PSMC4 PE=1 SV=2	19.1	7	0.08	ADTLDPALLRPGR+EAVELPLTHFELYK+ELLKPNASVALHK+IEFPLPDR+LIFSTITSK+QIGIDPPR+VVGSEFVQK
470a	sp|P63173|RL38_HUMAN	1.0000	60S ribosomal protein L38 OS=Homo sapiens GN=RPL38 PE=1 SV=2	31.4	7	0.08	DFLLTAR+IEEIKDFLLTAR+QSLPPGLAVK
438a	sp|P58107|EPIPL_HUMAN	1.0000	Epiplakin OS=Homo sapiens GN=EPPK1 PE=1 SV=2	8.3	7	0.09	APGSGLALLPLK+AVPVWDVLASGYVSR+EGQGEGETQEAAAAAAAAR+ELIQEYGAQSGGLEK+GEVTAADLFNSR+LSVEEAVAAGVVGGEIQEK+TLQEVTEMDSVK+VLADPSDDTK+VPVDVAYR
422a	sp|P53007|TXTP_HUMAN	1.0000	Tricarboxylate transport protein, mitochondrial OS=Homo sapiens GN=SLC25A1 PE=1 SV=2	12.9	7	0.06	FFVMTSLR+GLSSLLYGSIPK+GTYQGLTATVLK+TQLQLDER
421a	sp|P52701-3|MSH6_HUMAN sp|P52701-4|MSH6_HUMAN sp|P52701|MSH6_HUMAN	1.0000	Isoform of P52701, Isoform 3 of DNA mismatch repair protein Msh6 OS=Homo sapiens GN=MSH6;Isoform of P52701, Isoform 4 of DNA mismatch repair protein Msh6 OS=Homo sapiens GN=MSH6;DNA mismatch repair protein Msh6 OS=Homo sapiens GN=MSH6 PE=1 SV=2	6.8	7	0.08	AGFDSDYDQALADIR+ENEQSLLEYLEK+GTATFDGTAIANAVVK+GTQTYSVLEGDPSENYSK+LANLPEEVIQK
418a	sp|P52272-2|HNRPM_HUMAN sp|P52272|HNRPM_HUMAN tr|A0A087X0X3|A0A087X0X3_HUMAN	1.0000	Isoform of P52272, Isoform 2 of Heterogeneous nuclear ribonucleoprotein M OS=Homo sapiens GN=HNRNPM;Heterogeneous nuclear ribonucleoprotein M OS=Homo sapiens GN=HNRNPM PE=1 SV=3;Isoform of P52272, Heterogeneous nuclear ribonucleoprotein M OS=Homo sapiens GN=HNRNPM PE=1 SV=1	9.3	7	0.07	AFITNIPFDVK+INEILSNALK+LGSTVFVANLDYK+MGLAMGGGGGASFDR+MGPAMGPALGAGIER
414a	sp|P51617-2|IRAK1_HUMAN sp|P51617-3|IRAK1_HUMAN sp|P51617|IRAK1_HUMAN tr|D3YTB5|D3YTB5_HUMAN	1.0000	Isoform of P51617, Isoform 2 of Interleukin-1 receptor-associated kinase 1 OS=Homo sapiens GN=IRAK1;Isoform of P51617, Isoform 3 of Interleukin-1 receptor-associated kinase 1 OS=Homo sapiens GN=IRAK1;Interleukin-1 receptor-associated kinase 1 OS=Homo sapiens GN=IRAK1 PE=1 SV=2;Isoform of P51617, Interleukin-1 receptor-associated kinase 1 OS=Homo sapiens GN=IRAK1 PE=1 SV=1	11.9	7	0.07	DLVEEEAEEAGVALR+FAGSSPSQSSMVAR+GPNQPVESDESLGGLSAALR+LDILLGTAR+QSFLTEVEQLSR+TASVLWPWINR
411a	sp|P51151|RAB9A_HUMAN	1.0000	Ras-related protein Rab-9A OS=Homo sapiens GN=RAB9A PE=1 SV=1	23.4	7	0.08	DATNVAAAFEEAVR+EFIYYADVK+EPESFPFVILGNK+VILLGDGGVGK
46	sp|P20618|PSB1_HUMAN	1.0000	Proteasome subunit beta type-1 OS=Homo sapiens GN=PSMB1 PE=1 SV=2	17.8	7	0.08	AGGSASAMLQPLLDNQVGFK+DVFISAAER+GAVYSFDPVGSYQR
400a	sp|P49720|PSB3_HUMAN tr|A0A087WUL2|A0A087WUL2_HUMAN	1.0000	Proteasome subunit beta type-3 OS=Homo sapiens GN=PSMB3 PE=1 SV=2;Isoform of P49720, Proteasome subunit beta type-3 (Fragment) OS=Homo sapiens GN=PSMB3 PE=1 SV=1	37.9	7	0.08	FGIQAQMVTTDFQK+FGPYYTEPVIAGLDPK+LNLYELK+LYIGLAGLATDVQTVAQR
376a	sp|P42356|PI4KA_HUMAN tr|J3KN10|J3KN10_HUMAN	1.0000	Phosphatidylinositol 4-kinase alpha OS=Homo sapiens GN=PI4KA PE=1 SV=4;Isoform of P42356, Phosphatidylinositol 4-kinase alpha OS=Homo sapiens GN=PI4KA PE=1 SV=1	3.9	7	0.08	DFLVIPSPVLVK+DQPYYDIPDAPYR+FGLFSAEIK+FSGTTGQMSDLNK+ITNVSAIIKPYPK+LDPGAVSDVPEAIK+SPLLTFPSK
373a	sp|P41252|SYIC_HUMAN tr|J3KR24|J3KR24_HUMAN	1.0000	Isoleucine--tRNA ligase, cytoplasmic OS=Homo sapiens GN=IARS PE=1 SV=2;Isoform of P41252, Isoleucine--tRNA ligase, cytoplasmic OS=Homo sapiens GN=IARS PE=1 SV=1	8.0	7	0.08	DVLLPWYNAYR+ENGAFTVLVDNYVK+LFLNETQTQEITEDIPVK+LYLINSPVVR+QLSSEELEQFQK+TESAVSQMQSVIELGR+VLIDPVSVQDK
354a	sp|P35579|MYH9_HUMAN	1.0000	Myosin-9 OS=Homo sapiens GN=MYH9 PE=1 SV=4	4.4	7	0.06	ANLQIDQINTDLNLER+DELADEIANSSGK+EQADFAIEALAK+IAQLEEQLDNETK+QLLQANPILEAFGNAK+TELEDTLDSTAAQQELR
352a	sp|P35221-2|CTNA1_HUMAN sp|P35221|CTNA1_HUMAN	1.0000	Isoform of P35221, Isoform 2 of Catenin alpha-1 OS=Homo sapiens GN=CTNNA1;Catenin alpha-1 OS=Homo sapiens GN=CTNNA1 PE=1 SV=1	8.4	7	0.08	AIMAQLPQEQK+EELVAAVEDVR+NAGNEQDLGIQYK+NLMNAVVQTVK+QIIVDPLSFSEER+TSVQTEDDQLIAGQSAR
329a	sp|P25788-2|PSA3_HUMAN sp|P25788|PSA3_HUMAN	1.0000	Isoform of P25788, Isoform 2 of Proteasome subunit alpha type-3 OS=Homo sapiens GN=PSMA3;Proteasome subunit alpha type-3 OS=Homo sapiens GN=PSMA3 PE=1 SV=2	20.2	7	0.08	AVENSSTAIGIR+DGVVFGVEK+IIYIVHDEVK+SNFGYNIPLK+VFQVEYAMK
325a	sp|P25685|DNJB1_HUMAN	1.0000	DnaJ homolog subfamily B member 1 OS=Homo sapiens GN=DNAJB1 PE=1 SV=4	20.6	7	0.08	DGSDVIYPAR+EGDQTSNNIPADIVFVLK+EIAEAYDVLSDPR+NPFDTFFGQR+TVLEQVLPI+VPGEGLPLPK
312a	sp|P19387|RPB3_HUMAN	1.0000	DNA-directed RNA polymerase II subunit RPB3 OS=Homo sapiens GN=POLR2C PE=1 SV=2	35.3	7	0.08	DNDPNDYVEQDDILIVK+FIIENTDLAVANSIR+ITELTDENVK+LGLIPLISDDIVDK+SEYSELDEDESQAPYDPNGKPER+WNPTAGVAFEYDPDNALR
297a	sp|P14868-2|SYDC_HUMAN sp|P14868|SYDC_HUMAN	1.0000	Isoform of P14868, Isoform 2 of Aspartate--tRNA ligase, cytoplasmic OS=Homo sapiens GN=DARS;Aspartate--tRNA ligase, cytoplasmic OS=Homo sapiens GN=DARS PE=1 SV=2	19.7	7	0.08	EAGVEMGDEDDLSTPNEK+ESIVDVEGVVR+GFVEIQTPK+IISAASEGGANVFTVSYFK+NNAYLAQSPQLYK+VFSIGPVFR
263a	sp|P05388|RLA0_HUMAN	1.0000	60S acidic ribosomal protein P0 OS=Homo sapiens GN=RPLP0 PE=1 SV=1	23.7	7	0.08	AFLADPSAFVAAAPVAAATTAAPAAAAAPAK+GNVGFVFTK+GTIEILSDVQLIK+IIQLLDDYPK+TSFFQALGITTK
28	sp|O95425-2|SVIL_HUMAN sp|O95425-3|SVIL_HUMAN sp|O95425-4|SVIL_HUMAN sp|O95425|SVIL_HUMAN	1.0000	Isoform of O95425, Isoform 2 of Supervillin OS=Homo sapiens GN=SVIL;Isoform of O95425, Isoform SV3 of Supervillin OS=Homo sapiens GN=SVIL;Isoform of O95425, Isoform SV4 of Supervillin OS=Homo sapiens GN=SVIL;Supervillin OS=Homo sapiens GN=SVIL PE=1 SV=2	4.9	7	0.07	ELAEQGEPDSSTLSLAEK+FSSSIENSDSPVR+TIAQTTAPVSWKPQDSSEQPQEK+YGLTLDPEADSEYLSR+YQTQPVTLGEVEQVQSGK
258a	sp|P04843|RPN1_HUMAN	1.0000	Dolichyl-diphosphooligosaccharide--protein glycosyltransferase subunit 1 OS=Homo sapiens GN=RPN1 PE=1 SV=1	13.7	7	0.08	ALTSEIALLQSR+ATSFLLALEPELEAR+GEDEEENNLEVR+IDHILDAL+NIEIDSPYEISR+SEDLLDYGPFR+TILPAAAQDVYYR
257a	sp|P04792|HSPB1_HUMAN	1.0000	Heat shock protein beta-1 OS=Homo sapiens GN=HSPB1 PE=1 SV=2	29.3	7	0.08	DGVVEITGK+GPSWDPFR+LATQSNEITIPVTFESR+LFDQAFGLPR+VSLDVNHFAPDELTVK
256a	sp|P04406-2|G3P_HUMAN sp|P04406|G3P_HUMAN	1.0000	Isoform of P04406, Isoform 2 of Glyceraldehyde-3-phosphate dehydrogenase OS=Homo sapiens GN=GAPDH;Glyceraldehyde-3-phosphate dehydrogenase OS=Homo sapiens GN=GAPDH PE=1 SV=3	29.0	7	0.08	GALQNIIPASTGAAK+LISWYDNEFGYSNR+LVINGNPITIFQER+VIISAPSADAPMFVMGVNHEK+WGDAGAEYVVESTGVFTTMEK
26	sp|O95163|ELP1_HUMAN tr|F5H2T0|F5H2T0_HUMAN	1.0000	Elongator complex protein 1 OS=Homo sapiens GN=IKBKAP PE=1 SV=3;Isoform of O95163, Elongator complex protein 1 OS=Homo sapiens GN=IKBKAP PE=1 SV=1	10.2	7	0.08	IQFENNEDQDVNPLK+IVTVVPQDTK+SNDLAVLDASNQISVYK+SVGDNSSDLSNVAVIDGNR+SVVLQLADGQIFK+TSVPVLDAELFIPPK+VFLGNVETFIK
238a	sp|O75955-2|FLOT1_HUMAN sp|O75955|FLOT1_HUMAN	1.0000	Isoform of O75955, Isoform 2 of Flotillin-1 OS=Homo sapiens GN=FLOT1;Flotillin-1 OS=Homo sapiens GN=FLOT1 PE=1 SV=3	20.8	7	0.08	AAYDIEVNTR+AQADLAYQLQVAK+AQQVAVQEQEIAR+ITLVSSGSGTMGAAK+LPQVAEEISGPLTSANK+VTGEVLDILTR
230a	sp|O75155|CAND2_HUMAN	1.0000	Cullin-associated NEDD8-dissociated protein 2 OS=Homo sapiens GN=CAND2 PE=1 SV=3	6.1	7	0.07	AVAALLTIPEVGK+AVLLEALGSPSEDVR+DIAGIGLK+FLISDQPHPIDPLLK+LVLVNPSFLLPR+SPIMADFSSQIR
201b	sp|Q92841-1|DDX17_HUMAN sp|Q92841-2|DDX17_HUMAN sp|Q92841-3|DDX17_HUMAN sp|Q92841|DDX17_HUMAN tr|H3BLZ8|H3BLZ8_HUMAN	1.0000	Isoform of Q92841, Isoform 2 of Probable ATP-dependent RNA helicase DDX17 OS=Homo sapiens GN=DDX17;Isoform of Q92841, Isoform 3 of Probable ATP-dependent RNA helicase DDX17 OS=Homo sapiens GN=DDX17;Isoform of Q92841, Isoform 4 of Probable ATP-dependent RNA helicase DDX17 OS=Homo sapiens GN=DDX17;Probable ATP-dependent RNA helicase DDX17 OS=Homo sapiens GN=DDX17 PE=1 SV=2;Isoform of Q92841, Probab…	10.9	7	0.05	APILIATDVASR+GTAYTFFTPGNLK+LIDFLESGK+MLDMGFEPQIR+SSQSSSQQFSGIGR+VLEEANQAINPK
193a	sp|O00165-2|HAX1_HUMAN sp|O00165-5|HAX1_HUMAN sp|O00165|HAX1_HUMAN	1.0000	Isoform of O00165, Isoform 2 of HCLS1-associated protein X-1 OS=Homo sapiens GN=HAX1;Isoform of O00165, Isoform 5 of HCLS1-associated protein X-1 OS=Homo sapiens GN=HAX1;HCLS1-associated protein X-1 OS=Homo sapiens GN=HAX1 PE=1 SV=2	24.2	7	0.08	EDNDLDSQVSQEGLGPVLQPQPK+GFFGFPGPR+IFGGVLESDAR+ITKPDGIVEER+TREDNDLDSQVSQEGLGPVLQPQPK
186a	sp|A0FGR8-2|ESYT2_HUMAN sp|A0FGR8-6|ESYT2_HUMAN sp|A0FGR8|ESYT2_HUMAN tr|A0A087WXU3|A0A087WXU3_HUMAN tr|H7BXI1|H7BXI1_HUMAN	1.0000	Isoform of A0FGR8, Isoform 2 of Extended synaptotagmin-2 OS=Homo sapiens GN=ESYT2;Isoform of A0FGR8, Isoform 6 of Extended synaptotagmin-2 OS=Homo sapiens GN=ESYT2;Extended synaptotagmin-2 OS=Homo sapiens GN=ESYT2 PE=1 SV=1;Isoform of A0FGR8, Extended synaptotagmin-2 OS=Homo sapiens GN=ESYT2 PE=1 SV=1;Isoform of A0FGR8, Extended synaptotagmin-2 (Fragment) OS=Homo sapiens GN=ESYT2 PE=1 SV=1	6.7	7	0.08	ALALLEDEER+IHFIEAQDLQGK+ITVPLVSEVQIAQLR+LLDEWFTLDEVPK+VDVGQQPLR
168	sp|Q9UHD2|TBK1_HUMAN	1.0000	Serine/threonine-protein kinase TBK1 OS=Homo sapiens GN=TBK1 PE=1 SV=1	12.3	7	0.07	EPLNTIGLIYEK+IISSNQELIYEGR+LSSSQGTIETSLQDIDSR+MFTASSGIK+TTEENPIFVVSR+VIGEDGQSVYK+YQEYTNELQETLPQK
138	sp|Q99758|ABCA3_HUMAN tr|H0Y3H2|H0Y3H2_HUMAN	1.0000	ATP-binding cassette sub-family A member 3 OS=Homo sapiens GN=ABCA3 PE=1 SV=2;Isoform of Q99758, ATP-binding cassette sub-family A member 3 OS=Homo sapiens GN=ABCA3 PE=1 SV=1	5.0	7	0.06	ELGIASFGASITTMEEVFLR+MLTGEESLTSGDAFVGGHR+MPVLPEDQDVADER+NEYFEAEPEDLVAGIK+VQSEGQQEALEEFK
366b	sp|Q92526|TCPW_HUMAN	0.9998	T-complex protein 1 subunit zeta-2 OS=Homo sapiens GN=CCT6B PE=1 SV=5	11.3	7	0.04	GFVVINQK+GIDPFSLDSLAK+GLQDVLR+MLVSGAGDIK+QADLYISEGLHPR+TEVNSGFFYK
301b	sp|P0C0S5|H2AZ_HUMAN sp|Q71UI9-2|H2AV_HUMAN sp|Q71UI9|H2AV_HUMAN tr|C9J0D1|C9J0D1_HUMAN	0.9984	Histone H2A.Z OS=Homo sapiens GN=H2AFZ PE=1 SV=2;Isoform of Q71UI9, Isoform 2 of Histone H2A.V OS=Homo sapiens GN=H2AFV;Histone H2A.V OS=Homo sapiens GN=H2AFV PE=1 SV=3;Isoform of Q71UI9, Histone H2A OS=Homo sapiens GN=H2AFV PE=3 SV=1	22.8	7	0.04	AGLQFPVGR+GDEELDSLIK+HLQLAIR
745a	sp|Q9Y3F4-2|STRAP_HUMAN sp|Q9Y3F4|STRAP_HUMAN	1.0000	Isoform of Q9Y3F4, Isoform 2 of Serine-threonine kinase receptor-associated protein OS=Homo sapiens GN=STRAP;Serine-threonine kinase receptor-associated protein OS=Homo sapiens GN=STRAP PE=1 SV=1	26.3	6	0.07	FSPDGELYASGSEDGTLR+IYDLNKPEAEPK+SFEAPATINSASLHPEK+SIAFHSAVSLDPIK+TVDFTQDSNYLLTGGQDK+YDYNSGEELESYK
740a	sp|Q9Y285-2|SYFA_HUMAN sp|Q9Y285|SYFA_HUMAN tr|K7ER00|K7ER00_HUMAN	1.0000	Isoform of Q9Y285, Isoform 2 of Phenylalanine--tRNA ligase alpha subunit OS=Homo sapiens GN=FARSA;Phenylalanine--tRNA ligase alpha subunit OS=Homo sapiens GN=FARSA PE=1 SV=3;Isoform of Q9Y285, Phenylalanine--tRNA ligase alpha subunit OS=Homo sapiens GN=FARSA PE=1 SV=1	11.3	6	0.07	DPAEALQLPMDYVQR+LDAEPRPPPTQEAA+SIPPEGLAQSELMR+VVDSMEDEVQR
731a	sp|Q9UM54-6|MYO6_HUMAN tr|A0A0A0MRM8|A0A0A0MRM8_HUMAN	1.0000	Isoform of Q9UM54, Isoform 6 of Unconventional myosin-VI OS=Homo sapiens GN=MYO6;Isoform of Q9UM54, Unconventional myosin-VI OS=Homo sapiens GN=MYO6 PE=1 SV=1	4.9	6	0.07	FNEVVSVLK+IQAEVEAQLAR+IVEANPLLEAFGNAK+SVTDYAQQNPAAQIPAR+TQLNLLLDK
718a	sp|Q9UH99-2|SUN2_HUMAN sp|Q9UH99-3|SUN2_HUMAN sp|Q9UH99|SUN2_HUMAN	1.0000	Isoform of Q9UH99, Isoform 2 of SUN domain-containing protein 2 OS=Homo sapiens GN=SUN2;Isoform of Q9UH99, Isoform 3 of SUN domain-containing protein 2 OS=Homo sapiens GN=SUN2;SUN domain-containing protein 2 OS=Homo sapiens GN=SUN2 PE=1 SV=3	8.3	6	0.07	EAAASLSLTLQK+IGLADYALESGGASVISTR+IQEELSALR+QSSVAEEVGLLPQQIQAVR
705a	sp|Q9P0J0-2|NDUAD_HUMAN sp|Q9P0J0|NDUAD_HUMAN tr|B4DEZ3|B4DEZ3_HUMAN tr|E7ENQ6|E7ENQ6_HUMAN tr|K7EJE1|K7EJE1_HUMAN	1.0000	Isoform of Q9P0J0, Isoform 2 of NADH dehydrogenase [ubiquinone] 1 alpha subcomplex subunit 13 OS=Homo sapiens GN=NDUFA13;NADH dehydrogenase [ubiquinone] 1 alpha subcomplex subunit 13 OS=Homo sapiens GN=NDUFA13 PE=1 SV=3;Isoform of Q9P0J0, NADH dehydrogenase [ubiquinone] 1 alpha subcomplex subunit 13 OS=Homo sapiens GN=NDUFA13 PE=2 SV=1;Uncharacterized protein OS=Homo sapiens PE=4 SV=1;Isoform of …	40.0	6	0.06	ENLEEEAIIMK+IALLPLLQAETDR+LQIEDFEAR+QDMPPPGGYGPIDYK
700a	sp|Q9NYU2-2|UGGG1_HUMAN sp|Q9NYU2|UGGG1_HUMAN	1.0000	Isoform of Q9NYU2, Isoform 2 of UDP-glucose:glycoprotein glucosyltransferase 1 OS=Homo sapiens GN=UGGT1;UDP-glucose:glycoprotein glucosyltransferase 1 OS=Homo sapiens GN=UGGT1 PE=1 SV=3	4.2	6	0.07	AIWAALQTQTSNAAK+EGETYFDVVAVVDPVTR+FTILDSQGK+ILETTTFFQR+IVPEWQDYDQEIK
698a	sp|Q9NXR1-2|NDE1_HUMAN sp|Q9NXR1|NDE1_HUMAN tr|X5DR54|X5DR54_HUMAN	1.0000	Isoform of Q9NXR1, Isoform 2 of Nuclear distribution protein nudE homolog 1 OS=Homo sapiens GN=NDE1;Nuclear distribution protein nudE homolog 1 OS=Homo sapiens GN=NDE1 PE=1 SV=2;Isoform of Q9NXR1, Nuclear distribution protein nudE homolog 1 (Fragment) OS=Homo sapiens GN=NDE1 PE=1 SV=1	21.5	6	0.06	GLDDSTGGTPLTPAAR+GPSSSLNTPGSFR+NAFLESELDEK+QISALEDDLAQTK+TDTAVQATGSVPSTPIAHR
685a	sp|Q9HAV4|XPO5_HUMAN	1.0000	Exportin-5 OS=Homo sapiens GN=XPO5 PE=1 SV=1	6.1	6	0.07	AGGFVVGYTSSGNPIFR+AVMEQIPEIQK+LFSSVTFETVEESK+QLLSNELLLTQMEK+VLSDVDAFIAYVGTDQK
682a	sp|Q9H6T3-2|RPAP3_HUMAN sp|Q9H6T3|RPAP3_HUMAN	1.0000	Isoform of Q9H6T3, Isoform 2 of RNA polymerase II-associated protein 3 OS=Homo sapiens GN=RPAP3;RNA polymerase II-associated protein 3 OS=Homo sapiens GN=RPAP3 PE=1 SV=2	9.8	6	0.06	GIAADGANALLPANR+GMDADPYNPVLPTNR+IEEVSDTSSLQPQASLK+NSSQDDLFPTSDTPR
77	sp|Q09666|AHNK_HUMAN	1.0000	Neuroblast differentiation-associated protein AHNAK OS=Homo sapiens GN=AHNAK PE=1 SV=2	7.1	6	0.07	AEGPEVDVNLPK+AGAISASGPELQGAGHSK+FSMPGFK+GEGPDVDVNLPK+GEGPEVDVNLPK+VDVDVPDVNIEGPDAK+VNVEAPDVNLEGLGGK
649a	sp|Q99623-2|PHB2_HUMAN sp|Q99623|PHB2_HUMAN tr|F5GWA7|F5GWA7_HUMAN tr|F5GY37|F5GY37_HUMAN tr|J3KPX7|J3KPX7_HUMAN	1.0000	Isoform of Q99623, Isoform 2 of Prohibitin-2 OS=Homo sapiens GN=PHB2;Prohibitin-2 OS=Homo sapiens GN=PHB2 PE=1 SV=2;Isoform of Q99623, Prohibitin-2 (Fragment) OS=Homo sapiens GN=PHB2 PE=1 SV=1;Isoform of Q99623, Prohibitin-2 OS=Homo sapiens GN=PHB2 PE=1 SV=1;Isoform of Q99623, Prohibitin-2 OS=Homo sapiens GN=PHB2 PE=1 SV=2	21.1	6	0.06	DLQMVNISLR+ESVFTVEGGHR+FNASQLITQR+LLLGAGAVAYGVR+VLPSIVNEVLK
622a	sp|Q96C36|P5CR2_HUMAN tr|A0A087WTV6|A0A087WTV6_HUMAN	1.0000	Pyrroline-5-carboxylate reductase 2 OS=Homo sapiens GN=PYCR2 PE=1 SV=1;Isoform of Q96C36, Pyrroline-5-carboxylate reductase 2 OS=Homo sapiens GN=PYCR2 PE=1 SV=1	17.9	6	0.07	IIASSPEMNLPTVSALR+LESPTVSTLTPSSPGK+LGAQALLGAAK
610a	sp|Q8WUM9|S20A1_HUMAN	1.0000	Sodium-dependent phosphate transporter 1 OS=Homo sapiens GN=SLC20A1 PE=1 SV=1	9.7	6	0.06	ADPVPNGLR+HPVSEVGPATVPLQAVVEER+LGDLEEAPER+LPSVDLK+LSVGDIENK+VGSVVSVGWLR
598a	sp|Q8N1F7-2|NUP93_HUMAN sp|Q8N1F7|NUP93_HUMAN	1.0000	Isoform of Q8N1F7, Isoform 2 of Nuclear pore complex protein Nup93 OS=Homo sapiens GN=NUP93;Nuclear pore complex protein Nup93 OS=Homo sapiens GN=NUP93 PE=1 SV=2	8.2	6	0.06	EALQYFYFLR+EFDMILGK+FTSDTKPIINK+LLSPVVPQISAPQSNK+TLITFAGMIPYR
595a	sp|Q8IY17-3|PLPL6_HUMAN sp|Q8IY17-4|PLPL6_HUMAN sp|Q8IY17|PLPL6_HUMAN	1.0000	Isoform of Q8IY17, Isoform 3 of Neuropathy target esterase OS=Homo sapiens GN=PNPLA6;Isoform of Q8IY17, Isoform 4 of Neuropathy target esterase OS=Homo sapiens GN=PNPLA6;Neuropathy target esterase OS=Homo sapiens GN=PNPLA6 PE=1 SV=2	6.6	6	0.06	DGFQDVLAPGEGSAGR+FDQIYDVGYQYGK+GDLIGVVEALTR+ISVSLQEEASGGSLAAPAR+LGASALDSIQEFR+VLTGNTIALVLGGGGAR
594a	sp|Q8IXI1|MIRO2_HUMAN tr|H3BST5|H3BST5_HUMAN	1.0000	Mitochondrial Rho GTPase 2 OS=Homo sapiens GN=RHOT2 PE=1 SV=2;Isoform of Q8IXI1, Mitochondrial Rho GTPase 2 (Fragment) OS=Homo sapiens GN=RHOT2 PE=1 SV=2	31.2	6	0.05	AEEITIPADVTPEK+ILLLGEAQVGK+LSDQDLDQALSDEELNAFQK+NISELFYYAQK+VPIILVGNK
588a	sp|Q86Y56|DAAF5_HUMAN	1.0000	Dynein assembly factor 5, axonemal OS=Homo sapiens GN=DNAAF5 PE=1 SV=4	7.4	6	0.05	AIQDAILEVLK+EGSGLFPDLLVR+IYPELLK+LFDDVPQVR+LLPALAAR+SAELVGTFVSPEVFLK
66	sp|P57678|GEMI4_HUMAN tr|I3L2C7|I3L2C7_HUMAN	1.0000	Gem-associated protein 4 OS=Homo sapiens GN=GEMIN4 PE=1 SV=2;Isoform of P57678, Gem-associated protein 4 OS=Homo sapiens GN=GEMIN4 PE=1 SV=1	5.0	6	0.07	EFVLPFLR+LDVEEVDLSLR+LVIVHPEVTVK+SIAEGIGPEER+TNPSVSSLLQR
552a	sp|Q5H9R7-2|PP6R3_HUMAN sp|Q5H9R7-3|PP6R3_HUMAN sp|Q5H9R7-4|PP6R3_HUMAN sp|Q5H9R7-5|PP6R3_HUMAN sp|Q5H9R7-6|PP6R3_HUMAN sp|Q5H9R7|PP6R3_HUMAN tr|E9PKF6|E9PKF6_HUMAN tr|H7BXH2|H7BXH2_HUMAN	1.0000	Isoform of Q5H9R7, Isoform 2 of Serine/threonine-protein phosphatase 6 regulatory subunit 3 OS=Homo sapiens GN=PPP6R3;Isoform of Q5H9R7, Isoform 3 of Serine/threonine-protein phosphatase 6 regulatory subunit 3 OS=Homo sapiens GN=PPP6R3;Isoform of Q5H9R7, Isoform 4 of Serine/threonine-protein phosphatase 6 regulatory subunit 3 OS=Homo sapiens GN=PPP6R3;Isoform of Q5H9R7, Isoform 5 of Serine/threon…	10.2	6	0.07	ERWETFCTSSLGETNK+GPNSALVQQLIK+LIEFLLK+LVEIVHPSQEEDR+QDLFEPSSANTEDK+QDVLNWLNEEK+VLSILISR
543a	sp|Q16576|RBBP7_HUMAN tr|E9PC52|E9PC52_HUMAN	1.0000	Histone-binding protein RBBP7 OS=Homo sapiens GN=RBBP7 PE=1 SV=1;Isoform of Q16576, Histone-binding protein RBBP7 OS=Homo sapiens GN=RBBP7 PE=1 SV=1	13.0	6	0.06	EMFEDTVEER+KNTPFLYDLVMTHALQ+LMIWDTR+TPSSDVLVFDYTK+TVALWDLR
512b	sp|Q13555-10|KCC2G_HUMAN sp|Q13555-2|KCC2G_HUMAN sp|Q13555-3|KCC2G_HUMAN sp|Q13555-4|KCC2G_HUMAN sp|Q13555-5|KCC2G_HUMAN sp|Q13555-6|KCC2G_HUMAN sp|Q13555-7|KCC2G_HUMAN sp|Q13555-8|KCC2G_HUMAN sp|Q13555-9|KCC2G_HUMAN sp|Q13555|KCC2G_HUMAN tr|A0A0A0MS52|A0A0A0MS52_HUMAN tr|A0A0A0MT11|A0A0A0MT11_HUMAN tr|Q5SWX3|Q5SWX3_HUMAN	1.0000	Isoform of Q13555, Isoform 10 of Calcium/calmodulin-dependent protein kinase type II subunit gamma OS=Homo sapiens GN=CAMK2G;Isoform of Q13555, Isoform 2 of Calcium/calmodulin-dependent protein kinase type II subunit gamma OS=Homo sapiens GN=CAMK2G;Isoform of Q13555, Isoform 3 of Calcium/calmodulin-dependent protein kinase type II subunit gamma OS=Homo sapiens GN=CAMK2G;Isoform of Q13555, Isoform…	13.3	6	0.05	AGAYDFPSPEWDTVTPEAK+DLKPENLLLASK+FTDDYQLFEELGK+FYFENLLSK+NLINQMLTINPAK
506a	sp|Q13308-2|PTK7_HUMAN sp|Q13308-4|PTK7_HUMAN sp|Q13308-6|PTK7_HUMAN sp|Q13308|PTK7_HUMAN	1.0000	Isoform of Q13308, Isoform 2 of Inactive tyrosine-protein kinase 7 OS=Homo sapiens GN=PTK7;Isoform of Q13308, Isoform 4 of Inactive tyrosine-protein kinase 7 OS=Homo sapiens GN=PTK7;Isoform of Q13308, Isoform 6 of Inactive tyrosine-protein kinase 7 OS=Homo sapiens GN=PTK7;Inactive tyrosine-protein kinase 7 OS=Homo sapiens GN=PTK7 PE=1 SV=2	5.5	6	0.06	FAQGSSLSFAAVDR+INSVEVYDGTWYR+QAWVPLR+SEFGEVFLAK+VVLAPQDVVVAR
498a	sp|Q12905|ILF2_HUMAN tr|B4DY09|B4DY09_HUMAN	1.0000	Interleukin enhancer-binding factor 2 OS=Homo sapiens GN=ILF2 PE=1 SV=2;Isoform of Q12905, Interleukin enhancer-binding factor 2 OS=Homo sapiens GN=ILF2 PE=1 SV=1	18.5	6	0.06	ILITTVPPNLR+ILPTLEAVAALGNK+NQDLAPNSAEQASILSLVTK+QPLALNVAYR+VLQSALAAIR
472a	sp|P67809|YBOX1_HUMAN tr|A0A087X1S2|A0A087X1S2_HUMAN	1.0000	Nuclease-sensitive element-binding protein 1 OS=Homo sapiens GN=YBX1 PE=1 SV=3;Isoform of P67809, Nuclease-sensitive element-binding protein 1 OS=Homo sapiens GN=YBX1 PE=1 SV=2	17.2	6	0.05	EDVFVHQTAIK+GAEAANVTGPGGVPVQGSK+NGYGFINR+SVGDGETVEFDVVEGEK
469a	sp|P63092-2|GNAS2_HUMAN sp|P63092-3|GNAS2_HUMAN sp|P63092-4|GNAS2_HUMAN sp|P63092|GNAS2_HUMAN sp|Q5JWF2-2|GNAS1_HUMAN sp|Q5JWF2|GNAS1_HUMAN	1.0000	Isoform of Q5JWF2, Isoform Gnas-2 of Guanine nucleotide-binding protein G(s) subunit alpha isoforms short OS=Homo sapiens GN=GNAS;Isoform of Q5JWF2, Isoform 3 of Guanine nucleotide-binding protein G(s) subunit alpha isoforms short OS=Homo sapiens GN=GNAS;Isoform of Q5JWF2, Isoform 4 of Guanine nucleotide-binding protein G(s) subunit alpha isoforms short OS=Homo sapiens GN=GNAS;Isoform of Q5JWF2, …	12.9	6	0.05	IEDYFPEFAR+ILLLGAGESGK+QADYVPSDQDLLR+VLTSGIFETK+YTTPEDATPEPGEDPR
453a	sp|P62158|CALM_HUMAN tr|E7EMB3|E7EMB3_HUMAN tr|E7ETZ0|E7ETZ0_HUMAN tr|H0Y7A7|H0Y7A7_HUMAN	1.0000	Calmodulin OS=Homo sapiens GN=CALM1 PE=1 SV=2;Isoform of P62158, Calmodulin OS=Homo sapiens GN=CALM2 PE=1 SV=1;Isoform of P62158, Calmodulin OS=Homo sapiens GN=CALM1 PE=1 SV=1;Isoform of P62158, Calmodulin (Fragment) OS=Homo sapiens GN=CALM2 PE=1 SV=1	34.2	6	0.06	DGNGYISAAELR+EADIDGDGQVNYEEFVQMMTAK+EAFSLFDK+EAFSLFDKDGDGTITTK
443a	sp|P60900|PSA6_HUMAN tr|G3V295|G3V295_HUMAN tr|G3V5Z7|G3V5Z7_HUMAN	1.0000	Proteasome subunit alpha type-6 OS=Homo sapiens GN=PSMA6 PE=1 SV=1;Isoform of P60900, Proteasome subunit alpha type OS=Homo sapiens GN=PSMA6 PE=1 SV=1;Isoform of P60900, Proteasome subunit alpha type OS=Homo sapiens GN=PSMA6 PE=1 SV=1	21.7	6	0.07	AINQGGLTSVAVR+LLDSSTVTHLFK+LYQVEYAFK+QTESTSFLEK
430a	sp|P55084-2|ECHB_HUMAN sp|P55084|ECHB_HUMAN tr|F5GZQ3|F5GZQ3_HUMAN	1.0000	Isoform of P55084, Isoform 2 of Trifunctional enzyme subunit beta, mitochondrial OS=Homo sapiens GN=HADHB;Trifunctional enzyme subunit beta, mitochondrial OS=Homo sapiens GN=HADHB PE=1 SV=3;Isoform of P55084, Trifunctional enzyme subunit beta, mitochondrial OS=Homo sapiens GN=HADHB PE=1 SV=1	11.7	6	0.06	AQDEGLLSDVVPFK+DQLLLGPTYATPK+LAAAFAVSR+NVVVVDGVR+VGLPPLEK
426a	sp|P54136-2|SYRC_HUMAN sp|P54136|SYRC_HUMAN	1.0000	Isoform of P54136, Isoform Monomeric of Arginine--tRNA ligase, cytoplasmic OS=Homo sapiens GN=RARS;Arginine--tRNA ligase, cytoplasmic OS=Homo sapiens GN=RARS PE=1 SV=2	11.7	6	0.07	AAYPDLENPPLLVTPSQQAK+LFEFAGYDVLR+LNDYIFSFDK+SDGGYTYDTSDLAAIK+VIVDFSSPNIAK
48	sp|P28070|PSB4_HUMAN	1.0000	Proteasome subunit beta type-4 OS=Homo sapiens GN=PSMB4 PE=1 SV=4	28.0	6	0.06	FEGGVVIAADMLGSYGSLAR+FQIATVTEK+QPVLSQTEAR+TQNPMVTGTSVLGVK+VNNSTMLGASGDYADFQYLK
419a	sp|P52292|IMA1_HUMAN	1.0000	Importin subunit alpha-1 OS=Homo sapiens GN=KPNA2 PE=1 SV=1	9.5	6	0.07	GINSSNVENQLQATQAAR+LLGASELPIVTPALR+NVSSFPDDATSPLQENR
412a	sp|P51571|SSRD_HUMAN	1.0000	Translocon-associated protein subunit delta OS=Homo sapiens GN=SSR4 PE=1 SV=1	30.6	6	0.07	FFDEESYSLLR+NNEDISIIPPLFTVSVDHR+VQNMALYADVGGK+YQVSWSLDHK
408a	sp|P50748|KNTC1_HUMAN	1.0000	Kinetochore-associated protein 1 OS=Homo sapiens GN=KNTC1 PE=1 SV=1	4.1	6	0.07	ALEMVPLLTSTK+EIAEVNEINLEK+IQQAIENVDFSTAK+ITNININQALSILK+LGISFQPVFR+VLAPELIPSILEK+VQYLLLSRPIDYSSR
395a	sp|P48556|PSMD8_HUMAN tr|K7EJR3|K7EJR3_HUMAN tr|R4GMR5|R4GMR5_HUMAN	1.0000	26S proteasome non-ATPase regulatory subunit 8 OS=Homo sapiens GN=PSMD8 PE=1 SV=2;Isoform of P48556, 26S proteasome non-ATPase regulatory subunit 8 (Fragment) OS=Homo sapiens GN=PSMD8 PE=1 SV=7;Isoform of P48556, 26S proteasome non-ATPase regulatory subunit 8 OS=Homo sapiens GN=PSMD8 PE=1 SV=1	19.9	6	0.06	DIQTNVYIK+ILFFNTPK+ILFTEATR+LVLLELNFLPTTGTK+VAEFHTELER
392a	sp|P47897-2|SYQ_HUMAN sp|P47897|SYQ_HUMAN	1.0000	Isoform of P47897, Isoform 2 of Glutamine--tRNA ligase OS=Homo sapiens GN=QARS;Glutamine--tRNA ligase OS=Homo sapiens GN=QARS PE=1 SV=1	11.5	6	0.06	AINFNFGYAK+ATGILLYGLASR+EAATQAQQTLGSTIDK+ILQLVATGAVR+RGFPPEAINNFCAR+SLDIQVPNFPADETK+VIITNFPAAK
387a	sp|P46783|RS10_HUMAN	1.0000	40S ribosomal protein S10 OS=Homo sapiens GN=RPS10 PE=1 SV=1	23.0	6	0.06	AEAGAGSATEFQFR+DYLHLPPEIVPATLR+IAIYELLFK
382a	sp|P45974-2|UBP5_HUMAN sp|P45974|UBP5_HUMAN	1.0000	Isoform of P45974, Isoform Short of Ubiquitin carboxyl-terminal hydrolase 5 OS=Homo sapiens GN=USP5;Ubiquitin carboxyl-terminal hydrolase 5 OS=Homo sapiens GN=USP5 PE=1 SV=2	8.6	6	0.06	FTFGLDWVPK+IFQNAPTDPTQDFSTQVAK+IVILPDYLEIAR+SAADSISESVPVGPK+VTSAVEALLSADSASR
381a	sp|P45880-1|VDAC2_HUMAN sp|P45880-2|VDAC2_HUMAN sp|P45880|VDAC2_HUMAN tr|A0A0A0MR02|A0A0A0MR02_HUMAN	1.0000	Isoform of P45880, Isoform 1 of Voltage-dependent anion-selective channel protein 2 OS=Homo sapiens GN=VDAC2;Isoform of P45880, Isoform 2 of Voltage-dependent anion-selective channel protein 2 OS=Homo sapiens GN=VDAC2;Voltage-dependent anion-selective channel protein 2 OS=Homo sapiens GN=VDAC2 PE=1 SV=2;Isoform of P45880, Voltage-dependent anion-selective channel protein 2 (Fragment) OS=Homo sapi…	20.6	6	0.07	LTFDTTFSPNTGK+LTLSALVDGK+TGDFQLHTNVNDGTEFGGSIYQK+YQLDPTASISAK
377a	sp|P42694|HELZ_HUMAN tr|J3QS41|J3QS41_HUMAN	1.0000	Probable helicase with zinc finger domain OS=Homo sapiens GN=HELZ PE=1 SV=2;Isoform of P42694, Probable helicase with zinc finger domain OS=Homo sapiens GN=HELZ PE=1 SV=1	3.3	6	0.07	DIEVASNPAFPQR+IASFLQLK+LTSSAEDEVETTYSR+TIIDFEPNETTDLEK+TYVLNPLAPEFIPR
365a	sp|P39656-3|OST48_HUMAN sp|P39656|OST48_HUMAN tr|A0A0C4DGS1|A0A0C4DGS1_HUMAN	1.0000	Isoform of P39656, Isoform 3 of Dolichyl-diphosphooligosaccharide--protein glycosyltransferase 48 kDa subunit OS=Homo sapiens GN=DDOST;Dolichyl-diphosphooligosaccharide--protein glycosyltransferase 48 kDa subunit OS=Homo sapiens GN=DDOST PE=1 SV=4;Isoform of P39656, Dolichyl-diphosphooligosaccharide--protein glycosyltransferase 48 kDa subunit OS=Homo sapiens GN=DDOST PE=1 SV=1	12.6	6	0.06	GFELTFK+NTLLIAGLQAR+TADDPSLSLIK+TLVLLDNLNVR+YSQTGNYELAVALSR
355a	sp|P35580-2|MYH10_HUMAN sp|P35580-3|MYH10_HUMAN sp|P35580-4|MYH10_HUMAN sp|P35580-5|MYH10_HUMAN sp|P35580|MYH10_HUMAN	1.0000	Isoform of P35580, Isoform 2 of Myosin-10 OS=Homo sapiens GN=MYH10;Isoform of P35580, Isoform 3 of Myosin-10 OS=Homo sapiens GN=MYH10;Isoform of P35580, Isoform 4 of Myosin-10 OS=Homo sapiens GN=MYH10;Isoform of P35580, Isoform 5 of Myosin-10 OS=Homo sapiens GN=MYH10;Myosin-10 OS=Homo sapiens GN=MYH10 PE=1 SV=3	3.5	6	0.05	AVIYNPATQADWTAK+DELADEITNSASGK+IGQLEEQLEQEAK+QLLQANPILESFGNAK+YEILTPNAIPK
40	sp|P11441|UBL4A_HUMAN tr|Q5HY81|Q5HY81_HUMAN	1.0000	Ubiquitin-like protein 4A OS=Homo sapiens GN=UBL4A PE=1 SV=1;Isoform of P11441, Ubiquitin-like protein 4A OS=Homo sapiens GN=UBL4A PE=1 SV=2	34.4	6	0.07	LADSPPPQVWQLISK+LNLVVKPLEK+LSDYSIGPNSK+LTLDDIER+VLLEEGEAQR
327a	sp|P25786-2|PSA1_HUMAN sp|P25786|PSA1_HUMAN	1.0000	Isoform of P25786, Isoform Long of Proteasome subunit alpha type-1 OS=Homo sapiens GN=PSMA1;Proteasome subunit alpha type-1 OS=Homo sapiens GN=PSMA1 PE=1 SV=1	22.8	6	0.06	AQPAQPADEPAEK+ETLPAEQDLTTK+IHQIEYAMEAVK+LVSLIGSK+NQYDNDVTVWSPQGR
324a	sp|P25205-2|MCM3_HUMAN sp|P25205|MCM3_HUMAN	1.0000	Isoform of P25205, Isoform 2 of DNA replication licensing factor MCM3 OS=Homo sapiens GN=MCM3;DNA replication licensing factor MCM3 OS=Homo sapiens GN=MCM3 PE=1 SV=3	7.8	6	0.06	DAQPSFSAEDIAK+GSSGVGLTAAVTTDQETGER+LIVNVNDLR+SVDVILDDDLVDK+VALLDVFR
321a	sp|P23458|JAK1_HUMAN	1.0000	Tyrosine-protein kinase JAK1 OS=Homo sapiens GN=JAK1 PE=1 SV=2	6.0	6	0.07	IGDFGLTK+LEEQNPDIVSEK+LSDPGIPITVLSR+QLASALSYLEDK+TDNISFMLK+YDPEGDNTGEQVAVK
304a	sp|P17096-3|HMGA1_HUMAN sp|P17096|HMGA1_HUMAN	1.0000	Isoform of P17096, Isoform HMG-R of High mobility group protein HMG-I/HMG-Y OS=Homo sapiens GN=HMGA1;High mobility group protein HMG-I/HMG-Y OS=Homo sapiens GN=HMGA1 PE=1 SV=3	23.4	6	0.07	EPSEVPTPK+KQPPVSPGTALVGSQK+QPPVSPGTALVGSQK
302a	sp|P16278-3|BGAL_HUMAN sp|P16278|BGAL_HUMAN	1.0000	Isoform of P16278, Isoform 3 of Beta-galactosidase OS=Homo sapiens GN=GLB1;Beta-galactosidase OS=Homo sapiens GN=GLB1 PE=1 SV=2	10.4	6	0.06	AYVAVDGIPQGVLER+MFEIDYSR+TEAVASSLYDILAR+VPEGPIPPSTPK+WLGVLLPK+YISGSIHYSR
276a	sp|P08183-2|MDR1_HUMAN sp|P08183|MDR1_HUMAN	1.0000	Isoform of P08183, Isoform 2 of Multidrug resistance protein 1 OS=Homo sapiens GN=ABCB1;Multidrug resistance protein 1 OS=Homo sapiens GN=ABCB1 PE=1 SV=3	5.8	6	0.06	AGAVAEEVLAAIR+FYDPLAGK+IATEAIENFR+IIDNKPSIDSYSK+ILLLDEATSALDTESEK+STVVQLLER
265a	sp|P06213-2|INSR_HUMAN sp|P06213|INSR_HUMAN	1.0000	Isoform of P06213, Isoform Short of Insulin receptor OS=Homo sapiens GN=INSR;Insulin receptor OS=Homo sapiens GN=INSR PE=1 SV=4	4.9	6	0.05	DLFPNLTVIR+ELGQGSFGMVYEGNAR+ESLVISGLR+IEFLNEASVMK+TIDSVTSAQELR+TLVTFSDER
29	sp|O95817|BAG3_HUMAN	1.0000	BAG family molecular chaperone regulator 3 OS=Homo sapiens GN=BAG3 PE=1 SV=3	8.7	6	0.05	AAPSTAPAEATPPKPGEAEAPPK+ELLALDSVDPEGR+VQGLEQAVDNFEGK
251a	sp|P00338-3|LDHA_HUMAN sp|P00338|LDHA_HUMAN	1.0000	Isoform of P00338, Isoform 3 of L-lactate dehydrogenase A chain OS=Homo sapiens GN=LDHA;L-lactate dehydrogenase A chain OS=Homo sapiens GN=LDHA PE=1 SV=2	18.7	6	0.06	DLADELALVDVIEDK+DQLIYNLLK+FIIPNVVK+LVIITAGAR+QVVESAYEVIK+SADTLWGIQK
234c	sp|Q14315-2|FLNC_HUMAN sp|Q14315|FLNC_HUMAN	1.0000	Isoform of Q14315, Isoform 2 of Filamin-C OS=Homo sapiens GN=FLNC;Filamin-C OS=Homo sapiens GN=FLNC PE=1 SV=3	2.8	6	0.05	DLAEDAPWK+EAGAGGLSIAVEGPSK+ILVGPSEIGDASK+LIALLEVLSQK+LTVTSLQETGLK+TSQLNVGTSTDVSLK
214a	sp|O15397|IPO8_HUMAN	1.0000	Importin-8 OS=Homo sapiens GN=IPO8 PE=1 SV=2	7.3	6	0.06	DNIVEGIIR+ETENDDVTNVIQK+IINFAPSLLR+TALQEVYTLAEHR+VEAALALQSLISNQIQAK+VLQSDEYEEVEDK
183	sp|Q9Y561-2|LRP12_HUMAN sp|Q9Y561|LRP12_HUMAN	1.0000	Isoform of Q9Y561, Isoform 2 of Low-density lipoprotein receptor-related protein 12 OS=Homo sapiens GN=LRP12;Low-density lipoprotein receptor-related protein 12 OS=Homo sapiens GN=LRP12 PE=1 SV=1	11.0	6	0.07	APSGIITSPGWPSEYPAK+DMAGASGGVAAPLPQK+DVTSVEPPSVSPAR+HSGSLALVSADGDEVVPSQSTSR+VLTAFDSHAPLTVVSSSGQIR
182	sp|Q9Y512|SAM50_HUMAN	1.0000	Sorting and assembly machinery component 50 homolog OS=Homo sapiens GN=SAMM50 PE=1 SV=3	9.6	6	0.06	EDFELQLNK+NFSVNLYK+VNQELAGYTGGDVSFIK+VTGQFPWSSLR
166	sp|Q9P0K7-2|RAI14_HUMAN sp|Q9P0K7-3|RAI14_HUMAN sp|Q9P0K7-4|RAI14_HUMAN sp|Q9P0K7|RAI14_HUMAN	1.0000	Isoform of Q9P0K7, Isoform 2 of Ankycorbin OS=Homo sapiens GN=RAI14;Isoform of Q9P0K7, Isoform 3 of Ankycorbin OS=Homo sapiens GN=RAI14;Isoform of Q9P0K7, Isoform 4 of Ankycorbin OS=Homo sapiens GN=RAI14;Ankycorbin OS=Homo sapiens GN=RAI14 PE=1 SV=2	6.5	6	0.07	EALNSLSQLSYSTSSSK+LSENAGIQSLLLSK+QDLQNALEESER+VLNELTQLK+VTEEEINVLK
146	sp|Q9BT67|NFIP1_HUMAN	1.0000	NEDD4 family-interacting protein 1 OS=Homo sapiens GN=NDFIP1 PE=1 SV=1	31.2	6	0.07	AEATIPLVPGR+DDFDDADQLR+DESGFPKPPSYNVATTLPSYDEAER+MPETFSNLPR+YGAISGFGLSLIK
143	sp|Q9BRX2|PELO_HUMAN	1.0000	Protein pelota homolog OS=Homo sapiens GN=PELO PE=1 SV=2	13.2	6	0.06	ALDDFYK+FYEQVVQAIQR+GTNIQENEYVK+MGAYHTIELEPNR+QWDSVVLER
140	sp|Q9BQG0-2|MBB1A_HUMAN sp|Q9BQG0|MBB1A_HUMAN tr|I3L1L3|I3L1L3_HUMAN	1.0000	Isoform of Q9BQG0, Isoform 2 of Myb-binding protein 1A OS=Homo sapiens GN=MYBBP1A;Myb-binding protein 1A OS=Homo sapiens GN=MYBBP1A PE=1 SV=2;Isoform of Q9BQG0, Myb-binding protein 1A (Fragment) OS=Homo sapiens GN=MYBBP1A PE=1 SV=1	3.9	6	0.07	ALVDILSEVSK+ATLQEILPEVLK+LLGAALPLLTK+LVGSVNLFSDENVPR
13	sp|O43164-2|PJA2_HUMAN sp|O43164|PJA2_HUMAN	1.0000	Isoform of O43164, Isoform 2 of E3 ubiquitin-protein ligase Praja-2 OS=Homo sapiens GN=PJA2;E3 ubiquitin-protein ligase Praja-2 OS=Homo sapiens GN=PJA2 PE=1 SV=4	14.7	6	0.07	AGDDYEVLELDDVPK+DEFEELDSVPLVK+EALEVEESGSDDLLIK+ENSSGSSPLDQVDSSLPSEPIFEK+LISSSQVDQETGFNR+SSAGDTEFVHQNSQEIQR
94	sp|Q5TA78|LCE4A_HUMAN	1.0000	Late cornified envelope protein 4A OS=Homo sapiens GN=LCE4A PE=1 SV=1	25.3	5	0.04	SSNCYGSGSGQQSGGSGCCSGGGCC
757a	tr|B4DLN1|B4DLN1_HUMAN	1.0000	Uncharacterized protein OS=Homo sapiens PE=2 SV=1	14.0	5	0.05	FAIYETVR+LGPLAFYK+LVESLPQEIK+NYIQGINLVQAK+VLLGSVSGLAGGFVGTPADLVNVR
750a	sp|Q9Y5G0|PCDGH_HUMAN	1.0000	Protocadherin gamma-B5 OS=Homo sapiens GN=PCDHGB5 PE=2 SV=1	3.6	5	0.05	IQVTDANDNPPVFNR+QNVYIPGSNATLTNAAGK
730a	sp|Q9ULT8|HECD1_HUMAN tr|A0A087X2H1|A0A087X2H1_HUMAN tr|H0YJP0|H0YJP0_HUMAN	1.0000	E3 ubiquitin-protein ligase HECTD1 OS=Homo sapiens GN=HECTD1 PE=1 SV=3;Isoform of Q9ULT8, E3 ubiquitin-protein ligase HECTD1 OS=Homo sapiens GN=HECTD1 PE=1 SV=1;Isoform of Q9ULT8, E3 ubiquitin-protein ligase HECTD1 (Fragment) OS=Homo sapiens GN=HECTD1 PE=1 SV=2	3.7	5	0.05	EDLPGFVFESNR+ETSSLESFVR+GQVKPSTSSQPILSAPGPTK+ILYIVASDPYSR
729a	sp|Q9ULH0-2|KDIS_HUMAN sp|Q9ULH0-4|KDIS_HUMAN sp|Q9ULH0|KDIS_HUMAN	1.0000	Isoform of Q9ULH0, Isoform 2 of Kinase D-interacting substrate of 220 kDa OS=Homo sapiens GN=KIDINS220;Isoform of Q9ULH0, Isoform 4 of Kinase D-interacting substrate of 220 kDa OS=Homo sapiens GN=KIDINS220;Kinase D-interacting substrate of 220 kDa OS=Homo sapiens GN=KIDINS220 PE=1 SV=3	4.6	5	0.05	AINQNLNSVLR+DVEPLLEIDGDIR+ETSQVILRPSSSPNPTTIQNENLK+SGDTVLIGAVR+TPSLSSLNSQDSSIEISK
82	sp|Q14204|DYHC1_HUMAN	1.0000	Cytoplasmic dynein 1 heavy chain 1 OS=Homo sapiens GN=DYNC1H1 PE=1 SV=5	1.3	5	0.05	EALELTDTGLLSGSEER+SLLQALNEVK+TLINELVK+TPVIDADKPVSSQLR+VQVALEELQDLK
721a	sp|Q9UHI6|DDX20_HUMAN	1.0000	Probable ATP-dependent RNA helicase DDX20 OS=Homo sapiens GN=DDX20 PE=1 SV=2	7.8	5	0.05	AQHLADILSSK+LFILDEADK+LNSSDPSLIGLK+NSVQTPVENSTNSQHQVK+QLIELDYLNPGSIR
9	sp|O14763-2|TR10B_HUMAN sp|O14763|TR10B_HUMAN	1.0000	Isoform of O14763, Isoform Short of Tumor necrosis factor receptor superfamily member 10B OS=Homo sapiens GN=TNFRSF10B;Tumor necrosis factor receptor superfamily member 10B OS=Homo sapiens GN=TNFRSF10B PE=1 SV=2	5.8	5	0.05	DTLYTMLIK+LLVPANEGDPTETLR
684a	sp|Q9H992|MARH7_HUMAN tr|F5H6W4|F5H6W4_HUMAN	1.0000	E3 ubiquitin-protein ligase MARCH7 OS=Homo sapiens GN=MARCH7 PE=1 SV=1;Isoform of Q9H992, E3 ubiquitin-protein ligase MARCH7 OS=Homo sapiens GN=MARCH7 PE=1 SV=1	9.4	5	0.06	DEAPIISNSER+ISVQPSSSLSAR+NTGISGILPGSLFR+NTGPWLSSSLR+SLNSENSYVSPR
683a	sp|Q9H857-2|NT5D2_HUMAN sp|Q9H857-3|NT5D2_HUMAN sp|Q9H857-4|NT5D2_HUMAN sp|Q9H857|NT5D2_HUMAN	1.0000	Isoform of Q9H857, Isoform 2 of 5'-nucleotidase domain-containing protein 2 OS=Homo sapiens GN=NT5DC2;Isoform of Q9H857, Isoform 3 of 5'-nucleotidase domain-containing protein 2 OS=Homo sapiens GN=NT5DC2;Isoform of Q9H857, Isoform 4 of 5'-nucleotidase domain-containing protein 2 OS=Homo sapiens GN=NT5DC2;5'-nucleotidase domain-containing protein 2 OS=Homo sapiens GN=NT5DC2 PE=1 SV=1	16.2	5	0.06	ALFNAQFGSIFR+GDETFAVLSR+IDAFHYVQLGTAYR+QGNLFDFLR+TGAIIPELER+VDFTFYPR
670a	sp|Q9BZQ6-2|EDEM3_HUMAN sp|Q9BZQ6|EDEM3_HUMAN	1.0000	Isoform of Q9BZQ6, Isoform 2 of ER degradation-enhancing alpha-mannosidase-like protein 3 OS=Homo sapiens GN=EDEM3;ER degradation-enhancing alpha-mannosidase-like protein 3 OS=Homo sapiens GN=EDEM3 PE=1 SV=2	7.3	5	0.06	ALDFLWEK+ATGDPYYLEVGK+AYVLLGDDSFLER+DSGVGAGIDSYYEYLLK+VVLTAGPAQFGLDLSK
661a	sp|Q9BUP0|EFHD1_HUMAN	1.0000	EF-hand domain-containing protein D1 OS=Homo sapiens GN=EFHD1 PE=1 SV=1	18.0	5	0.05	AAAGELQEDSGLMALAK+APTASADAELSAQLSR+DGFIDLMELK
656a	sp|Q9BRK5-6|CAB45_HUMAN sp|Q9BRK5|CAB45_HUMAN	1.0000	Isoform of Q9BRK5, Isoform 6 of 45 kDa calcium-binding protein OS=Homo sapiens GN=SDF4;45 kDa calcium-binding protein OS=Homo sapiens GN=SDF4 PE=1 SV=1	14.7	5	0.04	AVDPDGDGHVSWDEYK+DLGGFDEDAEPR+GFHQEVFLGK+VDEETQEVLENLK
655a	sp|Q99959-2|PKP2_HUMAN sp|Q99959|PKP2_HUMAN	1.0000	Isoform of Q99959, Isoform 1 of Plakophilin-2 OS=Homo sapiens GN=PKP2;Plakophilin-2 OS=Homo sapiens GN=PKP2 PE=1 SV=2	6.6	5	0.05	IMAISAGDAYASNK+IQEQVQQTLAR+TAISLLR+TVLGQQILGQLDSSSLALPSEAK
647a	sp|Q99523|SORT_HUMAN	1.0000	Sortilin OS=Homo sapiens GN=SORT1 PE=1 SV=3	7.0	5	0.05	ADLGALELWR+DITDLINNTFIR+DPIYFTGLASEPGAR+IYSFGLGGR+VVLTAEVSGGSR
642a	sp|Q96SB3|NEB2_HUMAN tr|D3DTX6|D3DTX6_HUMAN	1.0000	Neurabin-2 OS=Homo sapiens GN=PPP1R9B PE=1 SV=2;Isoform of Q96SB3, Neurabin-2 OS=Homo sapiens GN=PPP1R9B PE=1 SV=1	7.0	5	0.06	ASSLNENVDHSALLK+ISELEGNLQTLR+LELFPVELEK+VFQPPPPPPPAPSGDAPAEK
626a	sp|Q96DH6-2|MSI2H_HUMAN sp|Q96DH6|MSI2H_HUMAN tr|B4DHE8|B4DHE8_HUMAN	1.0000	Isoform of Q96DH6, Isoform 2 of RNA-binding protein Musashi homolog 2 OS=Homo sapiens GN=MSI2;RNA-binding protein Musashi homolog 2 OS=Homo sapiens GN=MSI2 PE=1 SV=1;Isoform of Q96DH6, RNA-binding protein Musashi homolog 2 OS=Homo sapiens GN=MSI2 PE=1 SV=1	21.5	5	0.05	GFGFVTFADPASVDK+GFGFVTFENEDVVEK+IFVGGLSANTVVEDVK+QYFEQFGK
618a	sp|Q969X5-2|ERGI1_HUMAN sp|Q969X5|ERGI1_HUMAN	1.0000	Isoform of Q969X5, Isoform 2 of Endoplasmic reticulum-Golgi intermediate compartment protein 1 OS=Homo sapiens GN=ERGIC1;Endoplasmic reticulum-Golgi intermediate compartment protein 1 OS=Homo sapiens GN=ERGIC1 PE=1 SV=1	20.7	5	0.06	FEGQFSINK+IVPTVYEDK+LTSNPLASHDYILK+YDLSPITVK
607a	sp|Q8NI60-3|ADCK3_HUMAN sp|Q8NI60|ADCK3_HUMAN	1.0000	Isoform of Q8NI60, Isoform 3 of Atypical kinase ADCK3, mitochondrial OS=Homo sapiens GN=ADCK3;Atypical kinase ADCK3, mitochondrial OS=Homo sapiens GN=ADCK3 PE=1 SV=1	7.9	5	0.05	AVLGSSPFLSEANAER+FLTGYEVK+LVPPPEETYSLHR+VALLDFGATR
602a	sp|Q8N5F7|NKAP_HUMAN	1.0000	NF-kappa-B-activating protein OS=Homo sapiens GN=NKAP PE=1 SV=1	9.9	5	0.06	AEEPSDLIGPEAPK+ALASFNQEER+NGLTHQLGGLSQGSR+TKAEEPSDLIGPEAPK
590a	sp|Q8IUH4|ZDH13_HUMAN	1.0000	Palmitoyltransferase ZDHHC13 OS=Homo sapiens GN=ZDHHC13 PE=1 SV=3	8.8	5	0.05	ATQYGIFER+ELVEAGYDVR+FNPSLNVVDK+LLEAGSSLDIQNVK+VIGPEPTGFLLK
67	sp|P62241|RS8_HUMAN tr|Q5JR95|Q5JR95_HUMAN	1.0000	40S ribosomal protein S8 OS=Homo sapiens GN=RPS8 PE=1 SV=2;Isoform of P62241, 40S ribosomal protein S8 OS=Homo sapiens GN=RPS8 PE=1 SV=1	20.7	5	0.04	IIDVVYNASNNELVR+ISSLLEEQFQQGK+LTPEEEEILNK
577a	sp|Q7Z2W4-2|ZCCHV_HUMAN sp|Q7Z2W4|ZCCHV_HUMAN	1.0000	Isoform of Q7Z2W4, Isoform 2 of Zinc finger CCCH-type antiviral protein 1 OS=Homo sapiens GN=ZC3HAV1;Zinc finger CCCH-type antiviral protein 1 OS=Homo sapiens GN=ZC3HAV1 PE=1 SV=3	11.2	5	0.05	ASLEDAPVDDLTR+FVVLETGGEAGITR+LSTPSSVTKPANSVFTTK+SSLGSLQTPEAVTTR+VALVNDSLSDVTSTTSSR
561a	sp|Q5VV42|CDKAL_HUMAN	1.0000	Threonylcarbamoyladenosine tRNA methylthiotransferase OS=Homo sapiens GN=CDKAL1 PE=1 SV=1	11.9	5	0.04	DIGTNLPTLLWK+LVEVIPEGAMLR+QQVLVTEESFDSK+VYTPSISKPLAK+YLQEEENSPPSDSTIPGIQK
550a	sp|Q53H12|AGK_HUMAN tr|E9PC15|E9PC15_HUMAN	1.0000	Acylglycerol kinase, mitochondrial OS=Homo sapiens GN=AGK PE=1 SV=2;Isoform of Q53H12, Acylglycerol kinase, mitochondrial OS=Homo sapiens GN=AGK PE=1 SV=1	13.5	5	0.05	EQPVFAMTGLR+GDFITIGSR+GETVPLDVLQIK+VQHITDATLAIVK+YWYLGPLK
540a	sp|Q15758|AAAT_HUMAN	1.0000	Neutral amino acid transporter B(0) OS=Homo sapiens GN=SLC1A5 PE=1 SV=2	8.1	5	0.04	EVLDSFLDLAR+NIFPSNLVSAAFR+SELPLDPLPVPTEEGNPLLK
533a	sp|Q15149-2|PLEC_HUMAN sp|Q15149-3|PLEC_HUMAN sp|Q15149-4|PLEC_HUMAN sp|Q15149-5|PLEC_HUMAN sp|Q15149-6|PLEC_HUMAN sp|Q15149-7|PLEC_HUMAN sp|Q15149-8|PLEC_HUMAN sp|Q15149-9|PLEC_HUMAN sp|Q15149|PLEC_HUMAN	1.0000	Isoform of Q15149, Isoform 2 of Plectin OS=Homo sapiens GN=PLEC;Isoform of Q15149, Isoform 3 of Plectin OS=Homo sapiens GN=PLEC;Isoform of Q15149, Isoform 4 of Plectin OS=Homo sapiens GN=PLEC;Isoform of Q15149, Isoform 5 of Plectin OS=Homo sapiens GN=PLEC;Isoform of Q15149, Isoform 6 of Plectin OS=Homo sapiens GN=PLEC;Isoform of Q15149, Isoform 7 of Plectin OS=Homo sapiens GN=PLEC;Isoform of Q151…	1.9	5	0.07	LISLFQAMK+LLDAQLSTGGIVDPSK+LLDPEDVDVPQPDEK+LLFNDVQTLK+LSYTQLLR+VLADPSDDTK+VPVDVAYR
61	sp|P49790-2|NU153_HUMAN sp|P49790-3|NU153_HUMAN sp|P49790|NU153_HUMAN	1.0000	Isoform of P49790, Isoform 2 of Nuclear pore complex protein Nup153 OS=Homo sapiens GN=NUP153;Isoform of P49790, Isoform 3 of Nuclear pore complex protein Nup153 OS=Homo sapiens GN=NUP153;Nuclear pore complex protein Nup153 OS=Homo sapiens GN=NUP153 PE=1 SV=2	4.3	5	0.06	EDHLVYADEESSNITDGR+IPSIVSSPLNSPLDR+QLSAQSYGVTSSTAR+TSQLGDSPFYPGK
524a	sp|Q14254|FLOT2_HUMAN tr|E7EMK3|E7EMK3_HUMAN tr|J3QLD9|J3QLD9_HUMAN	1.0000	Flotillin-2 OS=Homo sapiens GN=FLOT2 PE=1 SV=2;Isoform of Q14254, Flotillin-2 OS=Homo sapiens GN=FLOT2 PE=1 SV=1;Isoform of Q14254, Flotillin-2 OS=Homo sapiens GN=FLOT2 PE=1 SV=1	16.4	5	0.05	IGEAEAAVIEAMGK+KQIAVEAQEILR+QIAVEAQEILR+QVLLAQAEAEK+SAFSEEVNIK+TAEAQLAYELQGAR+VDYLSSLGK
522a	sp|Q14244-3|MAP7_HUMAN sp|Q14244-5|MAP7_HUMAN sp|Q14244-6|MAP7_HUMAN sp|Q14244-7|MAP7_HUMAN sp|Q14244|MAP7_HUMAN tr|A0A087WZ40|A0A087WZ40_HUMAN	1.0000	Isoform of Q14244, Isoform 3 of Ensconsin OS=Homo sapiens GN=MAP7;Isoform of Q14244, Isoform 5 of Ensconsin OS=Homo sapiens GN=MAP7;Isoform of Q14244, Isoform 6 of Ensconsin OS=Homo sapiens GN=MAP7;Isoform of Q14244, Isoform 7 of Ensconsin OS=Homo sapiens GN=MAP7;Ensconsin OS=Homo sapiens GN=MAP7 PE=1 SV=1;Isoform of Q14244, Ensconsin OS=Homo sapiens GN=MAP7 PE=1 SV=1	9.1	5	0.06	ENVLFLTSGTR+LFVTPPEGSSR+LSSSSATLLNSPDR+VTVESTPDLEK+YVDPVISK
515a	sp|Q13838-2|DX39B_HUMAN sp|Q13838|DX39B_HUMAN tr|A0A0G2JJZ9|A0A0G2JJZ9_HUMAN	1.0000	Isoform of Q13838, Isoform 2 of Spliceosome RNA helicase DDX39B OS=Homo sapiens GN=DDX39B;Spliceosome RNA helicase DDX39B OS=Homo sapiens GN=DDX39B PE=1 SV=1;Isoform of Q13838, Spliceosome RNA helicase DDX39B (Fragment) OS=Homo sapiens GN=DDX39B PE=1 SV=1	13.1	5	0.05	ELAFQISK+GLAITFVSDENDAK+ILVATNLFGR+VAVFFGGLSIK
510a	sp|Q13428-2|TCOF_HUMAN sp|Q13428-3|TCOF_HUMAN sp|Q13428-4|TCOF_HUMAN sp|Q13428-8|TCOF_HUMAN sp|Q13428|TCOF_HUMAN	1.0000	Isoform of Q13428, Isoform 2 of Treacle protein OS=Homo sapiens GN=TCOF1;Isoform of Q13428, Isoform 3 of Treacle protein OS=Homo sapiens GN=TCOF1;Isoform of Q13428, Isoform 4 of Treacle protein OS=Homo sapiens GN=TCOF1;Isoform of Q13428, Isoform 8 of Treacle protein OS=Homo sapiens GN=TCOF1;Treacle protein OS=Homo sapiens GN=TCOF1 PE=1 SV=3	5.3	5	0.05	LDSSPSVSSTLAAK+LGAGEGGEASVSPEK+LPEVQQATK+TQPSSGVDSAVGTLPATSPQSTSVQAK+VLTELLEQER
502a	sp|Q13188-2|STK3_HUMAN sp|Q13188|STK3_HUMAN	1.0000	Isoform of Q13188, Isoform 2 of Serine/threonine-protein kinase 3 OS=Homo sapiens GN=STK3;Serine/threonine-protein kinase 3 OS=Homo sapiens GN=STK3 PE=1 SV=2	9.8	5	0.06	DLITEAMEIK+LADFGVAGQLTDTMAK+QPEEVFDVLEK+VPQDGDFDFLK
472b	sp|P16989-2|YBOX3_HUMAN sp|P16989|YBOX3_HUMAN	1.0000	Isoform of P16989, Isoform 2 of Y-box-binding protein 3 OS=Homo sapiens GN=YBX3;Y-box-binding protein 3 OS=Homo sapiens GN=YBX3 PE=1 SV=4	24.4	5	0.04	AGEAPTENPAPPTQQSSAE+EDVFVHQTAIK+GAEAANVTGPDGVPVEGSR+NGYGFINR+SVGDGETVEFDVVEGEK
468a	sp|P62937|PPIA_HUMAN	1.0000	Peptidyl-prolyl cis-trans isomerase A OS=Homo sapiens GN=PPIA PE=1 SV=2	17.6	5	0.06	EGMNIVEAMER+FEDENFILK+VSFELFADK
457a	sp|P62263|RS14_HUMAN	1.0000	40S ribosomal protein S14 OS=Homo sapiens GN=RPS14 PE=1 SV=3	29.8	5	0.05	ADRDESSPYAAMLAAQDVAQR+DESSPYAAMLAAQDVAQR+IEDVTPIPSDSTR+TPGPGAQSALR
51	sp|P33981-2|TTK_HUMAN sp|P33981|TTK_HUMAN	1.0000	Isoform of P33981, Isoform 2 of Dual specificity protein kinase TTK OS=Homo sapiens GN=TTK;Dual specificity protein kinase TTK OS=Homo sapiens GN=TTK PE=1 SV=2	8.5	5	0.05	DSQVGTVNYMPPEAIK+EYQEPEVPESNQK+LIDFGIANQMQPDTTSVVK+VFQVLNEK+YVLGQLVGLNSPNSILK
450a	sp|P61978-2|HNRPK_HUMAN sp|P61978-3|HNRPK_HUMAN sp|P61978|HNRPK_HUMAN	1.0000	Isoform of P61978, Isoform 2 of Heterogeneous nuclear ribonucleoprotein K OS=Homo sapiens GN=HNRNPK;Isoform of P61978, Isoform 3 of Heterogeneous nuclear ribonucleoprotein K OS=Homo sapiens GN=HNRNPK;Heterogeneous nuclear ribonucleoprotein K OS=Homo sapiens GN=HNRNPK PE=1 SV=1	13.4	5	0.04	GSYGDLGGPIITTQVTIPK+IDEPLEGSEDR+IILDLISESPIK+TDYNASVSVPDSSGPER
439a	sp|P59998-3|ARPC4_HUMAN sp|P59998|ARPC4_HUMAN tr|F8WCF6|F8WCF6_HUMAN	1.0000	Isoform of P59998, Isoform 3 of Actin-related protein 2/3 complex subunit 4 OS=Homo sapiens GN=ARPC4;Actin-related protein 2/3 complex subunit 4 OS=Homo sapiens GN=ARPC4 PE=1 SV=3;Isoform of A0A0A6YYG9, Actin-related protein 2/3 complex subunit 4 OS=Homo sapiens GN=ARPC4-TTLL3 PE=3 SV=1	22.6	5	0.05	AENFFILR+ELLLQPVTISR+IVAEEFLK+VLIEGSINSVR
415a	sp|P51648-2|AL3A2_HUMAN sp|P51648|AL3A2_HUMAN tr|J3QRD1|J3QRD1_HUMAN	1.0000	Isoform of P51648, Isoform 2 of Fatty aldehyde dehydrogenase OS=Homo sapiens GN=ALDH3A2;Fatty aldehyde dehydrogenase OS=Homo sapiens GN=ALDH3A2 PE=1 SV=1;Isoform of P51648, Fatty aldehyde dehydrogenase OS=Homo sapiens GN=ALDH3A2 PE=1 SV=1	10.7	5	0.05	ILSLLEGQK+LQQLEALR+NVDEAINFINER+YIAPTVLTDVDPK
407a	sp|P50502|F10A1_HUMAN sp|Q8IZP2|ST134_HUMAN tr|A0A087X1H6|A0A087X1H6_HUMAN tr|F6VDH7|F6VDH7_HUMAN tr|H7C3I1|H7C3I1_HUMAN tr|Q3KNR6|Q3KNR6_HUMAN	1.0000	Hsc70-interacting protein OS=Homo sapiens GN=ST13 PE=1 SV=2;Putative protein FAM10A4 OS=Homo sapiens GN=ST13P4 PE=5 SV=1;Isoform of P50502, Hsc70-interacting protein OS=Homo sapiens GN=ST13 PE=1 SV=1;Isoform of P50502, Hsc70-interacting protein (Fragment) OS=Homo sapiens GN=ST13 PE=1 SV=1;Isoform of P50502, Hsc70-interacting protein (Fragment) OS=Homo sapiens GN=ST13 PE=1 SV=1;Isoform of P50502, …	25.3	5	0.05	AIDLFTDAIK+AIEINPDSAQPYK+VAAIEALNDGELQK
406a	sp|P50454|SERPH_HUMAN	1.0000	Serpin H1 OS=Homo sapiens GN=SERPINH1 PE=1 SV=2	15.3	5	0.06	AVLSAEQLR+DTQSGSLLFIGR+GVVEVTHDLQK+LYGPSSVSFADDFVR+SALQSINEWAAQTTDGK
404a	sp|P49815-2|TSC2_HUMAN sp|P49815-3|TSC2_HUMAN sp|P49815-4|TSC2_HUMAN sp|P49815-5|TSC2_HUMAN sp|P49815-6|TSC2_HUMAN sp|P49815-7|TSC2_HUMAN sp|P49815|TSC2_HUMAN tr|H3BMQ0|H3BMQ0_HUMAN	1.0000	Isoform of P49815, Isoform 2 of Tuberin OS=Homo sapiens GN=TSC2;Isoform of P49815, Isoform 3 of Tuberin OS=Homo sapiens GN=TSC2;Isoform of P49815, Isoform 4 of Tuberin OS=Homo sapiens GN=TSC2;Isoform of P49815, Isoform 5 of Tuberin OS=Homo sapiens GN=TSC2;Isoform of P49815, Isoform 6 of Tuberin OS=Homo sapiens GN=TSC2;Isoform of P49815, Isoform 7 of Tuberin OS=Homo sapiens GN=TSC2;Tuberin OS=Homo…	5.6	5	0.05	IQTSLTSASLGSADENSVAQADDSLK+KDMEGLVDTSVAK+LLQQLQTLDSPELR+TSGPLSPPTGPPGPAPAGPAVR+VGALDVPASQFLGSATSPGPR
391a	sp|P47756-2|CAPZB_HUMAN sp|P47756|CAPZB_HUMAN tr|B1AK87|B1AK87_HUMAN tr|B1AK88|B1AK88_HUMAN	1.0000	Isoform of P47756, Isoform 2 of F-actin-capping protein subunit beta OS=Homo sapiens GN=CAPZB;F-actin-capping protein subunit beta OS=Homo sapiens GN=CAPZB PE=1 SV=4;Isoform of P47756, Capping protein (Actin filament) muscle Z-line, beta, isoform CRA_a OS=Homo sapiens GN=CAPZB PE=1 SV=1;Isoform of P47756, Capping protein (Actin filament) muscle Z-line, beta, isoform CRA_d OS=Homo sapiens GN=CAPZB…	19.6	5	0.06	LEVEANNAFDQYR+SGSGTMNLGGSLTR+STLNEIYFGK+YDPPLEDGAMPSAR
390a	sp|P46940|IQGA1_HUMAN	1.0000	Ras GTPase-activating-like protein IQGAP1 OS=Homo sapiens GN=IQGAP1 PE=1 SV=1	3.4	5	0.05	ALQSPALGLR+EELQSGVDAANSAAQQYQR+KLTELGTVDPK+VDQIQEIVTGNPTVIK
378a	sp|P42695|CNDD3_HUMAN	1.0000	Condensin-2 complex subunit D3 OS=Homo sapiens GN=NCAPD3 PE=1 SV=2	4.5	5	0.06	ASAGHVAVSSPTPETGPLQR+SEPSGEINIDSSGETVGSGER+TFAAQSLVQLLSK+YQEQLVQEQELAK
375a	sp|P42345|MTOR_HUMAN	1.0000	Serine/threonine-protein kinase mTOR OS=Homo sapiens GN=MTOR PE=1 SV=1	2.9	5	0.05	IQSIAPSLQVITSK+LFDAPEAPLPSR+SGQGDALASGPVETGPMK+VEVFEHAVNNTAGDDLAK+VLGLLGALDPYK
358a	sp|P36542|ATPG_HUMAN	1.0000	ATP synthase subunit gamma, mitochondrial OS=Homo sapiens GN=ATP5C1 PE=1 SV=1	14.1	5	0.06	ELIEIISGAAALD+EVMLVGIGDK+IYGLGSLALYEK+LTLTFNR
351a	sp|P34932|HSP74_HUMAN tr|A0A087WYC1|A0A087WYC1_HUMAN	1.0000	Heat shock 70 kDa protein 4 OS=Homo sapiens GN=HSPA4 PE=1 SV=4;Isoform of P34932, Heat shock 70 kDa protein 4 OS=Homo sapiens GN=HSPA4 PE=1 SV=1	11.2	5	0.05	EDIYAVEIVGGATR+EFSITDVVPYPISLR+ELSTTLNADEAVTR+MQVDQEEPHVEEQQQQTPAENK+VLATAFDTTLGGR
342b	sp|Q15375-2|EPHA7_HUMAN sp|Q15375-4|EPHA7_HUMAN sp|Q15375|EPHA7_HUMAN	1.0000	Isoform of Q15375, Isoform 2 of Ephrin type-A receptor 7 OS=Homo sapiens GN=EPHA7;Isoform of Q15375, Isoform 4 of Ephrin type-A receptor 7 OS=Homo sapiens GN=EPHA7;Ephrin type-A receptor 7 OS=Homo sapiens GN=EPHA7 PE=1 SV=3	5.5	5	0.04	IDTIAADESFTQGDLGER+TYIDPETYEDPNR+VIEDDPEAVYTTTGGK+VSDFGLSR
335a	sp|P27635|RL10_HUMAN tr|X1WI28|X1WI28_HUMAN	1.0000	60S ribosomal protein L10 OS=Homo sapiens GN=RPL10 PE=1 SV=4;Isoform of P27635, 60S ribosomal protein L10 (Fragment) OS=Homo sapiens GN=RPL10 PE=1 SV=6	15.4	5	0.06	FNADEFEDMVAEK+MVSDEYEQLSSEALEAAR
331a	sp|P26373|RL13_HUMAN	1.0000	60S ribosomal protein L13 OS=Homo sapiens GN=RPL13 PE=1 SV=4	15.2	5	0.06	GFSLEELR+LATQLTGPVMPVR+STESLQANVQR
328a	sp|P25787|PSA2_HUMAN tr|A0A024RA52|A0A024RA52_HUMAN	1.0000	Proteasome subunit alpha type-2 OS=Homo sapiens GN=PSMA2 PE=1 SV=2;Isoform of P25787, Proteasome subunit alpha type OS=Homo sapiens GN=PSMA2 PE=1 SV=1	23.9	5	0.05	GYSFSLTTFSPSGK+LAQQYYLVYQEPIPTAQLVQR+LVQIEYALAAVAGGAPSVGIK
322a	sp|P23634-2|AT2B4_HUMAN sp|P23634-3|AT2B4_HUMAN sp|P23634-4|AT2B4_HUMAN sp|P23634-5|AT2B4_HUMAN sp|P23634-6|AT2B4_HUMAN sp|P23634-7|AT2B4_HUMAN sp|P23634-8|AT2B4_HUMAN sp|P23634|AT2B4_HUMAN	1.0000	Isoform of P23634, Isoform XA of Plasma membrane calcium-transporting ATPase 4 OS=Homo sapiens GN=ATP2B4;Isoform of P23634, Isoform ZA of Plasma membrane calcium-transporting ATPase 4 OS=Homo sapiens GN=ATP2B4;Isoform of P23634, Isoform XK of Plasma membrane calcium-transporting ATPase 4 OS=Homo sapiens GN=ATP2B4;Isoform of P23634, Isoform ZK of Plasma membrane calcium-transporting ATPase 4 OS=Ho…	6.1	5	0.05	EASDIILTDDNFTSIVK+QVVAVTGDGTNDGPALK+TSPVEGLSGNPADLEK+YGDLLPADGILIQGNDLK
320a	sp|P23396|RS3_HUMAN tr|E9PPU1|E9PPU1_HUMAN	1.0000	40S ribosomal protein S3 OS=Homo sapiens GN=RPS3 PE=1 SV=2;Isoform of P23396, 40S ribosomal protein S3 OS=Homo sapiens GN=RPS3 PE=1 SV=1	41.8	5	0.06	AELNEFLTR+DEILPTTPISEQK+ELAEDGYSGVEVR+FGFPEGSVELYAEK+FVADGIFK+TEIIILATR
316a	sp|P22626|ROA2_HUMAN	1.0000	Heterogeneous nuclear ribonucleoproteins A2/B1 OS=Homo sapiens GN=HNRNPA2B1 PE=1 SV=2	14.2	5	0.05	GGGGNFGPGPGSNFR+IDTIEIITDR+LFIGGLSFETTEESLR+TLETVPLER
300a	sp|P15880|RS2_HUMAN tr|H0YEN5|H0YEN5_HUMAN	1.0000	40S ribosomal protein S2 OS=Homo sapiens GN=RPS2 PE=1 SV=2;Isoform of P15880, 40S ribosomal protein S2 (Fragment) OS=Homo sapiens GN=RPS2 PE=1 SV=1	21.5	5	0.06	GTGIVSAPVPK+LSIVPVR+SLEEIYLFSLPIK+TYSYLTPDLWK
294a	sp|P13804-2|ETFA_HUMAN sp|P13804|ETFA_HUMAN tr|H0YL12|H0YL12_HUMAN	1.0000	Isoform of P13804, Isoform 2 of Electron transfer flavoprotein subunit alpha, mitochondrial OS=Homo sapiens GN=ETFA;Electron transfer flavoprotein subunit alpha, mitochondrial OS=Homo sapiens GN=ETFA PE=1 SV=1;Isoform of P13804, Electron transfer flavoprotein subunit alpha, mitochondrial (Fragment) OS=Homo sapiens GN=ETFA PE=1 SV=7	33.8	5	0.05	AAVDAGFVPNDMQVGQTGK+ASSTSPVEISEWLDQK+GLLPEELTPLILATQK+LEVAPISDIIAIK+LLYDLADQLHAAVGASR
273a	sp|P07814|SYEP_HUMAN	1.0000	Bifunctional glutamate/proline--tRNA ligase OS=Homo sapiens GN=EPRS PE=1 SV=5	4.8	5	0.05	EVIPVNVPEAQEEMK+LNLNNTVLSK+LTVAENEAETK+NSEPAGLETPEAK+SLYDEVAAQGEVVR+VAVQGDVVR
254a	sp|P00533|EGFR_HUMAN tr|E9PFD7|E9PFD7_HUMAN tr|Q504U8|Q504U8_HUMAN	1.0000	Epidermal growth factor receptor OS=Homo sapiens GN=EGFR PE=1 SV=2;Isoform of P00533, Epidermal growth factor receptor OS=Homo sapiens GN=EGFR PE=1 SV=3;Isoform of P00533, EGFR protein OS=Homo sapiens GN=EGFR PE=1 SV=1	4.9	5	0.06	EISDGDVIISGNK+ELVEPLTPSGEAPNQALLR+IPLENLQIIR+VLGSGAFGTVYK
248a	sp|O95793-2|STAU1_HUMAN sp|O95793-3|STAU1_HUMAN sp|O95793|STAU1_HUMAN tr|A0A087X1A5|A0A087X1A5_HUMAN tr|Q5JW30|Q5JW30_HUMAN	1.0000	Isoform of O95793, Isoform Short of Double-stranded RNA-binding protein Staufen homolog 1 OS=Homo sapiens GN=STAU1;Isoform of O95793, Isoform 3 of Double-stranded RNA-binding protein Staufen homolog 1 OS=Homo sapiens GN=STAU1;Double-stranded RNA-binding protein Staufen homolog 1 OS=Homo sapiens GN=STAU1 PE=1 SV=2;Isoform of O95793, Double-stranded RNA-binding protein Staufen homolog 1 OS=Homo sap…	11.8	5	0.06	ILQNEPLPER+LLSELDQQSTEMPR+LPPLPAVER+SEISQVFEIALK+VSVGEFVGEGEGK
236a	sp|O75616|ERAL1_HUMAN	1.0000	GTPase Era, mitochondrial OS=Homo sapiens GN=ERAL1 PE=1 SV=2	13.7	5	0.05	ETQVILLDTPGIISPGK+LLEHLPQEVPYNVQQK+STLSNQLLGR+TAVWEEGPGGELVIQQK
232a	sp|O75190|DNJB6_HUMAN tr|E9PH18|E9PH18_HUMAN	1.0000	DnaJ homolog subfamily B member 6 OS=Homo sapiens GN=DNAJB6 PE=1 SV=2;Isoform of O75190, DnaJ homolog subfamily B member 6 OS=Homo sapiens GN=DNAJB6 PE=1 SV=1	13.3	5	0.05	APGPWDPLASAAGLK+QVAEAYEVLSDAK
220a	sp|O43681|ASNA_HUMAN tr|A0A087WXS7|A0A087WXS7_HUMAN	1.0000	ATPase ASNA1 OS=Homo sapiens GN=ASNA1 PE=1 SV=2;Isoform of O43681, ATPase ASNA1 OS=Homo sapiens GN=ASNA1 PE=1 SV=1	14.2	5	0.05	ESVLIISTDPAHNISDAFDQK+LEETLPVIR+LLNFPTIVER+WIFVGGK
218a	sp|O43264|ZW10_HUMAN	1.0000	Centromere/kinetochore protein zw10 homolog OS=Homo sapiens GN=ZW10 PE=1 SV=3	7.4	5	0.06	DSVVLSLLK+ITALEDISTEDGDR+LSEDIDLLK+QLLDLPLDTDLENEK+YQEEVPVYVPK
205a	sp|O14818-2|PSA7_HUMAN sp|O14818|PSA7_HUMAN	1.0000	Isoform of O14818, Isoform 2 of Proteasome subunit alpha type-7 OS=Homo sapiens GN=PSMA7;Proteasome subunit alpha type-7 OS=Homo sapiens GN=PSMA7 PE=1 SV=1	19.7	5	0.06	ALLEVVQSGGK+ILNPEEIEK+NYTDEAIETDDLTIK
19	sp|O75475-2|PSIP1_HUMAN sp|O75475-3|PSIP1_HUMAN sp|O75475|PSIP1_HUMAN	1.0000	Isoform of O75475, Isoform 2 of PC4 and SFRS1-interacting protein OS=Homo sapiens GN=PSIP1;Isoform of O75475, Isoform 3 of PC4 and SFRS1-interacting protein OS=Homo sapiens GN=PSIP1;PC4 and SFRS1-interacting protein OS=Homo sapiens GN=PSIP1 PE=1 SV=1	19.1	5	0.05	AVDITTPK+DFKPGDLIFAK+DIFPYSENK+QVETEEAGVVTTATASVNLK+VDEVPDGAVKPPTNK
150	sp|Q9C037-2|TRIM4_HUMAN sp|Q9C037-3|TRIM4_HUMAN sp|Q9C037|TRIM4_HUMAN tr|H7C0Q6|H7C0Q6_HUMAN	1.0000	Isoform of Q9C037, Isoform Beta of E3 ubiquitin-protein ligase TRIM4 OS=Homo sapiens GN=TRIM4;Isoform of Q9C037, Isoform Gamma of E3 ubiquitin-protein ligase TRIM4 OS=Homo sapiens GN=TRIM4;E3 ubiquitin-protein ligase TRIM4 OS=Homo sapiens GN=TRIM4 PE=1 SV=2;Isoform of Q9C037, E3 ubiquitin-protein ligase TRIM4 (Fragment) OS=Homo sapiens GN=TRIM4 PE=1 SV=1	21.8	5	0.05	LILEVGEK+LNQTIASLK+SEIQDVNYSLEAVK+SQAPTLELLQNPK
149	sp|Q9BYD3-2|RM04_HUMAN sp|Q9BYD3|RM04_HUMAN tr|K7EKI4|K7EKI4_HUMAN tr|K7ELF1|K7ELF1_HUMAN tr|K7ELQ0|K7ELQ0_HUMAN tr|K7ES61|K7ES61_HUMAN tr|X6RAY8|X6RAY8_HUMAN	1.0000	Isoform of Q9BYD3, Isoform 2 of 39S ribosomal protein L4, mitochondrial OS=Homo sapiens GN=MRPL4;39S ribosomal protein L4, mitochondrial OS=Homo sapiens GN=MRPL4 PE=1 SV=1;Isoform of Q9BYD3, 39S ribosomal protein L4, mitochondrial OS=Homo sapiens GN=MRPL4 PE=1 SV=1;Isoform of Q9BYD3, 39S ribosomal protein L4, mitochondrial (Fragment) OS=Homo sapiens GN=MRPL4 PE=1 SV=1;Isoform of Q9BYD3, 39S ribos…	27.6	5	0.06	ATENPEQVASEGLPEPVLR+VGLADLHPDVFATAPR
133	sp|Q96PK6|RBM14_HUMAN	1.0000	RNA-binding protein 14 OS=Homo sapiens GN=RBM14 PE=1 SV=2	10.5	5	0.05	AQPSASLGVGYR+ASYVAPLTAQPATYR+LSESQLSFR+TQSSASLAASYAAQQHPQAAASYR+YSGSYNDYLR
128	sp|Q96BY7|ATG2B_HUMAN	1.0000	Autophagy-related protein 2 homolog B OS=Homo sapiens GN=ATG2B PE=1 SV=5	2.6	5	0.05	FAETIETVLR+GVTGAVGEVLR+NLPEIAPSDPVQIGR+QDNGDLLENK+VTFIDTVLR
115	sp|Q8NBM4-2|UBAC2_HUMAN sp|Q8NBM4-3|UBAC2_HUMAN sp|Q8NBM4-4|UBAC2_HUMAN sp|Q8NBM4|UBAC2_HUMAN tr|X6R5E5|X6R5E5_HUMAN	1.0000	Isoform of Q8NBM4, Isoform 2 of Ubiquitin-associated domain-containing protein 2 OS=Homo sapiens GN=UBAC2;Isoform of Q8NBM4, Isoform 3 of Ubiquitin-associated domain-containing protein 2 OS=Homo sapiens GN=UBAC2;Isoform of Q8NBM4, Isoform 4 of Ubiquitin-associated domain-containing protein 2 OS=Homo sapiens GN=UBAC2;Ubiquitin-associated domain-containing protein 2 OS=Homo sapiens GN=UBAC2 PE=1 SV…	18.5	5	0.06	IGMGATLDIQR+QSEPAAPPLEVSEEQVAR
104	sp|Q86V81|THOC4_HUMAN tr|E9PB61|E9PB61_HUMAN	1.0000	THO complex subunit 4 OS=Homo sapiens GN=ALYREF PE=1 SV=3;Isoform of Q86V81, THO complex subunit 4 OS=Homo sapiens GN=ALYREF PE=1 SV=1	23.3	5	0.06	MDMSLDDIIK+QQLSAEELDAQLDAYNAR+SLGTADVHFER+WQHDLFDSGFGGGAGVETGGK
201c	sp|P17844-2|DDX5_HUMAN sp|P17844|DDX5_HUMAN tr|J3KTA4|J3KTA4_HUMAN	0.9999	Isoform of P17844, Isoform 2 of Probable ATP-dependent RNA helicase DDX5 OS=Homo sapiens GN=DDX5;Probable ATP-dependent RNA helicase DDX5 OS=Homo sapiens GN=DDX5 PE=1 SV=1;Isoform of P17844, Probable ATP-dependent RNA helicase DDX5 OS=Homo sapiens GN=DDX5 PE=1 SV=1	9.0	5	0.03	APILIATDVASR+MLDMGFEPQIR+TGTAYTFFTPNNIK+TTYLVLDEADR
639e	sp|P46934-4|NEDD4_HUMAN	0.9995	Isoform of P46934, Isoform 4 of E3 ubiquitin-protein ligase NEDD4 OS=Homo sapiens GN=NEDD4	4.7	5	0.03	EWFFLISK+GLDYGGVAR+LENVAITGPAVPYSR+LLFEVFDENR
282b	sp|P01892|1A02_HUMAN sp|P10316|1A69_HUMAN tr|A0A0G2JNY4|A0A0G2JNY4_HUMAN	0.9993	Isoform of P01891, HLA class I histocompatibility antigen, A-2 alpha chain OS=Homo sapiens GN=HLA-A PE=1 SV=1;Isoform of P01891, HLA class I histocompatibility antigen, A-69 alpha chain OS=Homo sapiens GN=HLA-A PE=1 SV=2;Isoform of P01891, HLA class I histocompatibility antigen, A-3 alpha chain OS=Homo sapiens GN=HLA-A PE=1 SV=1	13.9	5	0.03	FIAVGYVDDTQFVR+SWTAADMAAQTTK+VDLGTLR+WAAVVVPSGQEQR
100	sp|Q7L8L6|FAKD5_HUMAN	1.0000	FAST kinase domain-containing protein 5 OS=Homo sapiens GN=FASTKD5 PE=1 SV=1	4.6	4	0.04	ASTLQLGSPR+LESLILK+SLVNIVK+SSTNLSEFVMR
89	sp|Q15629-2|TRAM1_HUMAN sp|Q15629|TRAM1_HUMAN tr|G3XAN4|G3XAN4_HUMAN	1.0000	Isoform of Q15629, Isoform 2 of Translocating chain-associated membrane protein 1 OS=Homo sapiens GN=TRAM1;Translocating chain-associated membrane protein 1 OS=Homo sapiens GN=TRAM1 PE=1 SV=3;Isoform of Q15629, Translocating chain-associated membrane protein 1 OS=Homo sapiens GN=TRAM1 PE=1 SV=1	11.1	4	0.04	EHSAFQAPAVK+FINFQLR+LDFSTGNFNVLAVR
755a	sp|Q9Y6U3|ADSV_HUMAN	1.0000	Adseverin OS=Homo sapiens GN=SCIN PE=1 SV=4	6.3	4	0.03	ATEVPLSWDSFNK+DYQTSPLLETQAEDHPPR+GQIIYTWQGANATR
743a	sp|Q9Y2S7|PDIP2_HUMAN	1.0000	Polymerase delta-interacting protein 2 OS=Homo sapiens GN=POLDIP2 PE=1 SV=1	11.4	4	0.04	FLLYDQTK+GVVLFPWQAR+IFSLSGTLETVR+LENLDSDVVQLR
734a	sp|Q9UP95-2|S12A4_HUMAN sp|Q9UP95-5|S12A4_HUMAN sp|Q9UP95-6|S12A4_HUMAN sp|Q9UP95|S12A4_HUMAN	1.0000	Isoform of Q9UP95, Isoform 2 of Solute carrier family 12 member 4 OS=Homo sapiens GN=SLC12A4;Isoform of Q9UP95, Isoform 5 of Solute carrier family 12 member 4 OS=Homo sapiens GN=SLC12A4;Isoform of Q9UP95, Isoform 6 of Solute carrier family 12 member 4 OS=Homo sapiens GN=SLC12A4;Solute carrier family 12 member 4 OS=Homo sapiens GN=SLC12A4 PE=1 SV=2	4.3	4	0.04	ESSPFLSPLEASR+LLTFASQLK+LVLLNMPGPPR+LVSYTNLTQGAK
728a	sp|Q9UL15-2|BAG5_HUMAN sp|Q9UL15|BAG5_HUMAN	1.0000	Isoform of Q9UL15, Isoform 2 of BAG family molecular chaperone regulator 5 OS=Homo sapiens GN=BAG5;BAG family molecular chaperone regulator 5 OS=Homo sapiens GN=BAG5 PE=1 SV=1	13.4	4	0.04	NELLQAQNPSELYLSSK+QLLALDAVDPQGEEK+SVEQQVIGFSGLSDDK+YLDLEEEADTTK
722a	sp|Q9UI10-2|EI2BD_HUMAN sp|Q9UI10-3|EI2BD_HUMAN sp|Q9UI10|EI2BD_HUMAN tr|A0A087WTA5|A0A087WTA5_HUMAN tr|E7ERK9|E7ERK9_HUMAN	1.0000	Isoform of Q9UI10, Isoform 2 of Translation initiation factor eIF-2B subunit delta OS=Homo sapiens GN=EIF2B4;Isoform of Q9UI10, Isoform 3 of Translation initiation factor eIF-2B subunit delta OS=Homo sapiens GN=EIF2B4;Translation initiation factor eIF-2B subunit delta OS=Homo sapiens GN=EIF2B4 PE=1 SV=2;Isoform of Q9UI10, Translation initiation factor eIF-2B subunit delta OS=Homo sapiens GN=EIF2B…	6.9	4	0.04	ELPESGIQLGTPR+IVLAAQAISR+LPEYPQVDDLLLR
717a	sp|Q9UGJ1-2|GCP4_HUMAN sp|Q9UGJ1|GCP4_HUMAN	1.0000	Isoform of Q9UGJ1, Isoform 2 of Gamma-tubulin complex component 4 OS=Homo sapiens GN=TUBGCP4;Gamma-tubulin complex component 4 OS=Homo sapiens GN=TUBGCP4 PE=1 SV=1	9.2	4	0.04	GAAQLSILVK+LIEEENMLAPSLK+QGPSSGNVSAQPEEDEEDLGIGGLTGK+VEILPSYIPVR
713a	sp|Q9UBB6-2|NCDN_HUMAN sp|Q9UBB6-3|NCDN_HUMAN sp|Q9UBB6|NCDN_HUMAN	1.0000	Isoform of Q9UBB6, Isoform 2 of Neurochondrin OS=Homo sapiens GN=NCDN;Isoform of Q9UBB6, Isoform 3 of Neurochondrin OS=Homo sapiens GN=NCDN;Neurochondrin OS=Homo sapiens GN=NCDN PE=1 SV=1	6.9	4	0.04	IFDAVGFTFPNR+IPILSTFLTAR+LALEETGTEVK+LLSTSPALQGTPASR
712a	sp|Q9UBB4-2|ATX10_HUMAN sp|Q9UBB4|ATX10_HUMAN	1.0000	Isoform of Q9UBB4, Isoform 2 of Ataxin-10 OS=Homo sapiens GN=ATXN10;Ataxin-10 OS=Homo sapiens GN=ATXN10 PE=1 SV=1	12.9	4	0.04	LASEEPPDDEEALATIR+NLTEDNSQNQDLIAK+VEQESLLTAFR+VTLLDLMIAK
709a	sp|Q9P2F8|SI1L2_HUMAN	1.0000	Signal-induced proliferation-associated 1-like protein 2 OS=Homo sapiens GN=SIPA1L2 PE=1 SV=2	2.4	4	0.04	FSFITLGAK+LQEESQTATAQLR+VNQLELILR+VPTPALQPLSR
693a	sp|Q9NUJ3|T11L1_HUMAN tr|E9PJ55|E9PJ55_HUMAN	1.0000	T-complex protein 11-like protein 1 OS=Homo sapiens GN=TCP11L1 PE=1 SV=1;Isoform of Q9NUJ3, T-complex protein 11-like protein 1 OS=Homo sapiens GN=TCP11L1 PE=1 SV=1	9.6	4	0.05	EIFSVLDLMK+FVTVEELLETAR+GQIQAVASPDDPIR+LSPVAVQNYAYLK
690a	sp|Q9NRG9-2|AAAS_HUMAN sp|Q9NRG9|AAAS_HUMAN	1.0000	Isoform of Q9NRG9, Isoform 2 of Aladin OS=Homo sapiens GN=AAAS;Aladin OS=Homo sapiens GN=AAAS PE=1 SV=1	9.9	4	0.04	GGGVTNLLWSPDGSK+GQWINLPVLQLTK+ILATTPSAVFR+LLSASPVDAAIR
78	sp|Q13015|AF1Q_HUMAN	1.0000	Protein AF1q OS=Homo sapiens GN=MLLT11 PE=1 SV=1	28.9	4	0.05	DPVSSQYSSFLFWR+MIGQATAADQEK
675a	sp|Q9H061|T126A_HUMAN	1.0000	Transmembrane protein 126A OS=Homo sapiens GN=TMEM126A PE=1 SV=1	24.6	4	0.04	ALQLSEPGK+ENITIVDISR+GNILSYWIR+IAAGLPMAGIPFLTTDLTYR
671a	sp|Q9BZR9|TRIM8_HUMAN	1.0000	Probable E3 ubiquitin-protein ligase TRIM8 OS=Homo sapiens GN=TRIM8 PE=1 SV=2	6.7	4	0.04	EQDIEDQLYK+LFLNEVAK+LLGSLQLLFDK+QTVEVLDK
669a	sp|Q9BZF1-2|OSBL8_HUMAN sp|Q9BZF1-3|OSBL8_HUMAN sp|Q9BZF1|OSBL8_HUMAN	1.0000	Isoform of Q9BZF1, Isoform 2 of Oxysterol-binding protein-related protein 8 OS=Homo sapiens GN=OSBPL8;Isoform of Q9BZF1, Isoform 3 of Oxysterol-binding protein-related protein 8 OS=Homo sapiens GN=OSBPL8;Oxysterol-binding protein-related protein 8 OS=Homo sapiens GN=OSBPL8 PE=1 SV=3	4.8	4	0.05	GIELGDIQSSIESIK+QDDSYIEPEPVEPLK+VVLPTFILEPR
668a	sp|Q9BZE1|RM37_HUMAN tr|S4R369|S4R369_HUMAN	1.0000	39S ribosomal protein L37, mitochondrial OS=Homo sapiens GN=MRPL37 PE=1 SV=2;Isoform of Q9BZE1, 39S ribosomal protein L37, mitochondrial OS=Homo sapiens GN=MRPL37 PE=1 SV=1	7.8	4	0.04	ESLLLQVR+VLEQPVVVQSVGTDGR+VLSLVDDPR
664a	sp|Q9BW92-2|SYTM_HUMAN sp|Q9BW92|SYTM_HUMAN tr|U3KQG0|U3KQG0_HUMAN	1.0000	Isoform of Q9BW92, Isoform 2 of Threonine--tRNA ligase, mitochondrial OS=Homo sapiens GN=TARS2;Threonine--tRNA ligase, mitochondrial OS=Homo sapiens GN=TARS2 PE=1 SV=1;Isoform of Q9BW92, Threonine--tRNA ligase, mitochondrial OS=Homo sapiens GN=TARS2 PE=1 SV=1	8.8	4	0.05	AAGLVSDLDADSGLTLSR+AEASGGLGGLTR+FLTFDSPEGK+LGEWDLPEAVQR
651a	sp|Q99653|CHP1_HUMAN	1.0000	Calcineurin B homologous protein 1 OS=Homo sapiens GN=CHP1 PE=1 SV=3	24.6	4	0.04	IINAFFPEGEDQVNFR+IPELAINPLGDR+TIQEADQDGDSAISFTEFVK
643a	sp|Q96T17-2|MA7D2_HUMAN	1.0000	Isoform of Q96T17, Isoform 2 of MAP7 domain-containing protein 2 OS=Homo sapiens GN=MAP7D2	8.3	4	0.04	AENSAALGKPTAGTTDAGEAAK+EGTLAQQAAGPQGEEALEK+LAPLGPLNPSYK+LLTPTQSSLAR
636a	sp|Q96K12|FACR2_HUMAN	1.0000	Fatty acyl-CoA reductase 2 OS=Homo sapiens GN=FAR2 PE=2 SV=1	9.1	4	0.04	AIYADLNQNDFAISK+ALGEMVVQQESR+SILITGATGFLGK+VFNFDVR
629a	sp|Q96GD4-4|AURKB_HUMAN sp|Q96GD4-5|AURKB_HUMAN sp|Q96GD4|AURKB_HUMAN tr|J3KTD6|J3KTD6_HUMAN tr|J3QLN8|J3QLN8_HUMAN tr|J3QR41|J3QR41_HUMAN	1.0000	Isoform of Q96GD4, Isoform 4 of Aurora kinase B OS=Homo sapiens GN=AURKB;Isoform of Q96GD4, Isoform 5 of Aurora kinase B OS=Homo sapiens GN=AURKB;Aurora kinase B OS=Homo sapiens GN=AURKB PE=1 SV=3;Isoform of Q96GD4, Aurora kinase B (Fragment) OS=Homo sapiens GN=AURKB PE=1 SV=1;Isoform of Q96GD4, Aurora kinase B (Fragment) OS=Homo sapiens GN=AURKB PE=1 SV=7;Isoform of Q96GD4, Aurora kinase B (Frag…	19.3	4	0.04	DIKPENLLLGLK+FGNVYLAR+IYLILEYAPR+VMENSSGTPDILTR
620a	sp|Q96A65|EXOC4_HUMAN	1.0000	Exocyst complex component 4 OS=Homo sapiens GN=EXOC4 PE=1 SV=1	6.0	4	0.04	FLDTSHYSTAGSSSVR+LIPPQDILR+SGELQGGPDDNLIEGGGTK+SQTGVGELTTQNTR
615a	sp|Q92973-2|TNPO1_HUMAN sp|Q92973|TNPO1_HUMAN	1.0000	Isoform of Q92973, Isoform 2 of Transportin-1 OS=Homo sapiens GN=TNPO1;Transportin-1 OS=Homo sapiens GN=TNPO1 PE=1 SV=2	6.1	4	0.04	ATVGILITTIASK+FSDQFPLPLK+GDVEEDETIPDSEQDIRPR+QSSFALLGDLTK
605a	sp|Q8NF37|PCAT1_HUMAN tr|A0A0G2JQ62|A0A0G2JQ62_HUMAN	1.0000	Lysophosphatidylcholine acyltransferase 1 OS=Homo sapiens GN=LPCAT1 PE=1 SV=2;Isoform of Q8NF37, Lysophosphatidylcholine acyltransferase 1 (Fragment) OS=Homo sapiens GN=LPCAT1 PE=1 SV=1	8.6	4	0.04	NPALYASNVR+TALGVAELTVTDLFR+TLDTIQLAFK+VVDFLLK
596b	sp|Q6ZTN6-3|AN13D_HUMAN sp|Q6ZTN6|AN13D_HUMAN	1.0000	Isoform of Q6ZTN6, Isoform 3 of Ankyrin repeat domain-containing protein 13D OS=Homo sapiens GN=ANKRD13D;Ankyrin repeat domain-containing protein 13D OS=Homo sapiens GN=ANKRD13D PE=1 SV=2	6.6	4	0.03	IEIPLFHVLNAR+LAGIPELLNK+VYSATNVELVTR
584a	sp|Q7Z7L1|SLN11_HUMAN	1.0000	Schlafen family member 11 OS=Homo sapiens GN=SLFN11 PE=1 SV=2	4.8	4	0.04	ELFVHGLPGSGK+ELIQSSDLQAFFETK+GLEELINK+YTPESLWR
579a	sp|Q7Z494|NPHP3_HUMAN	1.0000	Nephrocystin-3 OS=Homo sapiens GN=NPHP3 PE=1 SV=1	3.8	4	0.04	DLGLLSQAIVPLQR+GVGAGGLLGASFK+LNDLVAAPAPIPPLLVSGGPGSGK
575a	sp|Q6R327-3|RICTR_HUMAN sp|Q6R327|RICTR_HUMAN	1.0000	Isoform of Q6R327, Isoform 3 of Rapamycin-insensitive companion of mTOR OS=Homo sapiens GN=RICTOR;Rapamycin-insensitive companion of mTOR OS=Homo sapiens GN=RICTOR PE=1 SV=1	2.4	4	0.04	DTEEALLINLR+EILQNVAR+LSDGFVAAEAK+YLIQDSSILQK
574a	sp|Q6PJG6|BRAT1_HUMAN	1.0000	BRCA1-associated ATM activator 1 OS=Homo sapiens GN=BRAT1 PE=1 SV=2	3.4	4	0.04	GSPNTASAEATLPR+VTQALNVLTTTFGR
573a	sp|Q6PGP7|TTC37_HUMAN	1.0000	Tetratricopeptide repeat protein 37 OS=Homo sapiens GN=TTC37 PE=1 SV=1	3.0	4	0.04	AALNELLK+ASELNPESIYSVFK+IVDNLGASGNSLYQR+LALVNNTQPK
571a	sp|Q6P444|MTFR2_HUMAN	1.0000	Mitochondrial fission regulator 2 OS=Homo sapiens GN=MTFR2 PE=1 SV=2	11.9	4	0.04	AVDQGISNTSLLNSR+DIPNMLDVLK+ISLGQLSSSR+NDLPVNEAAIR
569a	sp|Q6P1M0|S27A4_HUMAN	1.0000	Long-chain fatty acid transport protein 4 OS=Homo sapiens GN=SLC27A4 PE=1 SV=1	5.9	4	0.04	DPLFYLDAQK+GENVSTTEVEGTLSR+LGVEAALINTNLR
65	sp|P56134-2|ATPK_HUMAN sp|P56134-3|ATPK_HUMAN sp|P56134-4|ATPK_HUMAN sp|P56134|ATPK_HUMAN tr|C9JJT5|C9JJT5_HUMAN tr|C9JU26|C9JU26_HUMAN tr|G3V325|G3V325_HUMAN	1.0000	Isoform of P56134, Isoform 2 of ATP synthase subunit f, mitochondrial OS=Homo sapiens GN=ATP5J2;Isoform of P56134, Isoform 3 of ATP synthase subunit f, mitochondrial OS=Homo sapiens GN=ATP5J2;Isoform of P56134, Isoform 4 of ATP synthase subunit f, mitochondrial OS=Homo sapiens GN=ATP5J2;ATP synthase subunit f, mitochondrial OS=Homo sapiens GN=ATP5J2 PE=1 SV=3;Isoform of G3V325, Protein ATP5J2-PTC…	49.0	4	0.04	DFSPSGIFGAFQR+LGELPSWILMR
564a	sp|Q6AI08|HEAT6_HUMAN tr|A0A087WXZ7|A0A087WXZ7_HUMAN tr|K7EIX2|K7EIX2_HUMAN	1.0000	HEAT repeat-containing protein 6 OS=Homo sapiens GN=HEATR6 PE=1 SV=1;Isoform of Q6AI08, HEAT repeat-containing protein 6 OS=Homo sapiens GN=HEATR6 PE=1 SV=1;Isoform of Q6AI08, HEAT repeat-containing protein 6 OS=Homo sapiens GN=HEATR6 PE=1 SV=1	5.7	4	0.04	APAGPSLEETSVSSPK+IQQGEEEEKESSGEIEAAPVTGTGR+IWNALVTALQK
563a	sp|Q66K14-2|TBC9B_HUMAN sp|Q66K14|TBC9B_HUMAN	1.0000	Isoform of Q66K14, Isoform 2 of TBC1 domain family member 9B OS=Homo sapiens GN=TBC1D9B;TBC1 domain family member 9B OS=Homo sapiens GN=TBC1D9B PE=1 SV=3	3.4	4	0.04	ANPFFVLQR+NATLLFPESIR+QLLDSEGFLEDK+VIQSLEDTAK
559a	sp|Q5UIP0-2|RIF1_HUMAN sp|Q5UIP0|RIF1_HUMAN	1.0000	Isoform of Q5UIP0, Isoform 2 of Telomere-associated protein RIF1 OS=Homo sapiens GN=RIF1;Telomere-associated protein RIF1 OS=Homo sapiens GN=RIF1 PE=1 SV=2	2.5	4	0.04	GLEEIPVFDISEK+ITSELSEANALELLSK+LIAEQTLQENLIEK+LVSDIIDPVALEIPLSK
555a	sp|Q5SW79-2|CE170_HUMAN sp|Q5SW79-3|CE170_HUMAN sp|Q5SW79|CE170_HUMAN tr|H0Y2V6|H0Y2V6_HUMAN	1.0000	Isoform of Q5SW79, Isoform 2 of Centrosomal protein of 170 kDa OS=Homo sapiens GN=CEP170;Isoform of Q5SW79, Isoform 3 of Centrosomal protein of 170 kDa OS=Homo sapiens GN=CEP170;Centrosomal protein of 170 kDa OS=Homo sapiens GN=CEP170 PE=1 SV=1;Isoform of Q5SW79, Centrosomal protein of 170 kDa (Fragment) OS=Homo sapiens GN=CEP170 PE=1 SV=1	3.2	4	0.05	ASVASEVSTTSSTSKPPTGR+ISQDLALIAR+QTSSTPSSLALTSASR
537a	sp|Q15393|SF3B3_HUMAN	1.0000	Splicing factor 3B subunit 3 OS=Homo sapiens GN=SF3B3 PE=1 SV=4	4.7	4	0.04	IVILEYQPSK+LGAVFNQVAFPLQYTPR+TPVEEVPAAIAPFQGR+TVLDPVTGDLSDTR
527a	sp|Q14498-2|RBM39_HUMAN sp|Q14498-3|RBM39_HUMAN sp|Q14498|RBM39_HUMAN tr|A0A0U1RQH7|A0A0U1RQH7_HUMAN tr|G3XAC6|G3XAC6_HUMAN tr|H0Y4X3|H0Y4X3_HUMAN	1.0000	Isoform of Q14498, Isoform 2 of RNA-binding protein 39 OS=Homo sapiens GN=RBM39;Isoform of Q14498, Isoform 3 of RNA-binding protein 39 OS=Homo sapiens GN=RBM39;RNA-binding protein 39 OS=Homo sapiens GN=RBM39 PE=1 SV=2;Isoform of Q14498, RNA-binding protein 39 (Fragment) OS=Homo sapiens GN=RBM39 PE=4 SV=1;Isoform of Q14498, RNA-binding protein 39 OS=Homo sapiens GN=RBM39 PE=1 SV=1;Isoform of Q1449…	18.0	4	0.04	DLEEFFSTVGK+GIFEPFGR+TGIDLGTTGR+VLGVPIIVQASQAEK
523a	sp|Q14247-2|SRC8_HUMAN sp|Q14247-3|SRC8_HUMAN sp|Q14247|SRC8_HUMAN	1.0000	Isoform of Q14247, Isoform 2 of Src substrate cortactin OS=Homo sapiens GN=CTTN;Isoform of Q14247, Isoform 3 of Src substrate cortactin OS=Homo sapiens GN=CTTN;Src substrate cortactin OS=Homo sapiens GN=CTTN PE=1 SV=2	10.5	4	0.04	LPSSPVYEDAASFK+NASTFEDVTQVSSAYQK+TVPVEAVTSK+VDQSAVGFEYQGK
60	sp|P48681|NEST_HUMAN	1.0000	Nestin OS=Homo sapiens GN=NES PE=1 SV=2	2.7	4	0.04	FQLAVEALEQEK+GPPAPAPEVEELAR+VAIPASVLPGPEEPGGQR
520a	sp|Q14156-3|EFR3A_HUMAN sp|Q14156|EFR3A_HUMAN	1.0000	Isoform of Q14156, Isoform 3 of Protein EFR3 homolog A OS=Homo sapiens GN=EFR3A;Protein EFR3 homolog A OS=Homo sapiens GN=EFR3A PE=1 SV=2	4.6	4	0.04	IAESLGGSGYSVER+LTFYAVSAPEK+LVDNIFPEDPK
519a	sp|Q14145|KEAP1_HUMAN	1.0000	Kelch-like ECH-associated protein 1 OS=Homo sapiens GN=KEAP1 PE=1 SV=2	6.7	4	0.04	IGVGVAVLNR+LADLQVPR+LLYAVGGFDGTNR+VVLASSSPVFK
511a	sp|Q13490-2|BIRC2_HUMAN sp|Q13490|BIRC2_HUMAN tr|A0A087X2B2|A0A087X2B2_HUMAN tr|E9PMH5|E9PMH5_HUMAN	1.0000	Isoform of Q13490, Isoform 2 of Baculoviral IAP repeat-containing protein 2 OS=Homo sapiens GN=BIRC2;Baculoviral IAP repeat-containing protein 2 OS=Homo sapiens GN=BIRC2 PE=1 SV=2;Isoform of Q13490, Baculoviral IAP repeat-containing protein 2 OS=Homo sapiens GN=BIRC2 PE=1 SV=1;Isoform of Q13490, Baculoviral IAP repeat-containing protein 2 OS=Homo sapiens GN=BIRC2 PE=1 SV=1	8.8	4	0.04	AGFYYIGPGDR+ELIDTILVK+GQEFVDEIQGR+MSTYSTFPAGVPVSER
504a	sp|Q13257|MD2L1_HUMAN	1.0000	Mitotic spindle assembly checkpoint protein MAD2A OS=Homo sapiens GN=MAD2L1 PE=1 SV=1	17.6	4	0.04	GIYPSETFTR+WEESGPQFITNSEEVR+YLNNVVEQLK
501a	sp|Q13045-3|FLII_HUMAN sp|Q13045|FLII_HUMAN	1.0000	Isoform of Q13045, Isoform 3 of Protein flightless-1 homolog OS=Homo sapiens GN=FLII;Protein flightless-1 homolog OS=Homo sapiens GN=FLII PE=1 SV=2	4.2	4	0.04	ADLTALFLPR+FVFLLDR+LAEDILNTMFDTSYSK+LAGASPATVAAAAAAGSGPK
500a	sp|Q12979-4|ABR_HUMAN sp|Q12979|ABR_HUMAN	1.0000	Isoform of Q12979, Isoform 4 of Active breakpoint cluster region-related protein OS=Homo sapiens GN=ABR;Active breakpoint cluster region-related protein OS=Homo sapiens GN=ABR PE=2 SV=2	7.5	4	0.04	GQIQLDPQTVETK+ISGVATDIQALK+SQGGGDGVSPTPPEGLAPGVEAGK+SYLFLLSSDYER
496a	sp|Q12797-10|ASPH_HUMAN sp|Q12797|ASPH_HUMAN	1.0000	Isoform of Q12797, Isoform 10 of Aspartyl/asparaginyl beta-hydroxylase OS=Homo sapiens GN=ASPH;Aspartyl/asparaginyl beta-hydroxylase OS=Homo sapiens GN=ASPH PE=1 SV=3	6.2	4	0.04	GLFLPEDENLR+LGIYDADGDGDFDVDDAK+VYEEVLSVTPNDGFAK
494a	sp|Q08345-2|DDR1_HUMAN sp|Q08345-5|DDR1_HUMAN sp|Q08345-6|DDR1_HUMAN sp|Q08345|DDR1_HUMAN tr|A0A0A0MSX3|A0A0A0MSX3_HUMAN tr|A0A0G2JNZ7|A0A0G2JNZ7_HUMAN	1.0000	Isoform of Q08345, Isoform 2 of Epithelial discoidin domain-containing receptor 1 OS=Homo sapiens GN=DDR1;Isoform of Q08345, Isoform 4 of Epithelial discoidin domain-containing receptor 1 OS=Homo sapiens GN=DDR1;Isoform of Q08345, Isoform 5 of Epithelial discoidin domain-containing receptor 1 OS=Homo sapiens GN=DDR1;Epithelial discoidin domain-containing receptor 1 OS=Homo sapiens GN=DDR1 PE=1 SV…	7.7	4	0.04	EEEYLQVDLQR+FLAEDALNTV+TIPDSDISASSSWSDSTAAR+WGQEVISGNEDPEGVVLK
481a	sp|Q00587-2|BORG5_HUMAN sp|Q00587|BORG5_HUMAN	1.0000	Isoform of Q00587, Isoform 2 of Cdc42 effector protein 1 OS=Homo sapiens GN=CDC42EP1;Cdc42 effector protein 1 OS=Homo sapiens GN=CDC42EP1 PE=1 SV=1	11.7	4	0.04	ASWESLDEEWR+LTADMISHPLGDFR+NAISLPQLNQAAYDSLVVGK
52	sp|P35869|AHR_HUMAN	1.0000	Aryl hydrocarbon receptor OS=Homo sapiens GN=AHR PE=1 SV=2	3.8	4	0.04	LASLLPFPQDVINK+NLGIDFEDIR+SFFDVALK
448a	sp|P61619|S61A1_HUMAN tr|B4DR61|B4DR61_HUMAN	1.0000	Protein transport protein Sec61 subunit alpha isoform 1 OS=Homo sapiens GN=SEC61A1 PE=1 SV=2;Isoform of P61619, Protein transport protein Sec61 subunit alpha isoform 1 OS=Homo sapiens GN=SEC61A1 PE=1 SV=1	8.2	4	0.04	AFSPTTVNTGR+ETSMVHELNR+GQYNTYPIK+IIEVGDTPK
435a	sp|P57088|TMM33_HUMAN tr|D6RAA6|D6RAA6_HUMAN	1.0000	Transmembrane protein 33 OS=Homo sapiens GN=TMEM33 PE=1 SV=2;Isoform of P57088, Transmembrane protein 33 (Fragment) OS=Homo sapiens GN=TMEM33 PE=1 SV=1	14.0	4	0.04	ALLANALTSALR+GSNSLPLLR+LSANQQNILK
49	sp|P28331-2|NDUS1_HUMAN sp|P28331-3|NDUS1_HUMAN sp|P28331-4|NDUS1_HUMAN sp|P28331-5|NDUS1_HUMAN sp|P28331|NDUS1_HUMAN tr|B4DJ81|B4DJ81_HUMAN	1.0000	Isoform of P28331, Isoform 2 of NADH-ubiquinone oxidoreductase 75 kDa subunit, mitochondrial OS=Homo sapiens GN=NDUFS1;Isoform of P28331, Isoform 3 of NADH-ubiquinone oxidoreductase 75 kDa subunit, mitochondrial OS=Homo sapiens GN=NDUFS1;Isoform of P28331, Isoform 4 of NADH-ubiquinone oxidoreductase 75 kDa subunit, mitochondrial OS=Homo sapiens GN=NDUFS1;Isoform of P28331, Isoform 5 of NADH-ubiqu…	7.3	4	0.04	FEAPLFNAR+LEEVSPNLVR+NDGAAILAAVSSIAQK+VAVTPPGLAR
434a	sp|P56962|STX17_HUMAN	1.0000	Syntaxin-17 OS=Homo sapiens GN=STX17 PE=1 SV=2	14.6	4	0.04	IDSIADHVNSAAVNVEEGTK+IVIPTDLER+QFNDEETLLQPPLTR
433a	sp|P56192|SYMC_HUMAN	1.0000	Methionine--tRNA ligase, cytoplasmic OS=Homo sapiens GN=MARS PE=1 SV=2	5.8	4	0.04	GFVLQDTVEQLR+ITQDIFQQLLK+NNSELLNNLGNFINR+QLAVAEGKPPEAPK
431a	sp|P55209-2|NP1L1_HUMAN sp|P55209-3|NP1L1_HUMAN sp|P55209|NP1L1_HUMAN tr|B7Z9C2|B7Z9C2_HUMAN tr|F5H4R6|F5H4R6_HUMAN tr|F8VUX1|F8VUX1_HUMAN tr|F8VV59|F8VV59_HUMAN tr|F8VXI6|F8VXI6_HUMAN tr|F8VY35|F8VY35_HUMAN tr|F8W020|F8W020_HUMAN tr|F8W0J6|F8W0J6_HUMAN tr|F8W118|F8W118_HUMAN tr|H0YHC3|H0YHC3_HUMAN tr|H0YIV4|H0YIV4_HUMAN	1.0000	Isoform of P55209, Isoform 2 of Nucleosome assembly protein 1-like 1 OS=Homo sapiens GN=NAP1L1;Isoform of P55209, Isoform 3 of Nucleosome assembly protein 1-like 1 OS=Homo sapiens GN=NAP1L1;Nucleosome assembly protein 1-like 1 OS=Homo sapiens GN=NAP1L1 PE=1 SV=1;Isoform of P55209, Nucleosome assembly protein 1-like 1 OS=Homo sapiens GN=NAP1L1 PE=1 SV=1;Isoform of P55209, Nucleosome assembly prote…	14.2	4	0.04	LDGLVETPTGYIESLPR+NVDLLSDMVQEHDEPILK+YAVLYQPLFDK
423a	sp|P53396-2|ACLY_HUMAN sp|P53396|ACLY_HUMAN	1.0000	Isoform of P53396, Isoform 2 of ATP-citrate synthase OS=Homo sapiens GN=ACLY;ATP-citrate synthase OS=Homo sapiens GN=ACLY PE=1 SV=3	5.5	4	0.04	EAYPEEAYIADLDAK+IGNTGGMLDNILASK+TIAIIAEGIPEALTR+TTDGVYEGVAIGGDR
386a	sp|P46781|RS9_HUMAN tr|A0A024R4M0|A0A024R4M0_HUMAN	1.0000	40S ribosomal protein S9 OS=Homo sapiens GN=RPS9 PE=1 SV=3;Isoform of P46781, 40S ribosomal protein S9 OS=Homo sapiens GN=RPS9 PE=1 SV=1	18.6	4	0.04	LDYILGLK+LFEGNALLR+LIGEYGLR+QVVNIPSFIVR
379a	sp|P42765|THIM_HUMAN tr|A0A0B4J2A4|A0A0B4J2A4_HUMAN	1.0000	3-ketoacyl-CoA thiolase, mitochondrial OS=Homo sapiens GN=ACAA2 PE=1 SV=2;Isoform of P42765, 3-ketoacyl-CoA thiolase, mitochondrial OS=Homo sapiens GN=ACAA2 PE=1 SV=1	13.2	4	0.04	DFTATDLSEFAAK+DGTVTAGNASGVADGAGAVIIASEDAVK+TPFGAYGGLLK
362a	sp|P36897-2|TGFR1_HUMAN sp|P36897|TGFR1_HUMAN tr|B4DY26|B4DY26_HUMAN	1.0000	Isoform of P36897, Isoform 2 of TGF-beta receptor type-1 OS=Homo sapiens GN=TGFBR1;TGF-beta receptor type-1 OS=Homo sapiens GN=TGFBR1 PE=1 SV=1;Isoform of P36897, Receptor protein serine/threonine kinase OS=Homo sapiens GN=TGFBR1 PE=1 SV=1	9.9	4	0.04	TIVLQESIGK+TLSQLSQQEGIK+VPNEEDPSLDRPFISEGTTLK
5	sp|O00487|PSDE_HUMAN	1.0000	26S proteasome non-ATPase regulatory subunit 14 OS=Homo sapiens GN=PSMD14 PE=1 SV=1	14.8	4	0.05	AVAVVVDPIQSVK+VIDVFAMPQSGTGVSVEAVDPVFQAK+VVIDAFR
343a	sp|P29401-2|TKT_HUMAN sp|P29401|TKT_HUMAN tr|A0A0B4J1R6|A0A0B4J1R6_HUMAN	1.0000	Isoform of P29401, Isoform 2 of Transketolase OS=Homo sapiens GN=TKT;Transketolase OS=Homo sapiens GN=TKT PE=1 SV=3;Isoform of P29401, Transketolase OS=Homo sapiens GN=TKT PE=1 SV=1	10.1	4	0.04	IIALDGDTK+ILATPPQEDAPSVDIANIR+SVPTSTVFYPSDGVATEK
37	sp|P08865|RSSA_HUMAN tr|A0A0C4DG17|A0A0C4DG17_HUMAN tr|C9J9K3|C9J9K3_HUMAN tr|F8WD59|F8WD59_HUMAN	1.0000	40S ribosomal protein SA OS=Homo sapiens GN=RPSA PE=1 SV=4;Isoform of P08865, 40S ribosomal protein SA OS=Homo sapiens GN=RPSA PE=1 SV=1;Isoform of P08865, 40S ribosomal protein SA (Fragment) OS=Homo sapiens GN=RPSA PE=1 SV=7;Isoform of P08865, 40S ribosomal protein SA (Fragment) OS=Homo sapiens GN=RPSA PE=1 SV=2	34.5	4	0.05	AIVAIENPADVSVISSR+FAAATGATPIAGR+SDGIYIINLK
319a	sp|P23258|TBG1_HUMAN	1.0000	Tubulin gamma-1 chain OS=Homo sapiens GN=TUBG1 PE=1 SV=2	9.5	4	0.04	DVFFYQADDEHYIPR+EAFLEQFR+TTVLDVMR+VIHSILNSPYAK
36	sp|P08574|CY1_HUMAN	1.0000	Cytochrome c1, heme protein, mitochondrial OS=Homo sapiens GN=CYC1 PE=1 SV=3	8.6	4	0.04	AANNGALPPDLSYIVR+GLLSSLDHTSIR
311a	sp|P19367-2|HXK1_HUMAN sp|P19367-3|HXK1_HUMAN sp|P19367-4|HXK1_HUMAN sp|P19367|HXK1_HUMAN	1.0000	Isoform of P19367, Isoform 2 of Hexokinase-1 OS=Homo sapiens GN=HK1;Isoform of P19367, Isoform 3 of Hexokinase-1 OS=Homo sapiens GN=HK1;Isoform of P19367, Isoform 4 of Hexokinase-1 OS=Homo sapiens GN=HK1;Hexokinase-1 OS=Homo sapiens GN=HK1 PE=1 SV=3	4.6	4	0.04	FNTSDVSAIEK+LSDETLIDIMTR+NILIDFTK+TTVGVDGSLYK
310a	sp|P19338|NUCL_HUMAN	1.0000	Nucleolin OS=Homo sapiens GN=NCL PE=1 SV=3	7.0	4	0.05	EVFEDAAEIR+FGYVDFESAEDLEK+GFGFVDFNSEEDAK+GLSEDTTEETLK
308a	sp|P18621-3|RL17_HUMAN sp|P18621|RL17_HUMAN tr|A0A087WXM6|A0A087WXM6_HUMAN tr|A0A0A6YYL6|A0A0A6YYL6_HUMAN tr|J3KRX5|J3KRX5_HUMAN tr|J3QQT2|J3QQT2_HUMAN	1.0000	Isoform of P18621, Isoform 3 of 60S ribosomal protein L17 OS=Homo sapiens GN=RPL17;60S ribosomal protein L17 OS=Homo sapiens GN=RPL17 PE=1 SV=3;Isoform of P18621, 60S ribosomal protein L17 (Fragment) OS=Homo sapiens GN=RPL17 PE=3 SV=1;Protein RPL17-C18orf32 OS=Homo sapiens GN=RPL17-C18orf32 PE=3 SV=1;Isoform of P18621, 60S ribosomal protein L17 (Fragment) OS=Homo sapiens GN=RPL17 PE=3 SV=1;Isofor…	18.9	4	0.04	EQIVPKPEEEVAQK+QWGWTQGR+YSLDPENPTK
296a	sp|P14678-2|RSMB_HUMAN sp|P14678-3|RSMB_HUMAN sp|P14678|RSMB_HUMAN sp|P63162-2|RSMN_HUMAN sp|P63162|RSMN_HUMAN tr|A8MT02|A8MT02_HUMAN tr|J3QLE5|J3QLE5_HUMAN	1.0000	Isoform of P14678, Isoform SM-B of Small nuclear ribonucleoprotein-associated proteins B and B' OS=Homo sapiens GN=SNRPB;Isoform of P14678, Isoform SM-B1 of Small nuclear ribonucleoprotein-associated proteins B and B' OS=Homo sapiens GN=SNRPB;Small nuclear ribonucleoprotein-associated proteins B and B' OS=Homo sapiens GN=SNRPB PE=1 SV=2;Isoform of P63162, Isoform 2 of Small nuclear ribonucleoprot…	13.0	4	0.05	GENLVSMTVEGPPPK+IFIGTFK+VLGLVLLR
287a	sp|P10909-2|CLUS_HUMAN sp|P10909-3|CLUS_HUMAN sp|P10909-4|CLUS_HUMAN sp|P10909-5|CLUS_HUMAN sp|P10909|CLUS_HUMAN tr|H0YC35|H0YC35_HUMAN	1.0000	Isoform of P10909, Isoform 2 of Clusterin OS=Homo sapiens GN=CLU;Isoform of P10909, Isoform 3 of Clusterin OS=Homo sapiens GN=CLU;Isoform of P10909, Isoform 4 of Clusterin OS=Homo sapiens GN=CLU;Isoform of P10909, Isoform 5 of Clusterin OS=Homo sapiens GN=CLU;Clusterin OS=Homo sapiens GN=CLU PE=1 SV=1;Isoform of P10909, Clusterin (Fragment) OS=Homo sapiens GN=CLU PE=1 SV=1	16.8	4	0.04	ASSIIDELFQDR+ELDESLQVAER+VTTVASHTSDSDVPSGVTEVVVK
4	sp|O00483|NDUA4_HUMAN	1.0000	Cytochrome c oxidase subunit NDUFA4 OS=Homo sapiens GN=NDUFA4 PE=1 SV=1	32.1	4	0.04	FYSVNVDYSK+LGPNDQYK+NNPEPWNK
266c	sp|P22455-2|FGFR4_HUMAN sp|P22455-3|FGFR4_HUMAN sp|P22455|FGFR4_HUMAN tr|H0Y9P2|H0Y9P2_HUMAN tr|J3KPQ0|J3KPQ0_HUMAN	1.0000	Isoform of P22455, Isoform 2 of Fibroblast growth factor receptor 4 OS=Homo sapiens GN=FGFR4;Isoform of P22455, Isoform 3 of Fibroblast growth factor receptor 4 OS=Homo sapiens GN=FGFR4;Fibroblast growth factor receptor 4 OS=Homo sapiens GN=FGFR4 PE=1 SV=2;Isoform of P22455, Fibroblast growth factor receptor 4 (Fragment) OS=Homo sapiens GN=FGFR4 PE=1 SV=1;Isoform of P22455, Fibroblast growth fact…	13.9	4	0.03	AEAFGMDPARPDQASTVAVK+IADFGLAR+NVLVTEDNVMK
266b	sp|P07947|YES_HUMAN tr|J3QRU1|J3QRU1_HUMAN	1.0000	Tyrosine-protein kinase Yes OS=Homo sapiens GN=YES1 PE=1 SV=3;Isoform of P07947, Tyrosine-protein kinase OS=Homo sapiens GN=YES1 PE=1 SV=1	8.1	4	0.03	FQIINNTEGDWWEAR+IADFGLAR+LIEDNEYTAR+WTAPEAALYGR
242a	sp|O94910-2|AGRL1_HUMAN sp|O94910|AGRL1_HUMAN	1.0000	Isoform of O94910, Isoform 2 of Adhesion G protein-coupled receptor L1 OS=Homo sapiens GN=ADGRL1;Adhesion G protein-coupled receptor L1 OS=Homo sapiens GN=ADGRL1 PE=1 SV=1	3.7	4	0.04	LVVSQLNPYTLR+NPLQGYYQVR+SGENAANIASELAR+SGETVINTANYHDTSPYR
223a	sp|O43819|SCO2_HUMAN	1.0000	Protein SCO2 homolog, mitochondrial OS=Homo sapiens GN=SCO2 PE=1 SV=3	10.5	4	0.04	QGPAETGGQGQPQGPGLR+SAEQISDSVR
207a	sp|O14925|TIM23_HUMAN sp|Q5SRD1|TI23B_HUMAN	1.0000	Mitochondrial import inner membrane translocase subunit Tim23 OS=Homo sapiens GN=TIMM23 PE=1 SV=1;Putative mitochondrial import inner membrane translocase subunit Tim23B OS=Homo sapiens GN=TIMM23B PE=5 SV=2	22.5	4	0.04	GAEDDLNTVAAGTMTGMLYK+NVQILNMVTR+YLVQDTDEFILPTGANK
203a	sp|O14734|ACOT8_HUMAN tr|E9PJN0|E9PJN0_HUMAN tr|H7C5A7|H7C5A7_HUMAN	1.0000	Acyl-coenzyme A thioesterase 8 OS=Homo sapiens GN=ACOT8 PE=1 SV=1;Isoform of O14734, Acyl-coenzyme A thioesterase 8 OS=Homo sapiens GN=ACOT8 PE=1 SV=1;Isoform of O14734, Acyl-coenzyme A thioesterase 8 (Fragment) OS=Homo sapiens GN=ACOT8 PE=1 SV=1	12.0	4	0.05	LFGGQIVGQALVAAAK+LPVLYQVER
181	sp|Q9Y4C2-2|TCAF1_HUMAN sp|Q9Y4C2|TCAF1_HUMAN	1.0000	Isoform of Q9Y4C2, Isoform 2 of TRPM8 channel-associated factor 1 OS=Homo sapiens GN=TCAF1;TRPM8 channel-associated factor 1 OS=Homo sapiens GN=TCAF1 PE=1 SV=3	5.3	4	0.04	EVATSLAYLPEWK+LGAEPFPLR+QIIEVSLPEAAASADLK+TLENPEPLLR
180	sp|Q9Y3R5-2|DOP2_HUMAN sp|Q9Y3R5|DOP2_HUMAN	1.0000	Isoform of Q9Y3R5, Isoform 2 of Protein dopey-2 OS=Homo sapiens GN=DOPEY2;Protein dopey-2 OS=Homo sapiens GN=DOPEY2 PE=1 SV=5	1.9	4	0.04	ASLLDSNVLVQR+ILSAATQTLLR+SALLAAFQSESFK+VLWNQLNK
174	sp|Q9UPN7|PP6R1_HUMAN	1.0000	Serine/threonine-protein phosphatase 6 regulatory subunit 1 OS=Homo sapiens GN=PPP6R1 PE=1 SV=5	5.8	4	0.04	DPSTSVPASGAHQPPQTTEGEK+SQDPTPPSAPQEATEGSK+VAGALVQNTEK
167	sp|Q9P2P1|NYNRI_HUMAN	1.0000	Protein NYNRIN OS=Homo sapiens GN=NYNRIN PE=2 SV=3	2.0	4	0.04	DGPTLDEFLK+LDTDIGNFLK+TVVNQPVLVAQVEPTTPK
162	sp|Q9NSE4|SYIM_HUMAN	1.0000	Isoleucine--tRNA ligase, mitochondrial OS=Homo sapiens GN=IARS2 PE=1 SV=2	4.2	4	0.04	AVLEEGTDVVIK+DSFLGSIPGK+ELSNFYFSIIK+QWFINITDIK
161	sp|Q9NR30-2|DDX21_HUMAN sp|Q9NR30|DDX21_HUMAN	1.0000	Isoform of Q9NR30, Isoform 2 of Nucleolar RNA helicase 2 OS=Homo sapiens GN=DDX21;Nucleolar RNA helicase 2 OS=Homo sapiens GN=DDX21 PE=1 SV=5	6.7	4	0.03	APQVLVLAPTR+EGAFSNFPISEETIK+GVTFLFPIQAK+TFSFAIPLIEK
17	sp|O43823|AKAP8_HUMAN	1.0000	A-kinase anchor protein 8 OS=Homo sapiens GN=AKAP8 PE=1 SV=1	4.6	4	0.04	TVEFLQEYIVNR+VAPAPAAADAEVEQTDAESK
160	sp|Q9HCU4|CELR2_HUMAN	1.0000	Cadherin EGF LAG seven-pass G-type receptor 2 OS=Homo sapiens GN=CELSR2 PE=1 SV=1	1.4	4	0.04	EEVDFYSFGVEAR+LYQPYGDSAGSLHSTSR+QADGVLLQAITR
158	sp|Q9HAV7|GRPE1_HUMAN	1.0000	GrpE protein homolog 1, mitochondrial OS=Homo sapiens GN=GRPEL1 PE=1 SV=2	14.7	4	0.03	DLLEVADVLEK+EPGTVALVSK+TLRPALVGVVK
155	sp|Q9H3U1-2|UN45A_HUMAN sp|Q9H3U1|UN45A_HUMAN	1.0000	Isoform of Q9H3U1, Isoform 2 of Protein unc-45 homolog A OS=Homo sapiens GN=UNC45A;Protein unc-45 homolog A OS=Homo sapiens GN=UNC45A PE=1 SV=1	5.0	4	0.04	ALIPLALEGTDVGQTK+DNALTLLIK+LDQAVLDLQR+TVATLSILGTR
152	sp|Q9H000-2|MKRN2_HUMAN sp|Q9H000|MKRN2_HUMAN tr|C9J494|C9J494_HUMAN	1.0000	Isoform of Q9H000, Isoform 2 of Probable E3 ubiquitin-protein ligase makorin-2 OS=Homo sapiens GN=MKRN2;Probable E3 ubiquitin-protein ligase makorin-2 OS=Homo sapiens GN=MKRN2 PE=1 SV=2;Isoform of Q9H000, Probable E3 ubiquitin-protein ligase makorin-2 OS=Homo sapiens GN=MKRN2 PE=1 SV=1	7.5	4	0.04	LQVLHPFDPEQR+LWDFIENR+NELIEAFK
16	sp|O43808|PM34_HUMAN tr|B0QYW5|B0QYW5_HUMAN tr|F6RTR7|F6RTR7_HUMAN tr|F8WE74|F8WE74_HUMAN	1.0000	Peroxisomal membrane protein PMP34 OS=Homo sapiens GN=SLC25A17 PE=1 SV=1;Isoform of O43808, Peroxisomal membrane protein PMP34 OS=Homo sapiens GN=SLC25A17 PE=1 SV=1;Isoform of O43808, Peroxisomal membrane protein PMP34 OS=Homo sapiens GN=SLC25A17 PE=1 SV=1;Isoform of O43808, Peroxisomal membrane protein PMP34 OS=Homo sapiens GN=SLC25A17 PE=1 SV=1	18.7	4	0.04	AIATTVTYPLQTVQSILR+LSSLDVFIIGAVAK+NEDIVPTNYK
142	sp|Q9BQT8-2|ODC_HUMAN sp|Q9BQT8|ODC_HUMAN tr|A0A087WY12|A0A087WY12_HUMAN	1.0000	Isoform of Q9BQT8, Isoform 2 of Mitochondrial 2-oxodicarboxylate carrier OS=Homo sapiens GN=SLC25A21;Mitochondrial 2-oxodicarboxylate carrier OS=Homo sapiens GN=SLC25A21 PE=1 SV=1;Isoform of Q9BQT8, Mitochondrial 2-oxodicarboxylate carrier OS=Homo sapiens GN=SLC25A21 PE=1 SV=1	19.7	4	0.04	DPILEFWR+GILPPILAETPK+IQGPQPVPGEIK+NTFAEQPSTVGYAR
111	sp|Q8IUW5|RELL1_HUMAN	1.0000	RELT-like protein 1 OS=Homo sapiens GN=RELL1 PE=1 SV=1	11.8	4	0.04	QGEVTVLSVGR+SLMSVSGAETVNGEVPATPVK
110	sp|Q86YV9|HPS6_HUMAN	1.0000	Hermansky-Pudlak syndrome 6 protein OS=Homo sapiens GN=HPS6 PE=1 SV=1	5.5	4	0.05	ALDAGLALGPSSPLLR+LLSDLSAFGGAAR+TLEPSGEASTSLGR
106	sp|Q86X29-2|LSR_HUMAN sp|Q86X29-3|LSR_HUMAN sp|Q86X29-4|LSR_HUMAN sp|Q86X29-5|LSR_HUMAN sp|Q86X29-6|LSR_HUMAN sp|Q86X29|LSR_HUMAN tr|S4R3V8|S4R3V8_HUMAN	1.0000	Isoform of Q86X29, Isoform 2 of Lipolysis-stimulated lipoprotein receptor OS=Homo sapiens GN=LSR;Isoform of Q86X29, Isoform 3 of Lipolysis-stimulated lipoprotein receptor OS=Homo sapiens GN=LSR;Isoform of Q86X29, Isoform 4 of Lipolysis-stimulated lipoprotein receptor OS=Homo sapiens GN=LSR;Isoform of Q86X29, Isoform 5 of Lipolysis-stimulated lipoprotein receptor OS=Homo sapiens GN=LSR;Isoform of …	12.0	4	0.04	EEEEEAYYPPAPPPYSETDSQASR+ELANFDPSRPGPPSGR+SVDALDDLTPPSTAESGSR
819a	sp|Q9H6F5|CCD86_HUMAN	0.9998	Coiled-coil domain-containing protein 86 OS=Homo sapiens GN=CCDC86 PE=1 SV=1	11.1	4	0.04	LGGLRPESPESLTSVSR+LQQGAGLESPQGQPEPGAASPQR
314b	sp|Q9Y277-2|VDAC3_HUMAN sp|Q9Y277|VDAC3_HUMAN	0.9998	Isoform of Q9Y277, Isoform 2 of Voltage-dependent anion-selective channel protein 3 OS=Homo sapiens GN=VDAC3;Voltage-dependent anion-selective channel protein 3 OS=Homo sapiens GN=VDAC3 PE=1 SV=1	8.1	4	0.03	LTLDTIFVPNTGK+LTLSALIDGK
274e	sp|Q9NQH7-2|XPP3_HUMAN sp|Q9NQH7-4|XPP3_HUMAN sp|Q9NQH7|XPP3_HUMAN	0.9997	Isoform of Q9NQH7, Isoform 2 of Probable Xaa-Pro aminopeptidase 3 OS=Homo sapiens GN=XPNPEP3;Isoform of Q9NQH7, Isoform 4 of Probable Xaa-Pro aminopeptidase 3 OS=Homo sapiens GN=XPNPEP3;Probable Xaa-Pro aminopeptidase 3 OS=Homo sapiens GN=XPNPEP3 PE=1 SV=1	4.2	4	0.03	AILFVPR+APVEEAFLYAK
282c	sp|P04439|1A03_HUMAN sp|P13746-2|1A11_HUMAN sp|P13746|1A11_HUMAN sp|P16188|1A30_HUMAN tr|Q5SRN5|Q5SRN5_HUMAN tr|Q5SRN7|Q5SRN7_HUMAN	0.9903	Isoform of P01891, HLA class I histocompatibility antigen, A-3 alpha chain OS=Homo sapiens GN=HLA-A PE=1 SV=2;Isoform of P01891, Isoform 2 of HLA class I histocompatibility antigen, A-11 alpha chain OS=Homo sapiens GN=HLA-A;Isoform of P01891, HLA class I histocompatibility antigen, A-11 alpha chain OS=Homo sapiens GN=HLA-A PE=1 SV=1;Isoform of P01891, HLA class I histocompatibility antigen, A-30 …	12.1	4	0.03	DYIALNEDLR+FIAVGYVDDTQFVR+VDLGTLR+WAAVVVPSGEEQR
354b	sp|Q7Z406-2|MYH14_HUMAN sp|Q7Z406-6|MYH14_HUMAN sp|Q7Z406|MYH14_HUMAN	0.9601	Isoform of Q7Z406, Isoform 2 of Myosin-14 OS=Homo sapiens GN=MYH14;Isoform of Q7Z406, Isoform 6 of Myosin-14 OS=Homo sapiens GN=MYH14;Myosin-14 OS=Homo sapiens GN=MYH14 PE=1 SV=2	2.8	4	0.02	ALRAELEALLSSK+EQADFAIEALAK+HEVPPHVYAVTEGAYR+QLLQANPILEAFGNAK+YEILTPNAIPK
1186	sp|Q02928-2|CP4AB_HUMAN sp|Q02928|CP4AB_HUMAN tr|A0A0C4DFV7|A0A0C4DFV7_HUMAN tr|E7EVL8|E7EVL8_HUMAN tr|V9GY41|V9GY41_HUMAN tr|V9GYC6|V9GYC6_HUMAN tr|V9GYK4|V9GYK4_HUMAN tr|V9GYQ2|V9GYQ2_HUMAN tr|V9GZ77|V9GZ77_HUMAN	0.9596	Isoform of Q02928, Isoform 2 of Cytochrome P450 4A11 OS=Homo sapiens GN=CYP4A11;Cytochrome P450 4A11 OS=Homo sapiens GN=CYP4A11 PE=1 SV=1;Isoform of Q02928, Cytochrome P450 4A11 OS=Homo sapiens GN=CYP4A11 PE=1 SV=1;Isoform of Q02928, Cytochrome P450 4A11 OS=Homo sapiens GN=CYP4A11 PE=1 SV=2;Isoform of Q02928, Cytochrome P450 4A11 OS=Homo sapiens GN=CYP4A11 PE=1 SV=1;Isoform of Q02928, Cytochrome …	10.7	4	0.01	LLGDVSGILQAASLLILLLLLIK
98	sp|Q6P1L8|RM14_HUMAN	1.0000	39S ribosomal protein L14, mitochondrial OS=Homo sapiens GN=MRPL14 PE=1 SV=1	18.6	3	0.03	TPIPTSLR+VGDQILLAIK+VLAIAQNFV
92	sp|Q5SZK8-2|FREM2_HUMAN sp|Q5SZK8|FREM2_HUMAN	1.0000	Isoform of Q5SZK8, Isoform 2 of FRAS1-related extracellular matrix protein 2 OS=Homo sapiens GN=FREM2;FRAS1-related extracellular matrix protein 2 OS=Homo sapiens GN=FREM2 PE=1 SV=2	1.6	3	0.03	VGILSGLGALPR+VPGVVGAEPFSAK+VVILDDLGQPALEGIEK
10	sp|O14828-2|SCAM3_HUMAN sp|O14828|SCAM3_HUMAN	1.0000	Isoform of O14828, Isoform 2 of Secretory carrier-associated membrane protein 3 OS=Homo sapiens GN=SCAMP3;Secretory carrier-associated membrane protein 3 OS=Homo sapiens GN=SCAMP3 PE=1 SV=3	10.0	3	0.02	AQQEFAAGVFSNPAVR+TAAANAAAGAAENAFR
88	sp|Q15370-2|ELOB_HUMAN sp|Q15370|ELOB_HUMAN tr|A0A0B4J296|A0A0B4J296_HUMAN tr|B8ZZU8|B8ZZU8_HUMAN tr|I3L0M9|I3L0M9_HUMAN	1.0000	Isoform of Q15370, Isoform 2 of Transcription elongation factor B polypeptide 2 OS=Homo sapiens GN=TCEB2;Transcription elongation factor B polypeptide 2 OS=Homo sapiens GN=TCEB2 PE=1 SV=1;Isoform of Q15370, Transcription elongation factor B polypeptide 2 OS=Homo sapiens GN=TCEB2 PE=1 SV=1;Isoform of Q15370, Transcription elongation factor B (SIII), polypeptide 2 (18kDa, elongin B), isoform CRA_b …	36.4	3	0.03	ESSTVFELK+IVEGILK+TTIFTDAK
87	sp|Q15120-2|PDK3_HUMAN sp|Q15120|PDK3_HUMAN	1.0000	Isoform of Q15120, Isoform 2 of [Pyruvate dehydrogenase (acetyl-transferring)] kinase isozyme 3, mitochondrial OS=Homo sapiens GN=PDK3;[Pyruvate dehydrogenase (acetyl-transferring)] kinase isozyme 3, mitochondrial OS=Homo sapiens GN=PDK3 PE=1 SV=1	10.3	3	0.03	AAPLAGFGYGLPISR+ISDLGGGVPLR+LYSMEGVGTDAVIYLK
86	sp|Q15084-2|PDIA6_HUMAN sp|Q15084-3|PDIA6_HUMAN sp|Q15084-4|PDIA6_HUMAN sp|Q15084-5|PDIA6_HUMAN sp|Q15084|PDIA6_HUMAN	1.0000	Isoform of Q15084, Isoform 2 of Protein disulfide-isomerase A6 OS=Homo sapiens GN=PDIA6;Isoform of Q15084, Isoform 3 of Protein disulfide-isomerase A6 OS=Homo sapiens GN=PDIA6;Isoform of Q15084, Isoform 4 of Protein disulfide-isomerase A6 OS=Homo sapiens GN=PDIA6;Isoform of Q15084, Isoform 5 of Protein disulfide-isomerase A6 OS=Homo sapiens GN=PDIA6;Protein disulfide-isomerase A6 OS=Homo sapiens …	10.5	3	0.03	GSTAPVGGGAFPTIVER+LAAVDATVNQVLASR+TGEAIVDAALSALR
85	sp|Q14999-2|CUL7_HUMAN sp|Q14999|CUL7_HUMAN	1.0000	Isoform of Q14999, Isoform 2 of Cullin-7 OS=Homo sapiens GN=CUL7;Cullin-7 OS=Homo sapiens GN=CUL7 PE=1 SV=2	2.0	3	0.03	ILLDLEQALSSEGTQENK+VILLENLTR+VLFSLVK
84	sp|Q14739|LBR_HUMAN	1.0000	Lamin-B receptor OS=Homo sapiens GN=LBR PE=1 SV=2	4.9	3	0.03	NDLSPASSGNAVYDFFIGR+VVEGTPLIDGR
747a	sp|Q9Y4R8|TELO2_HUMAN	1.0000	Telomere length regulation protein TEL2 homolog OS=Homo sapiens GN=TELO2 PE=1 SV=2	3.6	3	0.03	ALEGLVYR+QQTQPGFILLR+VVALPDHLGNR
744a	sp|Q9Y3D0|MIP18_HUMAN tr|H3BNV7|H3BNV7_HUMAN	1.0000	Mitotic spindle-associated MMXD complex subunit MIP18 OS=Homo sapiens GN=FAM96B PE=1 SV=1;Isoform of Q9Y3D0, Mitotic spindle-associated MMXD complex subunit MIP18 (Fragment) OS=Homo sapiens GN=FAM96B PE=1 SV=1	18.0	3	0.03	EIFDLIR+SGERPVTAGEEDEQVPDSIDAR
83	sp|Q14258|TRI25_HUMAN	1.0000	E3 ubiquitin/ISG15 ligase TRIM25 OS=Homo sapiens GN=TRIM25 PE=1 SV=2	5.1	3	0.03	FDTIYQILLK+LPTFGAPEQLVDLK+VLETFLAK
735a	sp|Q9UPY3-2|DICER_HUMAN sp|Q9UPY3|DICER_HUMAN	1.0000	Isoform of Q9UPY3, Isoform 2 of Endoribonuclease Dicer OS=Homo sapiens GN=DICER1;Endoribonuclease Dicer OS=Homo sapiens GN=DICER1 PE=1 SV=3	2.0	3	0.03	FYVADVYTDLTPLSK+LEDYQDAVIIPR+LEMLGDSFLK
727a	sp|Q9UKM7|MA1B1_HUMAN	1.0000	Endoplasmic reticulum mannosyl-oligosaccharide 1,2-alpha-mannosidase OS=Homo sapiens GN=MAN1B1 PE=1 SV=2	7.2	3	0.03	DVDVNLFESTIR+IPYSDVNIGTGVAHPPR+VPSGGYSSINNVQDPQKPEPR
720a	sp|Q9UHG0|DCDC2_HUMAN	1.0000	Doublecortin domain-containing protein 2 OS=Homo sapiens GN=DCDC2 PE=1 SV=2	10.1	3	0.03	EVTGGVQAPFGAVR+LDQIQSGGNYVAGGQEAFK+NSQETIPNSDEGIFK
81	sp|Q13444-10|ADA15_HUMAN sp|Q13444-11|ADA15_HUMAN sp|Q13444-12|ADA15_HUMAN sp|Q13444-2|ADA15_HUMAN sp|Q13444-3|ADA15_HUMAN sp|Q13444-4|ADA15_HUMAN sp|Q13444-5|ADA15_HUMAN sp|Q13444-6|ADA15_HUMAN sp|Q13444-7|ADA15_HUMAN sp|Q13444-8|ADA15_HUMAN sp|Q13444-9|ADA15_HUMAN sp|Q13444|ADA15_HUMAN	1.0000	Isoform of Q13444, Isoform 10 of Disintegrin and metalloproteinase domain-containing protein 15 OS=Homo sapiens GN=ADAM15;Isoform of Q13444, Isoform 11 of Disintegrin and metalloproteinase domain-containing protein 15 OS=Homo sapiens GN=ADAM15;Isoform of Q13444, Isoform 12 of Disintegrin and metalloproteinase domain-containing protein 15 OS=Homo sapiens GN=ADAM15;Isoform of Q13444, Isoform 2 of D…	5.4	3	0.03	EPLEPQVLQDDLPISLK+VLQTSLPEPLR
715a	sp|Q9UBM7|DHCR7_HUMAN	1.0000	7-dehydrocholesterol reductase OS=Homo sapiens GN=DHCR7 PE=1 SV=1	6.9	3	0.03	FLPGYVGGIQEGAVTPAGVVNK+LLVSGFWGVAR
80	sp|Q13232|NDK3_HUMAN tr|H3BPR2|H3BPR2_HUMAN	1.0000	Nucleoside diphosphate kinase 3 OS=Homo sapiens GN=NME3 PE=1 SV=2;Isoform of Q13232, Nucleoside diphosphate kinase OS=Homo sapiens GN=NME3 PE=1 SV=1	28.2	3	0.03	ALIGATNPADAPPGTIR+EIALWFR
703a	sp|Q9NZL4-3|HPBP1_HUMAN sp|Q9NZL4|HPBP1_HUMAN	1.0000	Isoform of Q9NZL4, Isoform 3 of Hsp70-binding protein 1 OS=Homo sapiens GN=HSPBP1;Hsp70-binding protein 1 OS=Homo sapiens GN=HSPBP1 PE=1 SV=1	11.9	3	0.03	EQEAGLLQFLR+VLSQPMPPTAGEAEQAADQQER+YLEAGAAGLR
79	sp|Q13049|TRI32_HUMAN	1.0000	E3 ubiquitin-protein ligase TRIM32 OS=Homo sapiens GN=TRIM32 PE=1 SV=2	5.5	3	0.03	ELTLQDVELLK+FFTGSLAEVEK+VGHVGPLQIGQAVK
699a	sp|Q9NXW2-2|DJB12_HUMAN sp|Q9NXW2|DJB12_HUMAN tr|J3KPS0|J3KPS0_HUMAN	1.0000	Isoform of Q9NXW2, Isoform 2 of DnaJ homolog subfamily B member 12 OS=Homo sapiens GN=DNAJB12;DnaJ homolog subfamily B member 12 OS=Homo sapiens GN=DNAJB12 PE=1 SV=4;Isoform of Q9NXW2, DnaJ (Hsp40) homolog, subfamily B, member 12, isoform CRA_c OS=Homo sapiens GN=DNAJB12 PE=1 SV=1	9.3	3	0.03	AIGTAYAVLSNPEK+DYYEILGVSR+GYTAEQVAAVK
697a	sp|Q9NX63|MIC19_HUMAN tr|C9JRZ6|C9JRZ6_HUMAN tr|F8WAR4|F8WAR4_HUMAN	1.0000	MICOS complex subunit MIC19 OS=Homo sapiens GN=CHCHD3 PE=1 SV=1;Isoform of Q9NX63, MICOS complex subunit OS=Homo sapiens GN=CHCHD3 PE=1 SV=1;Isoform of Q9NX63, MICOS complex subunit OS=Homo sapiens GN=CHCHD3 PE=1 SV=1	18.1	3	0.03	VAEELALEQAK+VTFEADENENITVVK+YSGAYGASVSDEELK
680a	sp|Q9H6A9|PCX3_HUMAN	1.0000	Pecanex-like protein 3 OS=Homo sapiens GN=PCNXL3 PE=1 SV=2	2.0	3	0.03	GELQEEGAVGGAAEETGR+LALLALLDR+SAILSNTPSLLALR
674a	sp|Q9H019-3|MFR1L_HUMAN sp|Q9H019|MFR1L_HUMAN tr|E9PLD2|E9PLD2_HUMAN	1.0000	Isoform of Q9H019, Isoform 3 of Mitochondrial fission regulator 1-like OS=Homo sapiens GN=MTFR1L;Mitochondrial fission regulator 1-like OS=Homo sapiens GN=MTFR1L PE=1 SV=2;Isoform of Q9H019, Mitochondrial fission regulator 1-like OS=Homo sapiens GN=MTFR1L PE=1 SV=1	19.0	3	0.03	ASSFADMMGILK+EEDPAVLISEVLR+TTELQDELSHLR
673a	sp|Q9GZS3|WDR61_HUMAN tr|H0YMF9|H0YMF9_HUMAN tr|H0YN81|H0YN81_HUMAN	1.0000	WD repeat-containing protein 61 OS=Homo sapiens GN=WDR61 PE=1 SV=1;Isoform of Q9GZS3, WD repeat-containing protein 61 OS=Homo sapiens GN=WDR61 PE=1 SV=1;Isoform of Q9GZS3, WD repeat-containing protein 61 (Fragment) OS=Homo sapiens GN=WDR61 PE=1 SV=1	20.1	3	0.03	ENSETVVTGSLDDLVK+FILSIAYSPDGK+VNIFGVESGK
76	sp|Q07065|CKAP4_HUMAN	1.0000	Cytoskeleton-associated protein 4 OS=Homo sapiens GN=CKAP4 PE=1 SV=2	7.6	3	0.03	SINDNIAIFTEVQK+SVGELPSTVESLQK+VQEQVHTLLSQDQAQAAR
663a	sp|Q9BVV7|TIM21_HUMAN	1.0000	Mitochondrial import inner membrane translocase subunit Tim21 OS=Homo sapiens GN=TIMM21 PE=1 SV=1	12.1	3	0.03	FYIEGSEPGK+QGTVYAQVK+YIFVEIESYPR
662a	sp|Q9BV38|WDR18_HUMAN tr|A0A0A0MQU0|A0A0A0MQU0_HUMAN tr|K7EIR0|K7EIR0_HUMAN tr|U3KQC1|U3KQC1_HUMAN	1.0000	WD repeat-containing protein 18 OS=Homo sapiens GN=WDR18 PE=1 SV=2;Isoform of Q9BV38, WD repeat-containing protein 18 (Fragment) OS=Homo sapiens GN=WDR18 PE=1 SV=1;Isoform of Q9BV38, WD repeat-containing protein 18 OS=Homo sapiens GN=WDR18 PE=1 SV=1;Isoform of Q9BV38, WD repeat-containing protein 18 (Fragment) OS=Homo sapiens GN=WDR18 PE=1 SV=1	7.1	3	0.03	DLFDFSTR+VATSSLDQTVK+VTELEDEVR
660a	sp|Q9BUJ2-2|HNRL1_HUMAN sp|Q9BUJ2|HNRL1_HUMAN	1.0000	Isoform of Q9BUJ2, Isoform 2 of Heterogeneous nuclear ribonucleoprotein U-like protein 1 OS=Homo sapiens GN=HNRNPUL1;Heterogeneous nuclear ribonucleoprotein U-like protein 1 OS=Homo sapiens GN=HNRNPUL1 PE=1 SV=2	3.6	3	0.02	LQAALEAEEPDDER+NYILDQTNVYGSAQR
75	sp|Q04656-2|ATP7A_HUMAN sp|Q04656-3|ATP7A_HUMAN sp|Q04656-5|ATP7A_HUMAN sp|Q04656|ATP7A_HUMAN	1.0000	Isoform of Q04656, Isoform 1 of Copper-transporting ATPase 1 OS=Homo sapiens GN=ATP7A;Isoform of Q04656, Isoform 2 of Copper-transporting ATPase 1 OS=Homo sapiens GN=ATP7A;Isoform of Q04656, Isoform 5 of Copper-transporting ATPase 1 OS=Homo sapiens GN=ATP7A;Copper-transporting ATPase 1 OS=Homo sapiens GN=ATP7A PE=1 SV=3	3.0	3	0.03	AIEAVSPGLYR+ELVPELSLDTGTLEK+TVAVTIIPSIVNANQIK
659a	sp|Q9BU76-3|MMTA2_HUMAN sp|Q9BU76-4|MMTA2_HUMAN sp|Q9BU76|MMTA2_HUMAN	1.0000	Isoform of Q9BU76, Isoform 3 of Multiple myeloma tumor-associated protein 2 OS=Homo sapiens GN=MMTAG2;Isoform of Q9BU76, Isoform 4 of Multiple myeloma tumor-associated protein 2 OS=Homo sapiens GN=MMTAG2;Multiple myeloma tumor-associated protein 2 OS=Homo sapiens GN=MMTAG2 PE=1 SV=1	25.2	3	0.03	ENYLGNSLMAPVGR+GGQDQFNWEDVK+LLGLGSASGSVGR
653a	sp|Q99714-2|HCD2_HUMAN sp|Q99714|HCD2_HUMAN	1.0000	Isoform of Q99714, Isoform 2 of 3-hydroxyacyl-CoA dehydrogenase type-2 OS=Homo sapiens GN=HSD17B10;3-hydroxyacyl-CoA dehydrogenase type-2 OS=Homo sapiens GN=HSD17B10 PE=1 SV=3	13.9	3	0.03	GGIVGMTLPIAR+LVGQGASAVLLDLPNSGGEAQAK
650a	sp|Q99650|OSMR_HUMAN	1.0000	Oncostatin-M-specific receptor subunit beta OS=Homo sapiens GN=OSMR PE=1 SV=1	4.2	3	0.04	APSMLGLMTSPENVLK+LPLTPVSLK+QPSQSYTLFESFSGEK
641a	sp|Q96RT8-2|GCP5_HUMAN sp|Q96RT8|GCP5_HUMAN tr|A0A087X1Z1|A0A087X1Z1_HUMAN tr|A0A0G2JPW5|A0A0G2JPW5_HUMAN tr|A0A0G2JQX1|A0A0G2JQX1_HUMAN tr|A0A0G2JSA7|A0A0G2JSA7_HUMAN	1.0000	Isoform of Q96RT8, Isoform 2 of Gamma-tubulin complex component 5 OS=Homo sapiens GN=TUBGCP5;Gamma-tubulin complex component 5 OS=Homo sapiens GN=TUBGCP5 PE=1 SV=1;Isoform of Q96RT8, Gamma-tubulin complex component 5 OS=Homo sapiens GN=TUBGCP5 PE=1 SV=1;Isoform of Q96RT8, Gamma-tubulin complex component 5 OS=Homo sapiens GN=TUBGCP5 PE=1 SV=1;Isoform of Q96RT8, Gamma-tubulin complex component 5 OS…	4.9	3	0.03	ETLWLLSGVK+KSLYTLFLESVQSR+LSISFENVDTAK+LTEEFLNAPLPSIK
73	sp|Q00839-2|HNRPU_HUMAN sp|Q00839|HNRPU_HUMAN	1.0000	Isoform of Q00839, Isoform Short of Heterogeneous nuclear ribonucleoprotein U OS=Homo sapiens GN=HNRNPU;Heterogeneous nuclear ribonucleoprotein U OS=Homo sapiens GN=HNRNPU PE=1 SV=6	5.1	3	0.03	FIEIAARK+NFILDQTNVSAAAQR+SSGPTSLFAVTVAPPGAR
635a	sp|Q96JX3|SRAC1_HUMAN	1.0000	Protein SERAC1 OS=Homo sapiens GN=SERAC1 PE=1 SV=1	4.9	3	0.03	IEANGGLQLLQR+LAEYSVNIR+TLQDDFLEFAK
71	sp|P78552|I13R1_HUMAN	1.0000	Interleukin-13 receptor subunit alpha-1 OS=Homo sapiens GN=IL13RA1 PE=1 SV=1	5.9	3	0.03	EETDSVVLIENLK+IIIFPPIPDPGK
623a	sp|Q96CU9-3|FXRD1_HUMAN sp|Q96CU9|FXRD1_HUMAN	1.0000	Isoform of Q96CU9, Isoform 3 of FAD-dependent oxidoreductase domain-containing protein 1 OS=Homo sapiens GN=FOXRED1;FAD-dependent oxidoreductase domain-containing protein 1 OS=Homo sapiens GN=FOXRED1 PE=1 SV=2	3.8	3	0.03	VPAFETLK+VSLMSPDQLR
70	sp|P62851|RS25_HUMAN	1.0000	40S ribosomal protein S25 OS=Homo sapiens GN=RPS25 PE=1 SV=1	22.4	3	0.03	AALQELLSK+LITPAVVSER+LNNLVLFDK
613a	sp|Q92945|FUBP2_HUMAN tr|A0A087WTP3|A0A087WTP3_HUMAN	1.0000	Far upstream element-binding protein 2 OS=Homo sapiens GN=KHSRP PE=1 SV=4;Isoform of Q92945, Far upstream element-binding protein 2 OS=Homo sapiens GN=KHSRP PE=1 SV=1	5.3	3	0.03	AINQQTGAFVEISR+IGGGIDVPVPR+VQISPDSGGLPER
603a	sp|Q8N5N7|RM50_HUMAN	1.0000	39S ribosomal protein L50, mitochondrial OS=Homo sapiens GN=MRPL50 PE=1 SV=2	15.2	3	0.03	AYTPPEDLQSR+DVLDFYNVPIQDR
593a	sp|Q8IX01-3|SUGP2_HUMAN sp|Q8IX01-4|SUGP2_HUMAN sp|Q8IX01|SUGP2_HUMAN tr|M0R2Z9|M0R2Z9_HUMAN tr|M0R3F6|M0R3F6_HUMAN	1.0000	Isoform of Q8IX01, Isoform 3 of SURP and G-patch domain-containing protein 2 OS=Homo sapiens GN=SUGP2;Isoform of Q8IX01, Isoform 4 of SURP and G-patch domain-containing protein 2 OS=Homo sapiens GN=SUGP2;SURP and G-patch domain-containing protein 2 OS=Homo sapiens GN=SUGP2 PE=1 SV=2;Isoform of Q8IX01, SURP and G-patch domain-containing protein 2 OS=Homo sapiens GN=SUGP2 PE=1 SV=1;Isoform of Q8IX0…	4.0	3	0.03	ALNIVDQEGSLLGK+FGIEIIK+SSNPSISDDSYFR
592a	sp|Q8IV08|PLD3_HUMAN	1.0000	Phospholipase D3 OS=Homo sapiens GN=PLD3 PE=1 SV=1	5.9	3	0.03	AFLLSLAALR+ALLNVVDNAR+SQLEAIFLR
591a	sp|Q8IUR0|TPPC5_HUMAN	1.0000	Trafficking protein particle complex subunit 5 OS=Homo sapiens GN=TRAPPC5 PE=1 SV=1	15.4	3	0.03	EPLINTYISVPK+FEEAVIAR+VLGALLFVK
589a	sp|Q8IUF1|CBWD2_HUMAN sp|Q9BRT8-2|CBWD1_HUMAN sp|Q9BRT8-3|CBWD1_HUMAN sp|Q9BRT8|CBWD1_HUMAN tr|A0A087X140|A0A087X140_HUMAN tr|C9J3G2|C9J3G2_HUMAN	1.0000	COBW domain-containing protein 2 OS=Homo sapiens GN=CBWD2 PE=1 SV=1;Isoform of Q9BRT8, Isoform 2 of COBW domain-containing protein 1 OS=Homo sapiens GN=CBWD1;Isoform of Q9BRT8, Isoform 3 of COBW domain-containing protein 1 OS=Homo sapiens GN=CBWD1;COBW domain-containing protein 1 OS=Homo sapiens GN=CBWD1 PE=1 SV=1;Isoform of Q9BRT8, COBW domain-containing protein 1 OS=Homo sapiens GN=CBWD1 PE=1 S…	11.8	3	0.03	QLFIATVTETEK+SINGLGQILETQR+VAVILNEFGEGSALEK
587a	sp|Q86VP6|CAND1_HUMAN	1.0000	Cullin-associated NEDD8-dissociated protein 1 OS=Homo sapiens GN=CAND1 PE=1 SV=2	3.3	3	0.03	ITSEALLVTQQLVK+LTLIDPETLLPR+SVILEAFSSPSEEVK
586a	sp|Q86VM9|ZCH18_HUMAN tr|E7ERS3|E7ERS3_HUMAN	1.0000	Zinc finger CCCH domain-containing protein 18 OS=Homo sapiens GN=ZC3H18 PE=1 SV=2;Isoform of Q86VM9, Zinc finger CCCH domain-containing protein 18 OS=Homo sapiens GN=ZC3H18 PE=1 SV=1	5.7	3	0.03	DTVLEPYADPYYDYEIER+KEAATTGPQVK+SSQQPSTPQQAPPGQPQQGTFVAHK
568a	sp|Q6NZ67|MZT2B_HUMAN sp|Q6P582|MZT2A_HUMAN tr|B8ZZ87|B8ZZ87_HUMAN tr|H7C173|H7C173_HUMAN tr|H7C202|H7C202_HUMAN	1.0000	Mitotic-spindle organizing protein 2B OS=Homo sapiens GN=MZT2B PE=1 SV=1;Mitotic-spindle organizing protein 2A OS=Homo sapiens GN=MZT2A PE=1 SV=2;Isoform of Q6NZ67, Mitotic-spindle organizing protein 2B OS=Homo sapiens GN=MZT2B PE=1 SV=1;Isoform of Q6NZ67, Mitotic-spindle organizing protein 2B (Fragment) OS=Homo sapiens GN=MZT2B PE=1 SV=1;Isoform of Q6P582, Mitotic-spindle organizing protein 2A (…	23.8	3	0.03	ILVDLLK+LASEPQDPAAVSLPTSSVPETR
567a	sp|Q6NXE6-2|ARMC6_HUMAN sp|Q6NXE6|ARMC6_HUMAN tr|F5GWV0|F5GWV0_HUMAN tr|F5H052|F5H052_HUMAN tr|F5H2K4|F5H2K4_HUMAN tr|F5H2X2|F5H2X2_HUMAN tr|F5H3X1|F5H3X1_HUMAN tr|F5H4P3|F5H4P3_HUMAN	1.0000	Isoform of Q6NXE6, Isoform 2 of Armadillo repeat-containing protein 6 OS=Homo sapiens GN=ARMC6;Armadillo repeat-containing protein 6 OS=Homo sapiens GN=ARMC6 PE=1 SV=2;Isoform of Q6NXE6, Armadillo repeat-containing protein 6 (Fragment) OS=Homo sapiens GN=ARMC6 PE=1 SV=7;Isoform of Q6NXE6, Armadillo repeat-containing protein 6 (Fragment) OS=Homo sapiens GN=ARMC6 PE=1 SV=1;Isoform of Q6NXE6, Armadi…	42.7	3	0.03	EAVEQFESQGVDLSNIVK+ENIEEFAMGPEEAVK+IAQETFDAAVR
553a	sp|Q5JTV8-3|TOIP1_HUMAN tr|J3KN66|J3KN66_HUMAN	1.0000	Isoform of Q5JTV8, Isoform 3 of Torsin-1A-interacting protein 1 OS=Homo sapiens GN=TOR1AIP1;Isoform of Q5JTV8, Torsin-1A-interacting protein 1 OS=Homo sapiens GN=TOR1AIP1 PE=1 SV=1	8.9	3	0.03	SIQEAPAVSEDLVIR+SQPAILLLTAAR+VNFSEEGETEEDDQDSSHSSVTTVK
63	sp|P52907|CAZA1_HUMAN	1.0000	F-actin-capping protein subunit alpha-1 OS=Homo sapiens GN=CAPZA1 PE=1 SV=3	12.6	3	0.03	DVQDSLTVSNEAQTAK+IEGYEDQVLITEHGDLGNSR
544a	sp|Q16763|UBE2S_HUMAN	1.0000	Ubiquitin-conjugating enzyme E2 S OS=Homo sapiens GN=UBE2S PE=1 SV=2	24.3	3	0.03	ALASGTEASSTDPGAPGGPGGAEGPMAK+EVTTLTADPPDGIK+LLLENYEEYAAR
541a	sp|Q16186|ADRM1_HUMAN	1.0000	Proteasomal ubiquitin receptor ADRM1 OS=Homo sapiens GN=ADRM1 PE=1 SV=2	6.1	3	0.03	LFFWMQEPK+SQSAAVTPSSTTSSTR
532a	sp|Q15054-2|DPOD3_HUMAN sp|Q15054-3|DPOD3_HUMAN sp|Q15054|DPOD3_HUMAN	1.0000	Isoform of Q15054, Isoform 2 of DNA polymerase delta subunit 3 OS=Homo sapiens GN=POLD3;Isoform of Q15054, Isoform 3 of DNA polymerase delta subunit 3 OS=Homo sapiens GN=POLD3;DNA polymerase delta subunit 3 OS=Homo sapiens GN=POLD3 PE=1 SV=2	7.5	3	0.03	DSGPLFNTDYDILK+IVEQPTVSVTEPK
531a	sp|Q15046-2|SYK_HUMAN sp|Q15046|SYK_HUMAN	1.0000	Isoform of Q15046, Isoform Mitochondrial of Lysine--tRNA ligase OS=Homo sapiens GN=KARS;Lysine--tRNA ligase OS=Homo sapiens GN=KARS PE=1 SV=3	5.2	3	0.03	LIFYDLR+LPETNLFETEETR+YLDLILNDFVR
7	sp|O14545|TRAD1_HUMAN	1.0000	TRAF-type zinc finger domain-containing protein 1 OS=Homo sapiens GN=TRAFD1 PE=1 SV=1	4.6	3	0.03	ALPSLNTGSSSPR+LDSQPQETSPELPR
528a	sp|Q14571|ITPR2_HUMAN	1.0000	Inositol 1,4,5-trisphosphate receptor type 2 OS=Homo sapiens GN=ITPR2 PE=1 SV=2	1.5	3	0.03	EAFAIVSVPLSEVR+GGEEPIEESNILSPVQDGTK+NLDWFPR
516a	sp|Q13873|BMPR2_HUMAN	1.0000	Bone morphogenetic protein receptor type-2 OS=Homo sapiens GN=BMPR2 PE=1 SV=2	4.0	3	0.03	DPYQQDLGIGESR+LLELIGR+LNINSSPDEHEPLLR+VFSFANR
513a	sp|Q13724-2|MOGS_HUMAN sp|Q13724|MOGS_HUMAN	1.0000	Isoform of Q13724, Isoform 2 of Mannosyl-oligosaccharide glucosidase OS=Homo sapiens GN=MOGS;Mannosyl-oligosaccharide glucosidase OS=Homo sapiens GN=MOGS PE=1 SV=5	7.5	3	0.04	EVLLPEVGAK+FTLLPPTSPGDTAPK+LGPLLDILADSR+VDPALFPPVPLFTAVPSR
507a	sp|Q13310-2|PABP4_HUMAN sp|Q13310-3|PABP4_HUMAN sp|Q13310|PABP4_HUMAN tr|B1ANR0|B1ANR0_HUMAN	1.0000	Isoform of Q13310, Isoform 2 of Polyadenylate-binding protein 4 OS=Homo sapiens GN=PABPC4;Isoform of Q13310, Isoform 3 of Polyadenylate-binding protein 4 OS=Homo sapiens GN=PABPC4;Polyadenylate-binding protein 4 OS=Homo sapiens GN=PABPC4 PE=1 SV=1;Isoform of Q13310, Polyadenylate-binding protein OS=Homo sapiens GN=PABPC4 PE=1 SV=1	6.2	3	0.03	NFGEEVDDESLK+SLGYAYVNFQQPADAER+YQGVNLYIK
57	sp|P46977-2|STT3A_HUMAN sp|P46977|STT3A_HUMAN	1.0000	Isoform of P46977, Isoform 2 of Dolichyl-diphosphooligosaccharide--protein glycosyltransferase subunit STT3A OS=Homo sapiens GN=STT3A;Dolichyl-diphosphooligosaccharide--protein glycosyltransferase subunit STT3A OS=Homo sapiens GN=STT3A PE=1 SV=2	4.1	3	0.03	EAYYWLR+FYSLLDPSYAK+IIFDDFR
497a	sp|Q12899|TRI26_HUMAN	1.0000	Tripartite motif-containing protein 26 OS=Homo sapiens GN=TRIM26 PE=1 SV=1	6.3	3	0.03	AQQPAAELMQDTR+GEADILAALK+LALVISELEGK
484c	sp|P08237-2|PFKAM_HUMAN sp|P08237-3|PFKAM_HUMAN sp|P08237|PFKAM_HUMAN	1.0000	Isoform of P08237, Isoform 2 of ATP-dependent 6-phosphofructokinase, muscle type OS=Homo sapiens GN=PFKM;Isoform of P08237, Isoform 3 of ATP-dependent 6-phosphofructokinase, muscle type OS=Homo sapiens GN=PFKM;ATP-dependent 6-phosphofructokinase, muscle type OS=Homo sapiens GN=PFKM PE=1 SV=2	5.2	3	0.03	AIAVLTSGGDAQGMNAAVR+ALVFQPVAELK+TFVLEVMGR
478a	sp|P80723|BASP1_HUMAN	1.0000	Brain acid soluble protein 1 OS=Homo sapiens GN=BASP1 PE=1 SV=2	24.7	3	0.03	AAEAAAAPAESAAPAAGEEPSKEEGEPK+AQGPAASAEEPKPVEAPAANSDQTVTVK
471a	sp|P63244|GBLP_HUMAN tr|D6RHH4|D6RHH4_HUMAN tr|H0YAF8|H0YAF8_HUMAN tr|J3KPE3|J3KPE3_HUMAN	1.0000	Guanine nucleotide-binding protein subunit beta-2-like 1 OS=Homo sapiens GN=GNB2L1 PE=1 SV=3;Isoform of P63244, Guanine nucleotide-binding protein subunit beta-2-like 1 OS=Homo sapiens GN=GNB2L1 PE=1 SV=1;Isoform of P63244, Guanine nucleotide-binding protein subunit beta-2-like 1 (Fragment) OS=Homo sapiens GN=GNB2L1 PE=1 SV=1;Isoform of P63244, Guanine nucleotide-binding protein subunit beta-2-li…	10.1	3	0.03	LWDLTTGTTTR+VWQVTIGTR
53	sp|P40763-2|STAT3_HUMAN sp|P40763-3|STAT3_HUMAN sp|P40763|STAT3_HUMAN tr|G8JLH9|G8JLH9_HUMAN	1.0000	Isoform of P40763, Isoform Del-701 of Signal transducer and activator of transcription 3 OS=Homo sapiens GN=STAT3;Isoform of P40763, Isoform 3 of Signal transducer and activator of transcription 3 OS=Homo sapiens GN=STAT3;Signal transducer and activator of transcription 3 OS=Homo sapiens GN=STAT3 PE=1 SV=2;Isoform of P40763, Signal transducer and activator of transcription OS=Homo sapiens GN=STAT…	5.8	3	0.03	GLSIEQLTTLAEK+LLQTAATAAQQGGQANHPTAAVVTEK
463a	sp|P62826|RAN_HUMAN tr|B5MDF5|B5MDF5_HUMAN tr|J3KQE5|J3KQE5_HUMAN	1.0000	GTP-binding nuclear protein Ran OS=Homo sapiens GN=RAN PE=1 SV=3;Isoform of P62826, GTP-binding nuclear protein Ran OS=Homo sapiens GN=RAN PE=1 SV=1;Isoform of P62826, GTP-binding nuclear protein Ran (Fragment) OS=Homo sapiens GN=RAN PE=1 SV=1	14.8	3	0.03	FNVWDTAGQEK+LVLVGDGGTGK+NLQYYDISAK
461a	sp|P62753|RS6_HUMAN	1.0000	40S ribosomal protein S6 OS=Homo sapiens GN=RPS6 PE=1 SV=1	14.1	3	0.03	DIPGLTDTTVPR+LIEVDDER+MATEVAADALGEEWK
458a	sp|P62269|RS18_HUMAN	1.0000	40S ribosomal protein S18 OS=Homo sapiens GN=RPS18 PE=1 SV=3	19.1	3	0.03	IAFAITAIK+IPDWFLNR+YSQVLANGLDNK
449a	sp|P61962|DCAF7_HUMAN	1.0000	DDB1- and CUL4-associated factor 7 OS=Homo sapiens GN=DCAF7 PE=1 SV=1	10.8	3	0.03	EVYDIAFSR+GVYPDLLATSGDYLR+LALGSFVEEYNNK
447a	sp|P61604|CH10_HUMAN tr|B8ZZL8|B8ZZL8_HUMAN	1.0000	10 kDa heat shock protein, mitochondrial OS=Homo sapiens GN=HSPE1 PE=1 SV=2;Isoform of P61604, 10 kDa heat shock protein, mitochondrial OS=Homo sapiens GN=HSPE1 PE=1 SV=1	30.7	3	0.03	FLPLFDR+GGEIQPVSVK+VLQATVVAVGSGSK
50	sp|P29966|MARCS_HUMAN tr|A0A087WZH7|A0A087WZH7_HUMAN	1.0000	Myristoylated alanine-rich C-kinase substrate OS=Homo sapiens GN=MARCKS PE=1 SV=4;Isoform of P29966, Myristoylated alanine-rich C-kinase substrate OS=Homo sapiens GN=MARCKS PE=1 SV=1	15.2	3	0.03	EAPAEGEAAEPGSPTAAEGEAASAASSTSSPK+GEPAAAAAPEAGASPVEK
440a	sp|P60660-2|MYL6_HUMAN sp|P60660|MYL6_HUMAN tr|B7Z6Z4|B7Z6Z4_HUMAN tr|F8W1R7|F8W1R7_HUMAN tr|G3V1V0|G3V1V0_HUMAN tr|G3V1Y7|G3V1Y7_HUMAN tr|G8JLA2|G8JLA2_HUMAN tr|J3KND3|J3KND3_HUMAN	1.0000	Isoform of P60660, Isoform Smooth muscle of Myosin light polypeptide 6 OS=Homo sapiens GN=MYL6;Myosin light polypeptide 6 OS=Homo sapiens GN=MYL6 PE=1 SV=2;Isoform of P60660, Myosin light polypeptide 6 OS=Homo sapiens GN=MYL6 PE=1 SV=1;Isoform of P60660, Myosin light polypeptide 6 OS=Homo sapiens GN=MYL6 PE=1 SV=1;Isoform of P60660, Myosin light polypeptide 6 OS=Homo sapiens GN=MYL6 PE=1 SV=1;Iso…	20.7	3	0.03	DQGTYEDYVEGLR+EAFQLFDR+HVLVTLGEK
417a	sp|P51809-3|VAMP7_HUMAN sp|P51809|VAMP7_HUMAN	1.0000	Isoform of P51809, Isoform 3 of Vesicle-associated membrane protein 7 OS=Homo sapiens GN=VAMP7;Vesicle-associated membrane protein 7 OS=Homo sapiens GN=VAMP7 PE=1 SV=3	15.6	3	0.03	AFNFLNEIK+LELLIDK+VMETQAQVDELK
416a	sp|P51665|PSMD7_HUMAN	1.0000	26S proteasome non-ATPase regulatory subunit 7 OS=Homo sapiens GN=PSMD7 PE=1 SV=2	10.2	3	0.03	DTTVGTLSQR+SVVALHNLINNK+VVGVLLGSWQK
413a	sp|P51608-2|MECP2_HUMAN sp|P51608|MECP2_HUMAN tr|A0A087WXF0|A0A087WXF0_HUMAN	1.0000	Isoform of P51608, Isoform B of Methyl-CpG-binding protein 2 OS=Homo sapiens GN=MECP2;Methyl-CpG-binding protein 2 OS=Homo sapiens GN=MECP2 PE=1 SV=1;Isoform of P51608, Methyl-CpG-binding protein 2 OS=Homo sapiens GN=MECP2 PE=1 SV=1	8.0	3	0.03	KPGSVVAAAAAEAKK+SVQETVLPIK+TQPAVATAATAAEK
402a	sp|P49756|RBM25_HUMAN	1.0000	RNA-binding protein 25 OS=Homo sapiens GN=RBM25 PE=1 SV=3	5.6	3	0.03	EYSSELNAPSQESDSHPR+FPVAPLIPYPLITK+LLAEGHPDPDAELQR
44	sp|P15260|INGR1_HUMAN	1.0000	Interferon gamma receptor 1 OS=Homo sapiens GN=IFNGR1 PE=1 SV=1	10.2	3	0.03	ESSSPLSSNQSEPGSIALNSYHSR+TEGQELITVIK+YVSLITSYQPFSLEK
383a	sp|P46060|RAGP1_HUMAN	1.0000	Ran GTPase-activating protein 1 OS=Homo sapiens GN=RANGAP1 PE=1 SV=1	6.5	3	0.03	GAVAIADAIR+SSVLIAQQTDTSDPEK+VINLNDNTFTEK
374a	sp|P42167|LAP2B_HUMAN	1.0000	Isoform of P42166, Lamina-associated polypeptide 2, isoforms beta/gamma OS=Homo sapiens GN=TMPO PE=1 SV=2	12.1	3	0.03	SELVANNVTLPAGEQR+SSTPLPTISSSAENTR+VEHNQSYSQAGITETEWTSGSSK
371a	sp|P40938-2|RFC3_HUMAN sp|P40938|RFC3_HUMAN	1.0000	Isoform of P40938, Isoform 2 of Replication factor C subunit 3 OS=Homo sapiens GN=RFC3;Replication factor C subunit 3 OS=Homo sapiens GN=RFC3 PE=1 SV=2	7.5	3	0.03	ETANAIVSQQTPQR+VVLLTEVDK
42	sp|P13010|XRCC5_HUMAN	1.0000	X-ray repair cross-complementing protein 5 OS=Homo sapiens GN=XRCC5 PE=1 SV=3	4.2	3	0.03	LTIGSNLSIR+TDTLEDLFPTTK+TLFPLIEAK
364a	sp|P39019|RS19_HUMAN	1.0000	40S ribosomal protein S19 OS=Homo sapiens GN=RPS19 PE=1 SV=2	21.4	3	0.03	DVNQQEFVR+ELAPYDENWFYTR+VLQALEGLK
361a	sp|P36896-4|ACV1B_HUMAN sp|P36896-5|ACV1B_HUMAN sp|P36896|ACV1B_HUMAN	1.0000	Isoform of P36896, Isoform 4 of Activin receptor type-1B OS=Homo sapiens GN=ACVR1B;Isoform of P36896, Isoform 5 of Activin receptor type-1B OS=Homo sapiens GN=ACVR1B;Activin receptor type-1B OS=Homo sapiens GN=ACVR1B PE=1 SV=1	8.2	3	0.03	TIVLQEIIGK+TLSQLSVQEDVKI+YMAPEVLDETINMK
353a	sp|P35222|CTNB1_HUMAN tr|B4DGU4|B4DGU4_HUMAN	1.0000	Catenin beta-1 OS=Homo sapiens GN=CTNNB1 PE=1 SV=1;Isoform of P35222, Catenin beta-1 OS=Homo sapiens GN=CTNNB1 PE=1 SV=1	4.9	3	0.04	EGLLAIFK+LAEPSQMLK+LVQLLVR+NEGVATYAAAVLFR
350a	sp|P33527-2|MRP1_HUMAN sp|P33527-3|MRP1_HUMAN sp|P33527-4|MRP1_HUMAN sp|P33527-5|MRP1_HUMAN sp|P33527-6|MRP1_HUMAN sp|P33527-7|MRP1_HUMAN sp|P33527-8|MRP1_HUMAN sp|P33527-9|MRP1_HUMAN sp|P33527|MRP1_HUMAN tr|I3L4X2|I3L4X2_HUMAN	1.0000	Isoform of P33527, Isoform 2 of Multidrug resistance-associated protein 1 OS=Homo sapiens GN=ABCC1;Isoform of P33527, Isoform 3 of Multidrug resistance-associated protein 1 OS=Homo sapiens GN=ABCC1;Isoform of P33527, Isoform 4 of Multidrug resistance-associated protein 1 OS=Homo sapiens GN=ABCC1;Isoform of P33527, Isoform 5 of Multidrug resistance-associated protein 1 OS=Homo sapiens GN=ABCC1;Iso…	2.5	3	0.03	DGAFAEFLR+EDTSEQVVPVLVK+VDANEEVEALIVK
348a	sp|P31948-2|STIP1_HUMAN sp|P31948-3|STIP1_HUMAN sp|P31948|STIP1_HUMAN	1.0000	Isoform of P31948, Isoform 2 of Stress-induced-phosphoprotein 1 OS=Homo sapiens GN=STIP1;Isoform of P31948, Isoform 3 of Stress-induced-phosphoprotein 1 OS=Homo sapiens GN=STIP1;Stress-induced-phosphoprotein 1 OS=Homo sapiens GN=STIP1 PE=1 SV=1	6.4	3	0.03	LAYINPDLALEEK+LMDVGLIAIR+TVDLKPDWGK
345a	sp|P29597|TYK2_HUMAN tr|E9PM19|E9PM19_HUMAN tr|E9PPF2|E9PPF2_HUMAN	1.0000	Non-receptor tyrosine-protein kinase TYK2 OS=Homo sapiens GN=TYK2 PE=1 SV=3;Isoform of P29597, Tyrosine-protein kinase OS=Homo sapiens GN=TYK2 PE=1 SV=1;Isoform of P29597, Tyrosine-protein kinase OS=Homo sapiens GN=TYK2 PE=1 SV=1	4.3	3	0.03	DGIHGPLLEPFVQAK+LGLAEGTSPFIK+LSDPGVGLGALSR
342c	sp|P54760|EPHB4_HUMAN tr|Q96L35|Q96L35_HUMAN	1.0000	Ephrin type-B receptor 4 OS=Homo sapiens GN=EPHB4 PE=1 SV=2;Isoform of P54760, EPH receptor B4, isoform CRA_b OS=Homo sapiens GN=EPHB4 PE=1 SV=1	4.5	3	0.03	FLEENSSDPTYTSSLGGK+VSDFGLSR+VYIDPFTYEDPNEAVR
39	sp|P10721-2|KIT_HUMAN sp|P10721|KIT_HUMAN	1.0000	Isoform of P10721, Isoform 2 of Mast/stem cell growth factor receptor Kit OS=Homo sapiens GN=KIT;Mast/stem cell growth factor receptor Kit OS=Homo sapiens GN=KIT PE=1 SV=1	3.3	3	0.03	LVVQSSIDSSAFK+QIVQLIEK+VVEATAYGLIK
341a	sp|P28340|DPOD1_HUMAN tr|M0QXE6|M0QXE6_HUMAN tr|M0QXQ2|M0QXQ2_HUMAN tr|M0R2B7|M0R2B7_HUMAN	1.0000	DNA polymerase delta catalytic subunit OS=Homo sapiens GN=POLD1 PE=1 SV=2;Isoform of P28340, DNA polymerase delta catalytic subunit (Fragment) OS=Homo sapiens GN=POLD1 PE=1 SV=1;Isoform of P28340, DNA polymerase delta catalytic subunit (Fragment) OS=Homo sapiens GN=POLD1 PE=1 SV=1;Isoform of P28340, DNA polymerase OS=Homo sapiens GN=POLD1 PE=1 SV=1	10.4	3	0.03	IDISQLVITK+IFEPILGEGR+VPYVIISAAK
334a	sp|P27105|STOM_HUMAN	1.0000	Erythrocyte band 7 integral membrane protein OS=Homo sapiens GN=STOM PE=1 SV=3	10.8	3	0.03	VQNATLAVANITNADSATR+YLQTLTTIAAEK
333a	sp|P27037-2|AVR2A_HUMAN sp|P27037|AVR2A_HUMAN	1.0000	Isoform of P27037, Isoform 2 of Activin receptor type-2A OS=Homo sapiens GN=ACVR2A;Activin receptor type-2A OS=Homo sapiens GN=ACVR2A PE=1 SV=1	6.4	3	0.03	AQLLNEYVAVK+YMAPEVLEGAINFQR
332a	sp|P26639-2|SYTC_HUMAN sp|P26639|SYTC_HUMAN	1.0000	Isoform of P26639, Isoform 2 of Threonine--tRNA ligase, cytoplasmic OS=Homo sapiens GN=TARS;Threonine--tRNA ligase, cytoplasmic OS=Homo sapiens GN=TARS PE=1 SV=3	4.1	3	0.03	IYGISFPDPK+LEMYNILK+NELSGALTGLTR
38	sp|P0DI83|NARR_HUMAN	1.0000	Isoform of Q9BZG1, Ras-related protein Rab-34, isoform NARR OS=Homo sapiens GN=RAB34 PE=1 SV=1	18.2	3	0.03	AEGSRPGGAAPVPEEGGR+VADADPASAPSQGALQGR
330a	sp|P25789|PSA4_HUMAN tr|H0YL69|H0YL69_HUMAN tr|H0YMZ1|H0YMZ1_HUMAN	1.0000	Proteasome subunit alpha type-4 OS=Homo sapiens GN=PSMA4 PE=1 SV=1;Isoform of P25789, Proteasome subunit alpha type (Fragment) OS=Homo sapiens GN=PSMA4 PE=1 SV=1;Isoform of P25789, Proteasome subunit alpha type (Fragment) OS=Homo sapiens GN=PSMA4 PE=1 SV=7	7.7	3	0.03	TTIFSPEGR+VEIATLTR
323a	sp|P24534|EF1B_HUMAN	1.0000	Elongation factor 1-beta OS=Homo sapiens GN=EEF1B2 PE=1 SV=3	20.4	3	0.03	SIQADGLVWGSSK+SPAGLQVLNDYLADK+YGPADVEDTTGSGATDSK
318a	sp|P23246|SFPQ_HUMAN	1.0000	Splicing factor, proline- and glutamine-rich OS=Homo sapiens GN=SFPQ PE=1 SV=2	5.9	3	0.03	FGQGGAGPVGGQGPR+LFVGNLPADITEDEFK+YGEPGEVFINK
34	sp|P06396-2|GELS_HUMAN sp|P06396-3|GELS_HUMAN sp|P06396-4|GELS_HUMAN sp|P06396|GELS_HUMAN tr|A0A0A0MS51|A0A0A0MS51_HUMAN tr|A0A0A0MT01|A0A0A0MT01_HUMAN	1.0000	Isoform of P06396, Isoform 2 of Gelsolin OS=Homo sapiens GN=GSN;Isoform of P06396, Isoform 3 of Gelsolin OS=Homo sapiens GN=GSN;Isoform of P06396, Isoform 4 of Gelsolin OS=Homo sapiens GN=GSN;Gelsolin OS=Homo sapiens GN=GSN PE=1 SV=1;Isoform of P06396, Gelsolin OS=Homo sapiens GN=GSN PE=1 SV=1;Isoform of P06396, Gelsolin OS=Homo sapiens GN=GSN PE=1 SV=1	4.2	3	0.03	AGALNSNDAFVLK+TPSAAYLWVGTGASEAEK
292a	sp|P12956|XRCC6_HUMAN tr|B1AHC9|B1AHC9_HUMAN	1.0000	X-ray repair cross-complementing protein 6 OS=Homo sapiens GN=XRCC6 PE=1 SV=2;Isoform of P12956, X-ray repair cross-complementing protein 6 OS=Homo sapiens GN=XRCC6 PE=1 SV=1	8.4	3	0.03	ILELDQFK+LGSLVDEFK+NIYVLQELDNPGAK+TFNTSTGGLLLPSDTK
291a	sp|P12277|KCRB_HUMAN tr|G3V4N7|G3V4N7_HUMAN	1.0000	Creatine kinase B-type OS=Homo sapiens GN=CKB PE=1 SV=1;Isoform of P12277, Creatine kinase B-type (Fragment) OS=Homo sapiens GN=CKB PE=1 SV=1	23.0	3	0.03	LAVEALSSLDGDLAGR+TDLNPDNLQGGDDLDPNYVLSSR+VLTPELYAELR
290a	sp|P11532-10|DMD_HUMAN sp|P11532-2|DMD_HUMAN sp|P11532-3|DMD_HUMAN sp|P11532-4|DMD_HUMAN sp|P11532-5|DMD_HUMAN sp|P11532-6|DMD_HUMAN sp|P11532-7|DMD_HUMAN sp|P11532-8|DMD_HUMAN sp|P11532-9|DMD_HUMAN sp|P11532|DMD_HUMAN tr|A0A075B6G3|A0A075B6G3_HUMAN tr|A0A087WTU7|A0A087WTU7_HUMAN tr|A0A087WV90|A0A087WV90_HUMAN tr|E7EQR9|E7EQR9_HUMAN tr|E7EQS5|E7EQS5_HUMAN tr|E7ESB2|E7ESB2_HUMAN tr|E9PDN5|E9PDN5_H…	1.0000	Isoform of P11532, Isoform 10 of Dystrophin OS=Homo sapiens GN=DMD;Isoform of P11532, Isoform 1 of Dystrophin OS=Homo sapiens GN=DMD;Isoform of P11532, Isoform 2 of Dystrophin OS=Homo sapiens GN=DMD;Isoform of P11532, Isoform 3 of Dystrophin OS=Homo sapiens GN=DMD;Isoform of P11532, Isoform 5 of Dystrophin OS=Homo sapiens GN=DMD;Isoform of P11532, Isoform 6 of Dystrophin OS=Homo sapiens GN=DMD;Is…	8.7	3	0.03	QLGEVASFGGSNIEPSVR+QLLEQPQAEAK+VNGTTVSSPSTSLQR
33	sp|P01034|CYTC_HUMAN	1.0000	Cystatin-C OS=Homo sapiens GN=CST3 PE=1 SV=1	18.5	3	0.03	ALDFAVGEYNK+LVGGPMDASVEEEGVR
32	sp|P00558-2|PGK1_HUMAN sp|P00558|PGK1_HUMAN	1.0000	Isoform of P00558, Isoform 2 of Phosphoglycerate kinase 1 OS=Homo sapiens GN=PGK1;Phosphoglycerate kinase 1 OS=Homo sapiens GN=PGK1 PE=1 SV=3	7.5	3	0.02	ITLPVDFVTADKFDENAK+VLPGVDALSNI
277a	sp|P08195-2|4F2_HUMAN sp|P08195-3|4F2_HUMAN sp|P08195-4|4F2_HUMAN sp|P08195|4F2_HUMAN tr|F5GZS6|F5GZS6_HUMAN tr|J3KPF3|J3KPF3_HUMAN	1.0000	Isoform of P08195, Isoform 2 of 4F2 cell-surface antigen heavy chain OS=Homo sapiens GN=SLC3A2;Isoform of P08195, Isoform 3 of 4F2 cell-surface antigen heavy chain OS=Homo sapiens GN=SLC3A2;Isoform of P08195, Isoform 4 of 4F2 cell-surface antigen heavy chain OS=Homo sapiens GN=SLC3A2;4F2 cell-surface antigen heavy chain OS=Homo sapiens GN=SLC3A2 PE=1 SV=3;Isoform of P08195, 4F2 cell-surface antig…	5.9	3	0.03	EDFDSLLQSAK+LDYLSSLK+LLTSFLPAQLLR
31	sp|P00403|COX2_HUMAN	1.0000	Cytochrome c oxidase subunit 2 OS=Homo sapiens GN=MT-CO2 PE=1 SV=1	11.9	3	0.03	IFEMGPVFTL+LLDVDNR+VVLPIEAPIR
272a	sp|P07737|PROF1_HUMAN	1.0000	Profilin-1 OS=Homo sapiens GN=PFN1 PE=1 SV=2	31.4	3	0.03	DSLLQDGEFSMDLR+STGGAPTFNVTVTK+TFVNITPAEVGVLVGK
271a	sp|P07237|PDIA1_HUMAN tr|H7BZ94|H7BZ94_HUMAN	1.0000	Protein disulfide-isomerase OS=Homo sapiens GN=P4HB PE=1 SV=3;Isoform of P07237, Protein disulfide-isomerase OS=Homo sapiens GN=P4HB PE=1 SV=2	6.9	3	0.03	ENLLDFIK+ILEFFGLK+VDATEESDLAQQYGVR
243a	sp|O94927|HAUS5_HUMAN	1.0000	HAUS augmin-like complex subunit 5 OS=Homo sapiens GN=HAUS5 PE=1 SV=2	5.4	3	0.03	ASELLLPAAASLR+QVLILGLR+VVPTFEAVAPQSR
227a	sp|O60503|ADCY9_HUMAN	1.0000	Adenylate cyclase type 9 OS=Homo sapiens GN=ADCY9 PE=1 SV=4	3.9	3	0.04	GQGTASSGNVSDLAQTVK+LGQSVVADQLK+QLSSNSHPK+WAGVSLDQSALLPLR
226a	sp|O60232|SSA27_HUMAN tr|H0YEB6|H0YEB6_HUMAN	1.0000	Sjoegren syndrome/scleroderma autoantigen 1 OS=Homo sapiens GN=SSSCA1 PE=1 SV=1;Isoform of O60232, Sjoegren syndrome/scleroderma autoantigen 1 (Fragment) OS=Homo sapiens GN=SSSCA1 PE=1 SV=1	11.9	3	0.03	DNPALNAQAALSQAR+LMGDYLLR
24	sp|O94874-2|UFL1_HUMAN sp|O94874-3|UFL1_HUMAN sp|O94874|UFL1_HUMAN	1.0000	Isoform of O94874, Isoform 2 of E3 UFM1-protein ligase 1 OS=Homo sapiens GN=UFL1;Isoform of O94874, Isoform 3 of E3 UFM1-protein ligase 1 OS=Homo sapiens GN=UFL1;E3 UFM1-protein ligase 1 OS=Homo sapiens GN=UFL1 PE=1 SV=2	5.9	3	0.03	GVIFTEAFVAR+LGIPDAVSYIK+TTQLLFLK
23	sp|O76031|CLPX_HUMAN	1.0000	ATP-dependent Clp protease ATP-binding subunit clpX-like, mitochondrial OS=Homo sapiens GN=CLPX PE=1 SV=2	5.8	3	0.03	DVGGEGVQQGLLK+LLQDANYNVEK+SNILLLGPTGSGK
211a	sp|O15084-1|ANR28_HUMAN sp|O15084-2|ANR28_HUMAN sp|O15084-4|ANR28_HUMAN sp|O15084|ANR28_HUMAN	1.0000	Isoform of O15084, Isoform 3 of Serine/threonine-protein phosphatase 6 regulatory ankyrin repeat subunit A OS=Homo sapiens GN=ANKRD28;Isoform of O15084, Isoform 2 of Serine/threonine-protein phosphatase 6 regulatory ankyrin repeat subunit A OS=Homo sapiens GN=ANKRD28;Isoform of O15084, Isoform 4 of Serine/threonine-protein phosphatase 6 regulatory ankyrin repeat subunit A OS=Homo sapiens GN=ANKRD…	3.0	3	0.03	LLSSGFDIDTPDDFGR+TVSFEALPIMR
22	sp|O75907|DGAT1_HUMAN tr|A0A0A0MR74|A0A0A0MR74_HUMAN	1.0000	Diacylglycerol O-acyltransferase 1 OS=Homo sapiens GN=DGAT1 PE=1 SV=2;Isoform of O75907, Diacylglycerol O-acyltransferase 1 OS=Homo sapiens GN=DGAT1 PE=1 SV=1	11.7	3	0.03	DAAAGPDVGAAGDAPAPAPNK+LQDSLFSSDSGFSNYR
204a	sp|O14735-3|CDIPT_HUMAN sp|O14735|CDIPT_HUMAN tr|B3KY94|B3KY94_HUMAN	1.0000	Isoform of O14735, Isoform 3 of CDP-diacylglycerol--inositol 3-phosphatidyltransferase OS=Homo sapiens GN=CDIPT;CDP-diacylglycerol--inositol 3-phosphatidyltransferase OS=Homo sapiens GN=CDIPT PE=1 SV=1;Isoform of O14735, CDP-diacylglycerol--inositol 3-phosphatidyltransferase OS=Homo sapiens GN=CDIPT PE=1 SV=1	20.2	3	0.03	MGLWVTAPIALLK+MIDLSGNPVLR+NMAALDAADR
202a	sp|O14681-3|EI24_HUMAN sp|O14681|EI24_HUMAN	1.0000	Isoform of O14681, Isoform 2 of Etoposide-induced protein 2.4 homolog OS=Homo sapiens GN=EI24;Etoposide-induced protein 2.4 homolog OS=Homo sapiens GN=EI24 PE=1 SV=4	7.4	3	0.02	TFLQDLAR+TVYLQSALSSSTSAEK
200a	sp|O00567|NOP56_HUMAN	1.0000	Nucleolar protein 56 OS=Homo sapiens GN=NOP56 PE=1 SV=4	5.6	3	0.03	LSFYETGEIPR+VLLGVGDPK+YPASTVQILGAEK
3	sp|O00186|STXB3_HUMAN	1.0000	Syntaxin-binding protein 3 OS=Homo sapiens GN=STXBP3 PE=1 SV=2	5.6	3	0.03	EAILEEEDDLWVR+TSLSALTQLMK+VLLPVLLNK
192a	sp|ALDOA_RABIT| sp|P04075-2|ALDOA_HUMAN sp|P04075|ALDOA_HUMAN tr|H3BPS8|H3BPS8_HUMAN tr|H3BQN4|H3BQN4_HUMAN tr|H3BUH7|H3BUH7_HUMAN tr|J3KPS3|J3KPS3_HUMAN	1.0000	sp ALDOA_RABIT ;Isoform of P04075, Isoform 2 of Fructose-bisphosphate aldolase A OS=Homo sapiens GN=ALDOA;Fructose-bisphosphate aldolase A OS=Homo sapiens GN=ALDOA PE=1 SV=2;Isoform of P04075, Fructose-bisphosphate aldolase A (Fragment) OS=Homo sapiens GN=ALDOA PE=1 SV=1;Isoform of P04075, Fructose-bisphosphate aldolase OS=Homo sapiens GN=ALDOA PE=1 SV=1;Isoform of P04075, Fructose-bisphosphate a…	16.5	3	0.03	GILAADESTGSIAK+GVVPLAGTNGETTTQGLDGLSER+QLLLTADDR
20	sp|O75509|TNR21_HUMAN	1.0000	Tumor necrosis factor receptor superfamily member 21 OS=Homo sapiens GN=TNFRSF21 PE=1 SV=1	5.3	3	0.03	LENSALLTVEPSPQDK+LFEIIGVK+LVAAQVGSQWK
190a	sp|A8CG34-2|P121C_HUMAN sp|A8CG34|P121C_HUMAN sp|Q96HA1-2|P121A_HUMAN sp|Q96HA1-3|P121A_HUMAN sp|Q96HA1|P121A_HUMAN tr|A0A075B7F8|A0A075B7F8_HUMAN tr|A0A087WY75|A0A087WY75_HUMAN	1.0000	Isoform of A8CG34, Isoform 2 of Nuclear envelope pore membrane protein POM 121C OS=Homo sapiens GN=POM121C;Nuclear envelope pore membrane protein POM 121C OS=Homo sapiens GN=POM121C PE=1 SV=2;Isoform of Q96HA1, Isoform 2 of Nuclear envelope pore membrane protein POM 121 OS=Homo sapiens GN=POM121;Isoform of Q96HA1, Isoform 3 of Nuclear envelope pore membrane protein POM 121 OS=Homo sapiens GN=POM1…	4.1	3	0.03	APPTLQAETATKPQATSAPSPAPK+TVEEEDQIFLDGQENK
184	sp|Q9Y6K0|CEPT1_HUMAN tr|A0A0C4DGS9|A0A0C4DGS9_HUMAN	1.0000	Choline/ethanolaminephosphotransferase 1 OS=Homo sapiens GN=CEPT1 PE=1 SV=1;Isoform of Q9Y6K0, Choline/ethanolaminephosphotransferase 1 OS=Homo sapiens GN=CEPT1 PE=1 SV=1	7.1	3	0.03	LFQLPTPPLSR+VIFTGGVGK
179	sp|Q9Y3E5|PTH2_HUMAN tr|J3KQ48|J3KQ48_HUMAN	1.0000	Peptidyl-tRNA hydrolase 2, mitochondrial OS=Homo sapiens GN=PTRH2 PE=1 SV=1;Isoform of Q9Y3E5, Peptidyl-tRNA hydrolase 2, mitochondrial OS=Homo sapiens GN=PTRH2 PE=1 SV=1	23.5	3	0.03	THTDTESEASILGDSGEYK+TQIAPGSQTVLGIGPGPADLIDK
177	sp|Q9Y266|NUDC_HUMAN	1.0000	Nuclear migration protein nudC OS=Homo sapiens GN=NUDC PE=1 SV=1	7.9	3	0.03	GQPAIIDGELYNEVK+LVSSDPEINTK
170	sp|Q9UI09|NDUAC_HUMAN	1.0000	NADH dehydrogenase [ubiquinone] 1 alpha subcomplex subunit 12 OS=Homo sapiens GN=NDUFA12 PE=1 SV=1	20.0	3	0.03	FNVTGTPEQYVPYSTTR+IQEWIPPSTPYK
165	sp|Q9P032|NDUF4_HUMAN	1.0000	NADH dehydrogenase [ubiquinone] 1 alpha subcomplex assembly factor 4 OS=Homo sapiens GN=NDUFAF4 PE=1 SV=1	16.6	3	0.03	DPVSSLQVK+EQISLYPEVK+IMQEYQLEQK
164	sp|Q9NYL9|TMOD3_HUMAN tr|H0YKU1|H0YKU1_HUMAN tr|H0YNJ8|H0YNJ8_HUMAN	1.0000	Tropomodulin-3 OS=Homo sapiens GN=TMOD3 PE=1 SV=1;Isoform of Q9NYL9, Tropomodulin-3 (Fragment) OS=Homo sapiens GN=TMOD3 PE=1 SV=1;Isoform of Q9NYL9, Tropomodulin-3 OS=Homo sapiens GN=TMOD3 PE=1 SV=1	17.6	3	0.03	ILPVFDEPPNPTNVEESLK+SNDPVATAFAEMLK
156	sp|Q9H583|HEAT1_HUMAN tr|Q5T3Q7|Q5T3Q7_HUMAN	1.0000	HEAT repeat-containing protein 1 OS=Homo sapiens GN=HEATR1 PE=1 SV=3;Isoform of Q9H583, HEAT repeat-containing protein 1 OS=Homo sapiens GN=HEATR1 PE=1 SV=1	1.7	3	0.03	EGVDESFIK+LVPDLLAIVQR+VNALLPTETFIPVIR
148	sp|Q9BXB1-2|LGR4_HUMAN sp|Q9BXB1|LGR4_HUMAN	1.0000	Isoform of Q9BXB1, Isoform 2 of Leucine-rich repeat-containing G-protein coupled receptor 4 OS=Homo sapiens GN=LGR4;Leucine-rich repeat-containing G-protein coupled receptor 4 OS=Homo sapiens GN=LGR4 PE=1 SV=2	2.8	3	0.03	GLSALQSLR+TLDLSYNNIR+YAYNLPR
145	sp|Q9BT25-2|HAUS8_HUMAN sp|Q9BT25-3|HAUS8_HUMAN sp|Q9BT25|HAUS8_HUMAN	1.0000	Isoform of Q9BT25, Isoform 2 of HAUS augmin-like complex subunit 8 OS=Homo sapiens GN=HAUS8;Isoform of Q9BT25, Isoform 3 of HAUS augmin-like complex subunit 8 OS=Homo sapiens GN=HAUS8;HAUS augmin-like complex subunit 8 OS=Homo sapiens GN=HAUS8 PE=1 SV=3	8.9	3	0.03	EAALANQEVWEETQGMAPPSR+TFATALDTTR
144	sp|Q9BSD7|NTPCR_HUMAN tr|Q5TDF0|Q5TDF0_HUMAN	1.0000	Cancer-related nucleoside-triphosphatase OS=Homo sapiens GN=NTPCR PE=1 SV=1;Isoform of Q9BSD7, Cancer-related nucleoside-triphosphatase OS=Homo sapiens GN=NTPCR PE=1 SV=1	23.7	3	0.03	IGFDVVTLSGTR+QTLSTPGTIILGTIPVPK+SSGVPVDGFYTEEVR
141	sp|Q9BQI0-2|AIF1L_HUMAN sp|Q9BQI0-3|AIF1L_HUMAN sp|Q9BQI0|AIF1L_HUMAN tr|A6PVM9|A6PVM9_HUMAN	1.0000	Isoform of Q9BQI0, Isoform 2 of Allograft inflammatory factor 1-like OS=Homo sapiens GN=AIF1L;Isoform of Q9BQI0, Isoform 3 of Allograft inflammatory factor 1-like OS=Homo sapiens GN=AIF1L;Allograft inflammatory factor 1-like OS=Homo sapiens GN=AIF1L PE=1 SV=1;Isoform of Q9BQI0, Allograft inflammatory factor 1-like OS=Homo sapiens GN=AIF1L PE=1 SV=1	17.0	3	0.03	MISEVTGGVSDTISYR
139	sp|Q9BQ39|DDX50_HUMAN tr|A0A087WVC1|A0A087WVC1_HUMAN	1.0000	ATP-dependent RNA helicase DDX50 OS=Homo sapiens GN=DDX50 PE=1 SV=1;Isoform of Q9BQ39, ATP-dependent RNA helicase DDX50 OS=Homo sapiens GN=DDX50 PE=1 SV=1	5.1	3	0.03	EGAFSNFPISEETIK+GVTYLFPIQVK+TFSFAIPLIER
130	sp|Q96J84-2|KIRR1_HUMAN sp|Q96J84-3|KIRR1_HUMAN sp|Q96J84|KIRR1_HUMAN tr|B4DN67|B4DN67_HUMAN tr|Q5W0F9|Q5W0F9_HUMAN tr|Q5W0G0|Q5W0G0_HUMAN	1.0000	Isoform of Q96J84, Isoform 2 of Kin of IRRE-like protein 1 OS=Homo sapiens GN=KIRREL;Isoform of Q96J84, Isoform 3 of Kin of IRRE-like protein 1 OS=Homo sapiens GN=KIRREL;Kin of IRRE-like protein 1 OS=Homo sapiens GN=KIRREL PE=1 SV=2;Isoform of Q96J84, Kin of IRRE-like protein 1 OS=Homo sapiens GN=KIRREL PE=1 SV=1;Isoform of Q96J84, Kin of IRRE-like protein 1 OS=Homo sapiens GN=KIRREL PE=1 SV=1;Is…	3.7	3	0.03	ENFLEVGTLER+TPYEAYDPIGK
129	sp|Q96CP6-2|GRM1A_HUMAN sp|Q96CP6-3|GRM1A_HUMAN sp|Q96CP6|GRM1A_HUMAN tr|M0QZ12|M0QZ12_HUMAN	1.0000	Isoform of Q96CP6, Isoform 2 of GRAM domain-containing protein 1A OS=Homo sapiens GN=GRAMD1A;Isoform of Q96CP6, Isoform 3 of GRAM domain-containing protein 1A OS=Homo sapiens GN=GRAMD1A;GRAM domain-containing protein 1A OS=Homo sapiens GN=GRAMD1A PE=1 SV=2;Isoform of Q96CP6, GRAM domain-containing protein 1A OS=Homo sapiens GN=GRAMD1A PE=1 SV=1	4.1	3	0.03	ASVELLDEMK+EVGDVIALSDITSSGAADR
127	sp|Q96AG4|LRC59_HUMAN	1.0000	Leucine-rich repeat-containing protein 59 OS=Homo sapiens GN=LRRC59 PE=1 SV=1	11.4	3	0.03	DNPLDPVLAK+LVNLQHLDLLNNK+LVTLPVSFAQLK
125	sp|Q92538-2|GBF1_HUMAN sp|Q92538-3|GBF1_HUMAN sp|Q92538|GBF1_HUMAN	1.0000	Isoform of Q92538, Isoform 2 of Golgi-specific brefeldin A-resistance guanine nucleotide exchange factor 1 OS=Homo sapiens GN=GBF1;Isoform of Q92538, Isoform 3 of Golgi-specific brefeldin A-resistance guanine nucleotide exchange factor 1 OS=Homo sapiens GN=GBF1;Golgi-specific brefeldin A-resistance guanine nucleotide exchange factor 1 OS=Homo sapiens GN=GBF1 PE=1 SV=2	1.5	3	0.03	GATPEGIFLR+LPGEAPVIQR+VLFPLLTK
124	sp|Q8WWC4|CB047_HUMAN tr|H7C0V0|H7C0V0_HUMAN	1.0000	Uncharacterized protein C2orf47, mitochondrial OS=Homo sapiens GN=C2orf47 PE=1 SV=1;Isoform of Q8WWC4, Uncharacterized protein C2orf47, mitochondrial (Fragment) OS=Homo sapiens GN=C2orf47 PE=1 SV=1	9.8	3	0.03	EFSITEFSEGAK+FDLLEELVAK
118	sp|Q8NE01-2|CNNM3_HUMAN sp|Q8NE01-3|CNNM3_HUMAN sp|Q8NE01|CNNM3_HUMAN	1.0000	Isoform of Q8NE01, Isoform 2 of Metal transporter CNNM3 OS=Homo sapiens GN=CNNM3;Isoform of Q8NE01, Isoform 3 of Metal transporter CNNM3 OS=Homo sapiens GN=CNNM3;Metal transporter CNNM3 OS=Homo sapiens GN=CNNM3 PE=1 SV=1	6.4	3	0.03	AQNLPQSPENTDLQVIPGSQTR+EVDVFSPLR+LQYLNALLATR
109	sp|Q86YT6|MIB1_HUMAN	1.0000	E3 ubiquitin-protein ligase MIB1 OS=Homo sapiens GN=MIB1 PE=1 SV=1	5.0	3	0.03	LFETQESGDLNEELVK+SSEDATDDISSGNIPVLQK+VASAGSAISNASGER
103	sp|Q86UT6-2|NLRX1_HUMAN sp|Q86UT6|NLRX1_HUMAN	1.0000	Isoform of Q86UT6, Isoform 2 of NLR family member X1 OS=Homo sapiens GN=NLRX1;NLR family member X1 OS=Homo sapiens GN=NLRX1 PE=1 SV=1	3.5	3	0.03	FSAEVLSSLR+TLLPVFLR+VQTVVLYGTVGTGK
11	sp|O15198-2|SMAD9_HUMAN sp|O15198|SMAD9_HUMAN sp|P84022-2|SMAD3_HUMAN sp|P84022-3|SMAD3_HUMAN sp|P84022|SMAD3_HUMAN sp|Q15796-2|SMAD2_HUMAN sp|Q15796|SMAD2_HUMAN tr|B7Z5N5|B7Z5N5_HUMAN tr|H0YL71|H0YL71_HUMAN tr|H0YMP2|H0YMP2_HUMAN tr|H3BP09|H3BP09_HUMAN tr|H3BVD1|H3BVD1_HUMAN tr|K7EJX0|K7EJX0_HUMAN	1.0000	Isoform of O15198, Isoform B of Mothers against decapentaplegic homolog 9 OS=Homo sapiens GN=SMAD9;Mothers against decapentaplegic homolog 9 OS=Homo sapiens GN=SMAD9 PE=1 SV=1;Isoform of P84022, Isoform 2 of Mothers against decapentaplegic homolog 3 OS=Homo sapiens GN=SMAD3;Isoform of P84022, Isoform 3 of Mothers against decapentaplegic homolog 3 OS=Homo sapiens GN=SMAD3;Mothers against decapenta…	4.1	3	0.03	VETPVLPPVLVPR
801a	sp|Q9Y4E6-2|WDR7_HUMAN sp|Q9Y4E6|WDR7_HUMAN	0.9999	Isoform of Q9Y4E6, Isoform 2 of WD repeat-containing protein 7 OS=Homo sapiens GN=WDR7;WD repeat-containing protein 7 OS=Homo sapiens GN=WDR7 PE=1 SV=2	3.0	3	0.03	GSPPTSSNIVQGQIK+ISPDWISSMSIIR+LQTLATNLLASEASDK
798a	sp|Q9NP64-2|NO40_HUMAN sp|Q9NP64-3|NO40_HUMAN sp|Q9NP64|NO40_HUMAN tr|A0A087WXF8|A0A087WXF8_HUMAN tr|A0A087WXU5|A0A087WXU5_HUMAN tr|A0A0D9SEW3|A0A0D9SEW3_HUMAN tr|E7EPF0|E7EPF0_HUMAN	0.9999	Isoform of Q9NP64, Isoform 2 of Nucleolar protein of 40 kDa OS=Homo sapiens GN=ZCCHC17;Isoform of Q9NP64, Isoform 3 of Nucleolar protein of 40 kDa OS=Homo sapiens GN=ZCCHC17;Nucleolar protein of 40 kDa OS=Homo sapiens GN=ZCCHC17 PE=1 SV=1;Isoform of Q9NP64, Nucleolar protein of 40 kDa OS=Homo sapiens GN=ZCCHC17 PE=1 SV=1;Isoform of Q9NP64, Nucleolar protein of 40 kDa OS=Homo sapiens GN=ZCCHC17 PE…	18.5	3	0.02	DLDPNNVIIEQEER+VDKPSEIVDVGDK
797a	sp|Q9HBR0|S38AA_HUMAN	0.9999	Putative sodium-coupled neutral amino acid transporter 10 OS=Homo sapiens GN=SLC38A10 PE=1 SV=2	2.4	3	0.03	GPEQVPVPDPAR+LSAQDPVVAVAEDGR
792a	sp|Q96AQ6-2|PBIP1_HUMAN sp|Q96AQ6|PBIP1_HUMAN	0.9999	Isoform of Q96AQ6, Isoform 2 of Pre-B-cell leukemia transcription factor-interacting protein 1 OS=Homo sapiens GN=PBXIP1;Pre-B-cell leukemia transcription factor-interacting protein 1 OS=Homo sapiens GN=PBXIP1 PE=1 SV=1	3.6	3	0.03	ALESELQQLR+QEGLTFFGTELAPVR
789a	sp|Q7L576|CYFP1_HUMAN sp|Q96F07-2|CYFP2_HUMAN sp|Q96F07|CYFP2_HUMAN tr|E7EVJ5|E7EVJ5_HUMAN tr|H7C229|H7C229_HUMAN	0.9999	Cytoplasmic FMR1-interacting protein 1 OS=Homo sapiens GN=CYFIP1 PE=1 SV=1;Isoform of Q96F07, Isoform 2 of Cytoplasmic FMR1-interacting protein 2 OS=Homo sapiens GN=CYFIP2;Cytoplasmic FMR1-interacting protein 2 OS=Homo sapiens GN=CYFIP2 PE=1 SV=2;Isoform of Q96F07, Cytoplasmic FMR1-interacting protein 2 OS=Homo sapiens GN=CYFIP2 PE=1 SV=1;Isoform of Q96F07, Cytoplasmic FMR1-interacting protein 2 …	3.0	3	0.03	LGTPQQIAIAR+SLLQGTILQYVK+TVEVLEPEVTK
783a	sp|P14314-2|GLU2B_HUMAN sp|P14314|GLU2B_HUMAN tr|K7ELL7|K7ELL7_HUMAN	0.9999	Isoform of P14314, Isoform 2 of Glucosidase 2 subunit beta OS=Homo sapiens GN=PRKCSH;Glucosidase 2 subunit beta OS=Homo sapiens GN=PRKCSH PE=1 SV=2;Isoform of P14314, Glucosidase 2 subunit beta OS=Homo sapiens GN=PRKCSH PE=1 SV=1	7.6	3	0.03	AQQEQELAADAFK+LVSQKPK+SEALPTDLPAPSAPDLTEPK
773	sp|Q9HD23-2|MRS2_HUMAN sp|Q9HD23-3|MRS2_HUMAN sp|Q9HD23-4|MRS2_HUMAN sp|Q9HD23|MRS2_HUMAN tr|H7BZ29|H7BZ29_HUMAN	0.9999	Isoform of Q9HD23, Isoform 2 of Magnesium transporter MRS2 homolog, mitochondrial OS=Homo sapiens GN=MRS2;Isoform of Q9HD23, Isoform 3 of Magnesium transporter MRS2 homolog, mitochondrial OS=Homo sapiens GN=MRS2;Isoform of Q9HD23, Isoform 4 of Magnesium transporter MRS2 homolog, mitochondrial OS=Homo sapiens GN=MRS2;Magnesium transporter MRS2 homolog, mitochondrial OS=Homo sapiens GN=MRS2 PE=1 SV…	17.1	3	0.03	TSDVSQATLASVAPVFTVTK
763	sp|P06744-2|G6PI_HUMAN sp|P06744|G6PI_HUMAN tr|A0A0A0MTS2|A0A0A0MTS2_HUMAN tr|A0A0J9YX90|A0A0J9YX90_HUMAN tr|A0A0J9YXP8|A0A0J9YXP8_HUMAN tr|A0A0J9YYH3|A0A0J9YYH3_HUMAN tr|K7EQ48|K7EQ48_HUMAN	0.9999	Isoform of P06744, Isoform 2 of Glucose-6-phosphate isomerase OS=Homo sapiens GN=GPI;Glucose-6-phosphate isomerase OS=Homo sapiens GN=GPI PE=1 SV=4;Isoform of P06744, Glucose-6-phosphate isomerase (Fragment) OS=Homo sapiens GN=GPI PE=1 SV=1;Isoform of P06744, Glucose-6-phosphate isomerase (Fragment) OS=Homo sapiens GN=GPI PE=1 SV=1;Isoform of P06744, Glucose-6-phosphate isomerase (Fragment) OS=Ho…	8.6	3	0.03	EWFLQAAK+TFTTQETITNAETAK
820a	sp|Q9UN37|VPS4A_HUMAN tr|I3L4J1|I3L4J1_HUMAN	0.9998	Vacuolar protein sorting-associated protein 4A OS=Homo sapiens GN=VPS4A PE=1 SV=1;Uncharacterized protein (Fragment) OS=Homo sapiens PE=1 SV=3	5.4	3	0.03	GILLFGPPGTGK+IYIPLPEEAAR
805	sp|Q96DU7|IP3KC_HUMAN	0.9998	Inositol-trisphosphate 3-kinase C OS=Homo sapiens GN=ITPKC PE=1 SV=1	4.1	3	0.03	ETMSSTSTLGFR+GSLNEAEAGALPAAAR
266d	sp|Q00537-2|CDK17_HUMAN sp|Q00537|CDK17_HUMAN tr|F5H6Z0|F5H6Z0_HUMAN	0.9998	Isoform of Q00537, Isoform 2 of Cyclin-dependent kinase 17 OS=Homo sapiens GN=CDK17;Cyclin-dependent kinase 17 OS=Homo sapiens GN=CDK17 PE=1 SV=2;Isoform of Q00537, Cyclin-dependent kinase 17 OS=Homo sapiens GN=CDK17 PE=1 SV=1	3.8	3	0.02	ASLSEIGFGK+IADFGLAR+LFLYQILR
828a	sp|Q9Y6D6|BIG1_HUMAN	0.9997	Brefeldin A-inhibited guanine nucleotide-exchange protein 1 OS=Homo sapiens GN=ARFGEF1 PE=1 SV=2	3.0	3	0.03	EIIEQGIDLFNK+LSVSSNDTQESGNSSGPSPGAK+SVDNRPQAPLVSASAVNEEVSK
827a	sp|Q9Y2P4|S27A6_HUMAN	0.9997	Long-chain fatty acid transport protein 6 OS=Homo sapiens GN=SLC27A6 PE=2 SV=1	3.2	3	0.03	LLSTFDLIK+LSTSPDEPVPR
825a	sp|Q15526-2|SURF1_HUMAN sp|Q15526|SURF1_HUMAN	0.9997	Isoform of Q15526, Isoform 2 of Surfeit locus protein 1 OS=Homo sapiens GN=SURF1;Surfeit locus protein 1 OS=Homo sapiens GN=SURF1 PE=1 SV=1	9.4	3	0.03	QPFVPENNPER+VLAEPVPLPADPMELK
420c	sp|P55795|HNRH2_HUMAN	0.9997	Heterogeneous nuclear ribonucleoprotein H2 OS=Homo sapiens GN=HNRNPH2 PE=1 SV=1	6.9	3	0.02	VHIEIGPDGR+VTGEADVEFATHEDAVAAMAK
830a	sp|P09651-2|ROA1_HUMAN sp|P09651-3|ROA1_HUMAN sp|P09651|ROA1_HUMAN sp|Q32P51|RA1L2_HUMAN tr|F8VTQ5|F8VTQ5_HUMAN tr|F8VZ49|F8VZ49_HUMAN tr|F8W6I7|F8W6I7_HUMAN	0.9996	Isoform of P09651, Isoform A1-A of Heterogeneous nuclear ribonucleoprotein A1 OS=Homo sapiens GN=HNRNPA1;Isoform of P09651, Isoform 2 of Heterogeneous nuclear ribonucleoprotein A1 OS=Homo sapiens GN=HNRNPA1;Heterogeneous nuclear ribonucleoprotein A1 OS=Homo sapiens GN=HNRNPA1 PE=1 SV=5;Heterogeneous nuclear ribonucleoprotein A1-like 2 OS=Homo sapiens GN=HNRNPA1L2 PE=2 SV=2;Isoform of P09651, Hete…	17.9	3	0.03	IEVIEIMTDR+LFIGGLSFETTDESLR
469b	sp|P04899-4|GNAI2_HUMAN sp|P04899|GNAI2_HUMAN	0.9996	Isoform of P04899, Isoform sGi2 of Guanine nucleotide-binding protein G(i) subunit alpha-2 OS=Homo sapiens GN=GNAI2;Guanine nucleotide-binding protein G(i) subunit alpha-2 OS=Homo sapiens GN=GNAI2 PE=1 SV=3	4.2	3	0.02	IAQSDYIPTQQDVLR+ILLLGAGESGK
835	sp|Q08945|SSRP1_HUMAN	0.9995	FACT complex subunit SSRP1 OS=Homo sapiens GN=SSRP1 PE=1 SV=1	5.6	3	0.03	ASSGLLYPLER+EFVSSDESSSGENK+VDNIQAGELTEGIWR
850	sp|Q2NKX8|ERC6L_HUMAN tr|B5MDQ0|B5MDQ0_HUMAN	0.9990	DNA excision repair protein ERCC-6-like OS=Homo sapiens GN=ERCC6L PE=1 SV=1;Isoform of Q2NKX8, DNA excision repair protein ERCC-6-like OS=Homo sapiens GN=ERCC6L PE=1 SV=1	2.4	3	0.03	ENVVVYR+EPVFPSSTKK+LVPLQEEIYR
639f	sp|Q9HCE7-2|SMUF1_HUMAN sp|Q9HCE7|SMUF1_HUMAN	0.9990	Isoform of Q9HCE7, Isoform Short of E3 ubiquitin-protein ligase SMURF1 OS=Homo sapiens GN=SMURF1;E3 ubiquitin-protein ligase SMURF1 OS=Homo sapiens GN=SMURF1 PE=1 SV=2	2.6	3	0.03	GLDYGGVAR+LLQFVTGSTR
199b	sp|P27986-4|P85A_HUMAN sp|P27986|P85A_HUMAN	0.9990	Isoform of P27986, Isoform 4 of Phosphatidylinositol 3-kinase regulatory subunit alpha OS=Homo sapiens GN=PIK3R1;Phosphatidylinositol 3-kinase regulatory subunit alpha OS=Homo sapiens GN=PIK3R1 PE=1 SV=2	4.4	3	0.02	NESLAQYNPK+TAIEAFNETIK+TQSSSNLAELR
266e	sp|Q00536-2|CDK16_HUMAN sp|Q00536-3|CDK16_HUMAN sp|Q00536|CDK16_HUMAN	0.9987	Isoform of Q00536, Isoform 2 of Cyclin-dependent kinase 16 OS=Homo sapiens GN=CDK16;Isoform of Q00536, Isoform 3 of Cyclin-dependent kinase 16 OS=Homo sapiens GN=CDK16;Cyclin-dependent kinase 16 OS=Homo sapiens GN=CDK16 PE=1 SV=1	7.7	3	0.02	IADFGLAR+LPDTTSIFALK+TNGAPEQIGLDESGGGGGSDPGEAPTR
859	sp|P16422|EPCAM_HUMAN tr|B5MCA4|B5MCA4_HUMAN	0.9985	Epithelial cell adhesion molecule OS=Homo sapiens GN=EPCAM PE=1 SV=2;Isoform of P16422, Epithelial cell adhesion molecule OS=Homo sapiens GN=EPCAM PE=1 SV=1	13.4	3	0.02	AGVIAVIVVVVIAVVAGIVVLVISRK+TQNDVDIADVAYYFEK
863a	sp|P40189-3|IL6RB_HUMAN sp|P40189|IL6RB_HUMAN	0.9980	Isoform of P40189, Isoform 3 of Interleukin-6 receptor subunit beta OS=Homo sapiens GN=IL6ST;Interleukin-6 receptor subunit beta OS=Homo sapiens GN=IL6ST PE=1 SV=2	2.9	3	0.03	QVSSVNEEDFVR+VTSDHINFDPVYK
864	sp|O00560-2|SDCB1_HUMAN sp|O00560-3|SDCB1_HUMAN sp|O00560|SDCB1_HUMAN tr|B4DHN5|B4DHN5_HUMAN tr|E9PBU7|E9PBU7_HUMAN tr|G5EA09|G5EA09_HUMAN	0.9979	Isoform of O00560, Isoform 2 of Syntenin-1 OS=Homo sapiens GN=SDCBP;Isoform of O00560, Isoform 3 of Syntenin-1 OS=Homo sapiens GN=SDCBP;Syntenin-1 OS=Homo sapiens GN=SDCBP PE=1 SV=1;Isoform of O00560, Syntenin-1 OS=Homo sapiens GN=SDCBP PE=1 SV=1;Isoform of O00560, Syntenin-1 OS=Homo sapiens GN=SDCBP PE=1 SV=1;Isoform of O00560, Syndecan binding protein (Syntenin), isoform CRA_a OS=Homo sapiens G…	8.8	3	0.02	DSTGHVGFIFK+SLMDHTIPEV
868a	sp|Q16543|CDC37_HUMAN tr|K7EQA9|K7EQA9_HUMAN	0.9973	Hsp90 co-chaperone Cdc37 OS=Homo sapiens GN=CDC37 PE=1 SV=1;Isoform of Q16543, Hsp90 co-chaperone Cdc37 (Fragment) OS=Homo sapiens GN=CDC37 PE=1 SV=1	13.9	3	0.02	LGPGGLDPVEVYESLPEELQK+SMPWNVDTLSK
870	sp|Q9Y2L1-2|RRP44_HUMAN sp|Q9Y2L1|RRP44_HUMAN tr|G3V1J5|G3V1J5_HUMAN	0.9971	Isoform of Q9Y2L1, Isoform 2 of Exosome complex exonuclease RRP44 OS=Homo sapiens GN=DIS3;Exosome complex exonuclease RRP44 OS=Homo sapiens GN=DIS3 PE=1 SV=2;Isoform of Q9Y2L1, Exosome complex exonuclease RRP44 OS=Homo sapiens GN=DIS3 PE=1 SV=1	2.8	3	0.03	ASLTYAEAQLR+GALTLSSPEVR
221b	sp|O60499-2|STX10_HUMAN sp|O60499|STX10_HUMAN tr|K7EIY4|K7EIY4_HUMAN tr|K7ELY2|K7ELY2_HUMAN tr|Q5U8S2|Q5U8S2_HUMAN tr|X6R2W0|X6R2W0_HUMAN	0.9969	Isoform of O60499, Isoform 2 of Syntaxin-10 OS=Homo sapiens GN=STX10;Syntaxin-10 OS=Homo sapiens GN=STX10 PE=1 SV=1;Isoform of O60499, Syntaxin-10 (Fragment) OS=Homo sapiens GN=STX10 PE=1 SV=1;Isoform of O60499, Syntaxin-10 (Fragment) OS=Homo sapiens GN=STX10 PE=1 SV=1;Isoform of O60499, Syntaxin 10 OS=Homo sapiens GN=STX10 PE=1 SV=1;Isoform of O60499, Syntaxin-10 OS=Homo sapiens GN=STX10 PE=1 SV…	8.0	3	0.03	EEIDWTTNELR+SPSDLLDASAVSATSR
878a	sp|Q14517|FAT1_HUMAN tr|A0A087WVP1|A0A087WVP1_HUMAN	0.9958	Protocadherin Fat 1 OS=Homo sapiens GN=FAT1 PE=1 SV=2;Isoform of Q14517, Protocadherin Fat 1 OS=Homo sapiens GN=FAT1 PE=1 SV=1	1.0	3	0.02	ILDENDNKPQFLQK+IVSGDSENLFK+VYESAAVGSVVLQVTALDK
877a	sp|Q08499-6|PDE4D_HUMAN	0.9958	Isoform of Q08499, Isoform 5 of cAMP-specific 3',5'-cyclic phosphodiesterase 4D OS=Homo sapiens GN=PDE4D	3.1	3	0.03	KLMHSSSLTNSSIPR+LSPVISPR
879	sp|P62424|RL7A_HUMAN tr|Q5T8U3|Q5T8U3_HUMAN	0.9956	60S ribosomal protein L7a OS=Homo sapiens GN=RPL7A PE=1 SV=2;Isoform of P62424, 60S ribosomal protein L7a (Fragment) OS=Homo sapiens GN=RPL7A PE=1 SV=1	8.4	3	0.02	QTATQLLK+VVNPLFEK
911	sp|P52926-2|HMGA2_HUMAN sp|P52926-3|HMGA2_HUMAN sp|P52926-4|HMGA2_HUMAN sp|P52926-5|HMGA2_HUMAN sp|P52926-6|HMGA2_HUMAN sp|P52926|HMGA2_HUMAN tr|F5H2A4|F5H2A4_HUMAN tr|F5H2U8|F5H2U8_HUMAN tr|F5H6H0|F5H6H0_HUMAN	0.9921	Isoform of P52926, Isoform 2 of High mobility group protein HMGI-C OS=Homo sapiens GN=HMGA2;Isoform of P52926, Isoform 3 of High mobility group protein HMGI-C OS=Homo sapiens GN=HMGA2;Isoform of P52926, Isoform 4 of High mobility group protein HMGI-C OS=Homo sapiens GN=HMGA2;Isoform of P52926, Isoform 5 of High mobility group protein HMGI-C OS=Homo sapiens GN=HMGA2;Isoform of P52926, Isoform 6 of…	25.6	3	0.03	GEGAGQPSTSAQGQPAAPAPQK
904	sp|P34995|PE2R1_HUMAN	0.9921	Prostaglandin E2 receptor EP1 subtype OS=Homo sapiens GN=PTGER1 PE=2 SV=3	5.7	3	0.03	LALAAVAAVALAVALLPLARVGR
1006	sp|Q8WXE9-3|STON2_HUMAN sp|Q8WXE9|STON2_HUMAN	0.9906	Isoform of Q8WXE9, Isoform 2 of Stonin-2 OS=Homo sapiens GN=STON2;Stonin-2 OS=Homo sapiens GN=STON2 PE=1 SV=1	1.0	3	0.03	LGLNDILVK
1011a	sp|Q6P9H4|CNKR3_HUMAN tr|C9IZX4|C9IZX4_HUMAN tr|G9CGD6|G9CGD6_HUMAN	0.9901	Connector enhancer of kinase suppressor of ras 3 OS=Homo sapiens GN=CNKSR3 PE=1 SV=1;Isoform of Q6P9H4, Connector enhancer of kinase suppressor of ras 3 OS=Homo sapiens GN=CNKSR3 PE=1 SV=1;Isoform of Q6P9H4, CNK3/IPCEF1 fusion protein long isoform OS=Homo sapiens GN=CNKSR3 PE=1 SV=1	6.5	3	0.02	ENPTGVVLLLK+STYDGLHVITGTTENSPADR
1029	sp|P49281-2|NRAM2_HUMAN sp|P49281-3|NRAM2_HUMAN sp|P49281-4|NRAM2_HUMAN sp|P49281-5|NRAM2_HUMAN sp|P49281|NRAM2_HUMAN tr|F8VWB0|F8VWB0_HUMAN tr|F8VZL6|F8VZL6_HUMAN tr|F8W154|F8W154_HUMAN tr|F8W1C0|F8W1C0_HUMAN tr|F8W1F2|F8W1F2_HUMAN tr|F8W1P7|F8W1P7_HUMAN	0.9890	Isoform of P49281, Isoform 1 of Natural resistance-associated macrophage protein 2 OS=Homo sapiens GN=SLC11A2;Isoform of P49281, Isoform 3 of Natural resistance-associated macrophage protein 2 OS=Homo sapiens GN=SLC11A2;Isoform of P49281, Isoform 4 of Natural resistance-associated macrophage protein 2 OS=Homo sapiens GN=SLC11A2;Isoform of P49281, Isoform 5 of Natural resistance-associated macroph…	3.1	3	0.02	LLWILLLATLVGLLLQR
469c	sp|P08754|GNAI3_HUMAN	0.9273	Guanine nucleotide-binding protein G(k) subunit alpha OS=Homo sapiens GN=GNAI3 PE=1 SV=3	4.2	3	0.01	ILLLGAGESGK+ISQSNYIPTQQDVLR
454c	sp|Q8NB90|SPAT5_HUMAN	0.9049	Spermatogenesis-associated protein 5 OS=Homo sapiens GN=SPATA5 PE=1 SV=3	1.3	3	0.01	GVILYGPPGTGK+IIYVPLPDAATR
97	sp|Q6NTF9-2|RHBD2_HUMAN sp|Q6NTF9|RHBD2_HUMAN tr|Q9UDT1|Q9UDT1_HUMAN	1.0000	Isoform of Q6NTF9, Isoform 2 of Rhomboid domain-containing protein 2 OS=Homo sapiens GN=RHBDD2;Rhomboid domain-containing protein 2 OS=Homo sapiens GN=RHBDD2 PE=2 SV=2;Isoform of Q6NTF9, Rhomboid domain-containing protein 2 OS=Homo sapiens GN=WUGSC:H_RG122E10.2a PE=1 SV=1	20.3	2	0.02	LFLLQQPLAPSGLTLK
96	sp|Q5VU97|CAHD1_HUMAN tr|A0A0A0MQY7|A0A0A0MQY7_HUMAN	1.0000	VWFA and cache domain-containing protein 1 OS=Homo sapiens GN=CACHD1 PE=2 SV=2;Isoform of Q5VU97, VWFA and cache domain-containing protein 1 OS=Homo sapiens GN=CACHD1 PE=1 SV=1	1.8	2	0.02	DLNSVLADNLK+ISVLTVADTVR
91	sp|Q5JTZ9|SYAM_HUMAN	1.0000	Alanine--tRNA ligase, mitochondrial OS=Homo sapiens GN=AARS2 PE=1 SV=1	2.3	2	0.02	AGLDPDLETR+TGAVGDLVIIGDR
90	sp|Q16739|CEGT_HUMAN	1.0000	Ceramide glucosyltransferase OS=Homo sapiens GN=UGCG PE=1 SV=1	6.3	2	0.02	INNLMPGYEVAK+VGLVHGLPYVADR
746a	sp|Q9Y3Y2-3|CHTOP_HUMAN sp|Q9Y3Y2-4|CHTOP_HUMAN sp|Q9Y3Y2|CHTOP_HUMAN tr|X6R700|X6R700_HUMAN	1.0000	Isoform of Q9Y3Y2, Isoform 2 of Chromatin target of PRMT1 protein OS=Homo sapiens GN=CHTOP;Isoform of Q9Y3Y2, Isoform 3 of Chromatin target of PRMT1 protein OS=Homo sapiens GN=CHTOP;Chromatin target of PRMT1 protein OS=Homo sapiens GN=CHTOP PE=1 SV=2;Isoform of Q9Y3Y2, Chromatin target of PRMT1 protein OS=Homo sapiens GN=CHTOP PE=1 SV=1	14.4	2	0.02	EQLDNQLDAYMSK+LAQQMENRPSVQAALK
742a	sp|Q9Y2R9|RT07_HUMAN tr|J3QLS3|J3QLS3_HUMAN tr|J3QQS1|J3QQS1_HUMAN	1.0000	28S ribosomal protein S7, mitochondrial OS=Homo sapiens GN=MRPS7 PE=1 SV=2;Isoform of Q9Y2R9, 28S ribosomal protein S7, mitochondrial OS=Homo sapiens GN=MRPS7 PE=1 SV=1;Isoform of Q9Y2R9, 28S ribosomal protein S7, mitochondrial (Fragment) OS=Homo sapiens GN=MRPS7 PE=1 SV=1	19.8	2	0.02	FYQVPVPLPDR+SLMIQTLEAVK+TSSVFEDPVISK
738a	sp|Q9Y263|PLAP_HUMAN tr|E5RIM3|E5RIM3_HUMAN	1.0000	Phospholipase A-2-activating protein OS=Homo sapiens GN=PLAA PE=1 SV=2;Isoform of Q9Y263, Phospholipase A-2-activating protein OS=Homo sapiens GN=PLAA PE=1 SV=1	4.4	2	0.02	TGDLGDINAEQLPGR+VEAYQWSVSEGR
726a	sp|Q9UK99-2|FBX3_HUMAN sp|Q9UK99-3|FBX3_HUMAN sp|Q9UK99|FBX3_HUMAN tr|E9PJM3|E9PJM3_HUMAN tr|G3V1E0|G3V1E0_HUMAN	1.0000	Isoform of Q9UK99, Isoform 2 of F-box only protein 3 OS=Homo sapiens GN=FBXO3;Isoform of Q9UK99, Isoform 3 of F-box only protein 3 OS=Homo sapiens GN=FBXO3;F-box only protein 3 OS=Homo sapiens GN=FBXO3 PE=1 SV=3;Isoform of Q9UK99, F-box only protein 3 OS=Homo sapiens GN=FBXO3 PE=1 SV=1;Isoform of Q9UK99, F-box only protein 3 OS=Homo sapiens GN=FBXO3 PE=1 SV=1	7.0	2	0.02	IFNVAIPR+SEDLLDVDTAAGGFQQR
723a	sp|Q9UI12-2|VATH_HUMAN sp|Q9UI12|VATH_HUMAN	1.0000	Isoform of Q9UI12, Isoform 2 of V-type proton ATPase subunit H OS=Homo sapiens GN=ATP6V1H;V-type proton ATPase subunit H OS=Homo sapiens GN=ATP6V1H PE=1 SV=1	5.2	2	0.02	GAVDAAVPTNIIAAK+VSIFFDYAR
708a	sp|Q9P289-2|STK26_HUMAN sp|Q9P289-3|STK26_HUMAN sp|Q9P289|STK26_HUMAN sp|Q9Y6E0-2|STK24_HUMAN sp|Q9Y6E0|STK24_HUMAN tr|B4DR80|B4DR80_HUMAN tr|B4E0Y9|B4E0Y9_HUMAN tr|H0Y630|H0Y630_HUMAN tr|Q8NBY1|Q8NBY1_HUMAN	1.0000	Isoform of Q9P289, Isoform 2 of Serine/threonine-protein kinase 26 OS=Homo sapiens GN=STK26;Isoform of Q9P289, Isoform 3 of Serine/threonine-protein kinase 26 OS=Homo sapiens GN=STK26;Serine/threonine-protein kinase 26 OS=Homo sapiens GN=STK26 PE=1 SV=2;Isoform of Q9Y6E0, Isoform A of Serine/threonine-protein kinase 24 OS=Homo sapiens GN=STK24;Serine/threonine-protein kinase 24 OS=Homo sapiens GN…	7.7	2	0.02	LADFGVAGQLTDTQIK+TSYLTELIDR
707a	sp|Q9P0V3|SH3B4_HUMAN	1.0000	SH3 domain-binding protein 4 OS=Homo sapiens GN=SH3BP4 PE=1 SV=1	2.6	2	0.02	IILSPFATTTK+SDAPTSSSFFTGLK
706a	sp|Q9P0N9-2|TBCD7_HUMAN sp|Q9P0N9-3|TBCD7_HUMAN sp|Q9P0N9-4|TBCD7_HUMAN sp|Q9P0N9|TBCD7_HUMAN	1.0000	Isoform of Q9P0N9, Isoform 2 of TBC1 domain family member 7 OS=Homo sapiens GN=TBC1D7;Isoform of Q9P0N9, Isoform 3 of TBC1 domain family member 7 OS=Homo sapiens GN=TBC1D7;Isoform of Q9P0N9, Isoform 4 of TBC1 domain family member 7 OS=Homo sapiens GN=TBC1D7;TBC1 domain family member 7 OS=Homo sapiens GN=TBC1D7 PE=1 SV=1	13.7	2	0.02	FLENIPQDSSDAIVSK+ILVFVAVEILLTFKIK
694a	sp|Q9NVE7|PANK4_HUMAN tr|A0A0G2JR38|A0A0G2JR38_HUMAN tr|E9PHT6|E9PHT6_HUMAN	1.0000	Pantothenate kinase 4 OS=Homo sapiens GN=PANK4 PE=1 SV=1;Isoform of Q9NVE7, Pantothenate kinase 4 OS=Homo sapiens GN=PANK4 PE=1 SV=1;Isoform of Q9NVE7, Pantothenate kinase 4 (Fragment) OS=Homo sapiens GN=PANK4 PE=1 SV=2	3.3	2	0.02	FAIDIGGSLTK+GLLAGNVFDWGAK
679a	sp|Q9H425-2|CA198_HUMAN sp|Q9H425-3|CA198_HUMAN sp|Q9H425|CA198_HUMAN	1.0000	Isoform of Q9H425, Isoform 2 of Uncharacterized protein C1orf198 OS=Homo sapiens GN=C1orf198;Isoform of Q9H425, Isoform 3 of Uncharacterized protein C1orf198 OS=Homo sapiens GN=C1orf198;Uncharacterized protein C1orf198 OS=Homo sapiens GN=C1orf198 PE=1 SV=1	14.7	2	0.02	FAQVSSSNVVLK+GEGPEAEFQSLTPSQIK
678a	sp|Q9H2J7|S6A15_HUMAN	1.0000	Sodium-dependent neutral amino acid transporter B(0)AT2 OS=Homo sapiens GN=SLC6A15 PE=1 SV=1	4.2	2	0.02	DLLSNEDAADDAFK+FNLIDDSSGNLASVTYK
676a	sp|Q9H078-2|CLPB_HUMAN sp|Q9H078-3|CLPB_HUMAN sp|Q9H078-4|CLPB_HUMAN sp|Q9H078-5|CLPB_HUMAN sp|Q9H078|CLPB_HUMAN tr|H0YGM0|H0YGM0_HUMAN	1.0000	Isoform of Q9H078, Isoform 2 of Caseinolytic peptidase B protein homolog OS=Homo sapiens GN=CLPB;Isoform of Q9H078, Isoform 3 of Caseinolytic peptidase B protein homolog OS=Homo sapiens GN=CLPB;Isoform of Q9H078, Isoform 4 of Caseinolytic peptidase B protein homolog OS=Homo sapiens GN=CLPB;Isoform of Q9H078, Isoform 5 of Caseinolytic peptidase B protein homolog OS=Homo sapiens GN=CLPB;Caseinolyti…	4.9	2	0.02	ELLDGGANPLQR+IAENLGDVQISDK
672a	sp|Q9C035-2|TRIM5_HUMAN sp|Q9C035-3|TRIM5_HUMAN sp|Q9C035-4|TRIM5_HUMAN sp|Q9C035-5|TRIM5_HUMAN sp|Q9C035-6|TRIM5_HUMAN sp|Q9C035|TRIM5_HUMAN tr|H7C134|H7C134_HUMAN	1.0000	Isoform of Q9C035, Isoform Beta of Tripartite motif-containing protein 5 OS=Homo sapiens GN=TRIM5;Isoform of Q9C035, Isoform Gamma of Tripartite motif-containing protein 5 OS=Homo sapiens GN=TRIM5;Isoform of Q9C035, Isoform Delta of Tripartite motif-containing protein 5 OS=Homo sapiens GN=TRIM5;Isoform of Q9C035, Isoform Epsilon of Tripartite motif-containing protein 5 OS=Homo sapiens GN=TRIM5;Is…	10.9	2	0.02	SLTNSETEMVQQTQSLR+TNVLADFEQLR
638a	sp|Q96NB2|SFXN2_HUMAN tr|A0A0C4DGR6|A0A0C4DGR6_HUMAN tr|R4GMR9|R4GMR9_HUMAN tr|R4GMW0|R4GMW0_HUMAN tr|R4GN63|R4GN63_HUMAN tr|R4GN74|R4GN74_HUMAN tr|R4GNC2|R4GNC2_HUMAN	1.0000	Sideroflexin-2 OS=Homo sapiens GN=SFXN2 PE=1 SV=2;Isoform of Q96NB2, Sideroflexin 2, isoform CRA_b OS=Homo sapiens GN=SFXN2 PE=1 SV=1;Isoform of Q96NB2, Sideroflexin-2 OS=Homo sapiens GN=SFXN2 PE=1 SV=1;Isoform of Q96NB2, Sideroflexin-2 (Fragment) OS=Homo sapiens GN=SFXN2 PE=1 SV=1;Isoform of Q96NB2, Sideroflexin-2 OS=Homo sapiens GN=SFXN2 PE=1 SV=1;Isoform of Q96NB2, Sideroflexin-2 (Fragment) OS…	26.8	2	0.02	LYDSAFHPDTGEK+MGVVPPGTQVEQLLYAK
631a	sp|Q96HC4-4|PDLI5_HUMAN sp|Q96HC4-6|PDLI5_HUMAN sp|Q96HC4-7|PDLI5_HUMAN sp|Q96HC4|PDLI5_HUMAN tr|H0Y8Y3|H0Y8Y3_HUMAN	1.0000	Isoform of Q96HC4, Isoform 4 of PDZ and LIM domain protein 5 OS=Homo sapiens GN=PDLIM5;Isoform of Q96HC4, Isoform 6 of PDZ and LIM domain protein 5 OS=Homo sapiens GN=PDLIM5;Isoform of Q96HC4, Isoform 7 of PDZ and LIM domain protein 5 OS=Homo sapiens GN=PDLIM5;PDZ and LIM domain protein 5 OS=Homo sapiens GN=PDLIM5 PE=1 SV=5;Isoform of Q96HC4, PDZ and LIM domain protein 5 (Fragment) OS=Homo sapien…	9.1	2	0.02	GPFLVALGK+ILAQITGTEHLK
606a	sp|Q8NG27-3|PJA1_HUMAN sp|Q8NG27|PJA1_HUMAN	1.0000	Isoform of Q8NG27, Isoform 3 of E3 ubiquitin-protein ligase Praja-1 OS=Homo sapiens GN=PJA1;E3 ubiquitin-protein ligase Praja-1 OS=Homo sapiens GN=PJA1 PE=1 SV=2	6.0	2	0.02	ADFLPQSSVASQSSSEGK+EQTLSSSGESWETLPGK
604a	sp|Q8NC67-3|NETO2_HUMAN sp|Q8NC67|NETO2_HUMAN tr|H3BM37|H3BM37_HUMAN tr|H3BSR0|H3BSR0_HUMAN	1.0000	Isoform of Q8NC67, Isoform 3 of Neuropilin and tolloid-like protein 2 OS=Homo sapiens GN=NETO2;Neuropilin and tolloid-like protein 2 OS=Homo sapiens GN=NETO2 PE=1 SV=1;Isoform of Q8NC67, Neuropilin and tolloid-like protein 2 (Fragment) OS=Homo sapiens GN=NETO2 PE=1 SV=2;Isoform of Q8NC67, Neuropilin and tolloid-like protein 2 (Fragment) OS=Homo sapiens GN=NETO2 PE=1 SV=2	12.9	2	0.02	AGVFEQITK+NFVAVYDGSSSIENLK
601a	sp|Q8N490-2|PNKD_HUMAN	1.0000	Isoform of Q8N490, Isoform 2 of Probable hydrolase PNKD OS=Homo sapiens GN=PNKD	18.3	2	0.02	EEPEPLSPELEYIPR+LSNTGEYESQR
597a	sp|Q8IZJ1-2|UNC5B_HUMAN sp|Q8IZJ1|UNC5B_HUMAN	1.0000	Isoform of Q8IZJ1, Isoform 2 of Netrin receptor UNC5B OS=Homo sapiens GN=UNC5B;Netrin receptor UNC5B OS=Homo sapiens GN=UNC5B PE=1 SV=2	2.4	2	0.02	SASLGSQQLLGLPR+YLNYFATK
68	sp|P62318-2|SMD3_HUMAN sp|P62318|SMD3_HUMAN	1.0000	Isoform of P62318, Isoform 2 of Small nuclear ribonucleoprotein Sm D3 OS=Homo sapiens GN=SNRPD3;Small nuclear ribonucleoprotein Sm D3 OS=Homo sapiens GN=SNRPD3 PE=1 SV=1	15.8	2	0.02	FLILPDMLK+VAQLEQVYIR
585a	sp|Q86SQ4-2|GP126_HUMAN sp|Q86SQ4-3|GP126_HUMAN sp|Q86SQ4-4|GP126_HUMAN sp|Q86SQ4|GP126_HUMAN	1.0000	Isoform of Q86SQ4, Isoform 2 of G-protein coupled receptor 126 OS=Homo sapiens GN=GPR126;Isoform of Q86SQ4, Isoform 3 of G-protein coupled receptor 126 OS=Homo sapiens GN=GPR126;Isoform of Q86SQ4, Isoform 4 of G-protein coupled receptor 126 OS=Homo sapiens GN=GPR126;G-protein coupled receptor 126 OS=Homo sapiens GN=GPR126 PE=1 SV=3	2.8	2	0.02	SLSSSSIGSNSTYLTSK+VILPQTSDAYQVSVAK
583a	sp|Q7Z7K6-3|CENPV_HUMAN tr|A0A0M3HER2|A0A0M3HER2_HUMAN	1.0000	Isoform of Q7Z7K6, Isoform 3 of Centromere protein V OS=Homo sapiens GN=CENPV;Isoform of Q7Z7K6, Centromere protein V OS=Homo sapiens GN=CENPV PE=1 SV=1	19.4	2	0.02	LLLDTFEYQGLVK+SGASAAPAASAAAALAPSATR
566a	sp|Q6NSI4|CX057_HUMAN	1.0000	Uncharacterized protein CXorf57 OS=Homo sapiens GN=CXorf57 PE=1 SV=2	2.7	2	0.02	IQPVPVDPQIK+VESLLTAISEVR
562a	sp|Q63ZY3-2|KANK2_HUMAN sp|Q63ZY3-3|KANK2_HUMAN sp|Q63ZY3|KANK2_HUMAN	1.0000	Isoform of Q63ZY3, Isoform 2 of KN motif and ankyrin repeat domain-containing protein 2 OS=Homo sapiens GN=KANK2;Isoform of Q63ZY3, Isoform 3 of KN motif and ankyrin repeat domain-containing protein 2 OS=Homo sapiens GN=KANK2;KN motif and ankyrin repeat domain-containing protein 2 OS=Homo sapiens GN=KANK2 PE=1 SV=1	2.7	2	0.01	EVEVVASTAAGAPAQR+LDLDFLK
64	sp|P53985|MOT1_HUMAN	1.0000	Monocarboxylate transporter 1 OS=Homo sapiens GN=SLC16A1 PE=1 SV=3	3.4	2	0.02	EEETSIDVAGKPNEVTK
558a	sp|Q5TAQ9|DCAF8_HUMAN tr|G3V3G9|G3V3G9_HUMAN	1.0000	DDB1- and CUL4-associated factor 8 OS=Homo sapiens GN=DCAF8 PE=1 SV=1;Uncharacterized protein OS=Homo sapiens PE=4 SV=1	4.0	2	0.02	IWAPTAEASTELTGLK+VVVWDWVR
554a	sp|Q5SSJ5-2|HP1B3_HUMAN sp|Q5SSJ5|HP1B3_HUMAN tr|B0QZK4|B0QZK4_HUMAN tr|Q5SWC8|Q5SWC8_HUMAN tr|X6RGJ2|X6RGJ2_HUMAN	1.0000	Isoform of Q5SSJ5, Isoform 2 of Heterochromatin protein 1-binding protein 3 OS=Homo sapiens GN=HP1BP3;Heterochromatin protein 1-binding protein 3 OS=Homo sapiens GN=HP1BP3 PE=1 SV=1;Isoform of Q5SSJ5, Heterochromatin protein 1-binding protein 3 (Fragment) OS=Homo sapiens GN=HP1BP3 PE=1 SV=1;Isoform of Q5SSJ5, Heterochromatin protein 1-binding protein 3 (Fragment) OS=Homo sapiens GN=HP1BP3 PE=1 SV…	10.3	2	0.02	LEDVLPLAFTR+TIPSWATLSASQLAR
548a	sp|Q4VCS5-2|AMOT_HUMAN sp|Q4VCS5|AMOT_HUMAN tr|A6NP16|A6NP16_HUMAN tr|E7ERM3|E7ERM3_HUMAN	1.0000	Isoform of Q4VCS5, Isoform 2 of Angiomotin OS=Homo sapiens GN=AMOT;Angiomotin OS=Homo sapiens GN=AMOT PE=1 SV=1;Isoform of Q4VCS5, Angiomotin OS=Homo sapiens GN=AMOT PE=1 SV=1;Isoform of Q4VCS5, Angiomotin OS=Homo sapiens GN=AMOT PE=1 SV=1	6.7	2	0.02	DTTVISHSPNTSYDTALEAR+ILALEADMTK+VSEAYENLVK
62	sp|P51784|UBP11_HUMAN tr|G5E9A6|G5E9A6_HUMAN	1.0000	Ubiquitin carboxyl-terminal hydrolase 11 OS=Homo sapiens GN=USP11 PE=1 SV=3;Isoform of P51784, Ubiquitin carboxyl-terminal hydrolase 11 OS=Homo sapiens GN=USP11 PE=1 SV=1	2.3	2	0.02	VEVYPVELLLVR+VIELPNIQK
538a	sp|Q15633-2|TRBP2_HUMAN sp|Q15633|TRBP2_HUMAN	1.0000	Isoform of Q15633, Isoform 2 of RISC-loading complex subunit TARBP2 OS=Homo sapiens GN=TARBP2;RISC-loading complex subunit TARBP2 OS=Homo sapiens GN=TARBP2 PE=1 SV=3	9.0	2	0.02	DGNEVEPDDDHFSIGVGSR+TPISLLQEYGTR
529a	sp|Q14574|DSC3_HUMAN	1.0000	Desmocollin-3 OS=Homo sapiens GN=DSC3 PE=1 SV=3	3.2	2	0.02	NAGFQEYTIPITVK+QEEDGLDFLNNLEPK
59	sp|P48651-2|PTSS1_HUMAN sp|P48651-3|PTSS1_HUMAN sp|P48651|PTSS1_HUMAN	1.0000	Isoform of P48651, Isoform 2 of Phosphatidylserine synthase 1 OS=Homo sapiens GN=PTDSS1;Isoform of P48651, Isoform 3 of Phosphatidylserine synthase 1 OS=Homo sapiens GN=PTDSS1;Phosphatidylserine synthase 1 OS=Homo sapiens GN=PTDSS1 PE=1 SV=1	9.0	2	0.02	AVLQFTPASWTYVR+ILFIGGITAPTVR
509a	sp|Q13425-2|SNTB2_HUMAN sp|Q13425|SNTB2_HUMAN	1.0000	Isoform of Q13425, Isoform 2 of Beta-2-syntrophin OS=Homo sapiens GN=SNTB2;Beta-2-syntrophin OS=Homo sapiens GN=SNTB2 PE=1 SV=1	8.6	2	0.02	AGLVELLLR+LGDAILSVNGTDLR
58	sp|P47985|UCRI_HUMAN	1.0000	Cytochrome b-c1 complex subunit Rieske, mitochondrial OS=Homo sapiens GN=UQCRFS1 PE=1 SV=2	5.1	2	0.02	EIEQEAAVELSQLR
492a	sp|Q07157-2|ZO1_HUMAN sp|Q07157|ZO1_HUMAN tr|A0A087X0K9|A0A087X0K9_HUMAN tr|G3V1L9|G3V1L9_HUMAN tr|G5E9E7|G5E9E7_HUMAN	1.0000	Isoform of Q07157, Isoform Short of Tight junction protein ZO-1 OS=Homo sapiens GN=TJP1;Tight junction protein ZO-1 OS=Homo sapiens GN=TJP1 PE=1 SV=3;Isoform of Q07157, Tight junction protein ZO-1 OS=Homo sapiens GN=TJP1 PE=1 SV=1;Isoform of Q07157, Tight junction protein 1 (Zona occludens 1), isoform CRA_a OS=Homo sapiens GN=TJP1 PE=1 SV=1;Isoform of Q07157, Tight junction protein 1 (Zona occlud…	1.3	2	0.02	VNNVDFTNIIR+YQINNISTVPK
490a	sp|Q07020-2|RL18_HUMAN sp|Q07020|RL18_HUMAN tr|F8VUA6|F8VUA6_HUMAN tr|G3V203|G3V203_HUMAN tr|H0YHA7|H0YHA7_HUMAN tr|J3QQ67|J3QQ67_HUMAN	1.0000	Isoform of Q07020, Isoform 2 of 60S ribosomal protein L18 OS=Homo sapiens GN=RPL18;60S ribosomal protein L18 OS=Homo sapiens GN=RPL18 PE=1 SV=2;Isoform of Q07020, 60S ribosomal protein L18 (Fragment) OS=Homo sapiens GN=RPL18 PE=1 SV=1;Isoform of Q07020, 60S ribosomal protein L18 OS=Homo sapiens GN=RPL18 PE=1 SV=1;Isoform of Q07020, 60S ribosomal protein L18 (Fragment) OS=Homo sapiens GN=RPL18 PE=…	20.0	2	0.02	ILTFDQLALDSPK+TAVVVGTITDDVR
486a	sp|Q02790|FKBP4_HUMAN	1.0000	Peptidyl-prolyl cis-trans isomerase FKBP4 OS=Homo sapiens GN=FKBP4 PE=1 SV=3	4.6	2	0.02	FSFDLGK+GEDLTEEEDGGIIR
485a	sp|Q02086-2|SP2_HUMAN sp|Q02086|SP2_HUMAN	1.0000	Isoform of Q02086, Isoform 2 of Transcription factor Sp2 OS=Homo sapiens GN=SP2;Transcription factor Sp2 OS=Homo sapiens GN=SP2 PE=1 SV=3	5.1	2	0.02	AEQQQVVQIPQQALR+SSTTTTPVQSGANVVK
479a	sp|P98194-2|AT2C1_HUMAN sp|P98194-3|AT2C1_HUMAN sp|P98194-4|AT2C1_HUMAN sp|P98194-5|AT2C1_HUMAN sp|P98194-6|AT2C1_HUMAN sp|P98194-7|AT2C1_HUMAN sp|P98194-8|AT2C1_HUMAN sp|P98194-9|AT2C1_HUMAN sp|P98194|AT2C1_HUMAN tr|B4E2Q0|B4E2Q0_HUMAN tr|H0Y9V7|H0Y9V7_HUMAN	1.0000	Isoform of P98194, Isoform 2 of Calcium-transporting ATPase type 2C member 1 OS=Homo sapiens GN=ATP2C1;Isoform of P98194, Isoform 3 of Calcium-transporting ATPase type 2C member 1 OS=Homo sapiens GN=ATP2C1;Isoform of P98194, Isoform 4 of Calcium-transporting ATPase type 2C member 1 OS=Homo sapiens GN=ATP2C1;Isoform of P98194, Isoform 5 of Calcium-transporting ATPase type 2C member 1 OS=Homo sapie…	2.8	2	0.02	EAVTTLIASGVSIK+GQTLTLTQQQR
475a	sp|P69849|NOMO3_HUMAN sp|Q15155|NOMO1_HUMAN sp|Q5JPE7-2|NOMO2_HUMAN sp|Q5JPE7|NOMO2_HUMAN tr|A0A087X117|A0A087X117_HUMAN tr|A0A0G2JN29|A0A0G2JN29_HUMAN tr|J3KN36|J3KN36_HUMAN	1.0000	Nodal modulator 3 OS=Homo sapiens GN=NOMO3 PE=3 SV=2;Nodal modulator 1 OS=Homo sapiens GN=NOMO1 PE=1 SV=5;Isoform of Q5JPE7, Isoform 2 of Nodal modulator 2 OS=Homo sapiens GN=NOMO2;Nodal modulator 2 OS=Homo sapiens GN=NOMO2 PE=1 SV=1;Isoform of Q15155, Nodal modulator 1 OS=Homo sapiens GN=NOMO1 PE=1 SV=1;Isoform of Q15155, Nodal modulator 1 OS=Homo sapiens GN=NOMO1 PE=1 SV=1;Isoform of P69849, No…	2.4	2	0.02	GQPLGPAGVQVSLR+SSIDSEPALVLGPLK
467a	sp|P62917|RL8_HUMAN tr|E9PKZ0|E9PKZ0_HUMAN	1.0000	60S ribosomal protein L8 OS=Homo sapiens GN=RPL8 PE=1 SV=2;Isoform of P62917, 60S ribosomal protein L8 (Fragment) OS=Homo sapiens GN=RPL8 PE=1 SV=1	13.2	2	0.02	ASGNYATVISHNPETK+AVVGVVAGGGR
466a	sp|P62899-2|RL31_HUMAN sp|P62899-3|RL31_HUMAN sp|P62899|RL31_HUMAN tr|B7Z4C8|B7Z4C8_HUMAN tr|B7Z4E3|B7Z4E3_HUMAN tr|C9JU56|C9JU56_HUMAN tr|H7C2W9|H7C2W9_HUMAN	1.0000	Isoform of P62899, Isoform 2 of 60S ribosomal protein L31 OS=Homo sapiens GN=RPL31;Isoform of P62899, Isoform 3 of 60S ribosomal protein L31 OS=Homo sapiens GN=RPL31;60S ribosomal protein L31 OS=Homo sapiens GN=RPL31 PE=1 SV=1;Isoform of P62899, 60S ribosomal protein L31 OS=Homo sapiens GN=RPL31 PE=1 SV=1;Isoform of P62899, 60S ribosomal protein L31 OS=Homo sapiens GN=RPL31 PE=1 SV=1;Isoform of P…	19.2	2	0.02	LYTLVTYVPVTTFK+SAINEVVTR
465a	sp|P62873-2|GBB1_HUMAN sp|P62873|GBB1_HUMAN sp|P62879|GBB2_HUMAN sp|Q9HAV0|GBB4_HUMAN tr|B1AKQ8|B1AKQ8_HUMAN tr|C9JIS1|C9JIS1_HUMAN tr|C9JXA5|C9JXA5_HUMAN tr|C9JZN1|C9JZN1_HUMAN tr|E7EP32|E7EP32_HUMAN tr|F6UT28|F6UT28_HUMAN tr|F6X3N5|F6X3N5_HUMAN	1.0000	Isoform of P62873, Isoform 2 of Guanine nucleotide-binding protein G(I)/G(S)/G(T) subunit beta-1 OS=Homo sapiens GN=GNB1;Guanine nucleotide-binding protein G(I)/G(S)/G(T) subunit beta-1 OS=Homo sapiens GN=GNB1 PE=1 SV=3;Guanine nucleotide-binding protein G(I)/G(S)/G(T) subunit beta-2 OS=Homo sapiens GN=GNB2 PE=1 SV=3;Guanine nucleotide-binding protein subunit beta-4 OS=Homo sapiens GN=GNB4 PE=1 S…	19.4	2	0.02	LIIWDSYTTNK+LLVSASQDGK
460a	sp|P62701|RS4X_HUMAN	1.0000	40S ribosomal protein S4, X isoform OS=Homo sapiens GN=RPS4X PE=1 SV=2	6.1	2	0.02	LSNIFVIGK+YPDPLIK
455a	sp|P62249|RS16_HUMAN tr|A0A087WZ27|A0A087WZ27_HUMAN tr|M0R210|M0R210_HUMAN tr|M0R3H0|M0R3H0_HUMAN tr|Q6IPX4|Q6IPX4_HUMAN	1.0000	40S ribosomal protein S16 OS=Homo sapiens GN=RPS16 PE=1 SV=2;Isoform of Q03938, Zinc finger protein 90 OS=Homo sapiens GN=ZNF90 PE=4 SV=2;Isoform of P62249, 40S ribosomal protein S16 OS=Homo sapiens GN=RPS16 PE=1 SV=1;Isoform of P62249, 40S ribosomal protein S16 OS=Homo sapiens GN=RPS16 PE=1 SV=1;Isoform of P62249, 40S ribosomal protein S16 OS=Homo sapiens GN=RPS16 PE=1 SV=1	21.0	2	0.02	GPLQSVQVFGR+LLEPVLLLGK
6	sp|O00743-2|PPP6_HUMAN sp|O00743-3|PPP6_HUMAN sp|O00743|PPP6_HUMAN	1.0000	Isoform of O00743, Isoform 2 of Serine/threonine-protein phosphatase 6 catalytic subunit OS=Homo sapiens GN=PPP6C;Isoform of O00743, Isoform 3 of Serine/threonine-protein phosphatase 6 catalytic subunit OS=Homo sapiens GN=PPP6C;Serine/threonine-protein phosphatase 6 catalytic subunit OS=Homo sapiens GN=PPP6C PE=1 SV=1	7.4	2	0.02	GAGWLFGAK+VTNEFVHINNLK
452a	sp|P62136-2|PP1A_HUMAN sp|P62136|PP1A_HUMAN tr|E9PMD7|E9PMD7_HUMAN	1.0000	Isoform of P62136, Isoform 2 of Serine/threonine-protein phosphatase PP1-alpha catalytic subunit OS=Homo sapiens GN=PPP1CA;Serine/threonine-protein phosphatase PP1-alpha catalytic subunit OS=Homo sapiens GN=PPP1CA PE=1 SV=1;Isoform of P62136, Serine/threonine-protein phosphatase (Fragment) OS=Homo sapiens GN=PPP1CA PE=1 SV=1	7.5	2	0.02	LNLDSIIGR+NVQLTENEIR
451a	sp|P62081|RS7_HUMAN	1.0000	40S ribosomal protein S7 OS=Homo sapiens GN=RPS7 PE=1 SV=1	10.8	2	0.02	AIIIFVPVPQLK+VETFSGVYK
446a	sp|P61353|RL27_HUMAN	1.0000	60S ribosomal protein L27 OS=Homo sapiens GN=RPL27 PE=1 SV=2	12.5	2	0.02	VVLVLAGR+YSVDIPLDK
445a	sp|P61204-2|ARF3_HUMAN sp|P61204|ARF3_HUMAN sp|P84077|ARF1_HUMAN sp|P84085|ARF5_HUMAN tr|C9J1Z8|C9J1Z8_HUMAN tr|F5H423|F5H423_HUMAN	1.0000	Isoform of P61204, Isoform 2 of ADP-ribosylation factor 3 OS=Homo sapiens GN=ARF3;ADP-ribosylation factor 3 OS=Homo sapiens GN=ARF3 PE=1 SV=2;ADP-ribosylation factor 1 OS=Homo sapiens GN=ARF1 PE=1 SV=2;ADP-ribosylation factor 5 OS=Homo sapiens GN=ARF5 PE=1 SV=2;Isoform of P84085, ADP-ribosylation factor 5 (Fragment) OS=Homo sapiens GN=ARF5 PE=1 SV=1;Uncharacterized protein OS=Homo sapiens PE=3 SV…	14.6	2	0.02	DAVLLVFANK+ILMVGLDAAGK
436a	sp|P57105|SYJ2B_HUMAN tr|A0A087WUM0|A0A087WUM0_HUMAN tr|A0A087WYV9|A0A087WYV9_HUMAN tr|A0A087X1F5|A0A087X1F5_HUMAN	1.0000	Synaptojanin-2-binding protein OS=Homo sapiens GN=SYNJ2BP PE=1 SV=2;Protein SYNJ2BP-COX16 (Fragment) OS=Homo sapiens GN=SYNJ2BP-COX16 PE=4 SV=1;Isoform of A0A087WUM0, Protein SYNJ2BP-COX16 OS=Homo sapiens GN=SYNJ2BP-COX16 PE=4 SV=1;Isoform of A0A087WUM0, Protein SYNJ2BP-COX16 (Fragment) OS=Homo sapiens GN=SYNJ2BP-COX16 PE=4 SV=5	16.6	2	0.02	ILSVNGQDLK+VDYLVTEEEINLTR
432a	sp|P55786-2|PSA_HUMAN sp|P55786|PSA_HUMAN tr|E9PLK3|E9PLK3_HUMAN	1.0000	Isoform of P55786, Isoform 2 of Puromycin-sensitive aminopeptidase OS=Homo sapiens GN=NPEPPS;Puromycin-sensitive aminopeptidase OS=Homo sapiens GN=NPEPPS PE=1 SV=2;Isoform of P55786, Puromycin-sensitive aminopeptidase OS=Homo sapiens GN=NPEPPS PE=1 SV=1	3.0	2	0.02	LGLQNDLFSLAR+VLGATLLPDLIQK
394a	sp|P48449-3|ERG7_HUMAN sp|P48449|ERG7_HUMAN tr|C9J315|C9J315_HUMAN	1.0000	Isoform of P48449, Isoform 3 of Lanosterol synthase OS=Homo sapiens GN=LSS;Lanosterol synthase OS=Homo sapiens GN=LSS PE=1 SV=1;Isoform of P48449, Lanosterol synthase (Fragment) OS=Homo sapiens GN=LSS PE=1 SV=1	11.1	2	0.02	EQTGLEAYALGLDTK+STVFGTALNYVSLR
385a	sp|P46776|RL27A_HUMAN tr|E9PJD9|E9PJD9_HUMAN tr|E9PLL6|E9PLL6_HUMAN	1.0000	60S ribosomal protein L27a OS=Homo sapiens GN=RPL27A PE=1 SV=2;Isoform of P46776, 60S ribosomal protein L27a OS=Homo sapiens GN=RPL27A PE=1 SV=1;Isoform of P46776, 60S ribosomal protein L27a OS=Homo sapiens GN=RPL27A PE=1 SV=1	23.1	2	0.02	LWTLVSEQTR+TGAAPIIDVVR
43	sp|P13674-2|P4HA1_HUMAN sp|P13674-3|P4HA1_HUMAN sp|P13674|P4HA1_HUMAN	1.0000	Isoform of P13674, Isoform 2 of Prolyl 4-hydroxylase subunit alpha-1 OS=Homo sapiens GN=P4HA1;Isoform of P13674, Isoform 3 of Prolyl 4-hydroxylase subunit alpha-1 OS=Homo sapiens GN=P4HA1;Prolyl 4-hydroxylase subunit alpha-1 OS=Homo sapiens GN=P4HA1 PE=1 SV=2	4.7	2	0.02	GVAVDYLPER+LQDTYNLDTDTISK
370a	sp|P40937-2|RFC5_HUMAN sp|P40937|RFC5_HUMAN tr|E9PEP3|E9PEP3_HUMAN tr|F5H5S0|F5H5S0_HUMAN	1.0000	Isoform of P40937, Isoform 2 of Replication factor C subunit 5 OS=Homo sapiens GN=RFC5;Replication factor C subunit 5 OS=Homo sapiens GN=RFC5 PE=1 SV=1;Isoform of P40937, Replication factor C subunit 5 (Fragment) OS=Homo sapiens GN=RFC5 PE=1 SV=1;Isoform of P40937, Replication factor C subunit 5 (Fragment) OS=Homo sapiens GN=RFC5 PE=1 SV=1	29.3	2	0.02	GPILSFASTR+LVILDEADAMTQDAQNALR
369a	sp|P40926|MDHM_HUMAN	1.0000	Malate dehydrogenase, mitochondrial OS=Homo sapiens GN=MDH2 PE=1 SV=3	8.9	2	0.02	IFGVTTLDIVR+VAVLGASGGIGQPLSLLLK
368a	sp|P40818-2|UBP8_HUMAN sp|P40818|UBP8_HUMAN	1.0000	Isoform of P40818, Isoform 2 of Ubiquitin carboxyl-terminal hydrolase 8 OS=Homo sapiens GN=USP8;Ubiquitin carboxyl-terminal hydrolase 8 OS=Homo sapiens GN=USP8 PE=1 SV=1	3.1	2	0.02	NLNPVFGGSGPALTGLR+SDVSPIIQPVPSIK
367a	sp|P40616-2|ARL1_HUMAN sp|P40616|ARL1_HUMAN tr|F8VYN9|F8VYN9_HUMAN	1.0000	Isoform of P40616, Isoform 2 of ADP-ribosylation factor-like protein 1 OS=Homo sapiens GN=ARL1;ADP-ribosylation factor-like protein 1 OS=Homo sapiens GN=ARL1 PE=1 SV=1;Isoform of P40616, ADP-ribosylation factor-like protein 1 OS=Homo sapiens GN=ARL1 PE=1 SV=1	12.2	2	0.02	AILVVFANK+ILILGLDGAGK
359a	sp|P36873-2|PP1G_HUMAN sp|P36873|PP1G_HUMAN tr|A0A087WYY5|A0A087WYY5_HUMAN tr|F8VR82|F8VR82_HUMAN tr|F8VYE8|F8VYE8_HUMAN	1.0000	Isoform of P36873, Isoform Gamma-2 of Serine/threonine-protein phosphatase PP1-gamma catalytic subunit OS=Homo sapiens GN=PPP1CC;Serine/threonine-protein phosphatase PP1-gamma catalytic subunit OS=Homo sapiens GN=PPP1CC PE=1 SV=1;Isoform of P36873, Serine/threonine-protein phosphatase OS=Homo sapiens GN=PPP1CC PE=1 SV=1;Isoform of P36873, Serine/threonine-protein phosphatase OS=Homo sapiens GN=PP…	13.6	2	0.02	LNIDSIIQR+NVQLQENEIR
41	sp|P11586|C1TC_HUMAN tr|F5H2F4|F5H2F4_HUMAN	1.0000	C-1-tetrahydrofolate synthase, cytoplasmic OS=Homo sapiens GN=MTHFD1 PE=1 SV=3;Isoform of P11586, C-1-tetrahydrofolate synthase, cytoplasmic OS=Homo sapiens GN=MTHFD1 PE=1 SV=1	2.5	2	0.02	GALALAQAVQR+TDTESELDLISR
349a	sp|P32119|PRDX2_HUMAN	1.0000	Peroxiredoxin-2 OS=Homo sapiens GN=PRDX2 PE=1 SV=5	14.6	2	0.03	ATAVVDGAFK+GLFIIDGK+QITVNDLPVGR
344a	sp|P29590-10|PML_HUMAN sp|P29590-11|PML_HUMAN sp|P29590-12|PML_HUMAN sp|P29590-13|PML_HUMAN sp|P29590-14|PML_HUMAN sp|P29590-2|PML_HUMAN sp|P29590-3|PML_HUMAN sp|P29590-4|PML_HUMAN sp|P29590-5|PML_HUMAN sp|P29590-8|PML_HUMAN sp|P29590-9|PML_HUMAN sp|P29590|PML_HUMAN tr|H3BT57|H3BT57_HUMAN	1.0000	Isoform of P29590, Isoform PML-7 of Protein PML OS=Homo sapiens GN=PML;Isoform of P29590, Isoform PML-11 of Protein PML OS=Homo sapiens GN=PML;Isoform of P29590, Isoform PML-12 of Protein PML OS=Homo sapiens GN=PML;Isoform of P29590, Isoform PML-13 of Protein PML OS=Homo sapiens GN=PML;Isoform of P29590, Isoform PML-14 of Protein PML OS=Homo sapiens GN=PML;Isoform of P29590, Isoform PML-5 of Prot…	6.1	2	0.02	APASEEEFQFLR+LRQEEPQSLQAAVR
342d	sp|P54764-2|EPHA4_HUMAN sp|P54764|EPHA4_HUMAN tr|E9PG71|E9PG71_HUMAN	1.0000	Isoform of P54764, Isoform 2 of Ephrin type-A receptor 4 OS=Homo sapiens GN=EPHA4;Ephrin type-A receptor 4 OS=Homo sapiens GN=EPHA4 PE=1 SV=1;Isoform of P54764, Ephrin type-A receptor 4 OS=Homo sapiens GN=EPHA4 PE=1 SV=1	3.1	2	0.02	TYVDPFTYEDPNQAVR+VLEDDPEAAYTTR
339a	sp|P28072|PSB6_HUMAN	1.0000	Proteasome subunit beta type-6 OS=Homo sapiens GN=PSMB6 PE=1 SV=4	8.4	2	0.02	QVLLGDQIPK+TTTGSYIANR
337a	sp|P27824-2|CALX_HUMAN sp|P27824|CALX_HUMAN tr|H0Y9Q7|H0Y9Q7_HUMAN	1.0000	Isoform of P27824, Isoform 2 of Calnexin OS=Homo sapiens GN=CANX;Calnexin OS=Homo sapiens GN=CANX PE=1 SV=2;Isoform of P27824, Calnexin (Fragment) OS=Homo sapiens GN=CANX PE=1 SV=1	16.5	2	0.02	APVPTGEVYFADSFDR+TPELNLDQFHDK
309a	sp|P19022-2|CADH2_HUMAN sp|P19022|CADH2_HUMAN	1.0000	Isoform of P19022, Isoform 2 of Cadherin-2 OS=Homo sapiens GN=CDH2;Cadherin-2 OS=Homo sapiens GN=CDH2 PE=1 SV=4	3.1	2	0.02	IDPVNGQITTIAVLDR+QLLIDPEDDVR
305a	sp|P17612-2|KAPCA_HUMAN sp|P17612|KAPCA_HUMAN	1.0000	Isoform of P17612, Isoform 2 of cAMP-dependent protein kinase catalytic subunit alpha OS=Homo sapiens GN=PRKACA;cAMP-dependent protein kinase catalytic subunit alpha OS=Homo sapiens GN=PRKACA PE=1 SV=2	6.1	2	0.02	ILQAVNFPFLVK+NLLQVDLTK
35	sp|P07305-2|H10_HUMAN sp|P07305|H10_HUMAN	1.0000	Isoform of P07305, Isoform 2 of Histone H1.0 OS=Homo sapiens GN=H1F0;Histone H1.0 OS=Homo sapiens GN=H1F0 PE=1 SV=3	7.3	2	0.02	YSDMIVAAIQAEK
289a	sp|P11233|RALA_HUMAN	1.0000	Ras-related protein Ral-A OS=Homo sapiens GN=RALA PE=1 SV=1	10.2	2	0.02	AEQWNVNYVETSAK+VFFDLMR
30	sp|P00387-2|NB5R3_HUMAN sp|P00387-3|NB5R3_HUMAN sp|P00387|NB5R3_HUMAN tr|B1AHF3|B1AHF3_HUMAN	1.0000	Isoform of P00387, Isoform 2 of NADH-cytochrome b5 reductase 3 OS=Homo sapiens GN=CYB5R3;Isoform of P00387, Isoform 3 of NADH-cytochrome b5 reductase 3 OS=Homo sapiens GN=CYB5R3;NADH-cytochrome b5 reductase 3 OS=Homo sapiens GN=CYB5R3 PE=1 SV=3;Isoform of P00387, NADH-cytochrome b5 reductase 3 (Fragment) OS=Homo sapiens GN=CYB5R3 PE=1 SV=1	16.3	2	0.02	GPSGLLVYQGK+STPAITLESPDIK
253a	sp|P00505|AATM_HUMAN	1.0000	Aspartate aminotransferase, mitochondrial OS=Homo sapiens GN=GOT2 PE=1 SV=3	6.3	2	0.02	ASAELALGENSEVLK+IAAAILNTPDLR
25	sp|O94964-2|SOGA1_HUMAN sp|O94964-3|SOGA1_HUMAN sp|O94964|SOGA1_HUMAN tr|H0YDM2|H0YDM2_HUMAN	1.0000	Isoform of O94964, Isoform 2 of Protein SOGA1 OS=Homo sapiens GN=SOGA1;Isoform of O94964, Isoform 3 of Protein SOGA1 OS=Homo sapiens GN=SOGA1;Protein SOGA1 OS=Homo sapiens GN=SOGA1 PE=1 SV=2;Isoform of O94964, Protein SOGA1 (Fragment) OS=Homo sapiens GN=SOGA1 PE=1 SV=1	5.2	2	0.02	STSSQTVGLASVGTQTIR+YGIVQEFFR
233a	sp|O75251-2|NDUS7_HUMAN sp|O75251|NDUS7_HUMAN tr|F5GXJ1|F5GXJ1_HUMAN tr|F5H5N1|F5H5N1_HUMAN	1.0000	Isoform of O75251, Isoform 2 of NADH dehydrogenase [ubiquinone] iron-sulfur protein 7, mitochondrial OS=Homo sapiens GN=NDUFS7;NADH dehydrogenase [ubiquinone] iron-sulfur protein 7, mitochondrial OS=Homo sapiens GN=NDUFS7 PE=1 SV=3;Isoform of O75251, NADH dehydrogenase [ubiquinone] iron-sulfur protein 7, mitochondrial OS=Homo sapiens GN=NDUFS7 PE=1 SV=1;Isoform of O75251, NADH dehydrogenase [ubiq…	9.9	2	0.02	LDDLVNWAR+VYDQMPEPR
231a	sp|O75170-2|PP6R2_HUMAN sp|O75170-3|PP6R2_HUMAN sp|O75170-4|PP6R2_HUMAN sp|O75170-5|PP6R2_HUMAN sp|O75170-6|PP6R2_HUMAN sp|O75170|PP6R2_HUMAN tr|T1ECW5|T1ECW5_HUMAN	1.0000	Isoform of O75170, Isoform 2 of Serine/threonine-protein phosphatase 6 regulatory subunit 2 OS=Homo sapiens GN=PPP6R2;Isoform of O75170, Isoform 3 of Serine/threonine-protein phosphatase 6 regulatory subunit 2 OS=Homo sapiens GN=PPP6R2;Isoform of O75170, Isoform 4 of Serine/threonine-protein phosphatase 6 regulatory subunit 2 OS=Homo sapiens GN=PPP6R2;Isoform of O75170, Isoform 5 of Serine/threon…	3.0	2	0.02	IANAVVQNLER+VGTEGLVDSFSQGLER
217a	sp|O43251-6|RFOX2_HUMAN sp|O43251-8|RFOX2_HUMAN	1.0000	Isoform of O43251, Isoform 6 of RNA binding protein fox-1 homolog 2 OS=Homo sapiens GN=RBFOX2;Isoform of O43251, Isoform 8 of RNA binding protein fox-1 homolog 2 OS=Homo sapiens GN=RBFOX2	10.7	2	0.02	ESELELPVPGAGGDGADPGLSK+YAQPATATAATAAAAAAAAYSDGYGR
213a	sp|O15360-3|FANCA_HUMAN sp|O15360|FANCA_HUMAN	1.0000	Isoform of O15360, Isoform 3 of Fanconi anemia group A protein OS=Homo sapiens GN=FANCA;Fanconi anemia group A protein OS=Homo sapiens GN=FANCA PE=1 SV=2	1.3	2	0.02	SLLTDYISLAK+VAFIESLK
212a	sp|O15160-2|RPAC1_HUMAN sp|O15160|RPAC1_HUMAN tr|D6RDJ3|D6RDJ3_HUMAN tr|E7EQB9|E7EQB9_HUMAN	1.0000	Isoform of O15160, Isoform 2 of DNA-directed RNA polymerases I and III subunit RPAC1 OS=Homo sapiens GN=POLR1C;DNA-directed RNA polymerases I and III subunit RPAC1 OS=Homo sapiens GN=POLR1C PE=1 SV=1;Isoform of O15160, DNA-directed RNA polymerases I and III subunit RPAC1 (Fragment) OS=Homo sapiens GN=POLR1C PE=1 SV=1;Isoform of O15160, DNA-directed RNA polymerases I and III subunit RPAC1 OS=Homo …	23.4	2	0.02	ILLAEVPTMAVEK+NQGDEEGTEIDTLQFR
208a	sp|O14964-2|HGS_HUMAN sp|O14964|HGS_HUMAN	1.0000	Isoform of O14964, Isoform 2 of Hepatocyte growth factor-regulated tyrosine kinase substrate OS=Homo sapiens GN=HGS;Hepatocyte growth factor-regulated tyrosine kinase substrate OS=Homo sapiens GN=HGS PE=1 SV=1	3.0	2	0.02	ALQNAVTTFVNR+LYYEGLQDK
206a	sp|O14874-2|BCKD_HUMAN sp|O14874-3|BCKD_HUMAN sp|O14874|BCKD_HUMAN tr|H3BS02|H3BS02_HUMAN tr|H3BTL2|H3BTL2_HUMAN	1.0000	Isoform of O14874, Isoform 2 of [3-methyl-2-oxobutanoate dehydrogenase [lipoamide]] kinase, mitochondrial OS=Homo sapiens GN=BCKDK;Isoform of O14874, Isoform 3 of [3-methyl-2-oxobutanoate dehydrogenase [lipoamide]] kinase, mitochondrial OS=Homo sapiens GN=BCKDK;[3-methyl-2-oxobutanoate dehydrogenase [lipoamide]] kinase, mitochondrial OS=Homo sapiens GN=BCKDK PE=1 SV=2;Isoform of O14874, [3-methyl…	14.7	2	0.02	DVVTLLAEGLR+TVTSFYNQSAIDAAAEKPSVR
21	sp|O75694-2|NU155_HUMAN sp|O75694|NU155_HUMAN tr|E9PF10|E9PF10_HUMAN	1.0000	Isoform of O75694, Isoform 2 of Nuclear pore complex protein Nup155 OS=Homo sapiens GN=NUP155;Nuclear pore complex protein Nup155 OS=Homo sapiens GN=NUP155 PE=1 SV=1;Isoform of O75694, Nuclear pore complex protein Nup155 OS=Homo sapiens GN=NUP155 PE=1 SV=1	2.1	2	0.02	LLEVYDQLFK+VASVSQNAIVSAAGNIAR
197a	sp|O00311|CDC7_HUMAN	1.0000	Cell division cycle 7-related protein kinase OS=Homo sapiens GN=CDC7 PE=1 SV=1	5.6	2	0.02	KTASSCPASLTCDCYATDK+LYEAVPQLSNVFK
189a	sp|A7E2V4-2|ZSWM8_HUMAN sp|A7E2V4-3|ZSWM8_HUMAN sp|A7E2V4-4|ZSWM8_HUMAN sp|A7E2V4-5|ZSWM8_HUMAN sp|A7E2V4|ZSWM8_HUMAN tr|H7BZ52|H7BZ52_HUMAN tr|S4R393|S4R393_HUMAN tr|S4R3H3|S4R3H3_HUMAN tr|S4R410|S4R410_HUMAN	1.0000	Isoform of A7E2V4, Isoform 2 of Zinc finger SWIM domain-containing protein 8 OS=Homo sapiens GN=ZSWIM8;Isoform of A7E2V4, Isoform 3 of Zinc finger SWIM domain-containing protein 8 OS=Homo sapiens GN=ZSWIM8;Isoform of A7E2V4, Isoform 4 of Zinc finger SWIM domain-containing protein 8 OS=Homo sapiens GN=ZSWIM8;Isoform of A7E2V4, Isoform 5 of Zinc finger SWIM domain-containing protein 8 OS=Homo sapie…	1.4	2	0.02	DGLVIPLVELSAK+LAVLDPALSPQR
176	sp|Q9Y233-2|PDE10_HUMAN sp|Q9Y233|PDE10_HUMAN	1.0000	Isoform of Q9Y233, Isoform PDE10A2 of cAMP and cAMP-inhibited cGMP 3',5'-cyclic phosphodiesterase 10A OS=Homo sapiens GN=PDE10A;cAMP and cAMP-inhibited cGMP 3',5'-cyclic phosphodiesterase 10A OS=Homo sapiens GN=PDE10A PE=1 SV=1	4.4	2	0.02	LIPAGPITQGTTVSAYVAK+TGEVLNIPDAYADPR
175	sp|Q9UQE7|SMC3_HUMAN	1.0000	Structural maintenance of chromosomes protein 3 OS=Homo sapiens GN=SMC3 PE=1 SV=2	2.6	2	0.02	ALDQFVNFSEQK+ETEGGTVLTATTSELEAINK
173	sp|Q9UNL2-2|SSRG_HUMAN sp|Q9UNL2|SSRG_HUMAN tr|C9JA28|C9JA28_HUMAN	1.0000	Isoform of Q9UNL2, Isoform 2 of Translocon-associated protein subunit gamma OS=Homo sapiens GN=SSR3;Translocon-associated protein subunit gamma OS=Homo sapiens GN=SSR3 PE=1 SV=1;Isoform of Q9UNL2, Translocon-associated protein subunit gamma OS=Homo sapiens GN=SSR3 PE=1 SV=1	8.0	2	0.02	QQSEEDLLLQDFSR
172	sp|Q9ULX6-2|AKP8L_HUMAN sp|Q9ULX6|AKP8L_HUMAN	1.0000	Isoform of Q9ULX6, Isoform 2 of A-kinase anchor protein 8-like OS=Homo sapiens GN=AKAP8L;A-kinase anchor protein 8-like OS=Homo sapiens GN=AKAP8L PE=1 SV=3	4.4	2	0.02	GENPFTDSPEEEK+QTADFLQEYVTNK
171	sp|Q9UKA2|FBXL4_HUMAN	1.0000	F-box/LRR-repeat protein 4 OS=Homo sapiens GN=FBXL4 PE=1 SV=2	5.2	2	0.02	AIESNSQTSPLNAEVVQYAK+LDDTSLEFLQSR
169	sp|Q9UHV9|PFD2_HUMAN	1.0000	Prefoldin subunit 2 OS=Homo sapiens GN=PFDN2 PE=1 SV=1	16.9	2	0.02	GAVSAEQVIAGFNR+IIETLTQQLQAK
163	sp|Q9NXS2-3|QPCTL_HUMAN sp|Q9NXS2|QPCTL_HUMAN tr|K7EQG1|K7EQG1_HUMAN	1.0000	Isoform of Q9NXS2, Isoform 2 of Glutaminyl-peptide cyclotransferase-like protein OS=Homo sapiens GN=QPCTL;Glutaminyl-peptide cyclotransferase-like protein OS=Homo sapiens GN=QPCTL PE=1 SV=2;Isoform of Q9NXS2, Glutaminyl-peptide cyclotransferase-like protein OS=Homo sapiens GN=QPCTL PE=1 SV=1	16.5	2	0.02	TPGSPGNLQVR+VVGQLDPQR
159	sp|Q9HCN8|SDF2L_HUMAN	1.0000	Stromal cell-derived factor 2-like protein 1 OS=Homo sapiens GN=SDF2L1 PE=1 SV=2	10.9	2	0.02	YGSGSGQQSVTGVEASDDANSYWR
157	sp|Q9HAS0|NJMU_HUMAN tr|J3KRR1|J3KRR1_HUMAN tr|J9JIC5|J9JIC5_HUMAN	1.0000	Protein Njmu-R1 OS=Homo sapiens GN=C17orf75 PE=1 SV=2;Isoform of Q9HAS0, Protein Njmu-R1 (Fragment) OS=Homo sapiens GN=C17orf75 PE=1 SV=1;Isoform of Q9HAS0, Protein Njmu-R1 OS=Homo sapiens GN=C17orf75 PE=1 SV=1	10.2	2	0.02	GAVFEGLGNVASVELK+LLPETVTIDSER
153	sp|Q9H0F6-2|SHRPN_HUMAN sp|Q9H0F6|SHRPN_HUMAN	1.0000	Isoform of Q9H0F6, Isoform 2 of Sharpin OS=Homo sapiens GN=SHARPIN;Sharpin OS=Homo sapiens GN=SHARPIN PE=1 SV=1	7.7	2	0.02	GPPPEADLPR+QDGDPAFLYLLSAPR
151	sp|Q9C0D3|ZY11B_HUMAN tr|A8DPD7|A8DPD7_HUMAN	1.0000	Protein zyg-11 homolog B OS=Homo sapiens GN=ZYG11B PE=1 SV=2;Isoform of Q9C0D3, Protein zyg-11 homolog B OS=Homo sapiens GN=ZYG11B PE=1 SV=1	5.1	2	0.02	DILPNLVSLDVSGR+VSGEANETQIAEALK
147	sp|Q9BVG4|PBDC1_HUMAN tr|A6NDF3|A6NDF3_HUMAN	1.0000	Protein PBDC1 OS=Homo sapiens GN=PBDC1 PE=1 SV=1;Isoform of Q9BVG4, Protein PBDC1 OS=Homo sapiens GN=PBDC1 PE=1 SV=2	8.6	2	0.02	IDVLDPEELK+VDDQIYSEFR
15	sp|O43684-2|BUB3_HUMAN sp|O43684|BUB3_HUMAN tr|J3QT28|J3QT28_HUMAN	1.0000	Isoform of O43684, Isoform 2 of Mitotic checkpoint protein BUB3 OS=Homo sapiens GN=BUB3;Mitotic checkpoint protein BUB3 OS=Homo sapiens GN=BUB3 PE=1 SV=1;Isoform of O43684, Mitotic checkpoint protein BUB3 (Fragment) OS=Homo sapiens GN=BUB3 PE=1 SV=1	7.6	2	0.02	VAVEYLDPSPEVQK+VLVWDLR
136	sp|Q99470|SDF2_HUMAN tr|K7ELI9|K7ELI9_HUMAN	1.0000	Stromal cell-derived factor 2 OS=Homo sapiens GN=SDF2 PE=1 SV=2;Isoform of Q99470, Stromal cell-derived factor 2 (Fragment) OS=Homo sapiens GN=SDF2 PE=1 SV=1	23.1	2	0.02	YGSGSGQQSVTGVTSVDDSNSYWR
135	sp|Q99459|CDC5L_HUMAN	1.0000	Cell division cycle 5-like protein OS=Homo sapiens GN=CDC5L PE=1 SV=2	3.6	2	0.02	ESDLPSAILQTSGVSEFTK+LGLLGLPAPK
134	sp|Q96RT7-2|GCP6_HUMAN sp|Q96RT7-3|GCP6_HUMAN sp|Q96RT7|GCP6_HUMAN tr|E7EQL8|E7EQL8_HUMAN	1.0000	Isoform of Q96RT7, Isoform 2 of Gamma-tubulin complex component 6 OS=Homo sapiens GN=TUBGCP6;Isoform of Q96RT7, Isoform 3 of Gamma-tubulin complex component 6 OS=Homo sapiens GN=TUBGCP6;Gamma-tubulin complex component 6 OS=Homo sapiens GN=TUBGCP6 PE=1 SV=3;Isoform of Q96RT7, Gamma-tubulin complex component 6 OS=Homo sapiens GN=TUBGCP6 PE=1 SV=1	1.7	2	0.02	VGENVSDVAPIR+VGENVSDVAPTQPR
131	sp|Q96L92-2|SNX27_HUMAN sp|Q96L92-3|SNX27_HUMAN sp|Q96L92|SNX27_HUMAN tr|A0A0C4DFU6|A0A0C4DFU6_HUMAN	1.0000	Isoform of Q96L92, Isoform 3 of Sorting nexin-27 OS=Homo sapiens GN=SNX27;Isoform of Q96L92, Isoform 2 of Sorting nexin-27 OS=Homo sapiens GN=SNX27;Sorting nexin-27 OS=Homo sapiens GN=SNX27 PE=1 SV=2;Isoform of Q96L92, Sorting nexin-27 OS=Homo sapiens GN=SNX27 PE=1 SV=1	4.8	2	0.02	EFANFTFPR+VALPDGTTVTVR
14	sp|O43379-4|WDR62_HUMAN sp|O43379|WDR62_HUMAN	1.0000	Isoform of O43379, Isoform 4 of WD repeat-containing protein 62 OS=Homo sapiens GN=WDR62;WD repeat-containing protein 62 OS=Homo sapiens GN=WDR62 PE=1 SV=4	1.6	2	0.02	NIFSNTLLK+VLVSSGQVDTGQQQAR
122	sp|Q8WUH6|TM263_HUMAN	1.0000	Transmembrane protein 263 OS=Homo sapiens GN=TMEM263 PE=1 SV=1	17.2	2	0.02	GGVSAVAGGVTAVGSAVVNK
121	sp|Q8TEM1-2|PO210_HUMAN sp|Q8TEM1|PO210_HUMAN	1.0000	Isoform of Q8TEM1, Isoform 2 of Nuclear pore membrane glycoprotein 210 OS=Homo sapiens GN=NUP210;Nuclear pore membrane glycoprotein 210 OS=Homo sapiens GN=NUP210 PE=1 SV=3	2.3	2	0.02	ELYLEDSPLELK+VGQALELPLR
120	sp|Q8TAA9-2|VANG1_HUMAN sp|Q8TAA9|VANG1_HUMAN	1.0000	Isoform of Q8TAA9, Isoform 2 of Vang-like protein 1 OS=Homo sapiens GN=VANGL1;Vang-like protein 1 OS=Homo sapiens GN=VANGL1 PE=1 SV=1	7.7	2	0.02	DFTIYNPNLLTASK+LVSDEAVTNGLR+YLSAGPTLQYDKDR
119	sp|Q8NFQ8|TOIP2_HUMAN	1.0000	Torsin-1A-interacting protein 2 OS=Homo sapiens GN=TOR1AIP2 PE=1 SV=1	5.3	2	0.02	ADAHLGSSSVALPK+VSPIQIDGAGR
116	sp|Q8NCH0|CHSTE_HUMAN tr|H0YN65|H0YN65_HUMAN	1.0000	Carbohydrate sulfotransferase 14 OS=Homo sapiens GN=CHST14 PE=1 SV=2;Isoform of Q8NCH0, Carbohydrate sulfotransferase 14 OS=Homo sapiens GN=CHST14 PE=1 SV=1	8.0	2	0.02	AGAGPSPAGDDVTFPEFLR+ALLQDVLPK
114	sp|Q8IZ52-2|CHSS2_HUMAN sp|Q8IZ52-4|CHSS2_HUMAN sp|Q8IZ52|CHSS2_HUMAN	1.0000	Isoform of Q8IZ52, Isoform 2 of Chondroitin sulfate synthase 2 OS=Homo sapiens GN=CHPF;Isoform of Q8IZ52, Isoform 3 of Chondroitin sulfate synthase 2 OS=Homo sapiens GN=CHPF;Chondroitin sulfate synthase 2 OS=Homo sapiens GN=CHPF PE=1 SV=2	6.7	2	0.02	AVEPALLQR+LTVLLPLAAAER
113	sp|Q8IWZ3-4|ANKH1_HUMAN sp|Q8IWZ3-6|ANKH1_HUMAN sp|Q8IWZ3|ANKH1_HUMAN tr|H0Y472|H0Y472_HUMAN tr|H0Y4P6|H0Y4P6_HUMAN tr|H0Y785|H0Y785_HUMAN tr|H7C0V5|H7C0V5_HUMAN	1.0000	Isoform of Q8IWZ3, Isoform 4 of Ankyrin repeat and KH domain-containing protein 1 OS=Homo sapiens GN=ANKHD1;Isoform of Q8IWZ3, Isoform 6 of Ankyrin repeat and KH domain-containing protein 1 OS=Homo sapiens GN=ANKHD1;Ankyrin repeat and KH domain-containing protein 1 OS=Homo sapiens GN=ANKHD1 PE=1 SV=1;Isoform of Q8IWZ3, Ankyrin repeat and KH domain-containing protein 1 (Fragment) OS=Homo sapiens G…	4.8	2	0.02	VFLQGPAPVGTPSFNR+VSTSPVGLPSIDPSGSSPSSSSAPLASFSGIPGTR
112	sp|Q8IWC1-2|MA7D3_HUMAN sp|Q8IWC1-4|MA7D3_HUMAN sp|Q8IWC1|MA7D3_HUMAN tr|A0A0A0MRP0|A0A0A0MRP0_HUMAN	1.0000	Isoform of Q8IWC1, Isoform 2 of MAP7 domain-containing protein 3 OS=Homo sapiens GN=MAP7D3;Isoform of Q8IWC1, Isoform 4 of MAP7 domain-containing protein 3 OS=Homo sapiens GN=MAP7D3;MAP7 domain-containing protein 3 OS=Homo sapiens GN=MAP7D3 PE=1 SV=2;Isoform of Q8IWC1, MAP7 domain-containing protein 3 (Fragment) OS=Homo sapiens GN=MAP7D3 PE=1 SV=1	3.1	2	0.02	LEQGTSALIR+QMPLSSAGLQNSVAK
12	sp|O15258|RER1_HUMAN tr|A0A0A0MR06|A0A0A0MR06_HUMAN tr|Q5T091|Q5T091_HUMAN tr|Q5T092|Q5T092_HUMAN tr|Q9P0H9|Q9P0H9_HUMAN	1.0000	Protein RER1 OS=Homo sapiens GN=RER1 PE=1 SV=1;Isoform of O15258, Protein RER1 (Fragment) OS=Homo sapiens GN=RER1 PE=1 SV=1;Isoform of O15258, Protein RER1 OS=Homo sapiens GN=RER1 PE=1 SV=1;Isoform of O15258, Protein RER1 (Fragment) OS=Homo sapiens GN=RER1 PE=1 SV=1;Isoform of O15258, Protein RER1 OS=Homo sapiens GN=RER1 PE=1 SV=1	11.4	2	0.02	VDPSLMEDSDDGPSLPTK
108	sp|Q86XI2-2|CNDG2_HUMAN sp|Q86XI2|CNDG2_HUMAN tr|H0Y6U5|H0Y6U5_HUMAN	1.0000	Isoform of Q86XI2, Isoform 2 of Condensin-2 complex subunit G2 OS=Homo sapiens GN=NCAPG2;Condensin-2 complex subunit G2 OS=Homo sapiens GN=NCAPG2 PE=1 SV=1;Isoform of Q86XI2, Condensin-2 complex subunit G2 (Fragment) OS=Homo sapiens GN=NCAPG2 PE=1 SV=1	2.8	2	0.02	FASVLPEYLK+VTGELAFDTSSADVR
107	sp|Q86X52|CHSS1_HUMAN	1.0000	Chondroitin sulfate synthase 1 OS=Homo sapiens GN=CHSY1 PE=1 SV=3	3.9	2	0.02	INILIPLSGR+VQFFSSEGSDTSVPIPVVPLR
102	sp|Q86U42-2|PABP2_HUMAN sp|Q86U42|PABP2_HUMAN sp|Q92843-2|B2CL2_HUMAN tr|B4DEH8|B4DEH8_HUMAN tr|G3V4T2|G3V4T2_HUMAN tr|H0YJH9|H0YJH9_HUMAN	1.0000	Isoform of Q86U42, Isoform 2 of Polyadenylate-binding protein 2 OS=Homo sapiens GN=PABPN1;Polyadenylate-binding protein 2 OS=Homo sapiens GN=PABPN1 PE=1 SV=3;Isoform of Q92843, Isoform 3 of Bcl-2-like protein 2 OS=Homo sapiens GN=BCL2L2;Isoform of Q86U42, Polyadenylate-binding protein 2 OS=Homo sapiens GN=PABPN1 PE=1 SV=1;Isoform of Q86U42, Polyadenylate-binding protein 2 OS=Homo sapiens GN=PABPN…	12.5	2	0.02	GFAYIEFSDK+TSLALDESLFR
101	sp|Q7Z4H7-2|HAUS6_HUMAN sp|Q7Z4H7-3|HAUS6_HUMAN sp|Q7Z4H7|HAUS6_HUMAN tr|Q5SYF9|Q5SYF9_HUMAN tr|Q5VY60|Q5VY60_HUMAN	1.0000	Isoform of Q7Z4H7, Isoform 2 of HAUS augmin-like complex subunit 6 OS=Homo sapiens GN=HAUS6;Isoform of Q7Z4H7, Isoform 3 of HAUS augmin-like complex subunit 6 OS=Homo sapiens GN=HAUS6;HAUS augmin-like complex subunit 6 OS=Homo sapiens GN=HAUS6 PE=1 SV=2;Isoform of Q7Z4H7, HAUS augmin-like complex subunit 6 (Fragment) OS=Homo sapiens GN=HAUS6 PE=1 SV=1;Isoform of Q7Z4H7, HAUS augmin-like complex s…	15.8	2	0.02	AVLSDSPQLSEGK+LEELIDSLGSNPFLTR
1	sp|B5ME19|EIFCL_HUMAN sp|Q99613-2|EIF3C_HUMAN sp|Q99613|EIF3C_HUMAN	1.0000	Eukaryotic translation initiation factor 3 subunit C-like protein OS=Homo sapiens GN=EIF3CL PE=3 SV=1;Isoform of Q99613, Isoform 2 of Eukaryotic translation initiation factor 3 subunit C OS=Homo sapiens GN=EIF3C;Eukaryotic translation initiation factor 3 subunit C OS=Homo sapiens GN=EIF3C PE=1 SV=1	2.9	2	0.02	ELLGQGLLLR+TEPTAQQNLALQLAEK
800a	sp|Q9Y2I1|NISCH_HUMAN	0.9999	Nischarin OS=Homo sapiens GN=NISCH PE=1 SV=3	1.4	2	0.02	ELDTVEVLK+VPLSTVLLDPTR
799a	sp|Q9UKV5|AMFR_HUMAN tr|R4GNG2|R4GNG2_HUMAN	0.9999	E3 ubiquitin-protein ligase AMFR OS=Homo sapiens GN=AMFR PE=1 SV=2;Isoform of Q9UKV5, E3 ubiquitin-protein ligase AMFR (Fragment) OS=Homo sapiens GN=AMFR PE=1 SV=1	12.7	2	0.02	SSEDDAASESFLPSEGASSDPVTLR+SVEITTDNILEGR
796a	sp|Q9H0U9|TSYL1_HUMAN	0.9999	Testis-specific Y-encoded-like protein 1 OS=Homo sapiens GN=TSPYL1 PE=1 SV=3	5.7	2	0.01	SASELTAGAEAEAEEVK+YITNLEVK
795a	sp|Q9BZL6-2|KPCD2_HUMAN sp|Q9BZL6|KPCD2_HUMAN tr|B4DTS2|B4DTS2_HUMAN	0.9999	Isoform of Q9BZL6, Isoform 2 of Serine/threonine-protein kinase D2 OS=Homo sapiens GN=PRKD2;Serine/threonine-protein kinase D2 OS=Homo sapiens GN=PRKD2 PE=1 SV=2;Isoform of Q9BZL6, Serine/threonine-protein kinase OS=Homo sapiens GN=PRKD2 PE=1 SV=1	4.3	2	0.02	NEVAILQSLR+SVVGTPAYLAPEVLLNQGYNR
794a	sp|Q99733-2|NP1L4_HUMAN sp|Q99733|NP1L4_HUMAN tr|A8MXH2|A8MXH2_HUMAN tr|C9J6D1|C9J6D1_HUMAN tr|E9PJJ2|E9PJJ2_HUMAN tr|E9PNJ7|E9PNJ7_HUMAN tr|E9PNW0|E9PNW0_HUMAN tr|E9PS34|E9PS34_HUMAN	0.9999	Isoform of Q99733, Isoform 2 of Nucleosome assembly protein 1-like 4 OS=Homo sapiens GN=NAP1L4;Nucleosome assembly protein 1-like 4 OS=Homo sapiens GN=NAP1L4 PE=1 SV=1;Isoform of Q99733, Nucleosome assembly protein 1-like 4 (Fragment) OS=Homo sapiens GN=NAP1L4 PE=1 SV=2;Isoform of Q99733, Nucleosome assembly protein 1-like 4 (Fragment) OS=Homo sapiens GN=NAP1L4 PE=1 SV=1;Isoform of Q99733, Nucleo…	21.9	2	0.02	LDNVPHTPSSYIETLPK+YAALYQPLFDK
793a	sp|Q99567|NUP88_HUMAN	0.9999	Nuclear pore complex protein Nup88 OS=Homo sapiens GN=NUP88 PE=1 SV=2	5.7	2	0.02	GPSGGGEEPALSQYQR+NQSPTEAEKPASSSLPSSPPPQLLTR
791a	sp|Q8NC42|RN149_HUMAN	0.9999	E3 ubiquitin-protein ligase RNF149 OS=Homo sapiens GN=RNF149 PE=2 SV=2	6.8	2	0.02	GDAGENTALLEAGR+GIPVTMTIGVGTR
790a	sp|Q86TG7|PEG10_HUMAN tr|A0A087WUL4|A0A087WUL4_HUMAN tr|A0A087WX23|A0A087WX23_HUMAN tr|A0A087WXK2|A0A087WXK2_HUMAN	0.9999	Retrotransposon-derived protein PEG10 OS=Homo sapiens GN=PEG10 PE=1 SV=2;Isoform of Q86TG7, Retrotransposon-derived protein PEG10 OS=Homo sapiens GN=PEG10 PE=1 SV=1;Isoform of Q86TG7, Retrotransposon-derived protein PEG10 OS=Homo sapiens GN=PEG10 PE=1 SV=1;Isoform of Q86TG7, Retrotransposon-derived protein PEG10 OS=Homo sapiens GN=PEG10 PE=1 SV=1	5.1	2	0.02	DGLITPTIAPNGAQVLQVK+EQVEPTPEDEDDDIELR
787a	sp|P51570-2|GALK1_HUMAN sp|P51570|GALK1_HUMAN	0.9999	Isoform of P51570, Isoform 2 of Galactokinase OS=Homo sapiens GN=GALK1;Galactokinase OS=Homo sapiens GN=GALK1 PE=1 SV=1	6.1	2	0.02	EVQLEELEAAR+SLETSLVPLSDPK
786a	sp|P41227-2|NAA10_HUMAN sp|P41227|NAA10_HUMAN	0.9999	Isoform of P41227, Isoform 2 of N-alpha-acetyltransferase 10 OS=Homo sapiens GN=NAA10;N-alpha-acetyltransferase 10 OS=Homo sapiens GN=NAA10 PE=1 SV=1	11.4	2	0.02	DLSEVSETTESTDVK+DLTQMADELR
785a	sp|P28290-2|SSFA2_HUMAN sp|P28290-3|SSFA2_HUMAN sp|P28290|SSFA2_HUMAN tr|E7EUL7|E7EUL7_HUMAN tr|E9PHV5|E9PHV5_HUMAN	0.9999	Isoform of P28290, Isoform 2 of Sperm-specific antigen 2 OS=Homo sapiens GN=SSFA2;Isoform of P28290, Isoform 3 of Sperm-specific antigen 2 OS=Homo sapiens GN=SSFA2;Sperm-specific antigen 2 OS=Homo sapiens GN=SSFA2 PE=1 SV=3;Isoform of P28290, Sperm-specific antigen 2 OS=Homo sapiens GN=SSFA2 PE=1 SV=1;Isoform of P28290, Sperm-specific antigen 2 OS=Homo sapiens GN=SSFA2 PE=1 SV=1	4.9	2	0.02	LLGLEEQLR+TGSVQTPPDLESSEEVDAAEGAPEVVGPK
784a	sp|P27797|CALR_HUMAN	0.9999	Calreticulin OS=Homo sapiens GN=CALR PE=1 SV=1	6.2	2	0.02	EQFLDGDGWTSR+FYALSASFEPFSNK
782a	sp|P10589|COT1_HUMAN	0.9999	COUP transcription factor 1 OS=Homo sapiens GN=NR2F1 PE=1 SV=1	7.1	2	0.02	DPQDDVAGGNPGGPNPAAQAAR+TPIETLIR
781a	sp|P08581-2|MET_HUMAN sp|P08581|MET_HUMAN	0.9999	Isoform of P08581, Isoform 2 of Hepatocyte growth factor receptor OS=Homo sapiens GN=MET;Hepatocyte growth factor receptor OS=Homo sapiens GN=MET PE=1 SV=4	1.9	2	0.02	GNDIDPEAVK+SVSPTTEMVSNESVDYR
780a	sp|O75396|SC22B_HUMAN	0.9999	Vesicle-trafficking protein SEC22b OS=Homo sapiens GN=SEC22B PE=1 SV=4	11.2	2	0.02	GEALSALDSK+NLGSINTELQDVQR
779a	sp|O60493-4|SNX3_HUMAN sp|O60493|SNX3_HUMAN	0.9999	Isoform of O60493, Isoform 4 of Sorting nexin-3 OS=Homo sapiens GN=SNX3;Sorting nexin-3 OS=Homo sapiens GN=SNX3 PE=1 SV=3	15.7	2	0.02	GDDGIFDDNFIEER+YSDFEWLR
778a	sp|O60318|GANP_HUMAN	0.9999	Germinal-center associated nuclear protein OS=Homo sapiens GN=MCM3AP PE=1 SV=2	1.7	2	0.02	LISDYTVTEIPDTINDLQGSTK+SAFLEPEGLSK
777a	sp|A6ZKI3|F127A_HUMAN sp|Q9BWD3|F127B_HUMAN	0.9999	Isoform of O15255, Protein FAM127A OS=Homo sapiens GN=FAM127A PE=1 SV=1;Protein FAM127B OS=Homo sapiens GN=FAM127B PE=1 SV=3	14.2	2	0.02	ESPLLNDYR+VTFLITR
776	sp|Q9Y6M1-1|IF2B2_HUMAN sp|Q9Y6M1-3|IF2B2_HUMAN sp|Q9Y6M1-4|IF2B2_HUMAN sp|Q9Y6M1-5|IF2B2_HUMAN sp|Q9Y6M1-6|IF2B2_HUMAN sp|Q9Y6M1|IF2B2_HUMAN tr|F8W930|F8W930_HUMAN	0.9999	Isoform of Q9Y6M1, Isoform 2 of Insulin-like growth factor 2 mRNA-binding protein 2 OS=Homo sapiens GN=IGF2BP2;Isoform of Q9Y6M1, Isoform 3 of Insulin-like growth factor 2 mRNA-binding protein 2 OS=Homo sapiens GN=IGF2BP2;Isoform of Q9Y6M1, Isoform 4 of Insulin-like growth factor 2 mRNA-binding protein 2 OS=Homo sapiens GN=IGF2BP2;Isoform of Q9Y6M1, Isoform 5 of Insulin-like growth factor 2 mRNA-…	8.9	2	0.03	ILVPTQFVGAIIGK+MVIITGPPEAQFK+TVNELQNLTSAEVIVPR
775	sp|Q9UPN4-2|CP131_HUMAN sp|Q9UPN4-3|CP131_HUMAN sp|Q9UPN4|CP131_HUMAN tr|I3L2J8|I3L2J8_HUMAN	0.9999	Isoform of Q9UPN4, Isoform 2 of Centrosomal protein of 131 kDa OS=Homo sapiens GN=CEP131;Isoform of Q9UPN4, Isoform 3 of Centrosomal protein of 131 kDa OS=Homo sapiens GN=CEP131;Centrosomal protein of 131 kDa OS=Homo sapiens GN=CEP131 PE=1 SV=3;Isoform of Q9UPN4, Centrosomal protein of 131 kDa OS=Homo sapiens GN=CEP131 PE=1 SV=1	3.4	2	0.02	LSAFPEPPEDGTLLSEAK+VLEATGPGGSQAINNLR
774	sp|Q9NVV4-2|PAPD1_HUMAN sp|Q9NVV4|PAPD1_HUMAN	0.9999	Isoform of Q9NVV4, Isoform 2 of Poly(A) RNA polymerase, mitochondrial OS=Homo sapiens GN=MTPAP;Poly(A) RNA polymerase, mitochondrial OS=Homo sapiens GN=MTPAP PE=1 SV=1	3.3	2	0.02	NLLESLK+SPPILPTLDSLK
772	sp|Q92729-2|PTPRU_HUMAN sp|Q92729-3|PTPRU_HUMAN sp|Q92729-4|PTPRU_HUMAN sp|Q92729|PTPRU_HUMAN	0.9999	Isoform of Q92729, Isoform 2 of Receptor-type tyrosine-protein phosphatase U OS=Homo sapiens GN=PTPRU;Isoform of Q92729, Isoform 3 of Receptor-type tyrosine-protein phosphatase U OS=Homo sapiens GN=PTPRU;Isoform of Q92729, Isoform 4 of Receptor-type tyrosine-protein phosphatase U OS=Homo sapiens GN=PTPRU;Receptor-type tyrosine-protein phosphatase U OS=Homo sapiens GN=PTPRU PE=1 SV=2	1.5	2	0.02	FLATFPLAAVSR+TETLAEYVVR
771	sp|Q8IYB3-2|SRRM1_HUMAN sp|Q8IYB3|SRRM1_HUMAN tr|A9Z1X7|A9Z1X7_HUMAN tr|E9PCT1|E9PCT1_HUMAN tr|M0R088|M0R088_HUMAN	0.9999	Isoform of Q8IYB3, Isoform 2 of Serine/arginine repetitive matrix protein 1 OS=Homo sapiens GN=SRRM1;Serine/arginine repetitive matrix protein 1 OS=Homo sapiens GN=SRRM1 PE=1 SV=2;Isoform of Q8IYB3, Serine/arginine repetitive matrix protein 1 OS=Homo sapiens GN=SRRM1 PE=1 SV=1;Isoform of Q8IYB3, Serine/arginine repetitive matrix protein 1 OS=Homo sapiens GN=SRRM1 PE=1 SV=3;Isoform of Q8IYB3, Seri…	2.5	2	0.02	EPSVQEATSTSDILK+VKEPSVQEATSTSDILK
770	sp|Q8IXW5-2|RPAP2_HUMAN sp|Q8IXW5|RPAP2_HUMAN	0.9999	Isoform of Q8IXW5, Isoform 2 of Putative RNA polymerase II subunit B1 CTD phosphatase RPAP2 OS=Homo sapiens GN=RPAP2;Putative RNA polymerase II subunit B1 CTD phosphatase RPAP2 OS=Homo sapiens GN=RPAP2 PE=1 SV=1	3.9	2	0.02	ESQNSLDESLPFR+SEITLVGISK
769	sp|P62854|RS26_HUMAN	0.9999	40S ribosomal protein S26 OS=Homo sapiens GN=RPS26 PE=1 SV=3	13.0	2	0.02	DISEASVFDAYVLPK
768	sp|P53999|TCP4_HUMAN	0.9999	Activated RNA polymerase II transcriptional coactivator p15 OS=Homo sapiens GN=SUB1 PE=1 SV=3	18.9	2	0.02	EQISDIDDAVR+GISLNPEQWSQLK
767	sp|P46020-2|KPB1_HUMAN sp|P46020-3|KPB1_HUMAN sp|P46020|KPB1_HUMAN tr|A6NIT2|A6NIT2_HUMAN tr|A6NMN0|A6NMN0_HUMAN	0.9999	Isoform of P46020, Isoform 2 of Phosphorylase b kinase regulatory subunit alpha, skeletal muscle isoform OS=Homo sapiens GN=PHKA1;Isoform of P46020, Isoform 3 of Phosphorylase b kinase regulatory subunit alpha, skeletal muscle isoform OS=Homo sapiens GN=PHKA1;Phosphorylase b kinase regulatory subunit alpha, skeletal muscle isoform OS=Homo sapiens GN=PHKA1 PE=1 SV=2;Isoform of P46020, Phosphorylas…	1.6	2	0.02	EALEAVLIK+ELLTELYGK
766	sp|P42702|LIFR_HUMAN	0.9999	Leukemia inhibitory factor receptor OS=Homo sapiens GN=LIFR PE=1 SV=1	1.9	2	0.02	ATSYTLVESFSGK+GYLFYFGK
765	sp|P08069|IGF1R_HUMAN tr|C9J5X1|C9J5X1_HUMAN	0.9999	Insulin-like growth factor 1 receptor OS=Homo sapiens GN=IGF1R PE=1 SV=1;Isoform of P08069, Tyrosine-protein kinase receptor OS=Homo sapiens GN=IGF1R PE=1 SV=1	3.4	2	0.03	AENGPGPGVLVLR+DLFPNLTVIR+DVMQVANTTMSSR+IEFLNEASVMK
764	sp|P06748-2|NPM_HUMAN sp|P06748-3|NPM_HUMAN sp|P06748|NPM_HUMAN	0.9999	Isoform of P06748, Isoform 2 of Nucleophosmin OS=Homo sapiens GN=NPM1;Isoform of P06748, Isoform 3 of Nucleophosmin OS=Homo sapiens GN=NPM1;Nucleophosmin OS=Homo sapiens GN=NPM1 PE=1 SV=2	10.8	2	0.02	DELHIVEAEAMNYEGSPIK+GPSSVEDIK
762	sp|O75581|LRP6_HUMAN tr|F5H7J9|F5H7J9_HUMAN tr|H0YGW5|H0YGW5_HUMAN	0.9999	Low-density lipoprotein receptor-related protein 6 OS=Homo sapiens GN=LRP6 PE=1 SV=2;Isoform of O75581, Low-density lipoprotein receptor-related protein 6 OS=Homo sapiens GN=LRP6 PE=1 SV=1;Isoform of O75581, Low-density lipoprotein receptor-related protein 6 (Fragment) OS=Homo sapiens GN=LRP6 PE=1 SV=1	2.0	2	0.02	DGATELLLLAR+ISLETNNNNVAIPLTGVK
761	sp|O75340-2|PDCD6_HUMAN sp|O75340|PDCD6_HUMAN tr|A0A024QZ42|A0A024QZ42_HUMAN	0.9999	Isoform of O75340, Isoform 2 of Programmed cell death protein 6 OS=Homo sapiens GN=PDCD6;Programmed cell death protein 6 OS=Homo sapiens GN=PDCD6 PE=1 SV=1;Isoform of O75340, HCG1985580, isoform CRA_c OS=Homo sapiens GN=PDCD6 PE=1 SV=1	19.0	2	0.02	AGVNFSEFTGVWK+YITDWQNVFR
760	sp|O60427|FADS1_HUMAN tr|A0A0A0MR51|A0A0A0MR51_HUMAN tr|H0YB97|H0YB97_HUMAN tr|H7C2V0|H7C2V0_HUMAN	0.9999	Fatty acid desaturase 1 OS=Homo sapiens GN=FADS1 PE=1 SV=3;Isoform of O60427, Fatty acid desaturase 1 OS=Homo sapiens GN=FADS1 PE=1 SV=1;Isoform of O60427, Fatty acid desaturase 1 (Fragment) OS=Homo sapiens GN=FADS1 PE=1 SV=1;Isoform of O60427, Fatty acid desaturase 1 (Fragment) OS=Homo sapiens GN=FADS1 PE=1 SV=1	10.9	2	0.02	VYNISEFTR+YFTWDEVAQR
759	sp|A7KAX9-2|RHG32_HUMAN sp|A7KAX9|RHG32_HUMAN	0.9999	Isoform of A7KAX9, Isoform 2 of Rho GTPase-activating protein 32 OS=Homo sapiens GN=ARHGAP32;Rho GTPase-activating protein 32 OS=Homo sapiens GN=ARHGAP32 PE=1 SV=1	1.7	2	0.02	GIPDTSEPVSYHNSGVK+VEYVSSLSSSVR
621a	sp|Q96AX9-10|MIB2_HUMAN sp|Q96AX9-11|MIB2_HUMAN sp|Q96AX9-12|MIB2_HUMAN sp|Q96AX9-13|MIB2_HUMAN sp|Q96AX9-14|MIB2_HUMAN sp|Q96AX9-2|MIB2_HUMAN sp|Q96AX9-3|MIB2_HUMAN sp|Q96AX9-4|MIB2_HUMAN sp|Q96AX9-5|MIB2_HUMAN sp|Q96AX9-6|MIB2_HUMAN sp|Q96AX9-8|MIB2_HUMAN sp|Q96AX9|MIB2_HUMAN tr|D6RAZ0|D6RAZ0_HUMAN tr|E9PD12|E9PD12_HUMAN tr|F2Z2L2|F2Z2L2_HUMAN	0.9999	Isoform of Q96AX9, Isoform 10 of E3 ubiquitin-protein ligase MIB2 OS=Homo sapiens GN=MIB2;Isoform of Q96AX9, Isoform 11 of E3 ubiquitin-protein ligase MIB2 OS=Homo sapiens GN=MIB2;Isoform of Q96AX9, Isoform 12 of E3 ubiquitin-protein ligase MIB2 OS=Homo sapiens GN=MIB2;Isoform of Q96AX9, Isoform 13 of E3 ubiquitin-protein ligase MIB2 OS=Homo sapiens GN=MIB2;Isoform of Q96AX9, Isoform 14 of E3 ubi…	2.8	2	0.02	SPLDLAAEGR+TVVVQWDQGTR
600a	sp|Q8N1S5-2|S39AB_HUMAN sp|Q8N1S5|S39AB_HUMAN tr|J3KRX2|J3KRX2_HUMAN tr|J3QLB2|J3QLB2_HUMAN tr|J3QS49|J3QS49_HUMAN	0.9999	Isoform of Q8N1S5, Isoform 2 of Zinc transporter ZIP11 OS=Homo sapiens GN=SLC39A11;Zinc transporter ZIP11 OS=Homo sapiens GN=SLC39A11 PE=2 SV=3;Isoform of Q8N1S5, Zinc transporter ZIP11 (Fragment) OS=Homo sapiens GN=SLC39A11 PE=1 SV=1;Isoform of Q8N1S5, Zinc transporter ZIP11 (Fragment) OS=Homo sapiens GN=SLC39A11 PE=1 SV=7;Isoform of Q8N1S5, Zinc transporter ZIP11 OS=Homo sapiens GN=SLC39A11 PE=…	18.8	2	0.02	AAATGLPEGPAVPVPSR+SDPEGPALLFPESELSIR
462a	sp|P62820-2|RAB1A_HUMAN sp|P62820|RAB1A_HUMAN sp|Q92928|RAB1C_HUMAN sp|Q9H0U4|RAB1B_HUMAN tr|E7END7|E7END7_HUMAN tr|E9PLD0|E9PLD0_HUMAN	0.9999	Isoform of P62820, Isoform 2 of Ras-related protein Rab-1A OS=Homo sapiens GN=RAB1A;Ras-related protein Rab-1A OS=Homo sapiens GN=RAB1A PE=1 SV=3;Putative Ras-related protein Rab-1C OS=Homo sapiens GN=RAB1C PE=5 SV=2;Ras-related protein Rab-1B OS=Homo sapiens GN=RAB1B PE=1 SV=1;Isoform of P62820, Ras-related protein Rab-1A OS=Homo sapiens GN=RAB1A PE=1 SV=1;Isoform of Q9H0U4, Ras-related protein …	11.3	2	0.02	EFADSLGIPFLETSAK+LLIIGDSGVGK
194a	sp|O00217|NDUS8_HUMAN tr|E9PKH6|E9PKH6_HUMAN tr|E9PN51|E9PN51_HUMAN tr|E9PPW7|E9PPW7_HUMAN tr|F8W9K7|F8W9K7_HUMAN	0.9999	NADH dehydrogenase [ubiquinone] iron-sulfur protein 8, mitochondrial OS=Homo sapiens GN=NDUFS8 PE=1 SV=1;Isoform of O00217, NADH dehydrogenase [ubiquinone] iron-sulfur protein 8, mitochondrial (Fragment) OS=Homo sapiens GN=NDUFS8 PE=1 SV=1;Isoform of O00217, NADH dehydrogenase [ubiquinone] iron-sulfur protein 8, mitochondrial (Fragment) OS=Homo sapiens GN=NDUFS8 PE=1 SV=1;Isoform of O00217, NADH …	18.2	2	0.02	EPATINYPFEK+TLLWTELFR
818a	sp|Q9H1A4|APC1_HUMAN	0.9998	Anaphase-promoting complex subunit 1 OS=Homo sapiens GN=ANAPC1 PE=1 SV=1	1.1	2	0.02	DLQEFVPFGR+WVDSNVPQIIR
817a	sp|Q9BXS4|TMM59_HUMAN tr|Q5T6Z8|Q5T6Z8_HUMAN	0.9998	Transmembrane protein 59 OS=Homo sapiens GN=TMEM59 PE=1 SV=1;Isoform of Q9BXS4, Transmembrane protein 59 OS=Homo sapiens GN=TMEM59 PE=1 SV=1	12.0	2	0.02	NFLEDGESDGFLR+YPASSLVVVR
816a	sp|Q9BV44|THUM3_HUMAN tr|H7C3J3|H7C3J3_HUMAN	0.9998	THUMP domain-containing protein 3 OS=Homo sapiens GN=THUMPD3 PE=1 SV=1;Isoform of Q9BV44, THUMP domain-containing protein 3 (Fragment) OS=Homo sapiens GN=THUMPD3 PE=1 SV=1	9.7	2	0.02	DFGGAVQDYFK+TGSVDIIVTDLPFGK
815a	sp|Q9BTY7|HGH1_HUMAN	0.9998	Protein HGH1 homolog OS=Homo sapiens GN=HGH1 PE=1 SV=1	5.9	2	0.02	LLPFLAPGAR+LLPLTQYPDSSVR
814a	sp|Q8IUX1-4|T126B_HUMAN sp|Q8IUX1|T126B_HUMAN	0.9998	Isoform of Q8IUX1, Isoform 4 of Complex I assembly factor TMEM126B, mitochondrial OS=Homo sapiens GN=TMEM126B;Complex I assembly factor TMEM126B, mitochondrial OS=Homo sapiens GN=TMEM126B PE=1 SV=2	16.5	2	0.02	DSGVVPVGTEEAPK+LFVIDALYSDNISK
813a	sp|P51659-2|DHB4_HUMAN sp|P51659-3|DHB4_HUMAN sp|P51659|DHB4_HUMAN tr|E7ER27|E7ER27_HUMAN tr|E7EWE5|E7EWE5_HUMAN	0.9998	Isoform of P51659, Isoform 2 of Peroxisomal multifunctional enzyme type 2 OS=Homo sapiens GN=HSD17B4;Isoform of P51659, Isoform 3 of Peroxisomal multifunctional enzyme type 2 OS=Homo sapiens GN=HSD17B4;Peroxisomal multifunctional enzyme type 2 OS=Homo sapiens GN=HSD17B4 PE=1 SV=3;Isoform of P51659, Peroxisomal multifunctional enzyme type 2 OS=Homo sapiens GN=HSD17B4 PE=1 SV=3;Isoform of P51659, P…	5.6	2	0.02	ATSTATSGFAGAIGQK+IDVVVNNAGILR
812a	sp|P08243-2|ASNS_HUMAN sp|P08243|ASNS_HUMAN	0.9998	Isoform of P08243, Isoform 2 of Asparagine synthetase [glutamine-hydrolyzing] OS=Homo sapiens GN=ASNS;Asparagine synthetase [glutamine-hydrolyzing] OS=Homo sapiens GN=ASNS PE=1 SV=4	4.3	2	0.02	ELYLFDVLR+LAVVDPLFGMQPIR
811a	sp|O75419-2|CDC45_HUMAN sp|O75419-3|CDC45_HUMAN sp|O75419|CDC45_HUMAN	0.9998	Isoform of O75419, Isoform 2 of Cell division control protein 45 homolog OS=Homo sapiens GN=CDC45;Isoform of O75419, Isoform 3 of Cell division control protein 45 homolog OS=Homo sapiens GN=CDC45;Cell division control protein 45 homolog OS=Homo sapiens GN=CDC45 PE=1 SV=1	5.8	2	0.02	DEEEDEEHSGNDSDGSEPSEK+FQAMDISLK
810a	sp|O43837-3|IDH3B_HUMAN sp|O43837|IDH3B_HUMAN tr|A0A087WZN1|A0A087WZN1_HUMAN	0.9998	Isoform of O43837, Isoform C of Isocitrate dehydrogenase [NAD] subunit beta, mitochondrial OS=Homo sapiens GN=IDH3B;Isocitrate dehydrogenase [NAD] subunit beta, mitochondrial OS=Homo sapiens GN=IDH3B PE=1 SV=2;Isoform of O43837, Isocitrate dehydrogenase [NAD] subunit, mitochondrial OS=Homo sapiens GN=IDH3B PE=1 SV=1	9.0	2	0.02	DMGGYSTTTDFIK+FAFDYATK
809a	sp|O14939-4|PLD2_HUMAN sp|O14939|PLD2_HUMAN	0.9998	Isoform of O14939, Isoform PLD2B of Phospholipase D2 OS=Homo sapiens GN=PLD2;Phospholipase D2 OS=Homo sapiens GN=PLD2 PE=1 SV=2	2.7	2	0.02	EVELALGINSGYSKR+TPTYPYLLPK
808	sp|Q9UKF6|CPSF3_HUMAN tr|G5E9W3|G5E9W3_HUMAN	0.9998	Cleavage and polyadenylation specificity factor subunit 3 OS=Homo sapiens GN=CPSF3 PE=1 SV=1;Isoform of Q9UKF6, Cleavage and polyadenylation specific factor 3, 73kDa, isoform CRA_b OS=Homo sapiens GN=CPSF3 PE=1 SV=1	4.2	2	0.02	GLIPVFALGR+LTGDVEELEIQEKPALK
807	sp|Q9HDC9-2|APMAP_HUMAN sp|Q9HDC9|APMAP_HUMAN tr|H0Y512|H0Y512_HUMAN	0.9998	Isoform of Q9HDC9, Isoform 2 of Adipocyte plasma membrane-associated protein OS=Homo sapiens GN=APMAP;Adipocyte plasma membrane-associated protein OS=Homo sapiens GN=APMAP PE=1 SV=2;Isoform of Q9HDC9, Adipocyte plasma membrane-associated protein (Fragment) OS=Homo sapiens GN=APMAP PE=1 SV=1	7.3	2	0.02	LLEYDTVTR+LLLSSETPIEGK
806	sp|Q9BZH6|WDR11_HUMAN	0.9998	WD repeat-containing protein 11 OS=Homo sapiens GN=WDR11 PE=1 SV=1	1.8	2	0.02	DLLNELESPK+LLLDPEFTLLQR
804	sp|P30041|PRDX6_HUMAN	0.9998	Peroxiredoxin-6 OS=Homo sapiens GN=PRDX6 PE=1 SV=3	8.9	2	0.02	LPFPIIDDR+LSILYPATTGR
803	sp|P19634|SL9A1_HUMAN	0.9998	Sodium/hydrogen exchanger 1 OS=Homo sapiens GN=SLC9A1 PE=1 SV=2	4.7	2	0.02	EDLPVITIDPASPQSPESVDLVNEELK+IGSDPLAYEPK
802	sp|B2RTY4-2|MYO9A_HUMAN sp|B2RTY4-4|MYO9A_HUMAN sp|B2RTY4-5|MYO9A_HUMAN sp|B2RTY4|MYO9A_HUMAN tr|H3BMM1|H3BMM1_HUMAN tr|H3BRD5|H3BRD5_HUMAN tr|H3BV44|H3BV44_HUMAN	0.9998	Isoform of B2RTY4, Isoform 2 of Unconventional myosin-IXa OS=Homo sapiens GN=MYO9A;Isoform of B2RTY4, Isoform 4 of Unconventional myosin-IXa OS=Homo sapiens GN=MYO9A;Isoform of B2RTY4, Isoform 5 of Unconventional myosin-IXa OS=Homo sapiens GN=MYO9A;Unconventional myosin-IXa OS=Homo sapiens GN=MYO9A PE=1 SV=2;Isoform of B2RTY4, Unconventional myosin-IXa OS=Homo sapiens GN=MYO9A PE=1 SV=1;Isoform o…	2.0	2	0.02	GELNVLGSLSLK+WSTELVPEGLQSPR
788a	sp|P78368|KC1G2_HUMAN sp|Q9Y6M4-2|KC1G3_HUMAN sp|Q9Y6M4-3|KC1G3_HUMAN sp|Q9Y6M4-4|KC1G3_HUMAN sp|Q9Y6M4-5|KC1G3_HUMAN sp|Q9Y6M4-6|KC1G3_HUMAN sp|Q9Y6M4|KC1G3_HUMAN tr|A0A087WZK4|A0A087WZK4_HUMAN	0.9998	Casein kinase I isoform gamma-2 OS=Homo sapiens GN=CSNK1G2 PE=1 SV=1;Isoform of Q9Y6M4, Isoform 2 of Casein kinase I isoform gamma-3 OS=Homo sapiens GN=CSNK1G3;Isoform of Q9Y6M4, Isoform 3 of Casein kinase I isoform gamma-3 OS=Homo sapiens GN=CSNK1G3;Isoform of Q9Y6M4, Isoform 4 of Casein kinase I isoform gamma-3 OS=Homo sapiens GN=CSNK1G3;Isoform of Q9Y6M4, Isoform 5 of Casein kinase I isoform g…	4.9	2	0.02	GSLPWQGLK+LFTDLFDR
826a	sp|Q99536-3|VAT1_HUMAN sp|Q99536|VAT1_HUMAN	0.9997	Isoform of Q99536, Isoform 3 of Synaptic vesicle membrane protein VAT-1 homolog OS=Homo sapiens GN=VAT1;Synaptic vesicle membrane protein VAT-1 homolog OS=Homo sapiens GN=VAT1 PE=1 SV=2	12.6	2	0.02	TEAASDPQHPAASEGAAAAAASPPLLR+VVTYGMANLLTGPK
824a	sp|P23528|COF1_HUMAN tr|E9PK25|E9PK25_HUMAN tr|E9PLJ3|E9PLJ3_HUMAN tr|E9PP50|E9PP50_HUMAN tr|E9PQB7|E9PQB7_HUMAN tr|G3V1A4|G3V1A4_HUMAN	0.9997	Cofilin-1 OS=Homo sapiens GN=CFL1 PE=1 SV=3;Isoform of P23528, Cofilin-1 OS=Homo sapiens GN=CFL1 PE=1 SV=1;Isoform of P23528, Cofilin-1 (Fragment) OS=Homo sapiens GN=CFL1 PE=1 SV=1;Isoform of P23528, Cofilin-1 (Fragment) OS=Homo sapiens GN=CFL1 PE=1 SV=7;Isoform of P23528, Cofilin-1 (Fragment) OS=Homo sapiens GN=CFL1 PE=1 SV=1;Isoform of P23528, Cofilin 1 (Non-muscle), isoform CRA_a OS=Homo sapie…	39.2	2	0.02	EILVGDVGQTVDDPYATFVK+YALYDATYETK
823a	sp|O00410-3|IPO5_HUMAN sp|O00410|IPO5_HUMAN tr|H0Y8C6|H0Y8C6_HUMAN	0.9997	Isoform of O00410, Isoform 3 of Importin-5 OS=Homo sapiens GN=IPO5;Importin-5 OS=Homo sapiens GN=IPO5 PE=1 SV=4;Isoform of O00410, Importin-5 (Fragment) OS=Homo sapiens GN=IPO5 PE=1 SV=1	1.8	2	0.02	ITFLLQAIR+SLVEIADTVPK
822	sp|Q15036-2|SNX17_HUMAN sp|Q15036|SNX17_HUMAN	0.9997	Isoform of Q15036, Isoform 2 of Sorting nexin-17 OS=Homo sapiens GN=SNX17;Sorting nexin-17 OS=Homo sapiens GN=SNX17 PE=1 SV=1	6.5	2	0.02	SPPLLESPDATR+VTSSVPLPSGSTSSPGR
821	sp|Q07954|LRP1_HUMAN	0.9997	Prolow-density lipoprotein receptor-related protein 1 OS=Homo sapiens GN=LRP1 PE=1 SV=2	0.3	2	0.02	CDGDTDCMDSSDEK
833a	sp|Q6P996-3|PDXD1_HUMAN sp|Q6P996-4|PDXD1_HUMAN sp|Q6P996-5|PDXD1_HUMAN sp|Q6P996|PDXD1_HUMAN tr|H3BND4|H3BND4_HUMAN	0.9996	Isoform of Q6P996, Isoform 3 of Pyridoxal-dependent decarboxylase domain-containing protein 1 OS=Homo sapiens GN=PDXDC1;Isoform of Q6P996, Isoform 4 of Pyridoxal-dependent decarboxylase domain-containing protein 1 OS=Homo sapiens GN=PDXDC1;Isoform of Q6P996, Isoform 5 of Pyridoxal-dependent decarboxylase domain-containing protein 1 OS=Homo sapiens GN=PDXDC1;Pyridoxal-dependent decarboxylase domai…	3.3	2	0.02	FFQELPGSDPVFK+LLENMTEVVR
832a	sp|P30153|2AAA_HUMAN	0.9996	Serine/threonine-protein phosphatase 2A 65 kDa regulatory subunit A alpha isoform OS=Homo sapiens GN=PPP2R1A PE=1 SV=4	4.8	2	0.02	LSTIALALGVER+SALASVIMGLSPILGK
831a	sp|P26196|DDX6_HUMAN	0.9996	Probable ATP-dependent RNA helicase DDX6 OS=Homo sapiens GN=DDX6 PE=1 SV=2	6.2	2	0.02	SGAYLIPLLER+SIEEQLGTEIKPIPSNIDK
829	sp|P42858|HD_HUMAN	0.9996	Huntingtin OS=Homo sapiens GN=HTT PE=1 SV=2	1.1	2	0.02	DEISGELAASSGVSTPGSAGHDIITEQPR+LQLELYK
444a	sp|P61160|ARP2_HUMAN	0.9996	Actin-related protein 2 OS=Homo sapiens GN=ACTR2 PE=1 SV=1	6.1	2	0.02	DLMVGDEASELR+ILLTEPPMNPTK
838a	sp|Q99873-2|ANM1_HUMAN sp|Q99873-3|ANM1_HUMAN sp|Q99873-4|ANM1_HUMAN sp|Q99873|ANM1_HUMAN tr|E9PIX6|E9PIX6_HUMAN tr|E9PKG1|E9PKG1_HUMAN tr|E9PQ98|E9PQ98_HUMAN tr|H7C2I1|H7C2I1_HUMAN	0.9995	Isoform of Q99873, Isoform 2 of Protein arginine N-methyltransferase 1 OS=Homo sapiens GN=PRMT1;Isoform of Q99873, Isoform 3 of Protein arginine N-methyltransferase 1 OS=Homo sapiens GN=PRMT1;Isoform of Q99873, Isoform 4 of Protein arginine N-methyltransferase 1 OS=Homo sapiens GN=PRMT1;Protein arginine N-methyltransferase 1 OS=Homo sapiens GN=PRMT1 PE=1 SV=2;Isoform of Q99873, Protein arginine N…	10.6	2	0.02	EPLVDVVDPK+WLAPDGLIFPDR
837a	sp|Q96S59|RANB9_HUMAN	0.9995	Ran-binding protein 9 OS=Homo sapiens GN=RANBP9 PE=1 SV=1	3.8	2	0.02	LYPAVDEQETPLPR+STDQTVLEELASIK
836	sp|Q9UPT5-1|EXOC7_HUMAN sp|Q9UPT5-2|EXOC7_HUMAN sp|Q9UPT5-5|EXOC7_HUMAN sp|Q9UPT5-6|EXOC7_HUMAN sp|Q9UPT5|EXOC7_HUMAN tr|A0A0A0MRE1|A0A0A0MRE1_HUMAN tr|A0A0A0MSB8|A0A0A0MSB8_HUMAN tr|B4DJ07|B4DJ07_HUMAN	0.9995	Isoform of Q9UPT5, Isoform 1 of Exocyst complex component 7 OS=Homo sapiens GN=EXOC7;Isoform of Q9UPT5, Isoform 2 of Exocyst complex component 7 OS=Homo sapiens GN=EXOC7;Isoform of Q9UPT5, Isoform 5 of Exocyst complex component 7 OS=Homo sapiens GN=EXOC7;Isoform of Q9UPT5, Isoform 6 of Exocyst complex component 7 OS=Homo sapiens GN=EXOC7;Exocyst complex component 7 OS=Homo sapiens GN=EXOC7 PE=1 S…	3.4	2	0.02	ALEDFADNIK+VLGNLQLNLLSK
834	sp|O95490-2|AGRL2_HUMAN sp|O95490-3|AGRL2_HUMAN sp|O95490-4|AGRL2_HUMAN sp|O95490-5|AGRL2_HUMAN sp|O95490-6|AGRL2_HUMAN sp|O95490-7|AGRL2_HUMAN sp|O95490|AGRL2_HUMAN tr|B1ALU1|B1ALU1_HUMAN tr|B1ALU3|B1ALU3_HUMAN tr|H0Y5C0|H0Y5C0_HUMAN	0.9995	Isoform of O95490, Isoform 2 of Adhesion G protein-coupled receptor L2 OS=Homo sapiens GN=ADGRL2;Isoform of O95490, Isoform 3 of Adhesion G protein-coupled receptor L2 OS=Homo sapiens GN=ADGRL2;Isoform of O95490, Isoform 4 of Adhesion G protein-coupled receptor L2 OS=Homo sapiens GN=ADGRL2;Isoform of O95490, Isoform 5 of Adhesion G protein-coupled receptor L2 OS=Homo sapiens GN=ADGRL2;Isoform of …	2.8	2	0.01	GAGSSIQLSANTVK+NSTIAVNSHVISVSINK
843a	sp|Q9Y2G0-2|EFR3B_HUMAN sp|Q9Y2G0|EFR3B_HUMAN tr|E7ESK9|E7ESK9_HUMAN tr|H7BXG9|H7BXG9_HUMAN	0.9994	Isoform of Q9Y2G0, Isoform 2 of Protein EFR3 homolog B OS=Homo sapiens GN=EFR3B;Protein EFR3 homolog B OS=Homo sapiens GN=EFR3B PE=1 SV=2;Isoform of Q9Y2G0, Protein EFR3 homolog B OS=Homo sapiens GN=EFR3B PE=1 SV=1;Isoform of Q9Y2G0, Protein EFR3 homolog B (Fragment) OS=Homo sapiens GN=EFR3B PE=1 SV=1	4.0	2	0.02	FSTISTLSDISVLK+VPAEEITYETLK
842a	sp|Q8IZL8|PELP1_HUMAN tr|C9JFV4|C9JFV4_HUMAN	0.9994	Proline-, glutamic acid- and leucine-rich protein 1 OS=Homo sapiens GN=PELP1 PE=1 SV=2;Isoform of Q8IZL8, Proline-, glutamic acid- and leucine-rich protein 1 OS=Homo sapiens GN=PELP1 PE=1 SV=2	2.7	2	0.02	GADTAPTLAPEALPSQGEVER+YAAQLPALFR
841	sp|Q9Y4D1-2|DAAM1_HUMAN sp|Q9Y4D1-3|DAAM1_HUMAN sp|Q9Y4D1|DAAM1_HUMAN	0.9994	Isoform of Q9Y4D1, Isoform 2 of Disheveled-associated activator of morphogenesis 1 OS=Homo sapiens GN=DAAM1;Isoform of Q9Y4D1, Isoform 3 of Disheveled-associated activator of morphogenesis 1 OS=Homo sapiens GN=DAAM1;Disheveled-associated activator of morphogenesis 1 OS=Homo sapiens GN=DAAM1 PE=1 SV=2	2.7	2	0.02	GQDPDSTPLENFNIK+ILDLEDLER
840	sp|Q96S97|MYADM_HUMAN tr|C9J5M0|C9J5M0_HUMAN tr|C9JC07|C9JC07_HUMAN tr|C9JJV6|C9JJV6_HUMAN tr|C9JZL8|C9JZL8_HUMAN	0.9994	Myeloid-associated differentiation marker OS=Homo sapiens GN=MYADM PE=1 SV=2;Isoform of Q96S97, Myeloid-associated differentiation marker (Fragment) OS=Homo sapiens GN=MYADM PE=1 SV=1;Isoform of Q96S97, Myeloid-associated differentiation marker (Fragment) OS=Homo sapiens GN=MYADM PE=1 SV=1;Isoform of Q96S97, Myeloid-associated differentiation marker (Fragment) OS=Homo sapiens GN=MYADM PE=1 SV=7;I…	15.6	2	0.01	TTITTTTTSSSGLGSPMIVGSPR
839	sp|Q2PZI1|D19L1_HUMAN tr|H7C1I8|H7C1I8_HUMAN	0.9994	Probable C-mannosyltransferase DPY19L1 OS=Homo sapiens GN=DPY19L1 PE=2 SV=1;Isoform of Q2PZI1, Probable C-mannosyltransferase DPY19L1 (Fragment) OS=Homo sapiens GN=DPY19L1 PE=1 SV=1	9.7	2	0.01	TLLLPVVLVVFVAIVRK+YTKTLLLPVVLVVFVAIVRK
847a	sp|Q9Y3U8|RL36_HUMAN	0.9993	60S ribosomal protein L36 OS=Homo sapiens GN=RPL36 PE=1 SV=3	19.0	2	0.02	EELSNVLAAMR+YPMAVGLNK
846a	sp|Q9UN75|PCDAC_HUMAN	0.9993	Protocadherin alpha-12 OS=Homo sapiens GN=PCDHA12 PE=2 SV=1	2.6	2	0.01	FIIPGSPAIISIR+NALVSYSLVER
845a	sp|P48729-3|KC1A_HUMAN sp|P48729|KC1A_HUMAN tr|D6REM4|D6REM4_HUMAN	0.9993	Isoform of P48729, Isoform 3 of Casein kinase I isoform alpha OS=Homo sapiens GN=CSNK1A1;Casein kinase I isoform alpha OS=Homo sapiens GN=CSNK1A1 PE=1 SV=2;Isoform of P48729, Casein kinase I isoform alpha OS=Homo sapiens GN=CSNK1A1 PE=1 SV=1	8.1	2	0.01	LFLIDFGLAK+TSLPWQGLK
844	sp|P49207|RL34_HUMAN	0.9993	60S ribosomal protein L34 OS=Homo sapiens GN=RPL34 PE=1 SV=3	12.8	2	0.02	AFLIEEQK+IVYLYTK
677a	sp|Q9H1K4|GHC2_HUMAN sp|Q9H936|GHC1_HUMAN tr|A0A0D9SEI9|A0A0D9SEI9_HUMAN tr|A0A0D9SFE1|A0A0D9SFE1_HUMAN tr|E9PJH7|E9PJH7_HUMAN	0.9993	Mitochondrial glutamate carrier 2 OS=Homo sapiens GN=SLC25A18 PE=1 SV=1;Mitochondrial glutamate carrier 1 OS=Homo sapiens GN=SLC25A22 PE=1 SV=1;Isoform of Q9H936, Mitochondrial glutamate carrier 1 (Fragment) OS=Homo sapiens GN=SLC25A22 PE=1 SV=1;Isoform of Q9H936, Mitochondrial glutamate carrier 1 (Fragment) OS=Homo sapiens GN=SLC25A22 PE=1 SV=1;Isoform of Q9H936, Mitochondrial glutamate carrier …	10.7	2	0.02	GAAVNLTLVTPEK+GLGATLLR
848a	sp|Q86XS8-2|GOLI_HUMAN sp|Q86XS8|GOLI_HUMAN tr|E5RI87|E5RI87_HUMAN	0.9991	Isoform of Q86XS8, Isoform 2 of E3 ubiquitin-protein ligase RNF130 OS=Homo sapiens GN=RNF130;E3 ubiquitin-protein ligase RNF130 OS=Homo sapiens GN=RNF130 PE=1 SV=1;Isoform of Q86XS8, E3 ubiquitin-protein ligase RNF130 OS=Homo sapiens GN=RNF130 PE=1 SV=1	6.8	2	0.02	QWIALLQR+SALGDLAGDNSLGLEPLR
528b	sp|Q14573|ITPR3_HUMAN	0.9991	Inositol 1,4,5-trisphosphate receptor type 3 OS=Homo sapiens GN=ITPR3 PE=1 SV=2	0.7	2	0.02	LQDIITALEER+NLDWFPR
851a	sp|Q8NDZ2-3|SIMC1_HUMAN sp|Q8NDZ2|SIMC1_HUMAN tr|F6R0L0|F6R0L0_HUMAN	0.9990	Isoform of Q8NDZ2, Isoform 3 of SUMO-interacting motif-containing protein 1 OS=Homo sapiens GN=SIMC1;SUMO-interacting motif-containing protein 1 OS=Homo sapiens GN=SIMC1 PE=1 SV=3;Isoform of Q8NDZ2, SUMO-interacting motif-containing protein 1 OS=Homo sapiens GN=SIMC1 PE=1 SV=1	8.1	2	0.02	AVTEDGLTQPPNGNQTSSGTGILK+ILLSGSETVDVLK
849	sp|Q12933-2|TRAF2_HUMAN sp|Q12933-3|TRAF2_HUMAN sp|Q12933-4|TRAF2_HUMAN sp|Q12933|TRAF2_HUMAN	0.9990	Isoform of Q12933, Isoform 2 of TNF receptor-associated factor 2 OS=Homo sapiens GN=TRAF2;Isoform of Q12933, Isoform 3 of TNF receptor-associated factor 2 OS=Homo sapiens GN=TRAF2;Isoform of Q12933, Isoform 4 of TNF receptor-associated factor 2 OS=Homo sapiens GN=TRAF2;TNF receptor-associated factor 2 OS=Homo sapiens GN=TRAF2 PE=1 SV=2	7.4	2	0.02	DLAMADLEQK+IPAIFSPAFYTSR+LDQDKIEALSSK
852	sp|Q9NYU1|UGGG2_HUMAN	0.9989	UDP-glucose:glycoprotein glucosyltransferase 2 OS=Homo sapiens GN=UGGT2 PE=1 SV=4	1.3	2	0.02	ITFSNLGEK+LGIIYNPTSK
854a	sp|Q9UNE7-2|CHIP_HUMAN sp|Q9UNE7|CHIP_HUMAN	0.9988	Isoform of Q9UNE7, Isoform 2 of E3 ubiquitin-protein ligase CHIP OS=Homo sapiens GN=STUB1;E3 ubiquitin-protein ligase CHIP OS=Homo sapiens GN=STUB1 PE=1 SV=2	10.8	2	0.02	ALELDGQSVK+SPLTQEQLIPNLAMK
853	sp|Q9UG56-2|PISD_HUMAN sp|Q9UG56|PISD_HUMAN tr|B1AKM6|B1AKM6_HUMAN tr|B1AKM8|B1AKM8_HUMAN tr|H0Y7P7|H0Y7P7_HUMAN	0.9988	Isoform of Q9UG56, Isoform 2 of Phosphatidylserine decarboxylase proenzyme, mitochondrial OS=Homo sapiens GN=PISD;Phosphatidylserine decarboxylase proenzyme, mitochondrial OS=Homo sapiens GN=PISD PE=2 SV=4;Isoform of Q9UG56, Phosphatidylserine decarboxylase proenzyme OS=Homo sapiens GN=PISD PE=1 SV=1;Isoform of Q9UG56, Phosphatidylserine decarboxylase proenzyme (Fragment) OS=Homo sapiens GN=PISD …	6.6	2	0.02	ILNFGQVK+NLSEFFR
856	sp|P43490|NAMPT_HUMAN tr|A0A0C4DFS8|A0A0C4DFS8_HUMAN	0.9987	Nicotinamide phosphoribosyltransferase OS=Homo sapiens GN=NAMPT PE=1 SV=1;Isoform of P43490, Nicotinamide phosphoribosyltransferase OS=Homo sapiens GN=NAMPT PE=1 SV=1	6.8	2	0.02	AVPEGFVIPR+YLLETSGNLDGLEYK
860	sp|Q14980-2|NUMA1_HUMAN sp|Q14980-5|NUMA1_HUMAN sp|Q14980|NUMA1_HUMAN tr|A0A087WY61|A0A087WY61_HUMAN tr|H0YFY6|H0YFY6_HUMAN	0.9985	Isoform of Q14980, Isoform 2 of Nuclear mitotic apparatus protein 1 OS=Homo sapiens GN=NUMA1;Isoform of Q14980, Isoform 5 of Nuclear mitotic apparatus protein 1 OS=Homo sapiens GN=NUMA1;Nuclear mitotic apparatus protein 1 OS=Homo sapiens GN=NUMA1 PE=1 SV=2;Isoform of Q14980, Nuclear mitotic apparatus protein 1 OS=Homo sapiens GN=NUMA1 PE=1 SV=1;Isoform of Q14980, Nuclear mitotic apparatus protein…	3.8	2	0.02	IATTTASAATAAAIGATPR+RASMQPIQIAEGTGITTR
858	sp|O95168-2|NDUB4_HUMAN sp|O95168|NDUB4_HUMAN tr|C9JXQ9|C9JXQ9_HUMAN tr|F2Z3P9|F2Z3P9_HUMAN	0.9985	Isoform of O95168, Isoform 2 of NADH dehydrogenase [ubiquinone] 1 beta subcomplex subunit 4 OS=Homo sapiens GN=NDUFB4;NADH dehydrogenase [ubiquinone] 1 beta subcomplex subunit 4 OS=Homo sapiens GN=NDUFB4 PE=1 SV=3;Isoform of O95168, NADH dehydrogenase [ubiquinone] 1 beta subcomplex subunit 4 OS=Homo sapiens GN=NDUFB4 PE=1 SV=1;Isoform of O95168, NADH dehydrogenase [ubiquinone] 1 beta subcomplex s…	26.1	2	0.02	TLPETLDPAEYNISPETR
857	sp|O75121-2|MFA3L_HUMAN sp|O75121|MFA3L_HUMAN sp|P55082-2|MFAP3_HUMAN sp|P55082|MFAP3_HUMAN tr|D6RAB5|D6RAB5_HUMAN	0.9985	Isoform of O75121, Isoform 2 of Microfi brillar-associated protein 3-like OS=Homo sapiens GN=MFAP3L;Microfi brillar-associated protein 3-like OS=Homo sapiens GN=MFAP3L PE=1 SV=3;Isoform of P55082, Isoform 2 of Microfibril-associated glycoprotein 3 OS=Homo sapiens GN=MFAP3;Microfibril-associated glycoprotein 3 OS=Homo sapiens GN=MFAP3 PE=2 SV=1;Isoform of O75121, Microfibrillar-associated protein …	10.2	2	0.02	AINEFFR+RIPIITSAK
861a	sp|O75367-2|H2AY_HUMAN sp|O75367-3|H2AY_HUMAN sp|O75367|H2AY_HUMAN	0.9984	Isoform of O75367, Isoform 1 of Core histone macro-H2A.1 OS=Homo sapiens GN=H2AFY;Isoform of O75367, Isoform 3 of Core histone macro-H2A.1 OS=Homo sapiens GN=H2AFY;Core histone macro-H2A.1 OS=Homo sapiens GN=H2AFY PE=1 SV=4	11.4	2	0.02	AASADSTTEGTPADGFTVLSTK+GVTIASGGVLPNIHPELLAK
221a	sp|O43752|STX6_HUMAN	0.9980	Syntaxin-6 OS=Homo sapiens GN=STX6 PE=1 SV=1	8.6	2	0.02	EEIDWTTNELR+FNLDATELSIR
869a	sp|O95684-2|FR1OP_HUMAN sp|O95684|FR1OP_HUMAN tr|A0A087WV25|A0A087WV25_HUMAN	0.9972	Isoform of O95684, Isoform 2 of FGFR1 oncogene partner OS=Homo sapiens GN=FGFR1OP;FGFR1 oncogene partner OS=Homo sapiens GN=FGFR1OP PE=1 SV=1;Isoform of O95684, FGFR1 oncogene partner OS=Homo sapiens GN=FGFR1OP PE=1 SV=1	8.0	2	0.02	DLLVQTLENSGVLNR+SGLSSLAGAPSLK
871a	sp|O60749|SNX2_HUMAN	0.9971	Sorting nexin-2 OS=Homo sapiens GN=SNX2 PE=1 SV=2	7.3	2	0.02	AVNTQALSGAGILR+EPILSSEPSPAVTPVTPTTLIAPR
862a	sp|P17812|PYRG1_HUMAN	0.9969	CTP synthase 1 OS=Homo sapiens GN=CTPS1 PE=1 SV=2	4.1	2	0.02	FSDSYASVIK+YILVTGGVISGIGK
872a	sp|Q9C0H9-2|SRCN1_HUMAN sp|Q9C0H9-5|SRCN1_HUMAN sp|Q9C0H9|SRCN1_HUMAN tr|A0A087WVV7|A0A087WVV7_HUMAN tr|A0A087X165|A0A087X165_HUMAN	0.9967	Isoform of Q9C0H9, Isoform 2 of SRC kinase signaling inhibitor 1 OS=Homo sapiens GN=SRCIN1;Isoform of Q9C0H9, Isoform 4 of SRC kinase signaling inhibitor 1 OS=Homo sapiens GN=SRCIN1;SRC kinase signaling inhibitor 1 OS=Homo sapiens GN=SRCIN1 PE=1 SV=3;Isoform of Q9C0H9, SRC kinase-signaling inhibitor 1 (Fragment) OS=Homo sapiens GN=SRCIN1 PE=1 SV=1;Isoform of Q9C0H9, SRC kinase-signaling inhibitor…	4.1	2	0.02	GVTDTLAQIR+SSGATPVSGPPPPSASSTPAGQPTAVSR
875	sp|P48723|HSP13_HUMAN	0.9964	Heat shock 70 kDa protein 13 OS=Homo sapiens GN=HSPA13 PE=1 SV=1	5.5	2	0.01	LFDTLNEDLFQK+TEIDEVVLVGGSTR
867a	sp|P61254|RL26_HUMAN sp|Q9UNX3|RL26L_HUMAN tr|E5RIT6|E5RIT6_HUMAN tr|J3KTJ8|J3KTJ8_HUMAN tr|J3QQQ9|J3QQQ9_HUMAN tr|J3QQV1|J3QQV1_HUMAN tr|J3QRC4|J3QRC4_HUMAN tr|J3QRI7|J3QRI7_HUMAN	0.9959	60S ribosomal protein L26 OS=Homo sapiens GN=RPL26 PE=1 SV=1;60S ribosomal protein L26-like 1 OS=Homo sapiens GN=RPL26L1 PE=1 SV=1;Isoform of Q9UNX3, 60S ribosomal protein L26-like 1 (Fragment) OS=Homo sapiens GN=RPL26L1 PE=1 SV=1;Isoform of P61254, 60S ribosomal protein L26 (Fragment) OS=Homo sapiens GN=RPL26 PE=4 SV=7;Uncharacterized protein OS=Homo sapiens PE=4 SV=1;Isoform of P61254, 60S ribo…	16.5	2	0.02	FNPFVTSDR+YVIYIER
873a	sp|O95864|FADS2_HUMAN	0.9954	Fatty acid desaturase 2 OS=Homo sapiens GN=FADS2 PE=1 SV=1	4.7	2	0.01	ALLDIIR+EVSVPTFSWEEIQK
880	sp|P35659-2|DEK_HUMAN sp|P35659|DEK_HUMAN tr|B4DFG0|B4DFG0_HUMAN tr|H0Y993|H0Y993_HUMAN	0.9950	Isoform of P35659, Isoform 2 of Protein DEK OS=Homo sapiens GN=DEK;Protein DEK OS=Homo sapiens GN=DEK PE=1 SV=1;Isoform of P35659, Protein DEK OS=Homo sapiens GN=DEK PE=1 SV=1;Isoform of P35659, Protein DEK (Fragment) OS=Homo sapiens GN=DEK PE=1 SV=1	9.0	2	0.02	KLLASANLEEVTMK+LLASANLEEVTMK
881	sp|P46779-2|RL28_HUMAN sp|P46779-3|RL28_HUMAN sp|P46779-4|RL28_HUMAN sp|P46779-5|RL28_HUMAN sp|P46779|RL28_HUMAN tr|H0YKD8|H0YKD8_HUMAN tr|H0YLP6|H0YLP6_HUMAN tr|H0YMF4|H0YMF4_HUMAN	0.9946	Isoform of P46779, Isoform 2 of 60S ribosomal protein L28 OS=Homo sapiens GN=RPL28;Isoform of P46779, Isoform 3 of 60S ribosomal protein L28 OS=Homo sapiens GN=RPL28;Isoform of P46779, Isoform 4 of 60S ribosomal protein L28 OS=Homo sapiens GN=RPL28;Isoform of P46779, Isoform 5 of 60S ribosomal protein L28 OS=Homo sapiens GN=RPL28;60S ribosomal protein L28 OS=Homo sapiens GN=RPL28 PE=1 SV=3;Isofor…	31.9	2	0.02	QTYSTEPNNLK+TVGVEPAADGK
448b	sp|Q9H9S3-2|S61A2_HUMAN sp|Q9H9S3-3|S61A2_HUMAN sp|Q9H9S3|S61A2_HUMAN tr|F8W776|F8W776_HUMAN tr|Q8TC24|Q8TC24_HUMAN	0.9942	Isoform of Q9H9S3, Isoform 2 of Protein transport protein Sec61 subunit alpha isoform 2 OS=Homo sapiens GN=SEC61A2;Isoform of Q9H9S3, Isoform 3 of Protein transport protein Sec61 subunit alpha isoform 2 OS=Homo sapiens GN=SEC61A2;Protein transport protein Sec61 subunit alpha isoform 2 OS=Homo sapiens GN=SEC61A2 PE=2 SV=3;Isoform of Q9H9S3, Protein transport protein Sec61 subunit alpha isoform 2 O…	4.9	2	0.02	AFSPTTINTGR+IIEVGDTPK
882a	sp|Q96HU1-2|SGSM3_HUMAN sp|Q96HU1|SGSM3_HUMAN	0.9941	Isoform of Q96HU1, Isoform 2 of Small G protein signaling modulator 3 OS=Homo sapiens GN=SGSM3;Small G protein signaling modulator 3 OS=Homo sapiens GN=SGSM3 PE=1 SV=1	3.9	2	0.02	EYSIAGDDSVTEGVTDLVR+VLTPEELLYR
883a	sp|Q92552-2|RT27_HUMAN sp|Q92552|RT27_HUMAN tr|G5EA06|G5EA06_HUMAN	0.9937	Isoform of Q92552, Isoform 2 of 28S ribosomal protein S27, mitochondrial OS=Homo sapiens GN=MRPS27;28S ribosomal protein S27, mitochondrial OS=Homo sapiens GN=MRPS27 PE=1 SV=3;Isoform of Q92552, 28S ribosomal protein S27, mitochondrial OS=Homo sapiens GN=MRPS27 PE=1 SV=1	6.7	2	0.02	IESEGLLSLTTQLVK+VAASPEDIK
884a	sp|P04637-4|P53_HUMAN sp|P04637|P53_HUMAN tr|A0A087WZU8|A0A087WZU8_HUMAN tr|A0A0U1RQC9|A0A0U1RQC9_HUMAN	0.9933	Isoform of P04637, Isoform 4 of Cellular tumor antigen p53 OS=Homo sapiens GN=TP53;Cellular tumor antigen p53 OS=Homo sapiens GN=TP53 PE=1 SV=4;Isoform of P04637, Cellular tumor antigen p53 OS=Homo sapiens GN=TP53 PE=1 SV=1;Isoform of P04637, Cellular tumor antigen p53 OS=Homo sapiens GN=TP53 PE=4 SV=1	5.1	2	0.02	ELNEALELK+TYQGSYGFR
885	sp|O15541|R113A_HUMAN	0.9925	RING finger protein 113A OS=Homo sapiens GN=RNF113A PE=1 SV=1	6.7	2	0.02	DTSMGNASSGMVR+QSFQNPVVTK
886a	sp|Q6UXM1|LRIG3_HUMAN tr|C9K080|C9K080_HUMAN	0.9924	Leucine-rich repeats and immunoglobulin-like domains protein 3 OS=Homo sapiens GN=LRIG3 PE=2 SV=1;Isoform of Q6UXM1, Leucine-rich repeats and immunoglobulin-like domains protein 3 OS=Homo sapiens GN=LRIG3 PE=1 SV=2	4.0	2	0.02	LPEPLPSWVAR+NVDGLTFQGLGALK
887a	sp|O14950|ML12B_HUMAN sp|P19105|ML12A_HUMAN tr|J3QRS3|J3QRS3_HUMAN	0.9923	Myosin regulatory light chain 12B OS=Homo sapiens GN=MYL12B PE=1 SV=2;Myosin regulatory light chain 12A OS=Homo sapiens GN=MYL12A PE=1 SV=2;Isoform of P19105, Myosin regulatory light chain 12A OS=Homo sapiens GN=MYL12A PE=1 SV=1	11.7	2	0.02	EAFNMIDQNR+GNFNYIEFTR
917	sp|P62750|RL23A_HUMAN tr|A8MUS3|A8MUS3_HUMAN tr|H7BY10|H7BY10_HUMAN tr|K7EJV9|K7EJV9_HUMAN tr|K7EMA7|K7EMA7_HUMAN tr|K7ERT8|K7ERT8_HUMAN	0.9921	60S ribosomal protein L23a OS=Homo sapiens GN=RPL23A PE=1 SV=1;Isoform of P62750, 60S ribosomal protein L23a OS=Homo sapiens GN=RPL23A PE=1 SV=1;Isoform of P62750, 60S ribosomal protein L23a (Fragment) OS=Homo sapiens GN=RPL23A PE=1 SV=1;Isoform of P62750, 60S ribosomal protein L23a (Fragment) OS=Homo sapiens GN=RPL23A PE=1 SV=1;Isoform of P62750, 60S ribosomal protein L23a OS=Homo sapiens GN=RPL…	18.6	2	0.02	LAPDYDALDVANK
912	sp|P55316|FOXG1_HUMAN	0.9921	Forkhead box protein G1 OS=Homo sapiens GN=FOXG1 PE=1 SV=2	3.7	2	0.02	GEPGGGPGELAPVGPDEK
910	sp|P52429|DGKE_HUMAN tr|I3L112|I3L112_HUMAN	0.9921	Diacylglycerol kinase epsilon OS=Homo sapiens GN=DGKE PE=1 SV=1;Isoform of P52429, Diacylglycerol kinase (Fragment) OS=Homo sapiens GN=DGKE PE=1 SV=1	2.9	2	0.02	ILLNPVQVFDVTK
909	sp|P47914|RL29_HUMAN	0.9921	60S ribosomal protein L29 OS=Homo sapiens GN=RPL29 PE=1 SV=2	9.4	2	0.02	AQAAAPASVPAQAPK
902	sp|P33993-2|MCM7_HUMAN sp|P33993|MCM7_HUMAN	0.9921	Isoform of P33993, Isoform 2 of DNA replication licensing factor MCM7 OS=Homo sapiens GN=MCM7;DNA replication licensing factor MCM7 OS=Homo sapiens GN=MCM7 PE=1 SV=4	3.6	2	0.02	LFADAVQELLPQYK
897	sp|O75781-2|PALM_HUMAN sp|O75781|PALM_HUMAN tr|A0A087WTK8|A0A087WTK8_HUMAN tr|A0A087WWY4|A0A087WWY4_HUMAN	0.9921	Isoform of O75781, Isoform 2 of Paralemmin-1 OS=Homo sapiens GN=PALM;Paralemmin-1 OS=Homo sapiens GN=PALM PE=1 SV=2;Isoform of O75781, Paralemmin-1 OS=Homo sapiens GN=PALM PE=1 SV=1;Isoform of O75781, Paralemmin-1 OS=Homo sapiens GN=PALM PE=1 SV=1	9.6	2	0.01	ADEVTLSEAGSTAGAAETR
960	tr|A2AAY8|A2AAY8_HUMAN tr|A2AAZ0|A2AAZ0_HUMAN tr|Q5SU54|Q5SU54_HUMAN tr|Q5Y7D6|Q5Y7D6_HUMAN	0.9921	Isoform of P01920, HLA class II histocompatibility antigen, DQ beta 1 chain OS=Homo sapiens GN=HLA-DQB1 PE=1 SV=1;Isoform of P01920, HLA class II histocompatibility antigen, DQ beta 1 chain OS=Homo sapiens GN=HLA-DQB1 PE=1 SV=1;Isoform of P01920, HLA class II histocompatibility antigen, DQ beta 1 chain OS=Homo sapiens GN=HLA-DQB1 PE=1 SV=1;Isoform of P01920, HLA class II histocompatibility antige…	11.9	2	0.02	NDQEETAGVVSTPLIR
948	sp|Q9BZK7|TBL1R_HUMAN tr|A0A0D9SF25|A0A0D9SF25_HUMAN tr|A0A0D9SF63|A0A0D9SF63_HUMAN tr|C9IYU9|C9IYU9_HUMAN tr|C9JBN1|C9JBN1_HUMAN tr|C9JCK0|C9JCK0_HUMAN tr|C9JLJ1|C9JLJ1_HUMAN tr|F8W9D8|F8W9D8_HUMAN	0.9921	F-box-like/WD repeat-containing protein TBL1XR1 OS=Homo sapiens GN=TBL1XR1 PE=1 SV=1;Isoform of Q9BZK7, F-box-like/WD repeat-containing protein TBL1XR1 (Fragment) OS=Homo sapiens GN=TBL1XR1 PE=1 SV=1;Isoform of Q9BZK7, F-box-like/WD repeat-containing protein TBL1XR1 OS=Homo sapiens GN=TBL1XR1 PE=1 SV=1;Isoform of Q9BZK7, F-box-like/WD repeat-containing protein TBL1XR1 (Fragment) OS=Homo sapiens G…	30.3	2	0.02	LAQQQAAAAAAAAAAASQQGSAK
946	sp|Q9BPX3|CND3_HUMAN	0.9921	Condensin complex subunit 3 OS=Homo sapiens GN=NCAPG PE=1 SV=1	1.4	2	0.02	LLSDFLDSEVSELR
943	sp|Q96AJ9|VTI1A_HUMAN	0.9921	Vesicle transport through interaction with t-SNAREs homolog 1A OS=Homo sapiens GN=VTI1A PE=1 SV=2	10.6	2	0.02	ILLVILGIIVVITILMAITFSVR
942	sp|Q96A54|ADR1_HUMAN tr|C9J0W7|C9J0W7_HUMAN tr|C9JNM5|C9JNM5_HUMAN tr|F8W782|F8W782_HUMAN	0.9921	Adiponectin receptor protein 1 OS=Homo sapiens GN=ADIPOR1 PE=1 SV=1;Isoform of Q96A54, Adiponectin receptor protein 1 (Fragment) OS=Homo sapiens GN=ADIPOR1 PE=1 SV=1;Isoform of Q96A54, Adiponectin receptor protein 1 (Fragment) OS=Homo sapiens GN=ADIPOR1 PE=1 SV=1;Isoform of Q96A54, Adiponectin receptor protein 1 OS=Homo sapiens GN=ADIPOR1 PE=1 SV=1	17.0	2	0.02	EADTVELAELGPLLEEK+VIPYDVLPDWLK
940	sp|Q969F2|NKD2_HUMAN	0.9921	Protein naked cuticle homolog 2 OS=Homo sapiens GN=NKD2 PE=1 SV=1	3.8	2	0.02	SQVLVEHVVPASEPAAR
939	sp|Q93062-2|RBPMS_HUMAN sp|Q93062-3|RBPMS_HUMAN sp|Q93062-4|RBPMS_HUMAN sp|Q93062-5|RBPMS_HUMAN sp|Q93062|RBPMS_HUMAN tr|B4E3T4|B4E3T4_HUMAN	0.9921	Isoform of Q93062, Isoform B of RNA-binding protein with multiple splicing OS=Homo sapiens GN=RBPMS;Isoform of Q93062, Isoform C of RNA-binding protein with multiple splicing OS=Homo sapiens GN=RBPMS;Isoform of Q93062, Isoform D of RNA-binding protein with multiple splicing OS=Homo sapiens GN=RBPMS;Isoform of Q93062, Isoform E of RNA-binding protein with multiple splicing OS=Homo sapiens GN=RBPMS…	10.5	2	0.02	ENTPSEANLQEEEVR
935	sp|Q7Z5L7-2|PODN_HUMAN sp|Q7Z5L7-3|PODN_HUMAN sp|Q7Z5L7-4|PODN_HUMAN sp|Q7Z5L7|PODN_HUMAN	0.9921	Isoform of Q7Z5L7, Isoform 2 of Podocan OS=Homo sapiens GN=PODN;Isoform of Q7Z5L7, Isoform 3 of Podocan OS=Homo sapiens GN=PODN;Isoform of Q7Z5L7, Isoform 4 of Podocan OS=Homo sapiens GN=PODN;Podocan OS=Homo sapiens GN=PODN PE=1 SV=2	4.0	2	0.02	VLLLLLLLPPQLHLGPVLAVR
932	sp|Q70CQ3|UBP30_HUMAN tr|B3KUS5|B3KUS5_HUMAN	0.9921	Ubiquitin carboxyl-terminal hydrolase 30 OS=Homo sapiens GN=USP30 PE=1 SV=1;Isoform of Q70CQ3, Ubiquitin carboxyl-terminal hydrolase 30 OS=Homo sapiens GN=USP30 PE=1 SV=1	5.3	2	0.02	NPGPTLELQDGPGAPTPVLNQPGAPK
925	sp|Q1XH10|SKDA1_HUMAN tr|E9PAX1|E9PAX1_HUMAN tr|F5H7M0|F5H7M0_HUMAN	0.9921	SKI/DACH domain-containing protein 1 OS=Homo sapiens GN=SKIDA1 PE=2 SV=1;Isoform of Q1XH10, SKI/DACH domain-containing protein 1 OS=Homo sapiens GN=SKIDA1 PE=4 SV=1;Isoform of Q1XH10, SKI/DACH domain-containing protein 1 OS=Homo sapiens GN=SKIDA1 PE=4 SV=1	2.4	2	0.01	TLVLGKRPVLQTPPVKPNLK
921	sp|Q04637-3|IF4G1_HUMAN sp|Q04637-4|IF4G1_HUMAN sp|Q04637-5|IF4G1_HUMAN sp|Q04637-6|IF4G1_HUMAN sp|Q04637-7|IF4G1_HUMAN sp|Q04637-8|IF4G1_HUMAN sp|Q04637-9|IF4G1_HUMAN sp|Q04637|IF4G1_HUMAN tr|A0A0A0MR52|A0A0A0MR52_HUMAN tr|C9J2Z7|C9J2Z7_HUMAN tr|C9J6B6|C9J6B6_HUMAN tr|C9JF13|C9JF13_HUMAN tr|C9K073|C9K073_HUMAN tr|E7EUU4|E7EUU4_HUMAN tr|E7EX73|E7EX73_HUMAN tr|E9PGM1|E9PGM1_HUMAN	0.9921	Isoform of Q04637, Isoform B of Eukaryotic translation initiation factor 4 gamma 1 OS=Homo sapiens GN=EIF4G1;Isoform of Q04637, Isoform C of Eukaryotic translation initiation factor 4 gamma 1 OS=Homo sapiens GN=EIF4G1;Isoform of Q04637, Isoform D of Eukaryotic translation initiation factor 4 gamma 1 OS=Homo sapiens GN=EIF4G1;Isoform of Q04637, Isoform E of Eukaryotic translation initiation factor…	0.8	2	0.02	EAVGDLLDAFK
984	sp|Q8TB37-2|NUBPL_HUMAN sp|Q8TB37|NUBPL_HUMAN tr|F8W061|F8W061_HUMAN tr|H0YHR7|H0YHR7_HUMAN	0.9914	Isoform of Q8TB37, Isoform 2 of Iron-sulfur protein NUBPL OS=Homo sapiens GN=NUBPL;Iron-sulfur protein NUBPL OS=Homo sapiens GN=NUBPL PE=1 SV=3;Isoform of Q8TB37, Iron-sulfur protein NUBPL (Fragment) OS=Homo sapiens GN=NUBPL PE=1 SV=1;Isoform of Q8TB37, Iron-sulfur protein NUBPL (Fragment) OS=Homo sapiens GN=NUBPL PE=1 SV=1	12.3	2	0.02	AIGLLDVDVYGPSVPK
972	sp|P28288-2|ABCD3_HUMAN sp|P28288-3|ABCD3_HUMAN sp|P28288|ABCD3_HUMAN	0.9914	Isoform of P28288, Isoform 2 of ATP-binding cassette sub-family D member 3 OS=Homo sapiens GN=ABCD3;Isoform of P28288, Isoform 3 of ATP-binding cassette sub-family D member 3 OS=Homo sapiens GN=ABCD3;ATP-binding cassette sub-family D member 3 OS=Homo sapiens GN=ABCD3 PE=1 SV=1	5.9	2	0.02	IANPDQLLTQDVEK
969	sp|P19438-2|TNR1A_HUMAN sp|P19438-3|TNR1A_HUMAN sp|P19438|TNR1A_HUMAN tr|F5H061|F5H061_HUMAN	0.9914	Isoform of P19438, Isoform 2 of Tumor necrosis factor receptor superfamily member 1A OS=Homo sapiens GN=TNFRSF1A;Isoform of P19438, Isoform 3 of Tumor necrosis factor receptor superfamily member 1A OS=Homo sapiens GN=TNFRSF1A;Tumor necrosis factor receptor superfamily member 1A OS=Homo sapiens GN=TNFRSF1A PE=1 SV=1;Isoform of P19438, Tumor necrosis factor receptor superfamily member 1A OS=Homo sa…	12.6	2	0.02	EVAPPYQGADPILATALASDPIPNPLQK
964	sp|O94887-2|FARP2_HUMAN sp|O94887-3|FARP2_HUMAN sp|O94887|FARP2_HUMAN tr|C9JVQ5|C9JVQ5_HUMAN tr|C9JWM9|C9JWM9_HUMAN	0.9914	Isoform of O94887, Isoform 2 of FERM, RhoGEF and pleckstrin domain-containing protein 2 OS=Homo sapiens GN=FARP2;Isoform of O94887, Isoform 3 of FERM, RhoGEF and pleckstrin domain-containing protein 2 OS=Homo sapiens GN=FARP2;FERM, RhoGEF and pleckstrin domain-containing protein 2 OS=Homo sapiens GN=FARP2 PE=1 SV=3;Isoform of O94887, FERM, RhoGEF and pleckstrin domain-containing protein 2 (Fragme…	22.6	2	0.02	LGAQTPVGVSTLEPGQTLLPR
998	sp|O95674|CDS2_HUMAN	0.9906	Phosphatidate cytidylyltransferase 2 OS=Homo sapiens GN=CDS2 PE=1 SV=1	4.3	2	0.02	AESAPLPVSADDTPEVLNR
1010	sp|Q5VYK3|ECM29_HUMAN tr|J3KN16|J3KN16_HUMAN	0.9904	Proteasome-associated protein ECM29 homolog OS=Homo sapiens GN=ECM29 PE=1 SV=2;Isoform of Q5VYK3, Proteasome-associated protein ECM29 homolog OS=Homo sapiens GN=KIAA0368 PE=1 SV=1	1.4	2	0.02	AGEQLAPFLPQLVPR+YQFDPNLGIR
1012	sp|Q9UKJ3-2|GPTC8_HUMAN sp|Q9UKJ3|GPTC8_HUMAN	0.9899	Isoform of Q9UKJ3, Isoform 2 of G patch domain-containing protein 8 OS=Homo sapiens GN=GPATCH8;G patch domain-containing protein 8 OS=Homo sapiens GN=GPATCH8 PE=1 SV=2	1.5	2	0.02	LESIASVFK+VGDSDGSSNLDGK
1023	sp|Q8NFH5-2|NUP53_HUMAN sp|Q8NFH5|NUP53_HUMAN tr|C9IYQ7|C9IYQ7_HUMAN tr|F8WCF5|F8WCF5_HUMAN tr|F8WEL4|F8WEL4_HUMAN	0.9898	Isoform of Q8NFH5, Isoform 2 of Nucleoporin NUP53 OS=Homo sapiens GN=NUP35;Nucleoporin NUP53 OS=Homo sapiens GN=NUP35 PE=1 SV=1;Isoform of Q8NFH5, Nucleoporin NUP53 (Fragment) OS=Homo sapiens GN=NUP35 PE=1 SV=1;Isoform of Q8NFH5, Nucleoporin NUP53 OS=Homo sapiens GN=NUP35 PE=1 SV=1;Isoform of Q8NFH5, Nucleoporin NUP53 OS=Homo sapiens GN=NUP35 PE=1 SV=1	16.5	2	0.02	SIYDDISSPGLGSTPLTSR
1028	sp|Q9C099-2|LRCC1_HUMAN sp|Q9C099|LRCC1_HUMAN	0.9895	Isoform of Q9C099, Isoform 2 of Leucine-rich repeat and coiled-coil domain-containing protein 1 OS=Homo sapiens GN=LRRCC1;Leucine-rich repeat and coiled-coil domain-containing protein 1 OS=Homo sapiens GN=LRRCC1 PE=1 SV=2	1.7	2	0.02	LLQTLPQLR+LTVELMK+SSQLDEVLEK
1034	sp|Q5BJH7-2|YIF1B_HUMAN sp|Q5BJH7-3|YIF1B_HUMAN sp|Q5BJH7-6|YIF1B_HUMAN sp|Q5BJH7|YIF1B_HUMAN tr|K7EPQ7|K7EPQ7_HUMAN	0.9890	Isoform of Q5BJH7, Isoform 2 of Protein YIF1B OS=Homo sapiens GN=YIF1B;Isoform of Q5BJH7, Isoform 3 of Protein YIF1B OS=Homo sapiens GN=YIF1B;Isoform of Q5BJH7, Isoform 6 of Protein YIF1B OS=Homo sapiens GN=YIF1B;Protein YIF1B OS=Homo sapiens GN=YIF1B PE=1 SV=1;Isoform of Q5BJH7, Protein YIF1B OS=Homo sapiens GN=YIF1B PE=1 SV=1	5.2	2	0.02	ILADAAAEGVPVR
1031	sp|Q04721|NOTC2_HUMAN	0.9890	Neurogenic locus notch homolog protein 2 OS=Homo sapiens GN=NOTCH2 PE=1 SV=3	0.6	2	0.02	LLDAGADANAQDNMGR
1046	sp|Q16637-2|SMN_HUMAN sp|Q16637-3|SMN_HUMAN sp|Q16637-4|SMN_HUMAN sp|Q16637|SMN_HUMAN tr|B4DP61|B4DP61_HUMAN tr|E7EQZ4|E7EQZ4_HUMAN	0.9883	Isoform of Q16637, Isoform SMN-delta5 of Survival motor neuron protein OS=Homo sapiens GN=SMN1;Isoform of Q16637, Isoform SMN-delta7 of Survival motor neuron protein OS=Homo sapiens GN=SMN1;Isoform of Q16637, Isoform SMN-delta57 of Survival motor neuron protein OS=Homo sapiens GN=SMN1;Survival motor neuron protein OS=Homo sapiens GN=SMN1 PE=1 SV=1;Isoform of Q16637, Survival motor neuron protein …	7.9	2	0.02	GTGQSDDSDIWDDTALIK
1056	sp|P62316-2|SMD2_HUMAN sp|P62316|SMD2_HUMAN tr|K7EJB5|K7EJB5_HUMAN	0.9871	Isoform of P62316, Isoform 2 of Small nuclear ribonucleoprotein Sm D2 OS=Homo sapiens GN=SNRPD2;Small nuclear ribonucleoprotein Sm D2 OS=Homo sapiens GN=SNRPD2 PE=1 SV=1;Isoform of P62316, Small nuclear ribonucleoprotein Sm D2 OS=Homo sapiens GN=SNRPD2 PE=1 SV=1	31.5	2	0.02	EMWTEVPK+GDSVIVVLR
1063a	sp|Q9ULK4-3|MED23_HUMAN sp|Q9ULK4-4|MED23_HUMAN sp|Q9ULK4-5|MED23_HUMAN sp|Q9ULK4|MED23_HUMAN tr|Q5JWT2|Q5JWT2_HUMAN	0.9861	Isoform of Q9ULK4, Isoform 3 of Mediator of RNA polymerase II transcription subunit 23 OS=Homo sapiens GN=MED23;Isoform of Q9ULK4, Isoform 4 of Mediator of RNA polymerase II transcription subunit 23 OS=Homo sapiens GN=MED23;Isoform of Q9ULK4, Isoform 5 of Mediator of RNA polymerase II transcription subunit 23 OS=Homo sapiens GN=MED23;Mediator of RNA polymerase II transcription subunit 23 OS=Homo …	1.4	2	0.01	FLTEVLLPIVK+LAGRGLIK
1067	sp|Q12846-2|STX4_HUMAN sp|Q12846|STX4_HUMAN tr|C9JFM5|C9JFM5_HUMAN	0.9859	Isoform of Q12846, Isoform 2 of Syntaxin-4 OS=Homo sapiens GN=STX4;Syntaxin-4 OS=Homo sapiens GN=STX4 PE=1 SV=2;Isoform of Q12846, Syntaxin-4 (Fragment) OS=Homo sapiens GN=STX4 PE=1 SV=1	10.9	2	0.02	AIEPQKEEADENYNSVNTR
1073a	sp|Q8NE71-2|ABCF1_HUMAN sp|Q8NE71|ABCF1_HUMAN	0.9842	Isoform of Q8NE71, Isoform 2 of ATP-binding cassette sub-family F member 1 OS=Homo sapiens GN=ABCF1;ATP-binding cassette sub-family F member 1 OS=Homo sapiens GN=ABCF1 PE=1 SV=2	2.6	2	0.02	KDVDDDGEEK+NLDFGIDMDSR
1086	sp|Q7Z5Q5|DPOLN_HUMAN tr|H0YA88|H0YA88_HUMAN	0.9841	DNA polymerase nu OS=Homo sapiens GN=POLN PE=1 SV=2;Isoform of Q7Z5Q5, DNA polymerase nu (Fragment) OS=Homo sapiens GN=POLN PE=3 SV=1	3.1	2	0.02	HPNIQGISK+ILTISPR
594b	sp|Q8IXI2-2|MIRO1_HUMAN sp|Q8IXI2-3|MIRO1_HUMAN sp|Q8IXI2-4|MIRO1_HUMAN sp|Q8IXI2-5|MIRO1_HUMAN sp|Q8IXI2-7|MIRO1_HUMAN sp|Q8IXI2|MIRO1_HUMAN tr|H7BXZ6|H7BXZ6_HUMAN	0.9833	Isoform of Q8IXI2, Isoform 2 of Mitochondrial Rho GTPase 1 OS=Homo sapiens GN=RHOT1;Isoform of Q8IXI2, Isoform 3 of Mitochondrial Rho GTPase 1 OS=Homo sapiens GN=RHOT1;Isoform of Q8IXI2, Isoform 4 of Mitochondrial Rho GTPase 1 OS=Homo sapiens GN=RHOT1;Isoform of Q8IXI2, Isoform 5 of Mitochondrial Rho GTPase 1 OS=Homo sapiens GN=RHOT1;Isoform of Q8IXI2, Isoform 7 of Mitochondrial Rho GTPase 1 OS=H…	3.6	2	0.02	NISELFYYAQK+SGVLQALLGR
1094	sp|Q9UBI6|GBG12_HUMAN	0.9829	Guanine nucleotide-binding protein G(I)/G(S)/G(O) subunit gamma-12 OS=Homo sapiens GN=GNG12 PE=1 SV=3	22.2	2	0.02	SDPLLIGIPTSENPFK
1093	sp|Q13627-2|DYR1A_HUMAN sp|Q13627-3|DYR1A_HUMAN sp|Q13627-4|DYR1A_HUMAN sp|Q13627-5|DYR1A_HUMAN sp|Q13627|DYR1A_HUMAN	0.9829	Isoform of Q13627, Isoform 1 of Dual specificity tyrosine-phosphorylation-regulated kinase 1A OS=Homo sapiens GN=DYRK1A;Isoform of Q13627, Isoform 2 of Dual specificity tyrosine-phosphorylation-regulated kinase 1A OS=Homo sapiens GN=DYRK1A;Isoform of Q13627, Isoform 3 of Dual specificity tyrosine-phosphorylation-regulated kinase 1A OS=Homo sapiens GN=DYRK1A;Isoform of Q13627, Isoform 4 of Dual sp…	5.5	2	0.02	AFLNQAQIEVR+IVEVLGIPPAHILDQAPK
1101	sp|Q9NWF9-1|RN216_HUMAN sp|Q9NWF9|RN216_HUMAN	0.9821	Isoform of Q9NWF9, Isoform 2 of E3 ubiquitin-protein ligase RNF216 OS=Homo sapiens GN=RNF216;E3 ubiquitin-protein ligase RNF216 OS=Homo sapiens GN=RNF216 PE=1 SV=3	2.0	2	0.02	IIINPSSSLLASQDETK
1105	sp|P60468|SC61B_HUMAN tr|S4R3B5|S4R3B5_HUMAN	0.9813	Protein transport protein Sec61 subunit beta OS=Homo sapiens GN=SEC61B PE=1 SV=2;Isoform of P60468, Protein transport protein Sec61 subunit beta OS=Homo sapiens GN=SEC61B PE=1 SV=1	23.8	2	0.02	FYTEDSPGLK
1104	sp|P52565|GDIR1_HUMAN tr|J3KRE2|J3KRE2_HUMAN tr|J3KTF8|J3KTF8_HUMAN tr|J3QQX2|J3QQX2_HUMAN	0.9813	Rho GDP-dissociation inhibitor 1 OS=Homo sapiens GN=ARHGDIA PE=1 SV=3;Isoform of P52565, Rho GDP-dissociation inhibitor 1 OS=Homo sapiens GN=ARHGDIA PE=1 SV=1;Isoform of P52565, Rho GDP-dissociation inhibitor 1 (Fragment) OS=Homo sapiens GN=ARHGDIA PE=1 SV=7;Isoform of P52565, Rho GDP-dissociation inhibitor 1 OS=Homo sapiens GN=ARHGDIA PE=1 SV=1	11.6	2	0.02	AEEYEFLTPVEEAPK
1103	sp|O60725|ICMT_HUMAN	0.9813	Protein-S-isoprenylcysteine O-methyltransferase OS=Homo sapiens GN=ICMT PE=1 SV=1	3.2	2	0.02	VPTGLPFIK
1117	sp|P54886-2|P5CS_HUMAN sp|P54886|P5CS_HUMAN	0.9790	Isoform of P54886, Isoform Short of Delta-1-pyrroline-5-carboxylate synthase OS=Homo sapiens GN=ALDH18A1;Delta-1-pyrroline-5-carboxylate synthase OS=Homo sapiens GN=ALDH18A1 PE=1 SV=2	2.0	2	0.02	LASIVEQVSVLQNQGR
1127	sp|Q3KQU3-2|MA7D1_HUMAN sp|Q3KQU3-4|MA7D1_HUMAN sp|Q3KQU3|MA7D1_HUMAN	0.9775	Isoform of Q3KQU3, Isoform 2 of MAP7 domain-containing protein 1 OS=Homo sapiens GN=MAP7D1;Isoform of Q3KQU3, Isoform 4 of MAP7 domain-containing protein 1 OS=Homo sapiens GN=MAP7D1;MAP7 domain-containing protein 1 OS=Homo sapiens GN=MAP7D1 PE=1 SV=1	1.7	2	0.02	AELGAGAPPAVVAR
1126	sp|Q14165|MLEC_HUMAN tr|F5GX14|F5GX14_HUMAN tr|F5H1S8|F5H1S8_HUMAN	0.9775	Malectin OS=Homo sapiens GN=MLEC PE=1 SV=1;Isoform of Q14165, Malectin OS=Homo sapiens GN=MLEC PE=1 SV=1;Isoform of Q14165, Malectin (Fragment) OS=Homo sapiens GN=MLEC PE=1 SV=1	8.9	2	0.01	SNPEDQILYQTER
1130	sp|Q12923-2|PTN13_HUMAN sp|Q12923-3|PTN13_HUMAN sp|Q12923-4|PTN13_HUMAN sp|Q12923|PTN13_HUMAN	0.9773	Isoform of Q12923, Isoform 2 of Tyrosine-protein phosphatase non-receptor type 13 OS=Homo sapiens GN=PTPN13;Isoform of Q12923, Isoform 3 of Tyrosine-protein phosphatase non-receptor type 13 OS=Homo sapiens GN=PTPN13;Isoform of Q12923, Isoform 4 of Tyrosine-protein phosphatase non-receptor type 13 OS=Homo sapiens GN=PTPN13;Tyrosine-protein phosphatase non-receptor type 13 OS=Homo sapiens GN=PTPN13…	1.6	2	0.02	ALDMSLPSLVLK+DVFDMVVAHIGLVEHHLFALATLK
626b	sp|O43347|MSI1H_HUMAN	0.9756	RNA-binding protein Musashi homolog 1 OS=Homo sapiens GN=MSI1 PE=1 SV=1	6.9	2	0.02	QYFEQFGK+SYTGLAPGYTYQFPEFR
1140	sp|Q05513-2|KPCZ_HUMAN sp|Q05513-3|KPCZ_HUMAN sp|Q05513|KPCZ_HUMAN tr|D6RAU1|D6RAU1_HUMAN tr|D6RBD4|D6RBD4_HUMAN tr|D6RDM0|D6RDM0_HUMAN tr|D6RG01|D6RG01_HUMAN tr|D6RGG1|D6RGG1_HUMAN tr|E9PBE1|E9PBE1_HUMAN tr|F2Z2H9|F2Z2H9_HUMAN	0.9753	Isoform of Q05513, Isoform 2 of Protein kinase C zeta type OS=Homo sapiens GN=PRKCZ;Isoform of Q05513, Isoform 3 of Protein kinase C zeta type OS=Homo sapiens GN=PRKCZ;Protein kinase C zeta type OS=Homo sapiens GN=PRKCZ PE=1 SV=4;Isoform of Q05513, Protein kinase C zeta type (Fragment) OS=Homo sapiens GN=PRKCZ PE=1 SV=1;Isoform of Q05513, Protein kinase C zeta type (Fragment) OS=Homo sapiens GN=P…	14.3	2	0.02	ISQGLGLQDFDLIR
1137a	sp|O95819-2|M4K4_HUMAN sp|O95819-3|M4K4_HUMAN sp|O95819-4|M4K4_HUMAN sp|O95819-5|M4K4_HUMAN sp|O95819|M4K4_HUMAN tr|A0A0D9SEY1|A0A0D9SEY1_HUMAN tr|A0A0D9SG62|A0A0D9SG62_HUMAN tr|E7EN19|E7EN19_HUMAN tr|E7ENQ1|E7ENQ1_HUMAN tr|E7ESS2|E7ESS2_HUMAN tr|E7EX83|E7EX83_HUMAN tr|G3XAA2|G3XAA2_HUMAN tr|G5E948|G5E948_HUMAN	0.9744	Isoform of O95819, Isoform 2 of Mitogen-activated protein kinase kinase kinase kinase 4 OS=Homo sapiens GN=MAP4K4;Isoform of O95819, Isoform 3 of Mitogen-activated protein kinase kinase kinase kinase 4 OS=Homo sapiens GN=MAP4K4;Isoform of O95819, Isoform 4 of Mitogen-activated protein kinase kinase kinase kinase 4 OS=Homo sapiens GN=MAP4K4;Isoform of O95819, Isoform 5 of Mitogen-activated protein…	2.1	2	0.02	GQNVLLTENAEVK+SLVDIDLSSLR
1148	sp|Q10570|CPSF1_HUMAN	0.9737	Cleavage and polyadenylation specificity factor subunit 1 OS=Homo sapiens GN=CPSF1 PE=1 SV=2	1.2	2	0.02	VLVDSSFGQPTTQGEAR
1162	sp|P33176|KINH_HUMAN	0.9696	Kinesin-1 heavy chain OS=Homo sapiens GN=KIF5B PE=1 SV=1	2.6	2	0.02	ITITNDK+LITDLQDQNQK+TQMLDQEELLASTR
1157a	sp|O75390|CISY_HUMAN tr|B4DJV2|B4DJV2_HUMAN tr|F8VTT8|F8VTT8_HUMAN tr|F8W4S1|F8W4S1_HUMAN	0.9696	Citrate synthase, mitochondrial OS=Homo sapiens GN=CS PE=1 SV=2;Isoform of O75390, Citrate synthase OS=Homo sapiens GN=CS PE=1 SV=1;Isoform of O75390, Citrate synthase, mitochondrial (Fragment) OS=Homo sapiens GN=CS PE=1 SV=1;Isoform of O75390, Citrate synthase, mitochondrial (Fragment) OS=Homo sapiens GN=CS PE=1 SV=1	16.8	2	0.02	DILADLIPK+GLVYETSVLDPDEGIR
1159a	sp|Q9NP81-2|SYSM_HUMAN sp|Q9NP81|SYSM_HUMAN tr|B4DJM9|B4DJM9_HUMAN tr|M0QWZ7|M0QWZ7_HUMAN	0.9691	Isoform of Q9NP81, Isoform 2 of Serine--tRNA ligase, mitochondrial OS=Homo sapiens GN=SARS2;Serine--tRNA ligase, mitochondrial OS=Homo sapiens GN=SARS2 PE=1 SV=1;Isoform of Q9NP81, Serine--tRNA ligase, mitochondrial OS=Homo sapiens GN=SARS2 PE=1 SV=1;Isoform of Q9NP81, Serine--tRNA ligase, mitochondrial OS=Homo sapiens GN=SARS2 PE=1 SV=1	13.1	2	0.02	EGYSALPQLDIER+LPNQTHPDVPVGDESQAR
1165a	sp|O95382-3|M3K6_HUMAN sp|O95382|M3K6_HUMAN	0.9689	Isoform of O95382, Isoform 3 of Mitogen-activated protein kinase kinase kinase 6 OS=Homo sapiens GN=MAP3K6;Mitogen-activated protein kinase kinase kinase 6 OS=Homo sapiens GN=MAP3K6 PE=1 SV=3	4.1	2	0.01	GLADGLVQAGVGTEALLTPLVGR+RLAGITPCTETFTGTLQYMAPEIIDQGPR
714b	sp|Q9Y678|COPG1_HUMAN	0.9646	Coatomer subunit gamma-1 OS=Homo sapiens GN=COPG1 PE=1 SV=1	2.6	2	0.01	SIATLAITTLLK+TLEEAVGNIVK
1176	sp|A8MXV4|NUD19_HUMAN	0.9625	Nucleoside diphosphate-linked moiety X motif 19 OS=Homo sapiens GN=NUDT19 PE=1 SV=1	3.7	2	0.02	TDNTGTLPEDVAFR
1181	sp|Q9NRX5|SERC1_HUMAN	0.9609	Serine incorporator 1 OS=Homo sapiens GN=SERINC1 PE=1 SV=1	6.4	2	0.01	CCPSGNNSTVTR+LTLTSDESTLIEDGGAR
1183	sp|Q8NBT3|TM145_HUMAN tr|M0QZX2|M0QZX2_HUMAN	0.9603	Transmembrane protein 145 OS=Homo sapiens GN=TMEM145 PE=2 SV=2;Isoform of Q8NBT3, Transmembrane protein 145 OS=Homo sapiens GN=TMEM145 PE=4 SV=1	3.3	2	0.02	RLLPPLLLLLLSLPPR
1197a	sp|A5PL33-2|KRBA1_HUMAN sp|A5PL33-3|KRBA1_HUMAN sp|A5PL33|KRBA1_HUMAN tr|A0A0C4DH65|A0A0C4DH65_HUMAN	0.9539	Isoform of A5PL33, Isoform 2 of Protein KRBA1 OS=Homo sapiens GN=KRBA1;Isoform of A5PL33, Isoform 3 of Protein KRBA1 OS=Homo sapiens GN=KRBA1;Protein KRBA1 OS=Homo sapiens GN=KRBA1 PE=1 SV=3;Isoform of A5PL33, Protein KRBA1 OS=Homo sapiens GN=KRBA1 PE=1 SV=1	3.1	2	0.01	EPSSLLGGVQR+HPETSPSFLPPLPSLGTSR
590b	sp|Q8IUH5|ZDH17_HUMAN	0.9532	Palmitoyltransferase ZDHHC17 OS=Homo sapiens GN=ZDHHC17 PE=1 SV=2	5.5	2	0.02	ELVEAGYDVR+GESALDLAK+VTTTSIESPFNHGCVR
1199	sp|O60784-2|TOM1_HUMAN sp|O60784-3|TOM1_HUMAN sp|O60784-4|TOM1_HUMAN sp|O60784|TOM1_HUMAN	0.9530	Isoform of O60784, Isoform 2 of Target of Myb protein 1 OS=Homo sapiens GN=TOM1;Isoform of O60784, Isoform 3 of Target of Myb protein 1 OS=Homo sapiens GN=TOM1;Isoform of O60784, Isoform 4 of Target of Myb protein 1 OS=Homo sapiens GN=TOM1;Target of Myb protein 1 OS=Homo sapiens GN=TOM1 PE=1 SV=2	3.8	2	0.02	YEAPQATDGLAGALDAR
1206	sp|P48645|NMU_HUMAN tr|A0A0B4J202|A0A0B4J202_HUMAN tr|D6RBC9|D6RBC9_HUMAN	0.9501	Neuromedin-U OS=Homo sapiens GN=NMU PE=1 SV=1;Isoform of P48645, Neuromedin-U OS=Homo sapiens GN=NMU PE=1 SV=1;Isoform of P48645, Neuromedin U, isoform CRA_a OS=Homo sapiens GN=NMU PE=1 SV=1	9.5	2	0.02	VDEEFQSPFASQSR
1211	sp|Q9H7X2|CA115_HUMAN	0.9487	Uncharacterized protein C1orf115 OS=Homo sapiens GN=C1orf115 PE=2 SV=1	9.9	2	0.02	YEPLEEPAPSEQPR
1218	sp|P29692-2|EF1D_HUMAN sp|P29692-3|EF1D_HUMAN sp|P29692|EF1D_HUMAN tr|A0A087X1X7|A0A087X1X7_HUMAN tr|E9PI39|E9PI39_HUMAN tr|E9PIZ1|E9PIZ1_HUMAN tr|E9PK01|E9PK01_HUMAN tr|E9PL12|E9PL12_HUMAN tr|E9PL71|E9PL71_HUMAN tr|E9PMW7|E9PMW7_HUMAN tr|E9PN91|E9PN91_HUMAN tr|E9PPR1|E9PPR1_HUMAN tr|E9PQ49|E9PQ49_HUMAN tr|E9PRY8|E9PRY8_HUMAN tr|H0YCK7|H0YCK7_HUMAN	0.9422	Isoform of P29692, Isoform 2 of Elongation factor 1-delta OS=Homo sapiens GN=EEF1D;Isoform of P29692, Isoform 3 of Elongation factor 1-delta OS=Homo sapiens GN=EEF1D;Elongation factor 1-delta OS=Homo sapiens GN=EEF1D PE=1 SV=5;Isoform of P29692, Elongation factor 1-delta OS=Homo sapiens GN=EEF1D PE=1 SV=1;Isoform of P29692, Elongation factor 1-delta (Fragment) OS=Homo sapiens GN=EEF1D PE=1 SV=1;I…	5.9	2	0.02	IASLEVENQSLR
1223	sp|Q9Y2X9-2|ZN281_HUMAN sp|Q9Y2X9|ZN281_HUMAN	0.9394	Isoform of Q9Y2X9, Isoform 2 of Zinc finger protein 281 OS=Homo sapiens GN=ZNF281;Zinc finger protein 281 OS=Homo sapiens GN=ZNF281 PE=1 SV=1	1.9	2	0.02	NYLNFVSPLPDIVGQK
1225	sp|Q8N6S5|AR6P6_HUMAN	0.9358	ADP-ribosylation factor-like protein 6-interacting protein 6 OS=Homo sapiens GN=ARL6IP6 PE=1 SV=1	5.3	2	0.02	AEFSAGAWSEPR
1235	sp|Q8N5G2|MACOI_HUMAN	0.9288	Macoilin OS=Homo sapiens GN=TMEM57 PE=1 SV=1	2.1	2	0.02	LNNDLVGSTENLLK
1237	sp|Q96HP4|OXND1_HUMAN tr|C9JLB7|C9JLB7_HUMAN tr|U3KQU8|U3KQU8_HUMAN	0.9268	Oxidoreductase NAD-binding domain-containing protein 1 OS=Homo sapiens GN=OXNAD1 PE=1 SV=1;Isoform of Q96HP4, Oxidoreductase NAD-binding domain-containing protein 1 OS=Homo sapiens GN=OXNAD1 PE=1 SV=2;Isoform of Q96HP4, Oxidoreductase NAD-binding domain-containing protein 1 OS=Homo sapiens GN=OXNAD1 PE=1 SV=1	2.3	2	0.02	VIELAVK
1238	sp|Q5JTW2-2|CEP78_HUMAN sp|Q5JTW2-3|CEP78_HUMAN sp|Q5JTW2-5|CEP78_HUMAN sp|Q5JTW2|CEP78_HUMAN tr|A8MST6|A8MST6_HUMAN	0.9254	Isoform of Q5JTW2, Isoform 2 of Centrosomal protein of 78 kDa OS=Homo sapiens GN=CEP78;Isoform of Q5JTW2, Isoform 3 of Centrosomal protein of 78 kDa OS=Homo sapiens GN=CEP78;Isoform of Q5JTW2, Isoform 4 of Centrosomal protein of 78 kDa OS=Homo sapiens GN=CEP78;Centrosomal protein of 78 kDa OS=Homo sapiens GN=CEP78 PE=1 SV=1;Isoform of Q5JTW2, Centrosomal protein of 78 kDa OS=Homo sapiens GN=CEP78…	3.2	2	0.01	GVDWAPLLSTLK+NLELNGLILR
1244	sp|Q99871-2|HAUS7_HUMAN sp|Q99871-3|HAUS7_HUMAN sp|Q99871|HAUS7_HUMAN tr|H7BZF8|H7BZF8_HUMAN	0.9226	Isoform of Q99871, Isoform 2 of HAUS augmin-like complex subunit 7 OS=Homo sapiens GN=HAUS7;Isoform of Q99871, Isoform 3 of HAUS augmin-like complex subunit 7 OS=Homo sapiens GN=HAUS7;HAUS augmin-like complex subunit 7 OS=Homo sapiens GN=HAUS7 PE=1 SV=3;Isoform of Q99871, HAUS augmin-like complex subunit 7 (Fragment) OS=Homo sapiens GN=HAUS7 PE=1 SV=1	11.4	2	0.02	TEYFAQHEQGAAAGAADISTLDQK
1248	sp|O60716-10|CTND1_HUMAN sp|O60716-11|CTND1_HUMAN sp|O60716-12|CTND1_HUMAN sp|O60716-13|CTND1_HUMAN sp|O60716-14|CTND1_HUMAN sp|O60716-15|CTND1_HUMAN sp|O60716-16|CTND1_HUMAN sp|O60716-17|CTND1_HUMAN sp|O60716-18|CTND1_HUMAN sp|O60716-19|CTND1_HUMAN sp|O60716-20|CTND1_HUMAN sp|O60716-21|CTND1_HUMAN sp|O60716-22|CTND1_HUMAN sp|O60716-23|CTND1_HUMAN sp|O60716-24|CTND1_HUMAN sp|O60716-25|CTND1_HUMAN…	0.9208	Isoform of O60716, Isoform 2AB of Catenin delta-1 OS=Homo sapiens GN=CTNND1;Isoform of O60716, Isoform 2AC of Catenin delta-1 OS=Homo sapiens GN=CTNND1;Isoform of O60716, Isoform 2BC of Catenin delta-1 OS=Homo sapiens GN=CTNND1;Isoform of O60716, Isoform 2A of Catenin delta-1 OS=Homo sapiens GN=CTNND1;Isoform of O60716, Isoform 2B of Catenin delta-1 OS=Homo sapiens GN=CTNND1;Isoform of O60716, Is…	2.6	2	0.01	SDFQVNLNNASR+SGDLGDMEPLK
855	sp|P10619-2|PPGB_HUMAN sp|P10619|PPGB_HUMAN tr|X6R5C5|X6R5C5_HUMAN tr|X6R8A1|X6R8A1_HUMAN	0.9987	Isoform of P10619, Isoform 2 of Lysosomal protective protein OS=Homo sapiens GN=CTSA;Lysosomal protective protein OS=Homo sapiens GN=CTSA PE=1 SV=2;Isoform of P10619, Carboxypeptidase OS=Homo sapiens GN=CTSA PE=1 SV=1;Isoform of P10619, Carboxypeptidase OS=Homo sapiens GN=CTSA PE=1 SV=1	7.3	1	0.01	MDPPCTNTTAASTYLNNPYVR+YGDSGEQIAGFVK
866	sp|Q13112|CAF1B_HUMAN	0.9977	Chromatin assembly factor 1 subunit B OS=Homo sapiens GN=CHAF1B PE=1 SV=1	5.9	1	0.01	AIVEFLSNLAR+VNDNKEPEQIAFQDEDEAQLNK
874	sp|Q5TAP6|UT14C_HUMAN	0.9965	U3 small nucleolar RNA-associated protein 14 homolog C OS=Homo sapiens GN=UTP14C PE=1 SV=1	2.9	1	0.01	KVVELPLNK+QPVTDPLLTPMEK
876	sp|Q8IZH2-2|XRN1_HUMAN sp|Q8IZH2|XRN1_HUMAN tr|H7C5E4|H7C5E4_HUMAN	0.9958	Isoform of Q8IZH2, Isoform 2 of 5'-3' exoribonuclease 1 OS=Homo sapiens GN=XRN1;5'-3' exoribonuclease 1 OS=Homo sapiens GN=XRN1 PE=1 SV=1;Isoform of Q8IZH2, 5'-3' exoribonuclease 1 (Fragment) OS=Homo sapiens GN=XRN1 PE=1 SV=1	1.9	1	0.01	APELFSYIAK+QVVPFVYQTIVK
916	sp|P62487|RPB7_HUMAN	0.9921	DNA-directed RNA polymerase II subunit RPB7 OS=Homo sapiens GN=POLR2G PE=1 SV=1	12.2	1	0.01	GEVVDAVVTQVNK+GFVLYPVK
915	sp|P60866-2|RS20_HUMAN sp|P60866|RS20_HUMAN tr|E5RIP1|E5RIP1_HUMAN tr|E5RJX2|E5RJX2_HUMAN	0.9921	Isoform of P60866, Isoform 2 of 40S ribosomal protein S20 OS=Homo sapiens GN=RPS20;40S ribosomal protein S20 OS=Homo sapiens GN=RPS20 PE=1 SV=1;Isoform of P60866, 40S ribosomal protein S20 OS=Homo sapiens GN=RPS20 PE=1 SV=1;Isoform of P60866, 40S ribosomal protein S20 OS=Homo sapiens GN=RPS20 PE=1 SV=1	23.9	1	0.01	TPVEPEVAIHR
914	sp|P60174-1|TPIS_HUMAN sp|P60174-4|TPIS_HUMAN sp|P60174|TPIS_HUMAN tr|U3KPZ0|U3KPZ0_HUMAN tr|U3KQF3|U3KQF3_HUMAN	0.9921	Isoform of P60174, Isoform 2 of Triosephosphate isomerase OS=Homo sapiens GN=TPI1;Isoform of P60174, Isoform 4 of Triosephosphate isomerase OS=Homo sapiens GN=TPI1;Triosephosphate isomerase OS=Homo sapiens GN=TPI1 PE=1 SV=3;Isoform of P60174, Triosephosphate isomerase (Fragment) OS=Homo sapiens GN=TPI1 PE=1 SV=1;Isoform of P60174, Triosephosphate isomerase (Fragment) OS=Homo sapiens GN=TPI1 PE=1 …	15.3	1	0.01	VVLAYEPVWAIGTGK
913	sp|P56749|CLD12_HUMAN	0.9921	Claudin-12 OS=Homo sapiens GN=CLDN12 PE=1 SV=1	6.1	1	0.01	LSAIEIDIPVVSHTT
908	sp|P46778|RL21_HUMAN tr|G3V1B3|G3V1B3_HUMAN tr|M0R181|M0R181_HUMAN	0.9921	60S ribosomal protein L21 OS=Homo sapiens GN=RPL21 PE=1 SV=2;Isoform of P46778, 60S ribosomal protein L21 OS=Homo sapiens GN=RPL21 PE=1 SV=1;Isoform of P46778, 60S ribosomal protein L21 (Fragment) OS=Homo sapiens GN=RPL21 PE=1 SV=1	17.2	1	0.01	VYNVTQHAVGIVVNK
907	sp|P35499|SCN4A_HUMAN tr|J3QQZ1|J3QQZ1_HUMAN	0.9921	Sodium channel protein type 4 subunit alpha OS=Homo sapiens GN=SCN4A PE=1 SV=4;Isoform of P35499, Sodium channel protein OS=Homo sapiens GN=SCN4A PE=3 SV=1	1.3	1	0.01	ALKTITVIPGLKTIVGALIQSVK
906	sp|P35268|RL22_HUMAN tr|K7EJT5|K7EJT5_HUMAN tr|K7EKS7|K7EKS7_HUMAN tr|K7ELC4|K7ELC4_HUMAN tr|K7EMH1|K7EMH1_HUMAN tr|K7EP65|K7EP65_HUMAN tr|K7ERI7|K7ERI7_HUMAN	0.9921	60S ribosomal protein L22 OS=Homo sapiens GN=RPL22 PE=1 SV=2;Isoform of P35268, 60S ribosomal protein L22 (Fragment) OS=Homo sapiens GN=RPL22 PE=1 SV=1;Isoform of P35268, 60S ribosomal protein L22 OS=Homo sapiens GN=RPL22 PE=1 SV=1;Isoform of P35268, 60S ribosomal protein L22 (Fragment) OS=Homo sapiens GN=RPL22 PE=1 SV=1;Isoform of P35268, 60S ribosomal protein L22 (Fragment) OS=Homo sapiens GN=R…	27.7	1	0.01	AGNLGGGVVTIER
905	sp|P35250-2|RFC2_HUMAN sp|P35250|RFC2_HUMAN	0.9921	Isoform of P35250, Isoform 2 of Replication factor C subunit 2 OS=Homo sapiens GN=RFC2;Replication factor C subunit 2 OS=Homo sapiens GN=RFC2 PE=1 SV=3	5.3	1	0.01	EGNVPNIIIAGPPGTGK
903	sp|P34897-3|GLYM_HUMAN sp|P34897|GLYM_HUMAN tr|G3V2Y4|G3V2Y4_HUMAN tr|G3V5L0|G3V5L0_HUMAN	0.9921	Isoform of P34897, Isoform 3 of Serine hydroxymethyltransferase, mitochondrial OS=Homo sapiens GN=SHMT2;Serine hydroxymethyltransferase, mitochondrial OS=Homo sapiens GN=SHMT2 PE=1 SV=3;Isoform of P34897, Serine hydroxymethyltransferase (Fragment) OS=Homo sapiens GN=SHMT2 PE=1 SV=1;Isoform of P34897, Serine hydroxymethyltransferase, mitochondrial (Fragment) OS=Homo sapiens GN=SHMT2 PE=1 SV=1	6.5	1	0.01	TGLIDYNQLALTAR
901	sp|P18754-2|RCC1_HUMAN sp|P18754|RCC1_HUMAN tr|C9J3R0|C9J3R0_HUMAN tr|C9JMJ4|C9JMJ4_HUMAN tr|C9JQZ4|C9JQZ4_HUMAN tr|C9JRH2|C9JRH2_HUMAN tr|C9JW69|C9JW69_HUMAN	0.9921	Isoform of P18754, Isoform 2 of Regulator of chromosome condensation OS=Homo sapiens GN=RCC1;Regulator of chromosome condensation OS=Homo sapiens GN=RCC1 PE=1 SV=1;Isoform of P18754, Regulator of chromosome condensation (Fragment) OS=Homo sapiens GN=RCC1 PE=1 SV=7;Isoform of P18754, Regulator of chromosome condensation (Fragment) OS=Homo sapiens GN=RCC1 PE=1 SV=1;Isoform of P18754, Regulator of c…	7.0	1	0.01	VVQVSAGDSHTAALTDDGR
900	sp|P05386|RLA1_HUMAN	0.9921	60S acidic ribosomal protein P1 OS=Homo sapiens GN=RPLP1 PE=1 SV=1	14.0	1	0.01	AAGVNVEPFWPGLFAK
899	sp|O95292-2|VAPB_HUMAN sp|O95292|VAPB_HUMAN sp|Q9P0L0-2|VAPA_HUMAN sp|Q9P0L0|VAPA_HUMAN tr|E5RK64|E5RK64_HUMAN	0.9921	Isoform of O95292, Isoform 2 of Vesicle-associated membrane protein-associated protein B/C OS=Homo sapiens GN=VAPB;Vesicle-associated membrane protein-associated protein B/C OS=Homo sapiens GN=VAPB PE=1 SV=3;Isoform of Q9P0L0, Isoform 2 of Vesicle-associated membrane protein-associated protein A OS=Homo sapiens GN=VAPA;Vesicle-associated membrane protein-associated protein A OS=Homo sapiens GN=VA…	16.9	1	0.01	GPFTDVVTTNLK
898	sp|O95164|UBL3_HUMAN	0.9921	Ubiquitin-like protein 3 OS=Homo sapiens GN=UBL3 PE=1 SV=1	12.8	1	0.01	EFLFSPNDSASDIAK
896	sp|O60462-2|NRP2_HUMAN sp|O60462-3|NRP2_HUMAN sp|O60462-4|NRP2_HUMAN sp|O60462-5|NRP2_HUMAN sp|O60462-6|NRP2_HUMAN sp|O60462|NRP2_HUMAN tr|A0A024R3W6|A0A024R3W6_HUMAN tr|A0A024R412|A0A024R412_HUMAN tr|Q7LBX6|Q7LBX6_HUMAN tr|X5D2Q8|X5D2Q8_HUMAN	0.9921	Isoform of O60462, Isoform A0 of Neuropilin-2 OS=Homo sapiens GN=NRP2;Isoform of O60462, Isoform A17 of Neuropilin-2 OS=Homo sapiens GN=NRP2;Isoform of O60462, Isoform B0 of Neuropilin-2 OS=Homo sapiens GN=NRP2;Isoform of O60462, Isoform B5 of Neuropilin-2 OS=Homo sapiens GN=NRP2;Isoform of O60462, Isoform s9 of Neuropilin-2 OS=Homo sapiens GN=NRP2;Neuropilin-2 OS=Homo sapiens GN=NRP2 PE=1 SV=2;I…	2.9	1	0.01	IANEQISASSTYSDGR
895	sp|O43761|SNG3_HUMAN tr|Q96L30|Q96L30_HUMAN	0.9921	Synaptogyrin-3 OS=Homo sapiens GN=SYNGR3 PE=1 SV=2;Isoform of O43761, SYNGR3 protein OS=Homo sapiens GN=SYNGR3 PE=1 SV=1	8.3	1	0.01	AGAALDPVSFAR
894	sp|O43491-2|E41L2_HUMAN sp|O43491-3|E41L2_HUMAN sp|O43491-4|E41L2_HUMAN sp|O43491|E41L2_HUMAN tr|E9PHY5|E9PHY5_HUMAN tr|E9PII3|E9PII3_HUMAN tr|E9PK52|E9PK52_HUMAN tr|I6L9B1|I6L9B1_HUMAN	0.9921	Isoform of O43491, Isoform 2 of Band 4.1-like protein 2 OS=Homo sapiens GN=EPB41L2;Isoform of O43491, Isoform 3 of Band 4.1-like protein 2 OS=Homo sapiens GN=EPB41L2;Isoform of O43491, Isoform 4 of Band 4.1-like protein 2 OS=Homo sapiens GN=EPB41L2;Band 4.1-like protein 2 OS=Homo sapiens GN=EPB41L2 PE=1 SV=1;Isoform of O43491, Band 4.1-like protein 2 OS=Homo sapiens GN=EPB41L2 PE=1 SV=1;Isoform o…	2.4	1	0.01	GLSPAQADSQFLENAK
893	sp|O14880|MGST3_HUMAN tr|Q5VV89|Q5VV89_HUMAN	0.9921	Microsomal glutathione S-transferase 3 OS=Homo sapiens GN=MGST3 PE=1 SV=1;Isoform of O14880, Microsomal glutathione S-transferase 3 OS=Homo sapiens GN=MGST3 PE=1 SV=1	9.2	1	0.01	VLYAYGYYTGEPSK
892	sp|O14786-2|NRP1_HUMAN sp|O14786-3|NRP1_HUMAN sp|O14786|NRP1_HUMAN tr|E7EX60|E7EX60_HUMAN tr|E9PEP6|E9PEP6_HUMAN tr|Q5JWQ6|Q5JWQ6_HUMAN tr|Q5T7F0|Q5T7F0_HUMAN	0.9921	Isoform of O14786, Isoform 2 of Neuropilin-1 OS=Homo sapiens GN=NRP1;Isoform of O14786, Isoform 3 of Neuropilin-1 OS=Homo sapiens GN=NRP1;Neuropilin-1 OS=Homo sapiens GN=NRP1 PE=1 SV=3;Isoform of O14786, Neuropilin-1 OS=Homo sapiens GN=NRP1 PE=1 SV=1;Isoform of O14786, Neuropilin-1 OS=Homo sapiens GN=NRP1 PE=1 SV=2;Isoform of O14786, Neuropilin-1 OS=Homo sapiens GN=NRP1 PE=1 SV=1;Isoform of O1478…	2.3	1	0.01	SFEGNNNYDTPELR
891	sp|O00411|RPOM_HUMAN tr|K7EMH3|K7EMH3_HUMAN	0.9921	DNA-directed RNA polymerase, mitochondrial OS=Homo sapiens GN=POLRMT PE=1 SV=2;Isoform of O00411, DNA-directed RNA polymerase, mitochondrial (Fragment) OS=Homo sapiens GN=POLRMT PE=1 SV=4	4.0	1	0.01	QLQAESVSEVVVNR
890	sp|O00303|EIF3F_HUMAN tr|H0YDT6|H0YDT6_HUMAN	0.9921	Eukaryotic translation initiation factor 3 subunit F OS=Homo sapiens GN=EIF3F PE=1 SV=1;Isoform of O00303, Eukaryotic translation initiation factor 3 subunit F (Fragment) OS=Homo sapiens GN=EIF3F PE=1 SV=1	17.0	1	0.01	VIGLSSDLQQVGGASAR
889	sp|O00170|AIP_HUMAN	0.9921	AH receptor-interacting protein OS=Homo sapiens GN=AIP PE=1 SV=2	4.2	1	0.01	VLELDPALAPVVSR
888	sp|E9PAV3-2|NACAM_HUMAN sp|E9PAV3|NACAM_HUMAN sp|Q13765|NACA_HUMAN tr|F8VNW4|F8VNW4_HUMAN tr|F8VZJ2|F8VZJ2_HUMAN tr|F8W0W4|F8W0W4_HUMAN tr|F8W1N5|F8W1N5_HUMAN tr|H0YHX9|H0YHX9_HUMAN	0.9921	Isoform of E9PAV3, Isoform 2 of Nascent polypeptide-associated complex subunit alpha, muscle-specific form OS=Homo sapiens GN=NACA;Nascent polypeptide-associated complex subunit alpha, muscle-specific form OS=Homo sapiens GN=NACA PE=1 SV=1;Isoform of E9PAV3, Nascent polypeptide-associated complex subunit alpha OS=Homo sapiens GN=NACA PE=1 SV=1;Isoform of E9PAV3, Nascent polypeptide-associated com…	10.3	1	0.01	SPASDTYIVFGEAK
959	sp|Q9Y5L4|TIM13_HUMAN	0.9921	Mitochondrial import inner membrane translocase subunit Tim13 OS=Homo sapiens GN=TIMM13 PE=1 SV=1	14.7	1	0.01	VQIAVANAQELLQR
958	sp|Q9Y4W2-2|LAS1L_HUMAN sp|Q9Y4W2-4|LAS1L_HUMAN sp|Q9Y4W2|LAS1L_HUMAN	0.9921	Isoform of Q9Y4W2, Isoform 2 of Ribosomal biogenesis protein LAS1L OS=Homo sapiens GN=LAS1L;Isoform of Q9Y4W2, Isoform 4 of Ribosomal biogenesis protein LAS1L OS=Homo sapiens GN=LAS1L;Ribosomal biogenesis protein LAS1L OS=Homo sapiens GN=LAS1L PE=1 SV=2	4.8	1	0.01	LLDVTGGLGTDELR
957	sp|Q9UJW0-2|DCTN4_HUMAN sp|Q9UJW0-3|DCTN4_HUMAN sp|Q9UJW0|DCTN4_HUMAN tr|E5RK21|E5RK21_HUMAN	0.9921	Isoform of Q9UJW0, Isoform 2 of Dynactin subunit 4 OS=Homo sapiens GN=DCTN4;Isoform of Q9UJW0, Isoform 3 of Dynactin subunit 4 OS=Homo sapiens GN=DCTN4;Dynactin subunit 4 OS=Homo sapiens GN=DCTN4 PE=1 SV=1;Isoform of Q9UJW0, Dynactin subunit 4 (Fragment) OS=Homo sapiens GN=DCTN4 PE=1 SV=1	15.4	1	0.01	AGASISTLAGLSLK
956	sp|Q9UJC3-2|HOOK1_HUMAN sp|Q9UJC3|HOOK1_HUMAN	0.9921	Isoform of Q9UJC3, Isoform 2 of Protein Hook homolog 1 OS=Homo sapiens GN=HOOK1;Protein Hook homolog 1 OS=Homo sapiens GN=HOOK1 PE=1 SV=2	2.5	1	0.01	LDQLDGSFDDPNTVVAK
955	sp|Q9UHQ4-2|BAP29_HUMAN sp|Q9UHQ4|BAP29_HUMAN tr|C9IYK6|C9IYK6_HUMAN tr|C9JGJ9|C9JGJ9_HUMAN tr|C9JTE9|C9JTE9_HUMAN tr|F8WB99|F8WB99_HUMAN tr|H7C5E2|H7C5E2_HUMAN	0.9921	Isoform of Q9UHQ4, Isoform 2 of B-cell receptor-associated protein 29 OS=Homo sapiens GN=BCAP29;B-cell receptor-associated protein 29 OS=Homo sapiens GN=BCAP29 PE=1 SV=2;Isoform of Q9UHQ4, B-cell receptor-associated protein 29 (Fragment) OS=Homo sapiens GN=BCAP29 PE=1 SV=1;Isoform of Q9UHQ4, B-cell receptor-associated protein 29 (Fragment) OS=Homo sapiens GN=BCAP29 PE=1 SV=1;Isoform of Q9UHQ4, B-…	15.8	1	0.01	AFLTIIILLIVLFLDAVREVR
954	sp|Q9NX61-2|T161A_HUMAN sp|Q9NX61|T161A_HUMAN tr|K7EPA3|K7EPA3_HUMAN tr|K7EQ34|K7EQ34_HUMAN tr|K7EQE7|K7EQE7_HUMAN tr|U3KQT6|U3KQT6_HUMAN	0.9921	Isoform of Q9NX61, Isoform 2 of Transmembrane protein 161A OS=Homo sapiens GN=TMEM161A;Transmembrane protein 161A OS=Homo sapiens GN=TMEM161A PE=2 SV=1;Isoform of Q9NX61, Transmembrane protein 161A OS=Homo sapiens GN=TMEM161A PE=1 SV=2;Isoform of Q9NX61, Transmembrane protein 161A (Fragment) OS=Homo sapiens GN=TMEM161A PE=1 SV=1;Isoform of Q9NX61, Transmembrane protein 161A (Fragment) OS=Homo sap…	10.3	1	0.01	WANGLSEEKPLSVPR
953	sp|Q9NV96-2|CC50A_HUMAN sp|Q9NV96-3|CC50A_HUMAN sp|Q9NV96|CC50A_HUMAN tr|E5RG19|E5RG19_HUMAN	0.9921	Isoform of Q9NV96, Isoform 2 of Cell cycle control protein 50A OS=Homo sapiens GN=TMEM30A;Isoform of Q9NV96, Isoform 3 of Cell cycle control protein 50A OS=Homo sapiens GN=TMEM30A;Cell cycle control protein 50A OS=Homo sapiens GN=TMEM30A PE=1 SV=1;Isoform of Q9NV96, Cell cycle control protein 50A (Fragment) OS=Homo sapiens GN=TMEM30A PE=1 SV=1	22.1	1	0.01	DDSQLNGDSSALLNPSK
952	sp|Q9NV92|NFIP2_HUMAN	0.9921	NEDD4 family-interacting protein 2 OS=Homo sapiens GN=NDFIP2 PE=1 SV=2	7.1	1	0.01	GPAATTSSTGVAVGAEHGEDSLSR
951	sp|Q9NT22|EMIL3_HUMAN	0.9921	EMILIN-3 OS=Homo sapiens GN=EMILIN3 PE=2 SV=2	2.3	1	0.01	QELSQLGSQLQGLSVSGR
950	sp|Q9HCU5|PREB_HUMAN tr|B5MC98|B5MC98_HUMAN	0.9921	Prolactin regulatory element-binding protein OS=Homo sapiens GN=PREB PE=1 SV=2;Isoform of Q9HCU5, Prolactin regulatory element-binding protein OS=Homo sapiens GN=PREB PE=1 SV=1	5.0	1	0.01	VENLQAVQTDFSSDPLQK
949	sp|Q9H3M7-2|TXNIP_HUMAN sp|Q9H3M7|TXNIP_HUMAN	0.9921	Isoform of Q9H3M7, Isoform 2 of Thioredoxin-interacting protein OS=Homo sapiens GN=TXNIP;Thioredoxin-interacting protein OS=Homo sapiens GN=TXNIP PE=1 SV=1	3.6	1	0.01	VILDLPLVIGSR
947	sp|Q9BTW9-4|TBCD_HUMAN sp|Q9BTW9-5|TBCD_HUMAN sp|Q9BTW9|TBCD_HUMAN tr|J3KR97|J3KR97_HUMAN	0.9921	Isoform of Q9BTW9, Isoform 4 of Tubulin-specific chaperone D OS=Homo sapiens GN=TBCD;Isoform of Q9BTW9, Isoform 5 of Tubulin-specific chaperone D OS=Homo sapiens GN=TBCD;Tubulin-specific chaperone D OS=Homo sapiens GN=TBCD PE=1 SV=2;Isoform of Q9BTW9, Tubulin-specific chaperone D OS=Homo sapiens GN=TBCD PE=1 SV=1	2.2	1	0.01	LGVKLVQRLGLTFLKPK
945	sp|Q96QU8-2|XPO6_HUMAN sp|Q96QU8|XPO6_HUMAN tr|H3BPG8|H3BPG8_HUMAN	0.9921	Isoform of Q96QU8, Isoform 2 of Exportin-6 OS=Homo sapiens GN=XPO6;Exportin-6 OS=Homo sapiens GN=XPO6 PE=1 SV=1;Isoform of Q96QU8, Exportin-6 (Fragment) OS=Homo sapiens GN=XPO6 PE=1 SV=1	6.8	1	0.01	DLSSLLQAVGR
944	sp|Q96BW9-2|TAM41_HUMAN sp|Q96BW9-3|TAM41_HUMAN sp|Q96BW9|TAM41_HUMAN tr|A0A0G2JQ92|A0A0G2JQ92_HUMAN tr|H7C1A2|H7C1A2_HUMAN	0.9921	Isoform of Q96BW9, Isoform 2 of Phosphatidate cytidylyltransferase, mitochondrial OS=Homo sapiens GN=TAMM41;Isoform of Q96BW9, Isoform 3 of Phosphatidate cytidylyltransferase, mitochondrial OS=Homo sapiens GN=TAMM41;Phosphatidate cytidylyltransferase, mitochondrial OS=Homo sapiens GN=TAMM41 PE=1 SV=2;Isoform of Q96BW9, Phosphatidate cytidylyltransferase, mitochondrial (Fragment) OS=Homo sapiens G…	29.1	1	0.01	ELYGSILQENPQVVYK
941	sp|Q969G3-2|SMCE1_HUMAN sp|Q969G3-3|SMCE1_HUMAN sp|Q969G3-4|SMCE1_HUMAN sp|Q969G3-5|SMCE1_HUMAN sp|Q969G3-6|SMCE1_HUMAN sp|Q969G3|SMCE1_HUMAN tr|B4DGM3|B4DGM3_HUMAN tr|H7C048|H7C048_HUMAN tr|J3QKS7|J3QKS7_HUMAN tr|K7EMQ8|K7EMQ8_HUMAN	0.9921	Isoform of Q969G3, Isoform 2 of SWI/SNF-related matrix-associated actin-dependent regulator of chromatin subfamily E member 1 OS=Homo sapiens GN=SMARCE1;Isoform of Q969G3, Isoform 3 of SWI/SNF-related matrix-associated actin-dependent regulator of chromatin subfamily E member 1 OS=Homo sapiens GN=SMARCE1;Isoform of Q969G3, Isoform 4 of SWI/SNF-related matrix-associated actin-dependent regulator o…	4.4	1	0.01	IAAEIAQAEEQAR
938	sp|Q92522|H1X_HUMAN	0.9921	Histone H1x OS=Homo sapiens GN=H1FX PE=1 SV=1	5.6	1	0.01	ALVQNDTLLQVK
937	sp|Q8TCU4-2|ALMS1_HUMAN sp|Q8TCU4-3|ALMS1_HUMAN sp|Q8TCU4|ALMS1_HUMAN tr|A0A087WTU9|A0A087WTU9_HUMAN tr|A0A087WV20|A0A087WV20_HUMAN tr|A0A087WZY3|A0A087WZY3_HUMAN	0.9921	Isoform of Q8TCU4, Isoform 2 of Alstrom syndrome protein 1 OS=Homo sapiens GN=ALMS1;Isoform of Q8TCU4, Isoform 3 of Alstrom syndrome protein 1 OS=Homo sapiens GN=ALMS1;Alstrom syndrome protein 1 OS=Homo sapiens GN=ALMS1 PE=1 SV=3;Isoform of Q8TCU4, Alstrom syndrome protein 1 OS=Homo sapiens GN=ALMS1 PE=1 SV=1;Isoform of Q8TCU4, Alstrom syndrome protein 1 OS=Homo sapiens GN=ALMS1 PE=1 SV=1;Isoform…	0.4	1	0.01	LSSDAVTQITTESPEK
936	sp|Q8N6C5-2|IGSF1_HUMAN sp|Q8N6C5-4|IGSF1_HUMAN sp|Q8N6C5|IGSF1_HUMAN	0.9921	Isoform of Q8N6C5, Isoform 2 of Immunoglobulin superfamily member 1 OS=Homo sapiens GN=IGSF1;Isoform of Q8N6C5, Isoform 4 of Immunoglobulin superfamily member 1 OS=Homo sapiens GN=IGSF1;Immunoglobulin superfamily member 1 OS=Homo sapiens GN=IGSF1 PE=1 SV=3	1.5	1	0.01	LSLIMQLVALLLVVLWIRWK
934	sp|Q7Z4Q2|HEAT3_HUMAN	0.9921	HEAT repeat-containing protein 3 OS=Homo sapiens GN=HEATR3 PE=1 SV=2	1.9	1	0.01	LGPLLLDPSLAVR
933	sp|Q7L0Q8-2|RHOU_HUMAN sp|Q7L0Q8|RHOU_HUMAN	0.9921	Isoform of Q7L0Q8, Isoform 2 of Rho-related GTP-binding protein RhoU OS=Homo sapiens GN=RHOU;Rho-related GTP-binding protein RhoU OS=Homo sapiens GN=RHOU PE=1 SV=1	6.6	1	0.01	APIILVGTQSDLR
931	sp|Q6PJT7-10|ZC3HE_HUMAN sp|Q6PJT7-11|ZC3HE_HUMAN sp|Q6PJT7-2|ZC3HE_HUMAN sp|Q6PJT7-3|ZC3HE_HUMAN sp|Q6PJT7-4|ZC3HE_HUMAN sp|Q6PJT7-5|ZC3HE_HUMAN sp|Q6PJT7-9|ZC3HE_HUMAN sp|Q6PJT7|ZC3HE_HUMAN tr|G3V256|G3V256_HUMAN tr|G3V5I6|G3V5I6_HUMAN tr|H0YJ87|H0YJ87_HUMAN tr|H0YJA2|H0YJA2_HUMAN	0.9921	Isoform of Q6PJT7, Isoform 10 of Zinc finger CCCH domain-containing protein 14 OS=Homo sapiens GN=ZC3H14;Isoform of Q6PJT7, Isoform 11 of Zinc finger CCCH domain-containing protein 14 OS=Homo sapiens GN=ZC3H14;Isoform of Q6PJT7, Isoform 2 of Zinc finger CCCH domain-containing protein 14 OS=Homo sapiens GN=ZC3H14;Isoform of Q6PJT7, Isoform 3 of Zinc finger CCCH domain-containing protein 14 OS=Homo…	2.9	1	0.01	TGSISSSVSVPAKPER
930	sp|Q6L8G9|KRA56_HUMAN	0.9921	Keratin-associated protein 5-6 OS=Homo sapiens GN=KRTAP5-6 PE=1 SV=1	15.5	1	0.01	GCCGSCGGSKGGCGSCGGSK
929	sp|Q6DN90|IQEC1_HUMAN tr|A0A087WWK8|A0A087WWK8_HUMAN	0.9921	IQ motif and SEC7 domain-containing protein 1 OS=Homo sapiens GN=IQSEC1 PE=1 SV=1;Isoform of Q6DN90, IQ motif and SEC7 domain-containing protein 1 OS=Homo sapiens GN=IQSEC1 PE=1 SV=1	1.6	1	0.01	SLSESYELSSDLQDK
928	sp|Q5SQN1-2|SNP47_HUMAN sp|Q5SQN1|SNP47_HUMAN tr|A0A087X0B7|A0A087X0B7_HUMAN tr|H7C3C7|H7C3C7_HUMAN	0.9921	Isoform of Q5SQN1, Isoform 2 of Synaptosomal-associated protein 47 OS=Homo sapiens GN=SNAP47;Synaptosomal-associated protein 47 OS=Homo sapiens GN=SNAP47 PE=1 SV=3;Isoform of Q5SQN1, Synaptosomal-associated protein 47 OS=Homo sapiens GN=SNAP47 PE=1 SV=1;Isoform of Q5SQN1, Synaptosomal-associated protein 47 (Fragment) OS=Homo sapiens GN=SNAP47 PE=1 SV=1	4.1	1	0.01	ELLLSQPGAVADASVPR
927	sp|Q5RI15-2|COX20_HUMAN sp|Q5RI15|COX20_HUMAN	0.9921	Isoform of Q5RI15, Isoform 2 of Cytochrome c oxidase protein 20 homolog OS=Homo sapiens GN=COX20;Cytochrome c oxidase protein 20 homolog OS=Homo sapiens GN=COX20 PE=1 SV=2	10.2	1	0.01	ILYEGTHLDPER
926	sp|Q3YBM2-2|T176B_HUMAN sp|Q3YBM2|T176B_HUMAN	0.9921	Isoform of Q3YBM2, Isoform 2 of Transmembrane protein 176B OS=Homo sapiens GN=TMEM176B;Transmembrane protein 176B OS=Homo sapiens GN=TMEM176B PE=1 SV=2	9.9	1	0.01	ALFLAVCVLKVIVSLVSLGVGLR
924	sp|Q13501-2|SQSTM_HUMAN sp|Q13501|SQSTM_HUMAN	0.9921	Isoform of Q13501, Isoform 2 of Sequestosome-1 OS=Homo sapiens GN=SQSTM1;Sequestosome-1 OS=Homo sapiens GN=SQSTM1 PE=1 SV=1	4.2	1	0.01	NYDIGAALDTIQYSK
923	sp|Q13151|ROA0_HUMAN	0.9921	Heterogeneous nuclear ribonucleoprotein A0 OS=Homo sapiens GN=HNRNPA0 PE=1 SV=1	5.2	1	0.01	LFIGGLNVQTSESGLR
922	sp|Q04837|SSBP_HUMAN tr|A0A0G2JLD8|A0A0G2JLD8_HUMAN tr|C9K0U8|C9K0U8_HUMAN tr|E7EUY5|E7EUY5_HUMAN	0.9921	Single-stranded DNA-binding protein, mitochondrial OS=Homo sapiens GN=SSBP1 PE=1 SV=1;Isoform of Q04837, Single-stranded DNA-binding protein, mitochondrial (Fragment) OS=Homo sapiens GN=SSBP1 PE=1 SV=1;Isoform of Q04837, Single-stranded DNA-binding protein, mitochondrial (Fragment) OS=Homo sapiens GN=SSBP1 PE=1 SV=1;Isoform of Q04837, Single-stranded DNA-binding protein, mitochondrial (Fragment) …	12.4	1	0.01	SGDSEVYQLGDVSQK
920	sp|Q03518|TAP1_HUMAN	0.9921	Antigen peptide transporter 1 OS=Homo sapiens GN=TAP1 PE=1 SV=2	1.7	1	0.01	QVAAVGQEPQVFGR
919	sp|P63208|SKP1_HUMAN tr|E5RJR5|E5RJR5_HUMAN	0.9921	S-phase kinase-associated protein 1 OS=Homo sapiens GN=SKP1 PE=1 SV=2;Isoform of P63208, S-phase kinase-associated protein 1 OS=Homo sapiens GN=SKP1 PE=1 SV=1	7.4	1	0.01	NDFTEEEEAQVR
918	sp|P62861|RS30_HUMAN tr|E9PR30|E9PR30_HUMAN	0.9921	Isoform of P35544, 40S ribosomal protein S30 OS=Homo sapiens GN=FAU PE=1 SV=1;Isoform of P35544, 40S ribosomal protein S30 OS=Homo sapiens GN=FAU PE=1 SV=1	16.9	1	0.01	FVNVVPTFGK
993	sp|Q9NW81-2|AT5SL_HUMAN sp|Q9NW81-3|AT5SL_HUMAN sp|Q9NW81-4|AT5SL_HUMAN sp|Q9NW81-5|AT5SL_HUMAN sp|Q9NW81-6|AT5SL_HUMAN sp|Q9NW81|AT5SL_HUMAN tr|B4DFT4|B4DFT4_HUMAN tr|K7EIV4|K7EIV4_HUMAN tr|K7ESN5|K7ESN5_HUMAN tr|M0QZC4|M0QZC4_HUMAN tr|M0R078|M0R078_HUMAN	0.9914	Isoform of Q9NW81, Isoform 2 of ATP synthase subunit s-like protein OS=Homo sapiens GN=ATP5SL;Isoform of Q9NW81, Isoform 3 of ATP synthase subunit s-like protein OS=Homo sapiens GN=ATP5SL;Isoform of Q9NW81, Isoform 4 of ATP synthase subunit s-like protein OS=Homo sapiens GN=ATP5SL;Isoform of Q9NW81, Isoform 5 of ATP synthase subunit s-like protein OS=Homo sapiens GN=ATP5SL;Isoform of Q9NW81, Isof…	7.6	1	0.01	LGAAVAPEGNQK
992	sp|Q9H5Q4|TFB2M_HUMAN	0.9914	Dimethyladenosine transferase 2, mitochondrial OS=Homo sapiens GN=TFB2M PE=1 SV=1	4.0	1	0.01	NLGIEAVPWTADIPLK
991	sp|Q9H2V7-2|SPNS1_HUMAN sp|Q9H2V7-3|SPNS1_HUMAN sp|Q9H2V7-5|SPNS1_HUMAN sp|Q9H2V7|SPNS1_HUMAN tr|H3BMF4|H3BMF4_HUMAN tr|H3BPQ9|H3BPQ9_HUMAN tr|H3BR82|H3BR82_HUMAN tr|H3BT44|H3BT44_HUMAN	0.9914	Isoform of Q9H2V7, Isoform 2 of Protein spinster homolog 1 OS=Homo sapiens GN=SPNS1;Isoform of Q9H2V7, Isoform 3 of Protein spinster homolog 1 OS=Homo sapiens GN=SPNS1;Isoform of Q9H2V7, Isoform 5 of Protein spinster homolog 1 OS=Homo sapiens GN=SPNS1;Protein spinster homolog 1 OS=Homo sapiens GN=SPNS1 PE=1 SV=1;Isoform of Q9H2V7, Protein spinster homolog 1 OS=Homo sapiens GN=SPNS1 PE=1 SV=1;Isof…	6.1	1	0.01	SEEPEVPDQEGLQR
990	sp|Q9BV20-2|MTNA_HUMAN sp|Q9BV20|MTNA_HUMAN	0.9914	Isoform of Q9BV20, Isoform 2 of Methylthioribose-1-phosphate isomerase OS=Homo sapiens GN=MRI1;Methylthioribose-1-phosphate isomerase OS=Homo sapiens GN=MRI1 PE=1 SV=1	3.4	1	0.01	VGTYQLAIVAK
989	sp|Q99497|PARK7_HUMAN tr|K7EN27|K7EN27_HUMAN	0.9914	Protein deglycase DJ-1 OS=Homo sapiens GN=PARK7 PE=1 SV=2;Isoform of Q99497, Protein deglycase DJ-1 (Fragment) OS=Homo sapiens GN=PARK7 PE=1 SV=1	16.2	1	0.01	EGPYDVVVLPGGNLGAQNLSESAAVK
988	sp|Q96RQ1|ERGI2_HUMAN tr|A0A087WU02|A0A087WU02_HUMAN tr|H0YI50|H0YI50_HUMAN tr|H0YI58|H0YI58_HUMAN	0.9914	Endoplasmic reticulum-Golgi intermediate compartment protein 2 OS=Homo sapiens GN=ERGIC2 PE=1 SV=2;Isoform of Q96RQ1, Endoplasmic reticulum-Golgi intermediate compartment protein 2 OS=Homo sapiens GN=ERGIC2 PE=1 SV=1;Isoform of Q96RQ1, Endoplasmic reticulum-Golgi intermediate compartment protein 2 (Fragment) OS=Homo sapiens GN=ERGIC2 PE=1 SV=1;Isoform of Q96RQ1, Endoplasmic reticulum-Golgi interm…	8.0	1	0.01	ISADTHQFSVTER
987	sp|Q96LL9|DJC30_HUMAN	0.9914	DnaJ homolog subfamily C member 30 OS=Homo sapiens GN=DNAJC30 PE=1 SV=3	8.4	1	0.01	TALYDLLGVPSTATQAQIK
986	sp|Q8WXF1-2|PSPC1_HUMAN sp|Q8WXF1|PSPC1_HUMAN tr|X6RDA4|X6RDA4_HUMAN	0.9914	Isoform of Q8WXF1, Isoform 2 of Paraspeckle component 1 OS=Homo sapiens GN=PSPC1;Paraspeckle component 1 OS=Homo sapiens GN=PSPC1 PE=1 SV=1;Isoform of Q8WXF1, Paraspeckle component 1 (Fragment) OS=Homo sapiens GN=PSPC1 PE=1 SV=1	4.4	1	0.01	YGEPSEVFINR
985	sp|Q8TEB7|RN128_HUMAN	0.9914	E3 ubiquitin-protein ligase RNF128 OS=Homo sapiens GN=RNF128 PE=1 SV=1	3.3	1	0.01	GASGAVIFNFPGTR
983	sp|Q8NE86-3|MCU_HUMAN sp|Q8NE86|MCU_HUMAN tr|S4R468|S4R468_HUMAN	0.9914	Isoform of Q8NE86, Isoform 3 of Calcium uniporter protein, mitochondrial OS=Homo sapiens GN=MCU;Calcium uniporter protein, mitochondrial OS=Homo sapiens GN=MCU PE=1 SV=1;Isoform of Q8NE86, Calcium uniporter protein, mitochondrial (Fragment) OS=Homo sapiens GN=MCU PE=1 SV=1	9.0	1	0.01	DLLSHENAATLNDVK
982	sp|Q8N4T8|CBR4_HUMAN	0.9914	Carbonyl reductase family member 4 OS=Homo sapiens GN=CBR4 PE=1 SV=3	6.3	1	0.01	VNVVAPGFVHTDMTK
981	sp|Q8N4L2|TM55A_HUMAN tr|E5RFT4|E5RFT4_HUMAN	0.9914	Type 2 phosphatidylinositol 4,5-bisphosphate 4-phosphatase OS=Homo sapiens GN=TMEM55A PE=1 SV=1;Isoform of Q8N4L2, Type 2 phosphatidylinositol 4,5-bisphosphate 4-phosphatase (Fragment) OS=Homo sapiens GN=TMEM55A PE=1 SV=7	4.0	1	0.01	ISSVGSALPR
980	sp|Q5VUD6-2|FA69B_HUMAN sp|Q5VUD6|FA69B_HUMAN tr|A0A087WVG3|A0A087WVG3_HUMAN	0.9914	Isoform of Q5VUD6, Isoform 2 of Protein FAM69B OS=Homo sapiens GN=FAM69B;Protein FAM69B OS=Homo sapiens GN=FAM69B PE=1 SV=3;Isoform of Q5VUD6, Protein FAM69B OS=Homo sapiens GN=FAM69B PE=1 SV=1	5.3	1	0.01	MADLQQVAPEATVR
979	sp|Q16718-2|NDUA5_HUMAN sp|Q16718|NDUA5_HUMAN tr|A0A087X1G1|A0A087X1G1_HUMAN tr|C9IZN5|C9IZN5_HUMAN tr|F8WAS3|F8WAS3_HUMAN tr|H7BYD0|H7BYD0_HUMAN	0.9914	Isoform of Q16718, Isoform 2 of NADH dehydrogenase [ubiquinone] 1 alpha subcomplex subunit 5 OS=Homo sapiens GN=NDUFA5;NADH dehydrogenase [ubiquinone] 1 alpha subcomplex subunit 5 OS=Homo sapiens GN=NDUFA5 PE=1 SV=3;Isoform of Q16718, NADH dehydrogenase [ubiquinone] 1 alpha subcomplex subunit 5 OS=Homo sapiens GN=NDUFA5 PE=1 SV=1;Isoform of Q16718, NADH dehydrogenase [ubiquinone] 1 alpha subcompl…	14.3	1	0.01	ILDVLEEIPK
978	sp|Q16643-2|DREB_HUMAN sp|Q16643-3|DREB_HUMAN sp|Q16643|DREB_HUMAN tr|D6R9Q9|D6R9Q9_HUMAN	0.9914	Isoform of Q16643, Isoform 2 of Drebrin OS=Homo sapiens GN=DBN1;Isoform of Q16643, Isoform 3 of Drebrin OS=Homo sapiens GN=DBN1;Drebrin OS=Homo sapiens GN=DBN1 PE=1 SV=4;Isoform of Q16643, Drebrin OS=Homo sapiens GN=DBN1 PE=1 SV=1	4.6	1	0.01	SPSDSSTASTPVAEQIER
977	sp|Q16288-2|NTRK3_HUMAN sp|Q16288-3|NTRK3_HUMAN sp|Q16288-4|NTRK3_HUMAN sp|Q16288-5|NTRK3_HUMAN sp|Q16288|NTRK3_HUMAN tr|A0A0D9SFP6|A0A0D9SFP6_HUMAN tr|B7Z7U4|B7Z7U4_HUMAN tr|H0YM90|H0YM90_HUMAN	0.9914	Isoform of Q16288, Isoform 2 of NT-3 growth factor receptor OS=Homo sapiens GN=NTRK3;Isoform of Q16288, Isoform 3 of NT-3 growth factor receptor OS=Homo sapiens GN=NTRK3;Isoform of Q16288, Isoform 4 of NT-3 growth factor receptor OS=Homo sapiens GN=NTRK3;Isoform of Q16288, Isoform 5 of NT-3 growth factor receptor OS=Homo sapiens GN=NTRK3;NT-3 growth factor receptor OS=Homo sapiens GN=NTRK3 PE=1 S…	1.8	1	0.01	IPVIENPQYFR
976	sp|Q15287-2|RNPS1_HUMAN sp|Q15287-3|RNPS1_HUMAN sp|Q15287|RNPS1_HUMAN tr|H3BMM9|H3BMM9_HUMAN tr|H3BMS0|H3BMS0_HUMAN tr|H3BPG5|H3BPG5_HUMAN tr|H3BTC0|H3BTC0_HUMAN tr|H3BV80|H3BV80_HUMAN	0.9914	Isoform of Q15287, Isoform 2 of RNA-binding protein with serine-rich domain 1 OS=Homo sapiens GN=RNPS1;Isoform of Q15287, Isoform 3 of RNA-binding protein with serine-rich domain 1 OS=Homo sapiens GN=RNPS1;RNA-binding protein with serine-rich domain 1 OS=Homo sapiens GN=RNPS1 PE=1 SV=1;Isoform of Q15287, RNA-binding protein with serine-rich domain 1 (Fragment) OS=Homo sapiens GN=RNPS1 PE=1 SV=1;I…	5.8	1	0.01	GYAYVEFENPDEAEK
975	sp|Q13370-2|PDE3B_HUMAN sp|Q13370|PDE3B_HUMAN	0.9914	Isoform of Q13370, Isoform 2 of cGMP-inhibited 3',5'-cyclic phosphodiesterase B OS=Homo sapiens GN=PDE3B;cGMP-inhibited 3',5'-cyclic phosphodiesterase B OS=Homo sapiens GN=PDE3B PE=1 SV=2	2.5	1	0.01	AGVLSSLSPVNSSNHGPVSTGSLTNR
974	sp|Q02809-2|PLOD1_HUMAN sp|Q02809|PLOD1_HUMAN	0.9914	Isoform of Q02809, Isoform 2 of Procollagen-lysine,2-oxoglutarate 5-dioxygenase 1 OS=Homo sapiens GN=PLOD1;Procollagen-lysine,2-oxoglutarate 5-dioxygenase 1 OS=Homo sapiens GN=PLOD1 PE=1 SV=2	1.5	1	0.01	SEDYVDIVQGR
973	sp|P62277|RS13_HUMAN tr|J3KMX5|J3KMX5_HUMAN	0.9914	40S ribosomal protein S13 OS=Homo sapiens GN=RPS13 PE=1 SV=2;Isoform of P62277, 40S ribosomal protein S13 OS=Homo sapiens GN=RPS13 PE=1 SV=1	8.1	1	0.01	GLTPSQIGVILR
971	sp|P23526-2|SAHH_HUMAN sp|P23526|SAHH_HUMAN	0.9914	Isoform of P23526, Isoform 2 of Adenosylhomocysteinase OS=Homo sapiens GN=AHCY;Adenosylhomocysteinase OS=Homo sapiens GN=AHCY PE=1 SV=4	3.0	1	0.01	VPAINVNDSVTK
970	sp|P23142-2|FBLN1_HUMAN sp|P23142-3|FBLN1_HUMAN sp|P23142-4|FBLN1_HUMAN sp|P23142|FBLN1_HUMAN tr|B1AHL2|B1AHL2_HUMAN tr|B1AHM7|B1AHM7_HUMAN tr|B1AHM9|B1AHM9_HUMAN tr|H7C1M6|H7C1M6_HUMAN	0.9914	Isoform of P23142, Isoform A of Fibulin-1 OS=Homo sapiens GN=FBLN1;Isoform of P23142, Isoform B of Fibulin-1 OS=Homo sapiens GN=FBLN1;Isoform of P23142, Isoform C of Fibulin-1 OS=Homo sapiens GN=FBLN1;Fibulin-1 OS=Homo sapiens GN=FBLN1 PE=1 SV=4;Isoform of P23142, Fibulin-1 OS=Homo sapiens GN=FBLN1 PE=1 SV=1;Isoform of P23142, Fibulin-1 (Fragment) OS=Homo sapiens GN=FBLN1 PE=1 SV=1;Isoform of P23…	3.0	1	0.01	SQETGDLDVGGLQETDK
968	sp|P15311|EZRI_HUMAN sp|P26038|MOES_HUMAN sp|P35241-4|RADI_HUMAN sp|P35241-5|RADI_HUMAN sp|P35241|RADI_HUMAN tr|E7EQR4|E7EQR4_HUMAN	0.9914	Ezrin OS=Homo sapiens GN=EZR PE=1 SV=4;Moesin OS=Homo sapiens GN=MSN PE=1 SV=3;Isoform of P35241, Isoform 4 of Radixin OS=Homo sapiens GN=RDX;Isoform of P35241, Isoform 5 of Radixin OS=Homo sapiens GN=RDX;Radixin OS=Homo sapiens GN=RDX PE=1 SV=1;Isoform of P15311, Ezrin OS=Homo sapiens GN=EZR PE=1 SV=3	2.2	1	0.01	APDFVFYAPR
967	sp|P10155-2|RO60_HUMAN sp|P10155-3|RO60_HUMAN sp|P10155-4|RO60_HUMAN sp|P10155-5|RO60_HUMAN sp|P10155|RO60_HUMAN	0.9914	Isoform of P10155, Isoform Short of 60 kDa SS-A/Ro ribonucleoprotein OS=Homo sapiens GN=TROVE2;Isoform of P10155, Isoform 3 of 60 kDa SS-A/Ro ribonucleoprotein OS=Homo sapiens GN=TROVE2;Isoform of P10155, Isoform 4 of 60 kDa SS-A/Ro ribonucleoprotein OS=Homo sapiens GN=TROVE2;Isoform of P10155, Isoform 5 of 60 kDa SS-A/Ro ribonucleoprotein OS=Homo sapiens GN=TROVE2;60 kDa SS-A/Ro ribonucleoprotei…	5.4	1	0.01	LGLENAEALIR
966	sp|P04049-2|RAF1_HUMAN sp|P04049|RAF1_HUMAN tr|H7C155|H7C155_HUMAN	0.9914	Isoform of P04049, Isoform 2 of RAF proto-oncogene serine/threonine-protein kinase OS=Homo sapiens GN=RAF1;RAF proto-oncogene serine/threonine-protein kinase OS=Homo sapiens GN=RAF1 PE=1 SV=1;Isoform of P04049, RAF proto-oncogene serine/threonine-protein kinase (Fragment) OS=Homo sapiens GN=RAF1 PE=1 SV=1	2.5	1	0.01	VVDPTPEQFQAFR
965	sp|O95757|HS74L_HUMAN sp|Q92598-2|HS105_HUMAN sp|Q92598-3|HS105_HUMAN sp|Q92598-4|HS105_HUMAN sp|Q92598|HS105_HUMAN tr|A0A0A0MSM0|A0A0A0MSM0_HUMAN tr|D6RJ96|D6RJ96_HUMAN tr|E9PDE8|E9PDE8_HUMAN	0.9914	Heat shock 70 kDa protein 4L OS=Homo sapiens GN=HSPA4L PE=1 SV=3;Isoform of Q92598, Isoform Beta of Heat shock protein 105 kDa OS=Homo sapiens GN=HSPH1;Isoform of Q92598, Isoform 3 of Heat shock protein 105 kDa OS=Homo sapiens GN=HSPH1;Isoform of Q92598, Isoform 4 of Heat shock protein 105 kDa OS=Homo sapiens GN=HSPH1;Heat shock protein 105 kDa OS=Homo sapiens GN=HSPH1 PE=1 SV=1;Isoform of Q92598…	1.7	1	0.01	DISTTLNADEAVAR
963	sp|O76080|ZFAN5_HUMAN tr|Q5QPB1|Q5QPB1_HUMAN	0.9914	AN1-type zinc finger protein 5 OS=Homo sapiens GN=ZFAND5 PE=1 SV=1;Isoform of O76080, AN1-type zinc finger protein 5 (Fragment) OS=Homo sapiens GN=ZFAND5 PE=1 SV=1	21.8	1	0.01	NVPVAALPVTQQMTEMSISR+TEVSEPVVTQPSPSVSQPSTSQSEEK
962	sp|O60941-2|DTNB_HUMAN sp|O60941-3|DTNB_HUMAN sp|O60941-4|DTNB_HUMAN sp|O60941-5|DTNB_HUMAN sp|O60941-6|DTNB_HUMAN sp|O60941-7|DTNB_HUMAN sp|O60941|DTNB_HUMAN sp|Q9Y4J8-10|DTNA_HUMAN sp|Q9Y4J8-11|DTNA_HUMAN sp|Q9Y4J8-12|DTNA_HUMAN sp|Q9Y4J8-13|DTNA_HUMAN sp|Q9Y4J8-14|DTNA_HUMAN sp|Q9Y4J8-15|DTNA_HUMAN sp|Q9Y4J8-16|DTNA_HUMAN sp|Q9Y4J8-2|DTNA_HUMAN sp|Q9Y4J8-3|DTNA_HUMAN sp|Q9Y4J8-4|DTNA_HUMAN sp|…	0.9914	Isoform of O60941, Isoform 2 of Dystrobrevin beta OS=Homo sapiens GN=DTNB;Isoform of O60941, Isoform 3 of Dystrobrevin beta OS=Homo sapiens GN=DTNB;Isoform of O60941, Isoform 4 of Dystrobrevin beta OS=Homo sapiens GN=DTNB;Isoform of O60941, Isoform 5 of Dystrobrevin beta OS=Homo sapiens GN=DTNB;Isoform of O60941, Isoform 6 of Dystrobrevin beta OS=Homo sapiens GN=DTNB;Isoform of O60941, Isoform 7 …	2.2	1	0.01	AQQNPTLLAELR
961	sp|O15269|SPTC1_HUMAN	0.9914	Serine palmitoyltransferase 1 OS=Homo sapiens GN=SPTLC1 PE=1 SV=1	3.0	1	0.01	VVVTVEQTEEELER
1009	sp|Q9UBV2|SE1L1_HUMAN	0.9906	Protein sel-1 homolog 1 OS=Homo sapiens GN=SEL1L PE=1 SV=3	2.5	1	0.01	LVANHVASDISLTGGSVVQR
1008	sp|Q9P003|CNIH4_HUMAN tr|A6NLH6|A6NLH6_HUMAN	0.9906	Protein cornichon homolog 4 OS=Homo sapiens GN=CNIH4 PE=1 SV=1;Isoform of Q9P003, Protein cornichon homolog 4 OS=Homo sapiens GN=CNIH4 PE=1 SV=1	14.6	1	0.01	YIMVPSGNMGVFDPTEIHNR
1007	sp|Q9NVH0-2|EXD2_HUMAN sp|Q9NVH0|EXD2_HUMAN tr|C9JLF4|C9JLF4_HUMAN	0.9906	Isoform of Q9NVH0, Isoform 2 of Exonuclease 3'-5' domain-containing protein 2 OS=Homo sapiens GN=EXD2;Exonuclease 3'-5' domain-containing protein 2 OS=Homo sapiens GN=EXD2 PE=1 SV=2;Isoform of Q9NVH0, Exonuclease 3'-5' domain-containing protein 2 (Fragment) OS=Homo sapiens GN=EXD2 PE=1 SV=1	11.4	1	0.01	TLLDILADGTILK
1005	sp|Q8NBA8|DTWD2_HUMAN tr|D6RBD8|D6RBD8_HUMAN tr|J3KND6|J3KND6_HUMAN	0.9906	DTW domain-containing protein 2 OS=Homo sapiens GN=DTWD2 PE=1 SV=1;Isoform of Q8NBA8, DTW domain-containing protein 2 OS=Homo sapiens GN=DTWD2 PE=1 SV=1;Isoform of Q8NBA8, DTW domain containing 2, isoform CRA_d OS=Homo sapiens GN=DTWD2 PE=1 SV=1	5.0	1	0.01	TSISSQYVIR
1004	sp|Q6ZN54-2|DEFI8_HUMAN sp|Q6ZN54-3|DEFI8_HUMAN sp|Q6ZN54-4|DEFI8_HUMAN sp|Q6ZN54-5|DEFI8_HUMAN sp|Q6ZN54-6|DEFI8_HUMAN sp|Q6ZN54|DEFI8_HUMAN tr|H3BMP4|H3BMP4_HUMAN tr|H3BMT5|H3BMT5_HUMAN tr|H3BQH5|H3BQH5_HUMAN tr|H3BQX9|H3BQX9_HUMAN tr|H3BRA7|H3BRA7_HUMAN tr|H3BSH6|H3BSH6_HUMAN tr|H3BT01|H3BT01_HUMAN tr|H3BT87|H3BT87_HUMAN tr|H3BTS7|H3BTS7_HUMAN	0.9906	Isoform of Q6ZN54, Isoform 2 of Differentially expressed in FDCP 8 homolog OS=Homo sapiens GN=DEF8;Isoform of Q6ZN54, Isoform 3 of Differentially expressed in FDCP 8 homolog OS=Homo sapiens GN=DEF8;Isoform of Q6ZN54, Isoform 4 of Differentially expressed in FDCP 8 homolog OS=Homo sapiens GN=DEF8;Isoform of Q6ZN54, Isoform 5 of Differentially expressed in FDCP 8 homolog OS=Homo sapiens GN=DEF8;Iso…	6.1	1	0.01	QVILELPEQSEK
1003	sp|Q15008-2|PSMD6_HUMAN sp|Q15008-3|PSMD6_HUMAN sp|Q15008-4|PSMD6_HUMAN sp|Q15008|PSMD6_HUMAN tr|C9J0E9|C9J0E9_HUMAN	0.9906	Isoform of Q15008, Isoform 2 of 26S proteasome non-ATPase regulatory subunit 6 OS=Homo sapiens GN=PSMD6;Isoform of Q15008, Isoform 3 of 26S proteasome non-ATPase regulatory subunit 6 OS=Homo sapiens GN=PSMD6;Isoform of Q15008, Isoform 4 of 26S proteasome non-ATPase regulatory subunit 6 OS=Homo sapiens GN=PSMD6;26S proteasome non-ATPase regulatory subunit 6 OS=Homo sapiens GN=PSMD6 PE=1 SV=1;Isofo…	5.8	1	0.01	IGLFYMDNDLITR
1002	sp|Q13144|EI2BE_HUMAN tr|E9PC74|E9PC74_HUMAN	0.9906	Translation initiation factor eIF-2B subunit epsilon OS=Homo sapiens GN=EIF2B5 PE=1 SV=3;Isoform of Q13144, Translation initiation factor eIF-2B subunit epsilon OS=Homo sapiens GN=EIF2B5 PE=1 SV=1	1.7	1	0.01	VFQNEVLGTLQR
1001	sp|P84098|RL19_HUMAN tr|J3KTE4|J3KTE4_HUMAN tr|J3QL15|J3QL15_HUMAN tr|J3QR09|J3QR09_HUMAN	0.9906	60S ribosomal protein L19 OS=Homo sapiens GN=RPL19 PE=1 SV=1;Isoform of P84098, Ribosomal protein L19 OS=Homo sapiens GN=RPL19 PE=1 SV=1;Isoform of P84098, Ribosomal protein L19 (Fragment) OS=Homo sapiens GN=RPL19 PE=1 SV=1;Isoform of P84098, Ribosomal protein L19 OS=Homo sapiens GN=RPL19 PE=1 SV=1	13.3	1	0.01	VWLDPNETNEIANANSR
1000	sp|P19525-2|E2AK2_HUMAN sp|P19525|E2AK2_HUMAN	0.9906	Isoform of P19525, Isoform 2 of Interferon-induced, double-stranded RNA-activated protein kinase OS=Homo sapiens GN=EIF2AK2;Interferon-induced, double-stranded RNA-activated protein kinase OS=Homo sapiens GN=EIF2AK2 PE=1 SV=2	2.2	1	0.01	IGDFGLVTSLK
999	sp|P10301|RRAS_HUMAN sp|P62070-3|RRAS2_HUMAN sp|P62070-4|RRAS2_HUMAN sp|P62070|RRAS2_HUMAN tr|A0A0C4DGH2|A0A0C4DGH2_HUMAN tr|E9PK85|E9PK85_HUMAN	0.9906	Ras-related protein R-Ras OS=Homo sapiens GN=RRAS PE=1 SV=1;Isoform of P62070, Isoform 3 of Ras-related protein R-Ras2 OS=Homo sapiens GN=RRAS2;Isoform of P62070, Isoform 4 of Ras-related protein R-Ras2 OS=Homo sapiens GN=RRAS2;Ras-related protein R-Ras2 OS=Homo sapiens GN=RRAS2 PE=1 SV=1;Isoform of P62070, Ras-related protein R-Ras2 OS=Homo sapiens GN=RRAS2 PE=1 SV=1;Isoform of P62070, Ras-relat…	9.5	1	0.01	LDILDTAGQEEFGAMR
997	sp|O75074|LRP3_HUMAN	0.9906	Low-density lipoprotein receptor-related protein 3 OS=Homo sapiens GN=LRP3 PE=2 SV=2	2.1	1	0.01	APEVGPSGPPLPSGLR
996	sp|O15514|RPB4_HUMAN tr|E9PHV4|E9PHV4_HUMAN	0.9906	DNA-directed RNA polymerase II subunit RPB4 OS=Homo sapiens GN=POLR2D PE=1 SV=1;Isoform of O15514, DNA-directed RNA polymerase II subunit RPB4 OS=Homo sapiens GN=POLR2D PE=1 SV=1	13.6	1	0.01	AGDVEEDASQLIFPK
995	sp|B7ZAQ6-2|GPHRA_HUMAN sp|B7ZAQ6-3|GPHRA_HUMAN sp|B7ZAQ6|GPHRA_HUMAN sp|P0CG08|GPHRB_HUMAN tr|A0A087WW78|A0A087WW78_HUMAN tr|A0A087WW82|A0A087WW82_HUMAN tr|E9PKY3|E9PKY3_HUMAN tr|U3KPV2|U3KPV2_HUMAN	0.9906	Isoform of B7ZAQ6, Isoform 2 of Golgi pH regulator A OS=Homo sapiens GN=GPR89A;Isoform of B7ZAQ6, Isoform 3 of Golgi pH regulator A OS=Homo sapiens GN=GPR89A;Golgi pH regulator A OS=Homo sapiens GN=GPR89A PE=1 SV=2;Golgi pH regulator B OS=Homo sapiens GN=GPR89B PE=1 SV=1;Isoform of P0CG08, Golgi pH regulator B (Fragment) OS=Homo sapiens GN=GPR89B PE=4 SV=1;Isoform of P0CG08, Golgi pH regulator B …	12.9	1	0.01	NVTDTDILALER
1027	sp|Q9Y6N7-2|ROBO1_HUMAN sp|Q9Y6N7-3|ROBO1_HUMAN sp|Q9Y6N7-4|ROBO1_HUMAN sp|Q9Y6N7-5|ROBO1_HUMAN sp|Q9Y6N7-6|ROBO1_HUMAN sp|Q9Y6N7|ROBO1_HUMAN tr|A0A087WTM1|A0A087WTM1_HUMAN tr|A0A087WZ85|A0A087WZ85_HUMAN tr|A0A0A0MSX4|A0A0A0MSX4_HUMAN	0.9898	Isoform of Q9Y6N7, Isoform 2 of Roundabout homolog 1 OS=Homo sapiens GN=ROBO1;Isoform of Q9Y6N7, Isoform 3 of Roundabout homolog 1 OS=Homo sapiens GN=ROBO1;Isoform of Q9Y6N7, Isoform 4 of Roundabout homolog 1 OS=Homo sapiens GN=ROBO1;Isoform of Q9Y6N7, Isoform 5 of Roundabout homolog 1 OS=Homo sapiens GN=ROBO1;Isoform of Q9Y6N7, Isoform 6 of Roundabout homolog 1 OS=Homo sapiens GN=ROBO1;Roundabou…	1.0	1	0.01	QEVAPVQYNIVEQNK
1026	sp|Q9C0B7|TNG6_HUMAN	0.9898	Transport and Golgi organization protein 6 homolog OS=Homo sapiens GN=TANGO6 PE=1 SV=2	1.6	1	0.01	LLLSPGGSGSSSLQVTK
1025	sp|Q96NW4|ANR27_HUMAN	0.9898	Ankyrin repeat domain-containing protein 27 OS=Homo sapiens GN=ANKRD27 PE=1 SV=2	1.0	1	0.01	LYDLPDEPFTR
1024	sp|Q96L58|B3GT6_HUMAN	0.9898	Beta-1,3-galactosyltransferase 6 OS=Homo sapiens GN=B3GALT6 PE=1 SV=2	4.0	1	0.01	FAVGTAGLGAEER
1022	sp|Q7L0J3-2|SV2A_HUMAN sp|Q7L0J3|SV2A_HUMAN	0.9898	Isoform of Q7L0J3, Isoform 2 of Synaptic vesicle glycoprotein 2A OS=Homo sapiens GN=SV2A;Synaptic vesicle glycoprotein 2A OS=Homo sapiens GN=SV2A PE=1 SV=1	1.8	1	0.01	EELAQQYEAILR
1021	sp|Q15051-2|IQCB1_HUMAN sp|Q15051-3|IQCB1_HUMAN sp|Q15051|IQCB1_HUMAN tr|C9JVC4|C9JVC4_HUMAN	0.9898	Isoform of Q15051, Isoform 2 of IQ calmodulin-binding motif-containing protein 1 OS=Homo sapiens GN=IQCB1;Isoform of Q15051, Isoform 3 of IQ calmodulin-binding motif-containing protein 1 OS=Homo sapiens GN=IQCB1;IQ calmodulin-binding motif-containing protein 1 OS=Homo sapiens GN=IQCB1 PE=1 SV=1;Isoform of Q15051, IQ calmodulin-binding motif-containing protein 1 (Fragment) OS=Homo sapiens GN=IQCB1…	13.8	1	0.01	SPEQNVPVILLK
1020	sp|P36957|ODO2_HUMAN tr|G3V3F0|G3V3F0_HUMAN tr|G3V5M3|G3V5M3_HUMAN tr|H0YJF9|H0YJF9_HUMAN tr|Q86SW4|Q86SW4_HUMAN	0.9898	Dihydrolipoyllysine-residue succinyltransferase component of 2-oxoglutarate dehydrogenase complex, mitochondrial OS=Homo sapiens GN=DLST PE=1 SV=4;Isoform of P36957, Dihydrolipoyllysine-residue succinyltransferase component of 2-oxoglutarate dehydrogenase complex, mitochondrial OS=Homo sapiens GN=DLST PE=1 SV=1;Isoform of P36957, Dihydrolipoyllysine-residue succinyltransferase component of 2-oxog…	18.9	1	0.01	TPAFAESVTEGDVR
1019	sp|P35232|PHB_HUMAN tr|C9JW96|C9JW96_HUMAN tr|C9JZ20|C9JZ20_HUMAN tr|E7ESE2|E7ESE2_HUMAN tr|E9PCW0|E9PCW0_HUMAN	0.9898	Prohibitin OS=Homo sapiens GN=PHB PE=1 SV=1;Isoform of P35232, Prohibitin (Fragment) OS=Homo sapiens GN=PHB PE=1 SV=2;Isoform of P35232, Prohibitin (Fragment) OS=Homo sapiens GN=PHB PE=1 SV=1;Isoform of P35232, Prohibitin (Fragment) OS=Homo sapiens GN=PHB PE=1 SV=2;Isoform of P35232, Prohibitin (Fragment) OS=Homo sapiens GN=PHB PE=1 SV=2	5.0	1	0.01	FDAGELITQR
1018	sp|P31942-2|HNRH3_HUMAN sp|P31942-3|HNRH3_HUMAN sp|P31942-4|HNRH3_HUMAN sp|P31942-5|HNRH3_HUMAN sp|P31942-6|HNRH3_HUMAN sp|P31942|HNRH3_HUMAN	0.9898	Isoform of P31942, Isoform 2 of Heterogeneous nuclear ribonucleoprotein H3 OS=Homo sapiens GN=HNRNPH3;Isoform of P31942, Isoform 3 of Heterogeneous nuclear ribonucleoprotein H3 OS=Homo sapiens GN=HNRNPH3;Isoform of P31942, Isoform 4 of Heterogeneous nuclear ribonucleoprotein H3 OS=Homo sapiens GN=HNRNPH3;Isoform of P31942, Isoform 5 of Heterogeneous nuclear ribonucleoprotein H3 OS=Homo sapiens GN…	12.2	1	0.01	ATENDIANFFSPLNPIR
1017	sp|P23469-2|PTPRE_HUMAN sp|P23469-3|PTPRE_HUMAN sp|P23469|PTPRE_HUMAN	0.9898	Isoform of P23469, Isoform 2 of Receptor-type tyrosine-protein phosphatase epsilon OS=Homo sapiens GN=PTPRE;Isoform of P23469, Isoform 3 of Receptor-type tyrosine-protein phosphatase epsilon OS=Homo sapiens GN=PTPRE;Receptor-type tyrosine-protein phosphatase epsilon OS=Homo sapiens GN=PTPRE PE=1 SV=1	2.0	1	0.01	AEGLLDVFQAVK
1016	sp|P21281|VATB2_HUMAN tr|H0YC04|H0YC04_HUMAN	0.9898	V-type proton ATPase subunit B, brain isoform OS=Homo sapiens GN=ATP6V1B2 PE=1 SV=3;Isoform of P21281, V-type proton ATPase subunit B, brain isoform (Fragment) OS=Homo sapiens GN=ATP6V1B2 PE=1 SV=1	7.5	1	0.01	AVVQVFEGTSGIDAK
1015	sp|P10398|ARAF_HUMAN tr|Q96II5|Q96II5_HUMAN	0.9898	Serine/threonine-protein kinase A-Raf OS=Homo sapiens GN=ARAF PE=1 SV=2;Isoform of P10398, ARAF protein OS=Homo sapiens GN=ARAF PE=1 SV=1	1.8	1	0.01	IGTGSFGTVFR
1014	sp|P0C221|CC175_HUMAN tr|A0A0A0MTQ8|A0A0A0MTQ8_HUMAN	0.9898	Coiled-coil domain-containing protein 175 OS=Homo sapiens GN=CCDC175 PE=4 SV=2;Isoform of P0C221, Coiled-coil domain-containing protein 175 OS=Homo sapiens GN=CCDC175 PE=4 SV=1	1.1	1	0.01	ADLLLLENK
1013	sp|O60942-2|MCE1_HUMAN sp|O60942-3|MCE1_HUMAN sp|O60942-4|MCE1_HUMAN sp|O60942|MCE1_HUMAN	0.9898	Isoform of O60942, Isoform 2 of mRNA-capping enzyme OS=Homo sapiens GN=RNGTT;Isoform of O60942, Isoform 3 of mRNA-capping enzyme OS=Homo sapiens GN=RNGTT;Isoform of O60942, Isoform 4 of mRNA-capping enzyme OS=Homo sapiens GN=RNGTT;mRNA-capping enzyme OS=Homo sapiens GN=RNGTT PE=1 SV=1	2.6	1	0.01	LGAIFLEGVTVK
1042	sp|Q9H7S9|ZN703_HUMAN	0.9890	Zinc finger protein 703 OS=Homo sapiens GN=ZNF703 PE=1 SV=1	2.2	1	0.01	SAPGAASAAAALK
1041	sp|Q9H0U3-2|MAGT1_HUMAN sp|Q9H0U3|MAGT1_HUMAN tr|A0A087WU53|A0A087WU53_HUMAN	0.9890	Isoform of Q9H0U3, Isoform 2 of Magnesium transporter protein 1 OS=Homo sapiens GN=MAGT1;Magnesium transporter protein 1 OS=Homo sapiens GN=MAGT1 PE=1 SV=1;Isoform of Q9H0U3, Magnesium transporter protein 1 OS=Homo sapiens GN=MAGT1 PE=1 SV=1	7.5	1	0.01	VSQLMEWTNK
1040	sp|Q9BPX5|ARP5L_HUMAN	0.9890	Actin-related protein 2/3 complex subunit 5-like protein OS=Homo sapiens GN=ARPC5L PE=1 SV=1	7.8	1	0.01	ALAVGGLGSIIR
1039	sp|Q96M89-2|CC138_HUMAN sp|Q96M89|CC138_HUMAN tr|H7BZ08|H7BZ08_HUMAN	0.9890	Isoform of Q96M89, Isoform 2 of Coiled-coil domain-containing protein 138 OS=Homo sapiens GN=CCDC138;Coiled-coil domain-containing protein 138 OS=Homo sapiens GN=CCDC138 PE=1 SV=1;Isoform of Q96M89, Coiled-coil domain-containing protein 138 OS=Homo sapiens GN=CCDC138 PE=1 SV=1	14.4	1	0.01	TLTSPGDLDIYSGDK
1038	sp|Q92574|TSC1_HUMAN tr|Q86WV8|Q86WV8_HUMAN	0.9890	Hamartin OS=Homo sapiens GN=TSC1 PE=1 SV=2;Isoform of Q92574, Hamartin OS=Homo sapiens GN=TSC1 PE=1 SV=1	3.3	1	0.01	LSQAPLLPSLLK
1037	sp|Q92542-2|NICA_HUMAN sp|Q92542|NICA_HUMAN tr|H0Y6T7|H0Y6T7_HUMAN	0.9890	Isoform of Q92542, Isoform 2 of Nicastrin OS=Homo sapiens GN=NCSTN;Nicastrin OS=Homo sapiens GN=NCSTN PE=1 SV=2;Isoform of Q92542, Nicastrin (Fragment) OS=Homo sapiens GN=NCSTN PE=1 SV=1	2.9	1	0.01	LLYGFLIK
1036	sp|Q8N4Q1-2|MIA40_HUMAN sp|Q8N4Q1|MIA40_HUMAN	0.9890	Isoform of Q8N4Q1, Isoform 2 of Mitochondrial intermembrane space import and assembly protein 40 OS=Homo sapiens GN=CHCHD4;Mitochondrial intermembrane space import and assembly protein 40 OS=Homo sapiens GN=CHCHD4 PE=1 SV=1	12.7	1	0.01	KPAEQAEETAPIEATATK
1035	sp|Q5TA45-2|INT11_HUMAN sp|Q5TA45-3|INT11_HUMAN sp|Q5TA45-4|INT11_HUMAN sp|Q5TA45-5|INT11_HUMAN sp|Q5TA45|INT11_HUMAN tr|A0A087WYI0|A0A087WYI0_HUMAN tr|C9IYS7|C9IYS7_HUMAN tr|C9J979|C9J979_HUMAN	0.9890	Isoform of Q5TA45, Isoform 2 of Integrator complex subunit 11 OS=Homo sapiens GN=CPSF3L;Isoform of Q5TA45, Isoform 3 of Integrator complex subunit 11 OS=Homo sapiens GN=CPSF3L;Isoform of Q5TA45, Isoform 4 of Integrator complex subunit 11 OS=Homo sapiens GN=CPSF3L;Isoform of Q5TA45, Isoform 5 of Integrator complex subunit 11 OS=Homo sapiens GN=CPSF3L;Integrator complex subunit 11 OS=Homo sapiens G…	2.0	1	0.01	VLIPVFALGR
1033	sp|Q567V2-2|M17L2_HUMAN sp|Q567V2|M17L2_HUMAN	0.9890	Isoform of Q567V2, Isoform 2 of Mpv17-like protein 2 OS=Homo sapiens GN=MPV17L2;Mpv17-like protein 2 OS=Homo sapiens GN=MPV17L2 PE=1 SV=2	6.6	1	0.01	LLSAGQLLFQGR
1032	sp|Q13546-2|RIPK1_HUMAN sp|Q13546|RIPK1_HUMAN	0.9890	Isoform of Q13546, Isoform 2 of Receptor-interacting serine/threonine-protein kinase 1 OS=Homo sapiens GN=RIPK1;Receptor-interacting serine/threonine-protein kinase 1 OS=Homo sapiens GN=RIPK1 PE=1 SV=3	2.2	1	0.01	YQAIFDNTTSLTDK
1030	sp|P62847-2|RS24_HUMAN sp|P62847-3|RS24_HUMAN sp|P62847-4|RS24_HUMAN sp|P62847|RS24_HUMAN tr|A0A087WUS0|A0A087WUS0_HUMAN tr|E7ETK0|E7ETK0_HUMAN	0.9890	Isoform of P62847, Isoform 2 of 40S ribosomal protein S24 OS=Homo sapiens GN=RPS24;Isoform of P62847, Isoform 3 of 40S ribosomal protein S24 OS=Homo sapiens GN=RPS24;Isoform of P62847, Isoform 4 of 40S ribosomal protein S24 OS=Homo sapiens GN=RPS24;40S ribosomal protein S24 OS=Homo sapiens GN=RPS24 PE=1 SV=1;Isoform of P62847, 40S ribosomal protein S24 OS=Homo sapiens GN=RPS24 PE=1 SV=1;Isoform o…	11.5	1	0.01	TTGFGMIYDSLDYAK
1050	sp|Q9Y426-2|CU025_HUMAN sp|Q9Y426-3|CU025_HUMAN sp|Q9Y426|CU025_HUMAN	0.9883	Isoform of Q9Y426, Isoform 2 of C2 domain-containing protein 2 OS=Homo sapiens GN=C2CD2;Isoform of Q9Y426, Isoform 3 of C2 domain-containing protein 2 OS=Homo sapiens GN=C2CD2;C2 domain-containing protein 2 OS=Homo sapiens GN=C2CD2 PE=1 SV=2	3.1	1	0.01	SSEGLLATATVPLDLFK
1049	sp|Q9NP58-4|ABCB6_HUMAN sp|Q9NP58|ABCB6_HUMAN tr|H7BXK9|H7BXK9_HUMAN	0.9883	Isoform of Q9NP58, Isoform 2 of ATP-binding cassette sub-family B member 6, mitochondrial OS=Homo sapiens GN=ABCB6;ATP-binding cassette sub-family B member 6, mitochondrial OS=Homo sapiens GN=ABCB6 PE=1 SV=1;Isoform of Q9NP58, ATP-binding cassette sub-family B member 6, mitochondrial (Fragment) OS=Homo sapiens GN=ABCB6 PE=1 SV=1	2.2	1	0.01	IDGQDISQVTQASLR
1048	sp|Q9HA92|RSAD1_HUMAN	0.9883	Radical S-adenosyl methionine domain-containing protein 1, mitochondrial OS=Homo sapiens GN=RSAD1 PE=2 SV=2	2.5	1	0.01	LAEFGAAGVNR
1047	sp|Q96RG2-2|PASK_HUMAN sp|Q96RG2-4|PASK_HUMAN sp|Q96RG2|PASK_HUMAN	0.9883	Isoform of Q96RG2, Isoform 2 of PAS domain-containing serine/threonine-protein kinase OS=Homo sapiens GN=PASK;Isoform of Q96RG2, Isoform 3 of PAS domain-containing serine/threonine-protein kinase OS=Homo sapiens GN=PASK;PAS domain-containing serine/threonine-protein kinase OS=Homo sapiens GN=PASK PE=1 SV=3	1.6	1	0.01	EEPVAIESPGQDLLGESR
1045	sp|P55769|NH2L1_HUMAN tr|B1AHD1|B1AHD1_HUMAN	0.9883	NHP2-like protein 1 OS=Homo sapiens GN=SNU13 PE=1 SV=3;Isoform of P55769, NHP2-like protein 1 OS=Homo sapiens GN=SNU13 PE=1 SV=1	9.4	1	0.01	QQIQSIQQSIER
1044	sp|P23786|CPT2_HUMAN	0.9883	Carnitine O-palmitoyltransferase 2, mitochondrial OS=Homo sapiens GN=CPT2 PE=1 SV=2	3.8	1	0.01	DSTQTPAVTPQSQPATTDSTVTVQK
1043	sp|P01023|A2MG_HUMAN sp|P20742-2|PZP_HUMAN sp|P20742|PZP_HUMAN	0.9883	Alpha-2-macroglobulin OS=Homo sapiens GN=A2M PE=1 SV=3;Isoform of P20742, Isoform 2 of Pregnancy zone protein OS=Homo sapiens GN=PZP;Pregnancy zone protein OS=Homo sapiens GN=PZP PE=1 SV=4	0.7	1	0.01	ATVLNYLPK
1055	sp|Q92604|LGAT1_HUMAN	0.9875	Acyl-CoA:lysophosphatidylglycerol acyltransferase 1 OS=Homo sapiens GN=LPGAT1 PE=1 SV=1	3.0	1	0.01	IILNALVAQQK
1054	sp|Q8TBP6|S2540_HUMAN	0.9875	Solute carrier family 25 member 40 OS=Homo sapiens GN=SLC25A40 PE=1 SV=1	4.1	1	0.01	FGAVTVISPLELIR
1053	sp|Q14435|GALT3_HUMAN tr|C9J2C3|C9J2C3_HUMAN tr|E7EUL0|E7EUL0_HUMAN	0.9875	Polypeptide N-acetylgalactosaminyltransferase 3 OS=Homo sapiens GN=GALNT3 PE=1 SV=2;Isoform of Q14435, Polypeptide N-acetylgalactosaminyltransferase 3 (Fragment) OS=Homo sapiens GN=GALNT3 PE=1 SV=1;Isoform of Q14435, Polypeptide N-acetylgalactosaminyltransferase 3 OS=Homo sapiens GN=GALNT3 PE=1 SV=1	3.5	1	0.01	TPTFAGGLFSISK
1052	sp|P30048-2|PRDX3_HUMAN sp|P30048|PRDX3_HUMAN	0.9875	Isoform of P30048, Isoform 2 of Thioredoxin-dependent peroxide reductase, mitochondrial OS=Homo sapiens GN=PRDX3;Thioredoxin-dependent peroxide reductase, mitochondrial OS=Homo sapiens GN=PRDX3 PE=1 SV=3	5.0	1	0.01	GLFIIDPNGVIK
1051	sp|P04818-2|TYSY_HUMAN sp|P04818|TYSY_HUMAN	0.9875	Isoform of P04818, Isoform 2 of Thymidylate synthase OS=Homo sapiens GN=TYMS;Thymidylate synthase OS=Homo sapiens GN=TYMS PE=1 SV=3	3.9	1	0.01	DFLDSLGFSTR
1062	sp|Q9BPZ7-2|SIN1_HUMAN sp|Q9BPZ7-3|SIN1_HUMAN sp|Q9BPZ7-4|SIN1_HUMAN sp|Q9BPZ7-5|SIN1_HUMAN sp|Q9BPZ7-6|SIN1_HUMAN sp|Q9BPZ7|SIN1_HUMAN tr|B1AMA5|B1AMA5_HUMAN tr|B1AMA6|B1AMA6_HUMAN tr|E9PGB8|E9PGB8_HUMAN	0.9867	Isoform of Q9BPZ7, Isoform 2 of Target of rapamycin complex 2 subunit MAPKAP1 OS=Homo sapiens GN=MAPKAP1;Isoform of Q9BPZ7, Isoform 3 of Target of rapamycin complex 2 subunit MAPKAP1 OS=Homo sapiens GN=MAPKAP1;Isoform of Q9BPZ7, Isoform 4 of Target of rapamycin complex 2 subunit MAPKAP1 OS=Homo sapiens GN=MAPKAP1;Isoform of Q9BPZ7, Isoform 5 of Target of rapamycin complex 2 subunit MAPKAP1 OS=Hom…	3.4	1	0.01	FGFSTLALVEK
1061	sp|Q86W74-2|ANR46_HUMAN sp|Q86W74|ANR46_HUMAN tr|E5RFM7|E5RFM7_HUMAN tr|E5RHV2|E5RHV2_HUMAN tr|E5RI04|E5RI04_HUMAN tr|E5RI20|E5RI20_HUMAN tr|J3KP26|J3KP26_HUMAN	0.9867	Isoform of Q86W74, Isoform 2 of Ankyrin repeat domain-containing protein 46 OS=Homo sapiens GN=ANKRD46;Ankyrin repeat domain-containing protein 46 OS=Homo sapiens GN=ANKRD46 PE=1 SV=1;Isoform of Q86W74, Ankyrin repeat domain-containing protein 46 (Fragment) OS=Homo sapiens GN=ANKRD46 PE=1 SV=1;Isoform of Q86W74, Ankyrin repeat domain-containing protein 46 (Fragment) OS=Homo sapiens GN=ANKRD46 PE=…	13.4	1	0.01	LLESGFDPNIR
1060	sp|Q86T03-2|TM55B_HUMAN sp|Q86T03|TM55B_HUMAN tr|H0YJ90|H0YJ90_HUMAN	0.9867	Isoform of Q86T03, Isoform 2 of Type 1 phosphatidylinositol 4,5-bisphosphate 4-phosphatase OS=Homo sapiens GN=TMEM55B;Type 1 phosphatidylinositol 4,5-bisphosphate 4-phosphatase OS=Homo sapiens GN=TMEM55B PE=1 SV=1;Isoform of Q86T03, Type 1 phosphatidylinositol 4,5-bisphosphate 4-phosphatase (Fragment) OS=Homo sapiens GN=TMEM55B PE=1 SV=1	9.8	1	0.01	NTFLWTEFTDR
1059	sp|Q5T5P2-10|SKT_HUMAN sp|Q5T5P2-2|SKT_HUMAN sp|Q5T5P2-3|SKT_HUMAN sp|Q5T5P2-4|SKT_HUMAN sp|Q5T5P2-6|SKT_HUMAN sp|Q5T5P2-7|SKT_HUMAN sp|Q5T5P2-8|SKT_HUMAN sp|Q5T5P2-9|SKT_HUMAN sp|Q5T5P2|SKT_HUMAN tr|Q5T5P0|Q5T5P0_HUMAN tr|Q5T5P1|Q5T5P1_HUMAN	0.9867	Isoform of Q5T5P2, Isoform 10 of Sickle tail protein homolog OS=Homo sapiens GN=KIAA1217;Isoform of Q5T5P2, Isoform 2 of Sickle tail protein homolog OS=Homo sapiens GN=KIAA1217;Isoform of Q5T5P2, Isoform 3 of Sickle tail protein homolog OS=Homo sapiens GN=KIAA1217;Isoform of Q5T5P2, Isoform 4 of Sickle tail protein homolog OS=Homo sapiens GN=KIAA1217;Isoform of Q5T5P2, Isoform 6 of Sickle tail pr…	1.3	1	0.01	QLQLQNQELLR
1058	sp|P47755|CAZA2_HUMAN	0.9867	F-actin-capping protein subunit alpha-2 OS=Homo sapiens GN=CAPZA2 PE=1 SV=3	5.6	1	0.01	DIQDSLTVSNEVQTAK
[truncated: 167 more rows]
