# Supplementary material for: Comparative interactome analysis of α-arrestin families in human and Drosophila
Source: eLife. 2024 Jan 25;12:RP88328. doi: 10.7554/eLife.88328 (PMC10945707; doi:10.7554/eLife.88328)
Supplement: Figure 1—source data 1. [file elife-88328-fig1-data1.zip › Human/ARRDC5/interact-ARRDC5_1.prot.tsv]

entry no.	protein	protein probability	protein description	percent coverage	tot indep spectra	percent share of spectrum ids	peptides
3	sp|GFP_AEQVI|	1.0000	sp GFP_AEQVI	74.8	695	5.739	AEVKFEGDTLVNR+AEVKFEGDTLVNRIELK+EDGNILGHK+EDGNILGHKLEYNYNSHNVYIMADK+FEGDTLVNR+FEGDTLVNRIELK+FSVSGEGEGDATYGK+FSVSGEGEGDATYGKLTLK+GEELFTGVVPILVELDGDVNGHK+GEELFTGVVPILVELDGDVNGHKFSVSGEGEGDATYGK+GIDFKEDGNILGHK+GIDFKEDGNILGHKLEYNYNSHNVYIMADK+HNIEDGSVQLADHYQQNTPIGDGPVLLPDNHYLSTQSALSK+IRHNIEDGSVQLADHYQQNTPIGDGPVLLPDNHYLSTQSALSK+LEYNYNSHNVYIMADK+LEYNYNSHNVYIMADKQK+NGIKVNFK+NGIKVNFKIR+SAMPEGYVQER+TIFFKDDG…
1	sp|A6NEK1|ARRD5_HUMAN	1.0000	Arrestin domain-containing protein 5 OS=Homo sapiens GN=ARRDC5 PE=3 SV=2	62.3	508	4.325	ETPFQNPLFVEAEEK+GQVILTLNSTLVDPIVK+GQVILTLNSTLVDPIVKVELVGR+IYLAGSSIK+IYLAGSSIKGQVILTLNSTLVDPIVKVELVGR+LDSSELLR+LDSSELLRQEANTPVTR+LPSTFTSK+MYLLVQGTSTFHK+MYLLVQGTSTFHKETPFQNPLFVEAEEK+NTFTPGEK+NTFTPGEKVVFTTEINNQTSK+QEANTPVTR+QEANTPVTRFNTTK+RMYLLVQGTSTFHK+SIELVLPEDR+SIELVLPEDRIYLAGSSIK+SIELVLPEDRIYLAGSSIKGQVILTLNSTLVDPIVK+SRLDSSELLR+SRLDSSELLRQEANTPVTR+TFPVEDNWLSAGSHTFDFHFNLPPR+TVVFALYAHIQYEGFTPSAER+V…
288a	sp|P07437|TBB5_HUMAN tr|Q5JP53|Q5JP53_HUMAN	1.0000	Tubulin beta chain OS=Homo sapiens GN=TUBB PE=1 SV=2;Isoform of P07437, Tubulin beta chain OS=Homo sapiens GN=TUBB PE=1 SV=1	56.3	261	0.763	AILVDLEPGTMDSVR+ALTVPELTQQVFDAK+EVDEQMLNVQNK+FPGQLNADLR+FPGQLNADLRK+FWEVISDEHGIDPTGTYHGDSDLQLDR+GHYTEGAELVDSVLDVVR+GHYTEGAELVDSVLDVVRK+IMNTFSVVPSPK+IREEYPDR+IREEYPDRIMNTFSVVPSPK+ISEQFTAMFR+ISVYYNEATGGK+ISVYYNEATGGKYVPR+KLAVNMVPFPR+LAVNMVPFPR+LHFFMPGFAPLTSR+MAVTFIGNSTAIQELFK+MAVTFIGNSTAIQELFKR+MSMKEVDEQMLNVQNK+NSSYFVEWIPNNVK+RISEQFTAMFR+SGPFGQIFRPDNFVFGQSGAGNNWAK+YLTVAAVFR
288c	sp|Q13885|TBB2A_HUMAN	1.0000	Tubulin beta-2A chain OS=Homo sapiens GN=TUBB2A PE=1 SV=1	53.0	227	0.539	AILVDLEPGTMDSVR+ALTVPELTQQMFDSK+EVDEQMLNVQNK+FPGQLNADLR+FPGQLNADLRK+FWEVISDEHGIDPTGSYHGDSDLQLER+GHYTEGAELVDSVLDVVR+GHYTEGAELVDSVLDVVRK+IMNTFSVMPSPK+INVYYNEAAGNK+IREEYPDR+ISEQFTAMFR+KLAVNMVPFPR+LAVNMVPFPR+LHFFMPGFAPLTSR+MSATFIGNSTAIQELFK+MSATFIGNSTAIQELFKR+MSMKEVDEQMLNVQNK+NSSYFVEWIPNNVK+RISEQFTAMFR+SGPFGQIFRPDNFVFGQSGAGNNWAK+YLTVAAIFR
288b	sp|P68371|TBB4B_HUMAN	1.0000	Tubulin beta-4B chain OS=Homo sapiens GN=TUBB4B PE=1 SV=1	53.9	226	0.507	ALTVPELTQQMFDAK+AVLVDLEPGTMDSVR+EVDEQMLNVQNK+FPGQLNADLR+FPGQLNADLRK+FWEVISDEHGIDPTGTYHGDSDLQLER+GHYTEGAELVDSVLDVVR+GHYTEGAELVDSVLDVVRK+IMNTFSVVPSPK+INVYYNEATGGK+INVYYNEATGGKYVPR+IREEYPDR+IREEYPDRIMNTFSVVPSPK+ISEQFTAMFR+KLAVNMVPFPR+LAVNMVPFPR+LHFFMPGFAPLTSR+MSATFIGNSTAIQELFK+MSATFIGNSTAIQELFKR+MSMKEVDEQMLNVQNK+NSSYFVEWIPNNVK+RISEQFTAMFR+SGPFGQIFRPDNFVFGQSGAGNNWAK+YLTVAAVFR
306a	sp|P0DMV8|HS71A_HUMAN sp|P0DMV9|HS71B_HUMAN tr|A0A0G2JIW1|A0A0G2JIW1_HUMAN	1.0000	Heat shock 70 kDa protein 1A OS=Homo sapiens GN=HSPA1A PE=1 SV=1;Heat shock 70 kDa protein 1B OS=Homo sapiens GN=HSPA1B PE=1 SV=1;Isoform of P0DMV9, Heat shock 70 kDa protein 1B OS=Homo sapiens GN=HSPA1B PE=1 SV=1	52.0	187	1.491	AFYPEEISSMVLTK+AQIHDLVLVGGSTR+ATAGDTHLGGEDFDNR+DAGVIAGLNVLR+DNNLLGR+EIAEAYLGYPVTNAVITVPAYFNDSQR+FELSGIPPAPR+FGDPVVQSDMK+FGDPVVQSDMKHWPFQVINDGDKPK+HWPFQVINDGDKPK+IINEPTAAAIAYGLDR+ITITNDK+ITITNDKGR+KFGDPVVQSDMK+LDKAQIHDLVLVGGSTR+LIGDAAKNQVALNPQNTVFDAK+LIGDAAKNQVALNPQNTVFDAKR+LLQDFFNGR+LLQDFFNGRDLNK+LVNHFVEEFK+LVNHFVEEFKR+MKEIAEAYLGYPVTNAVITVPAYFNDSQR+MVQEAEKYKAEDEVQR+NALESYAFNMK+NAVITVPAYFNDSQR+NQV…
288d	sp|P04350|TBB4A_HUMAN	1.0000	Tubulin beta-4A chain OS=Homo sapiens GN=TUBB4A PE=1 SV=2	46.6	170	0.335	ALTVPELTQQMFDAK+AVLVDLEPGTMDSVR+FPGQLNADLR+FPGQLNADLRK+FWEVISDEHGIDPTGTYHGDSDLQLER+GHYTEGAELVDAVLDVVR+IMNTFSVVPSPK+IREEFPDRIMNTFSVVPSPK+ISEQFTAMFR+KLAVNMVPFPR+LAVNMVPFPR+LHFFMPGFAPLTSR+MAATFIGNSTAIQELFK+MAATFIGNSTAIQELFKR+NSSYFVEWIPNNVK+RISEQFTAMFR+SGPFGQIFRPDNFVFGQSGAGNNWAK+YLTVAAVFR
240a	sp|O75955|FLOT1_HUMAN	1.0000	Flotillin-1 OS=Homo sapiens GN=FLOT1 PE=1 SV=3	67.4	143	1.207	AAYDIEVNTR+AAYDIEVNTRR+AEAFQLYQEAAQLDMLLEK+AIMAHMTVEEIYK+AIMAHMTVEEIYKDR+AQADLAYQLQVAK+AQQVAVQEQEIAR+AQQVAVQEQEIARR+DIHDDQDYLHSLGK+FSEQVFK+GEAEAFAIGAR+HGVPISVTGIAQVK+ISLNTLTLNVK+ITLVSSGSGTMGAAK+KAEAFQLYQEAAQLDMLLEK+LAEAEKSQLIMQAEAEAASVR+LPESVER+LPQVAEEISGPLTSANK+LTGVSISQVNHKPLR+MRGEAEAFAIGAR+QKFSEQVFK+RAQADLAYQLQVAK+SPPVMVAGGR+SQLIMQAEAEAASVR+TEAEIAHIALETLEGHQR+VASSDLVNMGISVVSYTLK+VQVQVVER+VSAQYL…
276a	sp|P05787-2|K2C8_HUMAN sp|P05787|K2C8_HUMAN	1.0000	Isoform of P05787, Isoform 2 of Keratin, type II cytoskeletal 8 OS=Homo sapiens GN=KRT8;Keratin, type II cytoskeletal 8 OS=Homo sapiens GN=KRT8 PE=1 SV=7	79.7	138	1.023	AEAESMYQIK+AEAESMYQIKYEELQSLAGK+AQYEDIANR+ASLEAAIADAEQR+ASLEAAIADAEQRGELAIK+ASLEAAIADAEQRGELAIKDANAK+DGKLVSESSDVLPK+DVDEAYMNK+DVDEAYMNKVELESR+ELQSQISDTSVVLSMDNSR+EYQELMNVK+FASFIDK+FASFIDKVR+GELAIKDANAK+GGLGGGYGGASGMGGITAVTVNQSLLSPLVLEVDPNIQAVR+ISSSSFSR+KDVDEAYMNKVELESR+KLLEGEESRLESGMQNMSIHTK+KYEDEINKR+LALDIEIATYR+LALDIEIATYRK+LEAELGNMQGLVEDFK+LEGLTDEINFLR+LESGMQNMSIHTK+LKLEAELGNMQGLVEDFK+LLEGEESR…
288e	sp|Q13509|TBB3_HUMAN tr|A0A0B4J269|A0A0B4J269_HUMAN	1.0000	Tubulin beta-3 chain OS=Homo sapiens GN=TUBB3 PE=1 SV=2;Uncharacterized protein OS=Homo sapiens PE=1 SV=1	32.2	136	0.264	AILVDLEPGTMDSVR+ALTVPELTQQMFDAK+EVDEQMLAIQSK+FPGQLNADLR+FPGQLNADLRK+GHYTEGAELVDSVLDVVR+GHYTEGAELVDSVLDVVRK+IMNTFSVVPSPK+ISEQFTAMFR+KLAVNMVPFPR+LAVNMVPFPR+MSSTFIGNSTAIQELFK+NSSYFVEWIPNNVK+RISEQFTAMFR+YLTVATVFR
201a	sp|O14654|IRS4_HUMAN	1.0000	Insulin receptor substrate 4 OS=Homo sapiens GN=IRS4 PE=1 SV=1	37.9	126	1.046	AAAAAAAAAASGAAIPPLIPPR+AAAAAAAAAASGAAIPPLIPPRR+AAVSAFPTDSLER+AFDEDEDDPYVPMRPGVATPLVSSSDYMPMAPQNVSASK+AIGDGEDEMLFTR+ANPLSLDSAR+APDTNKEDDSKDNDSESDYMFMAPGAGAIPK+AVSVPASFFR+DAASKPSGEGSFSKPGDGGSPSKPSDHEPPK+DAASKPSGEGSFSKPGDGGSPSKPSDHEPPKNK+DVWQVIVKPR+EADSSSDYVNMDFTK+EADSSSDYVNMDFTKR+ELSGVFR+ESNTPAPSTQGLPDSWGIIAEPR+EVKDAEIPEGAAR+EVSYNWDPK+FVTPSEPVAHSR+GAQDVAGGSNPGAHNPSANLAR+GDNQAGGAAAAAAAPEPPPR+GYMMMFP…
306b	sp|P11142|HSP7C_HUMAN	1.0000	Heat shock cognate 71 kDa protein OS=Homo sapiens GN=HSPA8 PE=1 SV=1	51.5	124	0.891	ARFEELNADLFR+DAGTIAGLNVLR+EIAEAYLGK+FDDAVVQSDMK+FELTGIPPAPR+HWPFMVVNDAGRPK+IINEPTAAAIAYGLDK+IINEPTAAAIAYGLDKK+ITITNDK+ITITNDKGR+LDKSQIHDIVLVGGSTR+LLQDFFNGK+LLQDFFNGKELNK+LYQSAGGMPGGMPGGFPGGGAPPSGGASSGPTIEEVD+MKEIAEAYLGK+MVNHFIAEFK+MVNHFIAEFKR+NQVAMNPTNTVFDAK+NQVAMNPTNTVFDAKR+NSLESYAFNMK+QATKDAGTIAGLNVLR+QTQTFTTYSDNQPGVLIQVYEGER+RFDDAVVQSDMK+SFYPEEVSSMVLTK+SINPDEAVAYGAAVQAAILSGDK+STAGDTHLGGEDFDNR+…
418a	sp|P38606-2|VATA_HUMAN sp|P38606|VATA_HUMAN	1.0000	Isoform of P38606, Isoform 2 of V-type proton ATPase catalytic subunit A OS=Homo sapiens GN=ATP6V1A;V-type proton ATPase catalytic subunit A OS=Homo sapiens GN=ATP6V1A PE=1 SV=2	59.9	121	1.033	AKEILQEEEDLAEIVQLVGK+ALDEYYDKHFTEFVPLR+ASLAETDKITLEVAK+AVETTAQSDNKITWSIIR+DFPELTMEVDGK+DFPELTMEVDGKVESIMK+DMGYHVSMMADSTSR+EASIYTGITLSEYFR+EHMGDILYK+EILQEEEDLAEIVQLVGK+FKDPLKDGEAK+FTMVQVWPVR+GNEMSEVLR+GVNVSALSR+HFPSVNWLISYSK+IKSDYAQLLEDMQNAFR+ITLEVAK+ITWSIIR+KHFPSVNWLISYSK+LAEMPADSGYPAYLGAR+LEGDMATIQVYEETSGVSVGDPVLR+LIKDDFLQQNGYTPYDR+LPANHPLLTGQR+QVRPVTEKLPANHPLLTGQR+RTALVANTSNMPVAAR+SDYAQLLEDMQNA…
288f	sp|Q9BUF5|TBB6_HUMAN	1.0000	Tubulin beta-6 chain OS=Homo sapiens GN=TUBB6 PE=1 SV=1	55.4	116	0.275	AALVDLEPGTMDSVR+ALTVPELTQQMFDAR+EVDEQMLAIQSK+FPGQLNADLR+FPGQLNADLRK+FWEVISDEHGIDPAGGYVGDSALQLER+GHYTEGAELVDAVLDVVR+IMNTFSVMPSPK+INVYYNESSSQK+ISEQFSAMFR+KLAVNMVPFPR+LAVNMVPFPR+LHFFMPGFAPLTSR+LTTPTYGDLNHLVSATMSGVTTSLR+MASTFIGNSTAIQELFK+NSSYFVEWIPNNVK+SGPFGQLFRPDNFIFGQTGAGNNWAK+YLTVATVFR
789a	sp|Q9NVI7-2|ATD3A_HUMAN	1.0000	Isoform of Q9NVI7, Isoform 2 of ATPase family AAA domain-containing protein 3A OS=Homo sapiens GN=ATAD3A	50.2	104	0.627	AEGPGRGDEPSPS+ATLNAFLYR+DALNLAQMQEQTLQLEQQSK+DKWSNFDPTGLER+EYEAAVEQLK+EYEAAVEQLKSEQIR+FMLVLASNQPEQFDWAINDR+GEGAGPPPPLPPAQPGAEGGGDR+GLLLFVDEADAFLR+GLLLFVDEADAFLRK+INEMVHFDLPGQEER+INEMVHFDLPGQEERER+ITVLEALR+KLALHSGMDYAIMTGGDVAPMGR+LALHSGMDYAIMTGGDVAPMGR+LAQFDYGR+LAQFDYGRK+LFDWANTSR+LKEYEAAVEQLK+LKEYEAAVEQLKSEQIR+LLSRPQDALEGVVLSPSLEAR+MYFDKYVLKPATEGK+NILMYGPPGTGK+QQQLLNEENLR+QQQLLNEENLRK+QRYEDQLK+QR…
697a	sp|Q93050-1|VPP1_HUMAN sp|Q93050|VPP1_HUMAN	1.0000	Isoform of Q93050, Isoform 2 of V-type proton ATPase 116 kDa subunit a isoform 1 OS=Homo sapiens GN=ATP6V0A1;V-type proton ATPase 116 kDa subunit a isoform 1 OS=Homo sapiens GN=ATP6V0A1 PE=1 SV=3	32.5	101	0.833	ANIPIMDTGENPEVPFPR+DLNPDVNVFQR+DMIDLEANFEK+DMIDLEANFEKIENELK+EINTNQEALKR+ERIPTFER+FLPFSFEHIR+FTYGFQNIVDAYGIGTYR+FYSGTGFK+GTEHSGSTVPSILNR+HLGTLNFGGIR+IDDLQMVLNQTEDHR+IENELKEINTNQEALK+IENELKEINTNQEALKR+KANIPIMDTGENPEVPFPR+KHLGTLNFGGIR+KTQQFFDEMADPDLLEESSSLLEPSEMGR+LGFVAGVINR+LHWVEFQNK+LTFLNSFK+MQTNQTPPTYNK+NENEMFSTVFSGR+NFLELTELK+QAEIENPLEDPVTGDYVHK+RGTEHSGSTVPSILNR+RNFLELTELK+SVFIIFFQGDQLK+TNKFTYG…
593a	sp|Q14254|FLOT2_HUMAN	1.0000	Flotillin-2 OS=Homo sapiens GN=FLOT2 PE=1 SV=2	62.6	100	0.822	DADIGVAEAER+DADIGVAEAERDAGIR+DVYDKVDYLSSLGK+EVAAPDVGR+IAAPLTKVDEIVVLSGDNSK+IAAPLTKVDEIVVLSGDNSKVTSEVNR+IGEAEAAVIEAMGK+IGEAEAAVIEAMGKAEAER+IQQIAEGEKVK+IRQEEIEIEVVQR+ISLEIMTLQPR+KIGEAEAAVIEAMGK+KKQIAVEAQEILR+KQIAVEAQEILR+LLAELPASVHALTGVDLSK+LLAELPASVHALTGVDLSKIPLIK+MALVLEALPQIAAK+MGIEILSFTIK+NVQDIKNVVLQTLEGHLR+NVVLQTLEGHLR+QEEIEIEVVQR+QIAVEAQEILR+QIAVEAQEILRTDKELIATVR+QVLLAQAEAEK+QVLLAQAEAEKIR+SAFS…
296a	sp|P08727|K1C19_HUMAN	1.0000	Keratin, type I cytoskeletal 19 OS=Homo sapiens GN=KRT19 PE=1 SV=4	75.5	97	0.707	AALEDTLAETEAR+ALEAANGELEVK+DAEAWFTSR+DKILGATIENSR+DYSHYYTTIQDLR+DYSHYYTTIQDLRDK+EVAGHTEQLQMSR+FETEQALR+FGAQLAHIQALISGIEAQLGDVR+FGPGVAFR+FVSSSSSGAYGGGYGGVLTASDGLLAGNEK+GQVGGQVSVEVDSAPGTDLAK+ILGATIENSR+ITMQNLNDR+IVLQIDNAR+KDAEAWFTSR+KNHEEEISTLR+LAADDFR+LASYLDK+LASYLDKVR+LEQEIATYR+MSVEADINGLR+MSVEADINGLRR+NHEEEISTLR+QSSATSSFGGLGGGSVR+SLLEGQEDHYNNLSASK+SQYEVMAEQNR+SQYEVMAEQNRK+SRLEQEIATYR+TDLEMQIEGLK…
540a	sp|P68363|TBA1B_HUMAN	1.0000	Tubulin alpha-1B chain OS=Homo sapiens GN=TUBA1B PE=1 SV=1	51.4	96	0.384	AFVHWYVGEGMEEGEFSEAR+AVFVDLEPTVIDEVR+AVFVDLEPTVIDEVRTGTYR+DVNAAIATIK+DYEEVGVDSVEGEGEEEGEEY+EDMAALEK+EDMAALEKDYEEVGVDSVEGEGEEEGEEY+EIIDLVLDR+FDGALNVDLTEFQTNLVPYPR+FDLMYAK+IHFPLATYAPVISAEK+LDHKFDLMYAK+LISQIVSSITASLR+LSVDYGKK+NLDIERPTYTNLNR+QIFHPEQLITGK+QLFHPEQLITGKEDAANNYAR+RNLDIERPTYTNLNR+TIGGGDDSFNTFFSETGAGK+VGINYQPPTVVPGGDLAK
349a	sp|P21281|VATB2_HUMAN	1.0000	V-type proton ATPase subunit B, brain isoform OS=Homo sapiens GN=ATP6V1B2 PE=1 SV=3	46.2	95	0.787	AVVGEEALTSDDLLYLEFLQK+AVVQVFEGTSGIDAK+AVVQVFEGTSGIDAKK+GFPGYMYTDLATIYER+GIVNGAAPELPVPTGGPAVGAR+HVLVILTDMSSYAEALR+IPQSTLSEFYPR+IYPEEMIQTGISAIDGMNSIAR+NFIAQGPYENR+NYLSQPR+QIYPPINVLPSLSR+RIPQSTLSEFYPR+SGQVLEVSGSK+TPVSEDMLGR+TVFETLDIGWQLLR+TVSGVNGPLVILDHVK+VFNGSGKPIDR+YAEIVHLTLPDGTK+YAEIVHLTLPDGTKR
540b	sp|Q71U36-2|TBA1A_HUMAN sp|Q71U36|TBA1A_HUMAN	1.0000	Isoform of Q71U36, Isoform 2 of Tubulin alpha-1A chain OS=Homo sapiens GN=TUBA1A;Tubulin alpha-1A chain OS=Homo sapiens GN=TUBA1A PE=1 SV=1	55.8	92	0.389	AFVHWYVGEGMEEGEFSEAR+AVFVDLEPTVIDEVR+AVFVDLEPTVIDEVRTGTYR+DVNAAIATIK+DYEEVGVDSVEGEGEEEGEEY+EDMAALEK+EDMAALEKDYEEVGVDSVEGEGEEEGEEY+EIIDLVLDR+FDGALNVDLTEFQTNLVPYPR+FDLMYAK+IHFPLATYAPVISAEK+LDHKFDLMYAK+LIGQIVSSITASLR+LSVDYGKK+NLDIERPTYTNLNR+QIFHPEQLITGK+QLFHPEQLITGKEDAANNYAR+RNLDIERPTYTNLNR+TIGGGDDSFNTFFSETGAGK+VGINYQPPTVVPGGDLAK
288g	sp|A6NNZ2|TBB8L_HUMAN	0.9985	Tubulin beta-8 chain-like protein LOC260334 OS=Homo sapiens PE=1 SV=1	15.8	91	0.130	ALTVAELTQQMFDAK+FPGQLNADLR+FPGQLNADLRK+HGCYLTVAAIFR+IREEYPDR+KLAVNMVPFPR+LAVNMVPFPR+LHFFMPGFAPLTSR+YLTVAAIFR
296b	sp|P13645|K1C10_HUMAN	1.0000	Keratin, type I cytoskeletal 10 OS=Homo sapiens GN=KRT10 PE=1 SV=6	46.2	85	0.581	ADLEMQIESLTEELAYLKK+ALEESNYELEGK+DAEAWFNEK+ELTTEIDNNIEQISSYK+GSLGGGFSSGGFSGGSFSR+IKEWYEK+IRLENEIQTYR+ISSSKGSLGGGFSSGGFSGGSFSR+KDAEAWFNEK+LAADDFR+LASYLDK+LASYLDKVR+LENEIQTYR+LKYENEVALR+NHEEEMKDLR+NVQALEIELQSQLALK+NVSTGDVNVEMNAAPGVDLTQLLNNMR+QSVEADINGLR+QSVEADINGLRR+RVLDELTLTK+SEITELR+SKELTTEIDNNIEQISSYK+SLLEGEGSSGGGGR+SQYEQLAEQNR+SQYEQLAEQNRK+TIDDLKNQILNLTTDNANILLQIDNAR+VLDELTLTK+VTMQNLNDR+YENEVALR
276b	sp|P35908|K22E_HUMAN	1.0000	Keratin, type II cytoskeletal 2 epidermal OS=Homo sapiens GN=KRT2 PE=1 SV=2	68.7	84	0.636	AAFGGSGGRGSSSGGGYSSGSSSYGSGGR+AQYEEIAQR+DVDNAYMIK+FASFIDK+FASFIDKVR+FGGFGGPGGVGGLGGPGGFGPGGYPGGIHEVSVNQSLLQPLNVK+GFSSGSAVVSGGSR+GGGFGGGSSFGGGSGFSGGGFGGGGFGGGR+GGSGGGGSISGGGYGSGGGSGGR+GGSISGGGYGSGGGK+GSSSGGGYSSGSSSYGSGGR+HGGGGGGFGGGGFGSR+KYEDEINKR+LALDVEIATYR+LALDVEIATYRK+LNDLEEALQQAK+LNDLEEALQQAKEDLAR+MSGDLSSNVTVSVTSSTISSNVASK+NKLNDLEEALQQAK+NKLNDLEEALQQAKEDLAR+NLDLDSIIAEVK+NVQDAIADAEQRGEHALK+SIS…
294a	sp|P08238|HS90B_HUMAN	1.0000	Heat shock protein HSP 90-beta OS=Homo sapiens GN=HSP90AB1 PE=1 SV=4	39.6	80	0.479	ADLINNLGTIAK+ALLFIPR+APFDLFENKK+EDQTEYLEER+EGLELPEDEEEK+EGLELPEDEEEKKK+EKYIDQEELNK+ELISNASDALDK+ELISNASDALDKIR+EQVANSAFVER+FYEAFSK+GVVDSEDIPLNLSR+HFSVEGQLEFR+HLEINPDHPIVETLR+HNDDEQYAWESSAGGSFTVR+HSQFIGYPITLYLEK+HSQFIGYPITLYLEKER+IDIIPNPQER+IRYESLTDPSK+IRYESLTDPSKLDSGK+KHLEINPDHPIVETLR+KHSQFIGYPITLYLEK+LGLGIDEDEVAAEEPNAAVPDEIPPLEGDEDASR+NPDDITQEEYGEFYK+RAPFDLFENK+RAPFDLFENKK+SIYYITGESK+SIYYITGESKE…
294b	sp|P07900-2|HS90A_HUMAN sp|P07900|HS90A_HUMAN	1.0000	Isoform of P07900, Isoform 2 of Heat shock protein HSP 90-alpha OS=Homo sapiens GN=HSP90AA1;Heat shock protein HSP 90-alpha OS=Homo sapiens GN=HSP90AA1 PE=1 SV=5	34.6	74	0.435	ADLINNLGTIAK+AILFVPR+DQVANSAFVER+EDQTEYLEER+EGLELPEDEEEK+EGLELPEDEEEKKK+EKYIDQEELNK+ELHINLIPNK+ELHINLIPNKQDR+ELISNSSDALDK+ELISNSSDALDKIR+FYEQFSK+GVVDSEDIPLNLSR+HFSVEGQLEFR+HIYYITGETK+HIYYITGETKDQVANSAFVER+HLEINPDHSIIETLR+HNDDEQYAWESSAGGSFTVR+HSQFIGYPITLFVEK+HSQFIGYPITLFVEKER+IRYESLTDPSK+IRYESLTDPSKLDSGK+KHLEINPDHSIIETLR+NPDDITNEEYGEFYK+RAPFDLFENR+RAPFDLFENRK+SLTNDWEDHLAVK+TLTIVDTGIGMTK+VILHLKEDQT…
276c	sp|P04264|K2C1_HUMAN	1.0000	Keratin, type II cytoskeletal 1 OS=Homo sapiens GN=KRT1 PE=1 SV=6	54.5	74	0.548	AEAESLYQSK+AQYEDIAQK+DYQELMNTK+FASFIDK+FASFIDKVR+FLEQQNQVLQTKWELLQQVDTSTR+GGGGGGYGSGGSSYGSGGGSYGSGGGGGGGR+GSYGSGGSSYGSGGGSYGSGGGGGGHGSYGSGSSSGGYR+KYEDEINKR+LALDIEIATYR+LDSELKNMQDMVEDYR+LLEGEESR+LLRDYQELMNTK+LNDLEDALQQAKEDLAR+LRSEIDNVKK+MSGECAPNVSVSVSTSHTTISGGGSR+NKLNDLEDALQQAK+NKLNDLEDALQQAKEDLAR+NKYEDEINKR+NMQDMVEDYR+NSKIEISELNR+QISNLQQSISDAEQRGENALK+QISNLQQSISDAEQRGENALKDAK+SGGGFSSGSAGIINYQR+SI…
539a	sp|P68104|EF1A1_HUMAN	1.0000	Elongation factor 1-alpha 1 OS=Homo sapiens GN=EEF1A1 PE=1 SV=1	39.4	70	0.580	EHALLAYTLGVK+EVSTYIK+EVSTYIKK+IGGIGTVPVGR+IGYNPDTVAFVPISGWNGDNMLEPSANMPWFK+LPLQDVYK+QLIVGVNK+QTVAVGVIK+STTTGHLIYK+SVEMHHEALSEALPGDNVGFNVK+THINIVVIGHVDSGK+VETGVLKPGMVVTFAPVNVTTEVK+YEEIVKEVSTYIK+YYVTIIDAPGHR+YYVTIIDAPGHRDFIK
313a	sp|P11021|GRP78_HUMAN	1.0000	78 kDa glucose-regulated protein OS=Homo sapiens GN=HSPA5 PE=1 SV=2	51.7	70	0.592	AKFEELNMDLFR+DAGTIAGLNVMR+DNHLLGTFDLTGIPPAPR+ELEEIVQPIISK+FEELNMDLFR+IDTRNELESYAYSLK+IEIESFYEGEDFSETLTR+IEWLESHQDADIEDFK+IEWLESHQDADIEDFKAK+IINEPTAAAIAYGLDK+IINEPTAAAIAYGLDKR+ITITNDQNR+ITPSYVAFTPEGER+KKELEEIVQPIISK+KSDIDEIVLVGGSTR+KSQIFSTASDNQPTVTIK+KTKPYIQVDIGGGQTK+LTPEEIER+LYGSAGPPPTGEEDTAEKDEL+MKETAEAYLGK+MVNDAEKFAEEDKK+NELESYAYSLK+NQLTSNPENTVFDAK+NQLTSNPENTVFDAKR+SDIDEIVLVGGSTR+SQIFSTASDNQPTV…
270a	sp|P05023-4|AT1A1_HUMAN sp|P05023|AT1A1_HUMAN	1.0000	Isoform of P05023, Isoform 4 of Sodium/potassium-transporting ATPase subunit alpha-1 OS=Homo sapiens GN=ATP1A1;Sodium/potassium-transporting ATPase subunit alpha-1 OS=Homo sapiens GN=ATP1A1 PE=1 SV=1	36.6	70	0.573	ADIGVAMGIAGSDVSK+AVAGDASESALLK+AVFQANQENLPILK+AVFQANQENLPILKR+DGPNALTPPPTTPEWIK+DKYEPAAVSEQGDKK+DMTSEQLDDILK+EVSMDDHKLSLDELHR+GIVVYTGDR+GVGIISEGNETVEDIAAR+IVEIPFNSTNK+KADIGVAMGIAGSDVSK+LIFDNLK+LIFDNLKK+LNIPVSQVNPR+MSINAEEVVVGDLVEVK+MTVAHMWFDNQIHEADTTENQSGVSFDK+NMVPQQALVIR+NPNTSEPQHLLVMK+NSVFQQGMK+QAADMILLDDNFASIVTGVEEGR+QGAIVAVTGDGVNDSPALK+QGAIVAVTGDGVNDSPALKK+RAVAGDASESALLK+SPDFTNENPLETR+TSATWLA…
243a	sp|O94905|ERLN2_HUMAN	1.0000	Erlin-2 OS=Homo sapiens GN=ERLIN2 PE=1 SV=1	53.4	70	0.572	DIPNMFMDSAGSVSK+GGALLTSTSGPGFHLMLPFITSYK+IEEGHIGVYYR+IEVVNFLVPNAVYDIVK+ISEIEDAAFLAR+KISEIEDAAFLAR+LALQQDLTSMAPGLVIQAVR+LKLTPEYLQLMK+LSFGLEDEPLETATK+LSFGLEDEPLETATKEN+LTPEYLQLMK+NYELMESEK+QFEGLADK+QFEGLADKLSFGLEDEPLETATK+QFEGLADKLSFGLEDEPLETATKEN+SVQTTLQTDEVK+VAQVAEITYGQK+VTKPNIPEAIR
280a	sp|P06733|ENOA_HUMAN	1.0000	Alpha-enolase OS=Homo sapiens GN=ENO1 PE=1 SV=2	61.1	69	0.562	AAVPSGASTGIYEALELR+AAVPSGASTGIYEALELRDNDK+AAVPSGASTGIYEALELRDNDKTR+AGYTDKVVIGMDVAASEFFR+AVEHINKTIAPALVSK+DATNVGDEGGFAPNILENK+DATNVGDEGGFAPNILENKEGLELLK+DYPVVSIEDPFDQDDWGAWQK+FTASAGIQVVGDDLTVTNPK+FTASAGIQVVGDDLTVTNPKR+GNPTVEVDLFTSK+HIADLAGNSEVILPVPAFNVINGGSHAGNK+IDKLMIEMDGTENK+KLNVTEQEKIDK+LAMQEFMILPVGAANFR+LAQANGWGVMVSHR+LMIEMDGTENK+NFRNPLAK+SFIKDYPVVSIEDPFDQDDWGAWQK+SGKYDLDFK+SGKYDLDFKSPDDPSR+TI…
789b	sp|Q5T9A4|ATD3B_HUMAN	1.0000	ATPase family AAA domain-containing protein 3B OS=Homo sapiens GN=ATAD3B PE=1 SV=1	34.1	68	0.329	DKWSNFDPTGLER+EALNLAQMQEQTLQLEQQSK+EIAQLAVSWQATAYASK+EYEAAVEQLK+EYEAAVEQLKSEQIR+GEGAGPPPPLPPAQPGAEGGGDR+HILLYGPPGTGK+ITVLEALR+KLALHSGMDYAIMTGGDVAPMGR+LALHSGMDYAIMTGGDVAPMGR+LAQFDYGR+LAQFDYGRK+LFDWANTSR+LKEYEAAVEQLK+LKEYEAAVEQLKSEQIR+LLSRPQDVLEGVVLSPSLEAR+QQQLLNEENLR+QQQLLNEENLRK+QRYEDQLK+QRYEDQLKQQQLLNEENLR+QTVLESIR+RLLSRPQDVLEGVVLSPSLEAR+TAGTLFGEGFR+VRDIAIATR+WSNFDPTGLER+YEDQLKQQQLLNEENLR
497a	sp|P60709|ACTB_HUMAN sp|P63261|ACTG_HUMAN	1.0000	Actin, cytoplasmic 1 OS=Homo sapiens GN=ACTB PE=1 SV=1;Actin, cytoplasmic 2 OS=Homo sapiens GN=ACTG1 PE=1 SV=1	52.3	66	0.427	AGFAGDDAPR+AVFPSIVGRPR+DLTDYLMK+DLYANTVLSGGTTMYPGIADR+DSYVGDEAQSK+EITALAPSTMK+GYSFTTTAER+HQGVMVGMGQK+HQGVMVGMGQKDSYVGDEAQSKR+IIAPPER+IWHHTFYNELR+KDLYANTVLSGGTTMYPGIADR+LDLAGRDLTDYLMK+QEYDESGPSIVHR+SYELPDGQVITIGNER+TTGIVMDSGDGVTHTVPIYEGYALPHAILR+VAPEEHPVLLTEAPLNPK
545a	sp|P78527|PRKDC_HUMAN	1.0000	DNA-dependent protein kinase catalytic subunit OS=Homo sapiens GN=PRKDC PE=1 SV=3	16.3	64	0.541	AALSALESFLK+AQEPESGLSEETQVK+ATQMPEGGQGAPPMYQLYK+AYVPALQMAFK+DLLLNTMSQEEK+DQNILLGTTYR+FYGELALK+GIFTSEIGTK+HSSLITPLQAVAQR+ILELSGSSSEDSEK+ILELSGSSSEDSEKVIAGLYQR+IMEFTTTLLNTSPEGWK+IPALDLLIK+KEEENASVIDSAELQAYPALVVEK+KGGSWIQEINVAEK+LATTILQHWK+LGASLAFNNIYR+LGNPIVPLNIR+LLEEALLR+LLLQGEADQSLLTFIDK+LLNFLMK+LLQIIER+LLQIIERYPEETLSLMTK+LNESTFDTQITK+LNESTFDTQITKK+LQETLSAADR+LSDFNDITNMLLLK+LSFAVPFR+LVINTEEVFRPYA…
419a	sp|P38646|GRP75_HUMAN	1.0000	Stress-70 protein, mitochondrial OS=Homo sapiens GN=HSPA9 PE=1 SV=2	44.6	59	0.511	AQFEGIVTDLIR+ASNGDAWVEAHGK+DAGQISGLNVLR+EMAGDNKLLGQFTLIGIPPAPR+EQQIVIQSSGGLSK+EQQIVIQSSGGLSKDDIENMVK+ETGVDLTKDNMALQR+LFEMAYK+LLGQFTLIGIPPAPR+LYSPSQIGAFVLMK+MKETAENYLGHTAK+NAVITVPAYFNDSQR+QAASSLQQASLK+QAVTNPNNTFYATK+QAVTNPNNTFYATKR+RYDDPEVQK+SDIGEVILVGGMTR+SQVFSTAADGQTQVEIK+STNGDTFLGGEDFDQALLR+TTPSVVAFTADGER+VEAVNMAEGIIHDTETK+VINEPTAAALAYGLDK+VINEPTAAALAYGLDKSEDK+VLENAEGAR+VQQTVQDLFGR
819a	sp|Q9ULH0-4|KDIS_HUMAN sp|Q9ULH0|KDIS_HUMAN	1.0000	Isoform of Q9ULH0, Isoform 4 of Kinase D-interacting substrate of 220 kDa OS=Homo sapiens GN=KIDINS220;Kinase D-interacting substrate of 220 kDa OS=Homo sapiens GN=KIDINS220 PE=1 SV=3	34.6	57	0.467	AINQNLNSVLR+AKEYLSDALLDKK+ANQISFNWDR+ANQNFDEMEGIR+DVEPLLEIDGDIR+EFGFLATR+EGHVHIVEELLK+EMNMNFGDWHLFR+EQISIGGLAYPPLPLHEGPPR+ETSQVILRPSSSPNPTTIQNENLK+EYIAQMSQLEGGPGSTTISGR+FLFTDYNR+FLSESSSGPAPHGEPAR+FLSESSSGPAPHGEPARR+GIPHSLSGLQDPIIAR+GPFIAIFASDPHIIIK+HSNLSWQSQTR+KGDTPLHIAIR+KLAELLLR+LAELIIR+LASWINLTEQWPYR+LLNIVSVTGR+LLVTEDWFSDISPQTMR+LMFVNPPELPEQTTK+LPSDEDESGTEESDNTPLLKDDKDR+LSKDPPELHAAASSESTGFGEER…
529a	sp|P62829|RL23_HUMAN	1.0000	60S ribosomal protein L23 OS=Homo sapiens GN=RPL23 PE=1 SV=1	43.6	55	0.450	DGVFLYFEDNAGVIVNNK+DGVFLYFEDNAGVIVNNKGEMK+GSAITGPVAK+KDGVFLYFEDNAGVIVNNK+KDGVFLYFEDNAGVIVNNKGEMK+LNRLPAAGVGDMVMATVK+LNRLPAAGVGDMVMATVKK+LPAAGVGDMVMATVK+LPAAGVGDMVMATVKK+NLYIISVK+RKDGVFLYFEDNAGVIVNNK
296d	sp|P02533|K1C14_HUMAN	1.0000	Keratin, type I cytoskeletal 14 OS=Homo sapiens GN=KRT14 PE=1 SV=4	43.0	55	0.262	ALEEANADLEVK+APSTYGGGLSVSSSR+ASLENSLEETK+EVATNSELVQSGK+GQVGGDVNVEMDAAPGVDLSR+ILTATVDNANVLLQIDNAR+LAADDFR+LASYLDK+LASYLDKVR+LEQEIATYR+LLEGEDAHLSSSQFSSGSQSSR+MSVEADINGLR+MSVEADINGLRR+RLLEGEDAHLSSSQFSSGSQSSR+TEELNREVATNSELVQSGK+TKYETELNLR+TMQNLEIELQSQLSMK+TRLEQEIATYR+VLDELTLAR+VTMQNLNDR
697b	sp|Q9Y487|VPP2_HUMAN	1.0000	V-type proton ATPase 116 kDa subunit a isoform 2 OS=Homo sapiens GN=ATP6V0A2 PE=1 SV=2	27.1	54	0.441	ADIPLPEGEASPPAPPLK+DLNQNVSSFQR+ESGATIPSFMNIIPTK+FTEGFQNIVDAYGVGSYR+FVPFSFSLLSSK+FYVGAGTK+GPYPLGIDPIWNLATNR+HNSILQLDPSIPGVFR+ILVYLVQEINR+IQDLYTVLHK+KFVGEVK+LGFVSGLINQGK+LHWVEFQNK+LNQSQEIMR+LTFLNSFK+NLLELIEYTHMLR+QVLEMQEQLQK+QVLEMQEQLQKLEVELR+REIQEGLNTR+SGYTLIR+TNKFTEGFQNIVDAYGVGSYR
245a	sp|O95071-2|UBR5_HUMAN sp|O95071|UBR5_HUMAN	1.0000	Isoform of O95071, Isoform 2 of E3 ubiquitin-protein ligase UBR5 OS=Homo sapiens GN=UBR5;E3 ubiquitin-protein ligase UBR5 OS=Homo sapiens GN=UBR5 PE=1 SV=2	20.8	47	0.387	AASTAPSSTSTPAASSAGLIYIDPSNLR+AMNQQTTLDTPQLER+ARVDEAMELIIAHGR+ATFLGLTNEK+AYPAAITILETAQK+AYSIVIR+EGEEQPVLPEETESSKPGPSAHDLAAQLK+ENGADSILDLGLVDSSEK+EVVFVEDVK+FAQLALER+GDFLNYALSLMR+IDELQVVK+IGHLLPEEQVYLNQQSGTIR+IVLLSANSIR+KEDLFGRPSQGLYSSSASSGK+LLTATNLVTLPNSR+LSLELFGR+LTYQDAVNLQNYVEEK+LYVPLYSSK+NNFIPQPIGK+NSLEDLTAEDFR+NTPVQSPVSLGEDLQWWPDKDGTK+NVAIFTAGQESPIILR+RSGTISTSAAAAAAALEASNASSYLTSASSLAR+SFYTAIAQA…
751a	sp|Q9BUJ2-2|HNRL1_HUMAN sp|Q9BUJ2|HNRL1_HUMAN	1.0000	Isoform of Q9BUJ2, Isoform 2 of Heterogeneous nuclear ribonucleoprotein U-like protein 1 OS=Homo sapiens GN=HNRNPUL1;Heterogeneous nuclear ribonucleoprotein U-like protein 1 OS=Homo sapiens GN=HNRNPUL1 PE=1 SV=2	26.7	46	0.373	APQQQPPPQQPPPPQPPPQQPPPPPSYSPAR+EALGGQALYPHVLVK+HLPSTEPDPHVVR+KMRPFEGFQR+LIQIAAR+LKVNELREELQR+MRPFEGFQR+NYILDQTNVYGSAQR+QGAPTSFLPPEASQLKPDR+QNQFYDTQVIK+QNQFYDTQVIKQENESGYER+RNYILDQTNVYGSAQR+RPLEMEQQQAYRPEMK+RTDEEGKDVPDHAVLEMK+SSGYPLTIEGFAYLWSGAR+TDEEGKDVPDHAVLEMK+WMGIAFR+YNILGTNAIMDK
312a	sp|P10809|CH60_HUMAN	1.0000	60 kDa heat shock protein, mitochondrial OS=Homo sapiens GN=HSPD1 PE=1 SV=2	47.6	44	0.364	ALMLQGVDLLADAVAVTMGPK+GVMLAVDAVIAELKK+GYISPYFINTSK+IGIEIIK+IMQSSSEVGYDAMAGDFVNMVEK+IPAMTIAK+ISSIQSIVPALEIANAHR+KISSIQSIVPALEIANAHR+LSDGVAVLK+LVQDVANNTNEEAGDGTTTATVLAR+NAGVEGSLIVEK+QSKPVTTPEEIAQVATISANGDKEIGNIISDAMK+RIQEIIEQLDVTTSEYEKEK+TLKIPAMTIAK+TLNDELEIIEGMK+TLNDELEIIEGMKFDR+TVIIEQSWGSPK+VGEVIVTKDDAMLLK+VGGTSDVEVNEK+VGGTSDVEVNEKK+VGLQVVAVK
811a	sp|Q9UJV9|DDX41_HUMAN tr|J3KNN5|J3KNN5_HUMAN	1.0000	Probable ATP-dependent RNA helicase DDX41 OS=Homo sapiens GN=DDX41 PE=1 SV=2;Isoform of Q9UJV9, Probable ATP-dependent RNA helicase DDX41 (Fragment) OS=Homo sapiens GN=DDX41 PE=1 SV=1	40.7	42	0.348	AGAASLDVIQEVEYVK+AGAASLDVIQEVEYVKEEAK+ARTDEVPAGGSRSEAEDEDDEDYVPYVPLR+DMIGIAFTGSGK+DVLVATDVASK+DYLAHSSMDF+EGKKDVLVATDVASK+FPAAILR+GIHHPTPIQIQGIPTILSGR+GVEAVAIHGGKDQEER+HGVHMMVATPGR+ILESVAEGR+KADVDAIHEYLLLK+KDVLVATDVASK+KDYLAHSSMDF+LLQEDSSPLLR+LMDLLQK+MIDMGFEGDIR+QTLLFSATMPK+SALVKPVTINVGR+SEAEDEDDEDYVPYVPLR+TDEVPAGGSRSEAEDEDDEDYVPYVPLR+TIFSYFK+TPPPVLIFAEK+TSWTPPR+YLALDEADR
276d	sp|P13647|K2C5_HUMAN	1.0000	Keratin, type II cytoskeletal 5 OS=Homo sapiens GN=KRT5 PE=1 SV=3	42.9	39	0.223	DVDAAYMNKVELEAK+FASFIDK+FASFIDKVR+GLGVGFGSGGGSSSSVK+GRLDSELR+ISISTSGGSFR+KYEDEINKR+LAELEEALQK+LALDVEIATYR+LALDVEIATYRK+LRAEIDNVKK+MFFDAELSQMQTHVSDTSVVLSMDNNR+NKLAELEEALQK+NKYEDEINKR+NLDLDSIIAEVK+NMQDLVEDFK+QLDSIVGER+QNLEPLFEQYINNLR+QNLEPLFEQYINNLRR+SFSTASAITPSVSR+SRTEAESWYQTK+TEAESWYQTK+TLNNKFASFIDKVR+TTAENEFVMLK+TTAENEFVMLKK+VDALMDEINFMK+WTLLQEQGTK+YEELQQTAGR
182	sp|TRYP_PIG|	1.0000	sp TRYP_PIG	25.1	38	0.314	IITHPNFNGNTLDNDIMLIK+LGEHNIDVLEGNEQFINAAK+LSSPATLNSR+VATVSLPR
296c	sp|P35527|K1C9_HUMAN	1.0000	Keratin, type I cytoskeletal 9 OS=Homo sapiens GN=KRT9 PE=1 SV=3	54.6	37	0.275	DIENQYETQITQIEHEVSSSGQEVQSSAK+EIETYHNLLEGGQEDFESSGAGK+FSSSSGYGGGSSR+GGGGSFGYSYGGGSGGGFSASSLGGGFGGGSR+GGSGGSHGGGSGFGGESGGSYGGGEEASGSGGGYGGGSGK+GGSGGSYGGGGSGGGYGGGSGSR+HGVQELEIELQSQLSK+HGVQELEIELQSQLSKK+IKFEMEQNLR+KDIENQYETQITQIEHEVSSSGQEVQSSAK+LASYLDK+LASYLDKVQALEEANNDLENK+MTLDDFR+NHKEEMSQLTGQNSGDVNVEINVAPGK+NYSPYYNTIDDLKDQIVDLTVGNNK+QGVDADINGLR+QVLDNLTMEK+SDLEMQYETLQEELMALKK+STMQELNSR+TLNDMRQEYEQ…
278a	sp|P06576|ATPB_HUMAN	1.0000	ATP synthase subunit beta, mitochondrial OS=Homo sapiens GN=ATP5B PE=1 SV=3	53.1	37	0.300	AHGGYSVFAGVGER+AIAELGIYPAVDPLDSTSR+EGNDLYHEMIESGVINLK+FLSQPFQVAEVFTGHMGK+FTQAGSEVSALLGR+IMDPNIVGSEHYDVAR+IMNVIGEPIDER+IMNVIGEPIDERGPIK+IPSAVGYQPTLATDMGTMQER+KGSITSVQAIYVPADDLTDPAPATTFAHLDATTVLSR+LVLEVAQHLGESTVR+LVPLKETIK+TIAMDGTEGLVR+TREGNDLYHEMIESGVINLK+TVLIMELINNVAK+VALTGLTVAEYFR+VALVYGQMNEPPGAR+VLDSGAPIKIPVGPETLGR+VVDLLAPYAK
497b	sp|P68032|ACTC_HUMAN sp|P68133|ACTS_HUMAN	1.0000	Actin, alpha cardiac muscle 1 OS=Homo sapiens GN=ACTC1 PE=1 SV=1;Actin, alpha skeletal muscle OS=Homo sapiens GN=ACTA1 PE=1 SV=1	31.6	36	0.161	AGFAGDDAPR+AVFPSIVGRPR+DLTDYLMK+DSYVGDEAQSK+EITALAPSTMK+HQGVMVGMGQK+HQGVMVGMGQKDSYVGDEAQSKR+IIAPPER+IWHHTFYNELR+LDLAGRDLTDYLMK+SYELPDGQVITIGNER+YPIEHGIITNWDDMEK
393a	sp|P31689|DNJA1_HUMAN	1.0000	DnaJ homolog subfamily A member 1 OS=Homo sapiens GN=DNAJA1 PE=1 SV=2	45.1	35	0.301	DHAVFTR+ELYDKGGEQAIK+ETTYYDVLGVKPNATQEELK+ETTYYDVLGVKPNATQEELKK+EVEETDEMDQVELVDFDPNQER+FKQISQAYEVLSDAK+HYNGEAYEDDEHHPR+ILEVHIDK+ITFHGEGDQEPGLEPGDIIIVLDQK+KEVEETDEMDQVELVDFDPNQER+KILEVHIDK+NVVHQLSVTLEDLYNGATR+QISQAYEVLSDAK+QISQAYEVLSDAKK+TIVITSHPGQIVK+VNFPENGFLSPDK+VNFPENGFLSPDKLSLLEK
769a	sp|Q9H6S0|YTDC2_HUMAN	1.0000	Probable ATP-dependent RNA helicase YTHDC2 OS=Homo sapiens GN=YTHDC2 PE=1 SV=2	27.4	34	0.294	AALVAGMYPNLVHVDRENLVLTGPK+AFWESSIVYLVFSVQGSGHFQGFSRMSSEIGR+ALPTDWLIYDEMTR+APEPPPALIVR+ASNGWMALDWAK+DVNTNSENWAVVK+EMFLEDILR+ENLVLTGPK+FHPASVLSQPQYK+FQNMLEFQTPELLR+FSDFLLTK+FTAGAFSDHMALLR+GESEFDSFR+GFASQVEQLISMGANVHSK+GGGDIRDVNTNSENWAVVK+GIWSTTPSNER+GNVFAVEAENR+IAVNIALER+IGQTIGYQIR+LASNALQEPSSFR+LNNGIPQIPVKR+LSQSLGLVSK+QQTTLTEWYSAQENSFKPESQR+QSLPVFEK+SFDALNFVTMLK+SQDWGSAGLGGVFK+TLMAGDSTLSTVTHVIVDEV…
708b	sp|Q96EY1|DNJA3_HUMAN	1.0000	DnaJ homolog subfamily A member 3, mitochondrial OS=Homo sapiens GN=DNAJA3 PE=1 SV=2	27.7	34	0.155	AQGLYETINVTIPPGTQTDQK+EAGEDEEGFLSK+EIFITFR+EKFSQLAEAYEVLSDEVK+FSQLAEAYEVLSDEVK+FSQLAEAYEVLSDEVKR+GGPTVDPEELFR+INSYGYGDHYIHIK+KAYYQLAK+KQYDAYGSAGFDPGASGSQHSYWK+QYDAYGSAGFDPGASGSQHSYWK+VMIPVPAGVEDGQTVR
708a	sp|Q96EY1-2|DNJA3_HUMAN	1.0000	Isoform of Q96EY1, Isoform 2 of DnaJ homolog subfamily A member 3, mitochondrial OS=Homo sapiens GN=DNAJA3	33.1	34	0.147	AQGLYETINVTIPPGTQTDQK+EIFITFR+EKFSQLAEAYEVLSDEVK+FSQLAEAYEVLSDEVK+FSQLAEAYEVLSDEVKR+GGPTVDPEELFR+INSYGYGDHYIHIK+KAYYQLAK+KQYDAYGSAGFDPGASGSQHSYWK+QQSLILSYAEDETDVEGTVNGVTLTSSGK+QYDAYGSAGFDPGASGSQHSYWK+VMIPVPAGVEDGQTVR
369a	sp|P25705|ATPA_HUMAN	1.0000	ATP synthase subunit alpha, mitochondrial OS=Homo sapiens GN=ATP5A1 PE=1 SV=1	42.9	34	0.288	EAYPGDVFYLHSR+ELIIGDR+GIRPAINVGLSVSR+GMSLNLEPDNVGVVVFGNDK+GYLDKLEPSK+HALIIYDDLSK+ILGADTSVDLEETGR+ISVREPMQTGIK+LELAQYR+LKEIVTNFLAGFEA+NVQAEEMVEFSSGLK+QGQYSPMAIEEQVAVIYAGVR+RTGAIVDVPVGEELLGR+STVAQLVK+TGAIVDVPVGEELLGR+TGTAEMSSILEER+TSIAIDTIINQK+VLSIGDGIAR+VVDALGNAIDGK+VVDALGNAIDGKGPIGSK
276e	sp|P08670|VIME_HUMAN	1.0000	Vimentin OS=Homo sapiens GN=VIM PE=1 SV=4	44.8	34	0.271	EEAENTLQSFR+EMEENFAVEAANYQDTIGR+ETNLDSLPLVDTHSK+ETNLDSLPLVDTHSKR+FADLSEAANR+ILLAELEQLK+ILLAELEQLKGQGK+ISLPLPNFSSLNLR+KVESLQEEIAFLK+KVESLQEEIAFLKK+LGDLYEEEMR+LLEGEESR+LLQDSVDFSLADAINTEFK+LQDEIQNMKEEMAR+LQEEMLQREEAENTLQSFR+MALDIEIATYR+SLYASSPGGVYATR+TNEKVELQELNDR+VEVERDNLAEDIMR
317b	sp|P05141|ADT2_HUMAN	1.0000	ADP/ATP translocase 2 OS=Homo sapiens GN=SLC25A5 PE=1 SV=7	34.6	33	0.143	AAYFGIYDTAK+DFLAGGVAAAISK+EQGVLSFWR+GAWSNVLR+GMGGAFVLVLYDEIK+GMGGAFVLVLYDEIKK+GMLPDPK+IPKEQGVLSFWR+LLLQVQHASK+QIFLGGVDK+QIFLGGVDKR+YFPTQALNFAFK+YFPTQALNFAFKDK+YFPTQALNFAFKDKYK
317a	sp|P12236|ADT3_HUMAN	1.0000	ADP/ATP translocase 3 OS=Homo sapiens GN=SLC25A6 PE=1 SV=4	30.9	33	0.137	AAYFGVYDTAK+DFLAGGIAAAISK+EQGVLSFWR+GAWSNVLR+GMGGAFVLVLYDEIK+GMGGAFVLVLYDEIKK+GMLPDPK+IPKEQGVLSFWR+LLLQVQHASK+QIFLGGVDK+QIFLGGVDKHTQFWR+YFPTQALNFAFK+YFPTQALNFAFKDK+YFPTQALNFAFKDKYK
351a	sp|P21333-2|FLNA_HUMAN sp|P21333|FLNA_HUMAN tr|Q5HY54|Q5HY54_HUMAN tr|Q60FE5|Q60FE5_HUMAN	1.0000	Isoform of P21333, Isoform 2 of Filamin-A OS=Homo sapiens GN=FLNA;Filamin-A OS=Homo sapiens GN=FLNA PE=1 SV=4;Isoform of P21333, Filamin-A OS=Homo sapiens GN=FLNA PE=1 SV=1;Isoform of P21333, Filamin A OS=Homo sapiens GN=FLNA PE=1 SV=1	15.6	32	0.252	AEAGVPAEFSIWTR+AFGPGLQGGSAGSPAR+ANLPQSFQVDTSK+ASGPGLNTTGVPASLPVEFTIDAK+AWGPGLEGGVVGK+EAGAGGLAIAVEGPSK+EGPYSISVLYGDEEVPR+FNEEHIPDSPFVVPVASPSGDAR+GAGTGGLGLAVEGPSEAK+GLVEPVDVVDNADGTQTVNYVPSR+LIALLEVLSQK+LPQLPITNFSR+LSPFMADIR+LVSNHSLHETSSVFVDSLTK+LYSVSYLLK+NGQHVASSPIPVVISQSEIGDASR+TGVAVNKPAEFTVDAK+TGVELGKPTHFTVNAK+VANPSGNLTETYVQDR+VAQPTITDNKDGTVTVR+VEPGLGADNSVVR+VTAQGPGLEPSGNIANK+YGGPYHIGGSPFK+YNEQHV…
305a	sp|P0CG47|UBB_HUMAN sp|P0CG48|UBC_HUMAN sp|P62979|RS27A_HUMAN sp|P62987|RL40_HUMAN tr|B4DV12|B4DV12_HUMAN tr|F5GXK7|F5GXK7_HUMAN tr|F5GYU3|F5GYU3_HUMAN tr|F5H265|F5H265_HUMAN tr|F5H2Z3|F5H2Z3_HUMAN tr|F5H388|F5H388_HUMAN tr|F5H6Q2|F5H6Q2_HUMAN tr|F5H747|F5H747_HUMAN tr|J3QKN0|J3QKN0_HUMAN tr|J3QS39|J3QS39_HUMAN tr|J3QTR3|J3QTR3_HUMAN tr|Q5PY61|Q5PY61_HUMAN tr|Q96C32|Q96C32_HUMAN	1.0000	Polyubiquitin-B OS=Homo sapiens GN=UBB PE=1 SV=1;Polyubiquitin-C OS=Homo sapiens GN=UBC PE=1 SV=3;Ubiquitin-40S ribosomal protein S27a OS=Homo sapiens GN=RPS27A PE=1 SV=2;Ubiquitin-60S ribosomal protein L40 OS=Homo sapiens GN=UBA52 PE=1 SV=2;Isoform of P0CG47, Polyubiquitin-B OS=Homo sapiens GN=UBB PE=1 SV=1;Isoform of P0CG48, Polyubiquitin-C (Fragment) OS=Homo sapiens GN=UBC PE=1 SV=2;Isoform of…	72.3	32	0.266	ESTLHLVLR+IQDKEGIPPDQQR+QLEDGRTLSDYNIQK+TITLEVEPSDTIENVK+TITLEVEPSDTIENVKAK+TLSDYNIQK+TLSDYNIQKESTLHLVLR
326a	sp|P14618|KPYM_HUMAN	1.0000	Pyruvate kinase PKM OS=Homo sapiens GN=PKM PE=1 SV=4	33.1	31	0.213	DPVQEAWAEDVDLR+EAEAAIYHLQLFEELRR+GADFLVTEVENGGSLGSK+GADFLVTEVENGGSLGSKK+GDLGIEIPAEK+GVNLPGAAVDLPAVSEK+GVNLPGAAVDLPAVSEKDIQDLK+IYVDDGLISLQVK+KGVNLPGAAVDLPAVSEK+KGVNLPGAAVDLPAVSEKDIQDLK+LAPITSDPTEATAVGAVEASFK+LDIDSPPITAR+LNFSHGTHEYHAETIK+QKGADFLVTEVENGGSLGSK+TATESFASDPILYRPVAVALDTK+TATESFASDPILYRPVAVALDTKGPEIR
276f	sp|P02538|K2C6A_HUMAN sp|P48668|K2C6C_HUMAN	1.0000	Keratin, type II cytoskeletal 6A OS=Homo sapiens GN=KRT6A PE=1 SV=3;Keratin, type II cytoskeletal 6C OS=Homo sapiens GN=KRT6C PE=1 SV=3	24.1	31	0.115	AIGGGLSSVGGGSSTIK+AQYEEIAQR+EYQELMNVK+FASFIDK+FASFIDKVR+GRLDSELR+KYEDEINKR+LALDVEIATYR+LALDVEIATYRK+NKYEDEINKR+NLDLDSIIAEVK+QLDSIVGER+QNLEPLFEQYINNLR+QNLEPLFEQYINNLRR+TLNNKFASFIDKVR+WTLLQEQGTK+YEELQVTAGR
696a	sp|Q93008-1|USP9X_HUMAN sp|Q93008|USP9X_HUMAN	1.0000	Isoform of Q93008, Isoform 2 of Probable ubiquitin carboxyl-terminal hydrolase FAF-X OS=Homo sapiens GN=USP9X;Probable ubiquitin carboxyl-terminal hydrolase FAF-X OS=Homo sapiens GN=USP9X PE=1 SV=3	12.3	30	0.250	AIDLLKEIYTNLGPR+ALTLQDLDNIWAAQAGK+AQENYEGSEEVSPPQTK+DDVFGYPQQFEDKPALSK+EIYTNLGPR+ELLAFQTSEK+EYNIGVLR+FNDYFEFPR+FWFAHNVLFNVSNR+GWLVDLINK+HLQVIFGHLAASR+ILTDEAVSGWK+LAQQISDEASR+LEGDNVNPESQLIQQSEQSESETAGSTK+LLLTAIGYGHVR+LQYYVPR+LSVPATFMLVSLDEGPGPPIK+LWGEPVNLR+LYSVVSQLIR+MDTIDQDDELIR+QVDDLEVWSHTNDTIGSVR+SGGLPLVLSMLTR+VISSVSYYTHR+VLGGSFADQK+VVIQSNDDIASR+WVVPVLPK
594a	sp|Q14257-2|RCN2_HUMAN sp|Q14257|RCN2_HUMAN	1.0000	Isoform of Q14257, Isoform 2 of Reticulocalbin-2 OS=Homo sapiens GN=RCN2;Reticulocalbin-2 OS=Homo sapiens GN=RCN2 PE=1 SV=1	45.7	30	0.249	AEELHYPLGER+EALLGVQEDVDEYVK+KLSEEEILENPDLFLTSEATDYGR+LSEEEILENPDLFLTSEATDYGR+NGDGFVSLEEFLGDYR+NSDDTVTWDEYNIQMYDR+QLHDDYFYHDEL+QQFVEYDK+QQFVEYDKNSDDTVTWDEYNIQMYDR+SDYDREALLGVQEDVDEYVK+VIDFDENTALDDAEEESFR+VIDFDENTALDDAEEESFRK+WDPTANEDPEWILVEK
306c	sp|P54652|HSP72_HUMAN	1.0000	Heat shock-related 70 kDa protein 2 OS=Homo sapiens GN=HSPA2 PE=1 SV=1	20.2	30	0.112	ARFEELNADLFR+IINEPTAAAIAYGLDK+IINEPTAAAIAYGLDKK+ITITNDK+ITITNDKGR+LDKGQIQEIVLVGGSTR+LLQDFFNGK+LLQDFFNGKELNK+STAGDTHLGGEDFDNR+TFFPEEISSMVLTK+TTPSYVAFTDTER+TTPSYVAFTDTERLIGDAAK+VEIIANDQGNR
296g	sp|P08779|K1C16_HUMAN	0.9949	Keratin, type I cytoskeletal 16 OS=Homo sapiens GN=KRT16 PE=1 SV=4	18.4	30	0.073	ALEEANADLEVK+ASLENSLEETK+LAADDFR+LASYLDK+LASYLDKVR+LEQEIATYR+TEELNKEVASNSELVQSSR+TRLEQEIATYR+VLDELTLAR+VTMQNLNDR
800a	sp|Q9UBS4|DJB11_HUMAN	1.0000	DnaJ homolog subfamily B member 11 OS=Homo sapiens GN=DNAJB11 PE=1 SV=1	26.0	29	0.253	DGMEYPFIGEGEPHVDGEPGDLR+FQDLGAAYEVLSDSEK+FQDLGAAYEVLSDSEKR+GEGLPNFDNNNIK+KGEGLPNFDNNNIK+KLALQLHPDRNPDDPQAQEK+LALQLHPDRNPDDPQAQEK+TLEVEIEPGVR+TLEVEIEPGVRDGMEYPFIGEGEPHVDGEPGDLR+VYNGLQGY
377a	sp|P27105|STOM_HUMAN	1.0000	Erythrocyte band 7 integral membrane protein OS=Homo sapiens GN=STOM PE=1 SV=3	35.1	29	0.246	EASMVITESPAALQLR+IPVQLQR+LLAQTTLR+LPDSFKDSPSK+NLSQILSDR+TISFDIPPQEILTK+VIAAEGEMNASR+VQNATLAVANITNADSATR+YLQTLTTIAAEK
334a	sp|P16615-2|AT2A2_HUMAN sp|P16615-3|AT2A2_HUMAN sp|P16615-5|AT2A2_HUMAN sp|P16615|AT2A2_HUMAN	1.0000	Isoform of P16615, Isoform 2 of Sarcoplasmic/endoplasmic reticulum calcium ATPase 2 OS=Homo sapiens GN=ATP2A2;Isoform of P16615, Isoform 3 of Sarcoplasmic/endoplasmic reticulum calcium ATPase 2 OS=Homo sapiens GN=ATP2A2;Isoform of P16615, Isoform 5 of Sarcoplasmic/endoplasmic reticulum calcium ATPase 2 OS=Homo sapiens GN=ATP2A2;Sarcoplasmic/endoplasmic reticulum calcium ATPase 2 OS=Homo sapiens G…	26.2	29	0.229	AEIGIAMGSGTAVAK+AKDIVPGDIVEIAVGDKVPADIR+AMGVVVATGVNTEIGK+DIVPGDIVEIAVGDKVPADIR+EFDELNPSAQR+EWGSGSDTLR+GAPEGVIDR+IGIFGQDEDVTSK+IRDEMVATEQER+ISLPVILMDETLK+IVEFLQSFDEITAMTGDGVNDAPALK+KAEIGIAMGSGTAVAK+LDEFGEQLSK+MNVFDTELK+NAENAIEALKEYEPEMGK+NMLFSGTNIAAGK+TASEMVLADDNFSTIVAAVEEGR+TVEEVLGHFGVNESTGLSLEQVK+TVEEVLGHFGVNESTGLSLEQVKK+VDQSILTGESVSVIK
139	sp|Q92616|GCN1_HUMAN	1.0000	eIF-2-alpha kinase activator GCN1 OS=Homo sapiens GN=GCN1 PE=1 SV=6	10.9	29	0.238	ALGTLVSHVTLR+ALQAAIQQLAEAQPEATAK+ALVAVLLSR+GLGILSLK+ILDVASLEVLNEVNRR+KLASQADSTEQVDDTILT+LMDEAVLALR+LMPEIVATASK+LTSADALRPSVVSITGPLIR+LYRPPPVLDALGR+QAGAEALSQAVAR+QGEEVFQSLSK+SIIQSAQQDSIK+SIIQSAQQDSIKK+SLVSGLIR+VDENGPELLPR+VGKGEPGAAPLSAPAFSLVFPFLK+VISESPPDQWEAR+VLAFLSSVAGDALTR+VLPLEALVTDAGEVTEAGK+VLPQLISTITASVQNPALR+VVLPYLVPK
743a	sp|Q9BRK5|CAB45_HUMAN	1.0000	45 kDa calcium-binding protein OS=Homo sapiens GN=SDF4 PE=1 SV=1	49.4	28	0.230	AVDPDGDGHVSWDEYK+AVDPDGDGHVSWDEYKVK+DLDQDGDKQLSVPEFISLPVGTVENQQGQDIDDNWVKDR+DLGGFDEDAEPR+DLGGFDEDAEPRR+GFHQEVFLGK+LEMDGHLNR+LMVIFSK+LNEELKVDEETQEVLENLK+LNEELKVDEETQEVLENLKDR+QMIAVADENQNHHLEPEEVLK+TAEHFQEAMEESK+VANREENEILPPDHLNGVK+YSEFFTGSK
618a	sp|Q16531|DDB1_HUMAN	1.0000	DNA damage-binding protein 1 OS=Homo sapiens GN=DDB1 PE=1 SV=1	25.0	28	0.228	ALVSEWKEPQAK+ALYYLQIHPQELR+DLLFILTAK+EATADDLIKVVEELTR+EMLGGEIIPR+EVKGAVYSMVEFNGKLLASINSTVR+GESKDLLFILTAK+IAVMELFRPK+IEVQDTSGGTTALRPSASTQALSSSVSSSK+IVVFQYSDGK+KTEPATGFIDGDLIESFLDISRPK+KVTLGTQPTVLR+LEIYVVTAEGLRPVK+LLASINSTVR+LVFSNVNLK+MQEVVANLQYDDGSGMK+MQEVVANLQYDDGSGMKR+NGIGIHEHASIDLPGIK+SVLLLAYKPMEGNFEEIAR+TKGDFILVGDLMR+VTLGTQPTVLR+YLAIAPPIIK+YLLGDMEGR
590a	sp|Q14126|DSG2_HUMAN	1.0000	Desmoglein-2 OS=Homo sapiens GN=DSG2 PE=1 SV=2	29.4	28	0.224	ATQFTGATGAIMTTETTK+DMAGAQAAAVALNEEFLR+FLDDLGLK+GFTPIPGTIEMLHPWNNEGAPPEDK+GQIIGNFQAFDEDTGLPAHAR+ILDVNDNIPVVENK+IVAISEDYPR+IVSLEPAYPPVFYLNK+LEDRDNWISVDSVTSEIK+NTTVSGAGVPGPLPDFGLEESGHSNSTITTSSTR+NVIATETSYVTGSTMPPTTVILGPSQPQSLIVTER+VATPLPDPMASR+VIQPHGGGSNPLEGTQHLQDVPYVMVR+VLAPASTLQSSYQIPTENSMTAR+VTQEIVTER+VVPSFLPVDQGGSLVGR+VYAPASTLVDQPYANEGTVVVTER
577a	sp|Q13263-2|TIF1B_HUMAN sp|Q13263|TIF1B_HUMAN	1.0000	Isoform of Q13263, Isoform 2 of Transcription intermediary factor 1-beta OS=Homo sapiens GN=TRIM28;Transcription intermediary factor 1-beta OS=Homo sapiens GN=TRIM28 PE=1 SV=5	23.4	28	0.227	FASWALESDNNTALLLSK+FQWDLNAWTK+GAAAAATGQPGTAPAGTPGAPPLAGMAIVK+IVAERPGTNSTGPAPMAPPR+LDLDLTADSQPPVFK+LSPPYSSPQEFAQDVGR+MIVDPVEPHGEMK+QGSGSSQPMEVQEGYGFGSGDDPYSSAEPHVSGVK+QGSGSSQPMEVQEGYGFGSGDDPYSSAEPHVSGVKR+VFPGSTTEDYNLIVIER
549a	sp|Q00610-2|CLH1_HUMAN sp|Q00610|CLH1_HUMAN tr|A0A087WVQ6|A0A087WVQ6_HUMAN	1.0000	Isoform of Q00610, Isoform 2 of Clathrin heavy chain 1 OS=Homo sapiens GN=CLTC;Clathrin heavy chain 1 OS=Homo sapiens GN=CLTC PE=1 SV=5;Isoform of Q00610, Clathrin heavy chain OS=Homo sapiens GN=CLTC PE=1 SV=1	19.5	28	0.235	ALEHFTDLYDIKR+ESYVETELIFALAK+GQFSTDELVAEVEKR+HDVVFLITK+IAAYLFK+ISGETIFVTAPHEATAGIIGVNR+IVLDNSVFSEHR+IYIDSNNNPER+KFNALFAQGNYSEAAK+LAELEEFINGPNNAHIQQVGDR+LHIIEVGTPPTGNQPFPK+LLLPWLEAR+LLYNNVSNFGR+NLQNLLILTAIK+NNLAGAEELFAR+QLPLVKPYLR+SVNESLNNLFITEEDYQALR+TLQIFNIEMK+TSIDAYDNFDNISLAQR+VANVELYYR+VGYTPDWIFLLR+VSQPIEGHAASFAQFK+WLLLTGISAQQNR+YIEIYVQK
505a	sp|P61421|VA0D1_HUMAN tr|F5GYQ1|F5GYQ1_HUMAN	1.0000	V-type proton ATPase subunit d 1 OS=Homo sapiens GN=ATP6V0D1 PE=1 SV=1;Isoform of P61421, V-type proton ATPase subunit d 1 OS=Homo sapiens GN=ATP6V0D1 PE=1 SV=1	35.6	28	0.229	ADDYEQVK+ADDYEQVKNVADYYPEYK+AFIITINSFGTELSK+AFIITINSFGTELSKEDR+AKIDNYIPIF+AYLESFYK+FFEHEVK+IDNYIPIF+LHLQSTDYGNFLANEASPLTVSVIDDR+LLFEGAGSNPGDK+LLFEGAGSNPGDKTLEDR+LLFEGAGSNPGDKTLEDRFFEHEVK+LYPEGLAQLAR+NVADYYPEYK+SIAELVPK+TLEDRFFEHEVK
263a	sp|P04406|G3P_HUMAN	1.0000	Glyceraldehyde-3-phosphate dehydrogenase OS=Homo sapiens GN=GAPDH PE=1 SV=3	55.2	28	0.238	GALQNIIPASTGAAK+GILGYTEHQVVSSDFNSDTHSSTFDAGAGIALNDHFVK+IKWGDAGAEYVVESTGVFTTMEK+LEKPAKYDDIKK+LISWYDNEFGYSNR+LVINGNPITIFQER+LVINGNPITIFQERDPSK+VGVNGFGR+VIHDNFGIVEGLMTTVHAITATQK+VIISAPSADAPMFVMGVNHEK+VVDLMAHMASKE+WGDAGAEYVVESTGVFTTMEK
248a	sp|O95714|HERC2_HUMAN	1.0000	E3 ubiquitin-protein ligase HERC2 OS=Homo sapiens GN=HERC2 PE=1 SV=2	7.7	28	0.235	AAGPEPQALDEFTSLLIADDTR+AALSFAFAFLR+ADFLSNDDYAVYVR+ALSFTGSALAALVK+DPLGASYLGVPSDADSSAASNK+EQQALAVQSATTTLSALR+FKELGIQPVPLQTITNENPSGPSLGTIPQAR+LEGIDTILK+LFLDEVAK+LGGQVMHDEFGEGTVTR+LGLGISSGTVPIPR+LHEFDEQVAAVR+LLTTEFGQSININR+LPAQVPMEYNHLQEIPIIALR+LSSQPVVVESSHPYTDDTSTSGTVK+QFEYEDPIVR+SAQGTSAPLLPLLQR+SASLDLLLR+SILDSWVWGK+SLNVSSSVNQASR+TGSPLSLNLAEPVWK+VIGELGEDGWIR+VTKPEPAALPGLDTK+VVVDLLK+WGSVTHQSVGVVK
792a	sp|Q9NYU2-2|UGGG1_HUMAN sp|Q9NYU2|UGGG1_HUMAN	1.0000	Isoform of Q9NYU2, Isoform 2 of UDP-glucose:glycoprotein glucosyltransferase 1 OS=Homo sapiens GN=UGGT1;UDP-glucose:glycoprotein glucosyltransferase 1 OS=Homo sapiens GN=UGGT1 PE=1 SV=3	22.4	27	0.217	AITTSLTTK+AIWAALQTQTSNAAK+ANPGAWILR+AVYLGELPHDQDVVEYIMNQPNVVPR+AYNYVAQEVDDYHAFQTLTHIYNK+DYLDLTASNNFFVDDYAR+EGETYFDVVAVVDPVTR+FLFVDADQIVR+FTILDSQGK+GQYQGLSQDPNSLSNLDQDLPNNMIHQVPIK+GYYEQTGVGPLPVVLFNGMPFER+ILASPVELALVVMK+ILETTTFFQR+IVPEWQDYDQEIK+KEPVYLSGYGVELAIK+LGIEGLSLHNVLK+LNIQPSEADYAVDIR+SGYWASHLAGR+TAVSSELRTEVEENQK+VKVEHVVSVLEK+VWQLQDLSFQTAAR+YVLEPEISFTSDNSFAK
380a	sp|P27708|PYR1_HUMAN tr|F8VPD4|F8VPD4_HUMAN	1.0000	CAD protein OS=Homo sapiens GN=CAD PE=1 SV=3;Isoform of P27708, CAD protein OS=Homo sapiens GN=CAD PE=1 SV=1	14.8	27	0.229	AAFALGGLGSGFASNR+ALKEENIQTLLINPNIATVQTSQGLADK+ELSDLESAR+FLSSAAAVSK+GEVAYIDGQVLVPPGYGQDVR+HPQPGAVELAAK+IHRASDPGLPAEEPK+IIAHAQLLEQHR+LALGIPLPELR+LGGAVLSFSEATSSVQK+LGYPVLVR+LLDTIGISQPQWR+MAEIGEHVAPSEAANSLEQAQAAAER+MALLATVLGR+MALLATVLGRF+TLGVDLVALATR+TPHVLVLGSGVYR+VLGTPVETIELTEDR+VLGTSPEAIDSAENR+VLILGSGGLSIGQAGEFDYSGSQAIK+VNEISVEVDSDPR+VYFLPITPHYVTQVIR
335b	sp|P67809|YBOX1_HUMAN tr|A0A087X1S2|A0A087X1S2_HUMAN	1.0000	Nuclease-sensitive element-binding protein 1 OS=Homo sapiens GN=YBX1 PE=1 SV=3;Isoform of P67809, Nuclease-sensitive element-binding protein 1 OS=Homo sapiens GN=YBX1 PE=1 SV=2	28.1	27	0.205	GAEAANVTGPGGVPVQGSK+NDTKEDVFVHQTAIK+NDTKEDVFVHQTAIKK+NGYGFINR+RPQYSNPPVQGEVMEGADNQGAGEQGRPVR+SVGDGETVEFDVVEGEK+SVGDGETVEFDVVEGEKGAEAANVTGPGGVPVQGSK
45	sp|P13639|EF2_HUMAN	1.0000	Elongation factor 2 OS=Homo sapiens GN=EEF2 PE=1 SV=4	19.2	25	0.204	ALLELQLEPEELYQTFQR+ARPFPDGLAEDIDKGEVSAR+AYLPVNESFGFTADLR+EDLYLKPIQR+EGIPALDNFLDKL+FSVSPVVR+GLKEGIPALDNFLDKL+GVQYLNEIKDSVVAGFQWATK+KEDLYLKPIQR+NMSVIAHVDHGK+TGTITTFEHAHNMR+VFDAIMNFK+VFSGLVSTGLK+YEWDVAEAR
344a	sp|P19338|NUCL_HUMAN	1.0000	Nucleolin OS=Homo sapiens GN=NCL PE=1 SV=3	26.3	25	0.196	ALELTGLK+EAMEDGEIDGNKVTLDWAKPK+EVFEDAAEIR+FGYVDFESAEDLEK+GFGFVDFNSEEDAK+GIAYIEFK+GLSEDTTEETLK+GLSEDTTEETLKESFDGSVR+NDLAVVDVR+QKVEGTEPTTAFNLFVGNLNFNK+SISLYYTGEK+TEADAEKTFEEK+TGISDVFAK+TLVLSNLSYSATEETLQEVFEK+VEGTEPTTAFNLFVGNLNFNK+VTQDELKEVFEDAAEIR
296e	sp|P05783|K1C18_HUMAN	1.0000	Keratin, type I cytoskeletal 18 OS=Homo sapiens GN=KRT18 PE=1 SV=2	42.8	25	0.171	AQIFANTVDNAR+AQYDELAR+GGMGSGGLATGIAGGLAGMGGIQNEK+IVLQIDNAR+LAADDFR+LASYLDR+LLEDGEDFNLGDALDSSNSMQTIQK+QAQEYEALLNIK+QSVENDIHGLR+QSVENDIHGLRK+RLLEDGEDFNLGDALDSSNSMQTIQK+SLGSVQAPSYGARPVSSAASVYAGAGGSGSR+TVQSLEIDLDSMR+VKLEAEIATYR+VKYETELAMR
227a	sp|O60884|DNJA2_HUMAN	1.0000	DnaJ homolog subfamily A member 2 OS=Homo sapiens GN=DNAJA2 PE=1 SV=1	31.8	25	0.196	EISFAYEVLSNPEK+EISFAYEVLSNPEKR+EYHPDKNPNAGDKFK+FDVQFPENNWINPDK+GEGMPQYR+ILEVHVDK+ITFTGEADQAPGVEPGDIVLLLQEK+ITFTGEADQAPGVEPGDIVLLLQEKEHEVFQR+LYDILGVPPGASENELKK+RGEDMMHPLK+VSLEDLYNGK
187a	sp|ALBU_BOVIN|	1.0000	sp ALBU_BOVIN	23.4	25	0.213	AEFVEVTK+FKDLGEEHFK+HLVDEPQNLIK+HPYFYAPELLYYANK+KFWGKYLYEIAR+KVPQVSTPTLVEVSR+LGEYGFQNALIVR+LSQKFPK+LVNELTEFAK+LVTDLTK+QTALVELLK+RHPEYAVSVLLR+RHPYFYAPELLYYANK+TVMENFVAFVDK+YLYEIAR
605a	sp|Q15293|RCN1_HUMAN	1.0000	Reticulocalbin-1 OS=Homo sapiens GN=RCN1 PE=1 SV=1	48.9	24	0.203	AADLNGDLTATR+EEFTAFLHPEEFEHMK+EIVVLETLEDIDK+HWILPQDYDHAQAEAR+IDNDGDGFVTTEELK+ISWEEYK+IVDRIDNDGDGFVTTEELK+QATYGYYLGNPAEFHDSSDHHTFK+QATYGYYLGNPAEFHDSSDHHTFKK+TFDQLTPDESKER+VVRPDSELGERPPEDNQSFQYDHEAFLGK+VVRPDSELGERPPEDNQSFQYDHEAFLGKEDSK+YIFDNVAK
185a	sp|A3KMH1-3|VWA8_HUMAN sp|A3KMH1|VWA8_HUMAN	1.0000	Isoform of A3KMH1, Isoform 3 of von Willebrand factor A domain-containing protein 8 OS=Homo sapiens GN=VWA8;von Willebrand factor A domain-containing protein 8 OS=Homo sapiens GN=VWA8 PE=1 SV=2	17.1	24	0.192	DGLIVYEDSPLVK+DLLGQDVFLIGPPGPLR+DTTVQTLTLQPSVK+DVTPPQTSGYIEVTDLQSK+ELTLPEQTFMGYWTIGQAR+FPTEGLSSVVR+GNSLTVLDVLEGR+GPALINIQEYPIER+IGAVSAPIYNAHEK+ILPPGEVPLKDIYPK+LDAGHTVYQVSQAEKDAVPEEVKR+LKEIQMSEYDAATYER+LRETQDPTAQSLAASLSTR+LSQYPNENLHSAVTK+LVAAFGELR+NPELVPQNYISDSLAQSVVQHLR+NVLPVLNNLLENR+RFELQDSGSSLLPK+RLSQYPNENLHSAVTK+SIFPIHPSFR+YGIPIGAKPTSVQLAK+YSGNPLDPPLR
849a	sp|Q9Y5V3-2|MAGD1_HUMAN sp|Q9Y5V3|MAGD1_HUMAN	1.0000	Isoform of Q9Y5V3, Isoform 2 of Melanoma-associated antigen D1 OS=Homo sapiens GN=MAGED1;Melanoma-associated antigen D1 OS=Homo sapiens GN=MAGED1 PE=1 SV=3	30.8	23	0.196	APLAAGTWR+APTADTQTQNVNQAK+ASEAVLWEALR+DVAILQER+EYTDVYPEIIER+GPNAAYDFSQAATTGELAANK+GPNGVYDFSQAHNAK+HPLLGDLR+IPFTFWAR+KINNLNVEENSSGDQR+LLTYEFVK+MATSQADIETDPGISEPDGATAQTSADGSQAQNLESR+RAPLAAGTWR+RVPNSNPPEYEFLWGLR+SAPVPVTTQNPPGAPPNVLWQTPLAWQNPSGWQNQTAR+VGPNATYNFSQSLNANDLANSRPK
317c	sp|P12235|ADT1_HUMAN	1.0000	ADP/ATP translocase 1 OS=Homo sapiens GN=SLC25A4 PE=1 SV=4	27.2	23	0.070	AAYFGVYDTAK+DFLAGGVAAAVSK+GAWSNVLR+GMGGAFVLVLYDEIK+GMGGAFVLVLYDEIKK+GMLPDPK+LLLQVQHASK+YFPTQALNFAFK+YFPTQALNFAFKDK+YFPTQALNFAFKDKYK
234a	sp|O75477|ERLN1_HUMAN	1.0000	Erlin-1 OS=Homo sapiens GN=ERLIN1 PE=1 SV=1	39.6	23	0.231	ADAEYYAAHK+DLNLMAPGLTIQAVR+EALEPSGENVIQNK+ESSLPSKEALEPSGENVIQNK+ESSLPSKEALEPSGENVIQNKESTG+GGALLTSPSGPGYHIMLPFITTFR+HKLTPEYLELK+IEVVNMLAPYAVFDIVR+ISEIEDAAFLAR+LTPEYLELK+LTPEYLELKK+NFELMEAEK+RISEIEDAAFLAR+SVQTTLQTDEVK
808a	sp|Q9UI12-2|VATH_HUMAN sp|Q9UI12|VATH_HUMAN	1.0000	Isoform of Q9UI12, Isoform 2 of V-type proton ATPase subunit H OS=Homo sapiens GN=ATP6V1H;V-type proton ATPase subunit H OS=Homo sapiens GN=ATP6V1H PE=1 SV=1	38.3	22	0.189	ELMEGSDLNYYFNWIK+GAVDAAVPTNIIAAK+IILAAFR+LGESVQDLSSFDEYSSELK+LLEVSDDPQVLAVAAHDVGEYVR+LMVHNWEYLGK+NTAWPYFLPMLNR+QLENLEQQKYDDEDISEDIK+QLENLEQQKYDDEDISEDIKFLLEK+QLQSEQPQTAAAR+VSIFFDYAR+YNALLAVQK+YNIIPVLSDILQESVKEK
357a	sp|P22314-2|UBA1_HUMAN sp|P22314|UBA1_HUMAN	1.0000	Isoform of P22314, Isoform 2 of Ubiquitin-like modifier-activating enzyme 1 OS=Homo sapiens GN=UBA1;Ubiquitin-like modifier-activating enzyme 1 OS=Homo sapiens GN=UBA1 PE=1 SV=3	21.8	22	0.186	AAVATFLQSVQVPEFTPK+AENYDIPSADR+ALPAVQQNNLDEDLIR+ALPAVQQNNLDEDLIRK+ATLPSPDKLPGFK+GNVQVVIPFLTESYSSSQDPPEK+IYDDDFFQNLDGVANALDNVDAR+LAGTQPLEVLEAVQR+LQTSSVLVSGLR+NEEDAAELVALAQAVNAR+NFPNAIEHTLQWAR+QFLFRPWDVTK+QPAENVNQYLTDPK+SLVASLAEPDFVVTDFAK+YDGQVAVFGSDLQEK
272a	sp|P05387|RLA2_HUMAN	1.0000	60S acidic ribosomal protein P2 OS=Homo sapiens GN=RPLP2 PE=1 SV=1	73.9	22	0.195	ILDSVGIEADDDR+ILDSVGIEADDDRLNK+KILDSVGIEADDDRLNK+LASVPAGGAVAVSAAPGSAAPAAGSAPAAAEEK+LASVPAGGAVAVSAAPGSAAPAAGSAPAAAEEKK+LASVPAGGAVAVSAAPGSAAPAAGSAPAAAEEKKDEK+NIEDVIAQGIGK+YVASYLLAALGGNSSPSAK
206a	sp|O14980|XPO1_HUMAN	1.0000	Exportin-1 OS=Homo sapiens GN=XPO1 PE=1 SV=1	19.8	22	0.182	AIIASNIMYIVGQYPR+EFAGEDTSDLFLEER+EPEVLSTMAIIVNK+ETLVYLTHLDYVDTER+FLVTVIK+IYLDMLNVYK+LISGWVSR+LLSEEVFDFSSGQITQVK+MAKPEEVLVVENDQGEVVR+NVDILKDPETVK+QLLDFSQK+QLYLPMLFK+QMLPLNTNIR+SAFPHLQDAQVK+YMLLPNQVWDSIIQQATK+YVVGLIIK+YYGLQILENVIK
812a	sp|Q9UJZ1|STML2_HUMAN	1.0000	Stomatin-like protein 2, mitochondrial OS=Homo sapiens GN=STOML2 PE=1 SV=1	64.0	21	0.172	AEQINQAAGEASAVLAK+APVPGTPDSLSSGSSR+ASYGVEDPEYAVTQLAQTTMR+ATVLESEGTRESAINVAEGKK+DSNTILLPSNPGDVTSMVAQAMGVYGALTK+DVQGTDASLDEELDR+DVQGTDASLDEELDRVK+ESLNASIVDAINQAADCWGIR+ILAAALTQHNGDAAASLTVAEQYVSAFSK+ILEPGLNILIPVLDR+NTVVLFVPQQEAWVVER+QAQILASEAEKAEQINQAAGEASAVLAK+VKESMQMQVEAER
481a	sp|P53621-2|COPA_HUMAN sp|P53621|COPA_HUMAN	1.0000	Isoform of P53621, Isoform 2 of Coatomer subunit alpha OS=Homo sapiens GN=COPA;Coatomer subunit alpha OS=Homo sapiens GN=COPA PE=1 SV=2	20.5	21	0.180	ASNLENSTYDLYTIPK+DADSITLFDVQQK+DVAVMQLR+GFFEGTIASK+GVNWAAFHPTMPLIVSGADDR+ISPLQFR+LLHDQVGVIQFGPYK+LSFLYLITGNLEK+LVGQSIIAYLQK+NLSPGAVESDVR+QELILSNSEDK+QLFLQTYAR+RLLELGPKPEVAQQTR+SILLSVPLLVVDNK+SSGLTAVWVAR+TALNLFFK+TLDLPIYVTR+VLTIDPTEFK+VTTVTEIGKDVIGLR+VWDISGLR+YAVTTGDHGIIR
450a	sp|P49327|FAS_HUMAN	1.0000	Fatty acid synthase OS=Homo sapiens GN=FASN PE=1 SV=3	10.3	20	0.173	AFEVSENGNLVVSGK+DTVTISGPQAPVFEFVEQLRK+EDGLAQQQTQLNLR+FDASFFGVHPK+GTPLISPLIK+GYDYGPHFQGILEASLEGDSGR+HFLLEEDKPEEPTAHAFVSTLTR+LFDHPESPTPNPTEPLFLAQAEVYK+LHLSGIDANPNALFPPVEFPAPR+LPEDPLLSGLLDSPALK+LQVVDQPLPVR+RPTPQDSPIFLPVDDTSFR+SEGVVAVLLTK+SLLVNPEGPTLMR+VLEALLPLK+VVEVLAGHGHLYSR
432a	sp|P42694|HELZ_HUMAN tr|J3QS41|J3QS41_HUMAN	1.0000	Probable helicase with zinc finger domain OS=Homo sapiens GN=HELZ PE=1 SV=2;Isoform of P42694, Probable helicase with zinc finger domain OS=Homo sapiens GN=HELZ PE=1 SV=1	12.4	20	0.170	DIEVASNPAFPQR+IHGSVALETLR+IVLAGDHMQLSPFVYSEFAR+LDDGSIGVVTPYADQVFR+LPPQIFNSPFSLPSEHLAPPPLK+LTSSAEDEVETTYSR+QIAESANSSSPQSSAGGKPAMSYASALR+SLHHTQNDHFQNDGIVQPNPSVLIGNPIR+TFTLAQAVK+TIIDFEPNETTDLEK+TVSSSSLPSLEEYEPR+TYVLNPLAPEFIPR+VNAVYLLPVPK+YQIPLSADQLFTQSVLDK
681a	sp|Q8NFJ5|RAI3_HUMAN	1.0000	Retinoic acid-induced protein 3 OS=Homo sapiens GN=GPRC5A PE=1 SV=2	17.6	19	0.156	AHAWPSPYK+AHAWPSPYKDYEVK+AHAWPSPYKDYEVKK+AYSQEEITQGFEETGDTLYAPYSTHFQLQNQPPQK+TNVNVFSELSAPR
627a	sp|Q3ZCQ8-2|TIM50_HUMAN sp|Q3ZCQ8|TIM50_HUMAN	1.0000	Isoform of Q3ZCQ8, Isoform 2 of Mitochondrial import inner membrane translocase subunit TIM50 OS=Homo sapiens GN=TIMM50;Mitochondrial import inner membrane translocase subunit TIM50 OS=Homo sapiens GN=TIMM50 PE=1 SV=2	27.5	19	0.162	APDQAAEIGSR+AQGPQQQPGSEGPSYAK+IPDEFDNDPILVQQLR+QNLFLGSLTSR+RAPDQAAEIGSR+SNKQNLFLGSLTSR+TIALNGVEDVR+TVLEHYALEDDPLAAFK+VLLDLSAFLK
623a	sp|Q16891-2|MIC60_HUMAN sp|Q16891|MIC60_HUMAN	1.0000	Isoform of Q16891, Isoform 2 of MICOS complex subunit MIC60 OS=Homo sapiens GN=IMMT;MICOS complex subunit MIC60 OS=Homo sapiens GN=IMMT PE=1 SV=1	24.5	19	0.167	AVDEAADALLK+ELDSITPEVLPGWK+EVAGAKPHITAAEGK+LHNMIVDLDNVVK+LRGIEQAVQSHAVAEEEAR+LSEQELQFR+QTASVTLQAIAAQNAAVQAVNAHSNILK+SEFEQNLSEK+TDHPEIGEGKPTPALSEEASSSSIR+TSSAETPTIPLGSAVEAIK+VQEQELKSEFEQNLSEK+VVSQYHELVVQAR
168	sp|Q9HCN8|SDF2L_HUMAN	1.0000	Stromal cell-derived factor 2-like protein 1 OS=Homo sapiens GN=SDF2L1 PE=1 SV=2	41.6	19	0.159	AMEGIFIKPSVEPSAGHDEL+FQHVGTSVFLSVTGEQYGSPIR+GQHEVHGMPSANTHNTWK+LTHVLTGK+YGSGSGQQSVTGVEASDDANSYWR
821a	sp|Q9UNE7|CHIP_HUMAN	1.0000	E3 ubiquitin-protein ligase CHIP OS=Homo sapiens GN=STUB1 PE=1 SV=2	29.7	18	0.134	ALELDGQSVK+IHQESELHSYLSR+ISFELMR+LGAGGGSPEKSPSAQELK+LGAGGGSPEKSPSAQELKEQGNR+LNFGDDIPSALR+RIHQESELHSYLSR+SPLTQEQLIPNLAMK+SPSAQELKEQGNR+VGHFDPVTR
805a	sp|Q9UHD2|TBK1_HUMAN	1.0000	Serine/threonine-protein kinase TBK1 OS=Homo sapiens GN=TBK1 PE=1 SV=1	28.3	18	0.147	EPLNTIGLIYEK+FGSLTMDGGLR+HTMTPIYPSSNTLVEMTLGMK+IASTLLLYQELMR+IISSNQELIYEGR+IITGKPSGAISGVQK+INLEAAELGEISDIHTK+LAYNEEQIHKFDK+LSSSQGTIETSLQDIDSR+LTDFGAAR+TTEENPIFVVSR+VFNNISFLRPVDVQMR+VIGEDGQSVYK+YDLDGDASMAK+YQEYTNELQETLPQK
642a	sp|Q6P2Q9|PRP8_HUMAN	1.0000	Pre-mRNA-processing-splicing factor 8 OS=Homo sapiens GN=PRPF8 PE=1 SV=2	9.0	18	0.137	ALDIPLVK+ALNMAIPGGPK+AQIAGYLYGVSPPDNPQVK+AVFWDIK+EAVVNTQELLDLLVK+GPGNPVPGPLAPLPDYMSEEKLQEK+HGDEIITSTTSNYETQTFSSK+IDLTLLNR+ISLIQIFR+LIVDHNIADYMTAK+LLILALER+QGYNMLNLLIHR+RLTLEDLEDSWDR+TEDPDLPAFYFDPLINPISHR+YLTEHPDPNNENIVGYNNKK
600a	sp|Q15020-4|SART3_HUMAN sp|Q15020|SART3_HUMAN	1.0000	Isoform of Q15020, Isoform 4 of Squamous cell carcinoma antigen recognized by T-cells 3 OS=Homo sapiens GN=SART3;Squamous cell carcinoma antigen recognized by T-cells 3 OS=Homo sapiens GN=SART3 PE=1 SV=1	18.2	18	0.150	AAEKEAALVQQEEEKAEQR+ALQRPSAAAPQAENGPAAAPAVAAPAATEAPK+EAALVQQEEEKAEQR+ELWDSIMTR+GLALWEAYR+GLAYVEYENESQASQAVMK+IQLIFER+RVENSIPAAGETQNVEVAAGPAGK+TEGSLEDWDIAVQK+TQLSLLPR+VENSIPAAGETQNVEVAAGPAGK+YANMWLEYYNLER+YKPYEEALLQAEAPR
599a	sp|Q14974|IMB1_HUMAN	1.0000	Importin subunit beta-1 OS=Homo sapiens GN=KPNB1 PE=1 SV=2	15.4	18	0.149	AAVENLPTFLVELSR+KVQHQDALQISDVVMASLLR+LAATNALLNSLEFTK+LQQVLQMESHIQSTSDR+SNEILTAIIQGMR+SSAYESLMEIVK+TVSPDRLELEAAQK+VAAGLQIK+VAALQNLVK+VLANPGNSQVAR
591a	sp|Q14157-1|UBP2L_HUMAN sp|Q14157-4|UBP2L_HUMAN	1.0000	Isoform of Q14157, Isoform 2 of Ubiquitin-associated protein 2-like OS=Homo sapiens GN=UBAP2L;Isoform of Q14157, Isoform 4 of Ubiquitin-associated protein 2-like OS=Homo sapiens GN=UBAP2L	23.2	18	0.150	DGSLASNPYSGDLTK+FPLDYYSIPFPTPTTPLTGR+IDLAVLLGK+IFTASNVSSVPLPAENVTITAGQ+IFTASNVSSVPLPAENVTITAGQR+LAQMISDHNDADFEEK+NGFSSVQATQLQTTQSVEGATGSAVK+QAFTPSSTMMEVFLQEK+QHGVNVSVNASATPFQQPSGYGSHGYNTGR+RYPSSISSSPQKDLTQAK+SPAVATSTAAPPPPSSPLPSK+TPSTMENDSSNLDPSQAPSLAQPLVFSNSK
482a	sp|P53985|MOT1_HUMAN	1.0000	Monocarboxylate transporter 1 OS=Homo sapiens GN=SLC16A1 PE=1 SV=3	11.6	18	0.137	AAESPDQKDTDGGPKEEESPV+DLHDANTDLIGR+DLHDANTDLIGRHPK+EEETSIDVAGKPNEVTK+ESKEEETSIDVAGKPNEVTK+KDLHDANTDLIGR+KESKEEETSIDVAGKPNEVTK
294c	sp|P14625|ENPL_HUMAN	1.0000	Endoplasmin OS=Homo sapiens GN=HSP90B1 PE=1 SV=1	24.5	18	0.141	EAVEKEFEPLLNWMK+EEASDYLELDTIK+EGSRTDDEVVQREEEAIQLDGLNASQIR+ELISNASDALDK+ELISNASDALDKIR+FQSSHHPTDITSLDQYVER+GVVDSDDLPLNVSR+IADDKYNDTFWK+KYSQFINFPIYVWSSK+LIINSLYK+LISLTDENALSGNEELTVK+NLLHVTDTGVGMTR+NLLHVTDTGVGMTREELVK+SGTSEFLNK+SILFVPTSAPR+TDDEVVQREEEAIQLDGLNASQIR
819b	sp|O15027-5|SC16A_HUMAN	1.0000	Isoform of O15027, Isoform 5 of Protein transport protein Sec16A OS=Homo sapiens GN=SEC16A	13.4	17	0.125	AGSALPGFANSPAGSTSVVLVPPAHGTLVPDGNK+EKPEEESLAAPTWLVHLQQVER+GGIGASENLENPPK+GLANPEPAPEPK+IVNHWASPELR+LAELIIR+LLPSAPQTLPDGPLASPAR+LSGSARPQELVGTFIQQEVGKPEDEASGSFFK+LVLIGSNHSLPFLK+SEPALAPADFVAPLAPLPIPSNLFVPTPVSSVRPQGR+SPDPGIVPQEAPVGNSLSELSEENFDGK+SVHSEHSARSLHSAHSLASRR+TVQAAPPALPGPPGAPVNMYSR+VLSSAASLPGSELPSSRPEGSQGGELSR
778a	sp|Q9NNW5|WDR6_HUMAN tr|A0A087X295|A0A087X295_HUMAN	1.0000	WD repeat-containing protein 6 OS=Homo sapiens GN=WDR6 PE=1 SV=1;Isoform of Q9NNW5, WD repeat-containing protein 6 OS=Homo sapiens GN=WDR6 PE=1 SV=1	20.4	17	0.140	AGAGAPVVGSGSSGGGNAFTGLGPVSTLPSLHGK+AVAVWGIGTPGGPQDPQPGLTAHVVSAGGR+DGAYYQLFVR+DGQLQPVLR+GLLATASEDR+GMNWLAGLR+GSVLLFPSRPGLLK+ILSPSIMVSASIDQR+LFLLQDSGR+LLAGEGPDVLVYSLDFGGHLR+QAWVITGGDDSGIR+VQNLLGHYLIHGFR+VRPEPNGDLDLEAMVAVFGSK+VVPINTPTAAVDQTLFPGK
484a	sp|P54709|AT1B3_HUMAN	1.0000	Sodium/potassium-transporting ATPase subunit beta-3 OS=Homo sapiens GN=ATP1B3 PE=1 SV=1	35.8	17	0.131	DQIPSPGLMVFPKPVTALEYTFSR+IDGSANLK+IIGLKPEGVPR+LFIYNPTTGEFLGR+NEDIPNVAVYPHNGMIDLK+SDPTSYAGYIEDLKK+YFPYYGK+YRDQIPSPGLMVFPKPVTALEYTFSR
452a	sp|P49411|EFTU_HUMAN	1.0000	Elongation factor Tu, mitochondrial OS=Homo sapiens GN=TUFM PE=1 SV=2	32.3	17	0.141	DKPHVNVGTIGHVDHGK+DLEKPFLLPVEAVYSVPGR+EHLLLAR+GLVMVKPGSIKPHQK+GTVVTGTLER+LLDAVDTYIPVPAR+QIGVEHVVVYVNK+TIGTGLVTNTLAMTEEEK+TIGTGLVTNTLAMTEEEKNIK+TTLTAAITK+TVVTGIEMFHK+VEAQVYILSK
395a	sp|P31943|HNRH1_HUMAN tr|G8JLB6|G8JLB6_HUMAN	1.0000	Heterogeneous nuclear ribonucleoprotein H OS=Homo sapiens GN=HNRNPH1 PE=1 SV=4;Isoform of P31943, Heterogeneous nuclear ribonucleoprotein H OS=Homo sapiens GN=HNRNPH1 PE=1 SV=1	27.2	17	0.095	ATENDIYNFFSPLNPVR+HTGPNSPDTANDGFVR+HTGPNSPDTANDGFVRLRGLPFGCSK+SNNVEMDWVLK+STGEAFVQFASQEIAEK+VHIEIGPDGR+VTGEADVEFATHEDAVAAMSK+YVELFLNSTAGASGGAYEHR
277a	sp|P06493|CDK1_HUMAN tr|A0A024QZP7|A0A024QZP7_HUMAN	1.0000	Cyclin-dependent kinase 1 OS=Homo sapiens GN=CDK1 PE=1 SV=3;Isoform of P06493, Cyclin-dependent kinase 1 OS=Homo sapiens GN=CDK1 PE=1 SV=1	46.8	17	0.127	AFGIPIR+ALGTPNNEVWPEVESLQDYK+DLKPQNLLIDDK+DLKPQNLLIDDKGTIK+HPNIVSLQDVLMQDSR+IADFGLAR+IGEGTYGVVYK+IRLESEEEGVPSTAIR+KPLFHGDSEIDQLFR+LESEEEGVPSTAIR+MALNHPYFNDLDNQIK+NLDENGLDLLSK+SPEVLLGSAR
296f	sp|Q04695|K1C17_HUMAN	0.9994	Keratin, type I cytoskeletal 17 OS=Homo sapiens GN=KRT17 PE=1 SV=2	17.8	17	0.047	ALEEANTELEVK+EVATNSELVQSGK+FETEQALR+LAADDFR+LASYLDK+LASYLDKVR+LEQEIATYR+TEELNREVATNSELVQSGK+TKFETEQALR+TRLEQEIATYR+VLDELTLAR
97	sp|Q07065|CKAP4_HUMAN	1.0000	Cytoskeleton-associated protein 4 OS=Homo sapiens GN=CKAP4 PE=1 SV=2	30.2	16	0.130	ASVSQVEADLK+ERDFTSLENTVEER+LEGLGSSEADQDGLASTVR+LQHVEDGVLSMQVASAR+QREELGQGLQGVEQK+QTESLESLLSK+SINDNIAIFTEVQK+SLGETQLVLYGDVEELKR+SVGELPSTVESLQK+VASLEESEGNKQDLK+VQEQVHTLLSQDQAQAAR+VQSLQATFGTFESILR
781a	sp|Q9NR30|DDX21_HUMAN	1.0000	Nucleolar RNA helicase 2 OS=Homo sapiens GN=DDX21 PE=1 SV=5	19.2	16	0.119	APQVLVLAPTR+EGAFSNFPISEETIK+GAVEALAAALAHISGATSVDQR+GVTFLFPIQAK+IGVPSATEIIK+NEEPSEEEIDAPKPK+NGIDILVGTPGR+QDAQSLHGDIPQK+SDKTEEIAEEEETVFPK+STYEQVDLIGKK+TFSFAIPLIEK
622a	sp|Q16795|NDUA9_HUMAN	1.0000	NADH dehydrogenase [ubiquinone] 1 alpha subcomplex subunit 9, mitochondrial OS=Homo sapiens GN=NDUFA9 PE=1 SV=2	36.6	16	0.131	DAFPEAIIVKPSDIFGR+DAFPEAIIVKPSDIFGREDR+FGPIPLGSLGWK+FIHVSHLNANIK+FLNSFASMHR+GIVNAVKDPDANGK+IPQAIAQLSK+LPHLPGLEDLGIQATPLELK+VFEISPFEPWITR+VVQHSNVVINLIGR+WLSAEIEDVKPAK
602a	sp|Q15029-2|U5S1_HUMAN sp|Q15029-3|U5S1_HUMAN sp|Q15029|U5S1_HUMAN	1.0000	Isoform of Q15029, Isoform 2 of 116 kDa U5 small nuclear ribonucleoprotein component OS=Homo sapiens GN=EFTUD2;Isoform of Q15029, Isoform 3 of 116 kDa U5 small nuclear ribonucleoprotein component OS=Homo sapiens GN=EFTUD2;116 kDa U5 small nuclear ribonucleoprotein component OS=Homo sapiens GN=EFTUD2 PE=1 SV=1	21.0	16	0.131	AFIPAIDSFGFETDLR+DSIVQGFQWGTR+IAVEPVNPSELPK+ILAQVVGDVDTSLPR+ITMIAEPLEK+IYADTFGDINYQEFAK+MYSTDDGVQFHAFGR+RVVYSAFLMATPR+SFVEFILEPLYK+SIWAFGPDATGPNILVDDTLPSEVDK+STPVTVVLPDTK+SYLFNIMDTPGHVNFSDEVTAGLR+VLSGTIHAGQPVK
552a	sp|Q01813|PFKAP_HUMAN	1.0000	ATP-dependent 6-phosphofructokinase, platelet type OS=Homo sapiens GN=PFKP PE=1 SV=2	21.9	16	0.127	AIGVLTSGGDAQGMNAAVR+ASYDVSDSGQLEHVQPWSV+DLQSNVEHLTEK+EIGWTDVGGWTGQGGSILGTK+EWSGLLEELAR+IIEVVDAIMTTAQSHQR+LAIKLPDDQIPK+MLAIYDGFDGFAK+NVIFQPVAELK+NVIFQPVAELKK+NVLGHMQQGGAPSPFDR+SFAGNLNTYK+TFVLEVMGR
548a	sp|Q00325-2|MPCP_HUMAN sp|Q00325|MPCP_HUMAN tr|F8VVM2|F8VVM2_HUMAN	1.0000	Isoform of Q00325, Isoform B of Phosphate carrier protein, mitochondrial OS=Homo sapiens GN=SLC25A3;Phosphate carrier protein, mitochondrial OS=Homo sapiens GN=SLC25A3 PE=1 SV=2;Isoform of Q00325, Phosphate carrier protein, mitochondrial OS=Homo sapiens GN=SLC25A3 PE=1 SV=1	25.0	16	0.126	FGFYEVFK+GIFNGFSVTLK+GIFNGFSVTLKEDGVR+GVAPLWMR+IQTQPGYANTLR+LPRPPPPEMPESLK+TVEALYK+VLYSNMLGEENTYLWR
476a	sp|P52292|IMA1_HUMAN	1.0000	Importin subunit alpha-1 OS=Homo sapiens GN=KPNA2 PE=1 SV=1	18.1	16	0.138	EKQPPIDNIIR+GINSSNVENQLQATQAAR+LLGASELPIVTPALR+NKNPAPPIDAVEQILPTLVR+NNQGTVNWSVDDIVK+NPAPPIDAVEQILPTLVR+NVSSFPDDATSPLQENR
474a	sp|P51784|UBP11_HUMAN tr|G5E9A6|G5E9A6_HUMAN	1.0000	Ubiquitin carboxyl-terminal hydrolase 11 OS=Homo sapiens GN=USP11 PE=1 SV=3;Isoform of P51784, Ubiquitin carboxyl-terminal hydrolase 11 OS=Homo sapiens GN=USP11 PE=1 SV=1	14.8	16	0.138	AAYVLFYQR+AGESWFLVEK+DSGQWHYFDDNSVSPVNENQIESK+EDIVVPVYLR+GEIAEAYADLVK+MMVADVFSHR+NDSVIVDTFHGLFK+RNDSVIVDTFHGLFK+TTSPEEVHAQPYIAIDWEPEMK+VEVYPVELLLVR+YYDEVEAEGYVK
463a	sp|P50990|TCPQ_HUMAN	1.0000	T-complex protein 1 subunit theta OS=Homo sapiens GN=CCT8 PE=1 SV=4	24.5	16	0.138	AIADTGANVVVTGGK+APGFAQMLK+DIDEVSSLLR+DMLEAGILDTYLGK+FAEAFEAIPR+HFSGLEEAVYR+LATNAAVTVLR+LFVTNDAATILR+NVGLDIEAEVPAVK+TAEELMNFSK+TAEELMNFSKGEENLMDAQVK+YNIMLVR
425a	sp|P40926|MDHM_HUMAN	1.0000	Malate dehydrogenase, mitochondrial OS=Homo sapiens GN=MDH2 PE=1 SV=3	33.4	16	0.142	AGAGSATLSMAYAGAR+ANTFVAELK+FVFSLVDAMNGK+IFGVTTLDIVR+LTLYDIAHTPGVAADLSHIETK+MISDAIPELK+VAVLGASGGIGQPLSLLLK+VDFPQDQLTALTGR
413a	sp|P36543|VATE1_HUMAN	1.0000	V-type proton ATPase subunit E 1 OS=Homo sapiens GN=ATP6V1E1 PE=1 SV=1	28.8	16	0.127	AEEEFNIEK+ARDDLITDLLNEAK+GALFGANANR+IQMSNLMNQAR+KQDFPLVK+LDLIAQQMMPEVR
407a	sp|P35606-2|COPB2_HUMAN sp|P35606|COPB2_HUMAN	1.0000	Isoform of P35606, Isoform 2 of Coatomer subunit beta' OS=Homo sapiens GN=COPB2;Coatomer subunit beta' OS=Homo sapiens GN=COPB2 PE=1 SV=2	24.3	16	0.133	AAESLADPTEYENLFPGLK+EAFVVEEWVK+GSNNVALGYDEGSIIVK+IAYQLAVEAESEQK+KNWVVTGADDMQIR+NNVAFMSYFLQGK+NVMEEGKDFQPSR+SFGSAQEFAWAHDSSEYAIR+SFKPDFGAESIYGGFLLGVR+STAQQELDGKPASPTPVIVASHTANKEEK+SVNGLAFYDWDNTELIR+TYLPSQVSR+VWQLGSSSPNFTLEGHEK
352a	sp|P21796|VDAC1_HUMAN	1.0000	Voltage-dependent anion-selective channel protein 1 OS=Homo sapiens GN=VDAC1 PE=1 SV=2	53.7	16	0.130	GYGFGLIK+KLETAVNLAWTAGNSNTR+LGLGLEFQA+LTFDSSFSPNTGKK+LTLSALIDGK+SENGLEFTSSGSANTETTK+TDEFQLHTNVNDGTEFGGSIYQK+VNNSSLIGLGYTQTLKPGIK+VTQSNFAVGYK+WNTDNTLGTEITVEDQLAR+WTEYGLTFTEK
337a	sp|P17858|PFKAL_HUMAN	1.0000	ATP-dependent 6-phosphofructokinase, liver type OS=Homo sapiens GN=PFKL PE=1 SV=6	26.2	16	0.143	AIGVLTSGGDAQGMNAAVR+AMLWLSEK+EQWWLSLR+GGSFENNWNIYK+GQLESIVENIR+GQVQEVGWHDVAGWLGR+IMEVIDAITTTAQSHQR+ISMAAYVSGELEHVTR+KAVAFSPVTELKK+SEWGSLLEELVAEGK+SNFSLAILNVGAPAAGMNAAVR+TFVLEVMGR+TNVLGHLQQGGAPTPFDR+VFLIYEGYEGLVEGGENIK
332a	sp|P15924|DESP_HUMAN	1.0000	Desmoplakin OS=Homo sapiens GN=DSP PE=1 SV=3	8.6	16	0.124	AQQIHSQTSQQYPLYDLDLGK+FLEFQYLTGGLVDPEVHGR+GFFDPNTEENLTYLQLK+GLPSPYNMSSAPGSR+IEVLEEELR+IQSQFTDAQK+LLEAQIASGGVVDPVNSVFLPK+LLEAQIATGGIIDPK+LNDSILQATEQR+LQSLTENLTK+NLPLADQGSSHHITVK+QLQNIIQATSR+QQIQNDLNQWK+RTASEDSCK+TLELQGLINDLQR+TMIQSPSGVILQEAADVHAR+VLLQEEGTR+YIELLTR
282a	sp|P06748-2|NPM_HUMAN sp|P06748|NPM_HUMAN	1.0000	Isoform of P06748, Isoform 2 of Nucleophosmin OS=Homo sapiens GN=NPM1;Nucleophosmin OS=Homo sapiens GN=NPM1 PE=1 SV=2	45.7	16	0.127	ADKDYHFKVDNDENEHQLSLR+DELHIVEAEAMNYEGSPIK+GPSSVEDIK+LAADEDDDDDDEEDDDEDDDDDDFDDEEAEEKAPVKK+MSVQPTVSLGGFEITPPVVLR+MTDQEAIQDLWQWR
829a	sp|Q9Y265|RUVB1_HUMAN	1.0000	RuvB-like 1 OS=Homo sapiens GN=RUVBL1 PE=1 SV=1	28.3	15	0.129	ALESSIAPIVIFASNR+AQTEGINISEEALNHLGEIGTK+AVLLAGPPGTGK+GTEDITSPHGIPLDLLDR+LDPSIFESLQK+QAASGLVGQENAR+TALALAIAQELGSK+TEVLMENFR+YSVQLLTPANLLAK
804a	sp|Q9UH99-3|SUN2_HUMAN sp|Q9UH99|SUN2_HUMAN	1.0000	Isoform of Q9UH99, Isoform 3 of SUN domain-containing protein 2 OS=Homo sapiens GN=SUN2;SUN domain-containing protein 2 OS=Homo sapiens GN=SUN2 PE=1 SV=3	28.3	15	0.122	DFAIFGFDEDLQQEGTLLGK+EAAASLSLTLQK+EGVIGVTEEQVHHIVK+IGLADYALESGGASVISTR+IQEELSALR+IRPTAVTLEHVPK+KATEDFLGSSSGYSSEDDYVGYSDVDQQSSSSR+QGAPGQGGGGGLSHEDTLALLEGLVSR+SEWQSMTQESFQESSVK+SSLEELHGDANWGEDLR+TALLSLFGIPLWYHSQSPR
729a	sp|Q99470|SDF2_HUMAN	1.0000	Stromal cell-derived factor 2 OS=Homo sapiens GN=SDF2 PE=1 SV=2	37.0	15	0.130	AMEGIFMKPSELLK+EVHGMAQPSQNNYWK+FKHSSTEVLLSVTGEQYGRPISGQK+HSSTEVLLSVTGEQYGRPISGQK+YGSGSGQQSVTGVTSVDDSNSYWR
658a	sp|Q7Z5Y7|KCD20_HUMAN	1.0000	BTB/POZ domain-containing protein KCTD20 OS=Homo sapiens GN=KCTD20 PE=1 SV=1	33.9	15	0.127	EANSLASSGPHNLTYPLGPR+FGNSSVGFGSNSHSQAPEK+FVVNPQIFTAHPDTMLGR+GEYEIAEGISATVFR+NEDLSLDYASQPANLQFPHIMPLAEDIK+NHEPFIAPER+SEVIYNYVQRPFIQMSWEKEEGK+VTLLVDGTR
636a	sp|Q5VUA4|ZN318_HUMAN	1.0000	Zinc finger protein 318 OS=Homo sapiens GN=ZNF318 PE=1 SV=2	8.0	15	0.123	AFGGEEVILK+ASSLPSSAPAVK+ASSLPSSAPAVKLESLEETNPEYAK+DLYDIFYSSGGK+FLDPEFR+GSIPAAQVPVQVSIPSLIR+HTDFLLPHER+HTQTLDPYNRPWASK+ILSMLADSTSTQEK+INSMGGDHPSFTSGTR+ISAPELLLHSPAR+LESLEETNPEYAK+STGSTYGFLQPLTR+TIGLDIGVAEISQLAAR+YVDENPLYEER
544a	sp|P78371|TCPB_HUMAN	1.0000	T-complex protein 1 subunit beta OS=Homo sapiens GN=CCT2 PE=1 SV=4	31.6	15	0.125	DASLMVTNDGATILK+EALLSSAVDHGSDEVK+EAVAMESYAK+GATQQILDEAER+ILIANTGMDTDKIK+LALVTGGEIASTFDHPELVK+LAVEAVLR+LTSFIGAIAIGDLVK+MLPTIIADNAGYDSADLVAQLR+QVLLSAAEAAEVILR+VQDDEVGDGTTSVTVLAAELLR
525a	sp|P62701|RS4X_HUMAN	1.0000	40S ribosomal protein S4, X isoform OS=Homo sapiens GN=RPS4X PE=1 SV=2	33.5	15	0.109	GIPHLVTHDAR+GNKPWISLPR+HPGSFDVVHVK+IGVITNR+LSNIFVIGK+TDITYPAGFMDVISIDK+TIRYPDPLIK+VNDTIQIDLETGK+YPDPLIK
483a	sp|P54289-4|CA2D1_HUMAN sp|P54289-5|CA2D1_HUMAN sp|P54289|CA2D1_HUMAN	1.0000	Isoform of P54289, Isoform 4 of Voltage-dependent calcium channel subunit alpha-2/delta-1 OS=Homo sapiens GN=CACNA2D1;Isoform of P54289, Isoform 5 of Voltage-dependent calcium channel subunit alpha-2/delta-1 OS=Homo sapiens GN=CACNA2D1;Voltage-dependent calcium channel subunit alpha-2/delta-1 OS=Homo sapiens GN=CACNA2D1 PE=1 SV=3	16.3	15	0.124	AKLEETITQAR+EAGENWQENPETYEDSFYKR+FFGEIDPSLMR+FVVTDGGITR+GYYYEIPSIGAIR+IIMLFTDGGEER+IKPVFIEDANFGR+INTQEYLDVLGRPMVLAGDK+TASGVNQLVDIYEK+VLLDAGFTNELVQNYWSK+YQDLYTVEPNNAR+YSETLKPDNFEESGYTFIAPR
464a	sp|P50991|TCPD_HUMAN	1.0000	T-complex protein 1 subunit delta OS=Homo sapiens GN=CCT4 PE=1 SV=4	28.4	15	0.118	AFADAMEVIPSTLAENAGLNPISTVTELR+ALIAGGGAPEIELALR+AYILNLVK+DALSDLALHFLNK+ETLLNSATTSLNSK+GDVTITNDGATILK+GIHPTIISESFQK+LVIEEAER+MIQDGKGDVTITNDGATILK+VIDPATATSVDLR+VVSQYSSLLSPMSVNAVMK
374a	sp|P26373|RL13_HUMAN	1.0000	60S ribosomal protein L13 OS=Homo sapiens GN=RPL13 PE=1 SV=4	34.6	15	0.124	GFSLEELR+LATQLTGPVMPVR+NGMVLKPHFHK+RVATWFNQPAR+STESLQANVQR+TIGISVDPR+VATWFNQPAR+VITEEEKNFK
335a	sp|P16989|YBOX3_HUMAN	1.0000	Y-box-binding protein 3 OS=Homo sapiens GN=YBX3 PE=1 SV=4	41.9	15	0.073	AGEAPTENPAPPTQQSSAE+GAEAANVTGPDGVPVEGSR+IQAGEIGEMKDGVPEGAQLQGPVHR+NDTKEDVFVHQTAIK+NDTKEDVFVHQTAIKK+NGYGFINR+SPVGSGAPQAAAPAPAAHVAGNPGGDAAPAATGTAAAASLATAAGSEDAEK+SPVGSGAPQAAAPAPAAHVAGNPGGDAAPAATGTAAAASLATAAGSEDAEKK+SVGDGETVEFDVVEGEK
265a	sp|P04843|RPN1_HUMAN	1.0000	Dolichyl-diphosphooligosaccharide--protein glycosyltransferase subunit 1 OS=Homo sapiens GN=RPN1 PE=1 SV=1	25.5	15	0.129	ALTSEIALLQSR+ATSFLLALEPELEAR+FPLFGGWK+FVDHVFDEQVIDSLTVK+IDHILDAL+LPVALDPGAK+NIEIDSPYEISR+NLVEQHIQDIVVHYTFNK+QPDSGISSIR+SEDLLDYGPFR+VHYENNSPFLTITSMTR+VTAEVVLAHLGGGSTSR
22	sp|O75306-2|NDUS2_HUMAN sp|O75306|NDUS2_HUMAN	1.0000	Isoform of O75306, Isoform 2 of NADH dehydrogenase [ubiquinone] iron-sulfur protein 2, mitochondrial OS=Homo sapiens GN=NDUFS2;NADH dehydrogenase [ubiquinone] iron-sulfur protein 2, mitochondrial OS=Homo sapiens GN=NDUFS2 PE=1 SV=2	28.2	15	0.122	APGFAHLAGLDK+GEFGVYLVSDGSSRPYR+LDELEELLTNNR+LVMELSGEMVR+NITLNFGPQHPAAHGVLR+QWQPDVEWAQQFGGAVMYPSK+TQPYDVYDQVEFDVPVGSR+TYLQALPYFDR+VLFGEITR
152	sp|Q96S97|MYADM_HUMAN tr|C9J5M0|C9J5M0_HUMAN tr|C9JC07|C9JC07_HUMAN tr|C9JJV6|C9JJV6_HUMAN tr|C9JZL8|C9JZL8_HUMAN	1.0000	Myeloid-associated differentiation marker OS=Homo sapiens GN=MYADM PE=1 SV=2;Isoform of Q96S97, Myeloid-associated differentiation marker (Fragment) OS=Homo sapiens GN=MYADM PE=1 SV=1;Isoform of Q96S97, Myeloid-associated differentiation marker (Fragment) OS=Homo sapiens GN=MYADM PE=1 SV=1;Isoform of Q96S97, Myeloid-associated differentiation marker (Fragment) OS=Homo sapiens GN=MYADM PE=1 SV=7;I…	22.4	15	0.134	ALTQPLGLLR+TTITTTTTSSSGLGSPMIVGSPR
309b	sp|P16403|H12_HUMAN	0.9990	Histone H1.2 OS=Homo sapiens GN=HIST1H1C PE=1 SV=2	23.0	15	0.060	ALAAAGYDVEK+ALAAAGYDVEKNNSR+ASGPPVSELITK+KAAGGATPKK+KALAAAGYDVEKNNSR+KASGPPVSELITK+RKASGPPVSELITK+SGVSLAALK+SGVSLAALKK
768a	sp|Q9H6R7|CB044_HUMAN	1.0000	WD repeat and coiled-coil-containing protein C2orf44 OS=Homo sapiens GN=C2orf44 PE=1 SV=1	22.7	14	0.123	DMTPYALPVIGEVR+DSFSHSPGAVSSLK+EIMLEEEPSITSGESQTTYSTFSAPLNK+GLLLTVNTSSQNGRPGR+HSSTPDHTSTLEPPR+HSSTPDHTSTLEPPRLPQR+KVTIPGILVPDLIAFNLK+LTDTTFLPSSK+NLQSEKETYQLSK+SSSVYPLSQDLPYVHIIYQKPYYLGPVVEK
748a	sp|Q9BTV4|TMM43_HUMAN	1.0000	Transmembrane protein 43 OS=Homo sapiens GN=TMEM43 PE=1 SV=1	37.5	14	0.123	FFLSSGLIDKVDNFK+HVEMYQWVETEESR+LLSDPNYGVHLPAVK+NPSAMAVESFMATAPFVQIGR+SGDTLLLLHHGDFSAEEVFHR+TATSLAEGLSLVVSPDSIHSVAPENEGR+TSSQPGFLER+VSFSYAGLSGDDPDLGPAHVVTVIAR
609a	sp|Q15393|SF3B3_HUMAN	1.0000	Splicing factor 3B subunit 3 OS=Homo sapiens GN=SF3B3 PE=1 SV=4	15.6	14	0.116	HGLEVSEMAVSELPGNPNAVWTVR+HIANYISGIQTIGHR+ITLETDEDMVTEIR+IVILEYQPSK+IVPGQFLAVDPK+LGAVFNQVAFPLQYTPR+MFLYNLTLQR+NENQLIIFADDTYPR+TPVEEVPAAIAPFQGR+TVLDPVTGDLSDTR+VRMQGQEAVLAMSSRSWLSYSYQSR+WVTTASLLDYDTVAGADK
606a	sp|Q15366-2|PCBP2_HUMAN sp|Q15366-3|PCBP2_HUMAN sp|Q15366-6|PCBP2_HUMAN sp|Q15366|PCBP2_HUMAN	1.0000	Isoform of Q15366, Isoform 2 of Poly(rC)-binding protein 2 OS=Homo sapiens GN=PCBP2;Isoform of Q15366, Isoform 3 of Poly(rC)-binding protein 2 OS=Homo sapiens GN=PCBP2;Isoform of Q15366, Isoform 6 of Poly(rC)-binding protein 2 OS=Homo sapiens GN=PCBP2;Poly(rC)-binding protein 2 OS=Homo sapiens GN=PCBP2 PE=1 SV=1	30.7	14	0.089	ESTGAQVQVAGDMLPNSTER+GVTIPYRPKPSSSPVIFAGGQDR+IANPVEGSTDR+IITLAGPTNAIFK+LEEDISSSMTNSTAASRPPVTLR+QVTITGSAASISLAQYLINVR
576a	sp|Q13200|PSMD2_HUMAN	1.0000	26S proteasome non-ATPase regulatory subunit 2 OS=Homo sapiens GN=PSMD2 PE=1 SV=3	18.8	14	0.117	APVQPQQSPAAAPGGTDEKPSGK+AVPLALALISVSNPR+DKAPVQPQQSPAAAPGGTDEKPSGK+EPLLTLVK+LGEKDTSLYRPALEELRR+LLTDDGNKWLYK+LNILDTLSK+LVGSQEELASWGHEYVR+MNLASSFVNGFVNAAFGQDK+TITGFQTHTTPVLLAHGER+VGQAVDVVGQAGKPK+WLPLGLGLNHLGK
475a	sp|P52272-2|HNRPM_HUMAN sp|P52272|HNRPM_HUMAN tr|A0A087X0X3|A0A087X0X3_HUMAN	1.0000	Isoform of P52272, Isoform 2 of Heterogeneous nuclear ribonucleoprotein M OS=Homo sapiens GN=HNRNPM;Heterogeneous nuclear ribonucleoprotein M OS=Homo sapiens GN=HNRNPM PE=1 SV=3;Isoform of P52272, Heterogeneous nuclear ribonucleoprotein M OS=Homo sapiens GN=HNRNPM PE=1 SV=1	20.3	14	0.081	AFITNIPFDVK+FESPEVAER+GIGMGNIGPAGMGMEGIGFGINK+GNFGGSFAGSFGGAGGHAPGVAR+INEILSNALK+LGSTVFVANLDYK+MGLAMGGGGGASFDR+MGPLGLDHMASSIER+MVPAGMGAGLER+NLPFDFTWK
390a	sp|P30101|PDIA3_HUMAN	1.0000	Protein disulfide-isomerase A3 OS=Homo sapiens GN=PDIA3 PE=1 SV=4	26.9	14	0.123	EATNPPVIQEEKPK+ELSDFISYLQR+FVMQEEFSR+GFPTIYFSPANK+IFRDGEEAGAYDGPR+KTFSHELSDFGLESTAGEIPVVAIR+LAPEYEAAATR+MDATANDVPSPYEVR+SDVLELTDDNFESR+TFSHELSDFGLESTAGEIPVVAIR+YGVSGYPTLK
330b	sp|P22392-2|NDKB_HUMAN tr|J3KPD9|J3KPD9_HUMAN tr|Q32Q12|Q32Q12_HUMAN	1.0000	Isoform of P22392, Isoform 3 of Nucleoside diphosphate kinase B OS=Homo sapiens GN=NME2;Isoform of P22392, Protein NME1-NME2 OS=Homo sapiens GN=NME1-NME2 PE=1 SV=1;Isoform of P22392, Nucleoside diphosphate kinase OS=Homo sapiens GN=NME1-NME2 PE=1 SV=1	35.5	14	0.066	DRPFFPGLVK+TFIAIKPDGVQR+VMLGETNPADSKPGTIR+YMHSGPVVAMVWEGLNVVK
330a	sp|P15531-2|NDKA_HUMAN sp|P15531|NDKA_HUMAN	1.0000	Isoform of P15531, Isoform 2 of Nucleoside diphosphate kinase A OS=Homo sapiens GN=NME1;Nucleoside diphosphate kinase A OS=Homo sapiens GN=NME1 PE=1 SV=1	40.8	14	0.067	NIIHGSDSVESAEK+TFIAIKPDGVQR+VMLGETNPADSKPGTIR+YMHSGPVVAMVWEGLNVVK
281a	sp|P06744-2|G6PI_HUMAN sp|P06744|G6PI_HUMAN tr|A0A0A0MTS2|A0A0A0MTS2_HUMAN	1.0000	Isoform of P06744, Isoform 2 of Glucose-6-phosphate isomerase OS=Homo sapiens GN=GPI;Glucose-6-phosphate isomerase OS=Homo sapiens GN=GPI PE=1 SV=4;Isoform of P06744, Glucose-6-phosphate isomerase (Fragment) OS=Homo sapiens GN=GPI PE=1 SV=1	29.9	14	0.123	AVLHVALR+FAAYFQQGDMESNGK+HFVALSTNTTK+KIEPELDGSAQVTSHDASTNGLINFIK+MLVDLAK+TFTTQETITNAETAK+TFTTQETITNAETAKEWFLQAAK+TLAQLNPESSLFIIASK+VDHQTGPIVWGEPGTNGQHAFYQLIHQGTK+VFEGNRPTNSIVFTK+VWYVSNIDGTHIAK
273a	sp|P05388-2|RLA0_HUMAN sp|P05388|RLA0_HUMAN tr|F8VWS0|F8VWS0_HUMAN	1.0000	Isoform of P05388, Isoform 2 of 60S acidic ribosomal protein P0 OS=Homo sapiens GN=RPLP0;60S acidic ribosomal protein P0 OS=Homo sapiens GN=RPLP0 PE=1 SV=1;Isoform of P05388, 60S acidic ribosomal protein P0 OS=Homo sapiens GN=RPLP0 PE=1 SV=1	42.4	14	0.112	AFLADPSAFVAAAPVAAATTAAPAAAAAPAK+AFLADPSAFVAAAPVAAATTAAPAAAAAPAKVEAK+EDLTEIRDMLLANK+GHLENNPALEK+GNVGFVFTK+GNVGFVFTKEDLTEIR+IIQLLDDYPK+TSFFQALGITTK+VLALSVETDYTFPLAEK
221b	sp|O43852-2|CALU_HUMAN sp|O43852-4|CALU_HUMAN	1.0000	Isoform of O43852, Isoform 2 of Calumenin OS=Homo sapiens GN=CALU;Isoform of O43852, Isoform 4 of Calumenin OS=Homo sapiens GN=CALU	40.3	14	0.067	DWILPSDYDHAEAEAR+EEIVDKYDLFVGSQATDFGEALVR+EQFVEFR+HLVYESDQNKDGK+LGMIVDKIDADKDGFVTEGELK+MDKEETKDWILPSDYDHAEAEAR+TEREQFVEFR+TFDQLTPEESK+TFDQLTPEESKER+VHNDAQSFDYDHDAFLGAEEAK
221a	sp|O43852-3|CALU_HUMAN sp|O43852|CALU_HUMAN	1.0000	Isoform of O43852, Isoform 3 of Calumenin OS=Homo sapiens GN=CALU;Calumenin OS=Homo sapiens GN=CALU PE=1 SV=2	39.4	14	0.065	DWILPSDYDHAEAEAR+EEIVDKYDLFVGSQATDFGEALVR+EQFVEFR+HLVYESDQNKDGK+IDGDKDGFVTVDELK+IDGDKDGFVTVDELKDWIK+MDKEETKDWILPSDYDHAEAEAR+TEREQFVEFR+TFDQLTPEESK+TFDQLTPEESKER+VHNDAQSFDYDHDAFLGAEEAK
212a	sp|O43175|SERA_HUMAN	1.0000	D-3-phosphoglycerate dehydrogenase OS=Homo sapiens GN=PHGDH PE=1 SV=4	21.2	14	0.119	AGTGVDNVDLEAATRK+DLPLLLFR+GGIVDEGALLR+GTIQVITQGTSLK+ILQDGGLQVVEK+KILQDGGLQVVEK+QADVNLVNAK+TLGILGLGR+TQTSDPAMLPTMIGLLAEAGVR+VTADVINAAEK
309a	sp|P10412|H14_HUMAN sp|P16402|H13_HUMAN	0.9993	Histone H1.4 OS=Homo sapiens GN=HIST1H1E PE=1 SV=2;Histone H1.3 OS=Homo sapiens GN=HIST1H1D PE=1 SV=2	17.8	14	0.070	ALAAAGYDVEK+ALAAAGYDVEKNNSR+ASGPPVSELITK+KALAAAGYDVEKNNSR+KASGPPVSELITK+RKASGPPVSELITK+SGVSLAALK+SGVSLAALKK
828a	sp|Q9Y230|RUVB2_HUMAN	1.0000	RuvB-like 2 OS=Homo sapiens GN=RUVBL2 PE=1 SV=3	38.7	13	0.114	AAGVVLEMIR+ALESDMAPVLIMATNR+AVLIAGQPGTGK+DKVQAGDVITIDK+EVVHTVSLHEIDVINSR+EYQDAFLFNELKGETMDTS+GLGLDDALEPR+GTSYQSPHGIPIDLLDR+LLIVSTTPYSEK+QASQGMVGQLAAR+TQGFLALFSGDTGEIK+TTEMETIYDLGTK+VYSLFLDESR
795a	sp|Q9P035|HACD3_HUMAN	1.0000	Very-long-chain (3R)-3-hydroxyacyl-CoA dehydratase 3 OS=Homo sapiens GN=HACD3 PE=1 SV=2	18.2	13	0.100	FSFTLPYPVK+LESEGSPETLTNLR+LESEGSPETLTNLRK+LRLESEGSPETLTNLRK+RPLFLAPDFDR+VELSDVQNPAISITENVLHFK+VSQWWER
745a	sp|Q9BSF8-2|BTBDA_HUMAN sp|Q9BSF8|BTBDA_HUMAN tr|B7Z503|B7Z503_HUMAN	1.0000	Isoform of Q9BSF8, Isoform 2 of BTB/POZ domain-containing protein 10 OS=Homo sapiens GN=BTBD10;BTB/POZ domain-containing protein 10 OS=Homo sapiens GN=BTBD10 PE=1 SV=2;Isoform of Q9BSF8, BTB (POZ) domain containing 10, isoform CRA_c OS=Homo sapiens GN=BTBD10 PE=1 SV=1	21.5	13	0.101	DLSALMHELSNDGAR+FVVDPSIFTAQPNTMLGR+GEYEVAEGIGSTVFR+LGIEGYPTYK+NSSQSSSDGSCK+NSSQSSSDGSCKTAGEMVFVYENAK+TAGEMVFVYENAK+VTLIVDNTR
81	sp|P54886-2|P5CS_HUMAN sp|P54886|P5CS_HUMAN	1.0000	Isoform of P54886, Isoform Short of Delta-1-pyrroline-5-carboxylate synthase OS=Homo sapiens GN=ALDH18A1;Delta-1-pyrroline-5-carboxylate synthase OS=Homo sapiens GN=ALDH18A1 PE=1 SV=2	17.0	13	0.116	AALWALQGGTSVVIANGTHPK+GKDHVVSDFSEHGSLK+LASIVEQVSVLQNQGR+LIDIFYPGDQQSVTFGTK+LNSLAIGLR+MIDLIIPR+MLATLEPEQR+VGTFFSEVKPAGPTVEQQGEMAR+VSGHVITDIVEGK+VSGHVITDIVEGKK
546a	sp|P80723|BASP1_HUMAN	1.0000	Brain acid soluble protein 1 OS=Homo sapiens GN=BASP1 PE=1 SV=2	41.9	13	0.106	AAEAAAAPAESAAPAAGEEPSKEEGEPK+AEPPKAPEQEQAAPGPAAGGEAPK+AQGPAASAEEPKPVEAPAANSDQTVTVKE+ETPAATEAPSSTPK
395b	sp|P52597|HNRPF_HUMAN	1.0000	Heterogeneous nuclear ribonucleoprotein F OS=Homo sapiens GN=HNRNPF PE=1 SV=3	29.4	13	0.083	ATENDIYNFFSPLNPVR+FMSVQRPGPYDRPGTAR+HSGPNSADSANDGFVR+ITGEAFVQFASQELAEK+QSGEAFVELGSEDDVK+TEMDWVLK+VHIEIGPDGR+VTGEADVEFATHEEAVAAMSK
385a	sp|P28288|ABCD3_HUMAN	1.0000	ATP-binding cassette sub-family D member 3 OS=Homo sapiens GN=ABCD3 PE=1 SV=1	17.5	13	0.112	EYLDNVQLGHILER+FDHVPLATPNGDVLIR+ITELMQVLK+KGISDLVLK+LITNSEEIAFYNGNK+LITNSEEIAFYNGNKR+MTITEQKYEGEYR+STHSELLEDYYQSGR+VGITLFTVSHR+VLGELWPLFGGR
362a	sp|P23396-2|RS3_HUMAN sp|P23396|RS3_HUMAN tr|E9PL09|E9PL09_HUMAN	1.0000	Isoform of P23396, Isoform 2 of 40S ribosomal protein S3 OS=Homo sapiens GN=RPS3;40S ribosomal protein S3 OS=Homo sapiens GN=RPS3 PE=1 SV=2;Isoform of P23396, 40S ribosomal protein S3 OS=Homo sapiens GN=RPS3 PE=1 SV=1	45.0	13	0.112	AELNEFLTR+DEILPTTPISEQK+ELAEDGYSGVEVR+FVADGIFK+FVDGLMIHSGDPVNYYVDTAVR+GGKPEPPAMPQPVPTA+IMLPWDPTGK+KPLPDHVSIVEPK+KPLPDHVSIVEPKDEILPTTPISEQK
350a	sp|P21283|VATC1_HUMAN	1.0000	V-type proton ATPase subunit C 1 OS=Homo sapiens GN=ATP6V1C1 PE=1 SV=4	25.1	13	0.105	DFQYNEEEMKADKEEMNR+FNIPDLK+GNLQNLER+GVTQIDNDLK+LREVLHELYK+QFGPLVR+QYETLAEMVVPR+VFVESVLR+VGTLDVLVGLSDELAK
40	sp|P11166|GTR1_HUMAN	1.0000	Solute carrier family 2, facilitated glucose transporter member 1 OS=Homo sapiens GN=SLC2A1 PE=1 SV=2	10.8	13	0.107	GTADVTHDLQEMKEESR+KVTILELFR+LRGTADVTHDLQEMKEESR+TFDEIASGFR+TPEELFHPLGADSQV+VTILELFR
266a	sp|P04844-2|RPN2_HUMAN sp|P04844|RPN2_HUMAN	1.0000	Isoform of P04844, Isoform 2 of Dolichyl-diphosphooligosaccharide--protein glycosyltransferase subunit 2 OS=Homo sapiens GN=RPN2;Dolichyl-diphosphooligosaccharide--protein glycosyltransferase subunit 2 OS=Homo sapiens GN=RPN2 PE=1 SV=3	23.3	13	0.110	EETVLATVQALQTASHLSQQADLR+ISTEVGITNVDLSTVDKDQSIAPK+LQVTNVLSQPLTQATVK+LSKEETVLATVQALQTASHLSQQADLR+NFESLSEAFSVASAAAVLSHNR+SIVEEIEDLVAR+TGQEVVFVAEPDNK+TSFTPVGDVFELNFMNVK+YIANTVELR
261a	sp|P04075-2|ALDOA_HUMAN sp|P04075|ALDOA_HUMAN tr|J3KPS3|J3KPS3_HUMAN	1.0000	Isoform of P04075, Isoform 2 of Fructose-bisphosphate aldolase A OS=Homo sapiens GN=ALDOA;Fructose-bisphosphate aldolase A OS=Homo sapiens GN=ALDOA PE=1 SV=2;Isoform of P04075, Fructose-bisphosphate aldolase OS=Homo sapiens GN=ALDOA PE=1 SV=1	42.3	13	0.105	ADDGRPFPQVIK+FSHEEIAMATVTALR+GILAADESTGSIAK+GVVPLAGTNGETTTQGLDGLSER+IGEHTPSALAIMENANVLAR+RLQSIGTENTEENRR+TVPPAVTGITFLSGGQSEEEASINLNAINK+VDKGVVPLAGTNGETTTQGLDGLSER+YTPSGQAGAAASESLFVSNHAY
235a	sp|O75489|NDUS3_HUMAN	1.0000	NADH dehydrogenase [ubiquinone] iron-sulfur protein 3, mitochondrial OS=Homo sapiens GN=NDUFS3 PE=1 SV=1	34.5	13	0.117	DFPLSGYVELR+FDLNSPWEAFPVYR+FEIVYNLLSLR+ILTDYGFEGHPFR+KFDLNSPWEAFPVYR+QLSAFGEYVAEILPK+SLVDLTAVDVPTR+VVAEPVELAQEFR+VVAEPVELAQEFRK
197a	sp|O00459|P85B_HUMAN	1.0000	Phosphatidylinositol 3-kinase regulatory subunit beta OS=Homo sapiens GN=PIK3R2 PE=1 SV=2	22.9	13	0.105	DGAPEPGLTLPDLPEQFSPPDVAPPLLVK+EAAGPVGPALEPPTLPLHR+ERPEDLELLPGDVLVVSR+EYDQLYEEYTR+IQGEYTLTLR+IRDQYLVWLTQK+SFLLALPAPLVTPEASAEAR+TAIEAFNETIK+TGLDSESHYRPELPAPR+YQQDQIVKEDSVEAVGAQLK
126	sp|Q8IYS2-2|K2013_HUMAN sp|Q8IYS2|K2013_HUMAN	1.0000	Isoform of Q8IYS2, Isoform 2 of Uncharacterized protein KIAA2013 OS=Homo sapiens GN=KIAA2013;Uncharacterized protein KIAA2013 OS=Homo sapiens GN=KIAA2013 PE=1 SV=1	23.0	13	0.106	AAGGLHLLPWSR+AFTSTLEK+ALQDLAR+GEVVPLGPGVPALVANGFLALDVAANR+IQLNNPTER+LSSVQQILQLSDLWR+SPPTPTGLVHLVVVAAK+TQLDETVLWVVHVSGPINPQVLK+VAALQTVGPTAGPAPK+VGDHQFLLYSGR
118	sp|Q6P5Z2|PKN3_HUMAN	1.0000	Serine/threonine-protein kinase N3 OS=Homo sapiens GN=PKN3 PE=1 SV=1	16.2	13	0.105	AAVPGYPQPSGTPVKPTALTGTLQVR+ALAEAQAQLQESSQK+ISSLEASGSPEPGPELLAEELQHR+LALEQLLEQLPPAHPLR+LHVEAAVAEGAK+LYLPQEPTSEETPR+RLEQLHGELR+SPAAALASSPSEGWLR+TTNWQALLAR
335c	sp|P16989-2|YBOX3_HUMAN	0.9992	Isoform of P16989, Isoform 2 of Y-box-binding protein 3 OS=Homo sapiens GN=YBX3	51.2	13	0.049	AGEAPTENPAPPTQQSSAE+GAEAANVTGPDGVPVEGSR+NAGEIGEMKDGVPEGAQLQGPVHR+NDTKEDVFVHQTAIK+NDTKEDVFVHQTAIKK+NGYGFINR+SPVGSGAPQAAAPAPAAHVAGNPGGDAAPAATGTAAAASLATAAGSEDAEK+SPVGSGAPQAAAPAPAAHVAGNPGGDAAPAATGTAAAASLATAAGSEDAEKK+SVGDGETVEFDVVEGEK
326b	tr|H3BR70|H3BR70_HUMAN	0.9988	Isoform of P14618, Pyruvate kinase OS=Homo sapiens GN=PKM PE=1 SV=1	15.8	13	0.052	DPVQEAWAEDVDLR+GDLGIEIPAEK+GVNLPGAAVDLPAVSEK+GVNLPGAAVDLPAVSEKDIQDLK+KGVNLPGAAVDLPAVSEK+KGVNLPGAAVDLPAVSEKDIQDLK+LDIDSPPIKK
832a	sp|Q9Y2G3|AT11B_HUMAN	1.0000	Probable phospholipid-transporting ATPase IF OS=Homo sapiens GN=ATP11B PE=1 SV=2	11.1	12	0.097	DLILLGATAVEDR+GAESSILPK+HNSDNEVNGAPVYVVR+IAKDEIFPADLVLLSSDR+LAAVFQFIEK+LLHILEFDSDR+QQLGFDPPHQSDTR+TGTLTENEMQFR+TMNILELINQK+VWVLTGDK+YTVWNFVPK
734a	sp|Q99623|PHB2_HUMAN tr|F5GY37|F5GY37_HUMAN tr|J3KPX7|J3KPX7_HUMAN	1.0000	Prohibitin-2 OS=Homo sapiens GN=PHB2 PE=1 SV=2;Isoform of Q99623, Prohibitin-2 OS=Homo sapiens GN=PHB2 PE=1 SV=1;Isoform of Q99623, Prohibitin-2 OS=Homo sapiens GN=PHB2 PE=1 SV=2	42.3	12	0.102	DLQMVNISLR+ESVFTVEGGHR+FNASQLITQR+IGGVQQDTILAEGLHFR+IPWFQYPIIYDIR+IVQAEGEAEAAK+LLLGAGAVAYGVR+VLPSIVNEVLK+VLSRPNAQELPSMYQR
732a	sp|Q99569-2|PKP4_HUMAN sp|Q99569|PKP4_HUMAN tr|A0A0D9SF60|A0A0D9SF60_HUMAN	1.0000	Isoform of Q99569, Isoform 2 of Plakophilin-4 OS=Homo sapiens GN=PKP4;Plakophilin-4 OS=Homo sapiens GN=PKP4 PE=1 SV=2;Isoform of Q99569, Plakophilin-4 OS=Homo sapiens GN=PKP4 PE=1 SV=1	11.1	12	0.096	AAAQVLNTLWQYR+AEGQTLVQPSVANR+FQTSLVLR+GLPILVELLR+NNYALNTTATYAEPYRPIQYR+SAVSPDLHITPIYEGR+SSYASQHSQLGQDLR+STTNYVDFYSTK+TPQEDQWDGVGPIPGLSK
731a	sp|Q99567|NUP88_HUMAN	1.0000	Nuclear pore complex protein Nup88 OS=Homo sapiens GN=NUP88 PE=1 SV=2	15.0	12	0.098	ELQLIPDQLR+EPQTPTNVIILSEAEEESLVLNK+FLGSDEEDKDSLQELSTEQK+IYSLREPQTPTNVIILSEAEEESLVLNK+NQSPTEAEKPASSSLPSSPPPQLLTR+VLAETPDSFEK+VLSLPKPTIILSAYQR
694a	sp|Q92945|FUBP2_HUMAN tr|A0A087WTP3|A0A087WTP3_HUMAN	1.0000	Far upstream element-binding protein 2 OS=Homo sapiens GN=KHSRP PE=1 SV=4;Isoform of Q92945, Far upstream element-binding protein 2 OS=Homo sapiens GN=KHSRP PE=1 SV=1	15.5	12	0.105	AINQQTGAFVEISR+GGGGPGGGGPGGGSAGGPSQPPGGGGPGIR+GGGGPGGGGPGGGSAGGPSQPPGGGGPGIRK+IGGGIDVPVPR+IINDLLQSLR+MILIQDGSQNTNVDKPLR+SVSLTGAPESVQK+VQISPDSGGLPER
580a	sp|Q13435|SF3B2_HUMAN	1.0000	Splicing factor 3B subunit 2 OS=Homo sapiens GN=SF3B2 PE=1 SV=2	14.4	12	0.083	AAVLLEQER+AELQLPPPPPPGHYGAWAAQELQAK+GIEKPPFELPDFIK+GPPPPPGDENREMDDPSVGPK+LAQQQAALLMQQEER+SSLGQSASETEEDTVSVSKK+VGEPVALSEEER+VGEPVALSEEERLK+VPPPWLIAMQR
561a	sp|Q06830|PRDX1_HUMAN tr|A0A0A0MSI0|A0A0A0MSI0_HUMAN	1.0000	Peroxiredoxin-1 OS=Homo sapiens GN=PRDX1 PE=1 SV=1;Isoform of Q06830, Peroxiredoxin-1 (Fragment) OS=Homo sapiens GN=PRDX1 PE=1 SV=1	52.0	12	0.098	ADEGISFR+ATAVMPDGQFK+GLFIIDDKGILR+IGHPAPNFK+KQGGLGPMNIPLVSDPKR+LVQAFQFTDK+QGGLGPMNIPLVSDPK+QITVNDLPVGR+TIAQDYGVLK
58	sp|P27449|VATL_HUMAN	1.0000	V-type proton ATPase 16 kDa proteolipid subunit OS=Homo sapiens GN=ATP6V0C PE=1 SV=1	11.6	12	0.097	SGTGIAAMSVMRPEQIMK
438a	sp|P46379-2|BAG6_HUMAN sp|P46379-3|BAG6_HUMAN sp|P46379|BAG6_HUMAN tr|A0A024RCR6|A0A024RCR6_HUMAN tr|A0A0G2JK23|A0A0G2JK23_HUMAN	1.0000	Isoform of P46379, Isoform 2 of Large proline-rich protein BAG6 OS=Homo sapiens GN=BAG6;Isoform of P46379, Isoform 3 of Large proline-rich protein BAG6 OS=Homo sapiens GN=BAG6;Large proline-rich protein BAG6 OS=Homo sapiens GN=BAG6 PE=1 SV=2;Isoform of P46379, HLA-B associated transcript 3, isoform CRA_a OS=Homo sapiens GN=BAT3 PE=1 SV=1;Isoform of P46379, Large proline-rich protein BAG6 OS=Homo …	13.2	12	0.099	AGSSESIAAFIQR+APPQTHLPSGASSGTGSASATHGGGSPPGTR+ASPEPQRENASPAPGTTAEEAMSR+DIQTLLSR+DLEAPEVQESYR+LINLVGESLR+MATHTLITGLEEYVR+TFIVGAQMNVK+YYEVLGAAATTDYNNNHEGREEDQR
433a	sp|P42704|LPPRC_HUMAN	1.0000	Leucine-rich PPR motif-containing protein, mitochondrial OS=Homo sapiens GN=LRPPRC PE=1 SV=3	10.3	12	0.088	DAGIEPGPDTYLALLNAYAEKGDIDHVK+DLPVTEAVFSALVTGHAR+EQNIVFNAETYSNLIK+IIAELLR+IQEENVIPR+LGAVYDVSHYNALLK+SGGLGGSHALLLLR+SNTLPISLQSIR+TVQLTSSELESTLETLK+VIEPQYFGLAYLFR
359a	sp|P22695|QCR2_HUMAN	1.0000	Cytochrome b-c1 complex subunit 2, mitochondrial OS=Homo sapiens GN=UQCRC2 PE=1 SV=3	32.0	12	0.101	ATAAPAGAPPQPQDLEFTK+AVAFQNPQTHVIENLHAAAYR+GASSFKITRGIEAVGGK+LPNGLVIASLENYSPVSR+MALIGLGVSHPVLK+QVAEQFLNMR+SMAASGNLGHTPFVDEL+VTSEELHYFVQNHFTSAR+WEVADLQPQLK
329a	sp|P14923|PLAK_HUMAN	1.0000	Junction plakoglobin OS=Homo sapiens GN=JUP PE=1 SV=3	18.5	12	0.097	AAMIVNQLSK+ALMGSPQLVAAVVR+HVAAGTQQPYTDGVR+LAEPSQLLK+LLNDEDPVVVTK+LLNQPNQWPLVK+LLWTTSR+LNYGIPAIVK+NEGTATYAAAVLFR+NLSDVATKQEGLESVLK+SAIVHLINYQDDAELATR
316a	sp|P11940|PABP1_HUMAN	1.0000	Polyadenylate-binding protein 1 OS=Homo sapiens GN=PABPC1 PE=1 SV=2	23.7	12	0.096	EFSPFGTITSAK+FSPAGPILSIR+GFGFVSFER+GYGFVHFETQEAAER+IVATKPLYVALAQR+KEFSPFGTITSAK+NLDDGIDDERLR+NPQQHLNAQPQVTMQQPAVHVQGQEPLTASMLASAPPQEQK+RSLGYAYVNFQQPADAER+SGVGNIFIK+YQGVNLYVK
285a	sp|P07237|PDIA1_HUMAN	1.0000	Protein disulfide-isomerase OS=Homo sapiens GN=P4HB PE=1 SV=3	20.3	12	0.099	EADDIVNWLK+ENLLDFIK+HNQLPLVIEFTEQTAPK+ILEFFGLK+ILFIFIDSDHTDNQR+LITLEEEMTK+NFEDVAFDEK+NNFEGEVTKENLLDFIK+VDATEESDLAQQYGVR
284a	sp|P07195|LDHB_HUMAN	1.0000	L-lactate dehydrogenase B chain OS=Homo sapiens GN=LDHB PE=1 SV=2	26.9	12	0.108	EKLIAPVAEEEATVPNNK+FIIPQIVK+GLTSVINQK+IVADKDYSVTANSK+IVVVTAGVR+LIAPVAEEEATVPNNK+LKDDEVAQLKK+MVVESAYEVIK+SADTLWDIQK
264a	sp|P04792|HSPB1_HUMAN	1.0000	Heat shock protein beta-1 OS=Homo sapiens GN=HSPB1 PE=1 SV=2	51.7	12	0.089	AQLGGPEAAKSDETAAK+GPSWDPFR+GPSWDPFRDWYPHSR+KYTLPPGVDPTQVSSSLSPEGTLTVEAPMPK+LATQSNEITIPVTFESR+LFDQAFGLPR+VSLDVNHFAPDELTVK
259a	sp|P00558-2|PGK1_HUMAN sp|P00558|PGK1_HUMAN	1.0000	Isoform of P00558, Isoform 2 of Phosphoglycerate kinase 1 OS=Homo sapiens GN=PGK1;Phosphoglycerate kinase 1 OS=Homo sapiens GN=PGK1 PE=1 SV=3	37.3	12	0.095	AHSSMVGVNLPQK+ALESPERPFLAILGGAK+ITLPVDFVTADKFDENAK+LGDVYVNDAFGTAHR+QIVWNGPVGVFEWEAFAR+SLLGKDVLFLK+VLNNMEIGTSLFDEEGAK+VLPGVDALSNI+VSHVSTGGGASLELLEGK+WNTEDKVSHVSTGGGASLELLEGK
237a	sp|O75643|U520_HUMAN	1.0000	U5 small nuclear ribonucleoprotein 200 kDa helicase OS=Homo sapiens GN=SNRNP200 PE=1 SV=2	7.0	12	0.095	DIDAFWLQR+DILCGAADEVLAVLK+DTLGLFLR+IVALSSSLSNAK+LELSVHLQPITR+MDTDLETMDLDQGGEALAPR+MTQNPNYYNLQGISHR+NIEMTQEDVR+SLVQEMVGSFGK+VELTITPDFQWDEK+VFSLSSEFK+VVLLTGETSTDLK
135	sp|Q8WUM0|NU133_HUMAN	1.0000	Nuclear pore complex protein Nup133 OS=Homo sapiens GN=NUP133 PE=1 SV=2	11.7	12	0.089	DGIQLSEYLPEVK+EESLEKEPEYVPWTATSGPGGIR+FLLHQETLPEQLLAEK+GLPLGSAVSSPVLFSPVGR+KGLPLGSAVSSPVLFSPVGR+LSDLVNTAILIALNKR+SNPYFEFVLK+VAYPQADSNLR+WAESVPEEAPGFSNTSLIILHQLEDK
810a	sp|Q9UJS0-2|CMC2_HUMAN sp|Q9UJS0|CMC2_HUMAN	1.0000	Isoform of Q9UJS0, Isoform 2 of Calcium-binding mitochondrial carrier protein Aralar2 OS=Homo sapiens GN=SLC25A13;Calcium-binding mitochondrial carrier protein Aralar2 OS=Homo sapiens GN=SLC25A13 PE=1 SV=2	20.6	11	0.078	ASGDSARPVLLQVAESAYR+DLGFFGIYK+FGLGSVAGAVGATAVYPIDLVK+GLIPQLIGVAPEK+IAPLEEGTLPFNLAEAQR+LAVATFAGIENK+LQVAGEITTGPR+LTVNDFVR+SSPQFGVTLLTYELLQR+YEGFFGLYR+YLNIFGESQPNPK
712a	sp|Q96HS1|PGAM5_HUMAN	1.0000	Serine/threonine-protein phosphatase PGAM5, mitochondrial OS=Homo sapiens GN=PGAM5 PE=1 SV=2	40.1	11	0.079	AIETTDIISR+EGAPIEPDPPVSHWKPEAVQYYEDGAR+EPLSLINVR+EQAELTGLR+HSQYHVDGSLEK+HSQYHVDGSLEKDR+LSLNNGSITHLVIRPNGR+NVESGEEELASK+NVESGEEELASKLDHYK+TLGDTGFMPPDK
616a	sp|Q15904|VAS1_HUMAN	1.0000	V-type proton ATPase subunit S1 OS=Homo sapiens GN=ATP6AP1 PE=1 SV=2	22.1	11	0.091	EVLTGNDEVIGQVLSTLK+FDDHKGPTISLTQIV+HWFTMER+KGSLLVAR+LFGTTVTFK+LGASPLHVDLATLR+LSLTYER+NVLLFLQDK+SEDVPYTAALTAVRPSR
606b	sp|Q15365|PCBP1_HUMAN	1.0000	Poly(rC)-binding protein 1 OS=Homo sapiens GN=PCBP1 PE=1 SV=2	27.8	11	0.067	ESTGAQVQVAGDMLPNSTER+IANPVEGSSGR+IITLTGPTNAIFK+QGANINEIR+QQSHFAMMHGGTGFAGIDSSSPEVK+QVTITGSAASISLAQYLINAR
604a	sp|Q15233|NONO_HUMAN	1.0000	Non-POU domain-containing octamer-binding protein OS=Homo sapiens GN=NONO PE=1 SV=4	32.5	11	0.093	AAPGAEFAPNKR+FAQPGSFEYEYAMR+FGQAATMEGIGAIGGTPPAFNR+GAMPPAPVPAGTPAPPGPATMMPDGTLGLTPPTTER+GIVEFSGKPAAR+LFVGNLPPDITEEEMR+QQEGFKGTFPDAR+RMEELHNQEVQK+TLAEIAKVELDNMPLR+VELDNMPLR
565a	sp|Q08380|LG3BP_HUMAN	1.0000	Galectin-3-binding protein OS=Homo sapiens GN=LGALS3BP PE=1 SV=1	20.3	11	0.092	ASHEEVEGLVEK+AVDTWSWGER+ELSEALGQIFDSQR+IYTSPTWSAFVTDSSWSAR+SDLAVPSELALLK+TLQALEFHTVPFQLLAR+YSSDYFQAPSDYR+YYPYQSFQTPQHPSFLFQDKR
564a	sp|Q08211|DHX9_HUMAN	1.0000	ATP-dependent RNA helicase A OS=Homo sapiens GN=DHX9 PE=1 SV=4	9.3	11	0.094	AIEPPPLDAVIEAEHTLR+DFVNYLVR+ELDALDANDELTPLGR+LFTAHNNMTNYATVWASK+LGGIGQFLAK+QPAIISQLDPVNER+TPLHEIALSIK+YPSPFFVFGEK+YQILPLHSQIPR
62	sp|P29966|MARCS_HUMAN tr|A0A087WZH7|A0A087WZH7_HUMAN	1.0000	Myristoylated alanine-rich C-kinase substrate OS=Homo sapiens GN=MARCKS PE=1 SV=4;Isoform of P29966, Myristoylated alanine-rich C-kinase substrate OS=Homo sapiens GN=MARCKS PE=1 SV=1	22.1	11	0.092	EAPAEGEAAEPGSPTAAEGEAASAASSTSSPK+GEAAAERPGEAAVASSPSK+GEPAAAAAPEAGASPVEK+TAAKGEAAAERPGEAAVASSPSK
513a	sp|P62195-2|PRS8_HUMAN sp|P62195|PRS8_HUMAN	1.0000	Isoform of P62195, Isoform 2 of 26S protease regulatory subunit 8 OS=Homo sapiens GN=PSMC5;26S protease regulatory subunit 8 OS=Homo sapiens GN=PSMC5 PE=1 SV=1	14.8	11	0.070	EHAPSIIFMDEIDSIGSSR+GVILYGPPGTGK+IDILDSALLRPGR+IEELQLIVNDK+TMLELLNQLDGFEATK
460a	sp|P50402|EMD_HUMAN	1.0000	Emerin OS=Homo sapiens GN=EMD PE=1 SV=1	46.5	11	0.089	APGAGLGQDR+DSAYQSITHYRPVSASR+GYNDDYYEESYFTTR+LSPPSSSAASSYSFSDLNSTR+RYNIPHGPVVGSTR+SSLDLSYYPTSSSTSFMSSSSSSSSWLTR+TYGEPESAGPSR+YNIPHGPVVGSTR
451a	sp|P49368-2|TCPG_HUMAN sp|P49368|TCPG_HUMAN tr|B4DUR8|B4DUR8_HUMAN	1.0000	Isoform of P49368, Isoform 2 of T-complex protein 1 subunit gamma OS=Homo sapiens GN=CCT3;T-complex protein 1 subunit gamma OS=Homo sapiens GN=CCT3 PE=1 SV=4;Isoform of P49368, T-complex protein 1 subunit gamma OS=Homo sapiens GN=CCT3 PE=1 SV=1	22.4	11	0.089	ALDDMISTLKK+AVAQALEVIPR+EILSEVER+ELGIWEPLAVK+IVLLDSSLEYK+IVSRPEELREDDVGTGAGLLEIK+NVLLDPQLVPGGGASEMAVAHALTEK+TAVETAVLLLR
409a	sp|P35613-2|BASI_HUMAN sp|P35613|BASI_HUMAN	1.0000	Isoform of P35613, Isoform 2 of Basigin OS=Homo sapiens GN=BSG;Basigin OS=Homo sapiens GN=BSG PE=1 SV=2	30.9	11	0.097	FFVSSSQGR+GGVVLKEDALPGQK+GSDQAIITLR+KPEDVLDDDDAGSAPLK+RKPEDVLDDDDAGSAPLK+SELHIENLNMEADPGQYR+SESVPPVTDWAWYK
354a	sp|P22087|FBRL_HUMAN	1.0000	rRNA 2'-O-methyltransferase fibrillarin OS=Homo sapiens GN=FBL PE=1 SV=2	33.3	11	0.093	DHAVVVGVYRPPPK+DLINLAK+IVALNAHTFLR+LAAAILGGVDQIHIKPGAK+MQQENMKPQEQLTLEPYER+NLVPGESVYGEK+NLVPGESVYGEKR+TNIIPVIEDAR+VSISEGDDKIEYR
308a	sp|P10321|1C07_HUMAN tr|A2AEA2|A2AEA2_HUMAN	1.0000	Isoform of Q95604, HLA class I histocompatibility antigen, Cw-7 alpha chain OS=Homo sapiens GN=HLA-C PE=1 SV=3;Isoform of Q95604, HLA class I histocompatibility antigen, Cw-6 alpha chain OS=Homo sapiens GN=HLA-C PE=1 SV=2	31.1	11	0.075	APWVEQEGPEYWDRETQK+DGEDQTQDTELVETRPAGDGTFQK+FISVGYVDDTQFVR+GYDQSAYDGKDYIALNEDLR+GYYNQSEDGSHTIQR+SWTAADTAAQITQR+WAAVVVPSGQEQR+YLENGKETLQR
302a	sp|P09543-2|CN37_HUMAN sp|P09543|CN37_HUMAN	1.0000	Isoform of P09543, Isoform CNPI of 2',3'-cyclic-nucleotide 3'-phosphodiesterase OS=Homo sapiens GN=CNP;2',3'-cyclic-nucleotide 3'-phosphodiesterase OS=Homo sapiens GN=CNP PE=1 SV=2	23.7	11	0.095	AGQVFLEELGNHK+APGAEEYAQQDVLK+ILVLDDTNHER+KAGQVFLEELGNHK+MDLVTYFGK+NQWQLSADDLKK+QFVPGDEPR+VELSEQQLQLWPSDVDK+VELSEQQLQLWPSDVDKLSPTDNLPR
28	sp|O94919|ENDD1_HUMAN	1.0000	Endonuclease domain-containing 1 protein OS=Homo sapiens GN=ENDOD1 PE=1 SV=2	13.4	11	0.093	DRIPVYSAFR+DSDIIEDVMVK+FATLYSTR+ILEVVNQIQDEER+QALNTDYLDSDYQR+WYVNLHSLMDR
192a	sp|O00165-5|HAX1_HUMAN sp|O00165|HAX1_HUMAN	1.0000	Isoform of O00165, Isoform 5 of HCLS1-associated protein X-1 OS=Homo sapiens GN=HAX1;HCLS1-associated protein X-1 OS=Homo sapiens GN=HAX1 PE=1 SV=2	56.3	11	0.093	DFNSIFSDMGAWTLPSHPPELPGPESETPGER+FDDVWPMDPHPR+FHDNFGFDDLVR+GFFGFPGPR+IFGGVLESDAR+ITKPDGIVEER+SESPQPAPDWGSQRPFHR+TREDNDLDSQVSQEGLGPVLQPQPK
125	sp|Q8IWU2|LMTK2_HUMAN	1.0000	Serine/threonine-protein kinase LMTK2 OS=Homo sapiens GN=LMTK2 PE=1 SV=2	9.4	11	0.097	DSEVDFEQQWNALKPNTNSR+DSSNNAAFPILDHFAR+GTEVTPETFTAGSQGSYR+LHFLHSDLALR+LTESDSVLADDILASR+NLEAVETLNQLNSK+SLLKPTAANAPDPLPEDWKK+VLLGEIYTGTSVAR+WTAPELVTSFQDR
845a	sp|Q9Y4W6|AFG32_HUMAN	1.0000	AFG3-like protein 2 OS=Homo sapiens GN=AFG3L2 PE=1 SV=2	18.3	10	0.073	EVLDKNDMVELLGPRPFAEK+GAILTGPPGTGK+GLGYAQYLPK+GMGGLFSVGETTAK+ITTGAQDDLRK+QGDMVLEKPYSEATAR+STYEEFVEGTGSLDEDTSLPEGLKDWNK+VALLLLEK+VGQISFDLPR+VTQSAYAQIVQFGMNEK
788a	sp|Q9NVI1-1|FANCI_HUMAN sp|Q9NVI1|FANCI_HUMAN	1.0000	Isoform of Q9NVI1, Isoform 1 of Fanconi anemia group I protein OS=Homo sapiens GN=FANCI;Fanconi anemia group I protein OS=Homo sapiens GN=FANCI PE=1 SV=4	8.5	10	0.087	EGDLTNLLQNQAVK+FQDQVLDLLK+FVSSLLTALFR+IFSAVQQFYQPK+LGANILLETFK+LKGQVSQETLSEEASSQATLPNQPVEK+QVLDLIK+SELEDFELDK+TADKLQEFLQTLR
83	sp|P55011-3|S12A2_HUMAN sp|P55011|S12A2_HUMAN tr|G3XAL9|G3XAL9_HUMAN	1.0000	Isoform of P55011, Isoform 2 of Solute carrier family 12 member 2 OS=Homo sapiens GN=SLC12A2;Solute carrier family 12 member 2 OS=Homo sapiens GN=SLC12A2 PE=1 SV=1;Isoform of P55011, Solute carrier family 12 (Sodium/potassium/chloride transporters), member 2, isoform CRA_a OS=Homo sapiens GN=SLC12A2 PE=1 SV=1	9.1	10	0.090	AAAAAAAAAAAAAAAGAGAGAK+DGGGVRDEGPAAAGDGLGRPLGPTPSQSR+GPIVPLNVADQK+ITDNELELYK+TFGHNTMDAVPR+VELPGTAVPSVPEDAAPASR
703a	sp|Q96C92-2|SDCG3_HUMAN sp|Q96C92|SDCG3_HUMAN	1.0000	Isoform of Q96C92, Isoform 2 of Serologically defined colon cancer antigen 3 OS=Homo sapiens GN=SDCCAG3;Serologically defined colon cancer antigen 3 OS=Homo sapiens GN=SDCCAG3 PE=1 SV=3	23.5	10	0.078	KLNEVQSFSEAQTEMVR+LKQEISLLQAQVSNFQR+SLAIPDAPAFYER+TLQISYDALKDENSK+VSPASPAGSPSADFAVHGESLGDR+VVMNSAQASIK
692a	sp|Q92621|NU205_HUMAN	1.0000	Nuclear pore complex protein Nup205 OS=Homo sapiens GN=NUP205 PE=1 SV=3	5.0	10	0.087	ASTEGVAIQGQQGTR+DLPSADSVQYR+ENLFMDLLR+FTDELMEQGLTYK+LAWALALR+LTAPEDVFSK+MLALALLDR+VLTLVSQIDVNNEFEK+YSFIQALVR
567a	sp|Q12905|ILF2_HUMAN tr|B4DY09|B4DY09_HUMAN	1.0000	Interleukin enhancer-binding factor 2 OS=Homo sapiens GN=ILF2 PE=1 SV=2;Isoform of Q12905, Interleukin enhancer-binding factor 2 OS=Homo sapiens GN=ILF2 PE=1 SV=1	28.1	10	0.082	ILGQEGDASYLASEISTWDGVIVTPSEK+ILITTVPPNLR+ILPTLEAVAALGNK+NQDLAPNSAEQASILSLVTK+VKPAPDETSFSEALLK+VLQSALAAIR
557a	sp|Q02878|RL6_HUMAN	1.0000	60S ribosomal protein L6 OS=Homo sapiens GN=RPL6 PE=1 SV=3	31.9	10	0.089	AIPQLQGYLR+AVDSQILPK+EKVLATVTKPVGGDK+HLTDAYFK+HQEGEIFDTEKEKYEITEQR+QLASGLLLVTGPLVLNR+SVFALTNGIYPHK+VLATVTKPVGGDK
516a	sp|P62258-2|1433E_HUMAN sp|P62258|1433E_HUMAN	1.0000	Isoform of P62258, Isoform SV of 14-3-3 protein epsilon OS=Homo sapiens GN=YWHAE;14-3-3 protein epsilon OS=Homo sapiens GN=YWHAE PE=1 SV=1	36.1	10	0.066	AAFDDAIAELDTLSEESYK+DSTLIMQLLR+EAAENSLVAYK+HLIPAANTGESK+NLLSVAYK+VAGMDVELTVEER+YLAEFATGNDR
508a	sp|P61962|DCAF7_HUMAN	1.0000	DDB1- and CUL4-associated factor 7 OS=Homo sapiens GN=DCAF7 PE=1 SV=1	30.7	10	0.085	DMFASVGADGSVR+GVYPDLLATSGDYLR+HLEHSTIIYEDPQHHPLLR+LALGSFVEEYNNK+LMWIPDTK+NTFDHPYPTTK+TQLIAHDKEVYDIAFSR+VNLVSGHVK
498a	sp|P60842|IF4A1_HUMAN	1.0000	Eukaryotic initiation factor 4A-I OS=Homo sapiens GN=EIF4A1 PE=1 SV=1	19.5	10	0.082	ATQALVLAPTR+GIYAYGFEKPSAIQQR+GVAINMVTEEDKR+KGVAINMVTEEDKR+LQMEAPHIIVGTPGR+MFVLDEADEMLSR+VLITTDLLAR
495a	sp|P60174-1|TPIS_HUMAN sp|P60174|TPIS_HUMAN	1.0000	Isoform of P60174, Isoform 2 of Triosephosphate isomerase OS=Homo sapiens GN=TPI1;Triosephosphate isomerase OS=Homo sapiens GN=TPI1 PE=1 SV=3	42.6	10	0.087	ELASQPDVDGFLVGGASLKPEFVDIINAK+FFVGGNWK+QSLGELIGTLNAAK+TATPQQAQEVHEK+VIADNVKDWSK+VTNGAFTGEISPGMIK+VVLAYEPVWAIGTGK
456a	sp|P49792|RBP2_HUMAN	1.0000	E3 SUMO-protein ligase RanBP2 OS=Homo sapiens GN=RANBP2 PE=1 SV=2	4.7	10	0.081	APGTNVAMASNQAVR+ELLQSFDSALQSVK+ELVGPPLAETVFTPK+IIDDSDSNLSVVK+LLVQHEINTLR+NSIPEPIDPLFK+NVSGISFTENMGSSQQK+SDAGNLNFEFQVAK+SGFEGMFTK+YIASVQGSTPSPR
406a	sp|P35579|MYH9_HUMAN	1.0000	Myosin-9 OS=Homo sapiens GN=MYH9 PE=1 SV=4	7.0	10	0.078	AGVLAHLEEER+DFSALESQLQDTQELLQEENR+ELEDATETADAMNR+IAEFTTNLTEEEEK+IAQLEEQLDNETK+LQQELDDLLVDLDHQR+LQVELDNVTGLLSQSDSK+QLLQANPILEAFGNAK+VSHLLGINVTDFTR
381a	sp|P27797|CALR_HUMAN	1.0000	Calreticulin OS=Homo sapiens GN=CALR PE=1 SV=1	27.8	10	0.089	AKIDDPTDSKPEDWDKPEHIPDPDAK+EQFLDGDGWTSR+FYALSASFEPFSNK+FYGDEEKDKGLQTSQDAR+IDDPTDSKPEDWDKPEHIPDPDAK+IDNSQVESGSLEDDWDFLPPKK+IKDPDASKPEDWDER+KVHVIFNYK
375a	sp|P26599-2|PTBP1_HUMAN sp|P26599-3|PTBP1_HUMAN sp|P26599|PTBP1_HUMAN tr|A0A0U1RRM4|A0A0U1RRM4_HUMAN tr|A6NLN1|A6NLN1_HUMAN	1.0000	Isoform of P26599, Isoform 2 of Polypyrimidine tract-binding protein 1 OS=Homo sapiens GN=PTBP1;Isoform of P26599, Isoform 3 of Polypyrimidine tract-binding protein 1 OS=Homo sapiens GN=PTBP1;Polypyrimidine tract-binding protein 1 OS=Homo sapiens GN=PTBP1 PE=1 SV=1;Isoform of P26599, Polypyrimidine tract-binding protein 1 OS=Homo sapiens GN=PTBP1 PE=4 SV=1;Isoform of P26599, Polypyrimidine tract …	21.4	10	0.084	GQPIYIQFSNHK+IAIPGLAGAGNSVLLVSNLNPER+KLPIDVTEGEVISLGLPFGK+NFQNIFPPSATLHLSNIPPSVSEEDLK+NNQFQALLQYADPVSAQHAK+VLFSSNGGVVK+VTNILMLK
336a	sp|P17844|DDX5_HUMAN tr|J3KTA4|J3KTA4_HUMAN	1.0000	Probable ATP-dependent RNA helicase DDX5 OS=Homo sapiens GN=DDX5 PE=1 SV=1;Isoform of P17844, Probable ATP-dependent RNA helicase DDX5 OS=Homo sapiens GN=DDX5 PE=1 SV=1	19.1	10	0.069	APILIATDVASR+FVINYDYPNSSEDYIHR+MLDMGFEPQIR+NFYQEHPDLAR+QTLMWSATWPK+QVSDLISVLR+TGTAYTFFTPNNIK+TLSYLLPAIVHINHQPFLER+TTYLVLDEADR
318a	sp|P12277|KCRB_HUMAN	1.0000	Creatine kinase B-type OS=Homo sapiens GN=CKB PE=1 SV=1	26.0	10	0.089	GTGGVDTAAVGGVFDVSNADR+LAVEALSSLDGDLAGR+LEQGQAIDDLMPAQK+TDLNPDNLQGGDDLDPNYVLSSR+TFLVWVNEEDHLR+VLTPELYAELR
291a	sp|P07910-2|HNRPC_HUMAN tr|B2R5W2|B2R5W2_HUMAN tr|B4DY08|B4DY08_HUMAN tr|G3V4C1|G3V4C1_HUMAN tr|G3V4W0|G3V4W0_HUMAN	1.0000	Isoform of P07910, Isoform C1 of Heterogeneous nuclear ribonucleoproteins C1/C2 OS=Homo sapiens GN=HNRNPC;Isoform of P07910, Heterogeneous nuclear ribonucleoproteins C1/C2 OS=Homo sapiens GN=HNRNPC PE=1 SV=1;Isoform of P07910, Heterogeneous nuclear ribonucleoproteins C1/C2 OS=Homo sapiens GN=HNRNPC PE=1 SV=1;Isoform of P07910, Heterogeneous nuclear ribonucleoproteins C1/C2 OS=Homo sapiens GN=HNRN…	29.8	10	0.069	LKGDDLQAIKK+MIAGQVLDINLAAEPK+QKVDSLLENLEK+SAAEMYGSSFDLDYDFQR+VFIGNLNTLVVK+VPPPPPIAR
218a	sp|O43707|ACTN4_HUMAN	1.0000	Alpha-actinin-4 OS=Homo sapiens GN=ACTN4 PE=1 SV=2	12.8	10	0.085	ALDFIASK+DGLAFNALIHR+ETTDTDTADQVIASFK+HRDYETATLSDIK+KDDPVTNLNNAFEVAEK+LASDLLEWIR+LSGSNPYTTVTPQIINSK+TINEVENQILTR+VGWEQLLTTIAR
199a	sp|O00571-2|DDX3X_HUMAN sp|O00571|DDX3X_HUMAN tr|A0A0D9SF53|A0A0D9SF53_HUMAN tr|A0A0D9SFB3|A0A0D9SFB3_HUMAN tr|A0A0D9SG12|A0A0D9SG12_HUMAN	1.0000	Isoform of O00571, Isoform 2 of ATP-dependent RNA helicase DDX3X OS=Homo sapiens GN=DDX3X;ATP-dependent RNA helicase DDX3X OS=Homo sapiens GN=DDX3X PE=1 SV=3;Isoform of O00571, ATP-dependent RNA helicase DDX3X OS=Homo sapiens GN=DDX3X PE=1 SV=1;Isoform of O00571, ATP-dependent RNA helicase DDX3X OS=Homo sapiens GN=DDX3X PE=1 SV=1;Isoform of O00571, ATP-dependent RNA helicase DDX3X OS=Homo sapiens…	20.8	10	0.092	DLLDLLVEAK+DREEALHQFR+ELAVQIYEEAR+HAIPIIK+HVINFDLPSDIEEYVHR+LEQELFSGGNTGINFEK+MLDMGFEPQIR+QYPISLVLAPTR+SFLLDLLNATGK+SPILVATAVAAR+VGNLGLATSFFNER
196b	sp|Q9NZI8|IF2B1_HUMAN	1.0000	Insulin-like growth factor 2 mRNA-binding protein 1 OS=Homo sapiens GN=IGF2BP1 PE=1 SV=2	17.3	10	0.061	ITISSLQDLTLYNPER+LKEENFFGPK+LYIGNLNESVTPADLEK+MVIITGPPEAQFK+QQQVDIPLR+TVNELQNLTAAEVVVPR+VSYIPDEQIAQGPENGRR
196a	sp|O00425|IF2B3_HUMAN	1.0000	Insulin-like growth factor 2 mRNA-binding protein 3 OS=Homo sapiens GN=IGF2BP3 PE=1 SV=2	15.5	10	0.069	ILVPTQFVGAIIGK+IPVSGPFLVK+ITISPLQELTLYNPER+LNGFQLENFTLK+LYIGNLSENAAPSDLESIFK+MVIITGPPEAQFK+VAYIPDEMAAQQNPLQQPR
123	sp|Q86VI3|IQGA3_HUMAN tr|F2Z2E2|F2Z2E2_HUMAN	1.0000	Ras GTPase-activating-like protein IQGAP3 OS=Homo sapiens GN=IQGAP3 PE=1 SV=2;Isoform of Q86VI3, Ras GTPase-activating-like protein IQGAP3 OS=Homo sapiens GN=IQGAP3 PE=1 SV=1	8.6	10	0.082	ALQDPALALR+ATLAEKFPDATDSEVYK+FTAEELSNMASELAK+GVLVEIEDLPASHFR+MALGVAAINQAIK+NGYQGLVDELAK+SHLPYDVTPEQALSHPEVQR+TLSALLLPAAGLDDVSLPVAPR+VLAVSLINEALDK
832b	sp|Q8NB49-2|AT11C_HUMAN sp|Q8NB49-3|AT11C_HUMAN sp|Q8NB49-4|AT11C_HUMAN sp|Q8NB49|AT11C_HUMAN tr|A0A067XG54|A0A067XG54_HUMAN	1.0000	Isoform of Q8NB49, Isoform 2 of Phospholipid-transporting ATPase IG OS=Homo sapiens GN=ATP11C;Isoform of Q8NB49, Isoform 3 of Phospholipid-transporting ATPase IG OS=Homo sapiens GN=ATP11C;Isoform of Q8NB49, Isoform 4 of Phospholipid-transporting ATPase IG OS=Homo sapiens GN=ATP11C;Phospholipid-transporting ATPase IG OS=Homo sapiens GN=ATP11C PE=1 SV=3;Isoform of Q8NB49, Phospholipid-transporting …	8.5	9	0.071	EIEEYELLHTLNFDAVR+INIYSNSLEAVAR+LQDQAAETIEALHAAGLK+STVYIIENAK+TVFVGNHPVSETEAYIAQR+VWVLTGDK+YTLWNFLPK
787a	sp|Q9NV96-2|CC50A_HUMAN sp|Q9NV96-3|CC50A_HUMAN sp|Q9NV96|CC50A_HUMAN	1.0000	Isoform of Q9NV96, Isoform 2 of Cell cycle control protein 50A OS=Homo sapiens GN=TMEM30A;Isoform of Q9NV96, Isoform 3 of Cell cycle control protein 50A OS=Homo sapiens GN=TMEM30A;Cell cycle control protein 50A OS=Homo sapiens GN=TMEM30A PE=1 SV=1	24.8	9	0.080	FRNPPGGDNLEER+GIAWWTDK+KSDLHPTLPAGR+SDLHPTLPAGR+SRDDSQLNGDSSALLNPSK+TAALPTFR
756a	sp|Q9BY77|PDIP3_HUMAN tr|F6VRR5|F6VRR5_HUMAN	1.0000	Polymerase delta-interacting protein 3 OS=Homo sapiens GN=POLDIP3 PE=1 SV=2;Isoform of Q9BY77, Polymerase delta-interacting protein 3 OS=Homo sapiens GN=POLDIP3 PE=1 SV=1	21.4	9	0.057	QNLYDLDEDDDGIASVPTK+RVNSASSSNPPAEVDPDTILK+SSGASVTTQPTEFK+SSPAAFINPPIGTVTPALK+VVQNDAYTAPALPSSIR
705a	sp|Q96CW5|GCP3_HUMAN	1.0000	Gamma-tubulin complex component 3 OS=Homo sapiens GN=TUBGCP3 PE=1 SV=2	13.9	9	0.078	ATNAQFDSPEILR+AVFDQIIELQNAQDAIYR+EIEGQWGVTAAEEEEENKR+KGGELASAVHAYTK+REGDTGGTMEITEAALVRDILYVFQGIDGK+SEADVAQQFQYAVR+VFNFLWR+YLLLGQGDFIR
698a	sp|Q93062-2|RBPMS_HUMAN sp|Q93062-3|RBPMS_HUMAN sp|Q93062-4|RBPMS_HUMAN sp|Q93062-5|RBPMS_HUMAN sp|Q93062|RBPMS_HUMAN tr|B4E3T4|B4E3T4_HUMAN	1.0000	Isoform of Q93062, Isoform B of RNA-binding protein with multiple splicing OS=Homo sapiens GN=RBPMS;Isoform of Q93062, Isoform C of RNA-binding protein with multiple splicing OS=Homo sapiens GN=RBPMS;Isoform of Q93062, Isoform D of RNA-binding protein with multiple splicing OS=Homo sapiens GN=RBPMS;Isoform of Q93062, Isoform E of RNA-binding protein with multiple splicing OS=Homo sapiens GN=RBPMS…	58.7	9	0.079	AEKENTPSEANLQEEEVR+ELYLLFRPFK+ENTPSEANLQEEEVR+FDPEIPQTLR+LVGTPNPSTPLPNTVPQFIAR+QPVGFVSFDSR+TLFVSGLPLDIKPR
666a	sp|Q8IWZ3-4|ANKH1_HUMAN sp|Q8IWZ3-6|ANKH1_HUMAN sp|Q8IWZ3|ANKH1_HUMAN	1.0000	Isoform of Q8IWZ3, Isoform 4 of Ankyrin repeat and KH domain-containing protein 1 OS=Homo sapiens GN=ANKHD1;Isoform of Q8IWZ3, Isoform 6 of Ankyrin repeat and KH domain-containing protein 1 OS=Homo sapiens GN=ANKHD1;Ankyrin repeat and KH domain-containing protein 1 OS=Homo sapiens GN=ANKHD1 PE=1 SV=1	4.6	9	0.071	LEALLEAAGIGK+LEGEVTPNSLSTSYK+SAPAGASEPPPPGGVGLGIR+SIHANFSSGVGTTAASSK+VFLQGPAPVGTPSFNR+VSTSPVGLPSIDPSGSSPSSSSAPLASFSGIPGTR
575a	sp|Q13188-2|STK3_HUMAN sp|Q13188|STK3_HUMAN	1.0000	Isoform of Q13188, Isoform 2 of Serine/threonine-protein kinase 3 OS=Homo sapiens GN=STK3;Serine/threonine-protein kinase 3 OS=Homo sapiens GN=STK3 PE=1 SV=2	14.9	9	0.079	AGNILLNTEGHAK+DLITEAMEIK+LADFGVAGQLTDTMAK+QPEEVFDVLEK+TLIEDEIATILK+VPQDGDFDFLK
550a	sp|Q00839-2|HNRPU_HUMAN sp|Q00839|HNRPU_HUMAN	1.0000	Isoform of Q00839, Isoform Short of Heterogeneous nuclear ribonucleoprotein U OS=Homo sapiens GN=HNRNPU;Heterogeneous nuclear ribonucleoprotein U OS=Homo sapiens GN=HNRNPU PE=1 SV=6	11.2	9	0.079	GYFEYIEENKYSR+LQAALDDEEAGGRPAMEPGNGSLDLGGDSAGR+NFILDQTNVSAAAQR+SSGPTSLFAVTVAPPGAR+YNILGTNTIMDK
533a	sp|P62937|PPIA_HUMAN	1.0000	Peptidyl-prolyl cis-trans isomerase A OS=Homo sapiens GN=PPIA PE=1 SV=2	32.1	9	0.066	EGMNIVEAMER+SIYGEKFEDENFILK+TEWLDGKHVVFGK+VKEGMNIVEAMER+VSFELFADK+VSFELFADKVPK
523a	sp|P62424|RL7A_HUMAN tr|Q5T8U3|Q5T8U3_HUMAN	1.0000	60S ribosomal protein L7a OS=Homo sapiens GN=RPL7A PE=1 SV=2;Isoform of P62424, 60S ribosomal protein L7a (Fragment) OS=Homo sapiens GN=RPL7A PE=1 SV=1	35.1	9	0.075	AGVNTVTTLVENK+AGVNTVTTLVENKK+KVVNPLFEK+LKVPPAINQFTQALDR+NFGIGQDIQPK+QTATQLLK+VAPAPAVVK+VVNPLFEK
57	sp|P26641-2|EF1G_HUMAN sp|P26641|EF1G_HUMAN	1.0000	Isoform of P26641, Isoform 2 of Elongation factor 1-gamma OS=Homo sapiens GN=EEF1G;Elongation factor 1-gamma OS=Homo sapiens GN=EEF1G PE=1 SV=3	16.0	9	0.071	EYFSWEGAFQHVGK+ILGLLDAYLK+KLDPGSEETQTLVR+STFVLDEFKR+TFLVGER+VLSAPPHFHFGQTNR
490a	sp|P56192|SYMC_HUMAN	1.0000	Methionine--tRNA ligase, cytoplasmic OS=Homo sapiens GN=MARS PE=1 SV=2	13.0	9	0.080	GVGVFGDMAQDTGIPADIWR+ITQDIFQQLLK+NNSELLNNLGNFINR+NPEQVDLYQFMAK+QLAVAEGKPPEAPK+TLPGSDWTPNAQFITR+TSPKPAVVETVTTAKPQQIQALMDEVTK
434a	sp|P43243|MATR3_HUMAN tr|A0A0R4J2E8|A0A0R4J2E8_HUMAN tr|A8MXP9|A8MXP9_HUMAN	1.0000	Matrin-3 OS=Homo sapiens GN=MATR3 PE=1 SV=2;Isoform of P43243, Matrin-3 OS=Homo sapiens GN=MATR3 PE=4 SV=1;Isoform of P43243, Matrin-3 OS=Homo sapiens GN=MATR3 PE=1 SV=1	12.3	9	0.079	DSFDDRGPSLNPVLDYDHGSR+GDADQASNILASFGLSAR+GNLGAGNGNLQGPR+IGPYQPNVPVGIDYVIPK+ITPENLPQILLQLK+VIHLSNLPHSGYSDSAVLK
422a	sp|P40227|TCPZ_HUMAN	1.0000	T-complex protein 1 subunit zeta OS=Homo sapiens GN=CCT6A PE=1 SV=3	16.8	9	0.070	AQAALAVNISAAR+GIDPFSLDALSK+IITEGFEAAK+QADLYISEGLHPR+VATAQDDITGDGTTSNVLIIGELLK+VLAQNSGFDLQETLVK
379a	sp|P27694|RFA1_HUMAN	1.0000	Replication protein A 70 kDa DNA-binding subunit OS=Homo sapiens GN=RPA1 PE=1 SV=2	20.3	9	0.076	ATVMDVKPVDYR+GDTNIKPILQVINIRPITTGNSPPR+GWFDAEGQALDGVSISDLK+SENLGQGDKPDYFSSVATVVYLR+SGGVGGSNTNWK+SLSVLSSSTIIANPDIPEAYK+VVPIASLTPYQSK
339a	sp|P17987|TCPA_HUMAN	1.0000	T-complex protein 1 subunit alpha OS=Homo sapiens GN=TCP1 PE=1 SV=1	22.5	9	0.074	EQLAIAEFAR+GDVTITNDGATILK+MLVDDIGDVTITNDGATILK+QAGVFEPTIVK+QKIHPTSVISGYR+SLLVIPNTLAVNAAQDSTDLVAK+SQNVMAAASIANIVK+SSLGPVGLDK+WIGLDLSNGKPR+YFVEAGAMAVR
336b	sp|Q92841-1|DDX17_HUMAN sp|Q92841-2|DDX17_HUMAN sp|Q92841-3|DDX17_HUMAN sp|Q92841|DDX17_HUMAN tr|H3BLZ8|H3BLZ8_HUMAN	1.0000	Isoform of Q92841, Isoform 2 of Probable ATP-dependent RNA helicase DDX17 OS=Homo sapiens GN=DDX17;Isoform of Q92841, Isoform 3 of Probable ATP-dependent RNA helicase DDX17 OS=Homo sapiens GN=DDX17;Isoform of Q92841, Isoform 4 of Probable ATP-dependent RNA helicase DDX17 OS=Homo sapiens GN=DDX17;Probable ATP-dependent RNA helicase DDX17 OS=Homo sapiens GN=DDX17 PE=1 SV=2;Isoform of Q92841, Probab…	14.9	9	0.057	APILIATDVASR+ELAQQVQQVADDYGK+GTAYTFFTPGNLK+LIDFLESGK+MLDMGFEPQIR+QTLMWSATWPK+SSQSSSQQFSGIGR+VLEEANQAINPK
294d	sp|Q12931-2|TRAP1_HUMAN sp|Q12931|TRAP1_HUMAN	1.0000	Isoform of Q12931, Isoform 2 of Heat shock protein 75 kDa, mitochondrial OS=Homo sapiens GN=TRAP1;Heat shock protein 75 kDa, mitochondrial OS=Homo sapiens GN=TRAP1 PE=1 SV=3	16.4	9	0.055	AFLDALQNQAEASSK+ELISNASDALEK+FFEDYGLFMR+GVVDSEDIPLNLSR+HLAEHSPYYEAMK+KLISVETDIVVDHYK+SAAPGSLGYQWLSDGSGVFEIAEASGVR
274a	sp|P05455|LA_HUMAN	1.0000	Lupus La protein OS=Homo sapiens GN=SSB PE=1 SV=2	24.8	9	0.078	EGIILFK+GSIFVVFDSIESAK+IIEDQQESLNK+LDEGWVPLEIMIK+LTTDFNVIVEALSK+RSPSKPLPEVTDEYKNDVK+SPSKPLPEVTDEYKNDVK+TKFASDDEHDEHDENGATGPVKR
253a	sp|P00367|DHE3_HUMAN	1.0000	Glutamate dehydrogenase 1, mitochondrial OS=Homo sapiens GN=GLUD1 PE=1 SV=2	19.5	9	0.073	DDGSWEVIEGYR+GASIVEDKLVEDLR+GFIGPGIDVPAPDMSTGER+HGGTIPIVPTAEFQDR+IIAEGANGPTTPEADKIFLER+MVEGFFDR+YNLGLDLR+YSTDVSVDEVK
252a	sp|P00338-3|LDHA_HUMAN sp|P00338|LDHA_HUMAN	1.0000	Isoform of P00338, Isoform 3 of L-lactate dehydrogenase A chain OS=Homo sapiens GN=LDHA;L-lactate dehydrogenase A chain OS=Homo sapiens GN=LDHA PE=1 SV=2	28.0	9	0.076	DLADELALVDVIEDK+DQLIYNLLK+FIIPNVVK+GEMMDLQHGSLFLR+QVVESAYEVIK+SADTLWGIQK+TLHPDLGTDKDKEQWK+VTLTSEEEAR
236a	sp|O75533|SF3B1_HUMAN	1.0000	Splicing factor 3B subunit 1 OS=Homo sapiens GN=SF3B1 PE=1 SV=3	11.0	9	0.072	AALDEAQGVGLDSTGYYDQEIYGGSDSR+ATVNTFGYIAK+IVDDLKDEAEQYRK+IWDPTPSHTPAGAATPGR+KLSSWDQAETPGHTPSLR+SRWDETPASQMGGSTPVLTPGK+TDRGGDSIGETPTPGASK+WDQTADQTPGATPK
226a	sp|O60762|DPM1_HUMAN tr|H0Y368|H0Y368_HUMAN tr|Q5QPK2|Q5QPK2_HUMAN	1.0000	Dolichol-phosphate mannosyltransferase subunit 1 OS=Homo sapiens GN=DPM1 PE=1 SV=1;Isoform of O60762, Dolichol-phosphate mannosyltransferase subunit 1 (Fragment) OS=Homo sapiens GN=DPM1 PE=1 SV=1;Isoform of O60762, Dolichol-phosphate mannosyltransferase subunit 1 OS=Homo sapiens GN=DPM1 PE=1 SV=1	27.7	9	0.077	FIPEFIR+LGGNEIVSFLK+QKEGNFDIVSGTR+QLNYTIGEVPISFVDR+YKGNGGVYGWDLKR+YSVLLPTYNER
198a	sp|O00560-2|SDCB1_HUMAN sp|O00560|SDCB1_HUMAN tr|G5EA09|G5EA09_HUMAN	1.0000	Isoform of O00560, Isoform 2 of Syntenin-1 OS=Homo sapiens GN=SDCBP;Syntenin-1 OS=Homo sapiens GN=SDCBP PE=1 SV=1;Isoform of O00560, Syndecan binding protein (Syntenin), isoform CRA_a OS=Homo sapiens GN=SDCBP PE=1 SV=1	32.7	9	0.070	DSTGHVGFIFK+LYPELSQYMGLSLNEEEIR+SIDNGIFVQLVQANSPASLVGLR+SLMDHTIPEV+VIQAQTAFSANPANPAILSEASAPIPHDGNLYPR
154	sp|Q9BQG0-2|MBB1A_HUMAN sp|Q9BQG0|MBB1A_HUMAN tr|I3L1L3|I3L1L3_HUMAN	1.0000	Isoform of Q9BQG0, Isoform 2 of Myb-binding protein 1A OS=Homo sapiens GN=MYBBP1A;Myb-binding protein 1A OS=Homo sapiens GN=MYBBP1A PE=1 SV=2;Isoform of Q9BQG0, Myb-binding protein 1A (Fragment) OS=Homo sapiens GN=MYBBP1A PE=1 SV=1	8.5	9	0.071	ALVDILSEVSK+EIPSATQSPISK+KLVGSVNLFSDENVPR+KSEDGTPAEDGTPAATGGSQPPSMGR+LLGAALPLLTK+LLQALAQYQNHLQEQPR+LVGSVNLFSDENVPR+SEDGTPAEDGTPAATGGSQPPSMGRK+VYSTALSSFLTK
851a	sp|Q9Y679-2|AUP1_HUMAN sp|Q9Y679|AUP1_HUMAN	1.0000	Isoform of Q9Y679, Isoform Short of Ancient ubiquitous protein 1 OS=Homo sapiens GN=AUP1;Ancient ubiquitous protein 1 OS=Homo sapiens GN=AUP1 PE=1 SV=1	22.2	8	0.058	FPSSGPVTPQPTALTFAK+LPPTPLLLFPEEEATNGR+LRPQSAQSSFPPSPGPSPDVQLATLAQR+QLGEANEEFALR+VKEVLPHVPLGVIQR
847a	sp|Q9Y5K8|VATD_HUMAN tr|G3V2S6|G3V2S6_HUMAN	1.0000	V-type proton ATPase subunit D OS=Homo sapiens GN=ATP6V1D PE=1 SV=1;Isoform of Q9Y5K8, V-type proton ATPase subunit D OS=Homo sapiens GN=ATP6V1D PE=1 SV=1	47.9	8	0.071	AAGEVLEPANLLAEEKDEDLLFE+DNVAGVTLPVFEHYHEGTDSYELTGLAR+FTAGDFSTTVIQNVNK+RAAGEVLEPANLLAEEKDEDLLFE+RVNAIEHVIIPR+TLAYIITELDER+VNAIEHVIIPR
835a	sp|Q9Y2J2-2|E41L3_HUMAN sp|Q9Y2J2|E41L3_HUMAN tr|A0A0A0MRA8|A0A0A0MRA8_HUMAN tr|A8K968|A8K968_HUMAN	1.0000	Isoform of Q9Y2J2, Isoform 2 of Band 4.1-like protein 3 OS=Homo sapiens GN=EPB41L3;Band 4.1-like protein 3 OS=Homo sapiens GN=EPB41L3 PE=1 SV=2;Isoform of Q9Y2J2, Band 4.1-like protein 3 OS=Homo sapiens GN=EPB41L3 PE=1 SV=1;Isoform of Q9Y2J2, Band 4.1-like protein 3 OS=Homo sapiens GN=EPB41L3 PE=1 SV=1	16.7	8	0.071	AVLEQEETAAASR+EGSALTEGAKEEGGEEVAK+GISQTNLITTVTPEK+IRPGEFEQFESTIGFK+IVITGDADIDHDQALAQAIK+TETISFGSVSPGGVK+TFLETSTDTAVTNEWEK+VVQETVLVEER
793a	sp|Q9NZ01|TECR_HUMAN	1.0000	Very-long-chain enoyl-CoA reductase OS=Homo sapiens GN=TECR PE=1 SV=1	16.9	8	0.059	EFRDYPPLR+HYEVEILDAK+LPVGTTATLYFR+MKHYEVEILDAK+SLKDEDVLQKLPVGTTATLYFR+THPQWYPAR
767a	sp|Q9H6A9|PCX3_HUMAN	1.0000	Pecanex-like protein 3 OS=Homo sapiens GN=PCNXL3 PE=1 SV=2	4.9	8	0.062	GELQEEGAVGGAAEETGR+GELQEEGAVGGAAEETGRR+LALLALLDR+LPGPPPASPIPTEGPR+SAILSNTPSLLALR+SFDTVIGAGTPPGLAEPLLVVRPK+TSRPPGPGLLSSEGPSGK
760a	sp|Q9C0B5-2|ZDHC5_HUMAN sp|Q9C0B5|ZDHC5_HUMAN	1.0000	Isoform of Q9C0B5, Isoform 2 of Palmitoyltransferase ZDHHC5 OS=Homo sapiens GN=ZDHHC5;Palmitoyltransferase ZDHHC5 OS=Homo sapiens GN=ZDHHC5 PE=1 SV=2	18.9	8	0.066	AEEDEDKEDDFRAPLYK+GVGSPEPGPTAPYLGR+HIVASLQER+LLRQSPPLPGREEEPGLGDSGIQSTPGSGHAPR+TKSKGSLEITESQSADAEPPPPPKPDLSR+YRPGYSSSSTSAAMPHSSSAK
749a	sp|Q9BU61|NDUF3_HUMAN	1.0000	NADH dehydrogenase [ubiquinone] 1 alpha subcomplex assembly factor 3 OS=Homo sapiens GN=NDUFAF3 PE=1 SV=1	37.5	8	0.066	EAAQAMYIDSYNSR+IEIVVVGTGDR+LQSQVLQAMR+LSPADDELYQR+VTGAALIPPPGGTSLTSLGQAAQ
746a	sp|Q9BSJ2-4|GCP2_HUMAN sp|Q9BSJ2|GCP2_HUMAN tr|F2Z2B9|F2Z2B9_HUMAN	1.0000	Isoform of Q9BSJ2, Isoform 3 of Gamma-tubulin complex component 2 OS=Homo sapiens GN=TUBGCP2;Gamma-tubulin complex component 2 OS=Homo sapiens GN=TUBGCP2 PE=1 SV=2;Isoform of Q9BSJ2, Gamma-tubulin complex component 2 OS=Homo sapiens GN=TUBGCP2 PE=1 SV=1	12.3	8	0.056	AASAPYFEVLEK+ERAELAAAAVGSSTTSINVPAAASK+NLDPLVYLLSK+QLGSVATGSTLQQSLELK+WPLSLIINR+YTIVQQQIPSFLQK
728a	sp|Q99460-2|PSMD1_HUMAN sp|Q99460|PSMD1_HUMAN tr|A0A087WW66|A0A087WW66_HUMAN	1.0000	Isoform of Q99460, Isoform 2 of 26S proteasome non-ATPase regulatory subunit 1 OS=Homo sapiens GN=PSMD1;26S proteasome non-ATPase regulatory subunit 1 OS=Homo sapiens GN=PSMD1 PE=1 SV=2;Isoform of Q99460, 26S proteasome non-ATPase regulatory subunit 1 OS=Homo sapiens GN=PSMD1 PE=1 SV=1	11.3	8	0.062	AAVESLGFILFR+EAINLLEPMTNDPVNYVR+EALQLMATYLPK+QAIGIALETR+QDVYDLLK+TVGTPIASVPGSTNTGTVPGSEKDSDSMETEEK+VSTAVLSITAK
726a	sp|Q96TA2-2|YMEL1_HUMAN sp|Q96TA2-3|YMEL1_HUMAN sp|Q96TA2|YMEL1_HUMAN	1.0000	Isoform of Q96TA2, Isoform 2 of ATP-dependent zinc metalloprotease YME1L1 OS=Homo sapiens GN=YME1L1;Isoform of Q96TA2, Isoform 3 of ATP-dependent zinc metalloprotease YME1L1 OS=Homo sapiens GN=YME1L1;ATP-dependent zinc metalloprotease YME1L1 OS=Homo sapiens GN=YME1L1 PE=1 SV=2	14.8	8	0.068	GILLVGPPGTGK+GPTLGHVSLLPENDRWNETR+LSPETQSAIEQEIR+NLAEALLTYETLDAK+TTTGLDSAVDPVQMK+VAEELIFGTDHITTGASSDFDNATK
706a	sp|Q96D53|ADCK4_HUMAN	1.0000	AarF domain-containing protein kinase 4 OS=Homo sapiens GN=ADCK4 PE=1 SV=2	21.3	8	0.058	FLTGFETK+GAALKVGQMLSIQDNSFISPQLQHIFERVR+IQDLIPVLLR+LQSEGGSGLDSSPFLSEANAER+QLLANDPFFR+VASLEEVPFAAASIGQVHQGLLR+VLEEELGRDWQAK
671a	sp|Q8N1F7|NUP93_HUMAN tr|H3BVG0|H3BVG0_HUMAN	1.0000	Nuclear pore complex protein Nup93 OS=Homo sapiens GN=NUP93 PE=1 SV=2;Isoform of Q8N1F7, Nuclear pore complex protein Nup93 OS=Homo sapiens GN=NUP93 PE=1 SV=1	10.3	8	0.060	EALQYFYFLR+ESMLVEWEQVK+LLSPVVPQISAPQSNKER+LTLSQFQK+LVPLNQESVEER+NEKDNALLSAIEESR+TWFQEYMNSK
655a	sp|Q7Z3U7-2|MON2_HUMAN sp|Q7Z3U7-5|MON2_HUMAN sp|Q7Z3U7-6|MON2_HUMAN sp|Q7Z3U7|MON2_HUMAN	1.0000	Isoform of Q7Z3U7, Isoform 2 of Protein MON2 homolog OS=Homo sapiens GN=MON2;Isoform of Q7Z3U7, Isoform 5 of Protein MON2 homolog OS=Homo sapiens GN=MON2;Isoform of Q7Z3U7, Isoform 6 of Protein MON2 homolog OS=Homo sapiens GN=MON2;Protein MON2 homolog OS=Homo sapiens GN=MON2 PE=1 SV=3	5.2	8	0.068	AGLTFNHDPPLSQNQR+AWDVLLDHIQSAALSK+LQLLLLNPLK+SFQEILQIVSPVR+TGFNMDDLQK+VTTPQEGYISR+YLLQPLGDFSR
645a	sp|Q6P9B6|TLDC1_HUMAN	1.0000	TLD domain-containing protein 1 OS=Homo sapiens GN=TLDC1 PE=1 SV=2	22.4	8	0.072	ALQNHVGEALPPEMVTR+FTEDLVGSVVHVLSHR+GPSENVSQEQFTASMSHLLK+MEVWAVGDPSEEQLAK+SILDADPEAQALLEISGHSR+VQVLAAQLLSDMK
641a	sp|Q6IAN0|DRS7B_HUMAN tr|A0A0C4DGQ8|A0A0C4DGQ8_HUMAN	1.0000	Dehydrogenase/reductase SDR family member 7B OS=Homo sapiens GN=DHRS7B PE=1 SV=2;Isoform of Q6IAN0, Dehydrogenase/reductase SDR family member 7B OS=Homo sapiens GN=DHRS7B PE=1 SV=1	21.3	8	0.071	ALLPSMIK+GTIMDTTVDVDKR+NAVVVITGATSGLGK+SPVEVAQDVLAAVGK+SPVEVAQDVLAAVGKK+TLAPGLFFSLMASR
72	sp|P43686-2|PRS6B_HUMAN sp|P43686|PRS6B_HUMAN	1.0000	Isoform of P43686, Isoform 2 of 26S protease regulatory subunit 6B OS=Homo sapiens GN=PSMC4;26S protease regulatory subunit 6B OS=Homo sapiens GN=PSMC4 PE=1 SV=2	28.2	8	0.068	ADTLDPALLRPGR+AQDEIPALSVSRPQTGLSFLGPEPEDLEDLYSR+EAVELPLTHFELYK+ELLKPNASVALHK+LIFSTITSK+MNLSEEVDLEDYVARPDK+VVGSEFVQK
598a	sp|Q14697|GANAB_HUMAN tr|F5H6X6|F5H6X6_HUMAN	1.0000	Neutral alpha-glucosidase AB OS=Homo sapiens GN=GANAB PE=1 SV=3;Isoform of Q14697, Neutral alpha-glucosidase AB OS=Homo sapiens GN=GANAB PE=1 SV=1	17.0	8	0.059	FGAVWTGDNTAEWDHLK+FSFSGNTLVSSSADPEGHFETPIWIER+LDLLEDR+LKVTEGGEPYR+LSVSGRDENSVELTMAEGPYK+QYASLTGTQALPPLFSLGYHQSR+VSQGSKDPAEGDGAQPEETPR+VVIIGAGKPAAVVLQTK
65	sp|P30086|PEBP1_HUMAN	1.0000	Phosphatidylethanolamine-binding protein 1 OS=Homo sapiens GN=PEBP1 PE=1 SV=3	53.5	8	0.072	EWHHFLVVNMKGNDISSGTVLSDYVGSGPPK+GNDISSGTVLSDYVGSGPPK+LYEQLSGK+LYTLVLTDPDAPSR+NRPTSISWDGLDSGK+WSGPLSLQEVDEQPQHPLHVTYAGAAVDELGK
563a	sp|Q07021|C1QBP_HUMAN	1.0000	Complement component 1 Q subcomponent-binding protein, mitochondrial OS=Homo sapiens GN=C1QBP PE=1 SV=1	22.0	8	0.066	AFVDFLSDEIK+AFVDFLSDEIKEER+EVSFQSTGESEWK+MSGGWELELNGTEAK+VEEQEPELTSTPNFVVEVIK
558a	sp|Q02978|M2OM_HUMAN tr|I3L1P8|I3L1P8_HUMAN	1.0000	Mitochondrial 2-oxoglutarate/malate carrier protein OS=Homo sapiens GN=SLC25A11 PE=1 SV=3;Isoform of Q02978, Mitochondrial 2-oxoglutarate/malate carrier protein (Fragment) OS=Homo sapiens GN=SLC25A11 PE=1 SV=1	31.1	8	0.072	AVIGMTAGATGAFVGTPAEVALIR+AVVVNAAQLASYSQSK+LGIYTVLFER+LTGADGTPPGFLLK+NVFNALIR+TSFHALTSILK+YEGFFSLWK
534a	sp|P63173|RL38_HUMAN	1.0000	60S ribosomal protein L38 OS=Homo sapiens GN=RPL38 PE=1 SV=2	52.9	8	0.072	IEEIKDFLLTAR+KIEEIKDFLLTAR+LKQSLPPGLAVK+QSLPPGLAVK+YLYTLVITDKEK
526a	sp|P62750|RL23A_HUMAN tr|A8MUS3|A8MUS3_HUMAN tr|H7BY10|H7BY10_HUMAN tr|K7EJV9|K7EJV9_HUMAN tr|K7ERT8|K7ERT8_HUMAN	1.0000	60S ribosomal protein L23a OS=Homo sapiens GN=RPL23A PE=1 SV=1;Isoform of P62750, 60S ribosomal protein L23a OS=Homo sapiens GN=RPL23A PE=1 SV=1;Isoform of P62750, 60S ribosomal protein L23a (Fragment) OS=Homo sapiens GN=RPL23A PE=1 SV=1;Isoform of P62750, 60S ribosomal protein L23a (Fragment) OS=Homo sapiens GN=RPL23A PE=1 SV=1;Isoform of P62750, 60S ribosomal protein L23a (Fragment) OS=Homo sap…	44.2	8	0.063	FPLTTESAMK+KIEDNNTLVFIVDVK+KLYDIDVAK+LAPDYDALDVANK+NKLDHYAIIK+VNTLIRPDGEK+VNTLIRPDGEKK
516b	sp|P63104|1433Z_HUMAN	1.0000	14-3-3 protein zeta/delta OS=Homo sapiens GN=YWHAZ PE=1 SV=1	25.7	8	0.048	DSTLIMQLLR+FLIPNASQAESK+GIVDQSQQAYQEAFEISK+GIVDQSQQAYQEAFEISKK+NLLSVAYK+SVTEQGAELSNEER
513b	sp|P62191-2|PRS4_HUMAN sp|P62191|PRS4_HUMAN	1.0000	Isoform of P62191, Isoform 2 of 26S protease regulatory subunit 4 OS=Homo sapiens GN=PSMC1;26S protease regulatory subunit 4 OS=Homo sapiens GN=PSMC1 PE=1 SV=1	16.3	8	0.051	AVANQTSATFLR+GVILYGPPGTGK+TMLELLNQLDGFDSR+VAEEHAPSIVFIDEIDAIGTK
506a	sp|P61604|CH10_HUMAN	1.0000	10 kDa heat shock protein, mitochondrial OS=Homo sapiens GN=HSPE1 PE=1 SV=2	45.1	8	0.066	FLPLFDR+GGEIQPVSVK+GKGGEIQPVSVK+KFLPLFDR+VLQATVVAVGSGSK+VVLDDKDYFLFR
468a	sp|P51151|RAB9A_HUMAN	1.0000	Ras-related protein Rab-9A OS=Homo sapiens GN=RAB9A PE=1 SV=1	21.9	8	0.068	DATNVAAAFEEAVR+EFIYYADVK+SDHLIQTDTVNLHR+VLATEDRSDHLIQTDTVNLHR
459a	sp|P50395|GDIB_HUMAN	1.0000	Rab GDP dissociation inhibitor beta OS=Homo sapiens GN=GDI2 PE=1 SV=2	11.5	8	0.064	DLGTESQIFISR+FVSISDLLVPK+MLLYTEVTR+SPYLYPLYGLGELPQGFAR
449a	sp|P48643|TCPE_HUMAN tr|E7ENZ3|E7ENZ3_HUMAN	1.0000	T-complex protein 1 subunit epsilon OS=Homo sapiens GN=CCT5 PE=1 SV=1;Isoform of P48643, T-complex protein 1 subunit epsilon OS=Homo sapiens GN=CCT5 PE=1 SV=1	16.3	8	0.061	AVTIFIR+EKFEEMIQQIK+ISDSVLVDIKDTEPLIQTAK+LGFAGLVQEISFGTTK+LMGLEALK+WVGGPEIELIAIATGGR
448a	sp|P48634-2|PRC2A_HUMAN sp|P48634-3|PRC2A_HUMAN sp|P48634|PRC2A_HUMAN	1.0000	Isoform of P48634, Isoform 2 of Protein PRRC2A OS=Homo sapiens GN=PRRC2A;Isoform of P48634, Isoform 3 of Protein PRRC2A OS=Homo sapiens GN=PRRC2A;Protein PRRC2A OS=Homo sapiens GN=PRRC2A PE=1 SV=3	4.5	8	0.068	AVGTPGGGGGGAVPGISAMSR+LKAEPAAPPAAPSTPAPPPAVPK+LLQGRPPLDFYPPGVHPSGLVPR+RPPAAPENTPLVPSGVK+SLEIQKPAVAPR
416a	sp|P37198|NUP62_HUMAN	1.0000	Nuclear pore glycoprotein p62 OS=Homo sapiens GN=NUP62 PE=1 SV=3	14.8	8	0.065	EQSGTIYLQHADEEREK+HFLQQATQVNAWDR+ILNAHMDSLQWIDQNSALLQR+LAENIDAQLKR+RLDQELDFILSQQK
414a	sp|P36578|RL4_HUMAN	1.0000	60S ribosomal protein L4 OS=Homo sapiens GN=RPL4 PE=1 SV=5	21.1	8	0.069	AAAAAAALQAK+APIRPDIVNFVHTNLRK+IEEVPELPLVVEDKVEGYK+IEEVPELPLVVEDKVEGYKK+MINTDLSR+NIPGITLLNVSK+QPYAVSELAGHQTSAESWGTGR
408a	sp|P35610|SOAT1_HUMAN	1.0000	Sterol O-acyltransferase 1 OS=Homo sapiens GN=SOAT1 PE=1 SV=3	7.8	8	0.071	EVGSHFDDFVTNLIEK+IKLTAEAEELKPFFMK+LTAEAEELKPFFMK+NPTFLDYVRPR
397a	sp|P32119|PRDX2_HUMAN	1.0000	Peroxiredoxin-2 OS=Homo sapiens GN=PRDX2 PE=1 SV=5	30.3	8	0.074	ATAVVDGAFK+ATAVVDGAFKEVK+EGGLGPLNIPLLADVTR+GLFIIDGK+KEGGLGPLNIPLLADVTR+QITVNDLPVGR+RLSEDYGVLK
391a	sp|P30153|2AAA_HUMAN	1.0000	Serine/threonine-protein phosphatase 2A 65 kDa regulatory subunit A alpha isoform OS=Homo sapiens GN=PPP2R1A PE=1 SV=4	17.8	8	0.070	IGPILDNSTLQSEVKPILEK+LAGGDWFTSR+LSTIALALGVER+QLSQSLLPAIVELAEDAK+SALASVIMGLSPI+SEIIPMFSNLASDEQDSVR+VLAMSGDPNYLHR
372a	sp|P26038|MOES_HUMAN	1.0000	Moesin OS=Homo sapiens GN=MSN PE=1 SV=3	16.6	8	0.046	ALTSELANAR+APDFVFYAPR+FYPEDVSEELIQDITQR+IGFPWSEIR+LFFLQVK+RKPDTIEVQQMK+TAMSTPHVAEPAENEQDEQDENGAEASADLR
368a	sp|P25685|DNJB1_HUMAN	1.0000	DnaJ homolog subfamily B member 1 OS=Homo sapiens GN=DNAJB1 PE=1 SV=4	20.0	8	0.058	EGDQTSNNIPADIVFVLK+EIAEAYDVLSDPR+KVPGEGLPLPK+NPFDTFFGQR+TIPVVFK+TVLEQVLPI
364a	sp|P23528|COF1_HUMAN tr|E9PK25|E9PK25_HUMAN tr|G3V1A4|G3V1A4_HUMAN	1.0000	Cofilin-1 OS=Homo sapiens GN=CFL1 PE=1 SV=3;Isoform of P23528, Cofilin-1 OS=Homo sapiens GN=CFL1 PE=1 SV=1;Isoform of P23528, Cofilin 1 (Non-muscle), isoform CRA_a OS=Homo sapiens GN=CFL1 PE=1 SV=1	47.0	8	0.067	EILVGDVGQTVDDPYATFVK+KEDLVFIFWAPESAPLK+LGGSAVISLEGKPL+NIILEEGKEILVGDVGQTVDDPYATFVK+YALYDATYETK
361a	sp|P23258|TBG1_HUMAN	1.0000	Tubulin gamma-1 chain OS=Homo sapiens GN=TUBG1 PE=1 SV=2	29.5	8	0.067	DVFFYQADDEHYIPR+IHEDIFDIIDR+KSPYLPSAHR+LANFIPWGPASIQVALSR+LHFLMTGYTPLTTDQSVASVR+LVQTYSVFPNQDEMSDVVVQPYNSLLTLK+LYNPENIYLSEHGGGAGNNWASGFSQGEK
342a	sp|P18621-3|RL17_HUMAN sp|P18621|RL17_HUMAN tr|A0A087WXM6|A0A087WXM6_HUMAN tr|A0A0A6YYL6|A0A0A6YYL6_HUMAN tr|J3KRX5|J3KRX5_HUMAN tr|J3QQT2|J3QQT2_HUMAN	1.0000	Isoform of P18621, Isoform 3 of 60S ribosomal protein L17 OS=Homo sapiens GN=RPL17;60S ribosomal protein L17 OS=Homo sapiens GN=RPL17 PE=1 SV=3;Isoform of P18621, 60S ribosomal protein L17 (Fragment) OS=Homo sapiens GN=RPL17 PE=3 SV=1;Protein RPL17-C18orf32 OS=Homo sapiens GN=RPL17-C18orf32 PE=3 SV=1;Isoform of P18621, 60S ribosomal protein L17 (Fragment) OS=Homo sapiens GN=RPL17 PE=3 SV=1;Isofor…	30.2	8	0.068	EQIVPKPEEEVAQK+EQIVPKPEEEVAQKK+GLDVDSLVIEHIQVNK+SAEFLLHMLK+YSLDPENPTK
321b	sp|P13797-2|PLST_HUMAN sp|P13797-3|PLST_HUMAN sp|P13797|PLST_HUMAN tr|A0A0A0MSQ0|A0A0A0MSQ0_HUMAN	1.0000	Isoform of P13797, Isoform 2 of Plastin-3 OS=Homo sapiens GN=PLS3;Isoform of P13797, Isoform 3 of Plastin-3 OS=Homo sapiens GN=PLS3;Plastin-3 OS=Homo sapiens GN=PLS3 PE=1 SV=4;Isoform of P13797, Plastin-3 OS=Homo sapiens GN=PLS3 PE=1 SV=1	20.5	8	0.052	ANDDIIVNWVNR+DGETLEELMKLSPEELLLR+LSPEELLLR+MINLSVPDTIDER+QFVTPADVVSGNPK+TISSSLAVVDLIDAIQPGCINYDLVK+YPALTKPENQDIDWTLLEGETR+YTLNVLEDLGDGQK
321a	sp|P13796|PLSL_HUMAN	1.0000	Plastin-2 OS=Homo sapiens GN=LCP1 PE=1 SV=6	13.9	8	0.052	FSLVGIGGQDLNEGNR+IGNFSTDIKDSK+ISFDEFIK+LSPEELLLR+MINLSVPDTIDER+VNDDIIVNWVNETLR+VYALPEDLVEVNPK
316b	sp|Q13310-2|PABP4_HUMAN sp|Q13310-3|PABP4_HUMAN sp|Q13310|PABP4_HUMAN tr|B1ANR0|B1ANR0_HUMAN	1.0000	Isoform of Q13310, Isoform 2 of Polyadenylate-binding protein 4 OS=Homo sapiens GN=PABPC4;Isoform of Q13310, Isoform 3 of Polyadenylate-binding protein 4 OS=Homo sapiens GN=PABPC4;Polyadenylate-binding protein 4 OS=Homo sapiens GN=PABPC4 PE=1 SV=1;Isoform of Q13310, Polyadenylate-binding protein OS=Homo sapiens GN=PABPC4 PE=1 SV=1	17.4	8	0.059	FSPAGPVLSIR+GFGFVSYEK+GFGFVSYEKHEDANK+IVGSKPLYVALAQR+NFGEEVDDESLKELFSQFGK+NLDDTIDDEKLRK+RSLGYAYVNFQQPADAER+SKVDEAVAVLQAHHAK
310b	sp|Q13332-2|PTPRS_HUMAN sp|Q13332-3|PTPRS_HUMAN sp|Q13332-4|PTPRS_HUMAN sp|Q13332-5|PTPRS_HUMAN sp|Q13332-6|PTPRS_HUMAN sp|Q13332-7|PTPRS_HUMAN sp|Q13332|PTPRS_HUMAN tr|A0A0A0MR60|A0A0A0MR60_HUMAN tr|G8JL96|G8JL96_HUMAN	1.0000	Isoform of Q13332, Isoform PTPS-MEA of Receptor-type tyrosine-protein phosphatase S OS=Homo sapiens GN=PTPRS;Isoform of Q13332, Isoform PTPS-MEB of Receptor-type tyrosine-protein phosphatase S OS=Homo sapiens GN=PTPRS;Isoform of Q13332, Isoform PTPS-MEC of Receptor-type tyrosine-protein phosphatase S OS=Homo sapiens GN=PTPRS;Isoform of Q13332, Isoform PTPS-F4-7 of Receptor-type tyrosine-protein p…	6.8	8	0.051	AALEYLGSFDHYAT+AYIATQGPLAETTEDFWR+GVEGSDYINASFIDGYR+LSQEYESIDPGQQFTWEHSNLEVNKPK+QFQFTDWPEQGVPK+SGEGFIDFIGQVHK
310a	sp|P10586-2|PTPRF_HUMAN sp|P10586|PTPRF_HUMAN tr|H0Y380|H0Y380_HUMAN tr|H0Y4H1|H0Y4H1_HUMAN tr|H0Y6Z7|H0Y6Z7_HUMAN tr|H0Y7Z9|H0Y7Z9_HUMAN	1.0000	Isoform of P10586, Isoform 2 of Receptor-type tyrosine-protein phosphatase F OS=Homo sapiens GN=PTPRF;Receptor-type tyrosine-protein phosphatase F OS=Homo sapiens GN=PTPRF PE=1 SV=2;Isoform of P10586, Receptor-type tyrosine-protein phosphatase F (Fragment) OS=Homo sapiens GN=PTPRF PE=1 SV=1;Isoform of P10586, Receptor-type tyrosine-protein phosphatase F (Fragment) OS=Homo sapiens GN=PTPRF PE=1 SV…	10.2	8	0.047	AALEYLGSFDHYAT+AYIATQGPLAESTEDFWR+DHPPIPITDLADNIER+FSQEYESIDPGQQFTWENSNLEVNKPK+GVEGSDYINASFIDGYR+LVNIMPYELTR+QFQFTDWPEQGVPK
289a	sp|P07737|PROF1_HUMAN	1.0000	Profilin-1 OS=Homo sapiens GN=PFN1 PE=1 SV=2	57.1	8	0.066	DSLLQDGEFSMDLR+DSPSVWAAVPGK+SSFYVNGLTLGGQK+STGGAPTFNVTVTK+TFVNITPAEVGVLVGK+TFVNITPAEVGVLVGKDR+TLVLLMGK
268a	sp|P04908|H2A1B_HUMAN sp|P0C0S8|H2A1_HUMAN sp|P20671|H2A1D_HUMAN sp|Q16777|H2A2C_HUMAN sp|Q6FI13|H2A2A_HUMAN sp|Q7L7L0|H2A3_HUMAN sp|Q93077|H2A1C_HUMAN sp|Q96KK5|H2A1H_HUMAN sp|Q99878|H2A1J_HUMAN sp|Q9BTM1|H2AJ_HUMAN tr|A0A0U1RR32|A0A0U1RR32_HUMAN tr|A0A0U1RRH7|A0A0U1RRH7_HUMAN	1.0000	Histone H2A type 1-B/E OS=Homo sapiens GN=HIST1H2AB PE=1 SV=2;Histone H2A type 1 OS=Homo sapiens GN=HIST1H2AG PE=1 SV=2;Histone H2A type 1-D OS=Homo sapiens GN=HIST1H2AD PE=1 SV=2;Histone H2A type 2-C OS=Homo sapiens GN=HIST2H2AC PE=1 SV=4;Histone H2A type 2-A OS=Homo sapiens GN=HIST2H2AA3 PE=1 SV=3;Histone H2A type 3 OS=Homo sapiens GN=HIST3H2A PE=1 SV=3;Histone H2A type 1-C OS=Homo sapiens GN=H…	27.1	8	0.062	AGLQFPVGR+HLQLAIR+VTIAQGGVLPNIQAVLLPK
251a	sp|O95831-3|AIFM1_HUMAN sp|O95831|AIFM1_HUMAN	1.0000	Isoform of O95831, Isoform 3 of Apoptosis-inducing factor 1, mitochondrial OS=Homo sapiens GN=AIFM1;Apoptosis-inducing factor 1, mitochondrial OS=Homo sapiens GN=AIFM1 PE=1 SV=1	15.6	8	0.071	AALSASEGEEVPQDKAPSHVPFLLIGGGTAAFAAAR+ALGTEVIQLFPEK+ELWFSDDPNVTK+GVIFYLR+ISGLGLTPEQK+VMPNAIVQSVGVSSGK
210a	sp|O15294-3|OGT1_HUMAN sp|O15294|OGT1_HUMAN	1.0000	Isoform of O15294, Isoform 1 of UDP-N-acetylglucosamine--peptide N-acetylglucosaminyltransferase 110 kDa subunit OS=Homo sapiens GN=OGT;UDP-N-acetylglucosamine--peptide N-acetylglucosaminyltransferase 110 kDa subunit OS=Homo sapiens GN=OGT PE=1 SV=3	9.1	8	0.068	AFLDSLPDVK+AIQINPAFADAHSNLASIHK+ISPTFADAYSNMGNTLK+ISSPLFNTK+LVSIVADQLEK+QNPLLAEAYSNLGNVYK+VPNSVLWLLR
208a	sp|O15084|ANR28_HUMAN	1.0000	Serine/threonine-protein phosphatase 6 regulatory ankyrin repeat subunit A OS=Homo sapiens GN=ANKRD28 PE=1 SV=5	10.2	8	0.065	LLSSGFDIDTPDDFGR+LRDQPSLVQAIFNGDPDEVR+NGLTMVVQELLGK+NLINATNAALQTPLHVAAR+TPLDLAAFK+TVSFEALPIMR+YGHELLINTLITSGADTAK
171	sp|Q9UBH6-2|XPR1_HUMAN sp|Q9UBH6|XPR1_HUMAN	1.0000	Isoform of Q9UBH6, Isoform 2 of Xenotropic and polytropic retrovirus receptor 1 OS=Homo sapiens GN=XPR1;Xenotropic and polytropic retrovirus receptor 1 OS=Homo sapiens GN=XPR1 PE=1 SV=1	16.5	8	0.068	DISVAPLNADDQTLLEQMMDQDDGVR+DMLYSAQDQAPSVEVTDEDTVKR+FATLQNELQSSLDAQK+FVWNFFR+INQLISETEAVVTNELEDGDRQK+INTFYSEK+KINQLISETEAVVTNELEDGDR+KINQLISETEAVVTNELEDGDRQK
111	sp|Q16864-2|VATF_HUMAN sp|Q16864|VATF_HUMAN	1.0000	Isoform of Q16864, Isoform 2 of V-type proton ATPase subunit F OS=Homo sapiens GN=ATP6V1F;V-type proton ATPase subunit F OS=Homo sapiens GN=ATP6V1F PE=1 SV=2	49.6	8	0.067	DTTINEIEDTFR+GMFTAEDLR+HALDAHQQSIPAVLEIPSK+HALDAHQQSIPAVLEIPSKEHPYDAAK+HPNFLVVEK+NRHPNFLVVEK
856a	tr|J3KPS0|J3KPS0_HUMAN	1.0000	Isoform of Q9NXW2, DnaJ (Hsp40) homolog, subfamily B, member 12, isoform CRA_c OS=Homo sapiens GN=DNAJB12 PE=1 SV=1	27.9	7	0.060	AIGTAYAVLSNPEK+ALIESLNQKPQTAGDQPPPTDTTHATHR+DYYEILGVSR+GYTAEQVAAVK+RVAQPFARPASPSLVPRSGSAMESNK+VTDHLGVVYYVGDTFSEEYTGSSLK
831a	sp|Q9Y285-2|SYFA_HUMAN sp|Q9Y285|SYFA_HUMAN tr|K7ER00|K7ER00_HUMAN	1.0000	Isoform of Q9Y285, Isoform 2 of Phenylalanine--tRNA ligase alpha subunit OS=Homo sapiens GN=FARSA;Phenylalanine--tRNA ligase alpha subunit OS=Homo sapiens GN=FARSA PE=1 SV=3;Isoform of Q9Y285, Phenylalanine--tRNA ligase alpha subunit OS=Homo sapiens GN=FARSA PE=1 SV=1	11.5	7	0.058	LDAEPRPPPTQEAA+RLEASDGGLDSAELAAELGMEHQAVVGAVK+VVDSMEDEVQR
824a	sp|Q9UNQ0-2|ABCG2_HUMAN sp|Q9UNQ0|ABCG2_HUMAN	1.0000	Isoform of Q9UNQ0, Isoform 2 of ATP-binding cassette sub-family G member 2 OS=Homo sapiens GN=ABCG2;ATP-binding cassette sub-family G member 2 OS=Homo sapiens GN=ABCG2 PE=1 SV=3	13.9	7	0.053	ATEIIEPSKQDKPLIEK+ENLQFSAALR+LAEIYVNSSFYK+LFDSLTLLASGR+SSLLDVLAAR+TIIFSIHQPR+VIQELGLDKVADSK
816a	sp|Q9UKV5|AMFR_HUMAN	1.0000	E3 ubiquitin-protein ligase AMFR OS=Homo sapiens GN=AMFR PE=1 SV=2	16.5	7	0.057	ALSQPEAGPGEPDQLTASLQPEPPAPARPSAGGPR+FPWPSLR+IQVPFPTQR+SDSIRPALNSPVERPSSDQEEGETSAQTER+VREEHQGENLDENLVPVAAAEGRPR
796a	sp|Q9P0J0|NDUAD_HUMAN	1.0000	NADH dehydrogenase [ubiquinone] 1 alpha subcomplex subunit 13 OS=Homo sapiens GN=NDUFA13 PE=1 SV=3	56.2	7	0.059	ENLEEEAIIMK+IALLPLLQAETDRR+LQIEDFEAR+TTEEALHASHGFMWYT+VKQDMPPPGGYGPIDYKR+WVPPLIGELYGLR
770a	sp|Q9H857-2|NT5D2_HUMAN sp|Q9H857-3|NT5D2_HUMAN sp|Q9H857-4|NT5D2_HUMAN sp|Q9H857|NT5D2_HUMAN	1.0000	Isoform of Q9H857, Isoform 2 of 5'-nucleotidase domain-containing protein 2 OS=Homo sapiens GN=NT5DC2;Isoform of Q9H857, Isoform 3 of 5'-nucleotidase domain-containing protein 2 OS=Homo sapiens GN=NT5DC2;Isoform of Q9H857, Isoform 4 of 5'-nucleotidase domain-containing protein 2 OS=Homo sapiens GN=NT5DC2;5'-nucleotidase domain-containing protein 2 OS=Homo sapiens GN=NT5DC2 PE=1 SV=1	20.0	7	0.063	ALFNAQFGSIFR+GDETFAVLSR+IDAFHYVQLGTAYR+QGNLFDFLR+QLFLITNSPFSFVDK+TGAIIPELER+VDFTFYPR
762a	sp|Q9H019-3|MFR1L_HUMAN sp|Q9H019|MFR1L_HUMAN	1.0000	Isoform of Q9H019, Isoform 3 of Mitochondrial fission regulator 1-like OS=Homo sapiens GN=MTFR1L;Mitochondrial fission regulator 1-like OS=Homo sapiens GN=MTFR1L PE=1 SV=2	22.9	7	0.060	ASSFADMMGILK+FALKEEDISR+HTWKPSPLIVMQR+SLLKEEDPAVLISEVLR+TTELQDELSHLR
755a	sp|Q9BW92|SYTM_HUMAN	1.0000	Threonine--tRNA ligase, mitochondrial OS=Homo sapiens GN=TARS2 PE=1 SV=1	10.9	7	0.056	AAGLVSDLDADSGLTLSR+FLTFDSPEGK+IDAVAWNTTPYQLAR+LGEWDLPEAVQR+VSGISFPTTELLR+VYNALVAFIR
740a	sp|Q99959-2|PKP2_HUMAN sp|Q99959|PKP2_HUMAN tr|B8QGS9|B8QGS9_HUMAN	1.0000	Isoform of Q99959, Isoform 1 of Plakophilin-2 OS=Homo sapiens GN=PKP2;Plakophilin-2 OS=Homo sapiens GN=PKP2 PE=1 SV=2;Isoform of Q99959, Plakophilin-2 OS=Homo sapiens GN=PKP2 PE=1 SV=1	8.6	7	0.057	AHLTVGQAAAGGSGNLLTER+IQEQVQQTLAR+TVLGQQILGQLDSSSLALPSEAK+WGRGTAQYSSQKSVEER
738a	sp|Q99832-3|TCPH_HUMAN sp|Q99832|TCPH_HUMAN	1.0000	Isoform of Q99832, Isoform 3 of T-complex protein 1 subunit eta OS=Homo sapiens GN=CCT7;T-complex protein 1 subunit eta OS=Homo sapiens GN=CCT7 PE=1 SV=2	14.4	7	0.060	ALEIIPR+ATISNDGATILK+GGAEQFMEETER+LPIGDVATQYFADR+QQLLIGAYAK+QVKPYVEEGLHPQIIIR
699a	sp|Q969U6|FBXW5_HUMAN	1.0000	F-box/WD repeat-containing protein 5 OS=Homo sapiens GN=FBXW5 PE=1 SV=1	13.1	7	0.060	IFDLGSDNEEVVAGPAPAHAK+IQNLNASTVR+QILPHQMTTAGPVLGEGR+TFFSWLASQR+VAELLAQGHTKPPER
697c	sp|Q13488|VPP3_HUMAN	1.0000	V-type proton ATPase 116 kDa subunit a isoform 3 OS=Homo sapiens GN=TCIRG1 PE=1 SV=3	14.7	7	0.055	AGLLDLPDASVNGWSSDEEK+DLNASVSAFQR+FTASFQGIVDAYGVGR+LGALQQLQQQSQELQEVLGETER+LGELGLVEFR+LHWVEFQNK+QGHEPQLAAAHTDGASER+TPLLQAPGGPHQDLR
686a	sp|Q8WVX9|FACR1_HUMAN	1.0000	Fatty acyl-CoA reductase 1 OS=Homo sapiens GN=FAR1 PE=1 SV=1	13.0	7	0.059	ALAEYVVQQEGAK+APAFLYDIYLR+HIDEVVYPPPVDPK+NVLLTGATGFLGK+TFNIDVR+VNSVYVLVR
668a	sp|Q8IY17-2|PLPL6_HUMAN sp|Q8IY17-3|PLPL6_HUMAN sp|Q8IY17-4|PLPL6_HUMAN sp|Q8IY17-5|PLPL6_HUMAN sp|Q8IY17|PLPL6_HUMAN	1.0000	Isoform of Q8IY17, Isoform 2 of Neuropathy target esterase OS=Homo sapiens GN=PNPLA6;Isoform of Q8IY17, Isoform 3 of Neuropathy target esterase OS=Homo sapiens GN=PNPLA6;Isoform of Q8IY17, Isoform 4 of Neuropathy target esterase OS=Homo sapiens GN=PNPLA6;Isoform of Q8IY17, Isoform 5 of Neuropathy target esterase OS=Homo sapiens GN=PNPLA6;Neuropathy target esterase OS=Homo sapiens GN=PNPLA6 PE=1 S…	7.8	7	0.049	AQPSVVLSAAHTVAAR+ETPGRPPDPTGAPLPGPTGDPVKPTSLETPSAPLLSR+LFPSPGLPTR+RADVLAFPSSGFTDLAEIVSR+VLTGNTIALVLGGGGAR
659a	sp|Q7Z736-3|PKHH3_HUMAN sp|Q7Z736|PKHH3_HUMAN	1.0000	Isoform of Q7Z736, Isoform 3 of Pleckstrin homology domain-containing family H member 3 OS=Homo sapiens GN=PLEKHH3;Pleckstrin homology domain-containing family H member 3 OS=Homo sapiens GN=PLEKHH3 PE=1 SV=2	18.2	7	0.055	ALAGGTLVADVLTR+APLETPTQLLLR+GPLEVTLTQPVR+HTSGALYAPLLPLPYGVSAPGPGYAPLREEAVR+LFLALQALEGAR+QELLCTVHCPGAGACAVAIDSHTTAGEVAR+TEQALPDSELAEYAR
628a	sp|Q53GQ0|DHB12_HUMAN	1.0000	Very-long-chain 3-oxoacyl-CoA reductase OS=Homo sapiens GN=HSD17B12 PE=1 SV=2	27.6	7	0.061	GVFVQSVLPYFVATK+IRKPTLDKPSPETFVK+ISYSLFTALR+KPTLDKPSPETFVK+TIAVDFASEDIYDKIK+VWGVGNEAGVGPGLGEWAVVTGSTDGIGK
621a	sp|Q16637-2|SMN_HUMAN sp|Q16637-3|SMN_HUMAN sp|Q16637-4|SMN_HUMAN sp|Q16637|SMN_HUMAN tr|B4DP61|B4DP61_HUMAN tr|E7EQZ4|E7EQZ4_HUMAN	1.0000	Isoform of Q16637, Isoform SMN-delta5 of Survival motor neuron protein OS=Homo sapiens GN=SMN1;Isoform of Q16637, Isoform SMN-delta7 of Survival motor neuron protein OS=Homo sapiens GN=SMN1;Isoform of Q16637, Isoform SMN-delta57 of Survival motor neuron protein OS=Homo sapiens GN=SMN1;Survival motor neuron protein OS=Homo sapiens GN=SMN1 PE=1 SV=1;Isoform of Q16637, Survival motor neuron protein …	15.9	7	0.057	GTGQSDDSDIWDDTALIK+SAPWNSFLPPPPPMPGPR
612a	sp|Q15645|PCH2_HUMAN	1.0000	Pachytene checkpoint protein 2 homolog OS=Homo sapiens GN=TRIP13 PE=1 SV=2	17.8	7	0.062	ELEMIGFIENNVSK+HSNVVILTTSNITEK+LSLLLNDISR+NVQSVSIIDTELK+VVLLHGPPGTGK+VVNAVLTQIDQIK
608a	sp|Q15375-2|EPHA7_HUMAN sp|Q15375-4|EPHA7_HUMAN sp|Q15375|EPHA7_HUMAN	1.0000	Isoform of Q15375, Isoform 2 of Ephrin type-A receptor 7 OS=Homo sapiens GN=EPHA7;Isoform of Q15375, Isoform 4 of Ephrin type-A receptor 7 OS=Homo sapiens GN=EPHA7;Ephrin type-A receptor 7 OS=Homo sapiens GN=EPHA7 PE=1 SV=3	9.6	7	0.054	IDTIAADESFTQGDLGER+STSASINNLKPGTVYVFQIR+TYIDPETYEDPNR+VIEDDPEAVYTTTGGK+VSDFGLSR+WTAPEAIQYR+YLADMGYVHR
597a	sp|Q14596-2|NBR1_HUMAN sp|Q14596|NBR1_HUMAN	1.0000	Isoform of Q14596, Isoform 2 of Next to BRCA1 gene 1 protein OS=Homo sapiens GN=NBR1;Next to BRCA1 gene 1 protein OS=Homo sapiens GN=NBR1 PE=1 SV=3	11.4	7	0.054	AGHVGVVSVEFIAPALEGTYTSHWRLSHK+GAEGKPGVEAGQEPAEAGER+KPLAHYSSLVR+LPAALEQVR+QGNQLQMQVHEGHHVVDEAPPPVVGAK+VSFDLNTIQIK
595a	sp|Q14318-2|FKBP8_HUMAN sp|Q14318|FKBP8_HUMAN	1.0000	Isoform of Q14318, Isoform 2 of Peptidyl-prolyl cis-trans isomerase FKBP8 OS=Homo sapiens GN=FKBP8;Peptidyl-prolyl cis-trans isomerase FKBP8 OS=Homo sapiens GN=FKBP8 PE=1 SV=2	14.6	7	0.059	ADFVLAANSYDLAIK+TAVDGPDLEMLTGQER+TLVPGPPGSSRPVK+VDMTFEEEAQLLQLK
579a	sp|Q13428-2|TCOF_HUMAN sp|Q13428-3|TCOF_HUMAN sp|Q13428-4|TCOF_HUMAN sp|Q13428-8|TCOF_HUMAN sp|Q13428|TCOF_HUMAN	1.0000	Isoform of Q13428, Isoform 2 of Treacle protein OS=Homo sapiens GN=TCOF1;Isoform of Q13428, Isoform 3 of Treacle protein OS=Homo sapiens GN=TCOF1;Isoform of Q13428, Isoform 4 of Treacle protein OS=Homo sapiens GN=TCOF1;Isoform of Q13428, Isoform 8 of Treacle protein OS=Homo sapiens GN=TCOF1;Treacle protein OS=Homo sapiens GN=TCOF1 PE=1 SV=3	6.2	7	0.051	GSLGQGTAPVLPGK+GSLGSQGAKDEPEEELQK+SPAGPAATPAQAQAASTPR+TQPSSGVDSAVGTLPATSPQSTSVQAK+VLTELLEQER
566a	sp|Q12860-2|CNTN1_HUMAN sp|Q12860|CNTN1_HUMAN	1.0000	Isoform of Q12860, Isoform 2 of Contactin-1 OS=Homo sapiens GN=CNTN1;Contactin-1 OS=Homo sapiens GN=CNTN1 PE=1 SV=1	12.0	7	0.052	ATSVALTWSR+ELTITWAPLSR+IKTDGAAPNVAPSDVGGGGGR+IVESYQIR+STEATLSFGYLDPFPPEERPEVR+SVFSKFIPLIPIPERTTKPYPADIVVQFK+VLEPMPSTAEISTSGAVLK
536a	sp|P63241-2|IF5A1_HUMAN sp|P63241|IF5A1_HUMAN tr|I3L397|I3L397_HUMAN tr|I3L504|I3L504_HUMAN	1.0000	Isoform of P63241, Isoform 2 of Eukaryotic translation initiation factor 5A-1 OS=Homo sapiens GN=EIF5A;Eukaryotic translation initiation factor 5A-1 OS=Homo sapiens GN=EIF5A PE=1 SV=2;Isoform of P63241, Eukaryotic translation initiation factor 5A (Fragment) OS=Homo sapiens GN=EIF5A PE=1 SV=7;Isoform of P63241, Eukaryotic translation initiation factor 5A-1 OS=Homo sapiens GN=EIF5A PE=1 SV=1	37.4	7	0.061	EDLRLPEGDLGK+NDFQLIGIQDGYLSLLQDSGEVR+NGFVVLK+VHLVGIDIFTGK+VHLVGIDIFTGKK
519a	sp|P62277|RS13_HUMAN	1.0000	40S ribosomal protein S13 OS=Homo sapiens GN=RPS13 PE=1 SV=2	37.7	7	0.056	GLAPDLPEDLYHLIK+GLSQSALPYR+GLTPSQIGVILR+KGLTPSQIGVILR+LILIESR+LTSDDVKEQIYK
59	sp|P28070|PSB4_HUMAN	1.0000	Proteasome subunit beta type-4 OS=Homo sapiens GN=PSMB4 PE=1 SV=4	31.4	7	0.057	FEGGVVIAADMLGSYGSLAR+FQIATVTEK+IPSTPDSFMDPASALYR+QVLGQMVIDEELLGDGHSYSPR+TQNPMVTGTSVLGVK
442a	sp|P46783|RS10_HUMAN	1.0000	40S ribosomal protein S10 OS=Homo sapiens GN=RPS10 PE=1 SV=1	32.7	7	0.061	AEAGAGSATEFQFR+DYLHLPPEIVPATLR+HFYWYLTNEGIQYLR+IAIYELLFK+KAEAGAGSATEFQFR
436a	sp|P45880-1|VDAC2_HUMAN sp|P45880-2|VDAC2_HUMAN sp|P45880|VDAC2_HUMAN tr|A0A0A0MR02|A0A0A0MR02_HUMAN	1.0000	Isoform of P45880, Isoform 1 of Voltage-dependent anion-selective channel protein 2 OS=Homo sapiens GN=VDAC2;Isoform of P45880, Isoform 2 of Voltage-dependent anion-selective channel protein 2 OS=Homo sapiens GN=VDAC2;Voltage-dependent anion-selective channel protein 2 OS=Homo sapiens GN=VDAC2 PE=1 SV=2;Isoform of P45880, Voltage-dependent anion-selective channel protein 2 (Fragment) OS=Homo sapi…	23.8	7	0.060	GFGFGLVK+LTFDTTFSPNTGKK+LTLSALVDGK+TGDFQLHTNVNDGTEFGGSIYQK+YQLDPTASISAK
435a	sp|P43307|SSRA_HUMAN tr|C9IZQ1|C9IZQ1_HUMAN tr|C9J3L8|C9J3L8_HUMAN tr|C9J5W0|C9J5W0_HUMAN tr|E9PAL7|E9PAL7_HUMAN	1.0000	Translocon-associated protein subunit alpha OS=Homo sapiens GN=SSR1 PE=1 SV=3;Isoform of P43307, Translocon-associated protein subunit alpha OS=Homo sapiens GN=SSR1 PE=1 SV=1;Isoform of P43307, Translocon-associated protein subunit alpha OS=Homo sapiens GN=SSR1 PE=1 SV=1;Isoform of P43307, Translocon-associated protein subunit alpha OS=Homo sapiens GN=SSR1 PE=1 SV=1;Isoform of P43307, Translocon-…	18.9	7	0.054	FLVGFTNK+GEDFPANNIVK+GTEDFIVESLDASFR+LLLLLLLVFPATVLFR
427a	sp|P40939|ECHA_HUMAN	1.0000	Trifunctional enzyme subunit alpha, mitochondrial OS=Homo sapiens GN=HADHA PE=1 SV=2	13.2	7	0.058	DSIFSNLTGQLDYQGFEK+GFYIYQEGVK+LTAYAMTIPFVR+TIEYLEEVAITFAK+TLQEVTQLSQEAQR+TVLGTPEVLLGALPGAGGTQR+VIGMHYFSPVDK
420a	sp|P39019|RS19_HUMAN	1.0000	40S ribosomal protein S19 OS=Homo sapiens GN=RPS19 PE=1 SV=2	31.0	7	0.061	DVNQQEFVR+ELAPYDENWFYTR+HKELAPYDENWFYTR+LKVPEWVDTVK+RVLQALEGLK+VLQALEGLK+VPEWVDTVK
48	sp|P17096-3|HMGA1_HUMAN sp|P17096|HMGA1_HUMAN	1.0000	Isoform of P17096, Isoform HMG-R of High mobility group protein HMG-I/HMG-Y OS=Homo sapiens GN=HMGA1;High mobility group protein HMG-I/HMG-Y OS=Homo sapiens GN=HMGA1 PE=1 SV=3	23.4	7	0.062	KQPPVSPGTALVGSQK+KQPPVSPGTALVGSQKEPSEVPTPK
403a	sp|P35221-2|CTNA1_HUMAN sp|P35221|CTNA1_HUMAN	1.0000	Isoform of P35221, Isoform 2 of Catenin alpha-1 OS=Homo sapiens GN=CTNNA1;Catenin alpha-1 OS=Homo sapiens GN=CTNNA1 PE=1 SV=1	9.6	7	0.058	AHVLAASVEQATENFLEK+IAEQVASFQEEK+NLMNAVVQTVK+QALQDLLSEYMGNAGR+TSVQTEDDQLIAGQSAR+WDDSGNDIIVLAK
387a	sp|P29401-2|TKT_HUMAN sp|P29401|TKT_HUMAN tr|A0A0B4J1R6|A0A0B4J1R6_HUMAN	1.0000	Isoform of P29401, Isoform 2 of Transketolase OS=Homo sapiens GN=TKT;Transketolase OS=Homo sapiens GN=TKT PE=1 SV=3;Isoform of P29401, Transketolase OS=Homo sapiens GN=TKT PE=1 SV=1	14.9	7	0.063	HQPTAIIAK+ILATPPQEDAPSVDIANIR+SVPTSTVFYPSDGVATEK+TSRPENAIIYNNNEDFQVGQAK
367a	sp|P25205-2|MCM3_HUMAN sp|P25205|MCM3_HUMAN	1.0000	Isoform of P25205, Isoform 2 of DNA replication licensing factor MCM3 OS=Homo sapiens GN=MCM3;DNA replication licensing factor MCM3 OS=Homo sapiens GN=MCM3 PE=1 SV=3	9.3	7	0.052	ALKDFVASIDATYAK+DYLDFLDDEEDQGIYQSK+ESQKVELSESR+LIVNVNDLR+LLNNAFEELVAFQR+VALLDVFR
319a	sp|P12956|XRCC6_HUMAN tr|B1AHC9|B1AHC9_HUMAN	1.0000	X-ray repair cross-complementing protein 6 OS=Homo sapiens GN=XRCC6 PE=1 SV=2;Isoform of P12956, X-ray repair cross-complementing protein 6 OS=Homo sapiens GN=XRCC6 PE=1 SV=1	14.3	7	0.052	DTGIFLDLMHLK+ILELDQFK+IQVTPPGFQLVFLPFADDKR+KPGGFDISLFYR+NIYVLQELDNPGAK+SDSFENPVLQQHFR
308b	sp|P04439|1A03_HUMAN tr|Q5SRN5|Q5SRN5_HUMAN tr|Q5SRN7|Q5SRN7_HUMAN	1.0000	Isoform of P01891, HLA class I histocompatibility antigen, A-3 alpha chain OS=Homo sapiens GN=HLA-A PE=1 SV=2;Isoform of P01891, HLA class I histocompatibility antigen, A-3 alpha chain OS=Homo sapiens GN=HLA-A PE=1 SV=2;Isoform of P01891, HLA class I histocompatibility antigen, A-3 alpha chain OS=Homo sapiens GN=HLA-A PE=1 SV=2	24.7	7	0.046	DGEDQTQDTELVETRPAGDGTFQK+FIAVGYVDDTQFVR+KWEAAHEAEQLR+SWTAADMAAQITK+YLENGKETLQR
307a	sp|P10155-3|RO60_HUMAN sp|P10155-4|RO60_HUMAN sp|P10155-5|RO60_HUMAN sp|P10155|RO60_HUMAN	1.0000	Isoform of P10155, Isoform 3 of 60 kDa SS-A/Ro ribonucleoprotein OS=Homo sapiens GN=TROVE2;Isoform of P10155, Isoform 4 of 60 kDa SS-A/Ro ribonucleoprotein OS=Homo sapiens GN=TROVE2;Isoform of P10155, Isoform 5 of 60 kDa SS-A/Ro ribonucleoprotein OS=Homo sapiens GN=TROVE2;60 kDa SS-A/Ro ribonucleoprotein OS=Homo sapiens GN=TROVE2 PE=1 SV=2	15.3	7	0.063	ALLQEMPLTALLR+IPTHLFTFIQFK+LGLENAEALIR+TNTPADVFIVFTDNETFAGGVHPAIALR+TRDELEVIHLIEEHR
297a	sp|P08758|ANXA5_HUMAN tr|E9PHT9|E9PHT9_HUMAN	1.0000	Annexin A5 OS=Homo sapiens GN=ANXA5 PE=1 SV=2;Isoform of P08758, Annexin OS=Homo sapiens GN=ANXA5 PE=1 SV=1	22.7	7	0.053	GLGTDEESILTLLTSR+GTVTDFPGFDER+VLTEIIASR
292a	sp|P08183-2|MDR1_HUMAN sp|P08183|MDR1_HUMAN	1.0000	Isoform of P08183, Isoform 2 of Multidrug resistance protein 1 OS=Homo sapiens GN=ABCB1;Multidrug resistance protein 1 OS=Homo sapiens GN=ABCB1 PE=1 SV=3	5.5	7	0.057	AGAVAEEVLAAIR+EANIHAFIESLPNK+FYDPLAGK+IATEAIENFR+IIDNKPSIDSYSK+STVVQLLER
276g	sp|Q8N1N4|K2C78_HUMAN	1.0000	Keratin, type II cytoskeletal 78 OS=Homo sapiens GN=KRT78 PE=2 SV=2	7.3	7	0.039	FASFIDK+FASFIDKVR+TLNNQFASFIDK+VQISQLHQEIQR+YLDFSSIITEVR
250a	sp|O95817|BAG3_HUMAN	1.0000	BAG family molecular chaperone regulator 3 OS=Homo sapiens GN=BAG3 PE=1 SV=3	21.9	7	0.058	AAPSTAPAEATPPKPGEAEAPPK+ELLALDSVDPEGR+EVDSKPVSQKPPPPSEKVEVK+IDPQTGWPFFVDHNSR+KNAGNAEDPHTETQQPEATAAATSNPSSMTDTPGNPAAP+VQGLEQAVDNFEGK
246a	sp|O95347|SMC2_HUMAN	1.0000	Structural maintenance of chromosomes protein 2 OS=Homo sapiens GN=SMC2 PE=1 SV=2	7.5	7	0.059	ASNLQDLVYK+FVDGVSTVAR+KLNYEENKEESLLEK+KTIEESEETLK+SLEDALAEAQR+TILEEEITPTIQK+YLINGVNANNTR+YTIIPLNK
242a	sp|O94822-3|LTN1_HUMAN sp|O94822|LTN1_HUMAN	1.0000	Isoform of O94822, Isoform 3 of E3 ubiquitin-protein ligase listerin OS=Homo sapiens GN=LTN1;E3 ubiquitin-protein ligase listerin OS=Homo sapiens GN=LTN1 PE=1 SV=6	5.3	7	0.057	ETPDTLSDPQTVPEEEREAK+FLSTLLDSFSSSR+ISEPEADVESVLGVSNLLQVLQKPK+LMPENPTYAETAVEVPNKDPK+VLGNTSGLLQLLFNR
238a	sp|O75787-2|RENR_HUMAN sp|O75787|RENR_HUMAN	1.0000	Isoform of O75787, Isoform 2 of Renin receptor OS=Homo sapiens GN=ATP6AP2;Renin receptor OS=Homo sapiens GN=ATP6AP2 PE=1 SV=2	28.6	7	0.062	ANSVFEDLSVTLR+DHSPDLYSLELAGLDEIGKR+FADDMYSLYGGNAVVELVTVK+LFQENSVLSSLPLNSLSR+NPASPYNLAYK+SFDTSLIR
219a	sp|O43823|AKAP8_HUMAN	1.0000	A-kinase anchor protein 8 OS=Homo sapiens GN=AKAP8 PE=1 SV=1	14.0	7	0.052	ARSEAAEAGNGAETMAAEAESAQTR+LPDKTVEFLQEYIVNR+SDPFVPPAASSEPLSTPWNELNYVGGR+SEAAEAGNGAETMAAEAESAQTR+SFDDEEIQK+VAPAPAAADAEVEQTDAESK
213a	sp|O43242|PSMD3_HUMAN	1.0000	26S proteasome non-ATPase regulatory subunit 3 OS=Homo sapiens GN=PSMD3 PE=1 SV=2	14.4	7	0.055	AVQGFFTSNNATR+HDADGQATLLNLLLR+ISLADIAQK+LQLDSPEDAEFIVAK+SLMPYFLLTQAVR+VYEFLDKLDVVR
162	sp|Q9H444|CHM4B_HUMAN	1.0000	Charged multivesicular body protein 4b OS=Homo sapiens GN=CHMP4B PE=1 SV=1	39.3	7	0.060	EALENANTNTEVLK+GGPTPQEAIQR+KIEQELTAAK+LRDTEEMLSK+NLLEISGPETVPLPNVPSIALPSKPAK+QLAQIDGTLSTIEFQR
156	sp|Q9BVT8|TMUB1_HUMAN tr|C9JCW7|C9JCW7_HUMAN tr|C9JE12|C9JE12_HUMAN	1.0000	Transmembrane and ubiquitin-like domain-containing protein 1 OS=Homo sapiens GN=TMUB1 PE=1 SV=1;Isoform of Q9BVT8, Transmembrane and ubiquitin-like domain-containing protein 1 (Fragment) OS=Homo sapiens GN=TMUB1 PE=1 SV=7;Isoform of Q9BVT8, Transmembrane and ubiquitin-like domain-containing protein 1 (Fragment) OS=Homo sapiens GN=TMUB1 PE=1 SV=1	42.1	7	0.056	AWPHDTIGSLK+FLNDSEQVAR+GEAPGAETPSLR+GQAAQPEPSTGFTATPPAPDSPQEPLVLR+HRGQAAQPEPSTGFTATPPAPDSPQEPLVLR
395c	sp|P55795|HNRH2_HUMAN	0.9999	Heterogeneous nuclear ribonucleoprotein H2 OS=Homo sapiens GN=HNRNPH2 PE=1 SV=1	15.6	7	0.032	ATENDIYNFFSPLNPMR+HTGPNSPDTANDGFVR+HTGPNSPDTANDGFVRLRGLPFGCSK+STGEAFVQFASQEIAEK+VHIEIGPDGR
475b	tr|M0QZM1|M0QZM1_HUMAN	0.9992	Isoform of P52272, Heterogeneous nuclear ribonucleoprotein M (Fragment) OS=Homo sapiens GN=HNRNPM PE=1 SV=1	16.7	7	0.027	GIGMGNIGPAGMGMEGIGFGINK+INGGGGGSVPGIER+MGPLGLDHMASSIER+MVPAGMGAGLER
844a	sp|Q9Y4R8|TELO2_HUMAN	1.0000	Telomere length regulation protein TEL2 homolog OS=Homo sapiens GN=TELO2 PE=1 SV=2	8.8	6	0.051	ALEGLVYR+FNSVAGHFFFPLLQR+LAALTQGSYLHQR+LQQENLAEFFPQNYFR+QQTQPGFILLR+VVALPDHLGNR
842a	sp|Q9Y4J8-10|DTNA_HUMAN sp|Q9Y4J8-11|DTNA_HUMAN sp|Q9Y4J8-13|DTNA_HUMAN sp|Q9Y4J8-14|DTNA_HUMAN sp|Q9Y4J8-15|DTNA_HUMAN sp|Q9Y4J8-2|DTNA_HUMAN sp|Q9Y4J8-6|DTNA_HUMAN sp|Q9Y4J8|DTNA_HUMAN tr|M0QZ28|M0QZ28_HUMAN	1.0000	Isoform of Q9Y4J8, Isoform 10 of Dystrobrevin alpha OS=Homo sapiens GN=DTNA;Isoform of Q9Y4J8, Isoform 11 of Dystrobrevin alpha OS=Homo sapiens GN=DTNA;Isoform of Q9Y4J8, Isoform 13 of Dystrobrevin alpha OS=Homo sapiens GN=DTNA;Isoform of Q9Y4J8, Isoform 14 of Dystrobrevin alpha OS=Homo sapiens GN=DTNA;Isoform of Q9Y4J8, Isoform 15 of Dystrobrevin alpha OS=Homo sapiens GN=DTNA;Isoform of Q9Y4J8, …	16.7	6	0.049	AQQNPTLLAELR+ELNSEVGSETESNVDSEFAR+LRLEHEQASQPTPEK+NDLLVAADSITNTMSSLVK
839a	sp|Q9Y3D0|MIP18_HUMAN	1.0000	Mitotic spindle-associated MMXD complex subunit MIP18 OS=Homo sapiens GN=FAM96B PE=1 SV=1	41.7	6	0.050	EIFDLIR+MDVHITPGTHASEHAVNK+SGERPVTAGEEDEQVPDSIDAR+SINDPEHPLTLEELNVVEQVR
837a	sp|Q9Y2S7|PDIP2_HUMAN	1.0000	Polymerase delta-interacting protein 2 OS=Homo sapiens GN=POLDIP2 PE=1 SV=1	15.5	6	0.052	GVVLFPWQAR+IFSLSGTLETVR+LENLDSDVVQLR+LYDRDVASAAPEKAENPAGHGSK
822a	sp|Q9UNF1-2|MAGD2_HUMAN sp|Q9UNF1|MAGD2_HUMAN tr|Q5H909|Q5H909_HUMAN	1.0000	Isoform of Q9UNF1, Isoform 2 of Melanoma-associated antigen D2 OS=Homo sapiens GN=MAGED2;Melanoma-associated antigen D2 OS=Homo sapiens GN=MAGED2 PE=1 SV=2;Isoform of Q9UNF1, Melanoma-associated antigen D2 OS=Homo sapiens GN=MAGED2 PE=1 SV=2	14.6	6	0.037	AQETEAAPSQAPADEPEPESAAAQSQENQDTRPK+EAPATQASSTTQLTDTQVLAAENK+EYTDVYPEIIER+VPNSNPPEYEFFWGLR
92	sp|P83731|RL24_HUMAN tr|C9JNW5|C9JNW5_HUMAN tr|C9JXB8|C9JXB8_HUMAN	1.0000	60S ribosomal protein L24 OS=Homo sapiens GN=RPL24 PE=1 SV=1;Isoform of P83731, 60S ribosomal protein L24 OS=Homo sapiens GN=RPL24 PE=1 SV=1;Isoform of P83731, 60S ribosomal protein L24 OS=Homo sapiens GN=RPL24 PE=1 SV=1	24.8	6	0.054	AITGASLADIMAK+QINWTVLYR+VFQFLNAK
807a	sp|Q9UHX1-2|PUF60_HUMAN sp|Q9UHX1-3|PUF60_HUMAN sp|Q9UHX1-4|PUF60_HUMAN sp|Q9UHX1-5|PUF60_HUMAN sp|Q9UHX1-6|PUF60_HUMAN sp|Q9UHX1|PUF60_HUMAN tr|A0A0J9YVP6|A0A0J9YVP6_HUMAN tr|A0A0J9YVR6|A0A0J9YVR6_HUMAN tr|A0A0J9YWM1|A0A0J9YWM1_HUMAN tr|A0A0J9YXJ8|A0A0J9YXJ8_HUMAN tr|A0A0J9YXX5|A0A0J9YXX5_HUMAN tr|A0A0J9YYL3|A0A0J9YYL3_HUMAN tr|E9PQ56|E9PQ56_HUMAN tr|H0YEM1|H0YEM1_HUMAN	1.0000	Isoform of Q9UHX1, Isoform 2 of Poly(U)-binding-splicing factor PUF60 OS=Homo sapiens GN=PUF60;Isoform of Q9UHX1, Isoform 3 of Poly(U)-binding-splicing factor PUF60 OS=Homo sapiens GN=PUF60;Isoform of Q9UHX1, Isoform 4 of Poly(U)-binding-splicing factor PUF60 OS=Homo sapiens GN=PUF60;Isoform of Q9UHX1, Isoform 5 of Poly(U)-binding-splicing factor PUF60 OS=Homo sapiens GN=PUF60;Isoform of Q9UHX1, …	18.2	6	0.050	AQSSQDAVSSMNLFDLGGQYLR+AVTPPMPLLTPATPGGLPPAAAVAAAAATAK+LGLPPLTPEQQEALQK+VGRPSNIGQAQPIIDQLAEEAR
806a	sp|Q9UHI6|DDX20_HUMAN	1.0000	Probable ATP-dependent RNA helicase DDX20 OS=Homo sapiens GN=DDX20 PE=1 SV=2	10.8	6	0.050	HYTGPGDQTVNPQNGFVR+IPFNQALVFSNLHSR+LNSSDPSLIGLK+NSVQTPVENSTNSQHQVK+TGDVLLAEPADFESLLLSRPVLEGLR
759a	sp|Q9C037-2|TRIM4_HUMAN sp|Q9C037|TRIM4_HUMAN	1.0000	Isoform of Q9C037, Isoform Beta of E3 ubiquitin-protein ligase TRIM4 OS=Homo sapiens GN=TRIM4;E3 ubiquitin-protein ligase TRIM4 OS=Homo sapiens GN=TRIM4 PE=1 SV=2	16.0	6	0.053	FQVAVNLAEDTAHPK+KVMHLQDVEVK+LHNFLVEEEDLFLQR+LVFSQEGR+SEIQDVNYSLEAVK+SQAPTLELLQNPK
733a	sp|Q99615-2|DNJC7_HUMAN sp|Q99615|DNJC7_HUMAN	1.0000	Isoform of Q99615, Isoform 2 of DnaJ homolog subfamily C member 7 OS=Homo sapiens GN=DNAJC7;DnaJ homolog subfamily C member 7 OS=Homo sapiens GN=DNAJC7 PE=1 SV=2	15.8	6	0.049	AVQFFVQALR+FREALGDAQQSVR+ILGVDKNASEDEIKK+LAYELYTEALGIDPNNIK+YPEAQSVASDILR
723a	sp|Q96RT1-2|LAP2_HUMAN sp|Q96RT1-3|LAP2_HUMAN sp|Q96RT1-4|LAP2_HUMAN sp|Q96RT1-5|LAP2_HUMAN sp|Q96RT1-6|LAP2_HUMAN sp|Q96RT1-8|LAP2_HUMAN sp|Q96RT1-9|LAP2_HUMAN sp|Q96RT1|LAP2_HUMAN	1.0000	Isoform of Q96RT1, Isoform 2 of Protein LAP2 OS=Homo sapiens GN=ERBB2IP;Isoform of Q96RT1, Isoform 3 of Protein LAP2 OS=Homo sapiens GN=ERBB2IP;Isoform of Q96RT1, Isoform 4 of Protein LAP2 OS=Homo sapiens GN=ERBB2IP;Isoform of Q96RT1, Isoform 5 of Protein LAP2 OS=Homo sapiens GN=ERBB2IP;Isoform of Q96RT1, Isoform 6 of Protein LAP2 OS=Homo sapiens GN=ERBB2IP;Isoform of Q96RT1, Isoform 8 of Protein…	5.4	6	0.049	EQLIDYLMLK+GPTSGPQSAPQIYGPPQYNIQYSSSAAVK+IYDILSDNGPQQPSTTVK+LETLPEEMGDMQKLK
716a	sp|Q96L92-3|SNX27_HUMAN sp|Q96L92|SNX27_HUMAN	1.0000	Isoform of Q96L92, Isoform 2 of Sorting nexin-27 OS=Homo sapiens GN=SNX27;Sorting nexin-27 OS=Homo sapiens GN=SNX27 PE=1 SV=2	11.0	6	0.044	EFANFTFPR+ILEVNHVNVEGATHK+QAVPISVPR+VALPDGTTVTVR+WPFSLSEQQLDAR
714a	sp|Q96JN8-2|NEUL4_HUMAN sp|Q96JN8|NEUL4_HUMAN tr|I3L100|I3L100_HUMAN tr|I3L2W2|I3L2W2_HUMAN	1.0000	Isoform of Q96JN8, Isoform 2 of Neuralized-like protein 4 OS=Homo sapiens GN=NEURL4;Neuralized-like protein 4 OS=Homo sapiens GN=NEURL4 PE=1 SV=2;Isoform of Q96JN8, Neuralized-like protein 4 (Fragment) OS=Homo sapiens GN=NEURL4 PE=1 SV=7;Isoform of Q96JN8, Neuralized-like protein 4 OS=Homo sapiens GN=NEURL4 PE=1 SV=1	6.0	6	0.050	FQELLLLPEDYFMPPPKR+NVTLEEDGTRAVR+NVWAVLDLYGPVR+SEFNDAIVISNR+TALRPHATDDFNHGVVLSSR+VWAVVDLYGK
713a	sp|Q96I24|FUBP3_HUMAN	1.0000	Far upstream element-binding protein 3 OS=Homo sapiens GN=FUBP3 PE=1 SV=2	15.9	6	0.054	IDSIPHLNNSTPLVDPSVYGYGVQK+IQFKPDDGISPER+MAELVQGQSAPVGMK+QQVAFYGQTLGQAQAHSQEQ+RPLDDGVGNQLGALVHQR
709a	sp|Q96GD4-2|AURKB_HUMAN sp|Q96GD4-5|AURKB_HUMAN sp|Q96GD4|AURKB_HUMAN	1.0000	Isoform of Q96GD4, Isoform 2 of Aurora kinase B OS=Homo sapiens GN=AURKB;Isoform of Q96GD4, Isoform 5 of Aurora kinase B OS=Homo sapiens GN=AURKB;Aurora kinase B OS=Homo sapiens GN=AURKB PE=1 SV=3	24.7	6	0.053	DIKPENLLLGLK+HFTIDDFEIGRPLGK+IADFGWSVHAPSLR+IYLILEYAPR+LPLAQVSAHPWVR+QTAPSGLSTLPQR
682a	sp|Q8NG27-3|PJA1_HUMAN sp|Q8NG27|PJA1_HUMAN	1.0000	Isoform of Q8NG27, Isoform 3 of E3 ubiquitin-protein ligase Praja-1 OS=Homo sapiens GN=PJA1;E3 ubiquitin-protein ligase Praja-1 OS=Homo sapiens GN=PJA1 PE=1 SV=2	15.6	6	0.044	ADFLPQSSVASQSSSEGK+EQTLSSSGESWETLPGKEEREPPQAK+IFFDTDDDDDMPHSTSR+SLAGPPPHFSSFSR+WRDTANDNEGHSDGLAR
674a	sp|Q8N5F7|NKAP_HUMAN	1.0000	NF-kappa-B-activating protein OS=Homo sapiens GN=NKAP PE=1 SV=1	16.9	6	0.053	AEEPSDLIGPEAPK+ALASFNQEER+NGLTHQLGGLSQGSR+TKAEEPSDLIGPEAPK+TLTSQDDKPLNYGHALLPGEGAAMAEYVK
673a	sp|Q8N511|TM199_HUMAN tr|J3KS81|J3KS81_HUMAN	1.0000	Transmembrane protein 199 OS=Homo sapiens GN=TMEM199 PE=1 SV=1;Isoform of Q8N511, Transmembrane protein 199 OS=Homo sapiens GN=TMEM199 PE=1 SV=1	46.4	6	0.048	AELEAALGK+ALGPGGELEPER+ALGPGGELEPERLPR+IKIQLANEEYKR+IQLANEEYKR+LYLHELLEGSEIYLPEVVKPPR
669a	sp|Q8IYB3-2|SRRM1_HUMAN sp|Q8IYB3|SRRM1_HUMAN tr|A9Z1X7|A9Z1X7_HUMAN	1.0000	Isoform of Q8IYB3, Isoform 2 of Serine/arginine repetitive matrix protein 1 OS=Homo sapiens GN=SRRM1;Serine/arginine repetitive matrix protein 1 OS=Homo sapiens GN=SRRM1 PE=1 SV=2;Isoform of Q8IYB3, Serine/arginine repetitive matrix protein 1 OS=Homo sapiens GN=SRRM1 PE=1 SV=1	8.8	6	0.050	AVAAAAAAAVTPAAIAAATTTLAQEEPVAAPEPK+KETESEAEDNLDDLEK+VKEPSVQEATSTSDILK+VNLEVIKPWITK
664a	sp|Q8IV08|PLD3_HUMAN	1.0000	Phospholipase D3 OS=Homo sapiens GN=PLD3 PE=1 SV=1	9.4	6	0.051	FWPAIDDGLRR+IAVSKPSGPQPQADLQALLQSGAQVR+SQLEAIFLR
630a	sp|Q5JTV8-3|TOIP1_HUMAN tr|J3KN66|J3KN66_HUMAN	1.0000	Isoform of Q5JTV8, Isoform 3 of Torsin-1A-interacting protein 1 OS=Homo sapiens GN=TOR1AIP1;Isoform of Q5JTV8, Torsin-1A-interacting protein 1 OS=Homo sapiens GN=TOR1AIP1 PE=1 SV=1	14.4	6	0.049	LQQQHSEQPPLQPSPVMTR+QVTGQPQNASFVK+SIQEAPAVSEDLVIR+SQPAILLLTAAR+VNFSEEGETEEDDQDSSHSSVTTVK
624a	sp|Q17RY0-2|CPEB4_HUMAN sp|Q17RY0|CPEB4_HUMAN tr|B7ZLQ8|B7ZLQ8_HUMAN tr|E5RJM0|E5RJM0_HUMAN	1.0000	Isoform of Q17RY0, Isoform 2 of Cytoplasmic polyadenylation element-binding protein 4 OS=Homo sapiens GN=CPEB4;Cytoplasmic polyadenylation element-binding protein 4 OS=Homo sapiens GN=CPEB4 PE=1 SV=1;Isoform of Q17RY0, CPEB4 protein OS=Homo sapiens GN=CPEB4 PE=1 SV=1;Isoform of Q17RY0, Cytoplasmic polyadenylation element-binding protein 4 OS=Homo sapiens GN=CPEB4 PE=1 SV=1	11.3	6	0.040	ADNIFPFPDRPR+FGPLIVDWPHK+GLNGGITPLNSISPLKK+TFDMHSLESSLIDIMR+VAFSNQQSYIAAISAR
8	sp|O14494-2|PLPP1_HUMAN sp|O14494|PLPP1_HUMAN	1.0000	Isoform of O14494, Isoform 2 of Phospholipid phosphatase 1 OS=Homo sapiens GN=PLPP1;Phospholipid phosphatase 1 OS=Homo sapiens GN=PLPP1 PE=1 SV=1	15.8	6	0.049	AIGTFLFGAAASQSLTDIAK+KEEDSHTTLHETPTTGNHYPSNHQP
620a	sp|Q16576|RBBP7_HUMAN tr|E9PC52|E9PC52_HUMAN	1.0000	Histone-binding protein RBBP7 OS=Homo sapiens GN=RBBP7 PE=1 SV=1;Isoform of Q16576, Histone-binding protein RBBP7 OS=Homo sapiens GN=RBBP7 PE=1 SV=1	21.2	6	0.052	DYALHWLVLGTHTSDEQNHLVVAR+EMFEDTVEER+IGEEQSAEDAEDGPPELLFIHGGHTAK+LMIWDTR+TVALWDLR+YMPQNPHIIATK
611a	sp|Q15459|SF3A1_HUMAN	1.0000	Splicing factor 3A subunit 1 OS=Homo sapiens GN=SF3A1 PE=1 SV=1	12.0	6	0.053	ASKPLPPAPAPDEYLVSPITGEK+LTAQFVAR+RTDIFGVEETAIGKK+TQQAAQANITLQEQIEAIHK+VMQQQQQTTQQQLPQK+VQAQVIQETIVPK
69	sp|P37802-2|TAGL2_HUMAN sp|P37802|TAGL2_HUMAN tr|X6RJP6|X6RJP6_HUMAN	1.0000	Isoform of P37802, Isoform 2 of Transgelin-2 OS=Homo sapiens GN=TAGLN2;Transgelin-2 OS=Homo sapiens GN=TAGLN2 PE=1 SV=3;Isoform of P37802, Transgelin-2 (Fragment) OS=Homo sapiens GN=TAGLN2 PE=1 SV=1	34.2	6	0.051	DDGLFSGDPNWFPK+DDGLFSGDPNWFPKK+ENFQNWLK+NVIGLQMGTNR+TLMNLGGLAVAR+YGINTTDIFQTVDLWEGK
586a	sp|Q13724-2|MOGS_HUMAN sp|Q13724|MOGS_HUMAN	1.0000	Isoform of Q13724, Isoform 2 of Mannosyl-oligosaccharide glucosidase OS=Homo sapiens GN=MOGS;Mannosyl-oligosaccharide glucosidase OS=Homo sapiens GN=MOGS PE=1 SV=5	9.8	6	0.046	EALGHWLGLLNADGWIGR+FISGHTSELGDFR+HLWSPFGLR+LGPLLDILADSR+TLPSGLDDYPR+YLGLPGSLK
556a	sp|Q02809-2|PLOD1_HUMAN sp|Q02809|PLOD1_HUMAN	1.0000	Isoform of Q02809, Isoform 2 of Procollagen-lysine,2-oxoglutarate 5-dioxygenase 1 OS=Homo sapiens GN=PLOD1;Procollagen-lysine,2-oxoglutarate 5-dioxygenase 1 OS=Homo sapiens GN=PLOD1 PE=1 SV=2	9.6	6	0.042	AQVEEFLAQHGSEYQSVK+FLGSGGFIGYAPNLSK+IQALGLGEDWNVEK+KGWTLMHPGRLTHYHEGLPTTR+LTHYHEGLPTTR
555a	sp|Q02790|FKBP4_HUMAN	1.0000	Peptidyl-prolyl cis-trans isomerase FKBP4 OS=Homo sapiens GN=FKBP4 PE=1 SV=3	13.3	6	0.044	FEIGEGENLDLPYGLER+GEHSIVYLKPSYAFGSVGK+LYANMFER+MEKGEHSIVYLKPSYAFGSVGK+VFVHYTGWLLDGTK
537a	sp|P63244|GBLP_HUMAN	1.0000	Guanine nucleotide-binding protein subunit beta-2-like 1 OS=Homo sapiens GN=GNB2L1 PE=1 SV=3	19.2	6	0.052	DETNYGIPQR+DVLSVAFSSDNR+IIVDELKQEVISTSSK+LTRDETNYGIPQR+LWDLTTGTTTR+VWQVTIGTR
528a	sp|P62826|RAN_HUMAN tr|B5MDF5|B5MDF5_HUMAN tr|J3KQE5|J3KQE5_HUMAN	1.0000	GTP-binding nuclear protein Ran OS=Homo sapiens GN=RAN PE=1 SV=3;Isoform of P62826, GTP-binding nuclear protein Ran OS=Homo sapiens GN=RAN PE=1 SV=1;Isoform of P62826, GTP-binding nuclear protein Ran (Fragment) OS=Homo sapiens GN=RAN PE=1 SV=1	26.9	6	0.049	FNVWDTAGQEK+GPIKFNVWDTAGQEK+HLTGEFEK+LVLVGDGGTGK+NLQYYDISAK+SNYNFEKPFLWLAR
518a	sp|P62269|RS18_HUMAN	1.0000	40S ribosomal protein S18 OS=Homo sapiens GN=RPS18 PE=1 SV=3	27.0	6	0.053	AGELTEDEVER+IAFAITAIK+IPDWFLNR+RAGELTEDEVER+YSQVLANGLDNK
512a	sp|P62158|CALM_HUMAN tr|E7EMB3|E7EMB3_HUMAN tr|E7ETZ0|E7ETZ0_HUMAN tr|H0Y7A7|H0Y7A7_HUMAN	1.0000	Calmodulin OS=Homo sapiens GN=CALM1 PE=1 SV=2;Isoform of P62158, Calmodulin OS=Homo sapiens GN=CALM2 PE=1 SV=1;Isoform of P62158, Calmodulin OS=Homo sapiens GN=CALM1 PE=1 SV=1;Isoform of P62158, Calmodulin (Fragment) OS=Homo sapiens GN=CALM2 PE=1 SV=1	22.1	6	0.047	EAFSLFDKDGDGTITTK+VFDKDGNGYISAAELR
510a	sp|P61978-2|HNRPK_HUMAN sp|P61978-3|HNRPK_HUMAN sp|P61978|HNRPK_HUMAN	1.0000	Isoform of P61978, Isoform 2 of Heterogeneous nuclear ribonucleoprotein K OS=Homo sapiens GN=HNRNPK;Isoform of P61978, Isoform 3 of Heterogeneous nuclear ribonucleoprotein K OS=Homo sapiens GN=HNRNPK;Heterogeneous nuclear ribonucleoprotein K OS=Homo sapiens GN=HNRNPK PE=1 SV=1	21.1	6	0.054	GSYGDLGGPIITTQVTIPK+IDEPLEGSEDR+IILDLISESPIK+IITITGTQDQIQNAQYLLQNSVK+NLPLPPPPPPR+TDYNASVSVPDSSGPER
487a	sp|P55209-2|NP1L1_HUMAN sp|P55209|NP1L1_HUMAN tr|B7Z9C2|B7Z9C2_HUMAN tr|F5H4R6|F5H4R6_HUMAN tr|F8VV59|F8VV59_HUMAN tr|F8VY35|F8VY35_HUMAN tr|F8W020|F8W020_HUMAN tr|F8W0J6|F8W0J6_HUMAN tr|F8W118|F8W118_HUMAN tr|H0YHC3|H0YHC3_HUMAN tr|H0YIV4|H0YIV4_HUMAN	1.0000	Isoform of P55209, Isoform 2 of Nucleosome assembly protein 1-like 1 OS=Homo sapiens GN=NAP1L1;Nucleosome assembly protein 1-like 1 OS=Homo sapiens GN=NAP1L1 PE=1 SV=1;Isoform of P55209, Nucleosome assembly protein 1-like 1 OS=Homo sapiens GN=NAP1L1 PE=1 SV=1;Isoform of P55209, Nucleosome assembly protein 1-like 1 OS=Homo sapiens GN=NAP1L1 PE=1 SV=1;Isoform of P55209, Nucleosome assembly protein …	18.0	6	0.050	GIPEFWLTVFK+KYAVLYQPLFDKR+LDGLVETPTGYIESLPR+NVDLLSDMVQEHDEPILK
469a	sp|P51571|SSRD_HUMAN	1.0000	Translocon-associated protein subunit delta OS=Homo sapiens GN=SSR4 PE=1 SV=1	30.6	6	0.052	FFDEESYSLLR+NNEDISIIPPLFTVSVDHR+VQNMALYADVGGK+YQVSWSLDHK
467a	sp|P51149|RAB7A_HUMAN	1.0000	Ras-related protein Rab-7a OS=Homo sapiens GN=RAB7A PE=1 SV=1	30.9	6	0.050	ATIGADFLTK+DPENFPFVVLGNK+EAINVEQAFQTIAR+TLDSWRDEFLIQASPR+VIILGDSGVGK
446a	sp|P48444|COPD_HUMAN tr|B0YIW6|B0YIW6_HUMAN	1.0000	Coatomer subunit delta OS=Homo sapiens GN=ARCN1 PE=1 SV=1;Isoform of P48444, Archain 1, isoform CRA_a OS=Homo sapiens GN=ARCN1 PE=1 SV=1	15.5	6	0.052	ENVNLAQIR+IEGLLAAFPK+KAPGFGGFGSSAVSGGSTAAMITETIIETDKPK+LFTAESLIGLK+LFTAESLIGLKNPEK+NSNILEDLETLR
437a	sp|P46060|RAGP1_HUMAN	1.0000	Ran GTPase-activating protein 1 OS=Homo sapiens GN=RANGAP1 PE=1 SV=1	12.8	6	0.044	AFNSSSFNSNTFLTR+ILDPNTGEPAPVLSSPPPADVSTFLAFPSPEK+SSVLIAQQTDTSDPEK+VINLNDNTFTEK
424a	sp|P40925-2|MDHC_HUMAN sp|P40925-3|MDHC_HUMAN sp|P40925|MDHC_HUMAN tr|B8ZZ51|B8ZZ51_HUMAN tr|B9A041|B9A041_HUMAN	1.0000	Isoform of P40925, Isoform 2 of Malate dehydrogenase, cytoplasmic OS=Homo sapiens GN=MDH1;Isoform of P40925, Isoform 3 of Malate dehydrogenase, cytoplasmic OS=Homo sapiens GN=MDH1;Malate dehydrogenase, cytoplasmic OS=Homo sapiens GN=MDH1 PE=1 SV=4;Isoform of P40925, Malate dehydrogenase, cytoplasmic OS=Homo sapiens GN=MDH1 PE=1 SV=1;Isoform of P40925, Malate dehydrogenase, cytoplasmic OS=Homo sap…	39.6	6	0.045	EVGVYEALKDDSWLK+FVEGLPINDFSR+GEFVTTVQQR+KLSSAMSAAK+NVIIWGNHSSTQYPDVNHAK
410a	sp|P35658-2|NU214_HUMAN sp|P35658-3|NU214_HUMAN sp|P35658-4|NU214_HUMAN sp|P35658-5|NU214_HUMAN sp|P35658|NU214_HUMAN	1.0000	Isoform of P35658, Isoform 2 of Nuclear pore complex protein Nup214 OS=Homo sapiens GN=NUP214;Isoform of P35658, Isoform 3 of Nuclear pore complex protein Nup214 OS=Homo sapiens GN=NUP214;Isoform of P35658, Isoform 4 of Nuclear pore complex protein Nup214 OS=Homo sapiens GN=NUP214;Isoform of P35658, Isoform 5 of Nuclear pore complex protein Nup214 OS=Homo sapiens GN=NUP214;Nuclear pore complex pr…	4.7	6	0.046	QGSLINSLKPSGPTPASGQLSSGDK+QSDQINWESWLLEDSSR+SHLVHGSSPGVMGTSVATSASK+TPHPVLTPVAANQAK+YGLVFAGGASGLQIFPTK
396a	sp|P31948-2|STIP1_HUMAN sp|P31948|STIP1_HUMAN	1.0000	Isoform of P31948, Isoform 2 of Stress-induced-phosphoprotein 1 OS=Homo sapiens GN=STIP1;Stress-induced-phosphoprotein 1 OS=Homo sapiens GN=STIP1 PE=1 SV=1	18.4	6	0.052	ELDPTNMTYITNQAAVYFEK+KETKPEPMEEDLPENKK+KFMNPFNMPNLYQK+LAYINPDLALEEK+LMDVGLIAIR+TVDLKPDWGK+TYEEGLKHEANNPQLK
394a	sp|P31939-2|PUR9_HUMAN sp|P31939|PUR9_HUMAN	1.0000	Isoform of P31939, Isoform 2 of Bifunctional purine biosynthesis protein PURH OS=Homo sapiens GN=ATIC;Bifunctional purine biosynthesis protein PURH OS=Homo sapiens GN=ATIC PE=1 SV=3	14.4	6	0.049	AFTHTAQYDEAISDYFR+DVSELTGFPEMLGGR+HVSPAGAAVGIPLSEDEAK+NGQVIGIGAGQQSR+SLFSNVVTK+TLTPISAAYAR
372b	sp|P15311|EZRI_HUMAN tr|E7EQR4|E7EQR4_HUMAN	1.0000	Ezrin OS=Homo sapiens GN=EZR PE=1 SV=4;Isoform of P15311, Ezrin OS=Homo sapiens GN=EZR PE=1 SV=3	8.7	6	0.030	APDFVFYAPR+IGFPWSEIR+LFFLQVK+QLLTLSSELSQAR+RKPDTIEVQQMK
360a	sp|P23246|SFPQ_HUMAN	1.0000	Splicing factor, proline- and glutamine-rich OS=Homo sapiens GN=SFPQ PE=1 SV=2	12.2	6	0.052	ANLSLLR+DKLESEMEDAYHEHQANLLR+FAQHGTFEYEYSQR+FGQGGAGPVGGQGPR+MGGGGAMNMGDPYGSGGQK+YGEPGEVFINK
353a	sp|P22061-2|PIMT_HUMAN sp|P22061|PIMT_HUMAN tr|A0A0A0MRJ6|A0A0A0MRJ6_HUMAN tr|F6S8N6|F6S8N6_HUMAN tr|H7BY58|H7BY58_HUMAN	1.0000	Isoform of P22061, Isoform 2 of Protein-L-isoaspartate(D-aspartate) O-methyltransferase OS=Homo sapiens GN=PCMT1;Protein-L-isoaspartate(D-aspartate) O-methyltransferase OS=Homo sapiens GN=PCMT1 PE=1 SV=4;Isoform of P22061, Protein-L-isoaspartate O-methyltransferase OS=Homo sapiens GN=PCMT1 PE=1 SV=1;Isoform of P22061, Protein-L-isoaspartate O-methyltransferase OS=Homo sapiens GN=PCMT1 PE=1 SV=1;I…	37.0	6	0.046	LILPVGPAGGNQMLEQYDKLQDGSIK+MGYAEEAPYDAIHVGAAAPVVPQALIDQLKPGGR+SGGASHSELIHNLRK+VQLVVGDGR
345a	sp|P19387|RPB3_HUMAN	1.0000	DNA-directed RNA polymerase II subunit RPB3 OS=Homo sapiens GN=POLR2C PE=1 SV=2	28.4	6	0.050	FIIENTDLAVANSIR+HTVYPKPEEWPK+ITELTDENVK+SEYSELDEDESQAPYDPNGKPER+WNPTAGVAFEYDPDNALR
343a	sp|P18669|PGAM1_HUMAN	1.0000	Phosphoglycerate mutase 1 OS=Homo sapiens GN=PGAM1 PE=1 SV=2	25.6	6	0.052	ALPFWNEEIVPQIK+FSGWYDADLSPAGHEEAKR+SYDVPPPPMEPDHPFYSNISK+VLIAAHGNSLR
340a	sp|P18124|RL7_HUMAN	1.0000	60S ribosomal protein L7 OS=Homo sapiens GN=RPL7 PE=1 SV=1	25.0	6	0.044	AGNFYVPAEPK+EANNFLWPFK+EVPAVPETLK+EVPAVPETLKK+IALTDNALIAR+TTHFVEGGDAGNREDQINR
327a	sp|P14678-2|RSMB_HUMAN sp|P14678-3|RSMB_HUMAN sp|P14678|RSMB_HUMAN sp|P63162-2|RSMN_HUMAN sp|P63162|RSMN_HUMAN tr|A8MT02|A8MT02_HUMAN tr|J3QLE5|J3QLE5_HUMAN	1.0000	Isoform of P14678, Isoform SM-B of Small nuclear ribonucleoprotein-associated proteins B and B' OS=Homo sapiens GN=SNRPB;Isoform of P14678, Isoform SM-B1 of Small nuclear ribonucleoprotein-associated proteins B and B' OS=Homo sapiens GN=SNRPB;Small nuclear ribonucleoprotein-associated proteins B and B' OS=Homo sapiens GN=SNRPB PE=1 SV=2;Isoform of P63162, Isoform 2 of Small nuclear ribonucleoprot…	12.6	6	0.053	GENLVSMTVEGPPPKDTGIAR+VLGLVLLR
314a	sp|P11532-2|DMD_HUMAN sp|P11532-3|DMD_HUMAN sp|P11532-4|DMD_HUMAN sp|P11532-5|DMD_HUMAN sp|P11532-6|DMD_HUMAN sp|P11532-7|DMD_HUMAN sp|P11532-8|DMD_HUMAN sp|P11532|DMD_HUMAN tr|A0A075B6G3|A0A075B6G3_HUMAN tr|A0A087WTU7|A0A087WTU7_HUMAN tr|A0A087WV90|A0A087WV90_HUMAN tr|E7EQR9|E7EQR9_HUMAN tr|E7EQS5|E7EQS5_HUMAN tr|E7ESB2|E7ESB2_HUMAN tr|E9PDN5|E9PDN5_HUMAN tr|F8VX32|F8VX32_HUMAN tr|H0Y304|H0Y304_…	1.0000	Isoform of P11532, Isoform 1 of Dystrophin OS=Homo sapiens GN=DMD;Isoform of P11532, Isoform 2 of Dystrophin OS=Homo sapiens GN=DMD;Isoform of P11532, Isoform 3 of Dystrophin OS=Homo sapiens GN=DMD;Isoform of P11532, Isoform 5 of Dystrophin OS=Homo sapiens GN=DMD;Isoform of P11532, Isoform 6 of Dystrophin OS=Homo sapiens GN=DMD;Isoform of P11532, Isoform 7 of Dystrophin OS=Homo sapiens GN=DMD;Iso…	14.0	6	0.046	LEPQSMVWLPVLHR+LGLLLHDSIQIPR+MTELYQSLADLNNVR+QLLEQPQAEAK+SPAQILISLESEERGELER+VNGTTVSSPSTSLQR
311a	sp|P10644-2|KAP0_HUMAN sp|P10644|KAP0_HUMAN tr|K7EPB2|K7EPB2_HUMAN	1.0000	Isoform of P10644, Isoform 2 of cAMP-dependent protein kinase type I-alpha regulatory subunit OS=Homo sapiens GN=PRKAR1A;cAMP-dependent protein kinase type I-alpha regulatory subunit OS=Homo sapiens GN=PRKAR1A PE=1 SV=1;Isoform of P10644, cAMP-dependent protein kinase type I-alpha regulatory subunit (Fragment) OS=Homo sapiens GN=PRKAR1A PE=1 SV=1	21.9	6	0.049	GAISAEVYTEEDAASYVR+LTVADALEPVQFEDGQK+TDSREDEISPPPPNPVVK+VSILESLDKWER
293a	sp|P08195-2|4F2_HUMAN sp|P08195-3|4F2_HUMAN sp|P08195-4|4F2_HUMAN sp|P08195|4F2_HUMAN tr|F5GZS6|F5GZS6_HUMAN tr|J3KPF3|J3KPF3_HUMAN	1.0000	Isoform of P08195, Isoform 2 of 4F2 cell-surface antigen heavy chain OS=Homo sapiens GN=SLC3A2;Isoform of P08195, Isoform 3 of 4F2 cell-surface antigen heavy chain OS=Homo sapiens GN=SLC3A2;Isoform of P08195, Isoform 4 of 4F2 cell-surface antigen heavy chain OS=Homo sapiens GN=SLC3A2;4F2 cell-surface antigen heavy chain OS=Homo sapiens GN=SLC3A2 PE=1 SV=3;Isoform of P08195, 4F2 cell-surface antig…	13.6	6	0.051	ADLLLSTQPGREEGSPLELER+GENSWFSTQVDTVATK+GQSEDPGSLLSLFR+LKLEPHEGLLLR+WWHTGALYR
30	sp|P00492|HPRT_HUMAN	1.0000	Hypoxanthine-guanine phosphoribosyltransferase OS=Homo sapiens GN=HPRT1 PE=1 SV=2	24.8	6	0.046	FFADLLDYIK+SIPMTVDFIR+TMQTLLSLVR+VFIPHGLIMDR+VIGGDDLSTLTGK
262a	sp|P04181|OAT_HUMAN	1.0000	Ornithine aminotransferase, mitochondrial OS=Homo sapiens GN=OAT PE=1 SV=1	15.9	6	0.054	GLLNAIVIK+HQVLFIADEIQTGLAR+IVFAAGNFWGR+TVQGPPTSDDIFER+VAIAALEVLEEENLAENADK
260a	sp|P02786|TFR1_HUMAN	1.0000	Transferrin receptor protein 1 OS=Homo sapiens GN=TFRC PE=1 SV=2	8.7	6	0.045	AFTYINLDK+ALLENIK+EAGSQKDENLALYVENQFR+ILNIFGVIK+SAFSNLFGGEPLSYTR+VSASPLLYTLIEK
244a	sp|O94964-2|SOGA1_HUMAN	1.0000	Isoform of O94964, Isoform 2 of Protein SOGA1 OS=Homo sapiens GN=SOGA1	5.3	6	0.049	IIIEPGFLFTTAKPK+LVEEEANLLSR+STSSQTVGLASVGTQTIR+TGQPAQPAPSAQQPPRPPASPDEPSVAASSVGSSR+YGIVQEFFR
203a	sp|O14786|NRP1_HUMAN tr|E9PEP6|E9PEP6_HUMAN tr|Q5JWQ6|Q5JWQ6_HUMAN	1.0000	Neuropilin-1 OS=Homo sapiens GN=NRP1 PE=1 SV=3;Isoform of O14786, Neuropilin-1 OS=Homo sapiens GN=NRP1 PE=1 SV=2;Isoform of O14786, Neuropilin-1 OS=Homo sapiens GN=NRP1 PE=1 SV=1	11.6	6	0.045	FVTAVGTQGAISK+NLSALENYNFELVDGVK+SFEGNNNYDTPELR+SSSGILSMVFYTDSAIAK+TGPIQDHTGDGNFIYSQADENQK
196c	sp|Q9Y6M1-1|IF2B2_HUMAN sp|Q9Y6M1-3|IF2B2_HUMAN sp|Q9Y6M1-4|IF2B2_HUMAN sp|Q9Y6M1-5|IF2B2_HUMAN sp|Q9Y6M1-6|IF2B2_HUMAN sp|Q9Y6M1|IF2B2_HUMAN tr|F8W930|F8W930_HUMAN	1.0000	Isoform of Q9Y6M1, Isoform 2 of Insulin-like growth factor 2 mRNA-binding protein 2 OS=Homo sapiens GN=IGF2BP2;Isoform of Q9Y6M1, Isoform 3 of Insulin-like growth factor 2 mRNA-binding protein 2 OS=Homo sapiens GN=IGF2BP2;Isoform of Q9Y6M1, Isoform 4 of Insulin-like growth factor 2 mRNA-binding protein 2 OS=Homo sapiens GN=IGF2BP2;Isoform of Q9Y6M1, Isoform 5 of Insulin-like growth factor 2 mRNA-…	8.9	6	0.036	ILVPTQFVGAIIGK+MVIITGPPEAQFK+TVNELQNLTSAEVIVPR
190a	sp|O00159-2|MYO1C_HUMAN sp|O00159-3|MYO1C_HUMAN sp|O00159|MYO1C_HUMAN tr|F5H6E2|F5H6E2_HUMAN	1.0000	Isoform of O00159, Isoform 2 of Unconventional myosin-Ic OS=Homo sapiens GN=MYO1C;Isoform of O00159, Isoform 3 of Unconventional myosin-Ic OS=Homo sapiens GN=MYO1C;Unconventional myosin-Ic OS=Homo sapiens GN=MYO1C PE=1 SV=4;Isoform of O00159, Unconventional myosin-Ic OS=Homo sapiens GN=MYO1C PE=1 SV=1	9.7	6	0.048	GEELLSPLNLEQAAYAR+GVSFYEVPPHLFAVADTVYR+LLSVEGSTLR+QLLLTPNAVVIVEDAK+VLQALGSEPIQYAVPVVK+VNSININQGSITFAGGPGR
186a	sp|A5YKK6|CNOT1_HUMAN	1.0000	CCR4-NOT transcription complex subunit 1 OS=Homo sapiens GN=CNOT1 PE=1 SV=2	3.3	6	0.049	GAFGVGQEQIDAFLK+GNAPEGLPQLMEVVR+GQQELLYVVPFVAK+LGTSGLNQPTFQQSK+NLILSAFPR+SPVTFLSDLR
179	sp|Q9Y512|SAM50_HUMAN	1.0000	Sorting and assembly machinery component 50 homolog OS=Homo sapiens GN=SAMM50 PE=1 SV=3	14.3	6	0.048	LPNLLGR+SLEPLPSSGPDFGGLGEEAEFVEVEPEAK+VTFQFSYGTK+VTGQFPWSSLR+WSYGAGIVLR
17	sp|O43143|DHX15_HUMAN	1.0000	Pre-mRNA-splicing factor ATP-dependent RNA helicase DHX15 OS=Homo sapiens GN=DHX15 PE=1 SV=2	9.4	6	0.046	EAMNDPLLER+EVDDLGPEVGDIK+HQSFVLVGETGSGK+HRLDLGEDYPSGK+IRVESLLVTAISK+TLATDILMGVLK
106	sp|Q15084-2|PDIA6_HUMAN sp|Q15084-3|PDIA6_HUMAN sp|Q15084-4|PDIA6_HUMAN sp|Q15084-5|PDIA6_HUMAN sp|Q15084|PDIA6_HUMAN	1.0000	Isoform of Q15084, Isoform 2 of Protein disulfide-isomerase A6 OS=Homo sapiens GN=PDIA6;Isoform of Q15084, Isoform 3 of Protein disulfide-isomerase A6 OS=Homo sapiens GN=PDIA6;Isoform of Q15084, Isoform 4 of Protein disulfide-isomerase A6 OS=Homo sapiens GN=PDIA6;Isoform of Q15084, Isoform 5 of Protein disulfide-isomerase A6 OS=Homo sapiens GN=PDIA6;Protein disulfide-isomerase A6 OS=Homo sapiens …	17.2	6	0.054	GSFSEQGINEFLR+IFQKGESPVDYDGGR+LAAVDATVNQVLASR+NLEPEWAAAASEVKEQTK+TGEAIVDAALSALR
2	sp|B5ME19|EIFCL_HUMAN sp|Q99613-2|EIF3C_HUMAN sp|Q99613|EIF3C_HUMAN	1.0000	Eukaryotic translation initiation factor 3 subunit C-like protein OS=Homo sapiens GN=EIF3CL PE=3 SV=1;Isoform of Q99613, Isoform 2 of Eukaryotic translation initiation factor 3 subunit C OS=Homo sapiens GN=EIF3C;Eukaryotic translation initiation factor 3 subunit C OS=Homo sapiens GN=EIF3C PE=1 SV=1	7.6	6	0.045	AKELLGQGLLLR+LGSLVENNER+QGLTKDAHNALLDIQSSGRAK+TEPTAQQNLALQLAEK+VWDLFPEADKVR
280b	sp|P13929-2|ENOB_HUMAN sp|P13929-3|ENOB_HUMAN sp|P13929|ENOB_HUMAN tr|E5RGZ4|E5RGZ4_HUMAN	0.9998	Isoform of P13929, Isoform 2 of Beta-enolase OS=Homo sapiens GN=ENO3;Isoform of P13929, Isoform 3 of Beta-enolase OS=Homo sapiens GN=ENO3;Beta-enolase OS=Homo sapiens GN=ENO3 PE=1 SV=5;Isoform of P13929, Enolase (Fragment) OS=Homo sapiens GN=ENO3 PE=1 SV=1	16.6	6	0.031	AAVPSGASTGIYEALELR+YGKDATNVGDEGGFAPNILENNEALELLK
841a	sp|Q9Y446-2|PKP3_HUMAN sp|Q9Y446|PKP3_HUMAN	1.0000	Isoform of Q9Y446, Isoform PKP3b of Plakophilin-3 OS=Homo sapiens GN=PKP3;Plakophilin-3 OS=Homo sapiens GN=PKP3 PE=1 SV=1	8.3	5	0.041	AASSLLANLWQYNK+ADYDTLSLR+AGGLDWPEATEVSPSR+HTTEAAAGALQNITAGDRR+ILNPLLDR
840a	sp|Q9Y3F4-2|STRAP_HUMAN sp|Q9Y3F4|STRAP_HUMAN	1.0000	Isoform of Q9Y3F4, Isoform 2 of Serine-threonine kinase receptor-associated protein OS=Homo sapiens GN=STRAP;Serine-threonine kinase receptor-associated protein OS=Homo sapiens GN=STRAP PE=1 SV=1	21.4	5	0.045	FSPDGELYASGSEDGTLR+SFEAPATINSASLHPEK+SFEAPATINSASLHPEKEFLVAGGEDFK+VWDAVSGDELMTLAHK+YDYNSGEELESYK
836a	sp|Q9Y2Q0-3|AT8A1_HUMAN	1.0000	Isoform of Q9Y2Q0, Isoform 3 of Phospholipid-transporting ATPase IA OS=Homo sapiens GN=ATP8A1	5.0	5	0.043	IIYQAASPDEGALVR+QLNFVFTGR+TLVDEVQELEAK+TSNLNEELGQVK+VNVGDIVIIK
830a	sp|Q9Y277-2|VDAC3_HUMAN sp|Q9Y277|VDAC3_HUMAN	1.0000	Isoform of Q9Y277, Isoform 2 of Voltage-dependent anion-selective channel protein 3 OS=Homo sapiens GN=VDAC3;Voltage-dependent anion-selective channel protein 3 OS=Homo sapiens GN=VDAC3 PE=1 SV=1	19.4	5	0.033	LSQNNFALGYK+LTLDTIFVPNTGKK+LTLSALIDGK+VNNASLIGLGYTQTLRPGVK
818a	sp|Q9UKY7-2|CDV3_HUMAN sp|Q9UKY7|CDV3_HUMAN	1.0000	Isoform of Q9UKY7, Isoform 2 of Protein CDV3 homolog OS=Homo sapiens GN=CDV3;Protein CDV3 homolog OS=Homo sapiens GN=CDV3 PE=1 SV=1	37.6	5	0.040	AASAAGAAGSAGGSSGAAGAAGGGAGAGTRPGDGGTASAGAAGPGAATK+KTPQGPPEIYSDTQFPSLQSTAK+SLDNFFAK
817a	sp|Q9UKV8-2|AGO2_HUMAN sp|Q9UKV8|AGO2_HUMAN	1.0000	Isoform of Q9UKV8, Isoform 2 of Protein argonaute-2 OS=Homo sapiens GN=AGO2;Protein argonaute-2 OS=Homo sapiens GN=AGO2 PE=1 SV=3	7.4	5	0.037	ELLIQFYK+NLYTAMPLPIGR+QEIIQDLAAMVR+RVGDTVLGMATQCVQMK+VLQPPSILYGGR
813a	sp|Q9UK76-2|HN1_HUMAN sp|Q9UK76|HN1_HUMAN tr|J3KT51|J3KT51_HUMAN	1.0000	Isoform of Q9UK76, Isoform 2 of Hematological and neurological expressed 1 protein OS=Homo sapiens GN=HN1;Hematological and neurological expressed 1 protein OS=Homo sapiens GN=HN1 PE=1 SV=3;Isoform of Q9UK76, Hematological and neurological-expressed 1 protein OS=Homo sapiens GN=HN1 PE=1 SV=1	55.8	5	0.039	MASNIFGTPEENQASWAK+SSGGREDLESSGLQR+VLRPPGGGSNFSLGFDEPTEQPVR+VLRPPGGGSNFSLGFDEPTEQPVRK
803a	sp|Q9UGJ1-2|GCP4_HUMAN sp|Q9UGJ1|GCP4_HUMAN	1.0000	Isoform of Q9UGJ1, Isoform 2 of Gamma-tubulin complex component 4 OS=Homo sapiens GN=TUBGCP4;Gamma-tubulin complex component 4 OS=Homo sapiens GN=TUBGCP4 PE=1 SV=1	13.7	5	0.035	GAAQLSILVK+QGPSSGNVSAQPEEDEEDLGIGGLTGK+SGLQVSQDFPFLHPSETSVLNR+TPPTAVTEHDVNVAFQQSAHK+VEILPSYIPVR
798a	sp|Q9P2J5|SYLC_HUMAN	1.0000	Leucine--tRNA ligase, cytoplasmic OS=Homo sapiens GN=LARS PE=1 SV=2	5.7	5	0.043	EVWDYVFFK+SFITTDVNPYYDSFVR+STGNFLTLTQAIDK+TPISEHAVFNVDLMSKK+VFEVNASNLEK
764a	sp|Q9H078-2|CLPB_HUMAN sp|Q9H078-3|CLPB_HUMAN sp|Q9H078|CLPB_HUMAN tr|F5GX99|F5GX99_HUMAN	1.0000	Isoform of Q9H078, Isoform 2 of Caseinolytic peptidase B protein homolog OS=Homo sapiens GN=CLPB;Isoform of Q9H078, Isoform 3 of Caseinolytic peptidase B protein homolog OS=Homo sapiens GN=CLPB;Caseinolytic peptidase B protein homolog OS=Homo sapiens GN=CLPB PE=1 SV=1;Isoform of Q9H078, Caseinolytic peptidase B protein homolog OS=Homo sapiens GN=CLPB PE=1 SV=1	11.4	5	0.035	ALAPRLLLRLLR+ELLDGGANPLQR+FIGSPPGYVGHEEGGQLTK+SPSNKDAALLEAAR
758a	sp|Q9BZF1-2|OSBL8_HUMAN sp|Q9BZF1-3|OSBL8_HUMAN sp|Q9BZF1|OSBL8_HUMAN	1.0000	Isoform of Q9BZF1, Isoform 2 of Oxysterol-binding protein-related protein 8 OS=Homo sapiens GN=OSBPL8;Isoform of Q9BZF1, Isoform 3 of Oxysterol-binding protein-related protein 8 OS=Homo sapiens GN=OSBPL8;Oxysterol-binding protein-related protein 8 OS=Homo sapiens GN=OSBPL8 PE=1 SV=3	9.3	5	0.043	ANNLHSGDNFQLNDSEIER+GEAVGSITQPLPSSYLIIR+LFELDPLTGEWHYK+SLIWTLLK+VVLPTFILEPR+WYLSGFYK
741a	sp|Q9BQ70|TCF25_HUMAN	1.0000	Transcription factor 25 OS=Homo sapiens GN=TCF25 PE=1 SV=1	7.5	5	0.042	HLNPDTELKR+HVILSEIK+IEDSTGLNRPGPAPLSSR+LSPISHGNTIALFFR
739a	sp|Q99873-2|ANM1_HUMAN sp|Q99873-3|ANM1_HUMAN sp|Q99873-4|ANM1_HUMAN sp|Q99873|ANM1_HUMAN tr|E9PKG1|E9PKG1_HUMAN tr|H7C2I1|H7C2I1_HUMAN	1.0000	Isoform of Q99873, Isoform 2 of Protein arginine N-methyltransferase 1 OS=Homo sapiens GN=PRMT1;Isoform of Q99873, Isoform 3 of Protein arginine N-methyltransferase 1 OS=Homo sapiens GN=PRMT1;Isoform of Q99873, Isoform 4 of Protein arginine N-methyltransferase 1 OS=Homo sapiens GN=PRMT1;Protein arginine N-methyltransferase 1 OS=Homo sapiens GN=PRMT1 PE=1 SV=2;Isoform of Q99873, Protein arginine N…	20.9	5	0.037	ANKLDHVVTIIK+ATLYVTAIEDR+DKWLAPDGLIFPDR+TGEEIFGTIGMRPNAK+TGFSTSPESPYTHWK
721a	sp|Q96Q45-2|TM237_HUMAN sp|Q96Q45-3|TM237_HUMAN sp|Q96Q45-5|TM237_HUMAN sp|Q96Q45|TM237_HUMAN tr|A0A087WWU1|A0A087WWU1_HUMAN	1.0000	Isoform of Q96Q45, Isoform 2 of Transmembrane protein 237 OS=Homo sapiens GN=TMEM237;Isoform of Q96Q45, Isoform 3 of Transmembrane protein 237 OS=Homo sapiens GN=TMEM237;Isoform of Q96Q45, Isoform 5 of Transmembrane protein 237 OS=Homo sapiens GN=TMEM237;Transmembrane protein 237 OS=Homo sapiens GN=TMEM237 PE=1 SV=2;Isoform of Q96Q45, Transmembrane protein 237 OS=Homo sapiens GN=TMEM237 PE=1 SV=1	12.0	5	0.036	ELKEHPEAPVQR+NENGIDAEPAEEAVIQKPR+NTPASASLEGLAQTAGR
718a	sp|Q96NT0|CC115_HUMAN tr|B8ZZ99|B8ZZ99_HUMAN	1.0000	Coiled-coil domain-containing protein 115 OS=Homo sapiens GN=CCDC115 PE=1 SV=1;Isoform of Q96NT0, Coiled-coil domain-containing protein 115 OS=Homo sapiens GN=CCDC115 PE=1 SV=1	30.3	5	0.045	AGVHAPEEVGPR+DGLQLAADIASLQNR+TPEPESSEAPQDPLNWFGILVPHSLR
717a	sp|Q96L93-2|KI16B_HUMAN sp|Q96L93-4|KI16B_HUMAN sp|Q96L93-6|KI16B_HUMAN sp|Q96L93|KI16B_HUMAN	1.0000	Isoform of Q96L93, Isoform 2 of Kinesin-like protein KIF16B OS=Homo sapiens GN=KIF16B;Isoform of Q96L93, Isoform 3 of Kinesin-like protein KIF16B OS=Homo sapiens GN=KIF16B;Isoform of Q96L93, Isoform 5 of Kinesin-like protein KIF16B OS=Homo sapiens GN=KIF16B;Kinesin-like protein KIF16B OS=Homo sapiens GN=KIF16B PE=1 SV=2	6.5	5	0.040	DSVLTWLLK+FQIFQELDQLQK+HLVQNYGDVEELMDAGNINR+IHLVDLAGSER+NIINKPTINEDANVK+SGLLSSFSLSMTDLSK
711a	sp|Q96HC4|PDLI5_HUMAN	1.0000	PDZ and LIM domain protein 5 OS=Homo sapiens GN=PDLIM5 PE=1 SV=5	9.9	5	0.038	ASAAPKPEPVPVQK+GPFLVALGK+KANNSQEPSPQLASSVASTR+SPSWQRPNQGVPSTGR
704a	sp|Q96CP6-2|GRM1A_HUMAN sp|Q96CP6-3|GRM1A_HUMAN sp|Q96CP6|GRM1A_HUMAN tr|M0QZ12|M0QZ12_HUMAN	1.0000	Isoform of Q96CP6, Isoform 2 of GRAM domain-containing protein 1A OS=Homo sapiens GN=GRAMD1A;Isoform of Q96CP6, Isoform 3 of GRAM domain-containing protein 1A OS=Homo sapiens GN=GRAMD1A;GRAM domain-containing protein 1A OS=Homo sapiens GN=GRAMD1A PE=1 SV=2;Isoform of Q96CP6, GRAM domain-containing protein 1A OS=Homo sapiens GN=GRAMD1A PE=1 SV=1	11.4	5	0.042	ASVELLDEMK+EVGDVIALSDITSSGAADR+FTDVTLSPWSGDSK+GGVPGTPSTQSLGSR+LHQGITVSDPPFDTQPRPDDSFS
700a	sp|Q96A33-2|CCD47_HUMAN sp|Q96A33|CCD47_HUMAN	1.0000	Isoform of Q96A33, Isoform 2 of Coiled-coil domain-containing protein 47 OS=Homo sapiens GN=CCDC47;Coiled-coil domain-containing protein 47 OS=Homo sapiens GN=CCDC47 PE=1 SV=1	10.4	5	0.035	ELLESNFTLVGDDGTNKEATSTGK+QDLLNVLAR+TLLFTFNVPGSGNTYPK
676a	sp|Q8NBP0|TTC13_HUMAN	1.0000	Tetratricopeptide repeat protein 13 OS=Homo sapiens GN=TTC13 PE=2 SV=3	7.1	5	0.043	ALLLNQNHVQTLQLR+GKLVDFEAMTAPGSEAFSKVAK+LVDFEAMTAPGSEAFSK+NAELALFELSR+TLPSVSETFPTLR
76	sp|P49006|MRP_HUMAN	1.0000	MARCKS-related protein OS=Homo sapiens GN=MARCKSL1 PE=1 SV=2	25.1	5	0.039	GDVTAEEAAGASPAK+GEGESPPVNGTDEAAGATGDAIEPAPPSQGAEAK
663a	sp|Q86X29-3|LSR_HUMAN sp|Q86X29-4|LSR_HUMAN sp|Q86X29-5|LSR_HUMAN sp|Q86X29-6|LSR_HUMAN sp|Q86X29|LSR_HUMAN tr|S4R3V8|S4R3V8_HUMAN	1.0000	Isoform of Q86X29, Isoform 3 of Lipolysis-stimulated lipoprotein receptor OS=Homo sapiens GN=LSR;Isoform of Q86X29, Isoform 4 of Lipolysis-stimulated lipoprotein receptor OS=Homo sapiens GN=LSR;Isoform of Q86X29, Isoform 5 of Lipolysis-stimulated lipoprotein receptor OS=Homo sapiens GN=LSR;Isoform of Q86X29, Isoform 6 of Lipolysis-stimulated lipoprotein receptor OS=Homo sapiens GN=LSR;Lipolysis-s…	15.0	5	0.044	AATSGVPSIYAPSTYAHLSPAK+GPALTPIRDEEWGGHSPR+SSSAGGQGSYVPLLR+SVDALDDLTPPSTAESGSR
662a	sp|Q86VP6-2|CAND1_HUMAN sp|Q86VP6|CAND1_HUMAN tr|A0A0C4DGH5|A0A0C4DGH5_HUMAN	1.0000	Isoform of Q86VP6, Isoform 2 of Cullin-associated NEDD8-dissociated protein 1 OS=Homo sapiens GN=CAND1;Cullin-associated NEDD8-dissociated protein 1 OS=Homo sapiens GN=CAND1 PE=1 SV=2;Isoform of Q86VP6, Cullin-associated NEDD8-dissociated protein 1 (Fragment) OS=Homo sapiens GN=CAND1 PE=1 SV=1	8.6	5	0.041	ADVFHAYLSLLK+EGPAVVGQFIQDVK+LGTLSALDILIK+LTLIDPETLLPR+MLTGPVYSQSTALTHK
661a	sp|Q86UT6-2|NLRX1_HUMAN sp|Q86UT6|NLRX1_HUMAN	1.0000	Isoform of Q86UT6, Isoform 2 of NLR family member X1 OS=Homo sapiens GN=NLRX1;NLR family member X1 OS=Homo sapiens GN=NLRX1 PE=1 SV=1	5.2	5	0.044	FSAEVLSSLR+NLDALENAQAIK+QFGPTFALDTVHVDPVIR+TLLPVFLR
660a	sp|Q7Z7L1|SLN11_HUMAN	1.0000	Schlafen family member 11 OS=Homo sapiens GN=SLFN11 PE=1 SV=2	6.7	5	0.042	ELFVHGLPGSGK+ELQQLLFSVPPGYLR+GLEELINK+GVYQELPNSDPADPNSDPADLIFQK
647a	sp|Q6R327-3|RICTR_HUMAN sp|Q6R327|RICTR_HUMAN	1.0000	Isoform of Q6R327, Isoform 3 of Rapamycin-insensitive companion of mTOR OS=Homo sapiens GN=RICTOR;Rapamycin-insensitive companion of mTOR OS=Homo sapiens GN=RICTOR PE=1 SV=1	3.6	5	0.043	ALSYASLDKEDLLSPINQNTLQR+ILAPYTDFHYR+YLIQDSSILQK+YVDLIEEQLNEALTTYR
644a	sp|Q6P996-3|PDXD1_HUMAN sp|Q6P996-4|PDXD1_HUMAN sp|Q6P996-5|PDXD1_HUMAN sp|Q6P996|PDXD1_HUMAN tr|H3BND4|H3BND4_HUMAN	1.0000	Isoform of Q6P996, Isoform 3 of Pyridoxal-dependent decarboxylase domain-containing protein 1 OS=Homo sapiens GN=PDXDC1;Isoform of Q6P996, Isoform 4 of Pyridoxal-dependent decarboxylase domain-containing protein 1 OS=Homo sapiens GN=PDXDC1;Isoform of Q6P996, Isoform 5 of Pyridoxal-dependent decarboxylase domain-containing protein 1 OS=Homo sapiens GN=PDXDC1;Pyridoxal-dependent decarboxylase domai…	12.3	5	0.041	FFQELPGSDPVFK+GVPHPEDDHSQVEGPESLR+LSSGPEQITLEASSTEGHPGAPSPQHTDQTEAFQK+TFNLTAGSLESTEPIYVYK
643a	sp|Q6P444|MTFR2_HUMAN	1.0000	Mitochondrial fission regulator 2 OS=Homo sapiens GN=MTFR2 PE=1 SV=2	17.9	5	0.041	AVDQGISNTSLLNSR+FAFQEDDSFEKENR+IAALENELTFLR+NSTNSSSFGLSDER+SWESSPFSSPETSR
639a	sp|Q68CP4-2|HGNAT_HUMAN sp|Q68CP4|HGNAT_HUMAN	1.0000	Isoform of Q68CP4, Isoform 2 of Heparan-alpha-glucosaminide N-acetyltransferase OS=Homo sapiens GN=HGSNAT;Heparan-alpha-glucosaminide N-acetyltransferase OS=Homo sapiens GN=HGSNAT PE=1 SV=2	6.5	5	0.043	ETDRLINSELGSPSR+LINSELGSPSR+TDPLDGDVQPATWR+VSENEGFIPVNK
632a	sp|Q5SRE5-2|NU188_HUMAN sp|Q5SRE5|NU188_HUMAN	1.0000	Isoform of Q5SRE5, Isoform 2 of Nucleoporin NUP188 homolog OS=Homo sapiens GN=NUP188;Nucleoporin NUP188 homolog OS=Homo sapiens GN=NUP188 PE=1 SV=1	2.6	5	0.043	ELSQIEAELNK+ELWTILLGR+LLYPLGGQTNLR+QLFLDVLDGTK
629a	sp|Q53H12|AGK_HUMAN tr|E9PC15|E9PC15_HUMAN	1.0000	Acylglycerol kinase, mitochondrial OS=Homo sapiens GN=AGK PE=1 SV=2;Isoform of Q53H12, Acylglycerol kinase, mitochondrial OS=Homo sapiens GN=AGK PE=1 SV=1	14.5	5	0.036	GDFITIGSR+GETVPLDVLQIKGEK+IPIGFIPLGETSSLSHTLFAESGNK+YWYLGPLK
625a	sp|Q2TAY7|SMU1_HUMAN	1.0000	WD40 repeat-containing protein SMU1 OS=Homo sapiens GN=SMU1 PE=1 SV=2	16.6	5	0.038	DSSQILSASFDQTIR+SLGSTAGTDITVNSVILLPK+SNTVVIMNMQGQIVRSFSSGKR+WQQHQGLLPPGMTIDLFR+YIHLENLLAR
67	sp|P30876|RPB2_HUMAN tr|C9J2Y9|C9J2Y9_HUMAN tr|C9J4M6|C9J4M6_HUMAN	1.0000	DNA-directed RNA polymerase II subunit RPB2 OS=Homo sapiens GN=POLR2B PE=1 SV=1;Isoform of P30876, DNA-directed RNA polymerase OS=Homo sapiens GN=POLR2B PE=1 SV=2;Isoform of P30876, DNA-directed RNA polymerase OS=Homo sapiens GN=POLR2B PE=1 SV=2	5.6	5	0.044	GEIGDATPFNDAVNVQK+ISNLLSDYGYHLR+QEVPIIIVFR+TVTLPENEDELESTNR+VSANKGEIGDATPFNDAVNVQK
584a	sp|Q13573|SNW1_HUMAN tr|G3V3A4|G3V3A4_HUMAN	1.0000	SNW domain-containing protein 1 OS=Homo sapiens GN=SNW1 PE=1 SV=1;Isoform of Q13573, SNW domain-containing protein 1 OS=Homo sapiens GN=SNW1 PE=1 SV=1	10.8	5	0.040	DISEVIALGVPNPR+LLEDFGDGGAFPEIHVAQYPLDMGR+NENRDISEVIALGVPNPR+YTPSQQGVAFNSGAK
574a	sp|Q13162|PRDX4_HUMAN	1.0000	Peroxiredoxin-4 OS=Homo sapiens GN=PRDX4 PE=1 SV=1	25.5	5	0.044	DYGVYLEDSGHTLR+GLFIIDDKGILR+IPLLSDLTHQISK+ISKPAPYWEGTAVIDGEFK+QITLNDLPVGR
571a	sp|Q13049|TRI32_HUMAN	1.0000	E3 ubiquitin-protein ligase TRIM32 OS=Homo sapiens GN=TRIM32 PE=1 SV=2	11.5	5	0.042	ELTLQDVELLK+FFTGSLAEVEK+ITSLTQLTDNLTVLK+QADVALLEETADEEEPELTASLPR+VGHVGPLQIGQAVK
63	sp|P30041|PRDX6_HUMAN	1.0000	Peroxiredoxin-6 OS=Homo sapiens GN=PRDX6 PE=1 SV=3	27.2	5	0.042	ELAILLGMLDPAEKDEK+LIALSIDSVEDHLAWSK+LPFPIIDDR+LSILYPATTGR+NFDEILR
532a	sp|P62917|RL8_HUMAN tr|E9PKZ0|E9PKZ0_HUMAN	1.0000	60S ribosomal protein L8 OS=Homo sapiens GN=RPL8 PE=1 SV=2;Isoform of P62917, 60S ribosomal protein L8 (Fragment) OS=Homo sapiens GN=RPL8 PE=1 SV=1	19.0	5	0.045	ASGNYATVISHNPETK+AVVGVVAGGGR+GIVKDIIHDPGR
61	sp|P28331-2|NDUS1_HUMAN sp|P28331-3|NDUS1_HUMAN sp|P28331-4|NDUS1_HUMAN sp|P28331-5|NDUS1_HUMAN sp|P28331|NDUS1_HUMAN tr|B4DJ81|B4DJ81_HUMAN	1.0000	Isoform of P28331, Isoform 2 of NADH-ubiquinone oxidoreductase 75 kDa subunit, mitochondrial OS=Homo sapiens GN=NDUFS1;Isoform of P28331, Isoform 3 of NADH-ubiquinone oxidoreductase 75 kDa subunit, mitochondrial OS=Homo sapiens GN=NDUFS1;Isoform of P28331, Isoform 4 of NADH-ubiquinone oxidoreductase 75 kDa subunit, mitochondrial OS=Homo sapiens GN=NDUFS1;Isoform of P28331, Isoform 5 of NADH-ubiqu…	13.8	5	0.043	FASEIAGVDDLGTTGR+GLLTYTSWEDALSR+ILQDIASGSHPFSQVLK+NDGAAILAAVSSIAQK+VALIGSPVDLTYTYDHLGDSPK
516c	sp|P27348|1433T_HUMAN	1.0000	14-3-3 protein theta OS=Homo sapiens GN=YWHAQ PE=1 SV=1	20.8	5	0.022	AVTEQGAELSNEER+DSTLIMQLLR+KQTIDNSQGAYQEAFDISK+NLLSVAYK
504a	sp|P61353|RL27_HUMAN	1.0000	60S ribosomal protein L27 OS=Homo sapiens GN=RPL27 PE=1 SV=2	27.9	5	0.035	DVFRDPALKR+VVLVLAGR+VYNYNHLMPTR+YSVDIPLDK
501a	sp|P61204|ARF3_HUMAN sp|P84077|ARF1_HUMAN tr|F5H423|F5H423_HUMAN	1.0000	ADP-ribosylation factor 3 OS=Homo sapiens GN=ARF3 PE=1 SV=2;ADP-ribosylation factor 1 OS=Homo sapiens GN=ARF1 PE=1 SV=2;Uncharacterized protein OS=Homo sapiens PE=3 SV=1	35.9	5	0.037	DAVLLVFANK+HYFQNTQGLIFVVDSNDRER+LGEIVTTIPTIGFNVETVEYK+NISFTVWDVGGQDK
499a	sp|P60866-2|RS20_HUMAN sp|P60866|RS20_HUMAN	1.0000	Isoform of P60866, Isoform 2 of 40S ribosomal protein S20 OS=Homo sapiens GN=RPS20;40S ribosomal protein S20 OS=Homo sapiens GN=RPS20 PE=1 SV=1	22.7	5	0.045	DTGKTPVEPEVAIHR+LIDLHSPSEIVK+TPVEPEVAIHR
494a	sp|P57740|NU107_HUMAN	1.0000	Nuclear pore complex protein Nup107 OS=Homo sapiens GN=NUP107 PE=1 SV=1	7.1	5	0.039	EADLDVATITK+EYLGANWTLEK+QLTSYVGSVRPLVTELDPDAPIR+SGFGEISSPVIR+TVVEALFQR
486a	sp|P55072|TERA_HUMAN	1.0000	Transitional endoplasmic reticulum ATPase OS=Homo sapiens GN=VCP PE=1 SV=4	6.6	5	0.037	GILLYGPPGTGK+LDQLIYIPLPDEK+LIVDEAINEDNSVVSLSQPK+MDELQLFR
479a	sp|P53396-2|ACLY_HUMAN sp|P53396|ACLY_HUMAN	1.0000	Isoform of P53396, Isoform 2 of ATP-citrate synthase OS=Homo sapiens GN=ACLY;ATP-citrate synthase OS=Homo sapiens GN=ACLY PE=1 SV=3	8.3	5	0.045	DGVYVLDLAAK+EAYPEEAYIADLDAK+LGLVGVNLTLDGVK+LLQDHPWLLSQNLVVKPDQLIK+MIVVLGEIGGTEEYKICRGIK+TILSLMTR
477a	sp|P52565|GDIR1_HUMAN tr|J3KRE2|J3KRE2_HUMAN tr|J3KTF8|J3KTF8_HUMAN tr|J3QQX2|J3QQX2_HUMAN	1.0000	Rho GDP-dissociation inhibitor 1 OS=Homo sapiens GN=ARHGDIA PE=1 SV=3;Isoform of P52565, Rho GDP-dissociation inhibitor 1 OS=Homo sapiens GN=ARHGDIA PE=1 SV=1;Isoform of P52565, Rho GDP-dissociation inhibitor 1 (Fragment) OS=Homo sapiens GN=ARHGDIA PE=1 SV=7;Isoform of P52565, Rho GDP-dissociation inhibitor 1 OS=Homo sapiens GN=ARHGDIA PE=1 SV=1	24.8	5	0.040	AEEYEFLTPVEEAPK+SIQEIQELDKDDESLR+SIQEIQELDKDDESLRK
470a	sp|P51617-2|IRAK1_HUMAN sp|P51617-3|IRAK1_HUMAN sp|P51617-4|IRAK1_HUMAN sp|P51617|IRAK1_HUMAN tr|D3YTB5|D3YTB5_HUMAN	1.0000	Isoform of P51617, Isoform 2 of Interleukin-1 receptor-associated kinase 1 OS=Homo sapiens GN=IRAK1;Isoform of P51617, Isoform 3 of Interleukin-1 receptor-associated kinase 1 OS=Homo sapiens GN=IRAK1;Isoform of P51617, Isoform 4 of Interleukin-1 receptor-associated kinase 1 OS=Homo sapiens GN=IRAK1;Interleukin-1 receptor-associated kinase 1 OS=Homo sapiens GN=IRAK1 PE=1 SV=2;Isoform of P51617, In…	10.3	5	0.043	AHSGAAPWQPLAAPSGASAQAAEQLQR+AIQFLHQDSPSLIHGDIK+LDILLGTAR+TASVLWPWINR
443a	sp|P46821|MAP1B_HUMAN	1.0000	Microtubule-associated protein 1B OS=Homo sapiens GN=MAP1B PE=1 SV=2	3.9	5	0.045	AAEAGGAEEQYGFLTTPTK+TLEVVSPSQSVTGSAGHTPYYQSPTDEK+TPEEGGYSYDISEK+TPGDFSYAYQKPEETTR+VLFPGNSTQYNILEGLEK
441a	sp|P46781|RS9_HUMAN tr|A0A024R4M0|A0A024R4M0_HUMAN	1.0000	40S ribosomal protein S9 OS=Homo sapiens GN=RPS9 PE=1 SV=3;Isoform of P46781, 40S ribosomal protein S9 OS=Homo sapiens GN=RPS9 PE=1 SV=1	16.5	5	0.041	HIDFSLR+IEDFLER+LDYILGLK+LFEGNALLR+RLFEGNALLR
431a	sp|P42677|RS27_HUMAN tr|Q5T4L4|Q5T4L4_HUMAN	1.0000	40S ribosomal protein S27 OS=Homo sapiens GN=RPS27 PE=1 SV=3;Isoform of P42677, 40S ribosomal protein S27 OS=Homo sapiens GN=RPS27 PE=1 SV=1	39.4	5	0.044	DLLHPSPEEEKRK+LVQSPNSYFMDVK
430a	sp|P42345|MTOR_HUMAN	1.0000	Serine/threonine-protein kinase mTOR OS=Homo sapiens GN=MTOR PE=1 SV=1	3.8	5	0.040	HPGMPKGLAHQLASPGLTTLPEASDVGSITLALR+LGEWQLNLQGINESTIPK+VEVFEHAVNNTAGDDLAK+VLGLLGALDPYK+YHPQALIYPLTVASK
415a	sp|P36957|ODO2_HUMAN	1.0000	Dihydrolipoyllysine-residue succinyltransferase component of 2-oxoglutarate dehydrogenase complex, mitochondrial OS=Homo sapiens GN=DLST PE=1 SV=4	9.5	5	0.036	GLVVPVIR+LGFMSAFVK+NVEAMNFADIER+TPAFAESVTEGDVR
412a	sp|P36542|ATPG_HUMAN	1.0000	ATP synthase subunit gamma, mitochondrial OS=Homo sapiens GN=ATP5C1 PE=1 SV=1	17.1	5	0.038	ELIEIISGAAALD+IYGLGSLALYEK+LTLTFNR+NASEMIDKLTLTFNR+SEVATLTAAGK
405a	sp|P35232|PHB_HUMAN	1.0000	Prohibitin OS=Homo sapiens GN=PHB PE=1 SV=1	21.7	5	0.039	AAIISAEGDSK+DLQNVNITLR+IFTSIGEDYDER+ILFRPVASQLPR+KLEAAEDIAYQLSR
402a	sp|P34932|HSP74_HUMAN tr|A0A087WTS8|A0A087WTS8_HUMAN tr|A0A087WYC1|A0A087WYC1_HUMAN	1.0000	Heat shock 70 kDa protein 4 OS=Homo sapiens GN=HSPA4 PE=1 SV=4;Isoform of P34932, Heat shock 70 kDa protein 4 OS=Homo sapiens GN=HSPA4 PE=1 SV=1;Isoform of P34932, Heat shock 70 kDa protein 4 OS=Homo sapiens GN=HSPA4 PE=1 SV=1	15.8	5	0.040	AGGIETIANEYSDR+ELSTTLNADEAVTR+LMNETTAVALAYGIYK+SNLAYDIVQLPTGLTGIK+VLATAFDTTLGGR
398a	sp|P32189-1|GLPK_HUMAN sp|P32189-2|GLPK_HUMAN sp|P32189-4|GLPK_HUMAN sp|P32189|GLPK_HUMAN	1.0000	Isoform of P32189, Isoform 1 of Glycerol kinase OS=Homo sapiens GN=GK;Isoform of P32189, Isoform 2 of Glycerol kinase OS=Homo sapiens GN=GK;Isoform of P32189, Isoform 4 of Glycerol kinase OS=Homo sapiens GN=GK;Glycerol kinase OS=Homo sapiens GN=GK PE=1 SV=3	8.6	5	0.040	FEPQINAEESEIR+LGQLNIDISNIK+TGLPLSTYFSAVK+WLLDNVR
389a	sp|P30050|RL12_HUMAN	1.0000	60S ribosomal protein L12 OS=Homo sapiens GN=RPL12 PE=1 SV=1	24.2	5	0.045	HSGNITFDEIVNIAR+IGPLGLSPK+QAQIEVVPSASALIIK
383a	sp|P27824-2|CALX_HUMAN sp|P27824|CALX_HUMAN	1.0000	Isoform of P27824, Isoform 2 of Calnexin OS=Homo sapiens GN=CANX;Calnexin OS=Homo sapiens GN=CANX PE=1 SV=2	6.9	5	0.045	APVPTGEVYFADSFDR+GTLSGWILSK+KIPNPDFFEDLEPFR
370a	sp|P25787|PSA2_HUMAN tr|A0A024RA52|A0A024RA52_HUMAN	1.0000	Proteasome subunit alpha type-2 OS=Homo sapiens GN=PSMA2 PE=1 SV=2;Isoform of P25787, Proteasome subunit alpha type OS=Homo sapiens GN=PSMA2 PE=1 SV=1	18.4	5	0.030	KLAQQYYLVYQEPIPTAQLVQR+LAQQYYLVYQEPIPTAQLVQR+LVQIEYALAAVAGGAPSVGIK
366a	sp|P24752|THIL_HUMAN	1.0000	Acetyl-CoA acetyltransferase, mitochondrial OS=Homo sapiens GN=ACAT1 PE=1 SV=1	11.2	5	0.043	EAYMGNVLQGGEGQAPTR+FGNEVIPVTVTVK+TPIGSFLGSLSLLPATK
358a	sp|P22626-2|ROA2_HUMAN sp|P22626|ROA2_HUMAN	1.0000	Isoform of P22626, Isoform A2 of Heterogeneous nuclear ribonucleoproteins A2/B1 OS=Homo sapiens GN=HNRNPA2B1;Heterogeneous nuclear ribonucleoproteins A2/B1 OS=Homo sapiens GN=HNRNPA2B1 PE=1 SV=2	15.2	5	0.042	GFGFVTFDDHDPVDK+GFGFVTFDDHDPVDKIVLQK+GGGGNFGPGPGSNFR+KLFIGGLSFETTEESLR+LFIGGLSFETTEESLR
351b	sp|O75369-2|FLNB_HUMAN sp|O75369-3|FLNB_HUMAN sp|O75369-6|FLNB_HUMAN sp|O75369-8|FLNB_HUMAN sp|O75369-9|FLNB_HUMAN sp|O75369|FLNB_HUMAN	1.0000	Isoform of O75369, Isoform 2 of Filamin-B OS=Homo sapiens GN=FLNB;Isoform of O75369, Isoform 3 of Filamin-B OS=Homo sapiens GN=FLNB;Isoform of O75369, Isoform 6 of Filamin-B OS=Homo sapiens GN=FLNB;Isoform of O75369, Isoform 8 of Filamin-B OS=Homo sapiens GN=FLNB;Isoform of O75369, Isoform 9 of Filamin-B OS=Homo sapiens GN=FLNB;Filamin-B OS=Homo sapiens GN=FLNB PE=1 SV=2	3.8	5	0.035	AGPGTLSVTIEGPSK+GAGIGGLGITVEGPSESK+LIALLEVLSQK+RLTVMSLQESGLK+VLFASQEIPASPFR+VTASGPGLSSYGVPASLPVDFAIDAR
328a	sp|P14868-2|SYDC_HUMAN sp|P14868|SYDC_HUMAN	1.0000	Isoform of P14868, Isoform 2 of Aspartate--tRNA ligase, cytoplasmic OS=Homo sapiens GN=DARS;Aspartate--tRNA ligase, cytoplasmic OS=Homo sapiens GN=DARS PE=1 SV=2	17.2	5	0.044	ESIVDVEGVVR+FGAPPHAGGGIGLER+IHDPQLLTER+LPLQLDDAVRPEAEGEEEGR+NNAYLAQSPQLYK
325a	sp|P14384|CBPM_HUMAN	1.0000	Carboxypeptidase M OS=Homo sapiens GN=CPM PE=1 SV=2	10.2	5	0.043	ASLIEYIK+LPSFWNNNK+NLWVLVVGR+SLTPDDDVFQYLAHTYASR
304a	sp|P09661|RU2A_HUMAN	1.0000	U2 small nuclear ribonucleoprotein A' OS=Homo sapiens GN=SNRPA1 PE=1 SV=2	21.2	5	0.045	GLLQSGQIPGR+LTAELIEQAAQYTNAVR+NAIANASTLAEVER+TFNPGAGLPTDK
287a	sp|P07355-2|ANXA2_HUMAN sp|P07355|ANXA2_HUMAN	1.0000	Isoform of P07355, Isoform 2 of Annexin A2 OS=Homo sapiens GN=ANXA2;Annexin A2 OS=Homo sapiens GN=ANXA2 PE=1 SV=2	18.9	5	0.043	GVDEVTIVNILTNR+RAEDGSVIDYELIDQDAR+SLYYYIQQDTK+TNQELQEINR+TPAQYDASELK
283a	sp|P06899|H2B1J_HUMAN sp|P23527|H2B1O_HUMAN sp|P33778|H2B1B_HUMAN sp|Q16778|H2B2E_HUMAN sp|Q8N257|H2B3B_HUMAN	1.0000	Histone H2B type 1-J OS=Homo sapiens GN=HIST1H2BJ PE=1 SV=3;Histone H2B type 1-O OS=Homo sapiens GN=HIST1H2BO PE=1 SV=3;Histone H2B type 1-B OS=Homo sapiens GN=HIST1H2BB PE=1 SV=2;Histone H2B type 2-E OS=Homo sapiens GN=HIST2H2BE PE=1 SV=3;Histone H2B type 3-B OS=Homo sapiens GN=HIST3H2BB PE=1 SV=3	26.2	5	0.044	AMGIMNSFVNDIFER+ESYSIYVYK+LLLPGELAK
275a	sp|P05556|ITB1_HUMAN	1.0000	Integrin beta-1 OS=Homo sapiens GN=ITGB1 PE=1 SV=2	9.6	5	0.031	HCECSTDEVNSEDMDAYCR+IGFGSFVEK+LSENNIQTIFAVTEEFQPVYK+NVLSLTNKGEVFNELVGK+WDTGENPIYK
29	sp|P00403|COX2_HUMAN	1.0000	Cytochrome c oxidase subunit 2 OS=Homo sapiens GN=MT-CO2 PE=1 SV=1	18.9	5	0.045	IFEMGPVFTL+ILYMTDEVNDPSLTIK+LLDVDNRVVLPIEAPIR+VVLPIEAPIR
269a	sp|P04920-2|B3A2_HUMAN sp|P04920-3|B3A2_HUMAN sp|P04920|B3A2_HUMAN tr|J3KNG9|J3KNG9_HUMAN	1.0000	Isoform of P04920, Isoform B1 of Anion exchange protein 2 OS=Homo sapiens GN=SLC4A2;Isoform of P04920, Isoform 3 of Anion exchange protein 2 OS=Homo sapiens GN=SLC4A2;Anion exchange protein 2 OS=Homo sapiens GN=SLC4A2 PE=1 SV=4;Isoform of P04920, Anion exchange protein OS=Homo sapiens GN=SLC4A2 PE=1 SV=1	9.5	5	0.042	GAQAGTQVEEAEAEAVAVASGTAGGDDGGASGRPLPK+IGSMTGAEQALLPR+LLPTGAGLEPK+RRPGASPTGETPTIEEGEEDEDEASEAEGAR+TSPSSPAPLPHQEATPR
247a	sp|O95373|IPO7_HUMAN	1.0000	Importin-7 OS=Homo sapiens GN=IPO7 PE=1 SV=1	6.2	5	0.042	AFAVGVQQVLLK+AIFQTIQNR+ENIVEAIIHSPELIR+EYNEFAEVFLK+NPVWYQALTHGLNEEQR
23	sp|O75348|VATG1_HUMAN	1.0000	V-type proton ATPase subunit G 1 OS=Homo sapiens GN=ATP6V1G1 PE=1 SV=3	19.5	5	0.044	EEAQAEIEQYR+MTILQTYFR+QAKEEAQAEIEQYR
200a	sp|O14579-3|COPE_HUMAN sp|O14579|COPE_HUMAN tr|A0A087X0I4|A0A087X0I4_HUMAN tr|M0QXB4|M0QXB4_HUMAN	1.0000	Isoform of O14579, Isoform 3 of Coatomer subunit epsilon OS=Homo sapiens GN=COPE;Coatomer subunit epsilon OS=Homo sapiens GN=COPE PE=1 SV=3;Isoform of O14579, Coatomer subunit epsilon OS=Homo sapiens GN=COPE PE=1 SV=1;Isoform of O14579, Coatomer protein complex, subunit epsilon, isoform CRA_g OS=Homo sapiens GN=COPE PE=1 SV=1	25.0	5	0.041	ENDFDRLVLQYAPSA+FGVVLDEIKPSSAPELQAVR+KFGVVLDEIKPSSAPELQAVR+SVDVTNTTFLLMAASIYLHDQNPDAALR
195a	sp|O00410-2|IPO5_HUMAN sp|O00410-3|IPO5_HUMAN sp|O00410|IPO5_HUMAN tr|H0Y8C6|H0Y8C6_HUMAN	1.0000	Isoform of O00410, Isoform 2 of Importin-5 OS=Homo sapiens GN=IPO5;Isoform of O00410, Isoform 3 of Importin-5 OS=Homo sapiens GN=IPO5;Importin-5 OS=Homo sapiens GN=IPO5 PE=1 SV=4;Isoform of O00410, Importin-5 (Fragment) OS=Homo sapiens GN=IPO5 PE=1 SV=1	6.5	5	0.043	FVPYYDIFMPSLK+NLIDEDGNNQWPEGLK+RQDEDYDEQVEESLQDEDDNDVYILTK+SLVEIADTVPK+VSDILHSIFSSYK
183a	sp|A0FGR8-2|ESYT2_HUMAN sp|A0FGR8-6|ESYT2_HUMAN sp|A0FGR8|ESYT2_HUMAN tr|A0A087WXU3|A0A087WXU3_HUMAN tr|H7BXI1|H7BXI1_HUMAN	1.0000	Isoform of A0FGR8, Isoform 2 of Extended synaptotagmin-2 OS=Homo sapiens GN=ESYT2;Isoform of A0FGR8, Isoform 6 of Extended synaptotagmin-2 OS=Homo sapiens GN=ESYT2;Extended synaptotagmin-2 OS=Homo sapiens GN=ESYT2 PE=1 SV=1;Isoform of A0FGR8, Extended synaptotagmin-2 OS=Homo sapiens GN=ESYT2 PE=1 SV=1;Isoform of A0FGR8, Extended synaptotagmin-2 (Fragment) OS=Homo sapiens GN=ESYT2 PE=1 SV=1	6.9	5	0.043	LEWLTLMPNASNLDK+LLDEWFTLDEVPK+NLIAFSEDGSDPYVR+TNEPVWEENFTFFIHNPK
181	sp|Q9Y6J9|TAF6L_HUMAN	1.0000	TAF6-like RNA polymerase II p300/CBP-associated factor-associated factor 65 kDa subunit 6L OS=Homo sapiens GN=TAF6L PE=1 SV=1	11.1	5	0.039	ELYAFFGDSLATR+GNLAPQGSVPSAVSSLTDDLLK+GSGGGGPASASGPAASESRPLPR+VALQDLQTNSK
175	sp|Q9Y262-2|EIF3L_HUMAN sp|Q9Y262|EIF3L_HUMAN tr|B0QY89|B0QY89_HUMAN tr|B0QY90|B0QY90_HUMAN	1.0000	Isoform of Q9Y262, Isoform 2 of Eukaryotic translation initiation factor 3 subunit L OS=Homo sapiens GN=EIF3L;Eukaryotic translation initiation factor 3 subunit L OS=Homo sapiens GN=EIF3L PE=1 SV=1;Isoform of Q9Y262, Eukaryotic translation initiation factor 3 subunit L OS=Homo sapiens GN=EIF3L PE=1 SV=1;Isoform of Q9Y262, Eukaryotic translation initiation factor 3 subunit L OS=Homo sapiens GN=EIF…	10.5	5	0.043	LAGFLDLTEQEFR+QLEVYTSGGDPESVAGEYGR+VFSDEVQQQAQLSTIR
160	sp|Q9GZU1|MCLN1_HUMAN tr|M0QXD0|M0QXD0_HUMAN	1.0000	Mucolipin-1 OS=Homo sapiens GN=MCOLN1 PE=1 SV=1;Isoform of Q9GZU1, Mucolipin-1 (Fragment) OS=Homo sapiens GN=MCOLN1 PE=1 SV=1	24.5	5	0.042	HLFLLGYSDGADDTFAAYTR+LLTPNPGYGTQAGPSPAPPTPPEEEDLR+LLTPNPGYGTQAGPSPAPPTPPEEEDLRR
151	sp|Q96PK6|RBM14_HUMAN	1.0000	RNA-binding protein 14 OS=Homo sapiens GN=RBM14 PE=1 SV=2	8.5	5	0.046	ASYVAPLTAQPATYR+LAELSDYRRLSESQLSFR+LSESQLSFR+TQSSASLAASYAAQQHPQAAASYR
133	sp|Q8TD43-2|TRPM4_HUMAN sp|Q8TD43-3|TRPM4_HUMAN sp|Q8TD43|TRPM4_HUMAN	1.0000	Isoform of Q8TD43, Isoform 2 of Transient receptor potential cation channel subfamily M member 4 OS=Homo sapiens GN=TRPM4;Isoform of Q8TD43, Isoform 3 of Transient receptor potential cation channel subfamily M member 4 OS=Homo sapiens GN=TRPM4;Transient receptor potential cation channel subfamily M member 4 OS=Homo sapiens GN=TRPM4 PE=1 SV=1	5.9	5	0.045	GDLEVLQAQVER+LAQLYSAAPSNSLIR+SPQPSSPALEHFR+VDIAQSELFR+VLGWVAEALSR
128	sp|Q8NBS9-2|TXND5_HUMAN sp|Q8NBS9|TXND5_HUMAN	1.0000	Isoform of Q8NBS9, Isoform 2 of Thioredoxin domain-containing protein 5 OS=Homo sapiens GN=TXNDC5;Thioredoxin domain-containing protein 5 OS=Homo sapiens GN=TXNDC5 PE=1 SV=2	11.7	5	0.037	ALAPTWEQLALGLEHSETVK+GYPTLLLFR+GYPTLLWFR
104	sp|Q14999-2|CUL7_HUMAN sp|Q14999|CUL7_HUMAN	1.0000	Isoform of Q14999, Isoform 2 of Cullin-7 OS=Homo sapiens GN=CUL7;Cullin-7 OS=Homo sapiens GN=CUL7 PE=1 SV=2	4.3	5	0.044	EVLQELIFFLHRLTSVSR+RCQQGGIDTRIR+SPGSIFQPQLADVSPGLPAAQAQPSFR+VPLGPGLHAYPDELIR
511c	sp|P62140|PP1B_HUMAN	0.9923	Serine/threonine-protein phosphatase PP1-beta catalytic subunit OS=Homo sapiens GN=PPP1CB PE=1 SV=3	10.7	5	0.025	AHQVVEDGYEFFAK+IKYPENFFLLR+IVQMTEAEVR
516f	sp|P31946-2|1433B_HUMAN sp|P31946|1433B_HUMAN	0.9695	Isoform of P31946, Isoform Short of 14-3-3 protein beta/alpha OS=Homo sapiens GN=YWHAB;14-3-3 protein beta/alpha OS=Homo sapiens GN=YWHAB PE=1 SV=3	15.6	5	0.018	DSTLIMQLLR+NLLSVAYK+QTTVSNSQQAYQEAFEISKK
853a	tr|A0A087WZ13|A0A087WZ13_HUMAN tr|E9PAU2|E9PAU2_HUMAN	1.0000	Isoform of Q8IY67, Ribonucleoprotein PTB-binding 1 OS=Homo sapiens GN=RAVER1 PE=1 SV=1;Isoform of Q8IY67, Ribonucleoprotein PTB-binding 1 OS=Homo sapiens GN=RAVER1 PE=1 SV=1	10.8	4	0.029	AIGSSPLGSGEGLLGLSPGPNGHSHLLK+RPAEGPPTNPPAPGGGSSSSK+SSGGSGGGPLSHFYSGSPTSYFTSGLQAGLK
95	sp|Q04837|SSBP_HUMAN tr|A0A0G2JLD8|A0A0G2JLD8_HUMAN tr|C9K0U8|C9K0U8_HUMAN tr|E7EUY5|E7EUY5_HUMAN	1.0000	Single-stranded DNA-binding protein, mitochondrial OS=Homo sapiens GN=SSBP1 PE=1 SV=1;Isoform of Q04837, Single-stranded DNA-binding protein, mitochondrial (Fragment) OS=Homo sapiens GN=SSBP1 PE=1 SV=1;Isoform of Q04837, Single-stranded DNA-binding protein, mitochondrial (Fragment) OS=Homo sapiens GN=SSBP1 PE=1 SV=1;Isoform of Q04837, Single-stranded DNA-binding protein, mitochondrial (Fragment) …	24.8	4	0.031	NPVTIFSLATNEMWR+SGDSEVYQLGDVSQK
94	sp|Q04721|NOTC2_HUMAN	1.0000	Neurogenic locus notch homolog protein 2 OS=Homo sapiens GN=NOTCH2 PE=1 SV=3	1.9	4	0.033	EPLPPIVTFQLIPK+LLDAGADANAQDNMGR+YPTPPSQHSYASSNAAER
838a	sp|Q9Y2X3|NOP58_HUMAN	1.0000	Nucleolar protein 58 OS=Homo sapiens GN=NOP58 PE=1 SV=1	8.9	4	0.030	LIAHAGSLLNLAK+LSELLPEEVEAEVK+VKVEEEEEEKVAEEEETSVK
93	sp|Q00587-2|BORG5_HUMAN sp|Q00587|BORG5_HUMAN	1.0000	Isoform of Q00587, Isoform 2 of Cdc42 effector protein 1 OS=Homo sapiens GN=CDC42EP1;Cdc42 effector protein 1 OS=Homo sapiens GN=CDC42EP1 PE=1 SV=1	11.7	4	0.035	NAISLPQLNQAAYDSLVVGK+TPVPSTVQANTFEFADAEEDDEVKV
825a	sp|Q9UNZ2-5|NSF1C_HUMAN sp|Q9UNZ2-6|NSF1C_HUMAN sp|Q9UNZ2|NSF1C_HUMAN	1.0000	Isoform of Q9UNZ2, Isoform 3 of NSFL1 cofactor p47 OS=Homo sapiens GN=NSFL1C;Isoform of Q9UNZ2, Isoform 4 of NSFL1 cofactor p47 OS=Homo sapiens GN=NSFL1C;NSFL1 cofactor p47 OS=Homo sapiens GN=NSFL1C PE=1 SV=2	15.4	4	0.035	LGAAPEEESAYVAGEK+LGAAPEEESAYVAGEKR+LGSTAPQVLSTSSPAQQAENEAK
815a	sp|Q9UKS6|PACN3_HUMAN tr|A0A0C4DGG1|A0A0C4DGG1_HUMAN	1.0000	Protein kinase C and casein kinase substrate in neurons protein 3 OS=Homo sapiens GN=PACSIN3 PE=1 SV=2;Isoform of Q9UKS6, Protein kinase C and casein kinase substrate in neurons protein 3 (Fragment) OS=Homo sapiens GN=PACSIN3 PE=1 SV=1	10.6	4	0.035	ALYDYAGQEADELSFR+AYAQQLADWAR+DLHQGIEAASDEEDLR
10	sp|O14763-2|TR10B_HUMAN sp|O14763|TR10B_HUMAN	1.0000	Isoform of O14763, Isoform Short of Tumor necrosis factor receptor superfamily member 10B OS=Homo sapiens GN=TNFRSF10B;Tumor necrosis factor receptor superfamily member 10B OS=Homo sapiens GN=TNFRSF10B PE=1 SV=2	10.7	4	0.033	DASVHTLLDALETLGER+LLVPANEGDPTETLR+QKIEDHLLSSGK
789c	sp|P40937-2|RFC5_HUMAN sp|P40937|RFC5_HUMAN tr|C9JH72|C9JH72_HUMAN	1.0000	Isoform of P40937, Isoform 2 of Replication factor C subunit 5 OS=Homo sapiens GN=RFC5;Replication factor C subunit 5 OS=Homo sapiens GN=RFC5 PE=1 SV=1;Isoform of P40937, Replication factor C subunit 5 (Fragment) OS=Homo sapiens GN=RFC5 PE=1 SV=1	29.8	4	0.031	GPILSFASTR+HILLYGPPGTGK+YRPQTLNDLISHQDILSTIQK
785a	sp|Q9NU22|MDN1_HUMAN	1.0000	Midasin OS=Homo sapiens GN=MDN1 PE=1 SV=2	1.2	4	0.027	ALVLANPEVSLWR+FLNGLEILLAK+SLLQAWGLILR+TVDTDSHAEQGPAQQPQAQVEDADAFEHIK
783a	sp|Q9NRG9-2|AAAS_HUMAN sp|Q9NRG9|AAAS_HUMAN	1.0000	Isoform of Q9NRG9, Isoform 2 of Aladin OS=Homo sapiens GN=AAAS;Aladin OS=Homo sapiens GN=AAAS PE=1 SV=1	10.7	4	0.034	GGGVTNLLWSPDGSK+GQWINLPVLQLTK+IAHIPLYFVNAQFPR+VQDGKPVILLFR
780a	sp|Q9NQC7-2|CYLD_HUMAN sp|Q9NQC7|CYLD_HUMAN	1.0000	Isoform of Q9NQC7, Isoform 2 of Ubiquitin carboxyl-terminal hydrolase CYLD OS=Homo sapiens GN=CYLD;Ubiquitin carboxyl-terminal hydrolase CYLD OS=Homo sapiens GN=CYLD PE=1 SV=1	5.4	4	0.028	FASLQPVSNQIER+GQGFTDGVYQGK+MSLEDLHSLDSR+NTWYIDEVAEDPAK
777a	sp|Q9HCU5|PREB_HUMAN	1.0000	Prolactin regulatory element-binding protein OS=Homo sapiens GN=PREB PE=1 SV=2	9.4	4	0.035	APFPLYALQVDPSTGLLIAAGGGGAAK+FGQVPDQPAGLR
776a	sp|Q9HCM4-2|E41L5_HUMAN sp|Q9HCM4-3|E41L5_HUMAN sp|Q9HCM4-4|E41L5_HUMAN sp|Q9HCM4|E41L5_HUMAN	1.0000	Isoform of Q9HCM4, Isoform 2 of Band 4.1-like protein 5 OS=Homo sapiens GN=EPB41L5;Isoform of Q9HCM4, Isoform 3 of Band 4.1-like protein 5 OS=Homo sapiens GN=EPB41L5;Isoform of Q9HCM4, Isoform 4 of Band 4.1-like protein 5 OS=Homo sapiens GN=EPB41L5;Band 4.1-like protein 5 OS=Homo sapiens GN=EPB41L5 PE=1 SV=3	14.1	4	0.033	FMDSAQVAHWLDGTK+IGLFFWPK+SALPVSPSISSAPVPVEIENLPQSPGTDQHDRK+VSLLDGTDVSVDLPK
761a	sp|Q9C0D3|ZY11B_HUMAN	1.0000	Protein zyg-11 homolog B OS=Homo sapiens GN=ZYG11B PE=1 SV=2	7.7	4	0.031	LLADVTHLLLK+NSLLDDLHSAILK+TMAFHGLLNDGTVGIFR+VSGEANETQIAEALKR
754a	sp|Q9BW27-3|NUP85_HUMAN sp|Q9BW27|NUP85_HUMAN tr|J3KT10|J3KT10_HUMAN	1.0000	Isoform of Q9BW27, Isoform 3 of Nuclear pore complex protein Nup85 OS=Homo sapiens GN=NUP85;Nuclear pore complex protein Nup85 OS=Homo sapiens GN=NUP85 PE=1 SV=1;Isoform of Q9BW27, Nuclear pore complex protein Nup85 OS=Homo sapiens GN=NUP85 PE=1 SV=1	9.8	4	0.034	DAAFATLVSDR+DVDVYSQILR+RPVHGESDTEQLQDDDIETTK+YLQDSTFATSPHLESLLK
85	sp|P62241|RS8_HUMAN tr|Q5JR95|Q5JR95_HUMAN	1.0000	40S ribosomal protein S8 OS=Homo sapiens GN=RPS8 PE=1 SV=2;Isoform of P62241, 40S ribosomal protein S8 OS=Homo sapiens GN=RPS8 PE=1 SV=1	27.1	4	0.036	IIDVVYNASNNELVR+ISSLLEEQFQQGK+KYELGRPAANTK+LTPEEEEILNK
747a	sp|Q9BT22|ALG1_HUMAN	1.0000	Chitobiosyldiphosphodolichol beta-mannosyltransferase OS=Homo sapiens GN=ALG1 PE=1 SV=2	6.5	4	0.026	AVTVYDKPASFFK+IQIVGLTELQSLAVGPR
736a	sp|Q99714-2|HCD2_HUMAN sp|Q99714|HCD2_HUMAN	1.0000	Isoform of Q99714, Isoform 2 of 3-hydroxyacyl-CoA dehydrogenase type-2 OS=Homo sapiens GN=HSD17B10;3-hydroxyacyl-CoA dehydrogenase type-2 OS=Homo sapiens GN=HSD17B10 PE=1 SV=3	23.8	4	0.032	GGIVGMTLPIAR+GVIINTASVAAFEGQVGQAAYSASK+LVGQGASAVLLDLPNSGGEAQAK
722a	sp|Q96QD8|S38A2_HUMAN	1.0000	Sodium-coupled neutral amino acid transporter 2 OS=Homo sapiens GN=SLC38A2 PE=1 SV=2	12.3	4	0.034	FSISPDEDSSSYSSNSDFNYSYPTK+SHYADVDPENQNFLLESNLGK+TANEGGSLLYEQLGYK
9	sp|O14495|PLPP3_HUMAN	1.0000	Phospholipid phosphatase 3 OS=Homo sapiens GN=PLPP3 PE=1 SV=1	10.9	4	0.036	EILSPVDIIDR+NGGSPALNNNPR+TTLSLPAPAIR
80	sp|P54578-2|UBP14_HUMAN sp|P54578-3|UBP14_HUMAN sp|P54578|UBP14_HUMAN tr|A6NJA2|A6NJA2_HUMAN	1.0000	Isoform of P54578, Isoform 2 of Ubiquitin carboxyl-terminal hydrolase 14 OS=Homo sapiens GN=USP14;Isoform of P54578, Isoform 3 of Ubiquitin carboxyl-terminal hydrolase 14 OS=Homo sapiens GN=USP14;Ubiquitin carboxyl-terminal hydrolase 14 OS=Homo sapiens GN=USP14 PE=1 SV=3;Isoform of P54578, Ubiquitin carboxyl-terminal hydrolase 14 OS=Homo sapiens GN=USP14 PE=1 SV=2	9.6	4	0.031	KVNQQPNTSDKK+LEAIEDDSVKETDSSSASAATPSK+YLFTGLK
701a	sp|Q96AX9-11|MIB2_HUMAN sp|Q96AX9-13|MIB2_HUMAN sp|Q96AX9-14|MIB2_HUMAN sp|Q96AX9-2|MIB2_HUMAN sp|Q96AX9-3|MIB2_HUMAN sp|Q96AX9-5|MIB2_HUMAN sp|Q96AX9-6|MIB2_HUMAN sp|Q96AX9|MIB2_HUMAN tr|E9PD12|E9PD12_HUMAN tr|F2Z2L2|F2Z2L2_HUMAN	1.0000	Isoform of Q96AX9, Isoform 11 of E3 ubiquitin-protein ligase MIB2 OS=Homo sapiens GN=MIB2;Isoform of Q96AX9, Isoform 13 of E3 ubiquitin-protein ligase MIB2 OS=Homo sapiens GN=MIB2;Isoform of Q96AX9, Isoform 14 of E3 ubiquitin-protein ligase MIB2 OS=Homo sapiens GN=MIB2;Isoform of Q96AX9, Isoform 2 of E3 ubiquitin-protein ligase MIB2 OS=Homo sapiens GN=MIB2;Isoform of Q96AX9, Isoform 3 of E3 ubiqu…	5.5	4	0.033	AGYQGAHDLLLYDNAQIGVR+LRPDGSEVASAAPAPGPPR+SVASVTWADGTTNVYR
695a	sp|Q92947|GCDH_HUMAN	1.0000	Glutaryl-CoA dehydrogenase, mitochondrial OS=Homo sapiens GN=GCDH PE=1 SV=1	11.6	4	0.028	AITGIQAFTASK+DMLGGNGISDEYHVIR+SAMSVQSSLVMHPIYAYGSEEQR
690a	sp|Q92542-2|NICA_HUMAN sp|Q92542|NICA_HUMAN tr|H0Y6T7|H0Y6T7_HUMAN	1.0000	Isoform of Q92542, Isoform 2 of Nicastrin OS=Homo sapiens GN=NCSTN;Nicastrin OS=Homo sapiens GN=NCSTN PE=1 SV=2;Isoform of Q92542, Nicastrin (Fragment) OS=Homo sapiens GN=NCSTN PE=1 SV=1	15.3	4	0.035	ALADVATVLGR+LLYGFLIK+NQVEDLLATLEK+SGAGVPAVILR
688a	sp|Q8WXF1-2|PSPC1_HUMAN sp|Q8WXF1|PSPC1_HUMAN	1.0000	Isoform of Q8WXF1, Isoform 2 of Paraspeckle component 1 OS=Homo sapiens GN=PSPC1;Paraspeckle component 1 OS=Homo sapiens GN=PSPC1 PE=1 SV=1	13.0	4	0.034	AELDGTILK+FAQPGTFEFEYASR+LFVGNLPTDITEEDFKR+YGEPSEVFINR
680a	sp|Q8NF37|PCAT1_HUMAN tr|A0A0G2JQ62|A0A0G2JQ62_HUMAN	1.0000	Lysophosphatidylcholine acyltransferase 1 OS=Homo sapiens GN=LPCAT1 PE=1 SV=2;Isoform of Q8NF37, Lysophosphatidylcholine acyltransferase 1 (Fragment) OS=Homo sapiens GN=LPCAT1 PE=1 SV=1	9.4	4	0.028	GLGLKPEKLEK+NPALYASNVR+TALGVAELTVTDLFR+TLDTIQLAFK
678a	sp|Q8NC56|LEMD2_HUMAN	1.0000	LEM domain-containing protein 2 OS=Homo sapiens GN=LEMD2 PE=1 SV=1	13.1	4	0.032	AEPWLSQPASGSAYATPGAYGDIRPSAASWVGSR+ELQALGFQPGPITDTTR+LPSSLLGPDPRPGLR
677a	sp|Q8NC51-2|PAIRB_HUMAN sp|Q8NC51-3|PAIRB_HUMAN sp|Q8NC51-4|PAIRB_HUMAN sp|Q8NC51|PAIRB_HUMAN	1.0000	Isoform of Q8NC51, Isoform 2 of Plasminogen activator inhibitor 1 RNA-binding protein OS=Homo sapiens GN=SERBP1;Isoform of Q8NC51, Isoform 3 of Plasminogen activator inhibitor 1 RNA-binding protein OS=Homo sapiens GN=SERBP1;Isoform of Q8NC51, Isoform 4 of Plasminogen activator inhibitor 1 RNA-binding protein OS=Homo sapiens GN=SERBP1;Plasminogen activator inhibitor 1 RNA-binding protein OS=Homo s…	16.3	4	0.028	EMTLDEWK+FDQLFDDESDPFEVLK+SKSEEAHAEDSVMDHHFR+SSASAPDVDDPEAFPALA+TDKSSASAPDVDDPEAFPALA
666b	sp|O75179-2|ANR17_HUMAN sp|O75179-4|ANR17_HUMAN sp|O75179-6|ANR17_HUMAN sp|O75179-7|ANR17_HUMAN sp|O75179|ANR17_HUMAN tr|H0YM23|H0YM23_HUMAN	1.0000	Isoform of O75179, Isoform 2 of Ankyrin repeat domain-containing protein 17 OS=Homo sapiens GN=ANKRD17;Isoform of O75179, Isoform 4 of Ankyrin repeat domain-containing protein 17 OS=Homo sapiens GN=ANKRD17;Isoform of O75179, Isoform 6 of Ankyrin repeat domain-containing protein 17 OS=Homo sapiens GN=ANKRD17;Isoform of O75179, Isoform 7 of Ankyrin repeat domain-containing protein 17 OS=Homo sapien…	2.6	4	0.027	APSPAPSSVPLGSEKPSNVSQDR+LEALLEAAGIGK+SSYLPNSDPLHQSDTSK
75	sp|P47914|RL29_HUMAN	1.0000	60S ribosomal protein L29 OS=Homo sapiens GN=RPL29 PE=1 SV=2	14.5	4	0.036	AQAAAPASVPAQAPK+LAYIAHPK
656a	sp|Q7Z4F1|LRP10_HUMAN	1.0000	Low-density lipoprotein receptor-related protein 10 OS=Homo sapiens GN=LRP10 PE=1 SV=2	8.3	4	0.032	EGGAVGGQDGEQAPPLPIK+LLPSLGPPGPTR+SLLQILR+SQVTPSAAPLEALDGGTGPAR
651a	sp|Q6ZN54-3|DEFI8_HUMAN sp|Q6ZN54-4|DEFI8_HUMAN sp|Q6ZN54-5|DEFI8_HUMAN sp|Q6ZN54|DEFI8_HUMAN	1.0000	Isoform of Q6ZN54, Isoform 3 of Differentially expressed in FDCP 8 homolog OS=Homo sapiens GN=DEF8;Isoform of Q6ZN54, Isoform 4 of Differentially expressed in FDCP 8 homolog OS=Homo sapiens GN=DEF8;Isoform of Q6ZN54, Isoform 5 of Differentially expressed in FDCP 8 homolog OS=Homo sapiens GN=DEF8;Differentially expressed in FDCP 8 homolog OS=Homo sapiens GN=DEF8 PE=1 SV=2	9.0	4	0.031	LLLQLQDR+LQELKDPNEDEPNIR+QVILELPEQSEK
638a	sp|Q66PJ3-2|AR6P4_HUMAN sp|Q66PJ3-3|AR6P4_HUMAN sp|Q66PJ3-4|AR6P4_HUMAN sp|Q66PJ3-7|AR6P4_HUMAN sp|Q66PJ3|AR6P4_HUMAN tr|A0A0C4DG62|A0A0C4DG62_HUMAN tr|F5GYV5|F5GYV5_HUMAN tr|F8WCT1|F8WCT1_HUMAN tr|H7BZV4|H7BZV4_HUMAN	1.0000	Isoform of Q66PJ3, Isoform 2 of ADP-ribosylation factor-like protein 6-interacting protein 4 OS=Homo sapiens GN=ARL6IP4;Isoform of Q66PJ3, Isoform 3 of ADP-ribosylation factor-like protein 6-interacting protein 4 OS=Homo sapiens GN=ARL6IP4;Isoform of Q66PJ3, Isoform 4 of ADP-ribosylation factor-like protein 6-interacting protein 4 OS=Homo sapiens GN=ARL6IP4;Isoform of Q66PJ3, Isoform 7 of ADP-rib…	22.1	4	0.036	AEAQQVEALPGPSLDQWHR+LIKGDGEVLEEIVTK+SAGEEEDGPVLTDEQK
634a	sp|Q5T4S7-2|UBR4_HUMAN sp|Q5T4S7-3|UBR4_HUMAN sp|Q5T4S7-4|UBR4_HUMAN sp|Q5T4S7|UBR4_HUMAN	1.0000	Isoform of Q5T4S7, Isoform 2 of E3 ubiquitin-protein ligase UBR4 OS=Homo sapiens GN=UBR4;Isoform of Q5T4S7, Isoform 3 of E3 ubiquitin-protein ligase UBR4 OS=Homo sapiens GN=UBR4;Isoform of Q5T4S7, Isoform 4 of E3 ubiquitin-protein ligase UBR4 OS=Homo sapiens GN=UBR4;E3 ubiquitin-protein ligase UBR4 OS=Homo sapiens GN=UBR4 PE=1 SV=1	1.8	4	0.032	LLTSLFQDLQVEALHK+TLSDVEDQKELASPVSPELR+TSPADHGGSVGSESGGSAVDSVAGEHSVSGR+VNEAAPEKPQDDSGTAGGISSTSASVNR
633a	sp|Q5SW79-2|CE170_HUMAN sp|Q5SW79-3|CE170_HUMAN sp|Q5SW79|CE170_HUMAN tr|H0Y2V6|H0Y2V6_HUMAN	1.0000	Isoform of Q5SW79, Isoform 2 of Centrosomal protein of 170 kDa OS=Homo sapiens GN=CEP170;Isoform of Q5SW79, Isoform 3 of Centrosomal protein of 170 kDa OS=Homo sapiens GN=CEP170;Centrosomal protein of 170 kDa OS=Homo sapiens GN=CEP170 PE=1 SV=1;Isoform of Q5SW79, Centrosomal protein of 170 kDa (Fragment) OS=Homo sapiens GN=CEP170 PE=1 SV=1	4.5	4	0.031	ASVASEVSTTSSTSKPPTGR+QTSSTPSSLALTSASR+SGDPRPQAAEPPDHLTITR+TLPQLPNEEK
631a	sp|Q5SQN1|SNP47_HUMAN tr|A0A087X0B7|A0A087X0B7_HUMAN	1.0000	Synaptosomal-associated protein 47 OS=Homo sapiens GN=SNAP47 PE=1 SV=3;Isoform of Q5SQN1, Synaptosomal-associated protein 47 OS=Homo sapiens GN=SNAP47 PE=1 SV=1	20.5	4	0.035	EDVSMTSCEPFGK+ELLLSQPGAVADASVPR+GLALEAESELERQDEALDGVAAAVDR+LLTELESPAWWPFSSK+MPEVIPILEVQFSK
619a	sp|Q16543|CDC37_HUMAN	1.0000	Hsp90 co-chaperone Cdc37 OS=Homo sapiens GN=CDC37 PE=1 SV=1	10.1	4	0.033	EGEEAGPGDPLLEAVPK+LGPGGLDPVEVYESLPEELQK
613a	sp|Q15758|AAAT_HUMAN	1.0000	Neutral amino acid transporter B(0) OS=Homo sapiens GN=SLC1A5 PE=1 SV=2	10.0	4	0.036	EVLDSFLDLAR+NIFPSNLVSAAFR+SELPLDPLPVPTEEGNPLLK+STEPELIQVK
70	sp|P41250|SYG_HUMAN	1.0000	Glycine--tRNA ligase OS=Homo sapiens GN=GARS PE=1 SV=3	6.4	4	0.027	LGDAVEQGVINNTVLGYFIGR+LPFAAAQIGNSFR+TFFSFPAVVAPFK
603a	sp|Q15181|IPYR_HUMAN	1.0000	Inorganic pyrophosphatase OS=Homo sapiens GN=PPA1 PE=1 SV=2	10.7	4	0.033	AAPFSLEYR+VIAINVDDPDAANYNDINDVKR+YVANIFPYK
601a	sp|Q15021|CND1_HUMAN	1.0000	Condensin complex subunit 1 OS=Homo sapiens GN=NCAPD2 PE=1 SV=3	4.2	4	0.031	EATGHFQESEPFSHIDPEESEETR+SGGVNQYVVQEVLSIK+YQPLASTASDNDFVTPEPR
589a	sp|Q14103-2|HNRPD_HUMAN sp|Q14103-3|HNRPD_HUMAN sp|Q14103-4|HNRPD_HUMAN sp|Q14103|HNRPD_HUMAN tr|D6RAF8|D6RAF8_HUMAN tr|D6RF44|D6RF44_HUMAN tr|H0Y8G5|H0Y8G5_HUMAN tr|H0YA96|H0YA96_HUMAN	1.0000	Isoform of Q14103, Isoform 2 of Heterogeneous nuclear ribonucleoprotein D0 OS=Homo sapiens GN=HNRNPD;Isoform of Q14103, Isoform 3 of Heterogeneous nuclear ribonucleoprotein D0 OS=Homo sapiens GN=HNRNPD;Isoform of Q14103, Isoform 4 of Heterogeneous nuclear ribonucleoprotein D0 OS=Homo sapiens GN=HNRNPD;Heterogeneous nuclear ribonucleoprotein D0 OS=Homo sapiens GN=HNRNPD PE=1 SV=1;Isoform of Q14103…	15.8	4	0.030	GFGFVLFK+IFVGGLSPDTPEEK+MFIGGLSWDTTKK
585a	sp|Q13627-2|DYR1A_HUMAN sp|Q13627-3|DYR1A_HUMAN sp|Q13627-4|DYR1A_HUMAN sp|Q13627-5|DYR1A_HUMAN sp|Q13627|DYR1A_HUMAN	1.0000	Isoform of Q13627, Isoform 1 of Dual specificity tyrosine-phosphorylation-regulated kinase 1A OS=Homo sapiens GN=DYRK1A;Isoform of Q13627, Isoform 2 of Dual specificity tyrosine-phosphorylation-regulated kinase 1A OS=Homo sapiens GN=DYRK1A;Isoform of Q13627, Isoform 3 of Dual specificity tyrosine-phosphorylation-regulated kinase 1A OS=Homo sapiens GN=DYRK1A;Isoform of Q13627, Isoform 4 of Dual sp…	13.2	4	0.036	FKDLILRMLDYDPK+HINEVYYAK+IQPYYALQHSFFK+IVEVLGIPPAHILDQAPK+KLHNILGVETGGPGGR
583a	sp|Q13501-2|SQSTM_HUMAN sp|Q13501|SQSTM_HUMAN	1.0000	Isoform of Q13501, Isoform 2 of Sequestosome-1 OS=Homo sapiens GN=SQSTM1;Sequestosome-1 OS=Homo sapiens GN=SQSTM1 PE=1 SV=1	15.4	4	0.029	AGEARPGPTAESASGPSEDPSVNFLK+LTPVSPESSSTEEK+NYDIGAALDTIQYSK
578a	sp|Q13308-2|PTK7_HUMAN sp|Q13308-3|PTK7_HUMAN sp|Q13308-6|PTK7_HUMAN sp|Q13308|PTK7_HUMAN	1.0000	Isoform of Q13308, Isoform 2 of Inactive tyrosine-protein kinase 7 OS=Homo sapiens GN=PTK7;Isoform of Q13308, Isoform 3 of Inactive tyrosine-protein kinase 7 OS=Homo sapiens GN=PTK7;Isoform of Q13308, Isoform 6 of Inactive tyrosine-protein kinase 7 OS=Homo sapiens GN=PTK7;Inactive tyrosine-protein kinase 7 OS=Homo sapiens GN=PTK7 PE=1 SV=2	7.8	4	0.035	DRPSFSEIASALGDSTVDSKP+HTEAPLYVVDKPVPEESEGPGSPPPYK+SEFGEVFLAK+WMSPEAILEGDFSTK
573a	sp|Q13137-3|CACO2_HUMAN sp|Q13137-4|CACO2_HUMAN sp|Q13137-5|CACO2_HUMAN sp|Q13137|CACO2_HUMAN	1.0000	Isoform of Q13137, Isoform 3 of Calcium-binding and coiled-coil domain-containing protein 2 OS=Homo sapiens GN=CALCOCO2;Isoform of Q13137, Isoform 4 of Calcium-binding and coiled-coil domain-containing protein 2 OS=Homo sapiens GN=CALCOCO2;Isoform of Q13137, Isoform 5 of Calcium-binding and coiled-coil domain-containing protein 2 OS=Homo sapiens GN=CALCOCO2;Calcium-binding and coiled-coil domain-…	17.9	4	0.028	KQEELETLQSINK+LEGENDLLKR+LVQGDQDKTEQLEQLKK+QNPGLAYGNPYSGIQESSSPSPLSIKK
572a	sp|Q13131-2|AAPK1_HUMAN sp|Q13131|AAPK1_HUMAN	1.0000	Isoform of Q13131, Isoform 2 of 5'-AMP-activated protein kinase catalytic subunit alpha-1 OS=Homo sapiens GN=PRKAA1;5'-AMP-activated protein kinase catalytic subunit alpha-1 OS=Homo sapiens GN=PRKAA1 PE=1 SV=4	8.2	4	0.033	IGHYILGDTLGVGTFGK+MSLQLYQVDSR+VPFLVAETPR+VVNPYYLR
569a	sp|Q13011|ECH1_HUMAN	1.0000	Delta(3,5)-Delta(2,4)-dienoyl-CoA isomerase, mitochondrial OS=Homo sapiens GN=ECH1 PE=1 SV=2	17.7	4	0.035	EVDVGLAADVGTLQR+LTGSSAQEEASGVALGEAPDHSYESLR+VIGNQSLVNELAFTAR
559a	sp|Q03135|CAV1_HUMAN	1.0000	Caveolin-1 OS=Homo sapiens GN=CAV1 PE=1 SV=4	25.3	4	0.037	EIDLVNRDPK+IDFEDVIAEPEGTHSFDGIWK+YVDSEGHLYTVPIR
64	sp|P30048-2|PRDX3_HUMAN sp|P30048|PRDX3_HUMAN	1.0000	Isoform of P30048, Isoform 2 of Thioredoxin-dependent peroxide reductase, mitochondrial OS=Homo sapiens GN=PRDX3;Thioredoxin-dependent peroxide reductase, mitochondrial OS=Homo sapiens GN=PRDX3 PE=1 SV=3	22.7	4	0.036	DYGVLLEGSGLALR+GLFIIDPNGVIK+HLSVNDLPVGR+NGGLGHMNIALLSDLTK
553a	sp|Q01844-3|EWS_HUMAN sp|Q01844-5|EWS_HUMAN sp|Q01844-6|EWS_HUMAN sp|Q01844|EWS_HUMAN tr|B0QYK0|B0QYK0_HUMAN	1.0000	Isoform of Q01844, Isoform 3 of RNA-binding protein EWS OS=Homo sapiens GN=EWSR1;Isoform of Q01844, Isoform 5 of RNA-binding protein EWS OS=Homo sapiens GN=EWSR1;Isoform of Q01844, Isoform 6 of RNA-binding protein EWS OS=Homo sapiens GN=EWSR1;RNA-binding protein EWS OS=Homo sapiens GN=EWSR1 PE=1 SV=1;Isoform of Q01844, RNA-binding protein EWS OS=Homo sapiens GN=EWSR1 PE=1 SV=1	6.3	4	0.033	GDATVSYEDPPTAK+QDHPSSMGVYGQESGGFSGPGENR
551a	sp|Q01085-2|TIAR_HUMAN sp|Q01085|TIAR_HUMAN	1.0000	Isoform of Q01085, Isoform 2 of Nucleolysin TIAR OS=Homo sapiens GN=TIAL1;Nucleolysin TIAR OS=Homo sapiens GN=TIAL1 PE=1 SV=1	13.9	4	0.029	FEDVVNQSSPK+GYGFVSFYNK+LDAENAIVHMGGQWLGGR+QTFSPFGQIMEIR
535a	sp|P63208|SKP1_HUMAN tr|E5RJR5|E5RJR5_HUMAN	1.0000	S-phase kinase-associated protein 1 OS=Homo sapiens GN=SKP1 PE=1 SV=2;Isoform of P63208, S-phase kinase-associated protein 1 OS=Homo sapiens GN=SKP1 PE=1 SV=1	27.6	4	0.030	NDFTEEEEAQVR+TFNIKNDFTEEEEAQVR+TMLEDLGMDDEGDDDPVPLPNVNAAILK
531a	sp|P62913-2|RL11_HUMAN sp|P62913|RL11_HUMAN	1.0000	Isoform of P62913, Isoform 2 of 60S ribosomal protein L11 OS=Homo sapiens GN=RPL11;60S ribosomal protein L11 OS=Homo sapiens GN=RPL11 PE=1 SV=2	13.0	4	0.036	VLEQLTGQTPVFSK+YDGIILPGK
530a	sp|P62899-2|RL31_HUMAN sp|P62899-3|RL31_HUMAN sp|P62899|RL31_HUMAN tr|B7Z4C8|B7Z4C8_HUMAN tr|B7Z4E3|B7Z4E3_HUMAN tr|C9JU56|C9JU56_HUMAN tr|H7C2W9|H7C2W9_HUMAN	1.0000	Isoform of P62899, Isoform 2 of 60S ribosomal protein L31 OS=Homo sapiens GN=RPL31;Isoform of P62899, Isoform 3 of 60S ribosomal protein L31 OS=Homo sapiens GN=RPL31;60S ribosomal protein L31 OS=Homo sapiens GN=RPL31 PE=1 SV=1;Isoform of P62899, 60S ribosomal protein L31 OS=Homo sapiens GN=RPL31 PE=1 SV=1;Isoform of P62899, 60S ribosomal protein L31 OS=Homo sapiens GN=RPL31 PE=1 SV=1;Isoform of P…	19.2	4	0.034	LYTLVTYVPVTTFK+SAINEVVTR
527a	sp|P62753|RS6_HUMAN	1.0000	40S ribosomal protein S6 OS=Homo sapiens GN=RPS6 PE=1 SV=1	17.7	4	0.035	KGEKDIPGLTDTTVPR+LIEVDDER+MATEVAADALGEEWK+MATEVAADALGEEWKGYVVR
520a	sp|P62314|SMD1_HUMAN	1.0000	Small nuclear ribonucleoprotein Sm D1 OS=Homo sapiens GN=SNRPD1 PE=1 SV=1	43.7	4	0.036	LSHETVTIELK+NGTQVHGTITGVDVSMNTHLK+NGTQVHGTITGVDVSMNTHLKAVKMTLK+NREPVQLETLSIR
519b	sp|Q15386|UBE3C_HUMAN	1.0000	Ubiquitin-protein ligase E3C OS=Homo sapiens GN=UBE3C PE=1 SV=3	5.6	4	0.036	LILIESR+LIWLYQNLIK+SFTNYSGGYSADHPVIK+SGFNPNQGFFK+TTNEGLLYPNPAAQMLVGDSFAR
517a	sp|P62263|RS14_HUMAN	1.0000	40S ribosomal protein S14 OS=Homo sapiens GN=RPS14 PE=1 SV=3	31.8	4	0.033	IEDVTPIPSDSTRR+TPGPGAQSALR+VKADRDESSPYAAMLAAQDVAQR
509a	sp|P61964|WDR5_HUMAN	1.0000	WD repeat-containing protein 5 OS=Homo sapiens GN=WDR5 PE=1 SV=1	22.8	4	0.035	AQPTPSSSATQSKPTPVKPNYALK+FSPNGEWLASSSADK+LGISDVAWSSDSNLLVSASDDKTLK+YILAATLDNTLK
502a	sp|P61247|RS3A_HUMAN tr|D6RG13|D6RG13_HUMAN tr|E9PFI5|E9PFI5_HUMAN	1.0000	40S ribosomal protein S3a OS=Homo sapiens GN=RPS3A PE=1 SV=2;Isoform of P61247, 40S ribosomal protein S3a (Fragment) OS=Homo sapiens GN=RPS3A PE=1 SV=1;Isoform of P61247, 40S ribosomal protein S3a OS=Homo sapiens GN=RPS3A PE=1 SV=1	19.0	4	0.031	APAMFNIR+EVQTNDLKEVVNK+VFEVSLADLQNDEVAFRK
493a	sp|P57678|GEMI4_HUMAN tr|I3L2C7|I3L2C7_HUMAN	1.0000	Gem-associated protein 4 OS=Homo sapiens GN=GEMIN4 PE=1 SV=2;Isoform of P57678, Gem-associated protein 4 OS=Homo sapiens GN=GEMIN4 PE=1 SV=1	3.7	4	0.035	LLETVIDVSTADR+SIAEGIGPEER+VLQPHPVTPSDTETR
492a	sp|P57088|TMM33_HUMAN tr|D6RAA6|D6RAA6_HUMAN	1.0000	Transmembrane protein 33 OS=Homo sapiens GN=TMEM33 PE=1 SV=2;Isoform of P57088, Transmembrane protein 33 (Fragment) OS=Homo sapiens GN=TMEM33 PE=1 SV=1	16.2	4	0.034	ALLANALTSALR+GSNSLPLLR+SVLDKLSANQQNILK
488a	sp|P55786-2|PSA_HUMAN sp|P55786|PSA_HUMAN tr|E9PLK3|E9PLK3_HUMAN	1.0000	Isoform of P55786, Isoform 2 of Puromycin-sensitive aminopeptidase OS=Homo sapiens GN=NPEPPS;Puromycin-sensitive aminopeptidase OS=Homo sapiens GN=NPEPPS PE=1 SV=2;Isoform of P55786, Puromycin-sensitive aminopeptidase OS=Homo sapiens GN=NPEPPS PE=1 SV=1	6.1	4	0.034	LGLQNDLFSLAR+LGWDPKPGEGHLDALLR+VLGATLLPDLIQK+YQGGFLISR
485a	sp|P55060-3|XPO2_HUMAN sp|P55060|XPO2_HUMAN	1.0000	Isoform of P55060, Isoform 3 of Exportin-2 OS=Homo sapiens GN=CSE1L;Exportin-2 OS=Homo sapiens GN=CSE1L PE=1 SV=3	6.7	4	0.034	AADEEAFEDNSEEYIR+GSNTIASAAADKIPGLLGVFQK+IIIPEIQK+LLQTDDEEEAGLLELLK
478a	sp|P52701-3|MSH6_HUMAN sp|P52701|MSH6_HUMAN	1.0000	Isoform of P52701, Isoform 3 of DNA mismatch repair protein Msh6 OS=Homo sapiens GN=MSH6;DNA mismatch repair protein Msh6 OS=Homo sapiens GN=MSH6 PE=1 SV=2	5.4	4	0.034	AAAAPGASPSPGGDAAWSEAGPGPRPLAR+FPDLTVELNR+GTATFDGTAIANAVVK+LANLPEEVIQK
471a	sp|P51648-2|AL3A2_HUMAN sp|P51648|AL3A2_HUMAN tr|J3QRD1|J3QRD1_HUMAN	1.0000	Isoform of P51648, Isoform 2 of Fatty aldehyde dehydrogenase OS=Homo sapiens GN=ALDH3A2;Fatty aldehyde dehydrogenase OS=Homo sapiens GN=ALDH3A2 PE=1 SV=1;Isoform of P51648, Fatty aldehyde dehydrogenase OS=Homo sapiens GN=ALDH3A2 PE=1 SV=1	13.0	4	0.035	ILSLLEGQK+NVDEAINFINER+VMQEEIFGPILPIVPVK+YIAPTVLTDVDPK
462a	sp|P50502|F10A1_HUMAN sp|Q8IZP2|ST134_HUMAN tr|A0A087X1H6|A0A087X1H6_HUMAN tr|F6VDH7|F6VDH7_HUMAN tr|H7C3I1|H7C3I1_HUMAN tr|Q3KNR6|Q3KNR6_HUMAN	1.0000	Hsc70-interacting protein OS=Homo sapiens GN=ST13 PE=1 SV=2;Putative protein FAM10A4 OS=Homo sapiens GN=ST13P4 PE=5 SV=1;Isoform of P50502, Hsc70-interacting protein OS=Homo sapiens GN=ST13 PE=1 SV=1;Isoform of P50502, Hsc70-interacting protein (Fragment) OS=Homo sapiens GN=ST13 PE=1 SV=1;Isoform of P50502, Hsc70-interacting protein (Fragment) OS=Homo sapiens GN=ST13 PE=1 SV=1;Isoform of P50502, …	25.3	4	0.033	AIDLFTDAIK+AIEINPDSAQPYK+VAAIEALNDGELQK
53	sp|P20618|PSB1_HUMAN	1.0000	Proteasome subunit beta type-1 OS=Homo sapiens GN=PSMB1 PE=1 SV=2	14.1	4	0.035	AGGSASAMLQPLLDNQVGFK+GAVYSFDPVGSYQR
458a	sp|P49821-2|NDUV1_HUMAN sp|P49821|NDUV1_HUMAN tr|G3V0I5|G3V0I5_HUMAN	1.0000	Isoform of P49821, Isoform 2 of NADH dehydrogenase [ubiquinone] flavoprotein 1, mitochondrial OS=Homo sapiens GN=NDUFV1;NADH dehydrogenase [ubiquinone] flavoprotein 1, mitochondrial OS=Homo sapiens GN=NDUFV1 PE=1 SV=4;Isoform of P49821, NADH dehydrogenase (Ubiquinone) flavoprotein 1, 51kDa, isoform CRA_c OS=Homo sapiens GN=NDUFV1 PE=1 SV=1	9.9	4	0.034	GPDWILGEIK+HAGGVTGGWDNLLAVIPGGSSTPLIPK+KTSFGSLK
455a	sp|P49756|RBM25_HUMAN	1.0000	RNA-binding protein 25 OS=Homo sapiens GN=RBM25 PE=1 SV=3	4.9	4	0.033	EYSSELNAPSQESDSHPR+GAIEVLIR+LLAEGHPDPDAELQR
445a	sp|P48047|ATPO_HUMAN	1.0000	ATP synthase subunit O, mitochondrial OS=Homo sapiens GN=ATP5O PE=1 SV=1	22.1	4	0.036	LVRPPVQVYGIEGR+SFLSQGQVLK+TDPSILGGMIVR+YATALYSAASK
444a	sp|P47897-2|SYQ_HUMAN sp|P47897|SYQ_HUMAN	1.0000	Isoform of P47897, Isoform 2 of Glutamine--tRNA ligase OS=Homo sapiens GN=QARS;Glutamine--tRNA ligase OS=Homo sapiens GN=QARS PE=1 SV=1	7.1	4	0.030	EAATQAQQTLGSTIDK+GFHQVPFAPIVFIER+LAWGQPVGLR+TDFKEEPEPGFKR
51	sp|P19438-2|TNR1A_HUMAN sp|P19438-3|TNR1A_HUMAN sp|P19438|TNR1A_HUMAN tr|F5H061|F5H061_HUMAN	1.0000	Isoform of P19438, Isoform 2 of Tumor necrosis factor receptor superfamily member 1A OS=Homo sapiens GN=TNFRSF1A;Isoform of P19438, Isoform 3 of Tumor necrosis factor receptor superfamily member 1A OS=Homo sapiens GN=TNFRSF1A;Tumor necrosis factor receptor superfamily member 1A OS=Homo sapiens GN=TNFRSF1A PE=1 SV=1;Isoform of P19438, Tumor necrosis factor receptor superfamily member 1A OS=Homo sa…	26.5	4	0.034	REVAPPYQGADPILATALASDPIPNPLQK+WEDSAHKPQSLDTDDPATLYAVVENVPPLR
440a	sp|P46776|RL27A_HUMAN tr|E9PLL6|E9PLL6_HUMAN	1.0000	60S ribosomal protein L27a OS=Homo sapiens GN=RPL27A PE=1 SV=2;Isoform of P46776, 60S ribosomal protein L27a OS=Homo sapiens GN=RPL27A PE=1 SV=1	31.5	4	0.035	INFDKYHPGYFGK+LWTLVSEQTR+TGAAPIIDVVR
49	sp|P17174-2|AATC_HUMAN sp|P17174|AATC_HUMAN	1.0000	Isoform of P17174, Isoform 2 of Aspartate aminotransferase, cytoplasmic OS=Homo sapiens GN=GOT1;Aspartate aminotransferase, cytoplasmic OS=Homo sapiens GN=GOT1 PE=1 SV=3	20.2	4	0.030	IANDNSLNHEYLPILGLAEFR+LALGDDSPALK+NTPVYVSSPTWENHNAVFSAAGFK+VGNLTVVGKEPESILQVLSQMEK
421a	sp|P39656-3|OST48_HUMAN sp|P39656|OST48_HUMAN tr|A0A0C4DGS1|A0A0C4DGS1_HUMAN	1.0000	Isoform of P39656, Isoform 3 of Dolichyl-diphosphooligosaccharide--protein glycosyltransferase 48 kDa subunit OS=Homo sapiens GN=DDOST;Dolichyl-diphosphooligosaccharide--protein glycosyltransferase 48 kDa subunit OS=Homo sapiens GN=DDOST PE=1 SV=4;Isoform of P39656, Dolichyl-diphosphooligosaccharide--protein glycosyltransferase 48 kDa subunit OS=Homo sapiens GN=DDOST PE=1 SV=1	11.0	4	0.035	GFELTFK+TLVLLDNLNVR+WVPFDGDDIQLEFVR+YSQTGNYELAVALSR
417a	sp|P38159-2|RBMX_HUMAN sp|P38159|RBMX_HUMAN tr|H0Y6E7|H0Y6E7_HUMAN tr|H3BT71|H3BT71_HUMAN	1.0000	Isoform of P38159, Isoform 2 of RNA-binding motif protein, X chromosome OS=Homo sapiens GN=RBMX;RNA-binding motif protein, X chromosome OS=Homo sapiens GN=RBMX PE=1 SV=3;Isoform of P38159, RNA-binding motif protein, X chromosome (Fragment) OS=Homo sapiens GN=RBMX PE=1 SV=2;Isoform of P38159, RNA-binding motif protein, X chromosome OS=Homo sapiens GN=RBMX PE=1 SV=1	14.7	4	0.036	AIKVEQATKPSFESGR+DGYGRDRDYSDHPSGGSYR+IVEVLLMK+VEQATKPSFESGR
411a	sp|P35998|PRS7_HUMAN	1.0000	26S protease regulatory subunit 7 OS=Homo sapiens GN=PSMC2 PE=1 SV=3	11.3	4	0.035	FVNLGIEPPK+IINADSEDPKYIINVK+KIEFSLPDLEGR+QVEDDIQQLLK
382a	sp|P27816-2|MAP4_HUMAN sp|P27816-4|MAP4_HUMAN sp|P27816-5|MAP4_HUMAN sp|P27816-6|MAP4_HUMAN sp|P27816|MAP4_HUMAN tr|E7EVA0|E7EVA0_HUMAN tr|F8W9U4|F8W9U4_HUMAN tr|H0Y2V1|H0Y2V1_HUMAN tr|H7C4C5|H7C4C5_HUMAN	1.0000	Isoform of P27816, Isoform 2 of Microtubule-associated protein 4 OS=Homo sapiens GN=MAP4;Isoform of P27816, Isoform 4 of Microtubule-associated protein 4 OS=Homo sapiens GN=MAP4;Isoform of P27816, Isoform 5 of Microtubule-associated protein 4 OS=Homo sapiens GN=MAP4;Isoform of P27816, Isoform 6 of Microtubule-associated protein 4 OS=Homo sapiens GN=MAP4;Microtubule-associated protein 4 OS=Homo sa…	5.6	4	0.035	LATNTSAPDLK+TTTLSGTAPAAGVVPSR+VGSLDNVGHLPAGGAVK
378a	sp|P27635|RL10_HUMAN tr|A0A087WV22|A0A087WV22_HUMAN tr|F8W7C6|F8W7C6_HUMAN tr|X1WI28|X1WI28_HUMAN	1.0000	60S ribosomal protein L10 OS=Homo sapiens GN=RPL10 PE=1 SV=4;Isoform of P27635, 60S ribosomal protein L10 OS=Homo sapiens GN=RPL10 PE=1 SV=1;Isoform of P27635, 60S ribosomal protein L10 OS=Homo sapiens GN=RPL10 PE=1 SV=2;Isoform of P27635, 60S ribosomal protein L10 (Fragment) OS=Homo sapiens GN=RPL10 PE=1 SV=6	22.7	4	0.036	FNADEFEDMVAEK+FNADEFEDMVAEKR+GAFGKPQGTVAR+VHIGQVIMSIR
373a	sp|P26196|DDX6_HUMAN	1.0000	Probable ATP-dependent RNA helicase DDX6 OS=Homo sapiens GN=DDX6 PE=1 SV=2	14.3	4	0.036	GPVKPTGGPGGGGTQTQQQMNQLK+QILLYSATFPLSVQK+SGAYLIPLLER+SIEEQLGTEIKPIPSNIDK
363a	sp|P23526|SAHH_HUMAN	1.0000	Adenosylhomocysteinase OS=Homo sapiens GN=AHCY PE=1 SV=4	9.0	4	0.036	GISEETTTGVHNLYK+KLDEAVAEAHLGK+VADIGLAAWGR
355a	sp|P22102|PUR2_HUMAN	1.0000	Trifunctional purine biosynthetic protein adenosine-3 OS=Homo sapiens GN=GART PE=1 SV=1	3.8	4	0.034	AFAHITGGGLLENIPR+AIAFLQQPR+VDLGGFAGLFDLK
41	sp|P11586|C1TC_HUMAN tr|F5H2F4|F5H2F4_HUMAN	1.0000	C-1-tetrahydrofolate synthase, cytoplasmic OS=Homo sapiens GN=MTHFD1 PE=1 SV=3;Isoform of P11586, C-1-tetrahydrofolate synthase, cytoplasmic OS=Homo sapiens GN=MTHFD1 PE=1 SV=1	5.7	4	0.035	MFGIPVVVAVNAFK+TDTESELDLISR+TPVPSDIDISR+YVVVTGITPTPLGEGK
331a	sp|P15880|RS2_HUMAN tr|E9PQD7|E9PQD7_HUMAN tr|H0YEN5|H0YEN5_HUMAN	1.0000	40S ribosomal protein S2 OS=Homo sapiens GN=RPS2 PE=1 SV=2;Isoform of P15880, 40S ribosomal protein S2 OS=Homo sapiens GN=RPS2 PE=1 SV=1;Isoform of P15880, 40S ribosomal protein S2 (Fragment) OS=Homo sapiens GN=RPS2 PE=1 SV=1	24.1	4	0.034	GTGIVSAPVPK+SLEEIYLFSLPIK+SPYQEFTDHLVK+TYSYLTPDLWK
38	sp|P0DI83|NARR_HUMAN	1.0000	Isoform of Q9BZG1, Ras-related protein Rab-34, isoform NARR OS=Homo sapiens GN=RAB34 PE=1 SV=1	18.2	4	0.036	AEGSRPGGAAPVPEEGGR+VADADPASAPSQGALQGR
322a	sp|P13804-2|ETFA_HUMAN sp|P13804|ETFA_HUMAN tr|H0YL12|H0YL12_HUMAN	1.0000	Isoform of P13804, Isoform 2 of Electron transfer flavoprotein subunit alpha, mitochondrial OS=Homo sapiens GN=ETFA;Electron transfer flavoprotein subunit alpha, mitochondrial OS=Homo sapiens GN=ETFA PE=1 SV=1;Isoform of P13804, Electron transfer flavoprotein subunit alpha, mitochondrial (Fragment) OS=Homo sapiens GN=ETFA PE=1 SV=7	27.1	4	0.032	AAVDAGFVPNDMQVGQTGK+GLLPEELTPLILATQK+LEVAPISDIIAIK+LLYDLADQLHAAVGASR
37	sp|P09972|ALDOC_HUMAN tr|A8MVZ9|A8MVZ9_HUMAN tr|C9J8F3|C9J8F3_HUMAN tr|J3KSV6|J3KSV6_HUMAN tr|J3QKP5|J3QKP5_HUMAN tr|K7EKH5|K7EKH5_HUMAN	1.0000	Fructose-bisphosphate aldolase C OS=Homo sapiens GN=ALDOC PE=1 SV=2;Isoform of P09972, Fructose-bisphosphate aldolase OS=Homo sapiens GN=ALDOC PE=1 SV=1;Isoform of P09972, Fructose-bisphosphate aldolase C (Fragment) OS=Homo sapiens GN=ALDOC PE=1 SV=1;Isoform of P09972, Fructose-bisphosphate aldolase C (Fragment) OS=Homo sapiens GN=ALDOC PE=1 SV=1;Isoform of P09972, Fructose-bisphosphate aldolase …	17.4	4	0.034	GVVPLAGTDGETTTQGLDGLSER+VDKGVVPLAGTDGETTTQGLDGLSER
314b	sp|P46939-2|UTRO_HUMAN sp|P46939|UTRO_HUMAN	1.0000	Isoform of P46939, Isoform 2 of Utrophin OS=Homo sapiens GN=UTRN;Utrophin OS=Homo sapiens GN=UTRN PE=1 SV=2	2.6	4	0.039	DFGPSSQHFLSTSVQLPWQR+ENALQDSILAR+KINSDSEELTQR+LEPQSMVWLPVLHR+SSLLPTDYLVEINK+TVNDLSSQLSPLDLHPSLK
36	sp|P09622-2|DLDH_HUMAN sp|P09622-3|DLDH_HUMAN sp|P09622|DLDH_HUMAN tr|E9PEX6|E9PEX6_HUMAN	1.0000	Isoform of P09622, Isoform 2 of Dihydrolipoyl dehydrogenase, mitochondrial OS=Homo sapiens GN=DLD;Isoform of P09622, Isoform 3 of Dihydrolipoyl dehydrogenase, mitochondrial OS=Homo sapiens GN=DLD;Dihydrolipoyl dehydrogenase, mitochondrial OS=Homo sapiens GN=DLD PE=1 SV=2;Isoform of P09622, Dihydrolipoyl dehydrogenase OS=Homo sapiens GN=DLD PE=1 SV=1	14.6	4	0.034	EANLAASFGK+EANLAASFGKSINF+IPNIYAIGDVVAGPMLAHK+NLGLEELGIELDPR+SEEQLKEEGIEYK
298a	sp|P08865|RSSA_HUMAN tr|A0A0C4DG17|A0A0C4DG17_HUMAN tr|C9J9K3|C9J9K3_HUMAN	1.0000	40S ribosomal protein SA OS=Homo sapiens GN=RPSA PE=1 SV=4;Isoform of P08865, 40S ribosomal protein SA OS=Homo sapiens GN=RPSA PE=1 SV=1;Isoform of P08865, 40S ribosomal protein SA (Fragment) OS=Homo sapiens GN=RPSA PE=1 SV=7	17.0	4	0.027	AIVAIENPADVSVISSR+FAAATGATPIAGR+FTPGTFTNQIQAAFR
34	sp|P07954-2|FUMH_HUMAN sp|P07954|FUMH_HUMAN	1.0000	Isoform of P07954, Isoform Cytoplasmic of Fumarate hydratase, mitochondrial OS=Homo sapiens GN=FH;Fumarate hydratase, mitochondrial OS=Homo sapiens GN=FH PE=1 SV=3	13.3	4	0.034	ETAIELGYLTAEQFDEWVKPK+IYELAAGGTAVGTGLNTR+THTQDAVPLTLGQEFSGYVQQVK
290a	sp|P07814|SYEP_HUMAN	1.0000	Bifunctional glutamate/proline--tRNA ligase OS=Homo sapiens GN=EPRS PE=1 SV=5	5.2	4	0.031	FAGGDYTTTIEAFISASGR+SLYDEVAAQGEVVR+TGQEYKPGNPPAEIGQNISSNSSASILESK+THVADFAPEVAWVTR
271a	sp|P05026-2|AT1B1_HUMAN sp|P05026|AT1B1_HUMAN	1.0000	Isoform of P05026, Isoform 2 of Sodium/potassium-transporting ATPase subunit beta-1 OS=Homo sapiens GN=ATP1B1;Sodium/potassium-transporting ATPase subunit beta-1 OS=Homo sapiens GN=ATP1B1 PE=1 SV=1	20.9	4	0.027	DEDKDKVGNVEYFGLGNSPGFPLQYYPYYGK+FIWNSEK+SYEAYVLNIVR+VAPPGLTQIPQIQK
267b	sp|P63092-2|GNAS2_HUMAN sp|P63092-3|GNAS2_HUMAN sp|P63092-4|GNAS2_HUMAN sp|P63092|GNAS2_HUMAN sp|Q5JWF2-2|GNAS1_HUMAN sp|Q5JWF2|GNAS1_HUMAN	1.0000	Isoform of Q5JWF2, Isoform Gnas-2 of Guanine nucleotide-binding protein G(s) subunit alpha isoforms short OS=Homo sapiens GN=GNAS;Isoform of Q5JWF2, Isoform 3 of Guanine nucleotide-binding protein G(s) subunit alpha isoforms short OS=Homo sapiens GN=GNAS;Isoform of Q5JWF2, Isoform 4 of Guanine nucleotide-binding protein G(s) subunit alpha isoforms short OS=Homo sapiens GN=GNAS;Isoform of Q5JWF2, …	13.5	4	0.029	ILLLGAGESGK+QADYVPSDQDLLR+SKIEDYFPEFAR+VLTSGIFETK+YTTPEDATPEPGEDPR
267a	sp|P04899-4|GNAI2_HUMAN sp|P04899|GNAI2_HUMAN	1.0000	Isoform of P04899, Isoform sGi2 of Guanine nucleotide-binding protein G(i) subunit alpha-2 OS=Homo sapiens GN=GNAI2;Guanine nucleotide-binding protein G(i) subunit alpha-2 OS=Homo sapiens GN=GNAI2 PE=1 SV=3	16.9	4	0.026	AVVYSNTIQSIMAIVK+EYQLNDSAAYYLNDLER+IAQSDYIPTQQDVLR+ILLLGAGESGK+TTGIVETHFTFK
257a	sp|P00505|AATM_HUMAN	1.0000	Aspartate aminotransferase, mitochondrial OS=Homo sapiens GN=GOT2 PE=1 SV=3	11.9	4	0.036	ASAELALGENSEVLK+IAAAILNTPDLR+IAAAILNTPDLRK+ISVAGVTSSNVGYLAHAIHQVTK
249a	sp|O95793-2|STAU1_HUMAN sp|O95793-3|STAU1_HUMAN sp|O95793|STAU1_HUMAN tr|A0A087X1A5|A0A087X1A5_HUMAN tr|Q5JW30|Q5JW30_HUMAN	1.0000	Isoform of O95793, Isoform Short of Double-stranded RNA-binding protein Staufen homolog 1 OS=Homo sapiens GN=STAU1;Isoform of O95793, Isoform 3 of Double-stranded RNA-binding protein Staufen homolog 1 OS=Homo sapiens GN=STAU1;Double-stranded RNA-binding protein Staufen homolog 1 OS=Homo sapiens GN=STAU1 PE=1 SV=2;Isoform of O95793, Double-stranded RNA-binding protein Staufen homolog 1 OS=Homo sap…	9.3	4	0.033	ESEEENLNKSEISQVFEIALKR+ILQNEPLPER+LLSELDQQSTEMPR+SEISQVFEIALKR
231a	sp|O75351|VPS4B_HUMAN	1.0000	Vacuolar protein sorting-associated protein 4B OS=Homo sapiens GN=VPS4B PE=1 SV=2	9.9	4	0.035	EAVILPIK+GILLFGPPGTGK+IYIPLPEPHAR+LLEPVVSMSDMLR
230a	sp|O75251-2|NDUS7_HUMAN sp|O75251|NDUS7_HUMAN tr|F5GXJ1|F5GXJ1_HUMAN tr|F5H5N1|F5H5N1_HUMAN	1.0000	Isoform of O75251, Isoform 2 of NADH dehydrogenase [ubiquinone] iron-sulfur protein 7, mitochondrial OS=Homo sapiens GN=NDUFS7;NADH dehydrogenase [ubiquinone] iron-sulfur protein 7, mitochondrial OS=Homo sapiens GN=NDUFS7 PE=1 SV=3;Isoform of O75251, NADH dehydrogenase [ubiquinone] iron-sulfur protein 7, mitochondrial OS=Homo sapiens GN=NDUFS7 PE=1 SV=1;Isoform of O75251, NADH dehydrogenase [ubiq…	17.6	4	0.033	LDDLVNWAR+QSDVMIVAGTLTNK+VYDQMPEPR
224a	sp|O60573|IF4E2_HUMAN	1.0000	Eukaryotic translation initiation factor 4E type 2 OS=Homo sapiens GN=EIF4E2 PE=1 SV=1	20.4	4	0.035	FQEDIISIWNK+LLFQNLWKPR+QIGTFASVEQFWR+TPGRPTSSQSYEQNIK
220a	sp|O43837-2|IDH3B_HUMAN sp|O43837|IDH3B_HUMAN tr|A0A087WZN1|A0A087WZN1_HUMAN tr|A0A087X2E5|A0A087X2E5_HUMAN	1.0000	Isoform of O43837, Isoform A of Isocitrate dehydrogenase [NAD] subunit beta, mitochondrial OS=Homo sapiens GN=IDH3B;Isocitrate dehydrogenase [NAD] subunit beta, mitochondrial OS=Homo sapiens GN=IDH3B PE=1 SV=2;Isoform of O43837, Isocitrate dehydrogenase [NAD] subunit, mitochondrial OS=Homo sapiens GN=IDH3B PE=1 SV=1;Isoform of O43837, Isocitrate dehydrogenase [NAD] subunit, mitochondrial OS=Homo …	14.1	4	0.029	EQTEGEYSSLEHESAR+FAFDYATK+KLDLFANVVHVK+NIANPTAMLLSASNMLR
216a	sp|O43396|TXNL1_HUMAN tr|K7ER96|K7ER96_HUMAN	1.0000	Thioredoxin-like protein 1 OS=Homo sapiens GN=TXNL1 PE=1 SV=3;Isoform of O43396, Thioredoxin-like protein 1 (Fragment) OS=Homo sapiens GN=TXNL1 PE=1 SV=1	14.6	4	0.035	IDQYQGADAVGLEEK+IFINLPR+IKQHLENDPGSNEDTDIPK+QHLENDPGSNEDTDIPK
211a	sp|O15397|IPO8_HUMAN	1.0000	Importin-8 OS=Homo sapiens GN=IPO8 PE=1 SV=2	5.8	4	0.029	IINFAPSLLR+IIVSDHVEFPVR+MKFDIFEDYASPTTAAQTLLYTAAK+TALQEVYTLAEHR
209a	sp|O15160-2|RPAC1_HUMAN sp|O15160|RPAC1_HUMAN	1.0000	Isoform of O15160, Isoform 2 of DNA-directed RNA polymerases I and III subunit RPAC1 OS=Homo sapiens GN=POLR1C;DNA-directed RNA polymerases I and III subunit RPAC1 OS=Homo sapiens GN=POLR1C PE=1 SV=1	15.5	4	0.030	FSPVATASYR+ILLAEVPTMAVEK+LLPDITLLEPVEGEAAEELSR+VVLGEFGVR
204a	sp|O14818|PSA7_HUMAN	1.0000	Proteasome subunit alpha type-7 OS=Homo sapiens GN=PSMA7 PE=1 SV=1	19.8	4	0.033	AITVFSPDGHLFQVEYAQEAVKK+ALLEVVQSGGK+NYTDEAIETDDLTIK
193a	sp|O00214-2|LEG8_HUMAN sp|O00214|LEG8_HUMAN tr|E9PN19|E9PN19_HUMAN	1.0000	Isoform of O00214, Isoform 2 of Galectin-8 OS=Homo sapiens GN=LGALS8;Galectin-8 OS=Homo sapiens GN=LGALS8 PE=1 SV=4;Isoform of O00214, Galectin OS=Homo sapiens GN=LGALS8 PE=1 SV=1	14.8	4	0.036	IDTLGIYGK+NSFLQESWGEEER+SFNVDLLAGK+SKDIALHLNPR
191a	sp|O00161-2|SNP23_HUMAN	1.0000	Isoform of O00161, Isoform SNAP-23b of Synaptosomal-associated protein 23 OS=Homo sapiens GN=SNAP23	42.4	4	0.032	AHQITDESLESTRR+ILGLAIESQDAGIK+ITNDAREDEMEENLTQVGSILGNLK+TITMLDEQKEQLNR
189a	sp|E9PAV3-2|NACAM_HUMAN sp|E9PAV3|NACAM_HUMAN sp|Q13765|NACA_HUMAN tr|F8VZJ2|F8VZJ2_HUMAN tr|F8W0W4|F8W0W4_HUMAN tr|H0YHX9|H0YHX9_HUMAN	1.0000	Isoform of E9PAV3, Isoform 2 of Nascent polypeptide-associated complex subunit alpha, muscle-specific form OS=Homo sapiens GN=NACA;Nascent polypeptide-associated complex subunit alpha, muscle-specific form OS=Homo sapiens GN=NACA PE=1 SV=1;Isoform of E9PAV3, Nascent polypeptide-associated complex subunit alpha OS=Homo sapiens GN=NACA PE=1 SV=1;Isoform of E9PAV3, Nascent polypeptide-associated com…	40.4	4	0.035	DIELVMSQANVSR+IEDLSQQAQLAAAEK+NILFVITKPDVYK+SPASDTYIVFGEAK
184a	sp|A2RUB1-2|MEIOC_HUMAN sp|A2RUB1|MEIOC_HUMAN	1.0000	Isoform of A2RUB1, Isoform 2 of Meiosis-specific coiled-coil domain-containing protein MEIOC OS=Homo sapiens GN=MEIOC;Meiosis-specific coiled-coil domain-containing protein MEIOC OS=Homo sapiens GN=MEIOC PE=2 SV=3	7.6	4	0.034	GSNHSSDFPQLSSTNLTPNSNLFQK+HLDGLSQNTYQDLLESQGHSNSHR+HLESIHIVQSR
178	sp|Q9Y490|TLN1_HUMAN	1.0000	Talin-1 OS=Homo sapiens GN=TLN1 PE=1 SV=3	3.3	4	0.034	GSQAQPDSPSAQLALIAASQSFLQPGGK+LAQAAQSSVATITR+LLAALLEDEGGSGRPLLQAAK+QAAASATQTIAAAQHAASTPK
18	sp|O60232|SSA27_HUMAN tr|E9PK41|E9PK41_HUMAN tr|H0YEB6|H0YEB6_HUMAN tr|H0YEK1|H0YEK1_HUMAN	1.0000	Sjoegren syndrome/scleroderma autoantigen 1 OS=Homo sapiens GN=SSSCA1 PE=1 SV=1;Isoform of O60232, Sjoegren syndrome/scleroderma autoantigen 1 OS=Homo sapiens GN=SSSCA1 PE=1 SV=1;Isoform of O60232, Sjoegren syndrome/scleroderma autoantigen 1 (Fragment) OS=Homo sapiens GN=SSSCA1 PE=1 SV=1;Isoform of O60232, Sjoegren syndrome/scleroderma autoantigen 1 (Fragment) OS=Homo sapiens GN=SSSCA1 PE=1 SV=1	9.9	4	0.033	LMGDYLLR
167	sp|Q9HB71-3|CYBP_HUMAN sp|Q9HB71|CYBP_HUMAN	1.0000	Isoform of Q9HB71, Isoform 3 of Calcyclin-binding protein OS=Homo sapiens GN=CACYBP;Calcyclin-binding protein OS=Homo sapiens GN=CACYBP PE=1 SV=2	17.8	4	0.036	AELLDNEKPAAVVAPITTGYTVK+KAELLDNEKPAAVVAPITTGYTVK+WDYLTQVEK
163	sp|Q9H583|HEAT1_HUMAN tr|Q5T3Q7|Q5T3Q7_HUMAN	1.0000	HEAT repeat-containing protein 1 OS=Homo sapiens GN=HEATR1 PE=1 SV=3;Isoform of Q9H583, HEAT repeat-containing protein 1 OS=Homo sapiens GN=HEATR1 PE=1 SV=1	2.1	4	0.032	LSEVTFRPLFFK+LVPDLLAIVQR+VSLLNEQFLPLIR+WFWLLPVK
158	sp|Q9BYD3-2|RM04_HUMAN sp|Q9BYD3|RM04_HUMAN tr|K7EKI4|K7EKI4_HUMAN tr|K7ELF1|K7ELF1_HUMAN tr|K7ELQ0|K7ELQ0_HUMAN tr|K7ES61|K7ES61_HUMAN tr|X6RAY8|X6RAY8_HUMAN	1.0000	Isoform of Q9BYD3, Isoform 2 of 39S ribosomal protein L4, mitochondrial OS=Homo sapiens GN=MRPL4;39S ribosomal protein L4, mitochondrial OS=Homo sapiens GN=MRPL4 PE=1 SV=1;Isoform of Q9BYD3, 39S ribosomal protein L4, mitochondrial OS=Homo sapiens GN=MRPL4 PE=1 SV=1;Isoform of Q9BYD3, 39S ribosomal protein L4, mitochondrial (Fragment) OS=Homo sapiens GN=MRPL4 PE=1 SV=1;Isoform of Q9BYD3, 39S ribos…	37.0	4	0.032	ATENPEQVASEGLPEPVLR+LDILHQVAMWQK+VGLADLHPDVFATAPR
155	sp|Q9BSD7|NTPCR_HUMAN tr|Q5TDF0|Q5TDF0_HUMAN	1.0000	Cancer-related nucleoside-triphosphatase OS=Homo sapiens GN=NTPCR PE=1 SV=1;Isoform of Q9BSD7, Cancer-related nucleoside-triphosphatase OS=Homo sapiens GN=NTPCR PE=1 SV=1	14.2	4	0.024	IGFDVVTLSGTR+SSGVPVDGFYTEEVR
153	sp|Q99459|CDC5L_HUMAN	1.0000	Cell division cycle 5-like protein OS=Homo sapiens GN=CDC5L PE=1 SV=2	7.0	4	0.033	ESDLPSAILQTSGVSEFTK+GVDYNAEIPFEK+LGLLGLPAPK+QVVQTPNTVLSTPFR
150	sp|Q96P70|IPO9_HUMAN	1.0000	Importin-9 OS=Homo sapiens GN=IPO9 PE=1 SV=3	7.2	4	0.036	ALPELIYYIILYMQITEEQIK+EALVDTLTGILSPVQEVR+ELGENLDQILR+LIINELSNVMEANAAR+WTNIPLLVK
148	sp|Q96CS3|FAF2_HUMAN	1.0000	FAS-associated factor 2 OS=Homo sapiens GN=FAF2 PE=1 SV=2	6.7	4	0.035	QQQDEAYLASLR+VTDPVGDIVSFMHSFEEK
145	sp|Q96AG4|LRC59_HUMAN	1.0000	Leucine-rich repeat-containing protein 59 OS=Homo sapiens GN=LRRC59 PE=1 SV=1	16.3	4	0.036	LQQLPADFGR+LVNLQHLDLLNNK+LVTLPVSFAQLK+WLDLKDNPLDPVLAK
132	sp|Q8TAA9-2|VANG1_HUMAN sp|Q8TAA9|VANG1_HUMAN	1.0000	Isoform of Q8TAA9, Isoform 2 of Vang-like protein 1 OS=Homo sapiens GN=VANGL1;Vang-like protein 1 OS=Homo sapiens GN=VANGL1 PE=1 SV=1	7.5	4	0.034	DFTIYNPNLLTASK+FYSLGHLSIQR+YLSAGPTLQYDKDR
12	sp|O14950|ML12B_HUMAN sp|P19105|ML12A_HUMAN tr|J3QRS3|J3QRS3_HUMAN	1.0000	Myosin regulatory light chain 12B OS=Homo sapiens GN=MYL12B PE=1 SV=2;Myosin regulatory light chain 12A OS=Homo sapiens GN=MYL12A PE=1 SV=2;Isoform of P19105, Myosin regulatory light chain 12A OS=Homo sapiens GN=MYL12A PE=1 SV=1	17.5	4	0.029	ELLTTMGDRFTDEEVDELYR+FTDEEVDELYR+GNFNYIEFTR
107	sp|Q15170-2|TCAL1_HUMAN sp|Q15170|TCAL1_HUMAN	1.0000	Isoform of Q15170, Isoform 2 of Transcription elongation factor A protein-like 1 OS=Homo sapiens GN=TCEAL1;Transcription elongation factor A protein-like 1 OS=Homo sapiens GN=TCEAL1 PE=1 SV=2	12.1	4	0.026	NLSNEEMIQAADELEEMKR
102	sp|Q14258|TRI25_HUMAN	1.0000	E3 ubiquitin/ISG15 ligase TRIM25 OS=Homo sapiens GN=TRIM25 PE=1 SV=2	9.8	4	0.035	FDTIYQILLK+GISTKPVYIPEVELNHK+LPTFGAPEQLVDLK+LQEPTPSSGDPGEHDPASTHK
11	sp|O14773-2|TPP1_HUMAN sp|O14773|TPP1_HUMAN tr|A0A0C4DGZ9|A0A0C4DGZ9_HUMAN	1.0000	Isoform of O14773, Isoform 2 of Tripeptidyl-peptidase 1 OS=Homo sapiens GN=TPP1;Tripeptidyl-peptidase 1 OS=Homo sapiens GN=TPP1 PE=1 SV=2;Isoform of O14773, Tripeptidyl-peptidase 1 OS=Homo sapiens GN=TPP1 PE=1 SV=1	10.0	4	0.036	AYPDVAALSDGYWVVSNR+LYQQHGAGLFDVTR
905a	sp|Q99497|PARK7_HUMAN	0.9999	Protein deglycase DJ-1 OS=Homo sapiens GN=PARK7 PE=1 SV=2	21.7	4	0.027	EGPYDVVVLPGGNLGAQNLSESAAVK+GAEEMETVIPVDVMR
879	sp|Q9P003|CNIH4_HUMAN tr|A6NLH6|A6NLH6_HUMAN	0.9999	Protein cornichon homolog 4 OS=Homo sapiens GN=CNIH4 PE=1 SV=1;Isoform of Q9P003, Protein cornichon homolog 4 OS=Homo sapiens GN=CNIH4 PE=1 SV=1	14.6	4	0.035	YIMVPSGNMGVFDPTEIHNR
878	sp|Q9H000-2|MKRN2_HUMAN sp|Q9H000|MKRN2_HUMAN tr|C9J494|C9J494_HUMAN	0.9999	Isoform of Q9H000, Isoform 2 of Probable E3 ubiquitin-protein ligase makorin-2 OS=Homo sapiens GN=MKRN2;Probable E3 ubiquitin-protein ligase makorin-2 OS=Homo sapiens GN=MKRN2 PE=1 SV=2;Isoform of Q9H000, Probable E3 ubiquitin-protein ligase makorin-2 OS=Homo sapiens GN=MKRN2 PE=1 SV=1	9.4	4	0.024	LWDFIENR+NELIEAFK+VISEFVIPSVYWVEDQNKK
858	sp|O43464-2|HTRA2_HUMAN sp|O43464-3|HTRA2_HUMAN sp|O43464-4|HTRA2_HUMAN sp|O43464|HTRA2_HUMAN tr|A0A0C4DG44|A0A0C4DG44_HUMAN	0.9999	Isoform of O43464, Isoform 2 of Serine protease HTRA2, mitochondrial OS=Homo sapiens GN=HTRA2;Isoform of O43464, Isoform 3 of Serine protease HTRA2, mitochondrial OS=Homo sapiens GN=HTRA2;Isoform of O43464, Isoform 4 of Serine protease HTRA2, mitochondrial OS=Homo sapiens GN=HTRA2;Serine protease HTRA2, mitochondrial OS=Homo sapiens GN=HTRA2 PE=1 SV=2;Isoform of O43464, Serine protease HTRA2, mit…	10.0	4	0.025	LLSGDTYEAVVTAVDPVADIATLR+SQYNFIADVVEK
693a	sp|Q92928|RAB1C_HUMAN sp|Q9H0U4|RAB1B_HUMAN tr|E9PLD0|E9PLD0_HUMAN	0.9998	Putative Ras-related protein Rab-1C OS=Homo sapiens GN=RAB1C PE=5 SV=2;Ras-related protein Rab-1B OS=Homo sapiens GN=RAB1B PE=1 SV=1;Isoform of Q9H0U4, Ras-related protein Rab-1B OS=Homo sapiens GN=RAB1B PE=1 SV=1	19.5	4	0.029	EFADSLGIPFLETSAK+LLIIGDSGVGK+NATNVEQAFMTMAAEIK
516d	sp|P61981|1433G_HUMAN	0.9998	14-3-3 protein gamma OS=Homo sapiens GN=YWHAG PE=1 SV=2	13.0	4	0.013	DSTLIMQLLR+NLLSVAYK+NVTELNEPLSNEER
911	sp|Q8TB37-2|NUBPL_HUMAN sp|Q8TB37|NUBPL_HUMAN tr|F8W061|F8W061_HUMAN tr|H0YHR7|H0YHR7_HUMAN	0.9998	Isoform of Q8TB37, Isoform 2 of Iron-sulfur protein NUBPL OS=Homo sapiens GN=NUBPL;Iron-sulfur protein NUBPL OS=Homo sapiens GN=NUBPL PE=1 SV=3;Isoform of Q8TB37, Iron-sulfur protein NUBPL (Fragment) OS=Homo sapiens GN=NUBPL PE=1 SV=1;Isoform of Q8TB37, Iron-sulfur protein NUBPL (Fragment) OS=Homo sapiens GN=NUBPL PE=1 SV=1	26.2	4	0.024	AIGLLDVDVYGPSVPK+STTAVNLALALAANDSSK
931a	sp|Q9NXS2-3|QPCTL_HUMAN sp|Q9NXS2|QPCTL_HUMAN	0.9997	Isoform of Q9NXS2, Isoform 2 of Glutaminyl-peptide cyclotransferase-like protein OS=Homo sapiens GN=QPCTL;Glutaminyl-peptide cyclotransferase-like protein OS=Homo sapiens GN=QPCTL PE=1 SV=2	25.3	4	0.023	HLAQLMESIPHSPGPTR+LNLLQSHPQEVMYFQPGEPFGSVEDDHIPFLR+LWSTYLRPLLVVR+TPGSPGNLQVR
277b	sp|Q00537-2|CDK17_HUMAN sp|Q00537|CDK17_HUMAN tr|F5H6Z0|F5H6Z0_HUMAN	0.9996	Isoform of Q00537, Isoform 2 of Cyclin-dependent kinase 17 OS=Homo sapiens GN=CDK17;Cyclin-dependent kinase 17 OS=Homo sapiens GN=CDK17 PE=1 SV=2;Isoform of Q00537, Cyclin-dependent kinase 17 OS=Homo sapiens GN=CDK17 PE=1 SV=1	4.9	4	0.020	IADFGLAR+LGEGTYATVYK+YKPQPLINHAPR
940a	sp|Q8N766-2|EMC1_HUMAN sp|Q8N766-3|EMC1_HUMAN sp|Q8N766-4|EMC1_HUMAN sp|Q8N766|EMC1_HUMAN	0.9996	Isoform of Q8N766, Isoform 2 of ER membrane protein complex subunit 1 OS=Homo sapiens GN=EMC1;Isoform of Q8N766, Isoform 3 of ER membrane protein complex subunit 1 OS=Homo sapiens GN=EMC1;Isoform of Q8N766, Isoform 4 of ER membrane protein complex subunit 1 OS=Homo sapiens GN=EMC1;ER membrane protein complex subunit 1 OS=Homo sapiens GN=EMC1 PE=1 SV=1	7.4	4	0.021	FNVEDGEIVQQVR+HLLIGLPSGAILSLPK+LFGIESSSGTILWK+SLQTLALETEWELR+SSSSEDGSMGSFSEK
511a	sp|P62136-2|PP1A_HUMAN sp|P62136-3|PP1A_HUMAN sp|P62136|PP1A_HUMAN tr|E9PMD7|E9PMD7_HUMAN	0.9993	Isoform of P62136, Isoform 2 of Serine/threonine-protein phosphatase PP1-alpha catalytic subunit OS=Homo sapiens GN=PPP1CA;Isoform of P62136, Isoform 3 of Serine/threonine-protein phosphatase PP1-alpha catalytic subunit OS=Homo sapiens GN=PPP1CA;Serine/threonine-protein phosphatase PP1-alpha catalytic subunit OS=Homo sapiens GN=PPP1CA PE=1 SV=1;Isoform of P62136, Serine/threonine-protein phosphat…	13.4	4	0.018	AHQVVEDGYEFFAK+IKYPENFFLLR+LNLDSIIGR
964a	sp|O76083-11|PDE9A_HUMAN sp|O76083-12|PDE9A_HUMAN sp|O76083-13|PDE9A_HUMAN sp|O76083-14|PDE9A_HUMAN sp|O76083-15|PDE9A_HUMAN sp|O76083-16|PDE9A_HUMAN sp|O76083-2|PDE9A_HUMAN sp|O76083-3|PDE9A_HUMAN sp|O76083-4|PDE9A_HUMAN sp|O76083-5|PDE9A_HUMAN sp|O76083-6|PDE9A_HUMAN sp|O76083-8|PDE9A_HUMAN sp|O76083-9|PDE9A_HUMAN sp|O76083|PDE9A_HUMAN	0.9988	Isoform of O76083, Isoform PDE9A12 of High affinity cGMP-specific 3',5'-cyclic phosphodiesterase 9A OS=Homo sapiens GN=PDE9A;Isoform of O76083, Isoform PDE9A13 of High affinity cGMP-specific 3',5'-cyclic phosphodiesterase 9A OS=Homo sapiens GN=PDE9A;Isoform of O76083, Isoform PDE9A16 of High affinity cGMP-specific 3',5'-cyclic phosphodiesterase 9A OS=Homo sapiens GN=PDE9A;Isoform of O76083, Isofo…	7.8	4	0.027	AEVANHLAVLEK+FVLIPMFETVTK+YLLSPETIEALR
516e	sp|Q04917|1433F_HUMAN	0.9982	14-3-3 protein eta OS=Homo sapiens GN=YWHAH PE=1 SV=4	13.0	4	0.013	AVTELNEPLSNEDR+DSTLIMQLLR+NLLSVAYK
511b	sp|P36873-2|PP1G_HUMAN sp|P36873|PP1G_HUMAN tr|F8VYE8|F8VYE8_HUMAN tr|F8W0W8|F8W0W8_HUMAN	0.9968	Isoform of P36873, Isoform Gamma-2 of Serine/threonine-protein phosphatase PP1-gamma catalytic subunit OS=Homo sapiens GN=PPP1CC;Serine/threonine-protein phosphatase PP1-gamma catalytic subunit OS=Homo sapiens GN=PPP1CC PE=1 SV=1;Isoform of P36873, Serine/threonine-protein phosphatase OS=Homo sapiens GN=PPP1CC PE=1 SV=1;Isoform of P36873, Serine/threonine-protein phosphatase OS=Homo sapiens GN=PP…	11.5	4	0.018	AHQVVEDGYEFFAK+IKYPENFFLLR+NVQLQENEIR
296h	sp|P35900|K1C20_HUMAN	0.9941	Keratin, type I cytoskeletal 20 OS=Homo sapiens GN=KRT20 PE=1 SV=1	6.8	4	0.015	LEQEIATYR+SLSSSLQAPVVSTVGMQR+TRLEQEIATYR
1011a	sp|Q14C86-2|GAPD1_HUMAN sp|Q14C86-3|GAPD1_HUMAN sp|Q14C86-4|GAPD1_HUMAN sp|Q14C86-5|GAPD1_HUMAN sp|Q14C86-6|GAPD1_HUMAN sp|Q14C86|GAPD1_HUMAN tr|F8W9S7|F8W9S7_HUMAN	0.9930	Isoform of Q14C86, Isoform 2 of GTPase-activating protein and VPS9 domain-containing protein 1 OS=Homo sapiens GN=GAPVD1;Isoform of Q14C86, Isoform 3 of GTPase-activating protein and VPS9 domain-containing protein 1 OS=Homo sapiens GN=GAPVD1;Isoform of Q14C86, Isoform 4 of GTPase-activating protein and VPS9 domain-containing protein 1 OS=Homo sapiens GN=GAPVD1;Isoform of Q14C86, Isoform 5 of GTPa…	3.4	4	0.017	ALQIPEVYLR+KLLASIAEDYRK+LLASIAEDYRK+TVVYITYSQLITLVNFMKSVMSGDQLR
99	sp|Q13347|EIF3I_HUMAN	1.0000	Eukaryotic translation initiation factor 3 subunit I OS=Homo sapiens GN=EIF3I PE=1 SV=1	9.8	3	0.026	FFHLAFEEEFGR+LFDSTTLEHQK+QINDIQLSR
98	sp|Q13015|AF1Q_HUMAN	1.0000	Protein AF1q OS=Homo sapiens GN=MLLT11 PE=1 SV=1	57.8	3	0.019	MIGQATAADQEKNPEGDGLLEYSTFNFWR+MPIPELDLSELEGLGLSDTATYK+NPEGDGLLEYSTFNFWR
96	sp|Q06210-2|GFPT1_HUMAN sp|Q06210|GFPT1_HUMAN	1.0000	Isoform of Q06210, Isoform 2 of Glutamine--fructose-6-phosphate aminotransferase [isomerizing] 1 OS=Homo sapiens GN=GFPT1;Glutamine--fructose-6-phosphate aminotransferase [isomerizing] 1 OS=Homo sapiens GN=GFPT1 PE=1 SV=3	4.6	3	0.027	GYDFESETDTETIAK+VIFLEDDDVAAVVDGR
857a	tr|S4R417|S4R417_HUMAN	1.0000	Isoform of P62841, 40S ribosomal protein S15 OS=Homo sapiens GN=RPS15 PE=1 SV=1	39.3	3	0.021	AAHKTAWCILPSEQLMQLYSAR+DMIILPEMVGSMVGVYNGK+EAPPMEKPEVVK
855a	tr|G3V325|G3V325_HUMAN	1.0000	Protein ATP5J2-PTCD1 OS=Homo sapiens GN=ATP5J2-PTCD1 PE=4 SV=1	4.9	3	0.027	DFSPSGIFGAFQR+LALIGGLEGFLSK+LGELPSWILMR
852a	sp|Q9Y6E2|BZW2_HUMAN tr|E7ETZ4|E7ETZ4_HUMAN tr|Q75MG1|Q75MG1_HUMAN	1.0000	Basic leucine zipper and W2 domain-containing protein 2 OS=Homo sapiens GN=BZW2 PE=1 SV=1;Isoform of Q9Y6E2, Basic leucine zipper and W2 domain-containing protein 2 (Fragment) OS=Homo sapiens GN=BZW2 PE=1 SV=1;Isoform of Q9Y6E2, Basic leucine zipper and W2 domain-containing protein 2 (Fragment) OS=Homo sapiens GN=BZW2 PE=1 SV=1	10.2	3	0.024	DTLVQGLNEAGDDLEAVAK+LLELFPVNR
843a	sp|Q9Y4L1-2|HYOU1_HUMAN sp|Q9Y4L1|HYOU1_HUMAN tr|A0A087WWI4|A0A087WWI4_HUMAN tr|A0A087X054|A0A087X054_HUMAN tr|E9PJ21|E9PJ21_HUMAN tr|K7EQK2|K7EQK2_HUMAN	1.0000	Isoform of Q9Y4L1, Isoform 2 of Hypoxia up-regulated protein 1 OS=Homo sapiens GN=HYOU1;Hypoxia up-regulated protein 1 OS=Homo sapiens GN=HYOU1 PE=1 SV=1;Isoform of Q9Y4L1, Hypoxia up-regulated protein 1 OS=Homo sapiens GN=HYOU1 PE=1 SV=1;Isoform of Q9Y4L1, Hypoxia up-regulated protein 1 OS=Homo sapiens GN=HYOU1 PE=1 SV=1;Isoform of Q9Y4L1, Hypoxia up-regulated protein 1 (Fragment) OS=Homo sapien…	5.0	3	0.027	LAGLFNEQR+VLQLINDNTATALSYGVFR
833a	sp|Q9Y2G8|DJC16_HUMAN tr|Q5TDG9|Q5TDG9_HUMAN tr|Q5TDH4|Q5TDH4_HUMAN	1.0000	DnaJ homolog subfamily C member 16 OS=Homo sapiens GN=DNAJC16 PE=2 SV=3;Isoform of Q9Y2G8, DnaJ (Hsp40) homolog, subfamily C, member 16, isoform CRA_a OS=Homo sapiens GN=DNAJC16 PE=1 SV=1;Isoform of Q9Y2G8, DnaJ homolog subfamily C member 16 OS=Homo sapiens GN=DNAJC16 PE=1 SV=1	6.4	3	0.022	ISFFHNAVVR+QFVESLLPGNLVEK+YNINIYAPTLLVFK
827a	sp|Q9UQ80-2|PA2G4_HUMAN sp|Q9UQ80|PA2G4_HUMAN	1.0000	Isoform of Q9UQ80, Isoform 2 of Proliferation-associated protein 2G4 OS=Homo sapiens GN=PA2G4;Proliferation-associated protein 2G4 OS=Homo sapiens GN=PA2G4 PE=1 SV=3	18.5	3	0.022	HELLQPFNVLYEK+ITSGPFEPDLYKSEMEVQDAELK+LVKPGNQNTQVTEAWNK+LVKPGNQNTQVTEAWNKVAHSFNCTPI
826a	sp|Q9UQ35|SRRM2_HUMAN	1.0000	Serine/arginine repetitive matrix protein 2 OS=Homo sapiens GN=SRRM2 PE=1 SV=2	1.5	3	0.024	RGEGDAPFSEPGTTSTQRPSSPETATK+TAAALAPASLTSAR
814a	sp|Q9UKK9|NUDT5_HUMAN tr|A6NFX8|A6NFX8_HUMAN	1.0000	ADP-sugar pyrophosphatase OS=Homo sapiens GN=NUDT5 PE=1 SV=1;Isoform of Q9UKK9, ADP-sugar pyrophosphatase OS=Homo sapiens GN=NUDT5 PE=1 SV=1	14.2	3	0.024	EQTADGVAVIPVLQR+KEQTADGVAVIPVLQR+LDALVAEEHLTVDAR
809a	sp|Q9UI30|TR112_HUMAN tr|F5GX77|F5GX77_HUMAN tr|F5GYQ2|F5GYQ2_HUMAN	1.0000	Multifunctional methyltransferase subunit TRM112-like protein OS=Homo sapiens GN=TRMT112 PE=1 SV=1;Isoform of Q9UI30, Multifunctional methyltransferase subunit TRM112-like protein OS=Homo sapiens GN=TRMT112 PE=1 SV=1;Isoform of Q9UI30, Multifunctional methyltransferase subunit TRM112-like protein OS=Homo sapiens GN=TRMT112 PE=1 SV=1	34.6	3	0.023	GPVEGYEENEEFLR+VEWSAFLEAADNLR
801a	sp|Q9UBX3-2|DIC_HUMAN sp|Q9UBX3|DIC_HUMAN tr|B4DLN1|B4DLN1_HUMAN	1.0000	Isoform of Q9UBX3, Isoform 2 of Mitochondrial dicarboxylate carrier OS=Homo sapiens GN=SLC25A10;Mitochondrial dicarboxylate carrier OS=Homo sapiens GN=SLC25A10 PE=1 SV=2;Uncharacterized protein OS=Homo sapiens PE=2 SV=1	11.1	3	0.025	LGPLAFYK+VLLGSVSGLAGGFVGTPADLVNVR
797a	sp|Q9P0L0-2|VAPA_HUMAN sp|Q9P0L0|VAPA_HUMAN	1.0000	Isoform of Q9P0L0, Isoform 2 of Vesicle-associated membrane protein-associated protein A OS=Homo sapiens GN=VAPA;Vesicle-associated membrane protein-associated protein A OS=Homo sapiens GN=VAPA PE=1 SV=3	11.2	3	0.027	FKGPFTDVVTTNLK+GPFTDVVTTNLK+HEQILVLDPPTDLK
794a	sp|Q9NZL4-3|HPBP1_HUMAN sp|Q9NZL4|HPBP1_HUMAN	1.0000	Isoform of Q9NZL4, Isoform 3 of Hsp70-binding protein 1 OS=Homo sapiens GN=HSPBP1;Hsp70-binding protein 1 OS=Homo sapiens GN=HSPBP1 PE=1 SV=1	9.1	3	0.022	EQEAGLLQFLR+VLSQPMPPTAGEAEQAADQQER
790a	sp|Q9NX63|MIC19_HUMAN tr|C9JRZ6|C9JRZ6_HUMAN tr|F8WAR4|F8WAR4_HUMAN	1.0000	MICOS complex subunit MIC19 OS=Homo sapiens GN=CHCHD3 PE=1 SV=1;Isoform of Q9NX63, MICOS complex subunit OS=Homo sapiens GN=CHCHD3 PE=1 SV=1;Isoform of Q9NX63, MICOS complex subunit OS=Homo sapiens GN=CHCHD3 PE=1 SV=1	12.3	3	0.027	RVAEELALEQAKK+VAEELALEQAK+VTFEADENENITVVK
784a	sp|Q9NTK5|OLA1_HUMAN tr|J3KQ32|J3KQ32_HUMAN	1.0000	Obg-like ATPase 1 OS=Homo sapiens GN=OLA1 PE=1 SV=2;Isoform of Q9NTK5, Obg-like ATPase 1 OS=Homo sapiens GN=OLA1 PE=1 SV=1	10.6	3	0.027	IPAFLNVVDIAGLVK+KGGDGIKPPPIIGR+NYIVEDGDIIFFK
782a	sp|Q9NRA8-2|4ET_HUMAN	1.0000	Isoform of Q9NRA8, Isoform 2 of Eukaryotic translation initiation factor 4E transporter OS=Homo sapiens GN=EIF4ENIF1	9.1	3	0.023	GNSSSPAPAASITSMLSPSFTPTSVIR+RNLESHLMSPAEIPGQPVPK+SVLHPPGSGSHAAAVSVQTTPQNVPSR
774a	sp|Q9HC07|TM165_HUMAN	1.0000	Transmembrane protein 165 OS=Homo sapiens GN=TMEM165 PE=1 SV=1	13.9	3	0.027	LLNGPGDVETGTSITVPQKK+NKEPPAPAQQLQPQPVAVQGPEPAR
773a	sp|Q9HAV4|XPO5_HUMAN	1.0000	Exportin-5 OS=Homo sapiens GN=XPO5 PE=1 SV=1	3.5	3	0.026	DPLLLAIIPK+IFSFLLNTLQENVNK+VLSDVDAFIAYVGTDQK
771a	sp|Q9H900-2|ZWILC_HUMAN sp|Q9H900|ZWILC_HUMAN	1.0000	Isoform of Q9H900, Isoform 2 of Protein zwilch homolog OS=Homo sapiens GN=ZWILCH;Protein zwilch homolog OS=Homo sapiens GN=ZWILCH PE=1 SV=2	7.5	3	0.025	GFAQYELFK+INLPVTALPPLWVR+TGVTEWLEPLEAK
766a	sp|Q9H3U1-2|UN45A_HUMAN sp|Q9H3U1|UN45A_HUMAN	1.0000	Isoform of Q9H3U1, Isoform 2 of Protein unc-45 homolog A OS=Homo sapiens GN=UNC45A;Protein unc-45 homolog A OS=Homo sapiens GN=UNC45A PE=1 SV=1	3.7	3	0.025	ASQNLVVLAR+DNALTLLIK+LLVLYSGEDDELLQR
763a	sp|Q9H061|T126A_HUMAN	1.0000	Transmembrane protein 126A OS=Homo sapiens GN=TMEM126A PE=1 SV=1	14.9	3	0.025	GNILSYWIR+IAAGLPMAGIPFLTTDLTYR
750a	sp|Q9BU76-3|MMTA2_HUMAN sp|Q9BU76-4|MMTA2_HUMAN sp|Q9BU76|MMTA2_HUMAN	1.0000	Isoform of Q9BU76, Isoform 3 of Multiple myeloma tumor-associated protein 2 OS=Homo sapiens GN=MMTAG2;Isoform of Q9BU76, Isoform 4 of Multiple myeloma tumor-associated protein 2 OS=Homo sapiens GN=MMTAG2;Multiple myeloma tumor-associated protein 2 OS=Homo sapiens GN=MMTAG2 PE=1 SV=1	23.9	3	0.026	EALLAALGYK+ENYLGNSLMAPVGR+LLGLGSASGSVGR
84	sp|P60953|CDC42_HUMAN	1.0000	Cell division control protein 42 homolog OS=Homo sapiens GN=CDC42 PE=1 SV=2	8.9	3	0.021	NVFDEAILAALEPPEPK
735a	sp|Q99653|CHP1_HUMAN tr|F5GX29|F5GX29_HUMAN tr|H0YKE7|H0YKE7_HUMAN tr|H0YNG9|H0YNG9_HUMAN	1.0000	Calcineurin B homologous protein 1 OS=Homo sapiens GN=CHP1 PE=1 SV=3;Isoform of Q99653, Calcineurin B homologous protein 1 OS=Homo sapiens GN=CHP1 PE=1 SV=1;Isoform of Q99653, Calcineurin B homologous protein 1 OS=Homo sapiens GN=CHP1 PE=1 SV=1;Isoform of Q99653, Calcineurin B homologous protein 1 OS=Homo sapiens GN=CHP1 PE=1 SV=1	34.1	3	0.026	FTSLDKGENGTLSR+IINAFFPEGEDQVNFR+IPELAINPLGDR
724a	sp|Q96S59|RANB9_HUMAN	1.0000	Ran-binding protein 9 OS=Homo sapiens GN=RANBP9 PE=1 SV=1	5.8	3	0.021	DKFSYIGLSQNNLR+LYPAVDEQETPLPR+STDQTVLEELASIK
720a	sp|Q96PU5-2|NED4L_HUMAN sp|Q96PU5-4|NED4L_HUMAN sp|Q96PU5-5|NED4L_HUMAN sp|Q96PU5-6|NED4L_HUMAN sp|Q96PU5-7|NED4L_HUMAN sp|Q96PU5-9|NED4L_HUMAN sp|Q96PU5|NED4L_HUMAN	1.0000	Isoform of Q96PU5, Isoform 2 of E3 ubiquitin-protein ligase NEDD4-like OS=Homo sapiens GN=NEDD4L;Isoform of Q96PU5, Isoform 4 of E3 ubiquitin-protein ligase NEDD4-like OS=Homo sapiens GN=NEDD4L;Isoform of Q96PU5, Isoform 5 of E3 ubiquitin-protein ligase NEDD4-like OS=Homo sapiens GN=NEDD4L;Isoform of Q96PU5, Isoform 6 of E3 ubiquitin-protein ligase NEDD4-like OS=Homo sapiens GN=NEDD4L;Isoform of …	5.2	3	0.026	LLDGFFIRPFYK+LQNPAITGPAVPYSR+SLSSPTVTLSAPLEGAK
715a	sp|Q96K12|FACR2_HUMAN	1.0000	Fatty acyl-CoA reductase 2 OS=Homo sapiens GN=FAR2 PE=2 SV=1	6.2	3	0.026	SILITGATGFLGK+TVSMLEYFINR+VFQILDSK
707a	sp|Q96DH6-2|MSI2H_HUMAN sp|Q96DH6|MSI2H_HUMAN tr|B4DHE8|B4DHE8_HUMAN	1.0000	Isoform of Q96DH6, Isoform 2 of RNA-binding protein Musashi homolog 2 OS=Homo sapiens GN=MSI2;RNA-binding protein Musashi homolog 2 OS=Homo sapiens GN=MSI2 PE=1 SV=1;Isoform of Q96DH6, RNA-binding protein Musashi homolog 2 OS=Homo sapiens GN=MSI2 PE=1 SV=1	18.3	3	0.026	GFGFVTFADPASVDK+GFGFVTFENEDVVEK+MFIGGLSWQTSPDSLR
702a	sp|Q96C36|P5CR2_HUMAN tr|A0A087WTV6|A0A087WTV6_HUMAN tr|A0A087WZR9|A0A087WZR9_HUMAN	1.0000	Pyrroline-5-carboxylate reductase 2 OS=Homo sapiens GN=PYCR2 PE=1 SV=1;Isoform of Q96C36, Pyrroline-5-carboxylate reductase 2 OS=Homo sapiens GN=PYCR2 PE=1 SV=1;Isoform of Q96C36, Pyrroline-5-carboxylate reductase OS=Homo sapiens GN=PYCR2 PE=1 SV=1	11.8	3	0.026	LGAQALLGAAK+VKLESPTVSTLTPSSPGK
79	sp|P52429|DGKE_HUMAN tr|I3L112|I3L112_HUMAN	1.0000	Diacylglycerol kinase epsilon OS=Homo sapiens GN=DGKE PE=1 SV=1;Isoform of P52429, Diacylglycerol kinase (Fragment) OS=Homo sapiens GN=DGKE PE=1 SV=1	7.5	3	0.027	AVYLFYGTK+ILLNPVQVFDVTK+QWTPLIILANSR
689a	sp|Q92485-2|ASM3B_HUMAN sp|Q92485|ASM3B_HUMAN tr|F8VWW8|F8VWW8_HUMAN	1.0000	Isoform of Q92485, Isoform 2 of Acid sphingomyelinase-like phosphodiesterase 3b OS=Homo sapiens GN=SMPDL3B;Acid sphingomyelinase-like phosphodiesterase 3b OS=Homo sapiens GN=SMPDL3B PE=2 SV=2;Isoform of Q92485, Acid sphingomyelinase-like phosphodiesterase 3b OS=Homo sapiens GN=SMPDL3B PE=1 SV=1	7.5	3	0.018	LGEAAVLEIVER+TTLPGVVNGANNPAIR
687a	sp|Q8WWM7-2|ATX2L_HUMAN sp|Q8WWM7-3|ATX2L_HUMAN sp|Q8WWM7-4|ATX2L_HUMAN sp|Q8WWM7-5|ATX2L_HUMAN sp|Q8WWM7-6|ATX2L_HUMAN sp|Q8WWM7-8|ATX2L_HUMAN sp|Q8WWM7-9|ATX2L_HUMAN sp|Q8WWM7|ATX2L_HUMAN	1.0000	Isoform of Q8WWM7, Isoform 2 of Ataxin-2-like protein OS=Homo sapiens GN=ATXN2L;Isoform of Q8WWM7, Isoform 3 of Ataxin-2-like protein OS=Homo sapiens GN=ATXN2L;Isoform of Q8WWM7, Isoform 4 of Ataxin-2-like protein OS=Homo sapiens GN=ATXN2L;Isoform of Q8WWM7, Isoform 5 of Ataxin-2-like protein OS=Homo sapiens GN=ATXN2L;Isoform of Q8WWM7, Isoform 6 of Ataxin-2-like protein OS=Homo sapiens GN=ATXN2L…	4.0	3	0.026	GPPQSPVFEGVYNNSR+TLSSPSNRPSGETSVPPPPAVGR
685a	sp|Q8WVM8-2|SCFD1_HUMAN sp|Q8WVM8-3|SCFD1_HUMAN sp|Q8WVM8|SCFD1_HUMAN	1.0000	Isoform of Q8WVM8, Isoform 2 of Sec1 family domain-containing protein 1 OS=Homo sapiens GN=SCFD1;Isoform of Q8WVM8, Isoform 3 of Sec1 family domain-containing protein 1 OS=Homo sapiens GN=SCFD1;Sec1 family domain-containing protein 1 OS=Homo sapiens GN=SCFD1 PE=1 SV=4	9.8	3	0.027	LTSAVSSLPELLEK+SKLEDIANAALAASAVTQVAK+VNLEESSGVENSPAGARPK
683a	sp|Q8NI60-3|ADCK3_HUMAN sp|Q8NI60|ADCK3_HUMAN	1.0000	Isoform of Q8NI60, Isoform 3 of Atypical kinase ADCK3, mitochondrial OS=Homo sapiens GN=ADCK3;Atypical kinase ADCK3, mitochondrial OS=Homo sapiens GN=ADCK3 PE=1 SV=1	4.4	3	0.019	AVLGSSPFLSEANAER+VALLDFGATR
675a	sp|Q8NBM4-2|UBAC2_HUMAN sp|Q8NBM4-3|UBAC2_HUMAN sp|Q8NBM4-4|UBAC2_HUMAN sp|Q8NBM4|UBAC2_HUMAN	1.0000	Isoform of Q8NBM4, Isoform 2 of Ubiquitin-associated domain-containing protein 2 OS=Homo sapiens GN=UBAC2;Isoform of Q8NBM4, Isoform 3 of Ubiquitin-associated domain-containing protein 2 OS=Homo sapiens GN=UBAC2;Isoform of Q8NBM4, Isoform 4 of Ubiquitin-associated domain-containing protein 2 OS=Homo sapiens GN=UBAC2;Ubiquitin-associated domain-containing protein 2 OS=Homo sapiens GN=UBAC2 PE=1 SV…	21.7	3	0.023	ASNNDLNVATNFLLQH+QSEPAAPPLEVSEEQVAR
672a	sp|Q8N1F8|S11IP_HUMAN tr|C9JQV3|C9JQV3_HUMAN	1.0000	Serine/threonine-protein kinase 11-interacting protein OS=Homo sapiens GN=STK11IP PE=1 SV=3;Isoform of Q8N1F8, Serine/threonine-protein kinase 11-interacting protein OS=Homo sapiens GN=STK11IP PE=1 SV=1	3.7	3	0.024	HLDLAYNLLEGHR+LESFWALR+SPRPTGSDLLPGAPILSLR
670a	sp|Q8IZK6-2|MCLN2_HUMAN sp|Q8IZK6|MCLN2_HUMAN	1.0000	Isoform of Q8IZK6, Isoform 2 of Mucolipin-2 OS=Homo sapiens GN=MCOLN2;Mucolipin-2 OS=Homo sapiens GN=MCOLN2 PE=2 SV=2	4.5	3	0.024	DITLGTLGYGENEDNR+FLNFFLEK
654a	sp|Q7Z2W4-2|ZCCHV_HUMAN sp|Q7Z2W4|ZCCHV_HUMAN	1.0000	Isoform of Q7Z2W4, Isoform 2 of Zinc finger CCCH-type antiviral protein 1 OS=Homo sapiens GN=ZC3HAV1;Zinc finger CCCH-type antiviral protein 1 OS=Homo sapiens GN=ZC3HAV1 PE=1 SV=3	8.6	3	0.026	SGTQDIQPGPLFNNNADGVATDITSTR+SSLGSLQTPEAVTTR+VALVNDSLSDVTSTTSSR
653a	sp|Q7L576-2|CYFP1_HUMAN sp|Q7L576|CYFP1_HUMAN	1.0000	Isoform of Q7L576, Isoform 2 of Cytoplasmic FMR1-interacting protein 1 OS=Homo sapiens GN=CYFIP1;Cytoplasmic FMR1-interacting protein 1 OS=Homo sapiens GN=CYFIP1 PE=1 SV=1	4.1	3	0.026	TMLESLIADK+YAPLHLVPLIER+YLTLDGFDAMFR
652a	sp|Q6ZRY4|RBPS2_HUMAN	1.0000	RNA-binding protein with multiple splicing 2 OS=Homo sapiens GN=RBPMS2 PE=1 SV=1	26.8	3	0.031	ELYLLFRPFK+LMATPNPSNVHPALGAHFIAR+QPVGFVIFDSR+TLFVSGLPVDIKPR
650a	sp|Q6YHK3-2|CD109_HUMAN sp|Q6YHK3|CD109_HUMAN	1.0000	Isoform of Q6YHK3, Isoform 2 of CD109 antigen OS=Homo sapiens GN=CD109;CD109 antigen OS=Homo sapiens GN=CD109 PE=1 SV=2	3.6	3	0.026	IEFPILEDSSELQLK+ISVTQPDSIVGIVAVDK+TNIQVTVTGPSSPSPVK
74	sp|P46779-2|RL28_HUMAN sp|P46779-3|RL28_HUMAN sp|P46779-4|RL28_HUMAN sp|P46779-5|RL28_HUMAN sp|P46779|RL28_HUMAN tr|H0YKD8|H0YKD8_HUMAN tr|H0YLP6|H0YLP6_HUMAN tr|H0YMF4|H0YMF4_HUMAN	1.0000	Isoform of P46779, Isoform 2 of 60S ribosomal protein L28 OS=Homo sapiens GN=RPL28;Isoform of P46779, Isoform 3 of 60S ribosomal protein L28 OS=Homo sapiens GN=RPL28;Isoform of P46779, Isoform 4 of 60S ribosomal protein L28 OS=Homo sapiens GN=RPL28;Isoform of P46779, Isoform 5 of 60S ribosomal protein L28 OS=Homo sapiens GN=RPL28;60S ribosomal protein L28 OS=Homo sapiens GN=RPL28 PE=1 SV=3;Isofor…	34.8	3	0.020	NKQTYSTEPNNLK+QTYSTEPNNLK+TVGVEPAADGK
649a	sp|Q6Y7W6-4|PERQ2_HUMAN sp|Q6Y7W6-5|PERQ2_HUMAN sp|Q6Y7W6|PERQ2_HUMAN tr|I1E4Y6|I1E4Y6_HUMAN	1.0000	Isoform of Q6Y7W6, Isoform 3 of PERQ amino acid-rich with GYF domain-containing protein 2 OS=Homo sapiens GN=GIGYF2;Isoform of Q6Y7W6, Isoform 4 of PERQ amino acid-rich with GYF domain-containing protein 2 OS=Homo sapiens GN=GIGYF2;PERQ amino acid-rich with GYF domain-containing protein 2 OS=Homo sapiens GN=GIGYF2 PE=1 SV=1;Isoform of Q6Y7W6, PERQ amino acid-rich with GYF domain-containing protei…	6.8	3	0.028	AALSSQQQQQLALLLQQFQTLK+ALSSGGSITSPPLSPALPK+SLLEIQQEEAR+VGVEASEETPQTSSSSARPGTPSDHQSQEASQFER
648a	sp|Q6UUV7-3|CRTC3_HUMAN sp|Q6UUV7|CRTC3_HUMAN	1.0000	Isoform of Q6UUV7, Isoform 3 of CREB-regulated transcription coactivator 3 OS=Homo sapiens GN=CRTC3;CREB-regulated transcription coactivator 3 OS=Homo sapiens GN=CRTC3 PE=1 SV=2	7.4	3	0.026	AFEQLMTDLTLSR+LTQYHGGSLPNVSQLR+SSASEFQPSFHQADNVR
640a	sp|Q6IAA8|LTOR1_HUMAN tr|F5GX19|F5GX19_HUMAN tr|F5H3Y3|F5H3Y3_HUMAN	1.0000	Ragulator complex protein LAMTOR1 OS=Homo sapiens GN=LAMTOR1 PE=1 SV=2;Isoform of Q6IAA8, Ragulator complex protein LAMTOR1 OS=Homo sapiens GN=LAMTOR1 PE=1 SV=1;Isoform of Q6IAA8, Ragulator complex protein LAMTOR1 OS=Homo sapiens GN=LAMTOR1 PE=1 SV=1	28.9	3	0.024	ALNGAEPNYHSLPSAR+LAVLSSSLTHWK+TDEQALLSSILAK
637a	sp|Q5XG87|PAPD7_HUMAN	1.0000	Non-canonical poly(A) RNA polymerase PAPD7 OS=Homo sapiens GN=PAPD7 PE=1 SV=3	4.7	3	0.027	AAALSGGGGPGAQAPRPGTPWK+WERPPLQLLEQALR
635a	sp|Q5TAQ9|DCAF8_HUMAN tr|G3V3G9|G3V3G9_HUMAN tr|V9GY54|V9GY54_HUMAN	1.0000	DDB1- and CUL4-associated factor 8 OS=Homo sapiens GN=DCAF8 PE=1 SV=1;Uncharacterized protein OS=Homo sapiens PE=4 SV=1;Isoform of Q5TAQ9, DDB1- and CUL4-associated factor 8 OS=Homo sapiens GN=DCAF8 PE=1 SV=1	8.9	3	0.024	VGLYTIYVNPANTHQFAVGGR+VVVWDWVR+WQALPALR
626a	sp|Q3KQU3-2|MA7D1_HUMAN sp|Q3KQU3-4|MA7D1_HUMAN sp|Q3KQU3|MA7D1_HUMAN	1.0000	Isoform of Q3KQU3, Isoform 2 of MAP7 domain-containing protein 1 OS=Homo sapiens GN=MAP7D1;Isoform of Q3KQU3, Isoform 4 of MAP7 domain-containing protein 1 OS=Homo sapiens GN=MAP7D1;MAP7 domain-containing protein 1 OS=Homo sapiens GN=MAP7D1 PE=1 SV=1	5.6	3	0.026	AELGAGAPPAVVAR+SLQLSAWESSIVDR+TPETLLPFAEAEAFLKK
71	sp|P42766|RL35_HUMAN tr|F2Z388|F2Z388_HUMAN	1.0000	60S ribosomal protein L35 OS=Homo sapiens GN=RPL35 PE=1 SV=2;Isoform of P42766, 60S ribosomal protein L35 OS=Homo sapiens GN=RPL35 PE=1 SV=1	29.2	3	0.027	QLDDLKVELSQLR+VLTVINQTQKENLR+VLTVINQTQKENLRK
617a	sp|Q16181-2|SEPT7_HUMAN sp|Q16181|SEPT7_HUMAN tr|E7EPK1|E7EPK1_HUMAN tr|E7ES33|E7ES33_HUMAN	1.0000	Isoform of Q16181, Isoform 2 of Septin-7 OS=Homo sapiens GN=SEPT7;Septin-7 OS=Homo sapiens GN=SEPT7 PE=1 SV=2;Isoform of Q16181, Septin-7 OS=Homo sapiens GN=SEPT7 PE=1 SV=2;Isoform of Q16181, Septin-7 OS=Homo sapiens GN=SEPT7 PE=1 SV=3	4.1	3	0.027	NLEGYVGFANLPNQVYR+VNIIPIIAK
608c	sp|P54760|EPHB4_HUMAN tr|Q96L35|Q96L35_HUMAN	1.0000	Ephrin type-B receptor 4 OS=Homo sapiens GN=EPHB4 PE=1 SV=2;Isoform of P54760, EPH receptor B4, isoform CRA_b OS=Homo sapiens GN=EPHB4 PE=1 SV=1	4.5	3	0.020	FLEENSSDPTYTSSLGGK+VSDFGLSR+VYIDPFTYEDPNEAVR
608b	sp|P54756-2|EPHA5_HUMAN sp|P54756|EPHA5_HUMAN tr|B7ZKJ3|B7ZKJ3_HUMAN tr|B7ZKW7|B7ZKW7_HUMAN tr|F8VP57|F8VP57_HUMAN tr|F8W9W0|F8W9W0_HUMAN	1.0000	Isoform of P54756, Isoform 2 of Ephrin type-A receptor 5 OS=Homo sapiens GN=EPHA5;Ephrin type-A receptor 5 OS=Homo sapiens GN=EPHA5 PE=1 SV=3;Isoform of P54756, EPH receptor A5 OS=Homo sapiens GN=EPHA5 PE=1 SV=1;Isoform of P54756, EPHA5 protein OS=Homo sapiens GN=EPHA5 PE=1 SV=1;Isoform of P54756, Ephrin type-A receptor 5 OS=Homo sapiens GN=EPHA5 PE=1 SV=1;Isoform of P54756, Ephrin type-A recepto…	3.9	3	0.020	IDTIAADESFTELDLGDR+TVMGDLGWIAFPK+VSDFGLSR
592a	sp|Q14244-3|MAP7_HUMAN sp|Q14244-6|MAP7_HUMAN sp|Q14244-7|MAP7_HUMAN sp|Q14244|MAP7_HUMAN tr|A0A087WZ40|A0A087WZ40_HUMAN	1.0000	Isoform of Q14244, Isoform 3 of Ensconsin OS=Homo sapiens GN=MAP7;Isoform of Q14244, Isoform 6 of Ensconsin OS=Homo sapiens GN=MAP7;Isoform of Q14244, Isoform 7 of Ensconsin OS=Homo sapiens GN=MAP7;Ensconsin OS=Homo sapiens GN=MAP7 PE=1 SV=1;Isoform of Q14244, Ensconsin OS=Homo sapiens GN=MAP7 PE=1 SV=1	8.5	3	0.027	ERENVLFLTSGTR+LSSSSATLLNSPDR+NASSRPASAISGQNNNHSGNKPDPPPVLR
588a	sp|Q14008-2|CKAP5_HUMAN sp|Q14008-3|CKAP5_HUMAN sp|Q14008|CKAP5_HUMAN	1.0000	Isoform of Q14008, Isoform 2 of Cytoskeleton-associated protein 5 OS=Homo sapiens GN=CKAP5;Isoform of Q14008, Isoform 3 of Cytoskeleton-associated protein 5 OS=Homo sapiens GN=CKAP5;Cytoskeleton-associated protein 5 OS=Homo sapiens GN=CKAP5 PE=1 SV=3	2.6	3	0.024	DAAFEALGTALK+GLEAALVYVENAHVAGK+IILLKPIIK+TEISDKITSELVSK
587a	sp|Q13838-2|DX39B_HUMAN sp|Q13838|DX39B_HUMAN	1.0000	Isoform of Q13838, Isoform 2 of Spliceosome RNA helicase DDX39B OS=Homo sapiens GN=DDX39B;Spliceosome RNA helicase DDX39B OS=Homo sapiens GN=DDX39B PE=1 SV=1	8.2	3	0.023	DFLLKPELLR+GLAITFVSDENDAK+VAVFFGGLSIK
66	sp|P30520|PURA2_HUMAN	1.0000	Adenylosuccinate synthetase isozyme 2 OS=Homo sapiens GN=ADSS PE=1 SV=3	7.7	3	0.027	ELPVNAQNYVR+FIEDELQIPVK+TLPGWNTDISNAR
562a	sp|Q07020-2|RL18_HUMAN sp|Q07020|RL18_HUMAN tr|G3V203|G3V203_HUMAN tr|H0YHA7|H0YHA7_HUMAN tr|J3QQ67|J3QQ67_HUMAN	1.0000	Isoform of Q07020, Isoform 2 of 60S ribosomal protein L18 OS=Homo sapiens GN=RPL18;60S ribosomal protein L18 OS=Homo sapiens GN=RPL18 PE=1 SV=2;Isoform of Q07020, 60S ribosomal protein L18 OS=Homo sapiens GN=RPL18 PE=1 SV=1;Isoform of Q07020, 60S ribosomal protein L18 (Fragment) OS=Homo sapiens GN=RPL18 PE=1 SV=1;Isoform of Q07020, 60S ribosomal protein L18 (Fragment) OS=Homo sapiens GN=RPL18 PE=…	23.3	3	0.026	ILTFDQLALDSPK+TAVVVGTITDDVR+TNSTFNQVVLK
554a	sp|Q02487-2|DSC2_HUMAN sp|Q02487|DSC2_HUMAN	1.0000	Isoform of Q02487, Isoform 2B of Desmocollin-2 OS=Homo sapiens GN=DSC2;Desmocollin-2 OS=Homo sapiens GN=DSC2 PE=1 SV=1	7.1	3	0.022	LSYQNDPPFGSYVVPITVR+VYSANGFTTQTVGASAQGVCGTVGSGIK+YTYSEWHSFTQPR
543a	sp|P78357|CNTP1_HUMAN	1.0000	Contactin-associated protein 1 OS=Homo sapiens GN=CNTNAP1 PE=1 SV=1	2.2	3	0.027	SLGASSYYSLLTAPR+VSYPLLIR+YNLQSALR
542a	sp|P78347-2|GTF2I_HUMAN sp|P78347-3|GTF2I_HUMAN sp|P78347-4|GTF2I_HUMAN sp|P78347|GTF2I_HUMAN	1.0000	Isoform of P78347, Isoform 2 of General transcription factor II-I OS=Homo sapiens GN=GTF2I;Isoform of P78347, Isoform 3 of General transcription factor II-I OS=Homo sapiens GN=GTF2I;Isoform of P78347, Isoform 4 of General transcription factor II-I OS=Homo sapiens GN=GTF2I;General transcription factor II-I OS=Homo sapiens GN=GTF2I PE=1 SV=2	4.3	3	0.025	AGISFIIK+DQSAVVVQGLPEGVAFK+RPELLTHSTTEVTQPR
541a	sp|P78344|IF4G2_HUMAN tr|D3DQV9|D3DQV9_HUMAN	1.0000	Eukaryotic translation initiation factor 4 gamma 2 OS=Homo sapiens GN=EIF4G2 PE=1 SV=1;Isoform of P78344, Eukaryotic translation initiation factor 4 gamma 2 (Fragment) OS=Homo sapiens GN=EIF4G2 PE=1 SV=1	6.4	3	0.019	GLSFLFPLLK+MLGNIKFIGELGKLDLIHESILHK+SQGLSQLYHNQSQGLLSQLQGQSK
522a	sp|P62333|PRS10_HUMAN tr|A0A087X2I1|A0A087X2I1_HUMAN tr|H0YJC0|H0YJC0_HUMAN	1.0000	26S protease regulatory subunit 10B OS=Homo sapiens GN=PSMC6 PE=1 SV=1;Isoform of P62333, 26S protease regulatory subunit 10B OS=Homo sapiens GN=PSMC6 PE=1 SV=1;Isoform of P62333, 26S protease regulatory subunit 10B (Fragment) OS=Homo sapiens GN=PSMC6 PE=1 SV=1	21.0	3	0.025	ALQSVGQIVGEVLK+EVDPLVYNMSHEDPGNVSYSEIGGLSEQIR+LSDGFNGADLR
515a	sp|P62249|RS16_HUMAN tr|A0A087WZ27|A0A087WZ27_HUMAN tr|M0R210|M0R210_HUMAN	1.0000	40S ribosomal protein S16 OS=Homo sapiens GN=RPS16 PE=1 SV=2;Isoform of Q03938, Zinc finger protein 90 OS=Homo sapiens GN=ZNF90 PE=4 SV=2;Isoform of P62249, 40S ribosomal protein S16 OS=Homo sapiens GN=RPS16 PE=1 SV=1	24.8	3	0.027	EIKDILIQYDR+GPLQSVQVFGR+LLEPVLLLGK
514a	sp|P62244|RS15A_HUMAN tr|H3BN98|H3BN98_HUMAN tr|I3L246|I3L246_HUMAN tr|I3L3P7|I3L3P7_HUMAN	1.0000	40S ribosomal protein S15a OS=Homo sapiens GN=RPS15A PE=1 SV=2;Uncharacterized protein (Fragment) OS=Homo sapiens PE=4 SV=2;Isoform of P62244, 40S ribosomal protein S15a OS=Homo sapiens GN=RPS15A PE=1 SV=1;Isoform of P62244, 40S ribosomal protein S15a OS=Homo sapiens GN=RPS15A PE=1 SV=1	23.0	3	0.026	HGYIGEFEIIDDHR+MNVLADALK
503a	sp|P61313|RL15_HUMAN tr|E7ENU7|E7ENU7_HUMAN tr|E7EQV9|E7EQV9_HUMAN	1.0000	60S ribosomal protein L15 OS=Homo sapiens GN=RPL15 PE=1 SV=2;Isoform of P61313, Ribosomal protein L15 (Fragment) OS=Homo sapiens GN=RPL15 PE=1 SV=1;Isoform of P61313, Ribosomal protein L15 (Fragment) OS=Homo sapiens GN=RPL15 PE=1 SV=1	19.0	3	0.026	FFEVILIDPFHK+VLNSYWVGEDSTYK+YIQELWR
500a	sp|P60900|PSA6_HUMAN tr|G3V295|G3V295_HUMAN tr|G3V3I1|G3V3I1_HUMAN tr|G3V3U4|G3V3U4_HUMAN tr|G3V5Z7|G3V5Z7_HUMAN	1.0000	Proteasome subunit alpha type-6 OS=Homo sapiens GN=PSMA6 PE=1 SV=1;Isoform of P60900, Proteasome subunit alpha type OS=Homo sapiens GN=PSMA6 PE=1 SV=1;Isoform of P60900, Proteasome subunit alpha type OS=Homo sapiens GN=PSMA6 PE=1 SV=1;Isoform of P60900, Proteasome subunit alpha type OS=Homo sapiens GN=PSMA6 PE=1 SV=1;Isoform of P60900, Proteasome subunit alpha type OS=Homo sapiens GN=PSMA6 PE=1 S…	31.8	3	0.025	AINQGGLTSVAVR+LLDSSTVTHLFK+LYQVEYAFK
496a	sp|P60228|EIF3E_HUMAN	1.0000	Eukaryotic translation initiation factor 3 subunit E OS=Homo sapiens GN=EIF3E PE=1 SV=1	8.5	3	0.027	LGHVVMGNNAVSPYQQVIEK+QLQAETEPIVK+WIVNLIR
489a	sp|P55884-2|EIF3B_HUMAN sp|P55884|EIF3B_HUMAN	1.0000	Isoform of P55884, Isoform 2 of Eukaryotic translation initiation factor 3 subunit B OS=Homo sapiens GN=EIF3B;Eukaryotic translation initiation factor 3 subunit B OS=Homo sapiens GN=EIF3B PE=1 SV=3	5.9	3	0.027	GTQGVVTNFEIFR+GYIFLEYASPAHAVDAVK+TSIFWNDVKDPVSIEER
480a	sp|P53618|COPB_HUMAN	1.0000	Coatomer subunit beta OS=Homo sapiens GN=COPB1 PE=1 SV=3	8.2	3	0.025	EDQFQLSLLAAMGNTQRKEAADPLASK+LVTEMGTYATQSALSSSRPTK+NVTVQPDDPISFMQLTAK+TLQLALDLVSSR
473a	sp|P51665|PSMD7_HUMAN	1.0000	26S proteasome non-ATPase regulatory subunit 7 OS=Homo sapiens GN=PSMD7 PE=1 SV=2	14.5	3	0.027	DLGLPTEAYISVEEVHDDGTPTSK+SVVALHNLINNK+VVGVLLGSWQK
472a	sp|P51659-2|DHB4_HUMAN sp|P51659-3|DHB4_HUMAN sp|P51659|DHB4_HUMAN tr|E7EPL9|E7EPL9_HUMAN tr|E7ET17|E7ET17_HUMAN tr|E7EWE5|E7EWE5_HUMAN tr|G5E9S2|G5E9S2_HUMAN	1.0000	Isoform of P51659, Isoform 2 of Peroxisomal multifunctional enzyme type 2 OS=Homo sapiens GN=HSD17B4;Isoform of P51659, Isoform 3 of Peroxisomal multifunctional enzyme type 2 OS=Homo sapiens GN=HSD17B4;Peroxisomal multifunctional enzyme type 2 OS=Homo sapiens GN=HSD17B4 PE=1 SV=3;Isoform of P51659, Peroxisomal multifunctional enzyme type 2 OS=Homo sapiens GN=HSD17B4 PE=1 SV=1;Isoform of P51659, P…	9.1	3	0.026	ATSTATSGFAGAIGQK+VAVAIPNRPPDAVLTDTTSLNQAALYR
54	sp|P23284|PPIB_HUMAN	1.0000	Peptidyl-prolyl cis-trans isomerase B OS=Homo sapiens GN=PPIB PE=1 SV=2	15.7	3	0.027	DTNGSQFFITTVK+TVDNFVALATGEK+VIFGLFGK
466a	sp|P51148-2|RAB5C_HUMAN sp|P51148|RAB5C_HUMAN	1.0000	Isoform of P51148, Isoform 2 of Ras-related protein Rab-5C OS=Homo sapiens GN=RAB5C;Ras-related protein Rab-5C OS=Homo sapiens GN=RAB5C PE=1 SV=2	20.8	3	0.027	GAQAAIVVYDITNTDTFAR+GVDLQENNPASR+QASPNIVIALAGNK
465a	sp|P51116|FXR2_HUMAN	1.0000	Fragile X mental retardation syndrome-related protein 2 OS=Homo sapiens GN=FXR2 PE=1 SV=2	5.8	3	0.021	AGYSTDESSSSSLHATR+LQIDEQLR+SYLEFSEDSVQVPR
454a	sp|P49721|PSB2_HUMAN	1.0000	Proteasome subunit beta type-2 OS=Homo sapiens GN=PSMB2 PE=1 SV=1	21.4	3	0.025	FILNLPTFSVR+IIDKNGIHDLDNISFPK+NGYELSPTAAANFTR
453a	sp|P49419-2|AL7A1_HUMAN sp|P49419|AL7A1_HUMAN	1.0000	Isoform of P49419, Isoform 2 of Alpha-aminoadipic semialdehyde dehydrogenase OS=Homo sapiens GN=ALDH7A1;Alpha-aminoadipic semialdehyde dehydrogenase OS=Homo sapiens GN=ALDH7A1 PE=1 SV=5	7.6	3	0.021	IWADIPAPK+QASVADYEETVKK+VGNPWDPNVLYGPLHTK
439a	sp|P46459-2|NSF_HUMAN sp|P46459|NSF_HUMAN tr|I3L0N3|I3L0N3_HUMAN	1.0000	Isoform of P46459, Isoform 2 of Vesicle-fusing ATPase OS=Homo sapiens GN=NSF;Vesicle-fusing ATPase OS=Homo sapiens GN=NSF PE=1 SV=3;Isoform of P46459, Vesicle-fusing ATPase OS=Homo sapiens GN=NSF PE=1 SV=1	5.0	3	0.022	LFGLLVK+NFSGAELEGLVR+VLDDGELLVQQTK
50	sp|P18754-2|RCC1_HUMAN sp|P18754|RCC1_HUMAN tr|C9J3R0|C9J3R0_HUMAN tr|C9JMJ4|C9JMJ4_HUMAN tr|C9JQZ4|C9JQZ4_HUMAN tr|C9JRH2|C9JRH2_HUMAN tr|C9JW69|C9JW69_HUMAN	1.0000	Isoform of P18754, Isoform 2 of Regulator of chromosome condensation OS=Homo sapiens GN=RCC1;Regulator of chromosome condensation OS=Homo sapiens GN=RCC1 PE=1 SV=1;Isoform of P18754, Regulator of chromosome condensation (Fragment) OS=Homo sapiens GN=RCC1 PE=1 SV=7;Isoform of P18754, Regulator of chromosome condensation (Fragment) OS=Homo sapiens GN=RCC1 PE=1 SV=1;Isoform of P18754, Regulator of c…	12.9	3	0.023	VFLWGSFR+VPELFANR+VVQVSAGDSHTAALTDDGR
428a	sp|P41252|SYIC_HUMAN tr|J3KR24|J3KR24_HUMAN	1.0000	Isoleucine--tRNA ligase, cytoplasmic OS=Homo sapiens GN=IARS PE=1 SV=2;Isoform of P41252, Isoleucine--tRNA ligase, cytoplasmic OS=Homo sapiens GN=IARS PE=1 SV=1	3.0	3	0.023	LESDYEILER+QLSSEELEQFQK+TVYVSVLPTTADF
423a	sp|P40616-2|ARL1_HUMAN sp|P40616|ARL1_HUMAN tr|F8VYN9|F8VYN9_HUMAN	1.0000	Isoform of P40616, Isoform 2 of ADP-ribosylation factor-like protein 1 OS=Homo sapiens GN=ARL1;ADP-ribosylation factor-like protein 1 OS=Homo sapiens GN=ARL1 PE=1 SV=1;Isoform of P40616, ADP-ribosylation factor-like protein 1 OS=Homo sapiens GN=ARL1 PE=1 SV=1	15.2	3	0.026	ILILGLDGAGK+SELVAMLEEEELRK
404a	sp|P35222|CTNB1_HUMAN tr|B4DGU4|B4DGU4_HUMAN	1.0000	Catenin beta-1 OS=Homo sapiens GN=CTNNB1 PE=1 SV=1;Isoform of P35222, Catenin beta-1 OS=Homo sapiens GN=CTNNB1 PE=1 SV=1	4.1	3	0.019	HAVVNLINYQDDAELATR+LLWTTSR+LVQLLVR
399a	sp|P33991|MCM4_HUMAN	1.0000	DNA replication licensing factor MCM4 OS=Homo sapiens GN=MCM4 PE=1 SV=5	4.5	3	0.027	ALADDDFLTVTGK+GILLQLFGGTR+LSNKVEAIDVEEAKR
46	sp|P13667|PDIA4_HUMAN	1.0000	Protein disulfide-isomerase A4 OS=Homo sapiens GN=PDIA4 PE=1 SV=2	4.8	3	0.023	FDVSGYPTIK+TFDSIVMDPK+VDATAETDLAK
386a	sp|P28340|DPOD1_HUMAN tr|M0QZR8|M0QZR8_HUMAN tr|M0R2B7|M0R2B7_HUMAN	1.0000	DNA polymerase delta catalytic subunit OS=Homo sapiens GN=POLD1 PE=1 SV=2;Isoform of P28340, DNA polymerase OS=Homo sapiens GN=POLD1 PE=1 SV=1;Isoform of P28340, DNA polymerase OS=Homo sapiens GN=POLD1 PE=1 SV=1	3.6	3	0.026	IDISQLVITK+SEGGEDYTGATVIEPLK+VQTFPFLGR
384a	sp|P28066|PSA5_HUMAN	1.0000	Proteasome subunit alpha type-5 OS=Homo sapiens GN=PSMA5 PE=1 SV=3	15.8	3	0.022	AIGSASEGAQSSLQEVYHK+LFQVEYAIEAIK+SSLIILK
44	sp|P13010|XRCC5_HUMAN	1.0000	X-ray repair cross-complementing protein 5 OS=Homo sapiens GN=XRCC5 PE=1 SV=3	5.6	3	0.026	KKDQVTAQEIFQDNHEDGPTAK+LTIGSNLSIR+TLFPLIEAK
376a	sp|P26639-2|SYTC_HUMAN sp|P26639|SYTC_HUMAN	1.0000	Isoform of P26639, Isoform 2 of Threonine--tRNA ligase, cytoplasmic OS=Homo sapiens GN=TARS;Threonine--tRNA ligase, cytoplasmic OS=Homo sapiens GN=TARS PE=1 SV=3	3.9	3	0.026	LEMYNILK+NELSGALTGLTR+WPFWLSPR
365a	sp|P24534|EF1B_HUMAN	1.0000	Elongation factor 1-beta OS=Homo sapiens GN=EEF1B2 PE=1 SV=3	18.7	3	0.023	LVPVGYGIK+SPAGLQVLNDYLADK+SSILLDVKPWDDETDMAK
42	sp|P12004|PCNA_HUMAN	1.0000	Proliferating cell nuclear antigen OS=Homo sapiens GN=PCNA PE=1 SV=1	10.0	3	0.025	AEDNADTLALVFEAPNQEK+YLNFFTK
347a	sp|P20020-2|AT2B1_HUMAN sp|P20020-3|AT2B1_HUMAN sp|P20020-4|AT2B1_HUMAN sp|P20020-5|AT2B1_HUMAN sp|P20020-6|AT2B1_HUMAN sp|P20020|AT2B1_HUMAN sp|P23634-2|AT2B4_HUMAN sp|P23634-3|AT2B4_HUMAN sp|P23634-4|AT2B4_HUMAN sp|P23634-5|AT2B4_HUMAN sp|P23634-6|AT2B4_HUMAN sp|P23634-7|AT2B4_HUMAN sp|P23634-8|AT2B4_HUMAN sp|P23634|AT2B4_HUMAN sp|Q16720-2|AT2B3_HUMAN sp|Q16720-3|AT2B3_HUMAN sp|Q16720-4|AT2B3_H…	1.0000	Isoform of P20020, Isoform A of Plasma membrane calcium-transporting ATPase 1 OS=Homo sapiens GN=ATP2B1;Isoform of P20020, Isoform B of Plasma membrane calcium-transporting ATPase 1 OS=Homo sapiens GN=ATP2B1;Isoform of P20020, Isoform C of Plasma membrane calcium-transporting ATPase 1 OS=Homo sapiens GN=ATP2B1;Isoform of P20020, Isoform E of Plasma membrane calcium-transporting ATPase 1 OS=Homo s…	3.0	3	0.026	EASDIILTDDNFTSIVK+QVVAVTGDGTNDGPALK+QVVAVTGDGTNDGPALKK
341a	sp|P18206-2|VINC_HUMAN sp|P18206|VINC_HUMAN	1.0000	Isoform of P18206, Isoform 1 of Vinculin OS=Homo sapiens GN=VCL;Vinculin OS=Homo sapiens GN=VCL PE=1 SV=4	4.3	3	0.020	AVAGNISDPGLQK+ELLPVLISAMK+LLAVAATAPPDAPNREEVFDER
338a	sp|P17980|PRS6A_HUMAN tr|E9PKD5|E9PKD5_HUMAN tr|E9PM69|E9PM69_HUMAN tr|R4GNH3|R4GNH3_HUMAN	1.0000	26S protease regulatory subunit 6A OS=Homo sapiens GN=PSMC3 PE=1 SV=3;Isoform of P17980, 26S protease regulatory subunit 6A (Fragment) OS=Homo sapiens GN=PSMC3 PE=1 SV=2;Isoform of P17980, 26S protease regulatory subunit 6A OS=Homo sapiens GN=PSMC3 PE=1 SV=1;Isoform of P17980, 26S protease regulatory subunit 6A OS=Homo sapiens GN=PSMC3 PE=1 SV=1	10.6	3	0.026	LAGPQLVQMFIGDGAK+VIAATNRVDILDPALLR
333a	sp|P15927-2|RFA2_HUMAN sp|P15927-3|RFA2_HUMAN sp|P15927|RFA2_HUMAN	1.0000	Isoform of P15927, Isoform 2 of Replication protein A 32 kDa subunit OS=Homo sapiens GN=RPA2;Isoform of P15927, Isoform 3 of Replication protein A 32 kDa subunit OS=Homo sapiens GN=RPA2;Replication protein A 32 kDa subunit OS=Homo sapiens GN=RPA2 PE=1 SV=1	19.3	3	0.025	APTNIVYK+QAVDFLSNEGHIYSTVDDDHFK+QWVDTDDTSSENTVVPPETYVK
324a	sp|P14314-2|GLU2B_HUMAN sp|P14314|GLU2B_HUMAN tr|K7ELL7|K7ELL7_HUMAN	1.0000	Isoform of P14314, Isoform 2 of Glucosidase 2 subunit beta OS=Homo sapiens GN=PRKCSH;Glucosidase 2 subunit beta OS=Homo sapiens GN=PRKCSH PE=1 SV=2;Isoform of P14314, Glucosidase 2 subunit beta OS=Homo sapiens GN=PRKCSH PE=1 SV=1	6.5	3	0.026	AQQEQELAADAFK+ESLQQMAEVTR+SLEDQVEMLR
320a	sp|P13473-2|LAMP2_HUMAN sp|P13473-3|LAMP2_HUMAN sp|P13473|LAMP2_HUMAN	1.0000	Isoform of P13473, Isoform LAMP-2B of Lysosome-associated membrane glycoprotein 2 OS=Homo sapiens GN=LAMP2;Isoform of P13473, Isoform LAMP-2C of Lysosome-associated membrane glycoprotein 2 OS=Homo sapiens GN=LAMP2;Lysosome-associated membrane glycoprotein 2 OS=Homo sapiens GN=LAMP2 PE=1 SV=2	9.5	3	0.020	IPLNDLFR+TSTVAPTIHTTVPSPTTTPTPK+YLDFVFAVK
315a	sp|P11717|MPRI_HUMAN	1.0000	Cation-independent mannose-6-phosphate receptor OS=Homo sapiens GN=IGF2R PE=1 SV=3	0.9	3	0.027	FLHQDIDSGQGIR+SFSLGDIYFK
303a	sp|P09651-2|ROA1_HUMAN sp|P09651-3|ROA1_HUMAN sp|P09651|ROA1_HUMAN tr|F8W6I7|F8W6I7_HUMAN	1.0000	Isoform of P09651, Isoform A1-A of Heterogeneous nuclear ribonucleoprotein A1 OS=Homo sapiens GN=HNRNPA1;Isoform of P09651, Isoform 2 of Heterogeneous nuclear ribonucleoprotein A1 OS=Homo sapiens GN=HNRNPA1;Heterogeneous nuclear ribonucleoprotein A1 OS=Homo sapiens GN=HNRNPA1 PE=1 SV=5;Isoform of P09651, Heterogeneous nuclear ribonucleoprotein A1 OS=Homo sapiens GN=HNRNPA1 PE=1 SV=2	17.6	3	0.023	GFAFVTFDDHDSVDK+LFIGGLSFETTDESLR+SSGPYGGGGQYFAKPR
300a	sp|P09429|HMGB1_HUMAN tr|Q5T7C4|Q5T7C4_HUMAN	1.0000	High mobility group protein B1 OS=Homo sapiens GN=HMGB1 PE=1 SV=3;Isoform of P09429, High mobility group protein B1 OS=Homo sapiens GN=HMGB1 PE=1 SV=1	30.4	3	0.027	IKGEHPGLSIGDVAK+KHPDASVNFSEFSK+KLGEMWNNTAADDKQPYEK
299a	sp|P09211|GSTP1_HUMAN	1.0000	Glutathione S-transferase P OS=Homo sapiens GN=GSTP1 PE=1 SV=2	26.2	3	0.025	ALPGQLKPFETLLSQNQGGK+DQQEAALVDMVNDGVEDLR+FQDGDLTLYQSNTILR
295a	sp|P08243-2|ASNS_HUMAN sp|P08243-3|ASNS_HUMAN sp|P08243|ASNS_HUMAN	1.0000	Isoform of P08243, Isoform 2 of Asparagine synthetase [glutamine-hydrolyzing] OS=Homo sapiens GN=ASNS;Isoform of P08243, Isoform 3 of Asparagine synthetase [glutamine-hydrolyzing] OS=Homo sapiens GN=ASNS;Asparagine synthetase [glutamine-hydrolyzing] OS=Homo sapiens GN=ASNS PE=1 SV=4	9.4	3	0.026	EAFSDGITSVK+EAQVQYPLQTFAIGMEDSPDLLAAR+ELYLFDVLR
32	sp|P05386|RLA1_HUMAN	1.0000	60S acidic ribosomal protein P1 OS=Homo sapiens GN=RPLP1 PE=1 SV=1	14.0	3	0.027	AAGVNVEPFWPGLFAK
31	sp|P04049-2|RAF1_HUMAN sp|P04049|RAF1_HUMAN tr|H7C155|H7C155_HUMAN	1.0000	Isoform of P04049, Isoform 2 of RAF proto-oncogene serine/threonine-protein kinase OS=Homo sapiens GN=RAF1;RAF proto-oncogene serine/threonine-protein kinase OS=Homo sapiens GN=RAF1 PE=1 SV=1;Isoform of P04049, RAF proto-oncogene serine/threonine-protein kinase (Fragment) OS=Homo sapiens GN=RAF1 PE=1 SV=1	12.0	3	0.025	SHSESASPSALSSSPNNLSPTGWSQPK+VVDPTPEQFQAFR+YSTPHAFTFNTSSPSSEGSLSQR
258a	sp|P00533|EGFR_HUMAN	1.0000	Epidermal growth factor receptor OS=Homo sapiens GN=EGFR PE=1 SV=2	2.7	3	0.025	IPLENLQIIR+NLQEILHGAVR+VLGSGAFGTVYK
256a	sp|P00491|PNPH_HUMAN	1.0000	Purine nucleoside phosphorylase OS=Homo sapiens GN=PNP PE=1 SV=2	10.0	3	0.024	FEVGDIMLIR+LVFGFLNGR+VFGFSLITNK
239a	sp|O75874|IDHC_HUMAN	1.0000	Isocitrate dehydrogenase [NADP] cytoplasmic OS=Homo sapiens GN=IDH1 PE=1 SV=2	7.2	3	0.024	GQETSTNPIASIFAWTR+LVSGWVKPIIIGR
25	sp|O75600-2|KBL_HUMAN sp|O75600|KBL_HUMAN	1.0000	Isoform of O75600, Isoform 2 of 2-amino-3-ketobutyrate coenzyme A ligase, mitochondrial OS=Homo sapiens GN=GCAT;2-amino-3-ketobutyrate coenzyme A ligase, mitochondrial OS=Homo sapiens GN=GCAT PE=1 SV=1	5.0	3	0.021	ALGGASGGYTTGPGPLVSLLR
233a	sp|O75396|SC22B_HUMAN	1.0000	Vesicle-trafficking protein SEC22b OS=Homo sapiens GN=SEC22B PE=1 SV=4	14.4	3	0.025	IMVANIEEVLQR+VADGLPLAASMQEDEQSGR
24	sp|O75581|LRP6_HUMAN tr|F5H7J9|F5H7J9_HUMAN tr|H0YGW5|H0YGW5_HUMAN	1.0000	Low-density lipoprotein receptor-related protein 6 OS=Homo sapiens GN=LRP6 PE=1 SV=2;Isoform of O75581, Low-density lipoprotein receptor-related protein 6 OS=Homo sapiens GN=LRP6 PE=1 SV=1;Isoform of O75581, Low-density lipoprotein receptor-related protein 6 (Fragment) OS=Homo sapiens GN=LRP6 PE=1 SV=1	3.4	3	0.027	DGATELLLLAR+EVLFFSGLSKPIALALDSR+GYTSDLNYDSEPVPPPPTPR
222a	sp|O60313-2|OPA1_HUMAN sp|O60313|OPA1_HUMAN	1.0000	Isoform of O60313, Isoform 2 of Dynamin-like 120 kDa protein, mitochondrial OS=Homo sapiens GN=OPA1;Dynamin-like 120 kDa protein, mitochondrial OS=Homo sapiens GN=OPA1 PE=1 SV=3	4.2	3	0.025	ALGYFAVVTGK+AVEVAWETLQEEFSR+DFFTSGSPEETAFR
215a	sp|O43390-2|HNRPR_HUMAN sp|O43390-3|HNRPR_HUMAN sp|O43390-4|HNRPR_HUMAN sp|O43390|HNRPR_HUMAN tr|B4DT28|B4DT28_HUMAN	1.0000	Isoform of O43390, Isoform 2 of Heterogeneous nuclear ribonucleoprotein R OS=Homo sapiens GN=HNRNPR;Isoform of O43390, Isoform 3 of Heterogeneous nuclear ribonucleoprotein R OS=Homo sapiens GN=HNRNPR;Isoform of O43390, Isoform 4 of Heterogeneous nuclear ribonucleoprotein R OS=Homo sapiens GN=HNRNPR;Heterogeneous nuclear ribonucleoprotein R OS=Homo sapiens GN=HNRNPR PE=1 SV=1;Isoform of O43390, He…	4.3	3	0.026	AGPIWDLR+NLATTVTEEILEK
214a	sp|O43251-6|RFOX2_HUMAN sp|O43251-8|RFOX2_HUMAN	1.0000	Isoform of O43251, Isoform 6 of RNA binding protein fox-1 homolog 2 OS=Homo sapiens GN=RBFOX2;Isoform of O43251, Isoform 8 of RNA binding protein fox-1 homolog 2 OS=Homo sapiens GN=RBFOX2	14.0	3	0.026	ESELELPVPGAGGDGADPGLSK+GFGFVTFENSADADR+YAQPATATAATAAAAAAAAYSDGYGR
207a	sp|O15067|PUR4_HUMAN	1.0000	Phosphoribosylformylglycinamidine synthase OS=Homo sapiens GN=PFAS PE=1 SV=4	4.3	3	0.024	EAPEPGMEVVK+ESWLLPGSNDLLLEVGPR+IGVGGGAASSVQVQGDNTSDLDFGAVQR
202a	sp|O14737-2|PDCD5_HUMAN sp|O14737|PDCD5_HUMAN tr|K7EQA1|K7EQA1_HUMAN	1.0000	Isoform of O14737, Isoform 2 of Programmed cell death protein 5 OS=Homo sapiens GN=PDCD5;Programmed cell death protein 5 OS=Homo sapiens GN=PDCD5 PE=1 SV=3;Isoform of O14737, Programmed cell death protein 5 OS=Homo sapiens GN=PDCD5 PE=1 SV=1	40.2	3	0.027	AVENYLIQMAR+LSNLALVKPEK+NSILAQVLDQSAR
194a	sp|O00217|NDUS8_HUMAN tr|E9PKH6|E9PKH6_HUMAN tr|E9PN51|E9PN51_HUMAN tr|E9PPW7|E9PPW7_HUMAN tr|F8W9K7|F8W9K7_HUMAN	1.0000	NADH dehydrogenase [ubiquinone] iron-sulfur protein 8, mitochondrial OS=Homo sapiens GN=NDUFS8 PE=1 SV=1;Isoform of O00217, NADH dehydrogenase [ubiquinone] iron-sulfur protein 8, mitochondrial (Fragment) OS=Homo sapiens GN=NDUFS8 PE=1 SV=1;Isoform of O00217, NADH dehydrogenase [ubiquinone] iron-sulfur protein 8, mitochondrial (Fragment) OS=Homo sapiens GN=NDUFS8 PE=1 SV=1;Isoform of O00217, NADH …	28.2	3	0.027	EPATINYPFEK+GLGMTLSYLFR+TLLWTELFR
20	sp|O60725|ICMT_HUMAN	1.0000	Protein-S-isoprenylcysteine O-methyltransferase OS=Homo sapiens GN=ICMT PE=1 SV=1	9.5	3	0.018	AAMFTAGSNFNHVVQNEK+VPTGLPFIK
188a	sp|B7ZAQ6-2|GPHRA_HUMAN sp|B7ZAQ6-3|GPHRA_HUMAN sp|B7ZAQ6|GPHRA_HUMAN sp|P0CG08|GPHRB_HUMAN	1.0000	Isoform of B7ZAQ6, Isoform 2 of Golgi pH regulator A OS=Homo sapiens GN=GPR89A;Isoform of B7ZAQ6, Isoform 3 of Golgi pH regulator A OS=Homo sapiens GN=GPR89A;Golgi pH regulator A OS=Homo sapiens GN=GPR89A PE=1 SV=2;Golgi pH regulator B OS=Homo sapiens GN=GPR89B PE=1 SV=1	7.5	3	0.026	NVTDTDILALER+QLFLETADLYATK
173	sp|Q9UPN7|PP6R1_HUMAN	1.0000	Serine/threonine-protein phosphatase 6 regulatory subunit 1 OS=Homo sapiens GN=PPP6R1 PE=1 SV=5	6.9	3	0.025	ELPSEQQEQWEAFVSGPLAETNKK+SQDPTPPSAPQEATEGSK+VAGALVQNTEKGPNAEQLR
170	sp|Q9P032|NDUF4_HUMAN	1.0000	NADH dehydrogenase [ubiquinone] 1 alpha subcomplex assembly factor 4 OS=Homo sapiens GN=NDUFAF4 PE=1 SV=1	18.9	3	0.026	EQISLYPEVK+HPSTNSLLR+ISIVEALTLLNNHK
169	sp|Q9NVV4-2|PAPD1_HUMAN sp|Q9NVV4|PAPD1_HUMAN	1.0000	Isoform of Q9NVV4, Isoform 2 of Poly(A) RNA polymerase, mitochondrial OS=Homo sapiens GN=MTPAP;Poly(A) RNA polymerase, mitochondrial OS=Homo sapiens GN=MTPAP PE=1 SV=1	7.4	3	0.024	EQNKPDSSPLYIQNPFETSLNISK+NLLESLK+SPPILPTLDSLK
166	sp|Q9HAV7|GRPE1_HUMAN	1.0000	GrpE protein homolog 1, mitochondrial OS=Homo sapiens GN=GRPEL1 PE=1 SV=2	21.2	3	0.027	DLLEVADVLEK+NSGQNLEEDMGQSEQKADPPATEK+TLRPALVGVVK
165	sp|Q9HAH7-1|FBRS_HUMAN sp|Q9HAH7|FBRS_HUMAN tr|J3KNZ9|J3KNZ9_HUMAN	1.0000	Isoform of Q9HAH7, Isoform 1 of Probable fibrosin-1 OS=Homo sapiens GN=FBRS;Probable fibrosin-1 OS=Homo sapiens GN=FBRS PE=1 SV=3;Isoform of Q9HAH7, Probable fibrosin-1 OS=Homo sapiens GN=FBRS PE=1 SV=1	10.4	3	0.025	FYEAGEELTGPGAVAAAR+LAPPPPPAAAPGTPHLLSK+LGPVPSGLSQK
161	sp|Q9H0D6-2|XRN2_HUMAN sp|Q9H0D6|XRN2_HUMAN	1.0000	Isoform of Q9H0D6, Isoform 2 of 5'-3' exoribonuclease 2 OS=Homo sapiens GN=XRN2;5'-3' exoribonuclease 2 OS=Homo sapiens GN=XRN2 PE=1 SV=1	5.0	3	0.023	DQPAFTPSGILTPHALGSR+GVGAEPLLPWNR+KPAAVLKPSDWEK
159	sp|Q9C0B9|ZCHC2_HUMAN tr|K7EKB8|K7EKB8_HUMAN tr|K7ESN2|K7ESN2_HUMAN	1.0000	Zinc finger CCHC domain-containing protein 2 OS=Homo sapiens GN=ZCCHC2 PE=1 SV=6;Isoform of Q9C0B9, Zinc finger CCHC domain-containing protein 2 (Fragment) OS=Homo sapiens GN=ZCCHC2 PE=1 SV=1;Isoform of Q9C0B9, Zinc finger CCHC domain-containing protein 2 (Fragment) OS=Homo sapiens GN=ZCCHC2 PE=1 SV=1	11.1	3	0.027	GGAEDERGEDGDGEQDAEKDGSGPEGGIVEPR+LLPQVDSVLK
149	sp|Q96ED9-2|HOOK2_HUMAN sp|Q96ED9|HOOK2_HUMAN	1.0000	Isoform of Q96ED9, Isoform 2 of Protein Hook homolog 2 OS=Homo sapiens GN=HOOK2;Protein Hook homolog 2 OS=Homo sapiens GN=HOOK2 PE=1 SV=3	7.0	3	0.024	GLTQADPSLDPTSTPVDNLAAEILPAELR+LNQQQLSELR+RIEELQHNLQK
147	sp|Q96CF2|CHM4C_HUMAN	1.0000	Charged multivesicular body protein 4c OS=Homo sapiens GN=CHMP4C PE=1 SV=1	17.2	3	0.027	AAPSPQEALVR+EALENSHTNTEVLR+LPNVPSSSLPAQPNR
146	sp|Q96AQ6-2|PBIP1_HUMAN sp|Q96AQ6-3|PBIP1_HUMAN sp|Q96AQ6|PBIP1_HUMAN	1.0000	Isoform of Q96AQ6, Isoform 2 of Pre-B-cell leukemia transcription factor-interacting protein 1 OS=Homo sapiens GN=PBXIP1;Isoform of Q96AQ6, Isoform 3 of Pre-B-cell leukemia transcription factor-interacting protein 1 OS=Homo sapiens GN=PBXIP1;Pre-B-cell leukemia transcription factor-interacting protein 1 OS=Homo sapiens GN=PBXIP1 PE=1 SV=1	5.6	3	0.027	ALESELQQLR+ELPLSPAFFGEDGIFR+LLGSVQQDLER
144	sp|Q96AE4-2|FUBP1_HUMAN sp|Q96AE4|FUBP1_HUMAN tr|C9JSZ1|C9JSZ1_HUMAN tr|E9PEB5|E9PEB5_HUMAN	1.0000	Isoform of Q96AE4, Isoform 2 of Far upstream element-binding protein 1 OS=Homo sapiens GN=FUBP1;Far upstream element-binding protein 1 OS=Homo sapiens GN=FUBP1 PE=1 SV=3;Isoform of Q96AE4, Far upstream element-binding protein 1 (Fragment) OS=Homo sapiens GN=FUBP1 PE=1 SV=1;Isoform of Q96AE4, Far upstream element-binding protein 1 OS=Homo sapiens GN=FUBP1 PE=1 SV=1	14.2	3	0.027	IGGDAGTSLNSNDYGYGGQK+IQIAPDSGGLPER
142	sp|Q969Y2-2|GTPB3_HUMAN sp|Q969Y2-3|GTPB3_HUMAN sp|Q969Y2-4|GTPB3_HUMAN sp|Q969Y2|GTPB3_HUMAN	1.0000	Isoform of Q969Y2, Isoform 2 of tRNA modification GTPase GTPBP3, mitochondrial OS=Homo sapiens GN=GTPBP3;Isoform of Q969Y2, Isoform 3 of tRNA modification GTPase GTPBP3, mitochondrial OS=Homo sapiens GN=GTPBP3;Isoform of Q969Y2, Isoform 4 of tRNA modification GTPase GTPBP3, mitochondrial OS=Homo sapiens GN=GTPBP3;tRNA modification GTPase GTPBP3, mitochondrial OS=Homo sapiens GN=GTPBP3 PE=1 SV=2	7.4	3	0.024	EGVGPVEQEGVR+KPVSIVSPEPGTTR+SSLVNLLSR
15	sp|O15400-2|STX7_HUMAN sp|O15400|STX7_HUMAN	1.0000	Isoform of O15400, Isoform 2 of Syntaxin-7 OS=Homo sapiens GN=STX7;Syntaxin-7 OS=Homo sapiens GN=STX7 PE=1 SV=4	22.2	3	0.025	EFGSLPTTPSEQR+LVAEFTTSLTNFQK+NLVSWESQTQPQVQVQDEEITEDDLR
140	sp|Q92859-2|NEO1_HUMAN sp|Q92859-3|NEO1_HUMAN sp|Q92859-4|NEO1_HUMAN sp|Q92859|NEO1_HUMAN tr|Q59FP8|Q59FP8_HUMAN	1.0000	Isoform of Q92859, Isoform 2 of Neogenin OS=Homo sapiens GN=NEO1;Isoform of Q92859, Isoform 3 of Neogenin OS=Homo sapiens GN=NEO1;Isoform of Q92859, Isoform 4 of Neogenin OS=Homo sapiens GN=NEO1;Neogenin OS=Homo sapiens GN=NEO1 PE=1 SV=2;Isoform of Q92859, Neogenin (Fragment) OS=Homo sapiens GN=NEO1 PE=1 SV=1	3.5	3	0.022	NSQDITPVDNSMDSNIHQR+SRPPMPVVVPSAPEVQETTR
137	sp|Q8WWC4|CB047_HUMAN tr|H7C0V0|H7C0V0_HUMAN	1.0000	Uncharacterized protein C2orf47, mitochondrial OS=Homo sapiens GN=C2orf47 PE=1 SV=1;Isoform of Q8WWC4, Uncharacterized protein C2orf47, mitochondrial (Fragment) OS=Homo sapiens GN=C2orf47 PE=1 SV=1	10.7	3	0.020	FDLLEELVAK+MIVLGFSNPINWVR
131	sp|Q8NE01-2|CNNM3_HUMAN sp|Q8NE01-3|CNNM3_HUMAN sp|Q8NE01|CNNM3_HUMAN	1.0000	Isoform of Q8NE01, Isoform 2 of Metal transporter CNNM3 OS=Homo sapiens GN=CNNM3;Isoform of Q8NE01, Isoform 3 of Metal transporter CNNM3 OS=Homo sapiens GN=CNNM3;Metal transporter CNNM3 OS=Homo sapiens GN=CNNM3 PE=1 SV=1	4.7	3	0.026	AQNLPQSPENTDLQVIPGSQTR+EVDVFSPLR
14	sp|O15269|SPTC1_HUMAN	1.0000	Serine palmitoyltransferase 1 OS=Homo sapiens GN=SPTLC1 PE=1 SV=1	10.4	3	0.027	LLKEQEIEDQKNPR+VVGESLSPAFHLQLEESTGSR+VVVTVEQTEEELER
130	sp|Q8NCH0|CHSTE_HUMAN tr|H0YN65|H0YN65_HUMAN	1.0000	Carbohydrate sulfotransferase 14 OS=Homo sapiens GN=CHST14 PE=1 SV=2;Isoform of Q8NCH0, Carbohydrate sulfotransferase 14 OS=Homo sapiens GN=CHST14 PE=1 SV=1	12.3	3	0.025	AGAGPSPAGDDVTFPEFLR+ALLQDVLPK+SDLVFLADLRPEEIR
127	sp|Q8IZH2-2|XRN1_HUMAN sp|Q8IZH2|XRN1_HUMAN tr|H7C5E4|H7C5E4_HUMAN	1.0000	Isoform of Q8IZH2, Isoform 2 of 5'-3' exoribonuclease 1 OS=Homo sapiens GN=XRN1;5'-3' exoribonuclease 1 OS=Homo sapiens GN=XRN1 PE=1 SV=1;Isoform of Q8IZH2, 5'-3' exoribonuclease 1 (Fragment) OS=Homo sapiens GN=XRN1 PE=1 SV=1	2.9	3	0.026	APELFSYIAK+ENFSVPVGLR+LPTSALVNLSHGSR
124	sp|Q86XI2-2|CNDG2_HUMAN sp|Q86XI2|CNDG2_HUMAN tr|H0Y6U5|H0Y6U5_HUMAN	1.0000	Isoform of Q86XI2, Isoform 2 of Condensin-2 complex subunit G2 OS=Homo sapiens GN=NCAPG2;Condensin-2 complex subunit G2 OS=Homo sapiens GN=NCAPG2 PE=1 SV=1;Isoform of Q86XI2, Condensin-2 complex subunit G2 (Fragment) OS=Homo sapiens GN=NCAPG2 PE=1 SV=1	4.5	3	0.026	ADLESLLQTPGGKPR+FASVLPEYLK+VTGELAFDTSSADVR
122	sp|Q86V81|THOC4_HUMAN tr|E9PB61|E9PB61_HUMAN	1.0000	THO complex subunit 4 OS=Homo sapiens GN=ALYREF PE=1 SV=3;Isoform of Q86V81, THO complex subunit 4 OS=Homo sapiens GN=ALYREF PE=1 SV=1	11.3	3	0.027	QQLSAEELDAQLDAYNAR+SLGTADVHFER
120	sp|Q7Z4R8|CF120_HUMAN	1.0000	UPF0669 protein C6orf120 OS=Homo sapiens GN=C6orf120 PE=1 SV=1	25.1	3	0.027	RPVGIGVYGHPSHLESEFEMK+VYYDGTVEQHPFGEAAYPADGADAGQK
117	sp|Q6P1L8|RM14_HUMAN	1.0000	39S ribosomal protein L14, mitochondrial OS=Homo sapiens GN=MRPL14 PE=1 SV=1	29.7	3	0.027	FDSNNVVLIEDNGNPVGTR+VGDQILLAIK+VVDNSALGNSPYHR
115	sp|Q5T0W9|FA83B_HUMAN	1.0000	Protein FAM83B OS=Homo sapiens GN=FAM83B PE=1 SV=1	4.0	3	0.027	FNTEQIQYR+IESSIQPTSNMPNTSINRPEIK+LPLQSEAPK
112	sp|Q3ZAQ7|VMA21_HUMAN	1.0000	Vacuolar ATPase assembly integral membrane protein VMA21 OS=Homo sapiens GN=VMA21 PE=1 SV=1	11.9	3	0.027	AALNALQPPEFR
110	sp|Q16739|CEGT_HUMAN	1.0000	Ceramide glucosyltransferase OS=Homo sapiens GN=UGCG PE=1 SV=1	10.7	3	0.027	LPGVSLLKPLK+QGFAATLEQVYFGTSHPR+VGLVHGLPYVADR
108	sp|Q15334|L2GL1_HUMAN tr|A0A087WW77|A0A087WW77_HUMAN	1.0000	Lethal(2) giant larvae protein homolog 1 OS=Homo sapiens GN=LLGL1 PE=1 SV=3;Isoform of Q15334, Lethal(2) giant larvae protein homolog 1 OS=Homo sapiens GN=LLGL1 PE=1 SV=1	4.7	3	0.024	APVVAIAVLDGR+IVSAGEQQSPQPVSSALSWPITGGR+TGPLPWPAGFQPR
103	sp|Q14739|LBR_HUMAN tr|C9JXK0|C9JXK0_HUMAN	1.0000	Lamin-B receptor OS=Homo sapiens GN=LBR PE=1 SV=2;Isoform of Q14739, Lamin-B receptor (Fragment) OS=Homo sapiens GN=LBR PE=1 SV=1	10.8	3	0.023	LTPLILKPFGNSISR+TFEVTPIR
904a	sp|Q92973-2|TNPO1_HUMAN sp|Q92973-3|TNPO1_HUMAN sp|Q92973|TNPO1_HUMAN	0.9999	Isoform of Q92973, Isoform 2 of Transportin-1 OS=Homo sapiens GN=TNPO1;Isoform of Q92973, Isoform 3 of Transportin-1 OS=Homo sapiens GN=TNPO1;Transportin-1 OS=Homo sapiens GN=TNPO1 PE=1 SV=2	3.7	3	0.019	ESQSPDTTIQR+FSDQFPLPLK+YSDIDIILLK
902a	sp|Q8IXB1-2|DJC10_HUMAN sp|Q8IXB1|DJC10_HUMAN	0.9999	Isoform of Q8IXB1, Isoform 2 of DnaJ homolog subfamily C member 10 OS=Homo sapiens GN=DNAJC10;DnaJ homolog subfamily C member 10 OS=Homo sapiens GN=DNAJC10 PE=1 SV=2	4.3	3	0.021	ASNLLYGQLK+GVNSYPSLFIFR+ILYDILAFAK
895a	sp|Q12906-2|ILF3_HUMAN sp|Q12906-3|ILF3_HUMAN sp|Q12906-4|ILF3_HUMAN sp|Q12906-5|ILF3_HUMAN sp|Q12906-6|ILF3_HUMAN sp|Q12906-7|ILF3_HUMAN sp|Q12906|ILF3_HUMAN	0.9999	Isoform of Q12906, Isoform 2 of Interleukin enhancer-binding factor 3 OS=Homo sapiens GN=ILF3;Isoform of Q12906, Isoform 3 of Interleukin enhancer-binding factor 3 OS=Homo sapiens GN=ILF3;Isoform of Q12906, Isoform 4 of Interleukin enhancer-binding factor 3 OS=Homo sapiens GN=ILF3;Isoform of Q12906, Isoform 5 of Interleukin enhancer-binding factor 3 OS=Homo sapiens GN=ILF3;Isoform of Q12906, Isof…	7.4	3	0.024	EDITQSAQHALR+HSSVYPTQEELEAVQNMVSHTER+LFPDTPLALDANK+PTQEELEAVQNMVSHTERALK
891a	sp|P58107|EPIPL_HUMAN tr|A0A075B730|A0A075B730_HUMAN tr|A0A087X1U6|A0A087X1U6_HUMAN	0.9999	Epiplakin OS=Homo sapiens GN=EPPK1 PE=1 SV=2;Isoform of P58107, Epiplakin OS=Homo sapiens GN=EPPK1 PE=1 SV=2;Isoform of P58107, Epiplakin OS=Homo sapiens GN=EPPK1 PE=1 SV=1	4.9	3	0.024	LLEAQIATGGVIDPVHSHR+LSVEEAVAAGVVGGEIQEK
888a	sp|P25788-2|PSA3_HUMAN sp|P25788|PSA3_HUMAN	0.9999	Isoform of P25788, Isoform 2 of Proteasome subunit alpha type-3 OS=Homo sapiens GN=PSMA3;Proteasome subunit alpha type-3 OS=Homo sapiens GN=PSMA3 PE=1 SV=2	8.9	3	0.019	AVENSSTAIGIR+SNFGYNIPLK
887a	sp|P21359-2|NF1_HUMAN sp|P21359-4|NF1_HUMAN sp|P21359-6|NF1_HUMAN sp|P21359|NF1_HUMAN tr|J3KSB5|J3KSB5_HUMAN	0.9999	Isoform of P21359, Isoform 1 of Neurofibromin OS=Homo sapiens GN=NF1;Isoform of P21359, Isoform 4 of Neurofibromin OS=Homo sapiens GN=NF1;Isoform of P21359, Isoform 6 of Neurofibromin OS=Homo sapiens GN=NF1;Neurofibromin OS=Homo sapiens GN=NF1 PE=1 SV=2;Isoform of P21359, Neurofibromin (Fragment) OS=Homo sapiens GN=NF1 PE=1 SV=1	1.6	3	0.026	FDEQLPIK+FINPAIVSPYEAGILDK
884a	sp|P11908-2|PRPS2_HUMAN sp|P11908|PRPS2_HUMAN	0.9999	Isoform of P11908, Isoform 2 of Ribose-phosphate pyrophosphokinase 2 OS=Homo sapiens GN=PRPS2;Ribose-phosphate pyrophosphokinase 2 OS=Homo sapiens GN=PRPS2 PE=1 SV=2	8.5	3	0.024	LNVEFALIHK+VYAILTHGIFSGPAISR
881a	sp|O95182|NDUA7_HUMAN	0.9999	NADH dehydrogenase [ubiquinone] 1 alpha subcomplex subunit 7 OS=Homo sapiens GN=NDUFA7 PE=1 SV=3	36.3	3	0.019	ALVSGKPAESSAVAATEK+ESVPPSIIMSSQK+KAVTPAPPIK
874	sp|Q7L775|EPMIP_HUMAN	0.9999	EPM2A-interacting protein 1 OS=Homo sapiens GN=EPM2AIP1 PE=1 SV=1	7.4	3	0.020	DLELFSNPFNFKPEYAPISVR+NLTDFPALR+VATTEMEPGWDDLVR
873	sp|Q5XKP0|MIC13_HUMAN tr|K7EIR2|K7EIR2_HUMAN	0.9999	MICOS complex subunit MIC13 OS=Homo sapiens GN=MIC13 PE=1 SV=1;Isoform of Q5XKP0, MICOS complex subunit MIC13 OS=Homo sapiens GN=C19orf70 PE=1 SV=1	25.0	3	0.024	GSVAGGAVYLVYDQELLGPSDK
872	sp|Q5JPH6-2|SYEM_HUMAN sp|Q5JPH6|SYEM_HUMAN tr|H3BTB7|H3BTB7_HUMAN	0.9999	Isoform of Q5JPH6, Isoform 2 of Probable glutamate--tRNA ligase, mitochondrial OS=Homo sapiens GN=EARS2;Probable glutamate--tRNA ligase, mitochondrial OS=Homo sapiens GN=EARS2 PE=1 SV=2;Isoform of Q5JPH6, Probable glutamate--tRNA ligase, mitochondrial OS=Homo sapiens GN=EARS2 PE=1 SV=1	6.9	3	0.022	DVLNPVYVER+FAPSPTGFLHLGGLR+TALYNYIFAK
866	sp|P55316|FOXG1_HUMAN	0.9999	Forkhead box protein G1 OS=Homo sapiens GN=FOXG1 PE=1 SV=2	12.1	3	0.026	ADGLGGKGEPGGGPGELAPVGPDEKEK+GAPAADDDKGPQQLLLPPPPPPPPAAALDGAK
667a	sp|Q8IXI2-2|MIRO1_HUMAN sp|Q8IXI2-3|MIRO1_HUMAN sp|Q8IXI2-4|MIRO1_HUMAN sp|Q8IXI2-5|MIRO1_HUMAN sp|Q8IXI2-7|MIRO1_HUMAN sp|Q8IXI2|MIRO1_HUMAN tr|H7BXZ6|H7BXZ6_HUMAN	0.9999	Isoform of Q8IXI2, Isoform 2 of Mitochondrial Rho GTPase 1 OS=Homo sapiens GN=RHOT1;Isoform of Q8IXI2, Isoform 3 of Mitochondrial Rho GTPase 1 OS=Homo sapiens GN=RHOT1;Isoform of Q8IXI2, Isoform 4 of Mitochondrial Rho GTPase 1 OS=Homo sapiens GN=RHOT1;Isoform of Q8IXI2, Isoform 5 of Mitochondrial Rho GTPase 1 OS=Homo sapiens GN=RHOT1;Isoform of Q8IXI2, Isoform 7 of Mitochondrial Rho GTPase 1 OS=H…	5.2	3	0.020	LPLILVGNK+NISELFYYAQK+SGVLQALLGR
568a	sp|Q12979-2|ABR_HUMAN sp|Q12979-4|ABR_HUMAN sp|Q12979|ABR_HUMAN tr|A0A0G2JQ41|A0A0G2JQ41_HUMAN tr|B7Z683|B7Z683_HUMAN	0.9999	Isoform of Q12979, Isoform Short of Active breakpoint cluster region-related protein OS=Homo sapiens GN=ABR;Isoform of Q12979, Isoform 4 of Active breakpoint cluster region-related protein OS=Homo sapiens GN=ABR;Active breakpoint cluster region-related protein OS=Homo sapiens GN=ABR PE=2 SV=2;Isoform of Q12979, Active breakpoint cluster region-related protein (Fragment) OS=Homo sapiens GN=ABR PE=…	3.7	3	0.026	ISGVATDIQALK+SYLFLLSSDYER
301a	sp|P09496-2|CLCA_HUMAN sp|P09496-5|CLCA_HUMAN	0.9999	Isoform of P09496, Isoform Non-brain of Clathrin light chain A OS=Homo sapiens GN=CLTA;Isoform of P09496, Isoform 5 of Clathrin light chain A OS=Homo sapiens GN=CLTA	19.3	3	0.026	AAEEAFVNDIDESSPGTEWER+AIKELEEWYAR
907	sp|O43808|PM34_HUMAN tr|B0QYW5|B0QYW5_HUMAN tr|F6RTR7|F6RTR7_HUMAN tr|F8WE74|F8WE74_HUMAN	0.9998	Peroxisomal membrane protein PMP34 OS=Homo sapiens GN=SLC25A17 PE=1 SV=1;Isoform of O43808, Peroxisomal membrane protein PMP34 OS=Homo sapiens GN=SLC25A17 PE=1 SV=1;Isoform of O43808, Peroxisomal membrane protein PMP34 OS=Homo sapiens GN=SLC25A17 PE=1 SV=1;Isoform of O43808, Peroxisomal membrane protein PMP34 OS=Homo sapiens GN=SLC25A17 PE=1 SV=1	14.2	3	0.019	AIATTVTYPLQTVQSILR+LSSLDVFIIGAVAK
439b	sp|Q7Z6Z7-2|HUWE1_HUMAN sp|Q7Z6Z7-3|HUWE1_HUMAN sp|Q7Z6Z7|HUWE1_HUMAN	0.9998	Isoform of Q7Z6Z7, Isoform 2 of E3 ubiquitin-protein ligase HUWE1 OS=Homo sapiens GN=HUWE1;Isoform of Q7Z6Z7, Isoform 3 of E3 ubiquitin-protein ligase HUWE1 OS=Homo sapiens GN=HUWE1;E3 ubiquitin-protein ligase HUWE1 OS=Homo sapiens GN=HUWE1 PE=1 SV=3	2.0	3	0.024	GLSWQPPPYTPTPRFR+LFGLLVK+LGSSGLGSASSIQAAVR+SAATSGAGSTTSGVVSGSLGSR+VVDLITNLDMAAFQSHSGLSIFIYR
918a	sp|P61289-2|PSME3_HUMAN sp|P61289-3|PSME3_HUMAN sp|P61289|PSME3_HUMAN tr|A0A087WTV2|A0A087WTV2_HUMAN tr|K7ENH2|K7ENH2_HUMAN tr|K9J957|K9J957_HUMAN	0.9998	Isoform of P61289, Isoform 2 of Proteasome activator complex subunit 3 OS=Homo sapiens GN=PSME3;Isoform of P61289, Isoform 3 of Proteasome activator complex subunit 3 OS=Homo sapiens GN=PSME3;Proteasome activator complex subunit 3 OS=Homo sapiens GN=PSME3 PE=1 SV=1;Isoform of P61289, Proteasome activator complex subunit 3 OS=Homo sapiens GN=PSME3 PE=1 SV=1;Isoform of P61289, Proteasome activator …	17.6	3	0.026	ITSEAEDLVANFFPK+TVESEAASYLDQISR
915a	sp|O75976-2|CBPD_HUMAN sp|O75976|CBPD_HUMAN	0.9998	Isoform of O75976, Isoform 2 of Carboxypeptidase D OS=Homo sapiens GN=CPD;Carboxypeptidase D OS=Homo sapiens GN=CPD PE=1 SV=2	4.3	3	0.023	DLSAENGLESLMLR+ESLITLIEK+GFVLDATDGR+SPDDAVFQQIALSYSK
924	sp|Q04760-2|LGUL_HUMAN sp|Q04760|LGUL_HUMAN	0.9997	Isoform of Q04760, Isoform 2 of Lactoylglutathione lyase OS=Homo sapiens GN=GLO1;Lactoylglutathione lyase OS=Homo sapiens GN=GLO1 PE=1 SV=4	21.3	3	0.021	GLAFIQDPDGYWIEILNPNK+IAWALSR+VLGMTLIQK
854a	tr|F8W031|F8W031_HUMAN	0.9996	Uncharacterized protein (Fragment) OS=Homo sapiens PE=1 SV=1	14.4	3	0.021	DILADLIPK+INPDGSQSVVEVPYAR+NGESSELDLQGIR
538a	sp|P67936|TPM4_HUMAN	0.9996	Tropomyosin alpha-4 chain OS=Homo sapiens GN=TPM4 PE=1 SV=3	12.1	3	0.021	HIAEEADRKYEEVAR+KIQALQQQADEAEDR
277c	sp|P50750-2|CDK9_HUMAN sp|P50750|CDK9_HUMAN	0.9996	Isoform of P50750, Isoform 2 of Cyclin-dependent kinase 9 OS=Homo sapiens GN=CDK9;Cyclin-dependent kinase 9 OS=Homo sapiens GN=CDK9 PE=1 SV=3	4.3	3	0.012	IADFGLAR+VVTLWYRPPELLLGER
937	sp|Q9UKL0|RCOR1_HUMAN tr|J3KN32|J3KN32_HUMAN	0.9996	REST corepressor 1 OS=Homo sapiens GN=RCOR1 PE=1 SV=1;Isoform of Q9UKL0, REST corepressor 1 OS=Homo sapiens GN=RCOR1 PE=1 SV=1	5.8	3	0.023	DFQAISDVIGNK+VGPQYQAVVPDFDPAK
945	sp|Q96QT4|TRPM7_HUMAN tr|H0YLN8|H0YLN8_HUMAN	0.9994	Transient receptor potential cation channel subfamily M member 7 OS=Homo sapiens GN=TRPM7 PE=1 SV=1;Isoform of Q96QT4, Transient receptor potential cation channel subfamily M member 7 OS=Homo sapiens GN=TRPM7 PE=1 SV=1	3.1	3	0.022	AAVTTGAWILTGGVNTGVAK+ATEGDNTEFGAFVGHR+QTEEGGNLPDAAEPDIISTIKK
955	sp|Q9UBF2-2|COPG2_HUMAN sp|Q9UBF2|COPG2_HUMAN	0.9991	Isoform of Q9UBF2, Isoform 2 of Coatomer subunit gamma-2 OS=Homo sapiens GN=COPG2;Coatomer subunit gamma-2 OS=Homo sapiens GN=COPG2 PE=1 SV=1	4.7	3	0.021	SIATLAITTLLK+SIPLAMAPVFEQK+VVLENEAVR
954	sp|O15031|PLXB2_HUMAN tr|A6QRG9|A6QRG9_HUMAN	0.9991	Plexin-B2 OS=Homo sapiens GN=PLXNB2 PE=1 SV=3;Isoform of O15031, Plexin-B2 (Fragment) OS=Homo sapiens GN=PLXNB2 PE=1 SV=1	7.7	3	0.025	VGVSQQPEDSQQDLPGER
294e	sp|Q9NQH7-2|XPP3_HUMAN sp|Q9NQH7-4|XPP3_HUMAN sp|Q9NQH7|XPP3_HUMAN	0.9990	Isoform of Q9NQH7, Isoform 2 of Probable Xaa-Pro aminopeptidase 3 OS=Homo sapiens GN=XPNPEP3;Isoform of Q9NQH7, Isoform 4 of Probable Xaa-Pro aminopeptidase 3 OS=Homo sapiens GN=XPNPEP3;Probable Xaa-Pro aminopeptidase 3 OS=Homo sapiens GN=XPNPEP3 PE=1 SV=1	4.2	3	0.018	AILFVPR+APVEEAFLYAK
277d	sp|P07947|YES_HUMAN tr|J3QRU1|J3QRU1_HUMAN	0.9990	Tyrosine-protein kinase Yes OS=Homo sapiens GN=YES1 PE=1 SV=3;Isoform of P07947, Tyrosine-protein kinase OS=Homo sapiens GN=YES1 PE=1 SV=1	4.2	3	0.012	FQIINNTEGDWWEAR+IADFGLAR
967	sp|Q8IVH2-2|FOXP4_HUMAN sp|Q8IVH2-3|FOXP4_HUMAN sp|Q8IVH2|FOXP4_HUMAN tr|B7ZBM3|B7ZBM3_HUMAN	0.9987	Isoform of Q8IVH2, Isoform 2 of Forkhead box protein P4 OS=Homo sapiens GN=FOXP4;Isoform of Q8IVH2, Isoform 3 of Forkhead box protein P4 OS=Homo sapiens GN=FOXP4;Forkhead box protein P4 OS=Homo sapiens GN=FOXP4 PE=1 SV=1;Isoform of Q8IVH2, Forkhead box protein P4 OS=Homo sapiens GN=FOXP4 PE=1 SV=1	11.5	3	0.025	EVTTGADSNGEMSPAELLHFQQQQALQVAR+GEGAPGQPAEDSVK+SAPSGQNGVGSLSGQADGSSGGATGTTASGTGR
966	sp|Q09666|AHNK_HUMAN	0.9987	Neuroblast differentiation-associated protein AHNAK OS=Homo sapiens GN=AHNAK PE=1 SV=2	3.2	3	0.019	ADIDVSGPK+AEGPEVDVNLPK+VDVDVPDVNIEGPDAK
970a	sp|Q9UG56-2|PISD_HUMAN sp|Q9UG56|PISD_HUMAN tr|H0Y7P7|H0Y7P7_HUMAN	0.9984	Isoform of Q9UG56, Isoform 2 of Phosphatidylserine decarboxylase proenzyme, mitochondrial OS=Homo sapiens GN=PISD;Phosphatidylserine decarboxylase proenzyme, mitochondrial OS=Homo sapiens GN=PISD PE=2 SV=4;Isoform of Q9UG56, Phosphatidylserine decarboxylase proenzyme (Fragment) OS=Homo sapiens GN=PISD PE=1 SV=1	10.5	3	0.018	GSYNDFSFVTHTNR+GVTYSLESFLGPR+LNQVELPHWLR
975	sp|P62851|RS25_HUMAN	0.9980	40S ribosomal protein S25 OS=Homo sapiens GN=RPS25 PE=1 SV=1	16.8	3	0.020	DKLNNLVLFDK+LITPAVVSER
974a	sp|Q9UPT5-1|EXOC7_HUMAN sp|Q9UPT5-2|EXOC7_HUMAN sp|Q9UPT5-5|EXOC7_HUMAN sp|Q9UPT5-6|EXOC7_HUMAN sp|Q9UPT5|EXOC7_HUMAN tr|A0A0A0MRE1|A0A0A0MRE1_HUMAN tr|A0A0A0MSB8|A0A0A0MSB8_HUMAN tr|B4DJ07|B4DJ07_HUMAN	0.9975	Isoform of Q9UPT5, Isoform 1 of Exocyst complex component 7 OS=Homo sapiens GN=EXOC7;Isoform of Q9UPT5, Isoform 2 of Exocyst complex component 7 OS=Homo sapiens GN=EXOC7;Isoform of Q9UPT5, Isoform 5 of Exocyst complex component 7 OS=Homo sapiens GN=EXOC7;Isoform of Q9UPT5, Isoform 6 of Exocyst complex component 7 OS=Homo sapiens GN=EXOC7;Exocyst complex component 7 OS=Homo sapiens GN=EXOC7 PE=1 S…	8.9	3	0.018	AVEYFQDNSPDSPELNK+SGVPYSPAIPNK+VTDYIAEK+VYEDPALSAIFLHNNYNYILK
988	sp|Q9Y2T2|AP3M1_HUMAN	0.9966	AP-3 complex subunit mu-1 OS=Homo sapiens GN=AP3M1 PE=1 SV=1	12.0	3	0.024	GLVNLQSGAPKPEENPSLNIQFK+SVVNSITGSSNVGDTLPTGQLSNIPWR
989	sp|P42702|LIFR_HUMAN	0.9965	Leukemia inhibitory factor receptor OS=Homo sapiens GN=LIFR PE=1 SV=1	2.5	3	0.016	IEDTEIISPVAERPEDR+WEDIPVEELR
1095	sp|Q9BSJ6-2|FA64A_HUMAN sp|Q9BSJ6|FA64A_HUMAN tr|I3L156|I3L156_HUMAN tr|I3L419|I3L419_HUMAN	0.9916	Isoform of Q9BSJ6, Isoform 2 of Protein FAM64A OS=Homo sapiens GN=FAM64A;Protein FAM64A OS=Homo sapiens GN=FAM64A PE=1 SV=1;Isoform of Q9BSJ6, Protein FAM64A OS=Homo sapiens GN=FAM64A PE=1 SV=2;Isoform of Q9BSJ6, Protein FAM64A OS=Homo sapiens GN=FAM64A PE=1 SV=1	7.1	3	0.027	RLETPEPGQQGLQAAAR
1065	sp|Q15390-2|MTFR1_HUMAN sp|Q15390|MTFR1_HUMAN tr|H0YBZ4|H0YBZ4_HUMAN	0.9916	Isoform of Q15390, Isoform 2 of Mitochondrial fission regulator 1 OS=Homo sapiens GN=MTFR1;Mitochondrial fission regulator 1 OS=Homo sapiens GN=MTFR1 PE=1 SV=2;Isoform of Q15390, Mitochondrial fission regulator 1 (Fragment) OS=Homo sapiens GN=MTFR1 PE=1 SV=1	4.8	3	0.020	SRPPLQDDLLFFEK
1049	sp|P58546|MTPN_HUMAN tr|C9JL85|C9JL85_HUMAN	0.9916	Myotrophin OS=Homo sapiens GN=MTPN PE=1 SV=2;Isoform of P58546, Myotrophin OS=Homo sapiens GN=MTPN PE=1 SV=1	32.7	3	0.027	GPDGLTAFEATDNQAIK
1045	sp|P52926-2|HMGA2_HUMAN sp|P52926-3|HMGA2_HUMAN sp|P52926-4|HMGA2_HUMAN sp|P52926-5|HMGA2_HUMAN sp|P52926-6|HMGA2_HUMAN sp|P52926|HMGA2_HUMAN tr|F5H2A4|F5H2A4_HUMAN tr|F5H2U8|F5H2U8_HUMAN tr|F5H6H0|F5H6H0_HUMAN	0.9916	Isoform of P52926, Isoform 2 of High mobility group protein HMGI-C OS=Homo sapiens GN=HMGA2;Isoform of P52926, Isoform 3 of High mobility group protein HMGI-C OS=Homo sapiens GN=HMGA2;Isoform of P52926, Isoform 4 of High mobility group protein HMGI-C OS=Homo sapiens GN=HMGA2;Isoform of P52926, Isoform 5 of High mobility group protein HMGI-C OS=Homo sapiens GN=HMGA2;Isoform of P52926, Isoform 6 of…	26.7	3	0.027	GEGAGQPSTSAQGQPAAPAPQKR
624b	sp|Q7Z5Q1-3|CPEB2_HUMAN sp|Q7Z5Q1-4|CPEB2_HUMAN sp|Q7Z5Q1-5|CPEB2_HUMAN sp|Q7Z5Q1-6|CPEB2_HUMAN sp|Q7Z5Q1-7|CPEB2_HUMAN sp|Q7Z5Q1-8|CPEB2_HUMAN sp|Q7Z5Q1-9|CPEB2_HUMAN sp|Q7Z5Q1|CPEB2_HUMAN tr|H0Y9D9|H0Y9D9_HUMAN tr|J3KN18|J3KN18_HUMAN	0.9912	Isoform of Q7Z5Q1, Isoform 2 of Cytoplasmic polyadenylation element-binding protein 2 OS=Homo sapiens GN=CPEB2;Isoform of Q7Z5Q1, Isoform 3 of Cytoplasmic polyadenylation element-binding protein 2 OS=Homo sapiens GN=CPEB2;Isoform of Q7Z5Q1, Isoform 4 of Cytoplasmic polyadenylation element-binding protein 2 OS=Homo sapiens GN=CPEB2;Isoform of Q7Z5Q1, Isoform 5 of Cytoplasmic polyadenylation elemen…	4.9	3	0.017	VAFSNQQSYIAAISAR+VAFSNQQSYIAAISARFVQLQHGDIDK
589b	sp|O14979-2|HNRDL_HUMAN sp|O14979-3|HNRDL_HUMAN sp|O14979|HNRDL_HUMAN tr|A0A087WUK2|A0A087WUK2_HUMAN	0.9899	Isoform of O14979, Isoform 2 of Heterogeneous nuclear ribonucleoprotein D-like OS=Homo sapiens GN=HNRNPDL;Isoform of O14979, Isoform 3 of Heterogeneous nuclear ribonucleoprotein D-like OS=Homo sapiens GN=HNRNPDL;Heterogeneous nuclear ribonucleoprotein D-like OS=Homo sapiens GN=HNRNPDL PE=1 SV=3;Isoform of O14979, Heterogeneous nuclear ribonucleoprotein D-like OS=Homo sapiens GN=HNRNPDL PE=1 SV=1	6.6	3	0.013	DLTEYLSR+GFGFVLFK
277e	sp|Q00535-2|CDK5_HUMAN sp|Q00535|CDK5_HUMAN	0.9895	Isoform of Q00535, Isoform 2 of Cyclin-dependent-like kinase 5 OS=Homo sapiens GN=CDK5;Cyclin-dependent-like kinase 5 OS=Homo sapiens GN=CDK5 PE=1 SV=3	4.2	3	0.012	IADFGLAR+IGEGTYGTVFK
1153a	sp|Q9BXS4|TMM59_HUMAN tr|Q5T6Z8|Q5T6Z8_HUMAN	0.9893	Transmembrane protein 59 OS=Homo sapiens GN=TMEM59 PE=1 SV=1;Isoform of Q9BXS4, Transmembrane protein 59 OS=Homo sapiens GN=TMEM59 PE=1 SV=1	24.5	3	0.017	IVIFQSKPEIQYAPHLEQEPTNLR+SKTEDHEEAGPLPTK+VNLAHSEI
1184	sp|Q9C0J8|WDR33_HUMAN	0.9877	pre-mRNA 3' end processing protein WDR33 OS=Homo sapiens GN=WDR33 PE=1 SV=2	2.3	3	0.019	GPHPSQGPIPFQQQK+SSSLQGMDMASLPPRK
1195	sp|Q92997-2|DVL3_HUMAN sp|Q92997|DVL3_HUMAN	0.9873	Isoform of Q92997, Isoform 2 of Segment polarity protein dishevelled homolog DVL-3 OS=Homo sapiens GN=DVL3;Segment polarity protein dishevelled homolog DVL-3 OS=Homo sapiens GN=DVL3 PE=1 SV=2	1.9	3	0.016	SGGSGSESDHTTR
538b	sp|P06753-2|TPM3_HUMAN sp|P06753-3|TPM3_HUMAN sp|P06753-4|TPM3_HUMAN sp|P06753-5|TPM3_HUMAN sp|P06753-6|TPM3_HUMAN tr|A0A087WWU8|A0A087WWU8_HUMAN tr|Q5HYB6|Q5HYB6_HUMAN tr|Q5VU61|Q5VU61_HUMAN	0.9818	Isoform of P06753, Isoform 2 of Tropomyosin alpha-3 chain OS=Homo sapiens GN=TPM3;Isoform of P06753, Isoform 3 of Tropomyosin alpha-3 chain OS=Homo sapiens GN=TPM3;Isoform of P06753, Isoform 4 of Tropomyosin alpha-3 chain OS=Homo sapiens GN=TPM3;Isoform of P06753, Isoform 5 of Tropomyosin alpha-3 chain OS=Homo sapiens GN=TPM3;Isoform of P06753, Isoform 6 of Tropomyosin alpha-3 chain OS=Homo sapie…	13.4	3	0.014	HIAEEADRKYEEVAR+KIQVLQQQADDAEER+KIQVLQQQADDAEERAER
1280	sp|O60499-2|STX10_HUMAN sp|O60499|STX10_HUMAN tr|K7EIY4|K7EIY4_HUMAN tr|K7EJ05|K7EJ05_HUMAN tr|K7ELY2|K7ELY2_HUMAN tr|K7EPP9|K7EPP9_HUMAN tr|K7EQ84|K7EQ84_HUMAN tr|Q5U8S2|Q5U8S2_HUMAN tr|X6R2W0|X6R2W0_HUMAN	0.9744	Isoform of O60499, Isoform 2 of Syntaxin-10 OS=Homo sapiens GN=STX10;Syntaxin-10 OS=Homo sapiens GN=STX10 PE=1 SV=1;Isoform of O60499, Syntaxin-10 (Fragment) OS=Homo sapiens GN=STX10 PE=1 SV=1;Isoform of O60499, Syntaxin-10 (Fragment) OS=Homo sapiens GN=STX10 PE=1 SV=1;Isoform of O60499, Syntaxin-10 (Fragment) OS=Homo sapiens GN=STX10 PE=1 SV=1;Isoform of O60499, Syntaxin-10 (Fragment) OS=Homo sa…	27.6	3	0.024	SPSDLLDASAVSATSR
267c	sp|P63096|GNAI1_HUMAN	0.9661	Guanine nucleotide-binding protein G(i) subunit alpha-1 OS=Homo sapiens GN=GNAI1 PE=1 SV=2	7.6	3	0.014	IAQPNYIPTQQDVLR+ILLLGAGESGK+TTGIVETHFTFK
384b	sp|Q8WZ42-10|TITIN_HUMAN sp|Q8WZ42-11|TITIN_HUMAN sp|Q8WZ42-12|TITIN_HUMAN sp|Q8WZ42-13|TITIN_HUMAN sp|Q8WZ42-2|TITIN_HUMAN sp|Q8WZ42-3|TITIN_HUMAN sp|Q8WZ42-4|TITIN_HUMAN sp|Q8WZ42-5|TITIN_HUMAN sp|Q8WZ42-7|TITIN_HUMAN sp|Q8WZ42-8|TITIN_HUMAN sp|Q8WZ42-9|TITIN_HUMAN sp|Q8WZ42|TITIN_HUMAN tr|A0A0A0MRA3|A0A0A0MRA3_HUMAN tr|A0A0A0MTS7|A0A0A0MTS7_HUMAN	0.9533	Isoform of Q8WZ42, Isoform 10 of Titin OS=Homo sapiens GN=TTN;Isoform of Q8WZ42, Isoform 11 of Titin OS=Homo sapiens GN=TTN;Isoform of Q8WZ42, Isoform 12 of Titin OS=Homo sapiens GN=TTN;Isoform of Q8WZ42, Isoform 13 of Titin OS=Homo sapiens GN=TTN;Isoform of Q8WZ42, Isoform 2 of Titin OS=Homo sapiens GN=TTN;Isoform of Q8WZ42, Isoform 3 of Titin OS=Homo sapiens GN=TTN;Isoform of Q8WZ42, Isoform 4 …	0.3	3	0.016	AVNIAGIGEPGEVTDVIEMK+DATLQDMGTYVVMVGAAR+EYTIVVKVLDTPGPPVNVTVK+KEAEKTALSTIAVATAK+SSLIILK+VLGYVVEMQPK
100	sp|Q13608-2|PEX6_HUMAN sp|Q13608-3|PEX6_HUMAN sp|Q13608|PEX6_HUMAN	1.0000	Isoform of Q13608, Isoform 2 of Peroxisome assembly factor 2 OS=Homo sapiens GN=PEX6;Isoform of Q13608, Isoform 3 of Peroxisome assembly factor 2 OS=Homo sapiens GN=PEX6;Peroxisome assembly factor 2 OS=Homo sapiens GN=PEX6 PE=1 SV=2	5.0	2	0.018	AQDLPADVQTAFPHELEVPALSEGQR+LLALGSGAWVR
850a	sp|Q9Y5Z4|HEBP2_HUMAN	1.0000	Heme-binding protein 2 OS=Homo sapiens GN=HEBP2 PE=1 SV=1	13.7	2	0.018	APEDAGPQPGSYEIR+NQEQLLTLASILR
848a	sp|Q9Y5Q9|TF3C3_HUMAN	1.0000	General transcription factor 3C polypeptide 3 OS=Homo sapiens GN=GTF3C3 PE=1 SV=1	3.0	2	0.018	ILNLLSPSDGER+ISLSTLQQQLGQPEK
846a	sp|Q9Y5A9-2|YTHD2_HUMAN sp|Q9Y5A9|YTHD2_HUMAN tr|A0A087WXZ3|A0A087WXZ3_HUMAN tr|S4R3V3|S4R3V3_HUMAN	1.0000	Isoform of Q9Y5A9, Isoform 2 of YTH domain-containing family protein 2 OS=Homo sapiens GN=YTHDF2;YTH domain-containing family protein 2 OS=Homo sapiens GN=YTHDF2 PE=1 SV=2;Isoform of Q9Y5A9, YTH domain-containing family protein 2 OS=Homo sapiens GN=YTHDF2 PE=1 SV=1;Isoform of Q9Y5A9, YTH domain-containing family protein 2 (Fragment) OS=Homo sapiens GN=YTHDF2 PE=1 SV=1	11.2	2	0.018	APGMNTIDQGMAALK+LGSTEVASNVPK
834a	sp|Q9Y2I1|NISCH_HUMAN	1.0000	Nischarin OS=Homo sapiens GN=NISCH PE=1 SV=3	1.8	2	0.018	GLVASKPTLATLSVR+VPLSTVLLDPTR
823a	sp|Q9UNM6-2|PSD13_HUMAN sp|Q9UNM6|PSD13_HUMAN tr|A0A087WUL9|A0A087WUL9_HUMAN tr|E9PL38|E9PL38_HUMAN	1.0000	Isoform of Q9UNM6, Isoform 2 of 26S proteasome non-ATPase regulatory subunit 13 OS=Homo sapiens GN=PSMD13;26S proteasome non-ATPase regulatory subunit 13 OS=Homo sapiens GN=PSMD13 PE=1 SV=2;Isoform of Q9UNM6, 26S proteasome non-ATPase regulatory subunit 13 OS=Homo sapiens GN=PSMD13 PE=1 SV=1;Isoform of Q9UNM6, 26S proteasome non-ATPase regulatory subunit 13 (Fragment) OS=Homo sapiens GN=PSMD13 PE…	7.2	2	0.018	LNIGDLQVTK+QLTFEEIAK
820a	sp|Q9UMS4|PRP19_HUMAN	1.0000	Pre-mRNA-processing factor 19 OS=Homo sapiens GN=PRPF19 PE=1 SV=1	8.1	2	0.018	ALQDEWDAVMLHSFTLR+KVTSVVFHPSQDLVFSASPDATIR
91	sp|P82930|RT34_HUMAN tr|A0A087WUZ8|A0A087WUZ8_HUMAN tr|C9JJ19|C9JJ19_HUMAN	1.0000	28S ribosomal protein S34, mitochondrial OS=Homo sapiens GN=MRPS34 PE=1 SV=2;Isoform of P82930, 28S ribosomal protein S34, mitochondrial OS=Homo sapiens GN=MRPS34 PE=1 SV=1;Isoform of P82930, 28S ribosomal protein S34, mitochondrial OS=Homo sapiens GN=MRPS34 PE=1 SV=2	9.1	2	0.018	AWGILTFK+LPLFGLGR
802a	sp|Q9UET6-2|TRM7_HUMAN sp|Q9UET6|TRM7_HUMAN	1.0000	Isoform of Q9UET6, Isoform 2 of Putative tRNA (cytidine(32)/guanosine(34)-2'-O)-methyltransferase OS=Homo sapiens GN=FTSJ1;Putative tRNA (cytidine(32)/guanosine(34)-2'-O)-methyltransferase OS=Homo sapiens GN=FTSJ1 PE=1 SV=2	8.9	2	0.018	LLQLDKEFQLFQGVTR+SYPLDLEGGSEYK
90	sp|P78318|IGBP1_HUMAN	1.0000	Immunoglobulin-binding protein 1 OS=Homo sapiens GN=IGBP1 PE=1 SV=1	5.9	2	0.018	LPELFETGR+YGALPDQGIAK
799a	sp|Q9UBM7|DHCR7_HUMAN	1.0000	7-dehydrocholesterol reductase OS=Homo sapiens GN=DHCR7 PE=1 SV=1	4.0	2	0.018	LLVSGFWGVAR+YTAAVPYR
89	sp|P68400|CSK21_HUMAN sp|Q8NEV1|CSK23_HUMAN tr|E7EU96|E7EU96_HUMAN tr|Q5U5J2|Q5U5J2_HUMAN	1.0000	Casein kinase II subunit alpha OS=Homo sapiens GN=CSNK2A1 PE=1 SV=1;Casein kinase II subunit alpha 3 OS=Homo sapiens GN=CSNK2A3 PE=1 SV=2;Isoform of P68400, Casein kinase II subunit alpha OS=Homo sapiens GN=CSNK2A1 PE=1 SV=1;Isoform of P68400, CSNK2A1 protein OS=Homo sapiens GN=CSNK2A1 PE=1 SV=1	4.7	2	0.017	GGPNIITLADIVK+GGPNIITLADIVKDPVSR
786a	sp|Q9NUJ3|T11L1_HUMAN tr|E9PJ55|E9PJ55_HUMAN	1.0000	T-complex protein 11-like protein 1 OS=Homo sapiens GN=TCP11L1 PE=1 SV=1;Isoform of Q9NUJ3, T-complex protein 11-like protein 1 OS=Homo sapiens GN=TCP11L1 PE=1 SV=1	4.3	2	0.017	EIFSVLDLMK+FVTVEELLETAR
88	sp|P62906|RL10A_HUMAN	1.0000	60S ribosomal protein L10a OS=Homo sapiens GN=RPL10A PE=1 SV=2	9.7	2	0.018	ILGPGLNK+KYDAFLASESLIK
779a	sp|Q9NPA8-2|ENY2_HUMAN sp|Q9NPA8|ENY2_HUMAN	1.0000	Isoform of Q9NPA8, Isoform 2 of Transcription and mRNA export factor ENY2 OS=Homo sapiens GN=ENY2;Transcription and mRNA export factor ENY2 OS=Homo sapiens GN=ENY2 PE=1 SV=1	27.1	2	0.018	GLEHVTVDDLVAEITPK+TFLAQHASL
775a	sp|Q9HC21-2|TPC_HUMAN sp|Q9HC21|TPC_HUMAN tr|J3KRY6|J3KRY6_HUMAN	1.0000	Isoform of Q9HC21, Isoform 2 of Mitochondrial thiamine pyrophosphate carrier OS=Homo sapiens GN=SLC25A19;Mitochondrial thiamine pyrophosphate carrier OS=Homo sapiens GN=SLC25A19 PE=1 SV=1;Isoform of Q9HC21, Mitochondrial thiamine pyrophosphate carrier (Fragment) OS=Homo sapiens GN=SLC25A19 PE=1 SV=1	9.9	2	0.018	ALISPFDVIK+EGALGFFK
772a	sp|Q9HAD4|WDR41_HUMAN	1.0000	WD repeat-containing protein 41 OS=Homo sapiens GN=WDR41 PE=2 SV=3	8.7	2	0.017	LVAPTEGSLEWDILEVKR+SPLQTIGEEQTQNPYTELLVLK
87	sp|P62861|RS30_HUMAN tr|E9PR30|E9PR30_HUMAN	1.0000	Isoform of P35544, 40S ribosomal protein S30 OS=Homo sapiens GN=FAU PE=1 SV=1;Isoform of P35544, 40S ribosomal protein S30 OS=Homo sapiens GN=FAU PE=1 SV=1	18.6	2	0.018	FVNVVPTFGK+FVNVVPTFGKK
765a	sp|Q9H2V7-2|SPNS1_HUMAN sp|Q9H2V7-3|SPNS1_HUMAN sp|Q9H2V7|SPNS1_HUMAN tr|H3BMF4|H3BMF4_HUMAN tr|H3BR82|H3BR82_HUMAN	1.0000	Isoform of Q9H2V7, Isoform 2 of Protein spinster homolog 1 OS=Homo sapiens GN=SPNS1;Isoform of Q9H2V7, Isoform 3 of Protein spinster homolog 1 OS=Homo sapiens GN=SPNS1;Protein spinster homolog 1 OS=Homo sapiens GN=SPNS1 PE=1 SV=1;Isoform of Q9H2V7, Protein spinster homolog 1 OS=Homo sapiens GN=SPNS1 PE=1 SV=1;Isoform of Q9H2V7, Protein spinster homolog 1 (Fragment) OS=Homo sapiens GN=SPNS1 PE=1 S…	6.8	2	0.018	HSDLPPLNPTSWWADLR+SEEPEVPDQEGLQR
86	sp|P62847-2|RS24_HUMAN sp|P62847-3|RS24_HUMAN sp|P62847-4|RS24_HUMAN sp|P62847|RS24_HUMAN tr|A0A087WUS0|A0A087WUS0_HUMAN tr|E7ETK0|E7ETK0_HUMAN	1.0000	Isoform of P62847, Isoform 2 of 40S ribosomal protein S24 OS=Homo sapiens GN=RPS24;Isoform of P62847, Isoform 3 of 40S ribosomal protein S24 OS=Homo sapiens GN=RPS24;Isoform of P62847, Isoform 4 of 40S ribosomal protein S24 OS=Homo sapiens GN=RPS24;40S ribosomal protein S24 OS=Homo sapiens GN=RPS24 PE=1 SV=1;Isoform of P62847, 40S ribosomal protein S24 OS=Homo sapiens GN=RPS24 PE=1 SV=1;Isoform o…	11.5	2	0.018	TTGFGMIYDSLDYAK
757a	sp|Q9BZE1|RM37_HUMAN tr|S4R369|S4R369_HUMAN	1.0000	39S ribosomal protein L37, mitochondrial OS=Homo sapiens GN=MRPL37 PE=1 SV=2;Isoform of Q9BZE1, 39S ribosomal protein L37, mitochondrial OS=Homo sapiens GN=MRPL37 PE=1 SV=1	5.7	2	0.018	ESLLLQVR+VLEQPVVVQSVGTDGR
753a	sp|Q9BVV7|TIM21_HUMAN	1.0000	Mitochondrial import inner membrane translocase subunit Tim21 OS=Homo sapiens GN=TIMM21 PE=1 SV=1	10.1	2	0.018	SHPEVIGVFGESVK+YIFVEIESYPR
752a	sp|Q9BVG4|PBDC1_HUMAN	1.0000	Protein PBDC1 OS=Homo sapiens GN=PBDC1 PE=1 SV=1	12.9	2	0.018	FNGIVEDFNYGTLLR+IDVLDPEELKSESAK
744a	sp|Q9BRX9|WDR83_HUMAN	1.0000	WD repeat domain-containing protein 83 OS=Homo sapiens GN=WDR83 PE=1 SV=1	8.3	2	0.018	RPEPVQTLDEAR+VSDHEILAGSVDGR
742a	sp|Q9BRG1|VPS25_HUMAN tr|K7ENE3|K7ENE3_HUMAN	1.0000	Vacuolar protein-sorting-associated protein 25 OS=Homo sapiens GN=VPS25 PE=1 SV=1;Isoform of Q9BRG1, Vacuolar protein-sorting-associated protein 25 (Fragment) OS=Homo sapiens GN=VPS25 PE=1 SV=1	22.2	2	0.018	KLPVESIQIVLEELRK+LIYQWVSR
737a	sp|Q99729-2|ROAA_HUMAN sp|Q99729-3|ROAA_HUMAN tr|A0A087WZV1|A0A087WZV1_HUMAN tr|D6R9P3|D6R9P3_HUMAN tr|D6RBZ0|D6RBZ0_HUMAN tr|D6RD18|D6RD18_HUMAN	1.0000	Isoform of Q99729, Isoform 2 of Heterogeneous nuclear ribonucleoprotein A/B OS=Homo sapiens GN=HNRNPAB;Isoform of Q99729, Isoform 3 of Heterogeneous nuclear ribonucleoprotein A/B OS=Homo sapiens GN=HNRNPAB;Isoform of Q99729, Heterogeneous nuclear ribonucleoprotein A/B OS=Homo sapiens GN=HNRNPAB PE=1 SV=1;Isoform of Q99729, Heterogeneous nuclear ribonucleoprotein A/B OS=Homo sapiens GN=HNRNPAB PE=…	7.9	2	0.018	GFGFILFK+IFVGGLNPEATEEK
730a	sp|Q99523|SORT_HUMAN	1.0000	Sortilin OS=Homo sapiens GN=SORT1 PE=1 SV=3	2.6	2	0.018	ADLGALELWR+VVLTAEVSGGSR
727a	sp|Q96TC7|RMD3_HUMAN	1.0000	Regulator of microtubule dynamics protein 3 OS=Homo sapiens GN=RMDN3 PE=1 SV=2	7.4	2	0.018	LALELPDVTKEDLAIQK+SQSLPNSLDYTQTSDPGR
725a	sp|Q96T17-2|MA7D2_HUMAN	1.0000	Isoform of Q96T17, Isoform 2 of MAP7 domain-containing protein 2 OS=Homo sapiens GN=MAP7D2	4.3	2	0.018	AENSAALGKPTAGTTDAGEAAK+LLTPTQSSLAR
82	sp|P55010|IF5_HUMAN	1.0000	Eukaryotic translation initiation factor 5 OS=Homo sapiens GN=EIF5 PE=1 SV=2	4.4	2	0.018	VLTLSDDLER+VNILFDFVK
719a	sp|Q96PK6-5|RBM14_HUMAN sp|Q9BWF3|RBM4_HUMAN	1.0000	Isoform of Q96PK6, Isoform 5 of RNA-binding protein 14 OS=Homo sapiens GN=RBM14;RNA-binding protein 4 OS=Homo sapiens GN=RBM4 PE=1 SV=1	23.0	2	0.018	ATAPVPTVGEGYGYGHESELSQASAAAR+HLLPTSGAAATAAAAAAAAAAVTAASTSYYGRDR+VADLTEQYNEQYGAVR
710a	sp|Q96H20-2|SNF8_HUMAN sp|Q96H20|SNF8_HUMAN tr|D6RFY6|D6RFY6_HUMAN tr|D6RJ86|D6RJ86_HUMAN	1.0000	Isoform of Q96H20, Isoform 2 of Vacuolar-sorting protein SNF8 OS=Homo sapiens GN=SNF8;Vacuolar-sorting protein SNF8 OS=Homo sapiens GN=SNF8 PE=1 SV=1;Isoform of Q96H20, Vacuolar-sorting protein SNF8 OS=Homo sapiens GN=SNF8 PE=1 SV=1;Isoform of Q96H20, Vacuolar-sorting protein SNF8 OS=Homo sapiens GN=SNF8 PE=1 SV=1	21.3	2	0.018	GTVLAEDQLAQMSK+NGGLITLEELHQQVLK
691a	sp|Q92615|LAR4B_HUMAN	1.0000	La-related protein 4B OS=Homo sapiens GN=LARP4B PE=1 SV=3	4.6	2	0.018	GPGLLESPSIFNFTADR+TLSADASVNTLPVVVSR
78	sp|P51858-2|HDGF_HUMAN sp|P51858-3|HDGF_HUMAN sp|P51858|HDGF_HUMAN	1.0000	Isoform of P51858, Isoform 2 of Hepatoma-derived growth factor OS=Homo sapiens GN=HDGF;Isoform of P51858, Isoform 3 of Hepatoma-derived growth factor OS=Homo sapiens GN=HDGF;Hepatoma-derived growth factor OS=Homo sapiens GN=HDGF PE=1 SV=1	13.7	2	0.018	GPPQEEEEEEDEEEEATKEDAEAPGIR+GPPQEEEEEEDEEEEATKEDAEAPGIRDHESL
684a	sp|Q8TEM1|PO210_HUMAN	1.0000	Nuclear pore membrane glycoprotein 210 OS=Homo sapiens GN=NUP210 PE=1 SV=3	3.1	2	0.019	TGVAVARAVGSVTVYYEVAGHLRTYK+VGQALELPLR+VVIISQDLVQVEVLLLRAVRIR
679a	sp|Q8NDF8-3|PAPD5_HUMAN sp|Q8NDF8-5|PAPD5_HUMAN sp|Q8NDF8|PAPD5_HUMAN tr|H3BQM0|H3BQM0_HUMAN	1.0000	Isoform of Q8NDF8, Isoform 3 of Non-canonical poly(A) RNA polymerase PAPD5 OS=Homo sapiens GN=PAPD5;Isoform of Q8NDF8, Isoform 5 of Non-canonical poly(A) RNA polymerase PAPD5 OS=Homo sapiens GN=PAPD5;Non-canonical poly(A) RNA polymerase PAPD5 OS=Homo sapiens GN=PAPD5 PE=1 SV=2;Isoform of Q8NDF8, Non-canonical poly(A) RNA polymerase PAPD5 OS=Homo sapiens GN=PAPD5 PE=1 SV=1	9.3	2	0.018	AGSSASSPPSASSSPHPSAAVPAADPADSASGSSNKR+VGSQDVSLESSQAVGK
77	sp|P50914|RL14_HUMAN tr|E7EPB3|E7EPB3_HUMAN	1.0000	60S ribosomal protein L14 OS=Homo sapiens GN=RPL14 PE=1 SV=4;Isoform of P50914, 60S ribosomal protein L14 OS=Homo sapiens GN=RPL14 PE=1 SV=1	19.4	2	0.018	LVAIVDVIDQNR+VAYVSFGPHAGK
665a	sp|Q8IVL6|P3H3_HUMAN	1.0000	Prolyl 3-hydroxylase 3 OS=Homo sapiens GN=P3H3 PE=1 SV=1	4.6	2	0.018	AYAAGAWAPAVALLR+LVAFSSGVENPHGVWAVTR
657a	sp|Q7Z5G4|GOGA7_HUMAN	1.0000	Golgin subfamily A member 7 OS=Homo sapiens GN=GOLGA7 PE=1 SV=2	15.3	2	0.018	TLNNLYAEAEK+VIEITIYEDR
646a	sp|Q6PJT7-10|ZC3HE_HUMAN sp|Q6PJT7-11|ZC3HE_HUMAN sp|Q6PJT7-2|ZC3HE_HUMAN sp|Q6PJT7-3|ZC3HE_HUMAN sp|Q6PJT7-4|ZC3HE_HUMAN sp|Q6PJT7-5|ZC3HE_HUMAN sp|Q6PJT7-9|ZC3HE_HUMAN sp|Q6PJT7|ZC3HE_HUMAN tr|G3V256|G3V256_HUMAN tr|G3V5I6|G3V5I6_HUMAN tr|H0YJA2|H0YJA2_HUMAN	1.0000	Isoform of Q6PJT7, Isoform 10 of Zinc finger CCCH domain-containing protein 14 OS=Homo sapiens GN=ZC3H14;Isoform of Q6PJT7, Isoform 11 of Zinc finger CCCH domain-containing protein 14 OS=Homo sapiens GN=ZC3H14;Isoform of Q6PJT7, Isoform 2 of Zinc finger CCCH domain-containing protein 14 OS=Homo sapiens GN=ZC3H14;Isoform of Q6PJT7, Isoform 3 of Zinc finger CCCH domain-containing protein 14 OS=Homo…	6.1	2	0.018	ISPPIKEEETKGDSVEK+TGSISSSVSVPAKPER
73	sp|P46778|RL21_HUMAN tr|G3V1B3|G3V1B3_HUMAN tr|M0R181|M0R181_HUMAN	1.0000	60S ribosomal protein L21 OS=Homo sapiens GN=RPL21 PE=1 SV=2;Isoform of P46778, 60S ribosomal protein L21 OS=Homo sapiens GN=RPL21 PE=1 SV=1;Isoform of P46778, 60S ribosomal protein L21 (Fragment) OS=Homo sapiens GN=RPL21 PE=1 SV=1	29.9	2	0.018	HGVVPLATYMR+VYNVTQHAVGIVVNK
615a	sp|Q15797|SMAD1_HUMAN sp|Q99717|SMAD5_HUMAN	1.0000	Mothers against decapentaplegic homolog 1 OS=Homo sapiens GN=SMAD1 PE=1 SV=1;Mothers against decapentaplegic homolog 5 OS=Homo sapiens GN=SMAD5 PE=1 SV=1	8.2	2	0.018	RVESPVLPPVLVPR+VGEAFHASSTSVLVDGFTDPSNNK
614a	sp|Q15773|MLF2_HUMAN	1.0000	Myeloid leukemia factor 2 OS=Homo sapiens GN=MLF2 PE=1 SV=1	15.7	2	0.018	LAIQGPEDSPSR+MLSGGFGYSPFLSITDGNMPGTRPASR
610a	sp|Q15434|RBMS2_HUMAN tr|F8W1T6|F8W1T6_HUMAN	1.0000	RNA-binding motif, single-stranded-interacting protein 2 OS=Homo sapiens GN=RBMS2 PE=1 SV=1;Isoform of Q15434, RNA-binding motif, single-stranded-interacting protein 2 OS=Homo sapiens GN=RBMS2 PE=1 SV=1	8.1	2	0.018	GLQPGTTDQDLVK+GYGFVDFDSPSAAQK
607a	sp|Q15370-2|ELOB_HUMAN sp|Q15370|ELOB_HUMAN tr|B8ZZU8|B8ZZU8_HUMAN	1.0000	Isoform of Q15370, Isoform 2 of Transcription elongation factor B polypeptide 2 OS=Homo sapiens GN=TCEB2;Transcription elongation factor B polypeptide 2 OS=Homo sapiens GN=TCEB2 PE=1 SV=1;Isoform of Q15370, Transcription elongation factor B (SIII), polypeptide 2 (18kDa, elongin B), isoform CRA_b OS=Homo sapiens GN=TCEB2 PE=1 SV=1	16.8	2	0.018	IVEGILK+LYKDDQLLDDGK
596a	sp|Q14498-2|RBM39_HUMAN sp|Q14498-3|RBM39_HUMAN sp|Q14498|RBM39_HUMAN tr|A0A0U1RQH7|A0A0U1RQH7_HUMAN tr|G3XAC6|G3XAC6_HUMAN tr|H0Y4X3|H0Y4X3_HUMAN tr|Q5QP23|Q5QP23_HUMAN	1.0000	Isoform of Q14498, Isoform 2 of RNA-binding protein 39 OS=Homo sapiens GN=RBM39;Isoform of Q14498, Isoform 3 of RNA-binding protein 39 OS=Homo sapiens GN=RBM39;RNA-binding protein 39 OS=Homo sapiens GN=RBM39 PE=1 SV=2;Isoform of Q14498, RNA-binding protein 39 (Fragment) OS=Homo sapiens GN=RBM39 PE=4 SV=1;Isoform of Q14498, RNA-binding protein 39 OS=Homo sapiens GN=RBM39 PE=1 SV=1;Isoform of Q1449…	10.6	2	0.017	DLEEFFSTVGK+VLGVPIIVQASQAEK
68	sp|P33992|MCM5_HUMAN tr|B1AHB1|B1AHB1_HUMAN	1.0000	DNA replication licensing factor MCM5 OS=Homo sapiens GN=MCM5 PE=1 SV=5;Isoform of P33992, DNA helicase OS=Homo sapiens GN=MCM5 PE=1 SV=1	4.1	2	0.017	LAALPNVYEVISK+LQPFATEADVEEALR
581a	sp|Q13442|HAP28_HUMAN	1.0000	28 kDa heat- and acid-stable phosphoprotein OS=Homo sapiens GN=PDAP1 PE=1 SV=1	16.0	2	0.018	GVEGLIDIENPNR+QYTSPEEIDAQLQAEK
570a	sp|Q13045-2|FLII_HUMAN sp|Q13045-3|FLII_HUMAN sp|Q13045|FLII_HUMAN	1.0000	Isoform of Q13045, Isoform 2 of Protein flightless-1 homolog OS=Homo sapiens GN=FLII;Isoform of Q13045, Isoform 3 of Protein flightless-1 homolog OS=Homo sapiens GN=FLII;Protein flightless-1 homolog OS=Homo sapiens GN=FLII PE=1 SV=2	3.5	2	0.019	AVQGAQQPSLYQIR+LDFDGLPSGIGK+VGLGLGYLELPQINYK
547a	sp|P99999|CYC_HUMAN tr|C9JFR7|C9JFR7_HUMAN	1.0000	Cytochrome c OS=Homo sapiens GN=CYCS PE=1 SV=2;Isoform of P99999, Cytochrome c (Fragment) OS=Homo sapiens GN=CYCS PE=1 SV=1	18.8	2	0.018	ADLIAYLK+TGPNLHGLFGR
7	sp|O00743-2|PPP6_HUMAN sp|O00743-3|PPP6_HUMAN sp|O00743|PPP6_HUMAN	1.0000	Isoform of O00743, Isoform 2 of Serine/threonine-protein phosphatase 6 catalytic subunit OS=Homo sapiens GN=PPP6C;Isoform of O00743, Isoform 3 of Serine/threonine-protein phosphatase 6 catalytic subunit OS=Homo sapiens GN=PPP6C;Serine/threonine-protein phosphatase 6 catalytic subunit OS=Homo sapiens GN=PPP6C PE=1 SV=1	7.4	2	0.018	GAGWLFGAK+VTNEFVHINNLK
524a	sp|P62495-2|ERF1_HUMAN sp|P62495|ERF1_HUMAN tr|B7Z7P8|B7Z7P8_HUMAN	1.0000	Isoform of P62495, Isoform 2 of Eukaryotic peptide chain release factor subunit 1 OS=Homo sapiens GN=ETF1;Eukaryotic peptide chain release factor subunit 1 OS=Homo sapiens GN=ETF1 PE=1 SV=3;Isoform of P62495, Eukaryotic peptide chain release factor subunit 1 OS=Homo sapiens GN=ETF1 PE=1 SV=1	5.7	2	0.018	GFGGIGGILR+LSVLGAITSVQQR
521a	sp|P62316-2|SMD2_HUMAN sp|P62316|SMD2_HUMAN	1.0000	Isoform of P62316, Isoform 2 of Small nuclear ribonucleoprotein Sm D2 OS=Homo sapiens GN=SNRPD2;Small nuclear ribonucleoprotein Sm D2 OS=Homo sapiens GN=SNRPD2 PE=1 SV=1	25.9	2	0.018	GDSVIVVLR+REEEEFNTGPLSVLTQSVK
60	sp|P28072|PSB6_HUMAN	1.0000	Proteasome subunit beta type-6 OS=Homo sapiens GN=PSMB6 PE=1 SV=4	8.8	2	0.018	LAAIAESGVER+QVLLGDQIPK
507a	sp|P61619|S61A1_HUMAN tr|B4DR61|B4DR61_HUMAN	1.0000	Protein transport protein Sec61 subunit alpha isoform 1 OS=Homo sapiens GN=SEC61A1 PE=1 SV=2;Isoform of P61619, Protein transport protein Sec61 subunit alpha isoform 1 OS=Homo sapiens GN=SEC61A1 PE=1 SV=1	4.2	2	0.018	AFSPTTVNTGR+IIEVGDTPK
491a	sp|P56962|STX17_HUMAN	1.0000	Syntaxin-17 OS=Homo sapiens GN=STX17 PE=1 SV=2	9.6	2	0.018	IDSIADHVNSAAVNVEEGTK+IVIPTDLER
56	sp|P26583|HMGB2_HUMAN tr|D6R9A6|D6R9A6_HUMAN	1.0000	High mobility group protein B2 OS=Homo sapiens GN=HMGB2 PE=1 SV=2;Isoform of P26583, High mobility group protein B2 (Fragment) OS=Homo sapiens GN=HMGB2 PE=1 SV=1	21.6	2	0.018	IKSEHPGLSIGDTAK+KHPDSSVNFAEFSK
55	sp|P23458|JAK1_HUMAN	1.0000	Tyrosine-protein kinase JAK1 OS=Homo sapiens GN=JAK1 PE=1 SV=2	2.5	2	0.018	DINKLEEQNPDIVSEK+LSDPGIPITVLSR
461a	sp|P50454|SERPH_HUMAN	1.0000	Serpin H1 OS=Homo sapiens GN=SERPINH1 PE=1 SV=2	6.2	2	0.018	GVVEVTHDLQK+LYGPSSVSFADDFVR
457a	sp|P49815-2|TSC2_HUMAN sp|P49815-3|TSC2_HUMAN sp|P49815-4|TSC2_HUMAN sp|P49815-5|TSC2_HUMAN sp|P49815-6|TSC2_HUMAN sp|P49815-7|TSC2_HUMAN sp|P49815|TSC2_HUMAN tr|H3BMQ0|H3BMQ0_HUMAN	1.0000	Isoform of P49815, Isoform 2 of Tuberin OS=Homo sapiens GN=TSC2;Isoform of P49815, Isoform 3 of Tuberin OS=Homo sapiens GN=TSC2;Isoform of P49815, Isoform 4 of Tuberin OS=Homo sapiens GN=TSC2;Isoform of P49815, Isoform 5 of Tuberin OS=Homo sapiens GN=TSC2;Isoform of P49815, Isoform 6 of Tuberin OS=Homo sapiens GN=TSC2;Isoform of P49815, Isoform 7 of Tuberin OS=Homo sapiens GN=TSC2;Tuberin OS=Homo…	2.6	2	0.018	VGALDVPASQFLGSATSPGPR+VVSSEGGRPSVDLSFQPSQPLSK
52	sp|P19634|SL9A1_HUMAN	1.0000	Sodium/hydrogen exchanger 1 OS=Homo sapiens GN=SLC9A1 PE=1 SV=2	7.2	2	0.019	HTLVADPYEEAWNQMLLR+IPSAVSTVSMQNIHPK+SKETSSPGTDDVFTPAPSDSPSSQR
447a	sp|P48556|PSMD8_HUMAN tr|R4GMR5|R4GMR5_HUMAN	1.0000	26S proteasome non-ATPase regulatory subunit 8 OS=Homo sapiens GN=PSMD8 PE=1 SV=2;Isoform of P48556, 26S proteasome non-ATPase regulatory subunit 8 OS=Homo sapiens GN=PSMD8 PE=1 SV=1	13.6	2	0.018	GWVLGPNNYYSFASQQQKPEDTTIPSTELAK+ILFFNTPK
6	sp|O00506-2|STK25_HUMAN sp|O00506-3|STK25_HUMAN sp|O00506|STK25_HUMAN sp|Q9P289-2|STK26_HUMAN sp|Q9P289-3|STK26_HUMAN sp|Q9P289|STK26_HUMAN sp|Q9Y6E0-2|STK24_HUMAN sp|Q9Y6E0|STK24_HUMAN tr|B4DR80|B4DR80_HUMAN tr|B4E0Y9|B4E0Y9_HUMAN tr|C9J232|C9J232_HUMAN tr|C9J6L2|C9J6L2_HUMAN tr|C9JCC0|C9JCC0_HUMAN tr|C9JDH9|C9JDH9_HUMAN tr|C9JJV0|C9JJV0_HUMAN tr|H0Y630|H0Y630_HUMAN tr|H7C279|H7C279_HUMAN tr|Q8N…	1.0000	Isoform of O00506, Isoform 2 of Serine/threonine-protein kinase 25 OS=Homo sapiens GN=STK25;Isoform of O00506, Isoform 3 of Serine/threonine-protein kinase 25 OS=Homo sapiens GN=STK25;Serine/threonine-protein kinase 25 OS=Homo sapiens GN=STK25 PE=1 SV=1;Isoform of Q9P289, Isoform 2 of Serine/threonine-protein kinase 26 OS=Homo sapiens GN=STK26;Isoform of Q9P289, Isoform 3 of Serine/threonine-prot…	5.1	2	0.018	LADFGVAGQLTDTQIK+LADFGVAGQLTDTQIKR
429a	sp|P42167|LAP2B_HUMAN tr|G5E972|G5E972_HUMAN tr|H0YJH7|H0YJH7_HUMAN	1.0000	Isoform of P42166, Lamina-associated polypeptide 2, isoforms beta/gamma OS=Homo sapiens GN=TMPO PE=1 SV=2;Isoform of P42166, Lamina-associated polypeptide 2, isoforms beta/gamma OS=Homo sapiens GN=TMPO PE=1 SV=1;Isoform of P42166, Lamina-associated polypeptide 2, isoforms beta/gamma (Fragment) OS=Homo sapiens GN=TMPO PE=1 SV=1	13.5	2	0.018	HASPILPITEFSDIPR+SSTPLPTISSSAENTR
426a	sp|P40938-2|RFC3_HUMAN sp|P40938|RFC3_HUMAN	1.0000	Isoform of P40938, Isoform 2 of Replication factor C subunit 3 OS=Homo sapiens GN=RFC3;Replication factor C subunit 3 OS=Homo sapiens GN=RFC3 PE=1 SV=2	7.2	2	0.018	ETANAIVSQQTPQR+VVIQEMLK
47	sp|P15260|INGR1_HUMAN	1.0000	Interferon gamma receptor 1 OS=Homo sapiens GN=IFNGR1 PE=1 SV=1	10.2	2	0.019	ESSSPLSSNQSEPGSIALNSYHSR+TEGQELITVIK+YVSLITSYQPFSLEK
401a	sp|P34897-3|GLYM_HUMAN sp|P34897|GLYM_HUMAN tr|G3V5L0|G3V5L0_HUMAN	1.0000	Isoform of P34897, Isoform 3 of Serine hydroxymethyltransferase, mitochondrial OS=Homo sapiens GN=SHMT2;Serine hydroxymethyltransferase, mitochondrial OS=Homo sapiens GN=SHMT2 PE=1 SV=3;Isoform of P34897, Serine hydroxymethyltransferase, mitochondrial (Fragment) OS=Homo sapiens GN=SHMT2 PE=1 SV=1	16.3	2	0.018	GWTGQESLSDSDPEMWELLQR+TGLIDYNQLALTAR
400a	sp|P33993-3|MCM7_HUMAN sp|P33993|MCM7_HUMAN	1.0000	Isoform of P33993, Isoform 3 of DNA replication licensing factor MCM7 OS=Homo sapiens GN=MCM7;DNA replication licensing factor MCM7 OS=Homo sapiens GN=MCM7 PE=1 SV=4	5.9	2	0.018	GSSGVGLTAAVLR+IAQPGDHVSVTGIFLPILR
392a	sp|P31040-2|SDHA_HUMAN sp|P31040-3|SDHA_HUMAN sp|P31040|SDHA_HUMAN tr|A0A087X1I3|A0A087X1I3_HUMAN tr|D6RFM5|D6RFM5_HUMAN	1.0000	Isoform of P31040, Isoform 2 of Succinate dehydrogenase [ubiquinone] flavoprotein subunit, mitochondrial OS=Homo sapiens GN=SDHA;Isoform of P31040, Isoform 3 of Succinate dehydrogenase [ubiquinone] flavoprotein subunit, mitochondrial OS=Homo sapiens GN=SDHA;Succinate dehydrogenase [ubiquinone] flavoprotein subunit, mitochondrial OS=Homo sapiens GN=SDHA PE=1 SV=2;Isoform of P31040, Succinate dehyd…	5.6	2	0.018	IDEYDYSKPIQGQQK+LGANSLLDLVVFGR
388a	sp|P29692-2|EF1D_HUMAN sp|P29692|EF1D_HUMAN tr|A0A087X1X7|A0A087X1X7_HUMAN tr|E9PK01|E9PK01_HUMAN tr|E9PRY8|E9PRY8_HUMAN	1.0000	Isoform of P29692, Isoform 2 of Elongation factor 1-delta OS=Homo sapiens GN=EEF1D;Elongation factor 1-delta OS=Homo sapiens GN=EEF1D PE=1 SV=5;Isoform of P29692, Elongation factor 1-delta OS=Homo sapiens GN=EEF1D PE=1 SV=1;Isoform of P29692, Elongation factor 1-delta (Fragment) OS=Homo sapiens GN=EEF1D PE=1 SV=1;Isoform of P29692, Elongation factor 1-delta OS=Homo sapiens GN=EEF1D PE=1 SV=1	14.2	2	0.018	SIQLDGLVWGASK+SLAGSSGPGASSGTSGDHGELVVR
371a	sp|P25789|PSA4_HUMAN tr|H0YKT8|H0YKT8_HUMAN tr|H0YL69|H0YL69_HUMAN tr|H0YMA1|H0YMA1_HUMAN tr|H0YMI6|H0YMI6_HUMAN tr|H0YMZ1|H0YMZ1_HUMAN tr|H0YN18|H0YN18_HUMAN	1.0000	Proteasome subunit alpha type-4 OS=Homo sapiens GN=PSMA4 PE=1 SV=1;Isoform of P25789, Proteasome subunit beta type (Fragment) OS=Homo sapiens GN=PSMA4 PE=1 SV=7;Isoform of P25789, Proteasome subunit alpha type (Fragment) OS=Homo sapiens GN=PSMA4 PE=1 SV=1;Isoform of P25789, Proteasome subunit alpha type (Fragment) OS=Homo sapiens GN=PSMA4 PE=1 SV=1;Isoform of P25789, Proteasome subunit alpha type…	9.9	2	0.018	LLDEVFFSEK+SALALAIK
43	sp|P12268|IMDH2_HUMAN tr|H0Y4R1|H0Y4R1_HUMAN	1.0000	Inosine-5'-monophosphate dehydrogenase 2 OS=Homo sapiens GN=IMPDH2 PE=1 SV=2;Isoform of P12268, Inosine-5'-monophosphate dehydrogenase 2 (Fragment) OS=Homo sapiens GN=IMPDH2 PE=1 SV=1	7.9	2	0.017	FGVPVIADGGIQNVGHIAK+TSSAQVEGGVHSLHSYEK
356a	sp|P22234-2|PUR6_HUMAN sp|P22234|PUR6_HUMAN tr|D6RF62|D6RF62_HUMAN	1.0000	Isoform of P22234, Isoform 2 of Multifunctional protein ADE2 OS=Homo sapiens GN=PAICS;Multifunctional protein ADE2 OS=Homo sapiens GN=PAICS PE=1 SV=3;Isoform of P22234, Multifunctional protein ADE2 OS=Homo sapiens GN=PAICS PE=1 SV=1	7.5	2	0.018	ASILNTWISLK+EIVLADVIDNDSWR
5	sp|O00186|STXB3_HUMAN	1.0000	Syntaxin-binding protein 3 OS=Homo sapiens GN=STXBP3 PE=1 SV=2	3.7	2	0.018	EAILEEEDDLWVR+VLLPVLLNK
348a	sp|P20290-2|BTF3_HUMAN sp|P20290|BTF3_HUMAN	1.0000	Isoform of P20290, Isoform 2 of Transcription factor BTF3 OS=Homo sapiens GN=BTF3;Transcription factor BTF3 OS=Homo sapiens GN=BTF3 PE=1 SV=1	29.0	2	0.018	LGVNNISGIEEVNMFTNQGTVIHFNNPK+VQASLAANTFTITGHAETK
346a	sp|P19823|ITIH2_HUMAN tr|A0A087WTE1|A0A087WTE1_HUMAN tr|Q5T985|Q5T985_HUMAN	1.0000	Inter-alpha-trypsin inhibitor heavy chain H2 OS=Homo sapiens GN=ITIH2 PE=1 SV=2;Isoform of P19823, Inter-alpha-trypsin inhibitor heavy chain H2 OS=Homo sapiens GN=ITIH2 PE=1 SV=1;Isoform of P19823, Inter-alpha-trypsin inhibitor heavy chain H2 OS=Homo sapiens GN=ITIH2 PE=1 SV=1	2.8	2	0.018	IQPSGGTNINEALLR+VQFELHYQEVK
39	sp|P10606|COX5B_HUMAN	1.0000	Cytochrome c oxidase subunit 5B, mitochondrial OS=Homo sapiens GN=COX5B PE=1 SV=2	9.3	2	0.018	GLDPYNVLAPK+KGLDPYNVLAPK
323a	sp|P13861-2|KAP2_HUMAN sp|P13861|KAP2_HUMAN	1.0000	Isoform of P13861, Isoform 2 of cAMP-dependent protein kinase type II-alpha regulatory subunit OS=Homo sapiens GN=PRKAR2A;cAMP-dependent protein kinase type II-alpha regulatory subunit OS=Homo sapiens GN=PRKAR2A PE=1 SV=2	8.4	2	0.018	AATIVATSEGSLWGLDR+GQYFGELALVTNKPR
35	sp|P08574|CY1_HUMAN	1.0000	Cytochrome c1, heme protein, mitochondrial OS=Homo sapiens GN=CYC1 PE=1 SV=3	8.6	2	0.018	GLLSSLDHTSIR+LFDYFPKPYPNSEAAR
33	sp|P06280|AGAL_HUMAN	1.0000	Alpha-galactosidase A OS=Homo sapiens GN=GLA PE=1 SV=1	7.0	2	0.018	ALLQDKDVIAINQDPLGK+SILDWTSFNQER
286a	sp|P07339|CATD_HUMAN tr|C9JH19|C9JH19_HUMAN tr|F8WD96|F8WD96_HUMAN	1.0000	Cathepsin D OS=Homo sapiens GN=CTSD PE=1 SV=1;Isoform of P07339, Cathepsin D (Fragment) OS=Homo sapiens GN=CTSD PE=1 SV=1;Isoform of P07339, Cathepsin D OS=Homo sapiens GN=CTSD PE=1 SV=1	8.7	2	0.018	FDGILGMAYPR+LVDQNIFSFYLSR
4	sp|O00170|AIP_HUMAN	1.0000	AH receptor-interacting protein OS=Homo sapiens GN=AIP PE=1 SV=2	8.2	2	0.018	NIAVGKDPLEGQR+VLELDPALAPVVSR
279a	sp|P06730-2|IF4E_HUMAN sp|P06730-3|IF4E_HUMAN sp|P06730|IF4E_HUMAN tr|D6RBW1|D6RBW1_HUMAN	1.0000	Isoform of P06730, Isoform 2 of Eukaryotic translation initiation factor 4E OS=Homo sapiens GN=EIF4E;Isoform of P06730, Isoform 3 of Eukaryotic translation initiation factor 4E OS=Homo sapiens GN=EIF4E;Eukaryotic translation initiation factor 4E OS=Homo sapiens GN=EIF4E PE=1 SV=2;Isoform of P06730, Eukaryotic translation initiation factor 4E OS=Homo sapiens GN=EIF4E PE=1 SV=1	9.7	2	0.018	IVIGYQSHADTATK+WALWFFK
27	sp|O94874-2|UFL1_HUMAN sp|O94874-3|UFL1_HUMAN sp|O94874|UFL1_HUMAN	1.0000	Isoform of O94874, Isoform 2 of E3 UFM1-protein ligase 1 OS=Homo sapiens GN=UFL1;Isoform of O94874, Isoform 3 of E3 UFM1-protein ligase 1 OS=Homo sapiens GN=UFL1;E3 UFM1-protein ligase 1 OS=Homo sapiens GN=UFL1 PE=1 SV=2	5.7	2	0.017	GLFSAITRPTAVNSLISK+GVIFTEAFVAR
255a	sp|P00390-2|GSHR_HUMAN sp|P00390-3|GSHR_HUMAN sp|P00390-4|GSHR_HUMAN sp|P00390-5|GSHR_HUMAN sp|P00390|GSHR_HUMAN	1.0000	Isoform of P00390, Isoform Cytoplasmic of Glutathione reductase, mitochondrial OS=Homo sapiens GN=GSR;Isoform of P00390, Isoform 2 of Glutathione reductase, mitochondrial OS=Homo sapiens GN=GSR;Isoform of P00390, Isoform 3 of Glutathione reductase, mitochondrial OS=Homo sapiens GN=GSR;Isoform of P00390, Isoform 4 of Glutathione reductase, mitochondrial OS=Homo sapiens GN=GSR;Glutathione reductase…	11.6	2	0.019	ADFDNTVAIHPTSSEELVTLR+ALLTPVAIAAGR+GHAAFTSDPKPTIEVSGK
254a	sp|P00387-2|NB5R3_HUMAN sp|P00387-3|NB5R3_HUMAN sp|P00387|NB5R3_HUMAN	1.0000	Isoform of P00387, Isoform 2 of NADH-cytochrome b5 reductase 3 OS=Homo sapiens GN=CYB5R3;Isoform of P00387, Isoform 3 of NADH-cytochrome b5 reductase 3 OS=Homo sapiens GN=CYB5R3;NADH-cytochrome b5 reductase 3 OS=Homo sapiens GN=CYB5R3 PE=1 SV=3	19.1	2	0.018	MSQYLESMQIGDTIEFR+STPAITLESPDIKYPLR+SVGMIAGGTGITPMLQVIR
26	sp|O75694-2|NU155_HUMAN sp|O75694|NU155_HUMAN tr|E9PF10|E9PF10_HUMAN	1.0000	Isoform of O75694, Isoform 2 of Nuclear pore complex protein Nup155 OS=Homo sapiens GN=NUP155;Nuclear pore complex protein Nup155 OS=Homo sapiens GN=NUP155 PE=1 SV=1;Isoform of O75694, Nuclear pore complex protein Nup155 OS=Homo sapiens GN=NUP155 PE=1 SV=1	1.6	2	0.018	ISLQAIQQLVR+LLEVYDQLFK
241a	sp|O76031|CLPX_HUMAN	1.0000	ATP-dependent Clp protease ATP-binding subunit clpX-like, mitochondrial OS=Homo sapiens GN=CLPX PE=1 SV=2	4.7	2	0.018	LLEGTIVNVPEKNSRK+SIIKEPESAAEAVK
232a	sp|O75376-2|NCOR1_HUMAN sp|O75376|NCOR1_HUMAN tr|E7EVU5|E7EVU5_HUMAN tr|E7EW50|E7EW50_HUMAN tr|J3KS51|J3KS51_HUMAN	1.0000	Isoform of O75376, Isoform 2 of Nuclear receptor corepressor 1 OS=Homo sapiens GN=NCOR1;Nuclear receptor corepressor 1 OS=Homo sapiens GN=NCOR1 PE=1 SV=2;Isoform of O75376, Nuclear receptor corepressor 1 (Fragment) OS=Homo sapiens GN=NCOR1 PE=1 SV=1;Isoform of O75376, Nuclear receptor corepressor 1 (Fragment) OS=Homo sapiens GN=NCOR1 PE=1 SV=1;Isoform of O75376, Nuclear receptor corepressor 1 (Fr…	7.3	2	0.018	SSHLEVSQASQLLQQQQQQQLR+VSAAVLPLVHPLPEGLR
229a	sp|O75190-2|DNJB6_HUMAN sp|O75190-3|DNJB6_HUMAN sp|O75190|DNJB6_HUMAN tr|A0A0J9YX62|A0A0J9YX62_HUMAN tr|C9J2C4|C9J2C4_HUMAN tr|C9J2P2|C9J2P2_HUMAN tr|C9JDR7|C9JDR7_HUMAN tr|C9JDX6|C9JDX6_HUMAN tr|E9PH18|E9PH18_HUMAN tr|F8WCZ4|F8WCZ4_HUMAN	1.0000	Isoform of O75190, Isoform B of DnaJ homolog subfamily B member 6 OS=Homo sapiens GN=DNAJB6;Isoform of O75190, Isoform C of DnaJ homolog subfamily B member 6 OS=Homo sapiens GN=DNAJB6;DnaJ homolog subfamily B member 6 OS=Homo sapiens GN=DNAJB6 PE=1 SV=2;Isoform of O75190, DnaJ homolog subfamily B member 6 OS=Homo sapiens GN=DNAJB6 PE=1 SV=1;Isoform of O75190, DnaJ homolog subfamily B member 6 (Fr…	16.2	2	0.018	EGLNGGGGGGSHFDSPFEFGFTFR+QVAEAYEVLSDAK
228a	sp|O75131|CPNE3_HUMAN	1.0000	Copine-3 OS=Homo sapiens GN=CPNE3 PE=1 SV=1	4.3	2	0.018	DIVQFVPFR+GSITISAEEIKDNR
225a	sp|O60716-10|CTND1_HUMAN sp|O60716-11|CTND1_HUMAN sp|O60716-12|CTND1_HUMAN sp|O60716-13|CTND1_HUMAN sp|O60716-14|CTND1_HUMAN sp|O60716-15|CTND1_HUMAN sp|O60716-16|CTND1_HUMAN sp|O60716-17|CTND1_HUMAN sp|O60716-18|CTND1_HUMAN sp|O60716-19|CTND1_HUMAN sp|O60716-20|CTND1_HUMAN sp|O60716-21|CTND1_HUMAN sp|O60716-22|CTND1_HUMAN sp|O60716-23|CTND1_HUMAN sp|O60716-24|CTND1_HUMAN sp|O60716-2|CTND1_HUMAN …	1.0000	Isoform of O60716, Isoform 2AB of Catenin delta-1 OS=Homo sapiens GN=CTNND1;Isoform of O60716, Isoform 2AC of Catenin delta-1 OS=Homo sapiens GN=CTNND1;Isoform of O60716, Isoform 2BC of Catenin delta-1 OS=Homo sapiens GN=CTNND1;Isoform of O60716, Isoform 2A of Catenin delta-1 OS=Homo sapiens GN=CTNND1;Isoform of O60716, Isoform 2B of Catenin delta-1 OS=Homo sapiens GN=CTNND1;Isoform of O60716, Is…	3.5	2	0.018	AAALVLQTIWGYK+HYEDGYPGGSDNYGSLSR
223a	sp|O60318|GANP_HUMAN	1.0000	Germinal-center associated nuclear protein OS=Homo sapiens GN=MCM3AP PE=1 SV=2	2.4	2	0.018	ELVLSELSQGLAVELMER+STIFPLDGVVR+VAHGALSDGAIDAVETQK
217a	sp|O43592|XPOT_HUMAN	1.0000	Exportin-T OS=Homo sapiens GN=XPOT PE=1 SV=2	2.8	2	0.017	LAQVSPELLLASVR+YSELTTVQQQLIR
205a	sp|O14925|TIM23_HUMAN sp|Q5SRD1|TI23B_HUMAN	1.0000	Mitochondrial import inner membrane translocase subunit Tim23 OS=Homo sapiens GN=TIMM23 PE=1 SV=1;Putative mitochondrial import inner membrane translocase subunit Tim23B OS=Homo sapiens GN=TIMM23B PE=5 SV=2	12.9	2	0.018	NVQILNMVTR+YLVQDTDEFILPTGANK
21	sp|O75175-2|CNOT3_HUMAN sp|O75175-3|CNOT3_HUMAN sp|O75175|CNOT3_HUMAN tr|H0Y5X7|H0Y5X7_HUMAN tr|H7C3F5|H7C3F5_HUMAN	1.0000	Isoform of O75175, Isoform 2 of CCR4-NOT transcription complex subunit 3 OS=Homo sapiens GN=CNOT3;Isoform of O75175, Isoform 3 of CCR4-NOT transcription complex subunit 3 OS=Homo sapiens GN=CNOT3;CCR4-NOT transcription complex subunit 3 OS=Homo sapiens GN=CNOT3 PE=1 SV=1;Isoform of O75175, CCR4-NOT transcription complex subunit 3 (Fragment) OS=Homo sapiens GN=CNOT3 PE=1 SV=1;Isoform of O75175, CC…	13.2	2	0.018	AAGALLNGPPQFSTAPEIK+AAISSGIEDPVPTLHLTER
19	sp|O60315-2|ZEB2_HUMAN sp|O60315|ZEB2_HUMAN tr|A0JP08|A0JP08_HUMAN	1.0000	Isoform of O60315, Isoform 2 of Zinc finger E-box-binding homeobox 2 OS=Homo sapiens GN=ZEB2;Zinc finger E-box-binding homeobox 2 OS=Homo sapiens GN=ZEB2 PE=1 SV=1;Isoform of O60315, Zinc finger E-box binding homeobox 2 OS=Homo sapiens GN=ZEB2 PE=1 SV=1	1.5	2	0.018	DEEETGDHSMDDSSEDGK
180	sp|Q9Y617-2|SERC_HUMAN sp|Q9Y617|SERC_HUMAN	1.0000	Isoform of Q9Y617, Isoform 2 of Phosphoserine aminotransferase OS=Homo sapiens GN=PSAT1;Phosphoserine aminotransferase OS=Homo sapiens GN=PSAT1 PE=1 SV=2	6.2	2	0.017	ELLAVPDNYK+IINNTENLVR
177	sp|Q9Y3U8|RL36_HUMAN	1.0000	60S ribosomal protein L36 OS=Homo sapiens GN=RPL36 PE=1 SV=3	12.4	2	0.018	EELSNVLAAMR+KREELSNVLAAMR
176	sp|Q9Y3I0|RTCB_HUMAN	1.0000	tRNA-splicing ligase RtcB homolog OS=Homo sapiens GN=RTCB PE=1 SV=1	5.0	2	0.018	IASPEGQDYLK+QIGNVAALPGIVHR
174	sp|Q9Y237-2|PIN4_HUMAN sp|Q9Y237-3|PIN4_HUMAN sp|Q9Y237|PIN4_HUMAN tr|H0Y4T6|H0Y4T6_HUMAN tr|H0Y610|H0Y610_HUMAN tr|H0Y8P6|H0Y8P6_HUMAN tr|J3KMW3|J3KMW3_HUMAN	1.0000	Isoform of Q9Y237, Isoform 2 of Peptidyl-prolyl cis-trans isomerase NIMA-interacting 4 OS=Homo sapiens GN=PIN4;Isoform of Q9Y237, Isoform 3 of Peptidyl-prolyl cis-trans isomerase NIMA-interacting 4 OS=Homo sapiens GN=PIN4;Peptidyl-prolyl cis-trans isomerase NIMA-interacting 4 OS=Homo sapiens GN=PIN4 PE=1 SV=1;Isoform of Q9Y237, Peptidyl-prolyl cis-trans isomerase NIMA-interacting 4 (Fragment) OS=…	15.4	2	0.018	FNEVAAQYSEDK+FNEVAAQYSEDKAR
172	sp|Q9UHR6|ZNHI2_HUMAN tr|E9PQB8|E9PQB8_HUMAN	1.0000	Zinc finger HIT domain-containing protein 2 OS=Homo sapiens GN=ZNHIT2 PE=1 SV=1;Isoform of Q9UHR6, Zinc finger HIT domain-containing protein 2 (Fragment) OS=Homo sapiens GN=ZNHIT2 PE=1 SV=1	15.6	2	0.018	GYTLAALGDLAQTLGR+ILLGEGPTNQKGYTLAALGDLAQTLGRAR
164	sp|Q9H5Q4|TFB2M_HUMAN	1.0000	Dimethyladenosine transferase 2, mitochondrial OS=Homo sapiens GN=TFB2M PE=1 SV=1	6.3	2	0.017	LYLIQMIPR+NLGIEAVPWTADIPLK
157	sp|Q9BXW9-1|FACD2_HUMAN sp|Q9BXW9-3|FACD2_HUMAN sp|Q9BXW9-4|FACD2_HUMAN sp|Q9BXW9|FACD2_HUMAN	1.0000	Isoform of Q9BXW9, Isoform 1 of Fanconi anemia group D2 protein OS=Homo sapiens GN=FANCD2;Isoform of Q9BXW9, Isoform 3 of Fanconi anemia group D2 protein OS=Homo sapiens GN=FANCD2;Isoform of Q9BXW9, Isoform 4 of Fanconi anemia group D2 protein OS=Homo sapiens GN=FANCD2;Fanconi anemia group D2 protein OS=Homo sapiens GN=FANCD2 PE=1 SV=2	16.6	2	0.019	LLLGIDILQPAIIK+LPEYFFENK+TGESQNQLAVDQIAFQK
16	sp|O15460-2|P4HA2_HUMAN sp|O15460|P4HA2_HUMAN	1.0000	Isoform of O15460, Isoform IIa of Prolyl 4-hydroxylase subunit alpha-2 OS=Homo sapiens GN=P4HA2;Prolyl 4-hydroxylase subunit alpha-2 OS=Homo sapiens GN=P4HA2 PE=1 SV=1	7.1	2	0.018	SSWLEEDDDPVVAR+TAELLQVANYGVGGQYEPHFDFSR
143	sp|Q96A49|SYAP1_HUMAN	1.0000	Synapse-associated protein 1 OS=Homo sapiens GN=SYAP1 PE=1 SV=1	9.4	2	0.018	QSAQLTALAAQQQAAGKEEK+SVEEGKIDGIIDK
141	sp|Q969V3-2|NCLN_HUMAN sp|Q969V3|NCLN_HUMAN tr|A0A0C4DGP7|A0A0C4DGP7_HUMAN tr|K7ELZ9|K7ELZ9_HUMAN tr|K7EMW4|K7EMW4_HUMAN tr|K7ENM2|K7ENM2_HUMAN tr|K7EQ66|K7EQ66_HUMAN	1.0000	Isoform of Q969V3, Isoform 2 of Nicalin OS=Homo sapiens GN=NCLN;Nicalin OS=Homo sapiens GN=NCLN PE=1 SV=2;Isoform of Q969V3, Nicalin (Fragment) OS=Homo sapiens GN=NCLN PE=1 SV=1;Isoform of Q969V3, Nicalin (Fragment) OS=Homo sapiens GN=NCLN PE=1 SV=1;Isoform of Q969V3, Nicalin OS=Homo sapiens GN=NCLN PE=1 SV=1;Isoform of Q969V3, Nicalin (Fragment) OS=Homo sapiens GN=NCLN PE=1 SV=1;Isoform of Q969V…	9.9	2	0.018	ELETVAAHQFPEVR+INLAEDVLAWEHER
138	sp|Q92522|H1X_HUMAN	1.0000	Histone H1x OS=Homo sapiens GN=H1FX PE=1 SV=1	10.8	2	0.018	ALVQNDTLLQVK+KVPWFDQQNGR
136	sp|Q8WUM9|S20A1_HUMAN	1.0000	Sodium-dependent phosphate transporter 1 OS=Homo sapiens GN=SLC20A1 PE=1 SV=1	5.9	2	0.018	LSVGDIENKHPVSEVGPATVPLQAVVEER+VGSVVSVGWLR
134	sp|Q8TDD5-2|MCLN3_HUMAN sp|Q8TDD5|MCLN3_HUMAN tr|B1ANB7|B1ANB7_HUMAN	1.0000	Isoform of Q8TDD5, Isoform 2 of Mucolipin-3 OS=Homo sapiens GN=MCOLN3;Mucolipin-3 OS=Homo sapiens GN=MCOLN3 PE=2 SV=1;Isoform of Q8TDD5, Mucolipin 3, isoform CRA_d OS=Homo sapiens GN=MCOLN3 PE=1 SV=1	2.5	2	0.017	AINLQTVR+ISIDNDLSIR
129	sp|Q8NC42|RN149_HUMAN tr|F8WCD0|F8WCD0_HUMAN	1.0000	E3 ubiquitin-protein ligase RNF149 OS=Homo sapiens GN=RNF149 PE=2 SV=2;Isoform of Q8NC42, E3 ubiquitin-protein ligase RNF149 OS=Homo sapiens GN=RNF149 PE=1 SV=1	5.0	2	0.018	FFVPEPGGR+GAAPWVALVAR
121	sp|Q86T03-2|TM55B_HUMAN sp|Q86T03|TM55B_HUMAN	1.0000	Isoform of Q86T03, Isoform 2 of Type 1 phosphatidylinositol 4,5-bisphosphate 4-phosphatase OS=Homo sapiens GN=TMEM55B;Type 1 phosphatidylinositol 4,5-bisphosphate 4-phosphatase OS=Homo sapiens GN=TMEM55B PE=1 SV=1	7.9	2	0.018	IINLGPVHPGPLSPEPQPMGVR
13	sp|O15063|K0355_HUMAN	1.0000	Uncharacterized protein KIAA0355 OS=Homo sapiens GN=KIAA0355 PE=1 SV=2	3.4	2	0.018	APQAGAHTPLTPQPGLAPQQQSPK+YVAGVSQAMQQK
119	sp|Q6PGP7|TTC37_HUMAN tr|D6RCE2|D6RCE2_HUMAN	1.0000	Tetratricopeptide repeat protein 37 OS=Homo sapiens GN=TTC37 PE=1 SV=1;Isoform of Q6PGP7, Tetratricopeptide repeat protein 37 (Fragment) OS=Homo sapiens GN=TTC37 PE=1 SV=1	5.4	2	0.018	IVDNLGASGNSLYQR+TLDQISDADNIPGLLVLK
116	sp|Q658P3-2|STEA3_HUMAN sp|Q658P3-3|STEA3_HUMAN sp|Q658P3-4|STEA3_HUMAN sp|Q658P3|STEA3_HUMAN tr|B8ZZX6|B8ZZX6_HUMAN	1.0000	Isoform of Q658P3, Isoform 2 of Metalloreductase STEAP3 OS=Homo sapiens GN=STEAP3;Isoform of Q658P3, Isoform 3 of Metalloreductase STEAP3 OS=Homo sapiens GN=STEAP3;Isoform of Q658P3, Isoform 4 of Metalloreductase STEAP3 OS=Homo sapiens GN=STEAP3;Metalloreductase STEAP3 OS=Homo sapiens GN=STEAP3 PE=1 SV=2;Isoform of Q658P3, Metalloreductase STEAP3 OS=Homo sapiens GN=STEAP3 PE=1 SV=1	6.1	2	0.018	ILVDVSNPTEQEHLQHR+VGILGSGDFAR
114	sp|Q504Q3-2|PAN2_HUMAN sp|Q504Q3-3|PAN2_HUMAN sp|Q504Q3|PAN2_HUMAN	1.0000	Isoform of Q504Q3, Isoform 2 of PAB-dependent poly(A)-specific ribonuclease subunit PAN2 OS=Homo sapiens GN=PAN2;Isoform of Q504Q3, Isoform 3 of PAB-dependent poly(A)-specific ribonuclease subunit PAN2 OS=Homo sapiens GN=PAN2;PAB-dependent poly(A)-specific ribonuclease subunit PAN2 OS=Homo sapiens GN=PAN2 PE=1 SV=3	2.0	2	0.018	AITPLQVHVDPAFLR+VPAILYYVK
113	sp|Q4G148-2|GXLT1_HUMAN sp|Q4G148|GXLT1_HUMAN	1.0000	Isoform of Q4G148, Isoform 2 of Glucoside xylosyltransferase 1 OS=Homo sapiens GN=GXYLT1;Glucoside xylosyltransferase 1 OS=Homo sapiens GN=GXYLT1 PE=1 SV=2	4.9	2	0.018	LFLPLILK+SLLKPLELELQK
109	sp|Q15717-2|ELAV1_HUMAN sp|Q15717|ELAV1_HUMAN	1.0000	Isoform of Q15717, Isoform 2 of ELAV-like protein 1 OS=Homo sapiens GN=ELAVL1;ELAV-like protein 1 OS=Homo sapiens GN=ELAVL1 PE=1 SV=2	7.7	2	0.018	NVALLSQLYHSPAR+VLVDQTTGLSR
105	sp|Q15036-2|SNX17_HUMAN sp|Q15036|SNX17_HUMAN	1.0000	Isoform of Q15036, Isoform 2 of Sorting nexin-17 OS=Homo sapiens GN=SNX17;Sorting nexin-17 OS=Homo sapiens GN=SNX17 PE=1 SV=1	6.3	2	0.018	SPPLLESPDATR+VGLNLLYAQTVSDIER
101	sp|Q14204|DYHC1_HUMAN	1.0000	Cytoplasmic dynein 1 heavy chain 1 OS=Homo sapiens GN=DYNC1H1 PE=1 SV=5	0.5	2	0.018	INEWLTLVEK+TPVIDADKPVSSQLR
906a	sp|Q9UHG3|PCYOX_HUMAN	0.9999	Prenylcysteine oxidase 1 OS=Homo sapiens GN=PCYOX1 PE=1 SV=3	6.5	2	0.017	IAIIGAGIGGTSAAYYLR+SDFYDIVLVATPLNR
903a	sp|Q8NDZ4|DIA1_HUMAN	0.9999	Deleted in autism protein 1 OS=Homo sapiens GN=C3orf58 PE=1 SV=1	5.3	2	0.016	LLDFLNVK+VIIVDAENVLVADKR
901a	sp|Q86X55-1|CARM1_HUMAN sp|Q86X55-2|CARM1_HUMAN sp|Q86X55|CARM1_HUMAN	0.9999	Isoform of Q86X55, Isoform 1 of Histone-arginine methyltransferase CARM1 OS=Homo sapiens GN=CARM1;Isoform of Q86X55, Isoform 2 of Histone-arginine methyltransferase CARM1 OS=Homo sapiens GN=CARM1;Histone-arginine methyltransferase CARM1 OS=Homo sapiens GN=CARM1 PE=1 SV=3	8.1	2	0.015	ANFWYQPSFHGVDLSALR+LLTIGDANGEIQR
900a	sp|Q7RTS9-2|DYM_HUMAN sp|Q7RTS9|DYM_HUMAN	0.9999	Isoform of Q7RTS9, Isoform 2 of Dymeclin OS=Homo sapiens GN=DYM;Dymeclin OS=Homo sapiens GN=DYM PE=1 SV=1	4.6	2	0.016	IISLFSLLSK+LLQAGAELSVER
899a	sp|Q14444-2|CAPR1_HUMAN sp|Q14444|CAPR1_HUMAN tr|E9PLA9|E9PLA9_HUMAN	0.9999	Isoform of Q14444, Isoform 2 of Caprin-1 OS=Homo sapiens GN=CAPRIN1;Caprin-1 OS=Homo sapiens GN=CAPRIN1 PE=1 SV=2;Isoform of Q14444, Caprin-1 (Fragment) OS=Homo sapiens GN=CAPRIN1 PE=1 SV=1	29.0	2	0.015	SSGPPPPSGSSGSEAAAGAGAAAPASQHPATGTGAVQTEAMK+YQEVTNNLEFAK
898a	sp|Q13873|BMPR2_HUMAN	0.9999	Bone morphogenetic protein receptor type-2 OS=Homo sapiens GN=BMPR2 PE=1 SV=2	3.9	2	0.016	LVRPGEEDNAAISEVGTIR+QFSGPDPLSSTSSSLLYPLIK
897a	sp|Q13867|BLMH_HUMAN tr|K7ES02|K7ES02_HUMAN	0.9999	Bleomycin hydrolase OS=Homo sapiens GN=BLMH PE=1 SV=1;Isoform of Q13867, Bleomycin hydrolase (Fragment) OS=Homo sapiens GN=BLMH PE=1 SV=1	10.4	2	0.015	AQHVFQHAVPQEGKPITNQK+TLYNNQPIDFLKK
896a	sp|Q13425-2|SNTB2_HUMAN sp|Q13425|SNTB2_HUMAN	0.9999	Isoform of Q13425, Isoform 2 of Beta-2-syntrophin OS=Homo sapiens GN=SNTB2;Beta-2-syntrophin OS=Homo sapiens GN=SNTB2 PE=1 SV=1	7.5	2	0.016	AGLVELLLR+IFPGLAADQSR
894a	sp|Q01082|SPTB2_HUMAN tr|A0A087WUZ3|A0A087WUZ3_HUMAN	0.9999	Spectrin beta chain, non-erythrocytic 1 OS=Homo sapiens GN=SPTBN1 PE=1 SV=2;Isoform of Q01082, Spectrin beta chain, non-erythrocytic 1 OS=Homo sapiens GN=SPTBN1 PE=1 SV=1	1.0	2	0.017	QIEAQEKPR+TALPAQSAATLPAR
893a	sp|P62854|RS26_HUMAN	0.9999	40S ribosomal protein S26 OS=Homo sapiens GN=RPS26 PE=1 SV=3	26.1	2	0.014	DISEASVFDAYVLPK+FRPAGAAPRPPPKPM
892a	sp|P62266|RS23_HUMAN	0.9999	40S ribosomal protein S23 OS=Homo sapiens GN=RPS23 PE=1 SV=3	16.1	2	0.018	KGHAVGDIPGVR+VANVSLLALYK
890a	sp|P35637-2|FUS_HUMAN sp|P35637|FUS_HUMAN tr|H3BPE7|H3BPE7_HUMAN	0.9999	Isoform of P35637, Isoform Short of RNA-binding protein FUS OS=Homo sapiens GN=FUS;RNA-binding protein FUS OS=Homo sapiens GN=FUS PE=1 SV=1;Isoform of P35637, RNA-binding protein FUS OS=Homo sapiens GN=FUS PE=1 SV=1	3.2	2	0.018	AAIDWFDGK+AAIDWFDGKEFSGNPIK
889a	sp|P30566|PUR8_HUMAN	0.9999	Adenylosuccinate lyase OS=Homo sapiens GN=ADSL PE=1 SV=2	4.1	2	0.017	NALDLLLPK+VLSQQAASVVK
885a	sp|P14373-2|TRI27_HUMAN sp|P14373|TRI27_HUMAN	0.9999	Isoform of P14373, Isoform Beta of Zinc finger protein RFP OS=Homo sapiens GN=TRIM27;Zinc finger protein RFP OS=Homo sapiens GN=TRIM27 PE=1 SV=1	11.5	2	0.018	AELLSLTQMER+IRIPEPWITPPDLQEK+YSYLQQDLPDNPER
883a	sp|P11233|RALA_HUMAN	0.9999	Ras-related protein Ral-A OS=Homo sapiens GN=RALA PE=1 SV=1	10.7	2	0.016	VFFDLMR+VKEDENVPFLLVGNK
882a	sp|O95864-3|FADS2_HUMAN sp|O95864|FADS2_HUMAN	0.9999	Isoform of O95864, Isoform 3 of Fatty acid desaturase 2 OS=Homo sapiens GN=FADS2;Fatty acid desaturase 2 OS=Homo sapiens GN=FADS2 PE=1 SV=1	6.5	2	0.016	AFHPDLEFVGK+EVSVPTFSWEEIQK
880	sp|Q9UBB4-2|ATX10_HUMAN sp|Q9UBB4|ATX10_HUMAN tr|B1AHE4|B1AHE4_HUMAN	0.9999	Isoform of Q9UBB4, Isoform 2 of Ataxin-10 OS=Homo sapiens GN=ATXN10;Ataxin-10 OS=Homo sapiens GN=ATXN10 PE=1 SV=1;Isoform of Q9UBB4, Ataxin-10 (Fragment) OS=Homo sapiens GN=ATXN10 PE=1 SV=1	15.2	2	0.016	AEGDISNVANGFK+ITSDEPLTKDDIPVFLR
877	sp|Q96QK1|VPS35_HUMAN	0.9999	Vacuolar protein sorting-associated protein 35 OS=Homo sapiens GN=VPS35 PE=1 SV=2	4.1	2	0.017	IPVDTYNNILTVLK+IREDLPNLESSEETEQINK
876	sp|Q969X5-2|ERGI1_HUMAN sp|Q969X5|ERGI1_HUMAN	0.9999	Isoform of Q969X5, Isoform 2 of Endoplasmic reticulum-Golgi intermediate compartment protein 1 OS=Homo sapiens GN=ERGIC1;Endoplasmic reticulum-Golgi intermediate compartment protein 1 OS=Homo sapiens GN=ERGIC1 PE=1 SV=1	11.1	2	0.015	IIPAIWFR+LTSNPLASHDYILK
875	sp|Q86XS8-2|GOLI_HUMAN sp|Q86XS8|GOLI_HUMAN tr|E5RI87|E5RI87_HUMAN	0.9999	Isoform of Q86XS8, Isoform 2 of E3 ubiquitin-protein ligase RNF130 OS=Homo sapiens GN=RNF130;E3 ubiquitin-protein ligase RNF130 OS=Homo sapiens GN=RNF130 PE=1 SV=1;Isoform of Q86XS8, E3 ubiquitin-protein ligase RNF130 OS=Homo sapiens GN=RNF130 PE=1 SV=1	8.9	2	0.016	SALGDLAGDNSLGLEPLR+TSGISPLPQDGELTPR
871	sp|Q53TN4-3|CYBR1_HUMAN sp|Q53TN4|CYBR1_HUMAN	0.9999	Isoform of Q53TN4, Isoform 3 of Cytochrome b reductase 1 OS=Homo sapiens GN=CYBRD1;Cytochrome b reductase 1 OS=Homo sapiens GN=CYBRD1 PE=1 SV=1	12.3	2	0.017	EPNSTILHPNGGTEQGAR+NLALDEAGQR
870	sp|Q16658|FSCN1_HUMAN	0.9999	Fascin OS=Homo sapiens GN=FSCN1 PE=1 SV=3	5.3	2	0.016	LVARPEPATGYTLEFR+YLTAEAFGFK
869	sp|Q14160-3|SCRIB_HUMAN sp|Q14160|SCRIB_HUMAN sp|Q9BTT6-2|LRRC1_HUMAN sp|Q9BTT6|LRRC1_HUMAN tr|A0A0G2JNZ2|A0A0G2JNZ2_HUMAN tr|A0A0G2JPP5|A0A0G2JPP5_HUMAN tr|Q5T0G3|Q5T0G3_HUMAN	0.9999	Isoform of Q14160, Isoform 3 of Protein scribble homolog OS=Homo sapiens GN=SCRIB;Protein scribble homolog OS=Homo sapiens GN=SCRIB PE=1 SV=4;Isoform of Q9BTT6, Isoform 2 of Leucine-rich repeat-containing protein 1 OS=Homo sapiens GN=LRRC1;Leucine-rich repeat-containing protein 1 OS=Homo sapiens GN=LRRC1 PE=1 SV=1;Isoform of Q14160, Protein scribble homolog OS=Homo sapiens GN=SCRIB PE=1 SV=1;Isof…	11.7	2	0.016	LGLSDNEIQR+SLEELLLDANQLR
868	sp|Q13151|ROA0_HUMAN	0.9999	Heterogeneous nuclear ribonucleoprotein A0 OS=Homo sapiens GN=HNRNPA0 PE=1 SV=1	11.5	2	0.016	GDVAEGDLIEHFSQFGTVEK+GFGFVYFQNHDAADK
867	sp|P84098|RL19_HUMAN tr|J3KTE4|J3KTE4_HUMAN tr|J3QL15|J3QL15_HUMAN tr|J3QR09|J3QR09_HUMAN	0.9999	60S ribosomal protein L19 OS=Homo sapiens GN=RPL19 PE=1 SV=1;Isoform of P84098, Ribosomal protein L19 OS=Homo sapiens GN=RPL19 PE=1 SV=1;Isoform of P84098, Ribosomal protein L19 (Fragment) OS=Homo sapiens GN=RPL19 PE=1 SV=1;Isoform of P84098, Ribosomal protein L19 OS=Homo sapiens GN=RPL19 PE=1 SV=1	13.3	2	0.015	VWLDPNETNEIANANSR
865	sp|P51610-2|HCFC1_HUMAN sp|P51610-4|HCFC1_HUMAN sp|P51610|HCFC1_HUMAN tr|A6NEM2|A6NEM2_HUMAN	0.9999	Isoform of P51610, Isoform 2 of Host cell factor 1 OS=Homo sapiens GN=HCFC1;Isoform of P51610, Isoform 4 of Host cell factor 1 OS=Homo sapiens GN=HCFC1;Host cell factor 1 OS=Homo sapiens GN=HCFC1 PE=1 SV=2;Isoform of P51610, Host cell factor 1 OS=Homo sapiens GN=HCFC1 PE=1 SV=2	3.1	2	0.016	QTSATSTTMTVMATGAPCSAGPLLGPSMAR+TVESGLEVAAAPSVTPQAGTALLAPFPTQR
864	sp|P51511|MMP15_HUMAN	0.9999	Matrix metalloproteinase-15 OS=Homo sapiens GN=MMP15 PE=1 SV=1	5.2	2	0.017	GAFLSNDAAYTYFYK+GDPGYPKPISVWQGIPASPK
863	sp|P30049|ATPD_HUMAN	0.9999	ATP synthase subunit delta, mitochondrial OS=Homo sapiens GN=ATP5D PE=1 SV=2	13.7	2	0.018	AQAELVGTADEATR+IEANEALVK
862	sp|P0DME0|SETLP_HUMAN sp|Q01105-2|SET_HUMAN sp|Q01105-3|SET_HUMAN sp|Q01105-4|SET_HUMAN sp|Q01105|SET_HUMAN tr|A0A087X027|A0A087X027_HUMAN tr|A0A0C4DFV9|A0A0C4DFV9_HUMAN	0.9999	Protein SETSIP OS=Homo sapiens GN=SETSIP PE=1 SV=1;Isoform of Q01105, Isoform 2 of Protein SET OS=Homo sapiens GN=SET;Isoform of Q01105, Isoform 3 of Protein SET OS=Homo sapiens GN=SET;Isoform of Q01105, Isoform 4 of Protein SET OS=Homo sapiens GN=SET;Protein SET OS=Homo sapiens GN=SET PE=1 SV=3;Isoform of P0DME0, Protein SETSIP OS=Homo sapiens GN=SETSIP PE=3 SV=1;Isoform of Q01105, Protein SET O…	9.1	2	0.016	IDFYFDENPYFENK+VEVTEFEDIK
861	sp|P05089-2|ARGI1_HUMAN sp|P05089-3|ARGI1_HUMAN sp|P05089|ARGI1_HUMAN	0.9999	Isoform of P05089, Isoform 2 of Arginase-1 OS=Homo sapiens GN=ARG1;Isoform of P05089, Isoform 3 of Arginase-1 OS=Homo sapiens GN=ARG1;Arginase-1 OS=Homo sapiens GN=ARG1 PE=1 SV=2	9.3	2	0.017	GGVEEGPTVLR+TIGIIGAPFSK
860	sp|O75964|ATP5L_HUMAN tr|E9PN17|E9PN17_HUMAN	0.9999	ATP synthase subunit g, mitochondrial OS=Homo sapiens GN=ATP5L PE=1 SV=3;Isoform of O75964, ATP synthase subunit g, mitochondrial OS=Homo sapiens GN=ATP5L PE=1 SV=1	31.6	2	0.016	LATFWYYAK+TPALVNAAVTYSKPR
859	sp|O75155-2|CAND2_HUMAN sp|O75155|CAND2_HUMAN	0.9999	Isoform of O75155, Isoform 2 of Cullin-associated NEDD8-dissociated protein 2 OS=Homo sapiens GN=CAND2;Cullin-associated NEDD8-dissociated protein 2 OS=Homo sapiens GN=CAND2 PE=1 SV=3	3.1	2	0.016	AVAALLTIPEVGK+LISLLTAPVYEQAVDGGPGLHK
582a	sp|Q13489|BIRC3_HUMAN sp|Q13490-2|BIRC2_HUMAN sp|Q13490|BIRC2_HUMAN tr|A0A087X2B2|A0A087X2B2_HUMAN tr|E9PMH5|E9PMH5_HUMAN	0.9999	Baculoviral IAP repeat-containing protein 3 OS=Homo sapiens GN=BIRC3 PE=1 SV=2;Isoform of Q13490, Isoform 2 of Baculoviral IAP repeat-containing protein 2 OS=Homo sapiens GN=BIRC2;Baculoviral IAP repeat-containing protein 2 OS=Homo sapiens GN=BIRC2 PE=1 SV=2;Isoform of Q13490, Baculoviral IAP repeat-containing protein 2 OS=Homo sapiens GN=BIRC2 PE=1 SV=1;Isoform of Q13490, Baculoviral IAP repeat-…	3.7	2	0.018	AGFYYIGPGDR+ELIDTILVK
560a	sp|Q04637-3|IF4G1_HUMAN sp|Q04637-4|IF4G1_HUMAN sp|Q04637-5|IF4G1_HUMAN sp|Q04637-6|IF4G1_HUMAN sp|Q04637-7|IF4G1_HUMAN sp|Q04637-8|IF4G1_HUMAN sp|Q04637-9|IF4G1_HUMAN sp|Q04637|IF4G1_HUMAN tr|E7EUU4|E7EUU4_HUMAN tr|E7EX73|E7EX73_HUMAN tr|E9PGM1|E9PGM1_HUMAN	0.9999	Isoform of Q04637, Isoform B of Eukaryotic translation initiation factor 4 gamma 1 OS=Homo sapiens GN=EIF4G1;Isoform of Q04637, Isoform C of Eukaryotic translation initiation factor 4 gamma 1 OS=Homo sapiens GN=EIF4G1;Isoform of Q04637, Isoform D of Eukaryotic translation initiation factor 4 gamma 1 OS=Homo sapiens GN=EIF4G1;Isoform of Q04637, Isoform E of Eukaryotic translation initiation factor…	4.4	2	0.019	EAVGDLLDAFK+GLPLVDDGGWNTVPISK+TASTPTPPQTGGGLEPQANGETPQVAVIVRPDDR
922a	sp|Q9UBQ6|EXTL2_HUMAN tr|C9JEG3|C9JEG3_HUMAN	0.9998	Exostosin-like 2 OS=Homo sapiens GN=EXTL2 PE=1 SV=1;Isoform of Q9UBQ6, Exostosin-like 2 (Fragment) OS=Homo sapiens GN=EXTL2 PE=1 SV=1	6.8	2	0.015	VIVVWNNIGEK+YLELFQR
921a	sp|Q7LGA3|HS2ST_HUMAN	0.9998	Heparan sulfate 2-O-sulfotransferase 1 OS=Homo sapiens GN=HS2ST1 PE=1 SV=1	7.3	2	0.015	EKDGDLYILAQNFFYEK+LVSYYYFLR
920a	sp|Q13232|NDK3_HUMAN	0.9998	Nucleoside diphosphate kinase 3 OS=Homo sapiens GN=NME3 PE=1 SV=2	16.0	2	0.016	ALIGATNPADAPPGTIR+LVQASEELLR
917a	sp|P49840|GSK3A_HUMAN tr|A8MT37|A8MT37_HUMAN	0.9998	Glycogen synthase kinase-3 alpha OS=Homo sapiens GN=GSK3A PE=1 SV=2;Isoform of P49840, Glycogen synthase kinase-3 alpha OS=Homo sapiens GN=GSK3A PE=1 SV=2	7.7	2	0.017	DIKPQNLLVDPDTAVLK+VTTVVATLGQGPER
916a	sp|O95299-2|NDUAA_HUMAN sp|O95299|NDUAA_HUMAN tr|A0A087WXC5|A0A087WXC5_HUMAN tr|E7ESZ7|E7ESZ7_HUMAN	0.9998	Isoform of O95299, Isoform 2 of NADH dehydrogenase [ubiquinone] 1 alpha subcomplex subunit 10, mitochondrial OS=Homo sapiens GN=NDUFA10;NADH dehydrogenase [ubiquinone] 1 alpha subcomplex subunit 10, mitochondrial OS=Homo sapiens GN=NDUFA10 PE=1 SV=1;Isoform of O95299, NADH dehydrogenase [ubiquinone] 1 alpha subcomplex subunit 10, mitochondrial OS=Homo sapiens GN=NDUFA10 PE=1 SV=1;Isoform of O9529…	5.9	2	0.019	KVVEDIEYLK+VVEDIEYLK+YGMWHFLLGDK
914	sp|Q9UHV9|PFD2_HUMAN	0.9998	Prefoldin subunit 2 OS=Homo sapiens GN=PFDN2 PE=1 SV=1	16.9	2	0.015	GAVSAEQVIAGFNR+IIETLTQQLQAK
913	sp|Q9UBE0|SAE1_HUMAN tr|M0QZS6|M0QZS6_HUMAN	0.9998	SUMO-activating enzyme subunit 1 OS=Homo sapiens GN=SAE1 PE=1 SV=1;Isoform of Q9UBE0, SUMO-activating enzyme subunit 1 OS=Homo sapiens GN=SAE1 PE=1 SV=1	12.8	2	0.016	DPPHNNFFFFDGMK+NDVLDSLGISPDLLPEDFVR
912	sp|Q92769-3|HDAC2_HUMAN sp|Q92769|HDAC2_HUMAN	0.9998	Isoform of Q92769, Isoform 2 of Histone deacetylase 2 OS=Homo sapiens GN=HDAC2;Histone deacetylase 2 OS=Homo sapiens GN=HDAC2 PE=1 SV=2	7.6	2	0.016	DGIDDESYGQIFKPIISK+TFNLPLLMLGGGGYTIR
910	sp|Q8TAP8|PPR35_HUMAN	0.9998	Protein phosphatase 1 regulatory subunit 35 OS=Homo sapiens GN=PPP1R35 PE=1 SV=1	10.7	2	0.017	DLVSLQVPEEQVLNAALR+LALLPPQAR
909	sp|P55081|MFAP1_HUMAN	0.9998	Microfibrillar-associated protein 1 OS=Homo sapiens GN=MFAP1 PE=1 SV=2	6.2	2	0.016	DFSAPTLEDHFNK+QPPIQSTAGAVPVR
908	sp|P24928|RPB1_HUMAN tr|A0A0C4DGZ0|A0A0C4DGZ0_HUMAN	0.9998	DNA-directed RNA polymerase II subunit RPB1 OS=Homo sapiens GN=POLR2A PE=1 SV=2;Isoform of P24928, DNA-directed RNA polymerase OS=Homo sapiens GN=POLR2A PE=1 SV=1	2.1	2	0.016	YSPTSPTYSPTSPK+YSPTSPTYSPTTPK
886a	sp|P20810-10|ICAL_HUMAN sp|P20810-2|ICAL_HUMAN sp|P20810-3|ICAL_HUMAN sp|P20810-4|ICAL_HUMAN sp|P20810-5|ICAL_HUMAN sp|P20810-6|ICAL_HUMAN sp|P20810-7|ICAL_HUMAN sp|P20810-8|ICAL_HUMAN sp|P20810-9|ICAL_HUMAN sp|P20810|ICAL_HUMAN tr|A0A0C4DGB5|A0A0C4DGB5_HUMAN tr|B7Z574|B7Z574_HUMAN tr|E7ES10|E7ES10_HUMAN tr|E7EVY3|E7EVY3_HUMAN tr|E9PCH5|E9PCH5_HUMAN tr|E9PDE4|E9PDE4_HUMAN tr|H0Y7F0|H0Y7F0_HUMAN t…	0.9997	Isoform of P20810, Isoform 10 of Calpastatin OS=Homo sapiens GN=CAST;Isoform of P20810, Isoform 2 of Calpastatin OS=Homo sapiens GN=CAST;Isoform of P20810, Isoform 3 of Calpastatin OS=Homo sapiens GN=CAST;Isoform of P20810, Isoform 4 of Calpastatin OS=Homo sapiens GN=CAST;Isoform of P20810, Isoform 5 of Calpastatin OS=Homo sapiens GN=CAST;Isoform of P20810, Isoform 6 of Calpastatin OS=Homo sapien…	6.1	2	0.017	DTMSDQALEALSASLGTR+GTVPDDAVEALADSLGKK
351c	sp|Q14315-2|FLNC_HUMAN sp|Q14315|FLNC_HUMAN	0.9997	Isoform of Q14315, Isoform 2 of Filamin-C OS=Homo sapiens GN=FLNC;Filamin-C OS=Homo sapiens GN=FLNC PE=1 SV=3	0.9	2	0.012	LIALLEVLSQK+YGGDEIPYSPFR
197b	sp|Q92569-2|P55G_HUMAN sp|Q92569-3|P55G_HUMAN sp|Q92569|P55G_HUMAN tr|F6TDL0|F6TDL0_HUMAN	0.9997	Isoform of Q92569, Isoform 2 of Phosphatidylinositol 3-kinase regulatory subunit gamma OS=Homo sapiens GN=PIK3R3;Isoform of Q92569, Isoform 3 of Phosphatidylinositol 3-kinase regulatory subunit gamma OS=Homo sapiens GN=PIK3R3;Phosphatidylinositol 3-kinase regulatory subunit gamma OS=Homo sapiens GN=PIK3R3 PE=1 SV=2;Isoform of Q92569, Phosphatidylinositol 3-kinase regulatory subunit gamma OS=Homo …	7.9	2	0.012	TAIEAFNETIK+VQAEDLLYGKPDGAFLIR
930a	sp|Q92626|PXDN_HUMAN	0.9997	Peroxidasin homolog OS=Homo sapiens GN=PXDN PE=1 SV=2	1.6	2	0.017	LGPTLMCLLSTQFK+SPNDLLALFR
929a	sp|Q92598-2|HS105_HUMAN sp|Q92598-3|HS105_HUMAN sp|Q92598-4|HS105_HUMAN sp|Q92598|HS105_HUMAN tr|A0A0A0MSM0|A0A0A0MSM0_HUMAN	0.9997	Isoform of Q92598, Isoform Beta of Heat shock protein 105 kDa OS=Homo sapiens GN=HSPH1;Isoform of Q92598, Isoform 3 of Heat shock protein 105 kDa OS=Homo sapiens GN=HSPH1;Isoform of Q92598, Isoform 4 of Heat shock protein 105 kDa OS=Homo sapiens GN=HSPH1;Heat shock protein 105 kDa OS=Homo sapiens GN=HSPH1 PE=1 SV=1;Isoform of Q92598, Heat shock protein 105 kDa OS=Homo sapiens GN=HSPH1 PE=1 SV=1	3.5	2	0.017	NAVEEYVYEFR+NQQITHANNTVSNFKR
928a	sp|Q6PJG6|BRAT1_HUMAN	0.9997	BRCA1-associated ATM activator 1 OS=Homo sapiens GN=BRAT1 PE=1 SV=2	4.3	2	0.017	DGHADAAQDTEQFVATVLQAASR+DSALEFLTQLSR
927a	sp|P53007|TXTP_HUMAN	0.9997	Tricarboxylate transport protein, mitochondrial OS=Homo sapiens GN=SLC25A1 PE=1 SV=2	6.4	2	0.017	FFVMTSLR+GLSSLLYGSIPK
926a	sp|P35250-2|RFC2_HUMAN sp|P35250|RFC2_HUMAN	0.9997	Isoform of P35250, Isoform 2 of Replication factor C subunit 2 OS=Homo sapiens GN=RFC2;Replication factor C subunit 2 OS=Homo sapiens GN=RFC2 PE=1 SV=3	8.1	2	0.015	EGNVPNIIIAGPPGTGK+LTDAQILTR
925	sp|Q12874|SF3A3_HUMAN	0.9997	Splicing factor 3A subunit 3 OS=Homo sapiens GN=SF3A3 PE=1 SV=1	11.0	2	0.016	ARENPSEEAQNLVEFTDEEGYGR+SLESLDTSLFAK+WQPDTEEEYEDSSGNVVNKK
923	sp|O43166-2|SI1L1_HUMAN sp|O43166-3|SI1L1_HUMAN sp|O43166|SI1L1_HUMAN tr|F5GYF8|F5GYF8_HUMAN	0.9997	Isoform of O43166, Isoform 2 of Signal-induced proliferation-associated 1-like protein 1 OS=Homo sapiens GN=SIPA1L1;Isoform of O43166, Isoform 3 of Signal-induced proliferation-associated 1-like protein 1 OS=Homo sapiens GN=SIPA1L1;Signal-induced proliferation-associated 1-like protein 1 OS=Homo sapiens GN=SIPA1L1 PE=1 SV=4;Isoform of O43166, Signal-induced proliferation-associated 1-like protein…	4.4	2	0.016	ASLLDQALPNDVLFSSTYPSLPK+FHALSSPQSPFPSTPTSR+KLIDLESPTPESQK
941a	sp|Q9C0C7-2|AMRA1_HUMAN sp|Q9C0C7-3|AMRA1_HUMAN sp|Q9C0C7-4|AMRA1_HUMAN sp|Q9C0C7-5|AMRA1_HUMAN sp|Q9C0C7|AMRA1_HUMAN tr|A0A075B6T1|A0A075B6T1_HUMAN	0.9996	Isoform of Q9C0C7, Isoform 2 of Activating molecule in BECN1-regulated autophagy protein 1 OS=Homo sapiens GN=AMBRA1;Isoform of Q9C0C7, Isoform 3 of Activating molecule in BECN1-regulated autophagy protein 1 OS=Homo sapiens GN=AMBRA1;Isoform of Q9C0C7, Isoform 4 of Activating molecule in BECN1-regulated autophagy protein 1 OS=Homo sapiens GN=AMBRA1;Isoform of Q9C0C7, Isoform 5 of Activating molec…	3.3	2	0.017	LELSSSASPQEER+NPATSVTSQGTQTLALQLQNAETQTER
939a	sp|Q14247-3|SRC8_HUMAN sp|Q14247|SRC8_HUMAN	0.9996	Isoform of Q14247, Isoform 3 of Src substrate cortactin OS=Homo sapiens GN=CTTN;Src substrate cortactin OS=Homo sapiens GN=CTTN PE=1 SV=2	4.5	2	0.016	TVPVEAVTSK+YGLFPANYVELRQ
938a	sp|O43264|ZW10_HUMAN	0.9996	Centromere/kinetochore protein zw10 homolog OS=Homo sapiens GN=ZW10 PE=1 SV=3	3.5	2	0.016	DSVVLSLLK+TVMDEGPQVFAPLSEESK
936	sp|Q9NT22|EMIL3_HUMAN	0.9996	EMILIN-3 OS=Homo sapiens GN=EMILIN3 PE=2 SV=2	2.7	2	0.017	APAVPVGFGVIPEGLVGPGDR
935	sp|Q96KP1|EXOC2_HUMAN	0.9996	Exocyst complex component 2 OS=Homo sapiens GN=EXOC2 PE=1 SV=1	2.3	2	0.015	FLFNLPLNIER+KSEGSLAYVK
934	sp|Q92783-2|STAM1_HUMAN sp|Q92783|STAM1_HUMAN tr|A6NMU3|A6NMU3_HUMAN	0.9996	Isoform of Q92783, Isoform 2 of Signal transducing adapter molecule 1 OS=Homo sapiens GN=STAM;Signal transducing adapter molecule 1 OS=Homo sapiens GN=STAM PE=1 SV=3;Isoform of Q92783, Signal transducing adapter molecule 1 (Fragment) OS=Homo sapiens GN=STAM PE=1 SV=2	18.5	2	0.016	AIYDFEAAEDNELTFK+DPGTVANKKEEEDLAK
933	sp|P53999|TCP4_HUMAN	0.9996	Activated RNA polymerase II transcriptional coactivator p15 OS=Homo sapiens GN=SUB1 PE=1 SV=3	18.9	2	0.016	EQISDIDDAVR+GISLNPEQWSQLK
932	sp|P50443|S26A2_HUMAN	0.9996	Sulfate transporter OS=Homo sapiens GN=SLC26A2 PE=1 SV=2	4.1	2	0.014	FVAPLYYINK+SSLLGLVEESEVFESVSAYK
949a	sp|Q86W74-2|ANR46_HUMAN sp|Q86W74|ANR46_HUMAN tr|J3KP26|J3KP26_HUMAN	0.9994	Isoform of Q86W74, Isoform 2 of Ankyrin repeat domain-containing protein 46 OS=Homo sapiens GN=ANKRD46;Ankyrin repeat domain-containing protein 46 OS=Homo sapiens GN=ANKRD46 PE=1 SV=1;Isoform of Q86W74, Ankyrin repeat domain-containing protein 46 (Fragment) OS=Homo sapiens GN=ANKRD46 PE=1 SV=1	11.3	2	0.017	LLESGFDPNIR+LLESLEEQEVK
948a	sp|P29122-2|PCSK6_HUMAN sp|P29122-3|PCSK6_HUMAN sp|P29122-4|PCSK6_HUMAN sp|P29122-5|PCSK6_HUMAN sp|P29122-6|PCSK6_HUMAN sp|P29122-7|PCSK6_HUMAN sp|P29122-8|PCSK6_HUMAN sp|P29122|PCSK6_HUMAN tr|A0A087WY68|A0A087WY68_HUMAN tr|A0A087WZR0|A0A087WZR0_HUMAN tr|H0Y3Q0|H0Y3Q0_HUMAN tr|H7BXT3|H7BXT3_HUMAN	0.9994	Isoform of P29122, Isoform PACE4A-II of Proprotein convertase subtilisin/kexin type 6 OS=Homo sapiens GN=PCSK6;Isoform of P29122, Isoform PACE4B of Proprotein convertase subtilisin/kexin type 6 OS=Homo sapiens GN=PCSK6;Isoform of P29122, Isoform PACE4C of Proprotein convertase subtilisin/kexin type 6 OS=Homo sapiens GN=PCSK6;Isoform of P29122, Isoform PACE4CS of Proprotein convertase subtilisin/k…	8.2	2	0.012	MLDGDVTDVVEAK+NHPDLAPNYDSYASYDVNGNDYDPSPR
947a	sp|O00154-4|BACH_HUMAN sp|O00154-5|BACH_HUMAN sp|O00154-6|BACH_HUMAN sp|O00154-7|BACH_HUMAN sp|O00154|BACH_HUMAN	0.9994	Isoform of O00154, Isoform 4 of Cytosolic acyl coenzyme A thioester hydrolase OS=Homo sapiens GN=ACOT7;Isoform of O00154, Isoform 5 of Cytosolic acyl coenzyme A thioester hydrolase OS=Homo sapiens GN=ACOT7;Isoform of O00154, Isoform 6 of Cytosolic acyl coenzyme A thioester hydrolase OS=Homo sapiens GN=ACOT7;Isoform of O00154, Isoform 7 of Cytosolic acyl coenzyme A thioester hydrolase OS=Homo sapi…	8.2	2	0.017	AASAFFTYVSLSQEGR+ATLWYVPLSLK
946	sp|Q99758|ABCA3_HUMAN tr|H0Y3H2|H0Y3H2_HUMAN	0.9994	ATP-binding cassette sub-family A member 3 OS=Homo sapiens GN=ABCA3 PE=1 SV=2;Isoform of Q99758, ATP-binding cassette sub-family A member 3 OS=Homo sapiens GN=ABCA3 PE=1 SV=1	1.9	2	0.013	ILAPSPDSLLHTPLIIK+MPVLPEDQDVADER
944	sp|Q16555-2|DPYL2_HUMAN sp|Q16555|DPYL2_HUMAN	0.9994	Isoform of Q16555, Isoform 2 of Dihydropyrimidinase-related protein 2 OS=Homo sapiens GN=DPYSL2;Dihydropyrimidinase-related protein 2 OS=Homo sapiens GN=DPYSL2 PE=1 SV=1	6.3	2	0.017	IAVGSDADLVIWDPDSVK+IVLEDGTLHVTEGSGR
943	sp|P43487-2|RANG_HUMAN sp|P43487|RANG_HUMAN tr|C9JDM3|C9JDM3_HUMAN tr|C9JJ34|C9JJ34_HUMAN tr|F6WQW2|F6WQW2_HUMAN	0.9994	Isoform of P43487, Isoform 2 of Ran-specific GTPase-activating protein OS=Homo sapiens GN=RANBP1;Ran-specific GTPase-activating protein OS=Homo sapiens GN=RANBP1 PE=1 SV=1;Isoform of P43487, Ran-specific GTPase-activating protein (Fragment) OS=Homo sapiens GN=RANBP1 PE=1 SV=7;Isoform of P43487, Ran-specific GTPase-activating protein (Fragment) OS=Homo sapiens GN=RANBP1 PE=1 SV=1;Isoform of P43487…	27.6	2	0.013	DTHEDHDTSTENTDESNHDPQFEPIVSLPEQEIK+TLEEDEEELFK
951	sp|P51809-2|VAMP7_HUMAN sp|P51809-3|VAMP7_HUMAN sp|P51809|VAMP7_HUMAN	0.9993	Isoform of P51809, Isoform 2 of Vesicle-associated membrane protein 7 OS=Homo sapiens GN=VAMP7;Isoform of P51809, Isoform 3 of Vesicle-associated membrane protein 7 OS=Homo sapiens GN=VAMP7;Vesicle-associated membrane protein 7 OS=Homo sapiens GN=VAMP7 PE=1 SV=3	17.3	2	0.017	AFNFLNEIK+AQTALPYAMNSEFSSVLAAQLK
950	sp|P13073|COX41_HUMAN tr|H3BN72|H3BN72_HUMAN tr|H3BNV9|H3BNV9_HUMAN tr|H3BPG0|H3BPG0_HUMAN tr|Q86WV2|Q86WV2_HUMAN	0.9993	Cytochrome c oxidase subunit 4 isoform 1, mitochondrial OS=Homo sapiens GN=COX4I1 PE=1 SV=1;Isoform of P13073, Cytochrome c oxidase subunit 4 isoform 1, mitochondrial OS=Homo sapiens GN=COX4I1 PE=1 SV=1;Isoform of P13073, Cytochrome c oxidase subunit 4 isoform 1, mitochondrial OS=Homo sapiens GN=COX4I1 PE=1 SV=1;Isoform of P13073, Cytochrome c oxidase subunit 4 isoform 1, mitochondrial (Fragment)…	26.5	2	0.012	ASWSSLSMDEK+DHPLPEVAHVK
953a	sp|Q05519-2|SRS11_HUMAN sp|Q05519|SRS11_HUMAN tr|Q5T760|Q5T760_HUMAN	0.9992	Isoform of Q05519, Isoform 2 of Serine/arginine-rich splicing factor 11 OS=Homo sapiens GN=SRSF11;Serine/arginine-rich splicing factor 11 OS=Homo sapiens GN=SRSF11 PE=1 SV=1;Isoform of Q05519, Serine/arginine-rich-splicing factor 11 (Fragment) OS=Homo sapiens GN=SRSF11 PE=1 SV=1	6.4	2	0.014	ALIVVPYAEGVIPDEAK+TLFGFLGK
952	sp|O75170-2|PP6R2_HUMAN sp|O75170-3|PP6R2_HUMAN sp|O75170-4|PP6R2_HUMAN sp|O75170-5|PP6R2_HUMAN sp|O75170-6|PP6R2_HUMAN sp|O75170|PP6R2_HUMAN tr|A0A0A0MSJ8|A0A0A0MSJ8_HUMAN tr|T1ECW5|T1ECW5_HUMAN	0.9992	Isoform of O75170, Isoform 2 of Serine/threonine-protein phosphatase 6 regulatory subunit 2 OS=Homo sapiens GN=PPP6R2;Isoform of O75170, Isoform 3 of Serine/threonine-protein phosphatase 6 regulatory subunit 2 OS=Homo sapiens GN=PPP6R2;Isoform of O75170, Isoform 4 of Serine/threonine-protein phosphatase 6 regulatory subunit 2 OS=Homo sapiens GN=PPP6R2;Isoform of O75170, Isoform 5 of Serine/threon…	3.1	2	0.011	DVGSSVWAAGTSAPEEK+IANAVVQNLER
959a	sp|Q9UHB6-2|LIMA1_HUMAN sp|Q9UHB6-3|LIMA1_HUMAN sp|Q9UHB6-4|LIMA1_HUMAN sp|Q9UHB6-5|LIMA1_HUMAN sp|Q9UHB6|LIMA1_HUMAN tr|F8VQE1|F8VQE1_HUMAN tr|F8VS07|F8VS07_HUMAN	0.9991	Isoform of Q9UHB6, Isoform Alpha of LIM domain and actin-binding protein 1 OS=Homo sapiens GN=LIMA1;Isoform of Q9UHB6, Isoform 3 of LIM domain and actin-binding protein 1 OS=Homo sapiens GN=LIMA1;Isoform of Q9UHB6, Isoform 4 of LIM domain and actin-binding protein 1 OS=Homo sapiens GN=LIMA1;Isoform of Q9UHB6, Isoform 5 of LIM domain and actin-binding protein 1 OS=Homo sapiens GN=LIMA1;LIM domain …	5.7	2	0.016	ETPHSPGVEDAPIAK+ISANENSLAVR
958a	sp|P52948-2|NUP98_HUMAN sp|P52948-5|NUP98_HUMAN sp|P52948-6|NUP98_HUMAN sp|P52948|NUP98_HUMAN	0.9991	Isoform of P52948, Isoform 2 of Nuclear pore complex protein Nup98-Nup96 OS=Homo sapiens GN=NUP98;Isoform of P52948, Isoform 5 of Nuclear pore complex protein Nup98-Nup96 OS=Homo sapiens GN=NUP98;Isoform of P52948, Isoform 6 of Nuclear pore complex protein Nup98-Nup96 OS=Homo sapiens GN=NUP98;Nuclear pore complex protein Nup98-Nup96 OS=Homo sapiens GN=NUP98 PE=1 SV=4	1.6	2	0.014	NLNNSNLFSPVNR+NSPVEAVFSYLTGK
956a	sp|P02794|FRIH_HUMAN	0.9991	Ferritin heavy chain OS=Homo sapiens GN=FTH1 PE=1 SV=2	13.1	2	0.017	NVNQSLLELHK+QNYHQDSEAAINR
961a	sp|Q9NQW7-2|XPP1_HUMAN sp|Q9NQW7-3|XPP1_HUMAN sp|Q9NQW7-4|XPP1_HUMAN sp|Q9NQW7|XPP1_HUMAN tr|Q5T6H7|Q5T6H7_HUMAN	0.9990	Isoform of Q9NQW7, Isoform 2 of Xaa-Pro aminopeptidase 1 OS=Homo sapiens GN=XPNPEP1;Isoform of Q9NQW7, Isoform 3 of Xaa-Pro aminopeptidase 1 OS=Homo sapiens GN=XPNPEP1;Isoform of Q9NQW7, Isoform 4 of Xaa-Pro aminopeptidase 1 OS=Homo sapiens GN=XPNPEP1;Xaa-Pro aminopeptidase 1 OS=Homo sapiens GN=XPNPEP1 PE=1 SV=3;Isoform of Q9NQW7, Xaa-Pro aminopeptidase 1 OS=Homo sapiens GN=XPNPEP1 PE=1 SV=1	9.1	2	0.015	GSLTFEPLTLVPIQTK+VGVDPLIIPTDYWK+VWVSDKASYAVSETIPKDHR
962a	sp|P11177-2|ODPB_HUMAN sp|P11177-3|ODPB_HUMAN sp|P11177|ODPB_HUMAN	0.9989	Isoform of P11177, Isoform 2 of Pyruvate dehydrogenase E1 component subunit beta, mitochondrial OS=Homo sapiens GN=PDHB;Isoform of P11177, Isoform 3 of Pyruvate dehydrogenase E1 component subunit beta, mitochondrial OS=Homo sapiens GN=PDHB;Pyruvate dehydrogenase E1 component subunit beta, mitochondrial OS=Homo sapiens GN=PDHB PE=1 SV=3	8.2	2	0.017	VFLLGEEVAQYDGAYK+VTGADVPMPYAK
968a	sp|P30046|DOPD_HUMAN tr|J3KQ18|J3KQ18_HUMAN	0.9987	D-dopachrome decarboxylase OS=Homo sapiens GN=DDT PE=1 SV=3;Isoform of P30046, D-dopachrome decarboxylase OS=Homo sapiens GN=DDT PE=1 SV=1	19.5	2	0.017	FFPLESWQIGK+SHSAHFFEFLTK
957a	sp|P48729-3|KC1A_HUMAN sp|P48729|KC1A_HUMAN sp|Q8N752|KC1AL_HUMAN	0.9987	Isoform of P48729, Isoform 3 of Casein kinase I isoform alpha OS=Homo sapiens GN=CSNK1A1;Casein kinase I isoform alpha OS=Homo sapiens GN=CSNK1A1 PE=1 SV=2;Casein kinase I isoform alpha-like OS=Homo sapiens GN=CSNK1A1L PE=2 SV=2	5.8	2	0.016	HPQLLYESK+LFLIDFGLAK
693b	sp|P61026|RAB10_HUMAN	0.9985	Ras-related protein Rab-10 OS=Homo sapiens GN=RAB10 PE=1 SV=1	5.5	2	0.012	AFLTLAEDILR+LLIIGDSGVGK
667b	sp|Q8IXI1|MIRO2_HUMAN	0.9985	Mitochondrial Rho GTPase 2 OS=Homo sapiens GN=RHOT2 PE=1 SV=2	3.4	2	0.013	NISELFYYAQK+SAFLQAFLGR
969	sp|Q9P281|BAHC1_HUMAN tr|A0A075B747|A0A075B747_HUMAN tr|F8WBW8|F8WBW8_HUMAN	0.9985	BAH and coiled-coil domain-containing protein 1 OS=Homo sapiens GN=BAHCC1 PE=1 SV=3;Isoform of Q9P281, BAH and coiled-coil domain-containing protein 1 OS=Homo sapiens GN=BAHCC1 PE=1 SV=2;Isoform of Q9P281, BAH and coiled-coil domain-containing protein 1 OS=Homo sapiens GN=BAHCC1 PE=1 SV=2	1.2	2	0.015	GSPLLSWSAVAQTK+YFPSPLPMASHTASSR
965a	sp|P08559-2|ODPA_HUMAN sp|P08559-3|ODPA_HUMAN sp|P08559-4|ODPA_HUMAN sp|P08559|ODPA_HUMAN tr|Q5JPT9|Q5JPT9_HUMAN tr|Q5JPU0|Q5JPU0_HUMAN tr|Q5JPU1|Q5JPU1_HUMAN	0.9985	Isoform of P08559, Isoform 2 of Pyruvate dehydrogenase E1 component subunit alpha, somatic form, mitochondrial OS=Homo sapiens GN=PDHA1;Isoform of P08559, Isoform 3 of Pyruvate dehydrogenase E1 component subunit alpha, somatic form, mitochondrial OS=Homo sapiens GN=PDHA1;Isoform of P08559, Isoform 4 of Pyruvate dehydrogenase E1 component subunit alpha, somatic form, mitochondrial OS=Homo sapiens …	10.8	2	0.017	EILAELTGR+LEEGPPVTTVLTR
919a	sp|P62873-2|GBB1_HUMAN sp|P62873|GBB1_HUMAN sp|P62879|GBB2_HUMAN sp|Q9HAV0|GBB4_HUMAN tr|B1AKQ8|B1AKQ8_HUMAN tr|C9JIS1|C9JIS1_HUMAN tr|C9JXA5|C9JXA5_HUMAN tr|C9JZN1|C9JZN1_HUMAN tr|E7EP32|E7EP32_HUMAN tr|F6UT28|F6UT28_HUMAN tr|F6X3N5|F6X3N5_HUMAN	0.9984	Isoform of P62873, Isoform 2 of Guanine nucleotide-binding protein G(I)/G(S)/G(T) subunit beta-1 OS=Homo sapiens GN=GNB1;Guanine nucleotide-binding protein G(I)/G(S)/G(T) subunit beta-1 OS=Homo sapiens GN=GNB1 PE=1 SV=3;Guanine nucleotide-binding protein G(I)/G(S)/G(T) subunit beta-2 OS=Homo sapiens GN=GNB2 PE=1 SV=3;Guanine nucleotide-binding protein subunit beta-4 OS=Homo sapiens GN=GNB4 PE=1 S…	19.4	2	0.014	LIIWDSYTTNK+LLVSASQDGK
971	sp|Q7Z5L7-2|PODN_HUMAN sp|Q7Z5L7-3|PODN_HUMAN sp|Q7Z5L7-4|PODN_HUMAN sp|Q7Z5L7|PODN_HUMAN	0.9982	Isoform of Q7Z5L7, Isoform 2 of Podocan OS=Homo sapiens GN=PODN;Isoform of Q7Z5L7, Isoform 3 of Podocan OS=Homo sapiens GN=PODN;Isoform of Q7Z5L7, Isoform 4 of Podocan OS=Homo sapiens GN=PODN;Podocan OS=Homo sapiens GN=PODN PE=1 SV=2	6.0	2	0.020	GALVGMAQLR+VLLLLLLLPPQLHLGPVLAVR
973	sp|P84103-2|SRSF3_HUMAN sp|P84103|SRSF3_HUMAN tr|A0A087X2D0|A0A087X2D0_HUMAN	0.9981	Isoform of P84103, Isoform 2 of Serine/arginine-rich splicing factor 3 OS=Homo sapiens GN=SRSF3;Serine/arginine-rich splicing factor 3 OS=Homo sapiens GN=SRSF3 PE=1 SV=1;Isoform of P84103, Serine/arginine-rich-splicing factor 3 OS=Homo sapiens GN=SRSF3 PE=1 SV=1	40.0	2	0.014	NPPGFAFVEFEDPRDAADAVR+VYVGNLGNNGNKTELER
960a	sp|Q9BRJ6|CG050_HUMAN tr|C9JQV0|C9JQV0_HUMAN	0.9981	Uncharacterized protein C7orf50 OS=Homo sapiens GN=C7orf50 PE=1 SV=1;Isoform of Q9BRJ6, Uncharacterized protein C7orf50 (Fragment) OS=Homo sapiens GN=C7orf50 PE=1 SV=1	15.6	2	0.015	GEAVLRPGLDAEPELSPEEQR+KVPEVTEKK
942a	sp|P20674|COX5A_HUMAN tr|H3BNX8|H3BNX8_HUMAN	0.9980	Cytochrome c oxidase subunit 5A, mitochondrial OS=Homo sapiens GN=COX5A PE=1 SV=2;Isoform of P20674, Cytochrome c oxidase subunit 5A, mitochondrial OS=Homo sapiens GN=COX5A PE=1 SV=1	14.7	2	0.014	GINTLVTYDMVPEPK+IIDAALR
977a	sp|Q5HYI8|RABL3_HUMAN	0.9979	Rab-like protein 3 OS=Homo sapiens GN=RABL3 PE=1 SV=1	8.1	2	0.016	WSLEALNR+YLAAGSSNAVK
978	sp|P37837|TALDO_HUMAN tr|F2Z393|F2Z393_HUMAN	0.9978	Transaldolase OS=Homo sapiens GN=TALDO1 PE=1 SV=2;Isoform of P37837, Transaldolase OS=Homo sapiens GN=TALDO1 PE=1 SV=1	6.9	2	0.011	LLGELLQDNAK+LSFDKDAMVAR
979a	sp|Q9NTJ3-2|SMC4_HUMAN sp|Q9NTJ3|SMC4_HUMAN tr|E9PD53|E9PD53_HUMAN	0.9977	Isoform of Q9NTJ3, Isoform 2 of Structural maintenance of chromosomes protein 4 OS=Homo sapiens GN=SMC4;Structural maintenance of chromosomes protein 4 OS=Homo sapiens GN=SMC4 PE=1 SV=2;Isoform of Q9NTJ3, Structural maintenance of chromosomes protein OS=Homo sapiens GN=SMC4 PE=1 SV=1	2.6	2	0.012	IIDKEGDDYEVIPNSNFYVSR+SNNIINETTTR
554b	sp|Q14574-2|DSC3_HUMAN sp|Q14574|DSC3_HUMAN	0.9976	Isoform of Q14574, Isoform 3B of Desmocollin-3 OS=Homo sapiens GN=DSC3;Desmocollin-3 OS=Homo sapiens GN=DSC3 PE=1 SV=3	3.5	2	0.013	QVNLEIGVNNEAPFAR+YTYSEWHSFTQPR
980a	sp|Q96ER3|SAAL1_HUMAN	0.9976	Protein SAAL1 OS=Homo sapiens GN=SAAL1 PE=1 SV=2	6.8	2	0.016	NGAAQPLDQPQEESEEQPVFR+VDLPLIDSLIR
981	sp|Q6ICG6-2|K0930_HUMAN sp|Q6ICG6-3|K0930_HUMAN sp|Q6ICG6|K0930_HUMAN tr|B0QY16|B0QY16_HUMAN	0.9975	Isoform of Q6ICG6, Isoform 2 of Uncharacterized protein KIAA0930 OS=Homo sapiens GN=KIAA0930;Isoform of Q6ICG6, Isoform 3 of Uncharacterized protein KIAA0930 OS=Homo sapiens GN=KIAA0930;Uncharacterized protein KIAA0930 OS=Homo sapiens GN=KIAA0930 PE=1 SV=1;Isoform of Q6ICG6, Uncharacterized protein KIAA0930 (Fragment) OS=Homo sapiens GN=KIAA0930 PE=1 SV=1	7.3	2	0.016	ILTDILEVR+VTSFSTPPTPER
983	sp|Q6AI08|HEAT6_HUMAN tr|A0A087WXZ7|A0A087WXZ7_HUMAN tr|K7EIX2|K7EIX2_HUMAN tr|K7ELR8|K7ELR8_HUMAN	0.9974	HEAT repeat-containing protein 6 OS=Homo sapiens GN=HEATR6 PE=1 SV=1;Isoform of Q6AI08, HEAT repeat-containing protein 6 OS=Homo sapiens GN=HEATR6 PE=1 SV=1;Isoform of Q6AI08, HEAT repeat-containing protein 6 OS=Homo sapiens GN=HEATR6 PE=1 SV=1;Isoform of Q6AI08, HEAT repeat-containing protein 6 OS=Homo sapiens GN=HEATR6 PE=1 SV=1	11.1	2	0.013	KIQQGEEEEKESSGEIEAAPVTGTGR+TPIKPQQSESSASRPTLNKK
982	sp|P31930|QCR1_HUMAN	0.9974	Cytochrome b-c1 complex subunit 1, mitochondrial OS=Homo sapiens GN=UQCRC1 PE=1 SV=3	4.6	2	0.017	ADLTEYLSTHYK+IAEVDASVVR
984a	sp|O75417|DPOLQ_HUMAN tr|A0A087WXL3|A0A087WXL3_HUMAN	0.9972	DNA polymerase theta OS=Homo sapiens GN=POLQ PE=1 SV=2;Isoform of O75417, DNA polymerase theta OS=Homo sapiens GN=POLQ PE=1 SV=1	1.6	2	0.012	KYYLQSLFQEVGIKVDGYMGSTSPSR+QAINTIVQGSAADIVK
985	sp|Q9Y266|NUDC_HUMAN tr|A0A0A0MSS4|A0A0A0MSS4_HUMAN tr|A0A0A0MSU9|A0A0A0MSU9_HUMAN	0.9970	Nuclear migration protein nudC OS=Homo sapiens GN=NUDC PE=1 SV=1;Isoform of Q9Y266, Nuclear migration protein nudC (Fragment) OS=Homo sapiens GN=NUDC PE=1 SV=1;Isoform of Q9Y266, Nuclear migration protein nudC (Fragment) OS=Homo sapiens GN=NUDC PE=1 SV=1	22.6	2	0.015	LITQTFSHHNQLAQK+LKPNLGNGADLPNYR
854b	sp|O75390|CISY_HUMAN tr|B4DJV2|B4DJV2_HUMAN tr|F8VTT8|F8VTT8_HUMAN tr|F8W4S1|F8W4S1_HUMAN	0.9968	Citrate synthase, mitochondrial OS=Homo sapiens GN=CS PE=1 SV=2;Isoform of O75390, Citrate synthase OS=Homo sapiens GN=CS PE=1 SV=1;Isoform of O75390, Citrate synthase, mitochondrial (Fragment) OS=Homo sapiens GN=CS PE=1 SV=1;Isoform of O75390, Citrate synthase, mitochondrial (Fragment) OS=Homo sapiens GN=CS PE=1 SV=1	16.8	2	0.013	DILADLIPK+GLVYETSVLDPDEGIR
986	sp|Q8NCW5-2|NNRE_HUMAN sp|Q8NCW5|NNRE_HUMAN	0.9968	Isoform of Q8NCW5, Isoform 2 of NAD(P)H-hydrate epimerase OS=Homo sapiens GN=APOA1BP;NAD(P)H-hydrate epimerase OS=Homo sapiens GN=APOA1BP PE=1 SV=2	20.0	2	0.016	GLTVPIASIDIPSGWDVEK+GNAGGIQPDLLISLTAPK
987	sp|Q86YZ3|HORN_HUMAN	0.9966	Hornerin OS=Homo sapiens GN=HRNR PE=1 SV=2	2.9	2	0.011	HGSGSGQSSSYSPYGSGSGWSSSR+QSSGHGR
991a	sp|P09936|UCHL1_HUMAN tr|D6R956|D6R956_HUMAN tr|D6RE83|D6RE83_HUMAN	0.9960	Ubiquitin carboxyl-terminal hydrolase isozyme L1 OS=Homo sapiens GN=UCHL1 PE=1 SV=2;Isoform of P09936, Ubiquitin carboxyl-terminal hydrolase OS=Homo sapiens GN=UCHL1 PE=1 SV=1;Isoform of P09936, Ubiquitin carboxyl-terminal hydrolase OS=Homo sapiens GN=UCHL1 PE=1 SV=1	14.5	2	0.016	MPFPVNHGASSEDTLLK+QIEELKGQEVSPK
465b	sp|Q06787-2|FMR1_HUMAN sp|Q06787-3|FMR1_HUMAN sp|Q06787-4|FMR1_HUMAN sp|Q06787-5|FMR1_HUMAN sp|Q06787-6|FMR1_HUMAN sp|Q06787-7|FMR1_HUMAN sp|Q06787-8|FMR1_HUMAN sp|Q06787-9|FMR1_HUMAN sp|Q06787|FMR1_HUMAN tr|A8MQB8|A8MQB8_HUMAN tr|G3V0J0|G3V0J0_HUMAN tr|R9WNI0|R9WNI0_HUMAN	0.9958	Isoform of Q06787, Isoform 1 of Fragile X mental retardation protein 1 OS=Homo sapiens GN=FMR1;Isoform of Q06787, Isoform 2 of Fragile X mental retardation protein 1 OS=Homo sapiens GN=FMR1;Isoform of Q06787, Isoform 3 of Fragile X mental retardation protein 1 OS=Homo sapiens GN=FMR1;Isoform of Q06787, Isoform 4 of Fragile X mental retardation protein 1 OS=Homo sapiens GN=FMR1;Isoform of Q06787, …	4.4	2	0.011	DSIANATVLLDYHLNYLK+LQIDEQLR
992a	sp|P54727-2|RD23B_HUMAN sp|P54727|RD23B_HUMAN	0.9957	Isoform of P54727, Isoform 2 of UV excision repair protein RAD23 homolog B OS=Homo sapiens GN=RAD23B;UV excision repair protein RAD23 homolog B OS=Homo sapiens GN=RAD23B PE=1 SV=1	14.2	2	0.016	QEKPAEKPAETPVATSPTATDSTSGDSSR+QIIQQNPSLLPALLQQIGR
993	sp|P11279-2|LAMP1_HUMAN sp|P11279|LAMP1_HUMAN	0.9954	Isoform of P11279, Isoform 2 of Lysosome-associated membrane glycoprotein 1 OS=Homo sapiens GN=LAMP1;Lysosome-associated membrane glycoprotein 1 OS=Homo sapiens GN=LAMP1 PE=1 SV=3	8.8	2	0.015	ALQATVGNSYK+FFLQGIQLNTILPDARDPAFK
994	sp|Q9NSD9-2|SYFB_HUMAN sp|Q9NSD9|SYFB_HUMAN	0.9953	Isoform of Q9NSD9, Isoform 2 of Phenylalanine--tRNA ligase beta subunit OS=Homo sapiens GN=FARSB;Phenylalanine--tRNA ligase beta subunit OS=Homo sapiens GN=FARSB PE=1 SV=3	5.5	2	0.015	SEVIGDGNQIEIEIPPTR+TTLLPGLLK
995	sp|Q9BPX3|CND3_HUMAN	0.9952	Condensin complex subunit 3 OS=Homo sapiens GN=NCAPG PE=1 SV=1	2.6	2	0.015	FSEGNILELLHR+LLSDFLDSEVSELR
998	sp|Q9GZT3-2|SLIRP_HUMAN sp|Q9GZT3|SLIRP_HUMAN tr|A0A087WUN7|A0A087WUN7_HUMAN tr|G3V2S9|G3V2S9_HUMAN tr|G3V4X6|G3V4X6_HUMAN tr|H0YJ40|H0YJ40_HUMAN tr|H0YJW7|H0YJW7_HUMAN	0.9950	Isoform of Q9GZT3, Isoform 2 of SRA stem-loop-interacting RNA-binding protein, mitochondrial OS=Homo sapiens GN=SLIRP;SRA stem-loop-interacting RNA-binding protein, mitochondrial OS=Homo sapiens GN=SLIRP PE=1 SV=1;Isoform of Q9GZT3, SRA stem-loop-interacting RNA-binding protein, mitochondrial OS=Homo sapiens GN=SLIRP PE=1 SV=1;Isoform of Q9GZT3, SRA stem-loop-interacting RNA-binding protein, mito…	15.2	2	0.016	NALQQENHIIDGVK
997	sp|Q7Z4H7-2|HAUS6_HUMAN sp|Q7Z4H7-3|HAUS6_HUMAN sp|Q7Z4H7|HAUS6_HUMAN tr|Q5SYF9|Q5SYF9_HUMAN tr|Q5VY60|Q5VY60_HUMAN	0.9950	Isoform of Q7Z4H7, Isoform 2 of HAUS augmin-like complex subunit 6 OS=Homo sapiens GN=HAUS6;Isoform of Q7Z4H7, Isoform 3 of HAUS augmin-like complex subunit 6 OS=Homo sapiens GN=HAUS6;HAUS augmin-like complex subunit 6 OS=Homo sapiens GN=HAUS6 PE=1 SV=2;Isoform of Q7Z4H7, HAUS augmin-like complex subunit 6 (Fragment) OS=Homo sapiens GN=HAUS6 PE=1 SV=1;Isoform of Q7Z4H7, HAUS augmin-like complex s…	16.4	2	0.015	AVLSDSPQLSEGK+KIPEFEVENSPLSDVAK
999	sp|P25398|RS12_HUMAN	0.9949	40S ribosomal protein S12 OS=Homo sapiens GN=RPS12 PE=1 SV=3	13.6	2	0.014	DVIEEYFK+TALIHDGLAR
1000a	sp|Q7Z401-2|MYCPP_HUMAN sp|Q7Z401|MYCPP_HUMAN tr|A0A0U1RR27|A0A0U1RR27_HUMAN	0.9947	Isoform of Q7Z401, Isoform 2 of C-myc promoter-binding protein OS=Homo sapiens GN=DENND4A;C-myc promoter-binding protein OS=Homo sapiens GN=DENND4A PE=1 SV=2;Isoform of Q7Z401, C-myc promoter-binding protein OS=Homo sapiens GN=DENND4A PE=4 SV=1	1.3	2	0.016	EPITDVSVIIK+RSSLPPNSPKPVR
1004	sp|P45974-2|UBP5_HUMAN sp|P45974|UBP5_HUMAN	0.9944	Isoform of P45974, Isoform Short of Ubiquitin carboxyl-terminal hydrolase 5 OS=Homo sapiens GN=USP5;Ubiquitin carboxyl-terminal hydrolase 5 OS=Homo sapiens GN=USP5 PE=1 SV=2	4.0	2	0.011	DRVTSAVEALLSADSASR+SAADSISESVPVGPK
1003	sp|P08708|RS17_HUMAN	0.9944	40S ribosomal protein S17 OS=Homo sapiens GN=RPS17 PE=1 SV=2	16.3	2	0.015	LLDFGSLSNLQVTQPTVGMNFK
1006a	sp|Q96CU9-3|FXRD1_HUMAN sp|Q96CU9|FXRD1_HUMAN	0.9940	Isoform of Q96CU9, Isoform 3 of FAD-dependent oxidoreductase domain-containing protein 1 OS=Homo sapiens GN=FOXRED1;FAD-dependent oxidoreductase domain-containing protein 1 OS=Homo sapiens GN=FOXRED1 PE=1 SV=2	6.4	2	0.016	FQTIDLSPFLFTR+NINEYLAVVDAPPLDLR
1009a	sp|Q6ZR08|DYH12_HUMAN	0.9939	Dynein heavy chain 12, axonemal OS=Homo sapiens GN=DNAH12 PE=2 SV=2	1.8	2	0.016	GSPFIKPFEHEIK+SFIAVPVTNRIVDNK+SYLDSNCTIPLIFVLSPGADPMASLLK
1008a	sp|O15231-9|ZN185_HUMAN	0.9939	Isoform of O15231, Isoform 9 of Zinc finger protein 185 OS=Homo sapiens GN=ZNF185	12.2	2	0.015	ITNGPEELAAPSPAALADYEGKDVATR+VGEAWQERPGAPR
1007	sp|Q9Y295|DRG1_HUMAN	0.9939	Developmentally-regulated GTP-binding protein 1 OS=Homo sapiens GN=DRG1 PE=1 SV=1	7.1	2	0.014	IIENELEGFGIR+IQLLDLPGIIEGAK
1002a	sp|Q9HCH5-12|SYTL2_HUMAN sp|Q9HCH5-13|SYTL2_HUMAN sp|Q9HCH5-14|SYTL2_HUMAN sp|Q9HCH5-2|SYTL2_HUMAN sp|Q9HCH5-7|SYTL2_HUMAN sp|Q9HCH5-8|SYTL2_HUMAN sp|Q9HCH5-9|SYTL2_HUMAN sp|Q9HCH5|SYTL2_HUMAN tr|A0A0U1RQP0|A0A0U1RQP0_HUMAN tr|A0A0U1RR07|A0A0U1RR07_HUMAN tr|E9PS29|E9PS29_HUMAN	0.9934	Isoform of Q9HCH5, Isoform 9 of Synaptotagmin-like protein 2 OS=Homo sapiens GN=SYTL2;Isoform of Q9HCH5, Isoform 10 of Synaptotagmin-like protein 2 OS=Homo sapiens GN=SYTL2;Isoform of Q9HCH5, Isoform 11 of Synaptotagmin-like protein 2 OS=Homo sapiens GN=SYTL2;Isoform of Q9HCH5, Isoform 2 of Synaptotagmin-like protein 2 OS=Homo sapiens GN=SYTL2;Isoform of Q9HCH5, Isoform 5 of Synaptotagmin-like pr…	13.0	2	0.016	SPSSLTNLSSSSGMTSLSSVSGSVMSVYSGDFGNLEVK+TLNPVYNEILR
1010a	sp|P61106|RAB14_HUMAN	0.9933	Ras-related protein Rab-14 OS=Homo sapiens GN=RAB14 PE=1 SV=4	20.9	2	0.014	IYQNIQDGSLDLNAAESGVQHKPSAPQGGR+TGENVEDAFLEAAKK
433b	sp|Q7L2E3-2|DHX30_HUMAN sp|Q7L2E3-3|DHX30_HUMAN sp|Q7L2E3|DHX30_HUMAN tr|H7BXY3|H7BXY3_HUMAN	0.9917	Isoform of Q7L2E3, Isoform 2 of Putative ATP-dependent RNA helicase DHX30 OS=Homo sapiens GN=DHX30;Isoform of Q7L2E3, Isoform 3 of Putative ATP-dependent RNA helicase DHX30 OS=Homo sapiens GN=DHX30;Putative ATP-dependent RNA helicase DHX30 OS=Homo sapiens GN=DHX30 PE=1 SV=1;Isoform of Q7L2E3, Putative ATP-dependent RNA helicase DHX30 OS=Homo sapiens GN=DHX30 PE=1 SV=1	1.0	2	0.010	IIAELLR+TPLENLVLQAK
1114	sp|Q9Y5L4|TIM13_HUMAN	0.9916	Mitochondrial import inner membrane translocase subunit Tim13 OS=Homo sapiens GN=TIMM13 PE=1 SV=1	14.7	2	0.015	VQIAVANAQELLQR
1111	sp|Q9Y2W1|TR150_HUMAN	0.9916	Thyroid hormone receptor-associated protein 3 OS=Homo sapiens GN=THRAP3 PE=1 SV=2	2.1	2	0.018	ASESSKPWPDATYGTGSASR
1107	sp|Q9UKJ3-2|GPTC8_HUMAN sp|Q9UKJ3|GPTC8_HUMAN	0.9916	Isoform of Q9UKJ3, Isoform 2 of G patch domain-containing protein 8 OS=Homo sapiens GN=GPATCH8;G patch domain-containing protein 8 OS=Homo sapiens GN=GPATCH8 PE=1 SV=2	2.2	2	0.018	VGDSDGSSNLDGKKEDEDPQDGGSLASTLSK
1105	sp|Q9UBB9|TFP11_HUMAN tr|H0Y4U8|H0Y4U8_HUMAN	0.9916	Tuftelin-interacting protein 11 OS=Homo sapiens GN=TFIP11 PE=1 SV=1;Isoform of Q9UBB9, Tuftelin-interacting protein 11 (Fragment) OS=Homo sapiens GN=TFIP11 PE=1 SV=7	10.5	2	0.018	HNVPDDGLPLQSQQLPQSGK
1104	sp|Q9NX61-2|T161A_HUMAN sp|Q9NX61|T161A_HUMAN tr|K7EPA3|K7EPA3_HUMAN tr|K7EQ34|K7EQ34_HUMAN tr|K7EQE7|K7EQE7_HUMAN tr|U3KQT6|U3KQT6_HUMAN	0.9916	Isoform of Q9NX61, Isoform 2 of Transmembrane protein 161A OS=Homo sapiens GN=TMEM161A;Transmembrane protein 161A OS=Homo sapiens GN=TMEM161A PE=2 SV=1;Isoform of Q9NX61, Transmembrane protein 161A OS=Homo sapiens GN=TMEM161A PE=1 SV=2;Isoform of Q9NX61, Transmembrane protein 161A (Fragment) OS=Homo sapiens GN=TMEM161A PE=1 SV=1;Isoform of Q9NX61, Transmembrane protein 161A (Fragment) OS=Homo sap…	10.3	2	0.017	WANGLSEEKPLSVPR
1103	sp|Q9NWW5|CLN6_HUMAN tr|H3BNF1|H3BNF1_HUMAN tr|H3BRN7|H3BRN7_HUMAN tr|H3BTY4|H3BTY4_HUMAN tr|H3BUT1|H3BUT1_HUMAN tr|H3BUV4|H3BUV4_HUMAN	0.9916	Ceroid-lipofuscinosis neuronal protein 6 OS=Homo sapiens GN=CLN6 PE=1 SV=1;Isoform of Q9NWW5, Ceroid-lipofuscinosis neuronal protein 6 OS=Homo sapiens GN=CLN6 PE=1 SV=1;Uncharacterized protein OS=Homo sapiens PE=4 SV=1;Isoform of Q9NWW5, Ceroid-lipofuscinosis neuronal protein 6 OS=Homo sapiens GN=CLN6 PE=1 SV=1;Isoform of Q9NWW5, Ceroid-lipofuscinosis neuronal 6 late infantile variant isoform 5 O…	22.8	2	0.018	QHLGATGGPGAQLGASFLQAR
1102	sp|Q9NUE0|ZDH18_HUMAN	0.9916	Palmitoyltransferase ZDHHC18 OS=Homo sapiens GN=ZDHHC18 PE=2 SV=2	6.2	2	0.018	RPGPAASPTPGPGPAPPAAPAPPR
1097	sp|Q9C035-2|TRIM5_HUMAN sp|Q9C035-3|TRIM5_HUMAN sp|Q9C035-4|TRIM5_HUMAN sp|Q9C035-5|TRIM5_HUMAN sp|Q9C035-6|TRIM5_HUMAN sp|Q9C035|TRIM5_HUMAN tr|H7C134|H7C134_HUMAN	0.9916	Isoform of Q9C035, Isoform Beta of Tripartite motif-containing protein 5 OS=Homo sapiens GN=TRIM5;Isoform of Q9C035, Isoform Gamma of Tripartite motif-containing protein 5 OS=Homo sapiens GN=TRIM5;Isoform of Q9C035, Isoform Delta of Tripartite motif-containing protein 5 OS=Homo sapiens GN=TRIM5;Isoform of Q9C035, Isoform Epsilon of Tripartite motif-containing protein 5 OS=Homo sapiens GN=TRIM5;Is…	6.6	2	0.018	SLTNSETEMVQQTQSLR
1080	sp|Q8N4Q1-2|MIA40_HUMAN sp|Q8N4Q1|MIA40_HUMAN	0.9916	Isoform of Q8N4Q1, Isoform 2 of Mitochondrial intermembrane space import and assembly protein 40 OS=Homo sapiens GN=CHCHD4;Mitochondrial intermembrane space import and assembly protein 40 OS=Homo sapiens GN=CHCHD4 PE=1 SV=1	16.9	2	0.018	KPAEQAEETAPIEATATKEEEGSS
1077	sp|Q86VM9|ZCH18_HUMAN tr|E7ERS3|E7ERS3_HUMAN tr|H3BRH3|H3BRH3_HUMAN	0.9916	Zinc finger CCCH domain-containing protein 18 OS=Homo sapiens GN=ZC3H18 PE=1 SV=2;Isoform of Q86VM9, Zinc finger CCCH domain-containing protein 18 OS=Homo sapiens GN=ZC3H18 PE=1 SV=1;Isoform of Q86VM9, Zinc finger CCCH domain-containing protein 18 (Fragment) OS=Homo sapiens GN=ZC3H18 PE=1 SV=1	12.8	2	0.015	SSQQPSTPQQAPPGQPQQGTFVAHK
1074	sp|Q71RG4-2|TMUB2_HUMAN sp|Q71RG4-3|TMUB2_HUMAN sp|Q71RG4|TMUB2_HUMAN tr|E7ESS3|E7ESS3_HUMAN tr|K7EKW3|K7EKW3_HUMAN	0.9916	Isoform of Q71RG4, Isoform 2 of Transmembrane and ubiquitin-like domain-containing protein 2 OS=Homo sapiens GN=TMUB2;Isoform of Q71RG4, Isoform 3 of Transmembrane and ubiquitin-like domain-containing protein 2 OS=Homo sapiens GN=TMUB2;Transmembrane and ubiquitin-like domain-containing protein 2 OS=Homo sapiens GN=TMUB2 PE=1 SV=2;Isoform of Q71RG4, Transmembrane and ubiquitin-like domain-containi…	11.6	2	0.018	FLNDTEELAVARPEDTVGALK
1070	sp|Q58A45-3|PAN3_HUMAN sp|Q58A45-4|PAN3_HUMAN sp|Q58A45|PAN3_HUMAN	0.9916	Isoform of Q58A45, Isoform 3 of PAB-dependent poly(A)-specific ribonuclease subunit PAN3 OS=Homo sapiens GN=PAN3;Isoform of Q58A45, Isoform 4 of PAB-dependent poly(A)-specific ribonuclease subunit PAN3 OS=Homo sapiens GN=PAN3;PAB-dependent poly(A)-specific ribonuclease subunit PAN3 OS=Homo sapiens GN=PAN3 PE=1 SV=3	3.8	2	0.018	KPDLGDPGTGAAAGGGGSSGGLDGPR
1066	sp|Q15427|SF3B4_HUMAN tr|Q5SZ64|Q5SZ64_HUMAN	0.9916	Splicing factor 3B subunit 4 OS=Homo sapiens GN=SF3B4 PE=1 SV=1;Isoform of Q15427, Splicing factor 3B subunit 4 (Fragment) OS=Homo sapiens GN=SF3B4 PE=1 SV=1	12.6	2	0.018	VTGQHQGYGFVEFLSEEDADYAIK
1064	sp|Q13895|BYST_HUMAN tr|F8WBL2|F8WBL2_HUMAN	0.9916	Bystin OS=Homo sapiens GN=BYSL PE=1 SV=3;Isoform of Q13895, Bystin OS=Homo sapiens GN=BYSL PE=1 SV=1	10.3	2	0.018	QQQEELEAEHGTGDKPAAPR
1056	sp|Q02928-2|CP4AB_HUMAN sp|Q02928|CP4AB_HUMAN tr|A0A0C4DFV7|A0A0C4DFV7_HUMAN tr|E7EVL8|E7EVL8_HUMAN tr|V9GY41|V9GY41_HUMAN tr|V9GYC6|V9GYC6_HUMAN tr|V9GYK4|V9GYK4_HUMAN tr|V9GYQ2|V9GYQ2_HUMAN tr|V9GZ77|V9GZ77_HUMAN	0.9916	Isoform of Q02928, Isoform 2 of Cytochrome P450 4A11 OS=Homo sapiens GN=CYP4A11;Cytochrome P450 4A11 OS=Homo sapiens GN=CYP4A11 PE=1 SV=1;Isoform of Q02928, Cytochrome P450 4A11 OS=Homo sapiens GN=CYP4A11 PE=1 SV=1;Isoform of Q02928, Cytochrome P450 4A11 OS=Homo sapiens GN=CYP4A11 PE=1 SV=2;Isoform of Q02928, Cytochrome P450 4A11 OS=Homo sapiens GN=CYP4A11 PE=1 SV=1;Isoform of Q02928, Cytochrome …	10.7	2	0.018	LLGDVSGILQAASLLILLLLLIK
1050	sp|P61513|RL37A_HUMAN tr|C9J4Z3|C9J4Z3_HUMAN	0.9916	60S ribosomal protein L37a OS=Homo sapiens GN=RPL37A PE=1 SV=2;Isoform of P61513, 60S ribosomal protein L37a OS=Homo sapiens GN=RPL37A PE=1 SV=1	26.5	2	0.018	TVAGGAWTYNTTSAVTVK
1042	sp|P41227-2|NAA10_HUMAN sp|P41227|NAA10_HUMAN	0.9916	Isoform of P41227, Isoform 2 of N-alpha-acetyltransferase 10 OS=Homo sapiens GN=NAA10;N-alpha-acetyltransferase 10 OS=Homo sapiens GN=NAA10 PE=1 SV=1	6.4	2	0.018	HVVLGAIENKVESK
1039	sp|P35244|RFA3_HUMAN tr|B5MC59|B5MC59_HUMAN	0.9916	Replication protein A 14 kDa subunit OS=Homo sapiens GN=RPA3 PE=1 SV=1;Isoform of P35244, Replication protein A 14 kDa subunit OS=Homo sapiens GN=RPA3 PE=1 SV=1	20.7	2	0.010	IIHDFPQFYPLGIVQHD
1038	sp|P30405-2|PPIF_HUMAN sp|P30405|PPIF_HUMAN tr|R4GN99|R4GN99_HUMAN	0.9916	Isoform of P30405, Isoform 2 of Peptidyl-prolyl cis-trans isomerase F, mitochondrial OS=Homo sapiens GN=PPIF;Peptidyl-prolyl cis-trans isomerase F, mitochondrial OS=Homo sapiens GN=PPIF PE=1 SV=1;Isoform of P30405, Peptidyl-prolyl cis-trans isomerase OS=Homo sapiens GN=PPIF PE=1 SV=1	20.0	2	0.018	GSGDPSSSSSSGNPLVYLDVDANGKPLGR
1035	sp|P24539|AT5F1_HUMAN tr|Q5QNZ2|Q5QNZ2_HUMAN	0.9916	ATP synthase F(0) complex subunit B1, mitochondrial OS=Homo sapiens GN=ATP5F1 PE=1 SV=2;Isoform of P24539, ATP synthase F(0) complex subunit B1, mitochondrial OS=Homo sapiens GN=ATP5F1 PE=1 SV=1	8.7	2	0.018	HVVQSISTQQEKETIAK
1033	sp|P14866-2|HNRPL_HUMAN sp|P14866|HNRPL_HUMAN tr|M0QXS5|M0QXS5_HUMAN	0.9916	Isoform of P14866, Isoform 2 of Heterogeneous nuclear ribonucleoprotein L OS=Homo sapiens GN=HNRNPL;Heterogeneous nuclear ribonucleoprotein L OS=Homo sapiens GN=HNRNPL PE=1 SV=2;Isoform of P14866, Heterogeneous nuclear ribonucleoprotein L (Fragment) OS=Homo sapiens GN=HNRNPL PE=1 SV=1	5.7	2	0.018	NDQDTWDYTNPNLSGQGDPGSNPNKR
1030	sp|P0C7P0|CISD3_HUMAN	0.9916	CDGSH iron-sulfur domain-containing protein 3, mitochondrial OS=Homo sapiens GN=CISD3 PE=1 SV=1	8.7	2	0.018	TPIKVELVAGK
1026	sp|P07108-2|ACBP_HUMAN sp|P07108-3|ACBP_HUMAN sp|P07108-4|ACBP_HUMAN sp|P07108-5|ACBP_HUMAN sp|P07108|ACBP_HUMAN tr|A0A0A0MTI5|A0A0A0MTI5_HUMAN tr|B8ZWD1|B8ZWD1_HUMAN	0.9916	Isoform of P07108, Isoform 2 of Acyl-CoA-binding protein OS=Homo sapiens GN=DBI;Isoform of P07108, Isoform 3 of Acyl-CoA-binding protein OS=Homo sapiens GN=DBI;Isoform of P07108, Isoform 4 of Acyl-CoA-binding protein OS=Homo sapiens GN=DBI;Isoform of P07108, Isoform 5 of Acyl-CoA-binding protein OS=Homo sapiens GN=DBI;Acyl-CoA-binding protein OS=Homo sapiens GN=DBI PE=1 SV=2;Isoform of P07108, Ac…	23.0	2	0.017	QATVGDINTERPGMLDFTGK
1117a	sp|Q92688-2|AN32B_HUMAN sp|Q92688|AN32B_HUMAN	0.9910	Isoform of Q92688, Isoform 2 of Acidic leucine-rich nuclear phosphoprotein 32 family member B OS=Homo sapiens GN=ANP32B;Acidic leucine-rich nuclear phosphoprotein 32 family member B OS=Homo sapiens GN=ANP32B PE=1 SV=1	6.7	2	0.015	IKDLSTIEPLK+LPNLTHLNLSGNK
1116a	sp|P19623|SPEE_HUMAN	0.9910	Spermidine synthase OS=Homo sapiens GN=SRM PE=1 SV=1	7.9	2	0.014	AAFVLPEFAR+KVLIIGGGDGGVLR
1124	sp|Q16718-2|NDUA5_HUMAN sp|Q16718|NDUA5_HUMAN tr|A0A087X1G1|A0A087X1G1_HUMAN tr|C9IZN5|C9IZN5_HUMAN tr|F8WAS3|F8WAS3_HUMAN tr|H7BYD0|H7BYD0_HUMAN	0.9908	Isoform of Q16718, Isoform 2 of NADH dehydrogenase [ubiquinone] 1 alpha subcomplex subunit 5 OS=Homo sapiens GN=NDUFA5;NADH dehydrogenase [ubiquinone] 1 alpha subcomplex subunit 5 OS=Homo sapiens GN=NDUFA5 PE=1 SV=3;Isoform of Q16718, NADH dehydrogenase [ubiquinone] 1 alpha subcomplex subunit 5 OS=Homo sapiens GN=NDUFA5 PE=1 SV=1;Isoform of Q16718, NADH dehydrogenase [ubiquinone] 1 alpha subcompl…	14.3	2	0.018	ILDVLEEIPK
1121	sp|P23368|MAOM_HUMAN	0.9908	NAD-dependent malic enzyme, mitochondrial OS=Homo sapiens GN=ME2 PE=1 SV=1	2.6	2	0.014	ALTSQLTDEELAQGR
1120	sp|P04632|CPNS1_HUMAN tr|A0A075B7C0|A0A075B7C0_HUMAN tr|A0A0C4DGQ5|A0A0C4DGQ5_HUMAN tr|K7EIV0|K7EIV0_HUMAN tr|K7ELJ7|K7ELJ7_HUMAN tr|K7EM73|K7EM73_HUMAN tr|U3KQE2|U3KQE2_HUMAN	0.9908	Calpain small subunit 1 OS=Homo sapiens GN=CAPNS1 PE=1 SV=1;Isoform of P04632, Calpain small subunit 1 (Fragment) OS=Homo sapiens GN=CAPNS1 PE=1 SV=1;Isoform of P04632, Calpain small subunit 1 OS=Homo sapiens GN=CAPNS1 PE=1 SV=1;Isoform of P04632, Calpain small subunit 1 (Fragment) OS=Homo sapiens GN=CAPNS1 PE=1 SV=2;Isoform of P04632, Calpain small subunit 1 OS=Homo sapiens GN=CAPNS1 PE=1 SV=1;I…	7.7	2	0.016	THYSNIEANESEEVR
1137a	sp|Q6P9H4|CNKR3_HUMAN tr|C9IZX4|C9IZX4_HUMAN	0.9905	Connector enhancer of kinase suppressor of ras 3 OS=Homo sapiens GN=CNKSR3 PE=1 SV=1;Isoform of Q6P9H4, Connector enhancer of kinase suppressor of ras 3 OS=Homo sapiens GN=CNKSR3 PE=1 SV=1	7.4	2	0.014	SSSTEPSLLVSWFTR+STYDGLHVITGTTENSPADR
1152	sp|Q9Y6K0|CEPT1_HUMAN tr|A0A0C4DGS9|A0A0C4DGS9_HUMAN	0.9899	Choline/ethanolaminephosphotransferase 1 OS=Homo sapiens GN=CEPT1 PE=1 SV=1;Isoform of Q9Y6K0, Choline/ethanolaminephosphotransferase 1 OS=Homo sapiens GN=CEPT1 PE=1 SV=1	3.9	2	0.017	LFQLPTPPLSR
1151	sp|Q9Y333|LSM2_HUMAN	0.9899	U6 snRNA-associated Sm-like protein LSm2 OS=Homo sapiens GN=LSM2 PE=1 SV=1	20.0	2	0.010	YVQLPADEVDTQLLQDAAR
1141	sp|O95490-2|AGRL2_HUMAN sp|O95490-3|AGRL2_HUMAN sp|O95490-4|AGRL2_HUMAN sp|O95490-5|AGRL2_HUMAN sp|O95490-6|AGRL2_HUMAN sp|O95490-7|AGRL2_HUMAN sp|O95490|AGRL2_HUMAN tr|B1ALU1|B1ALU1_HUMAN tr|B1ALU3|B1ALU3_HUMAN tr|H0Y5C0|H0Y5C0_HUMAN	0.9899	Isoform of O95490, Isoform 2 of Adhesion G protein-coupled receptor L2 OS=Homo sapiens GN=ADGRL2;Isoform of O95490, Isoform 3 of Adhesion G protein-coupled receptor L2 OS=Homo sapiens GN=ADGRL2;Isoform of O95490, Isoform 4 of Adhesion G protein-coupled receptor L2 OS=Homo sapiens GN=ADGRL2;Isoform of O95490, Isoform 5 of Adhesion G protein-coupled receptor L2 OS=Homo sapiens GN=ADGRL2;Isoform of …	1.2	2	0.018	GAGSSIQLSANTVK
1138	sp|O00116|ADAS_HUMAN tr|B8ZZ81|B8ZZ81_HUMAN	0.9899	Alkyldihydroxyacetonephosphate synthase, peroxisomal OS=Homo sapiens GN=AGPS PE=1 SV=1;Isoform of O00116, Alkyldihydroxyacetonephosphate synthase, peroxisomal OS=Homo sapiens GN=AGPS PE=1 SV=1	12.7	2	0.018	RAASAATAAPTATPAAQESGTIPK
1164	sp|Q99536-2|VAT1_HUMAN sp|Q99536-3|VAT1_HUMAN sp|Q99536|VAT1_HUMAN tr|K7EM19|K7EM19_HUMAN tr|K7ENX2|K7ENX2_HUMAN tr|K7ER81|K7ER81_HUMAN	0.9891	Isoform of Q99536, Isoform 2 of Synaptic vesicle membrane protein VAT-1 homolog OS=Homo sapiens GN=VAT1;Isoform of Q99536, Isoform 3 of Synaptic vesicle membrane protein VAT-1 homolog OS=Homo sapiens GN=VAT1;Synaptic vesicle membrane protein VAT-1 homolog OS=Homo sapiens GN=VAT1 PE=1 SV=2;Isoform of Q99536, Synaptic vesicle membrane protein VAT-1 homolog (Fragment) OS=Homo sapiens GN=VAT1 PE=1 SV…	9.9	2	0.018	TVENVTVFGTASASK
1163	sp|Q86V48-2|LUZP1_HUMAN sp|Q86V48-3|LUZP1_HUMAN sp|Q86V48|LUZP1_HUMAN	0.9891	Isoform of Q86V48, Isoform 2 of Leucine zipper protein 1 OS=Homo sapiens GN=LUZP1;Isoform of Q86V48, Isoform 3 of Leucine zipper protein 1 OS=Homo sapiens GN=LUZP1;Leucine zipper protein 1 OS=Homo sapiens GN=LUZP1 PE=1 SV=2	3.2	2	0.011	LVNTTITPEPEPKPQPNSR+RTQSSLTVSEVLTR
1160	sp|Q5JSZ5-5|PRC2B_HUMAN sp|Q5JSZ5|PRC2B_HUMAN	0.9891	Isoform of Q5JSZ5, Isoform 1 of Protein PRRC2B OS=Homo sapiens GN=PRRC2B;Protein PRRC2B OS=Homo sapiens GN=PRRC2B PE=1 SV=2	1.6	2	0.018	SVSNLQKPTQSISQENTNSVPGGPK
1156	sp|P19367-2|HXK1_HUMAN sp|P19367-3|HXK1_HUMAN sp|P19367-4|HXK1_HUMAN sp|P19367|HXK1_HUMAN tr|B1AR61|B1AR61_HUMAN tr|B1AR62|B1AR62_HUMAN tr|B1AR63|B1AR63_HUMAN	0.9891	Isoform of P19367, Isoform 2 of Hexokinase-1 OS=Homo sapiens GN=HK1;Isoform of P19367, Isoform 3 of Hexokinase-1 OS=Homo sapiens GN=HK1;Isoform of P19367, Isoform 4 of Hexokinase-1 OS=Homo sapiens GN=HK1;Hexokinase-1 OS=Homo sapiens GN=HK1 PE=1 SV=3;Isoform of P19367, Hexokinase-1 (Fragment) OS=Homo sapiens GN=HK1 PE=1 SV=1;Isoform of P19367, Hexokinase-1 (Fragment) OS=Homo sapiens GN=HK1 PE=1 SV…	8.6	2	0.015	LSDETLIDIMTR
1154	sp|O94955|RHBT3_HUMAN	0.9891	Rho-related BTB domain-containing protein 3 OS=Homo sapiens GN=RHOBTB3 PE=1 SV=2	2.9	2	0.018	DTAFPGASHESSGNPPLR
197c	sp|P27986-4|P85A_HUMAN sp|P27986|P85A_HUMAN	0.9885	Isoform of P27986, Isoform 4 of Phosphatidylinositol 3-kinase regulatory subunit alpha OS=Homo sapiens GN=PIK3R1;Phosphatidylinositol 3-kinase regulatory subunit alpha OS=Homo sapiens GN=PIK3R1 PE=1 SV=2	3.2	2	0.012	TAIEAFNETIK+VLSEIFSPMLFR
1177	sp|Q96N66-2|MBOA7_HUMAN sp|Q96N66-3|MBOA7_HUMAN sp|Q96N66|MBOA7_HUMAN	0.9883	Isoform of Q96N66, Isoform 2 of Lysophospholipid acyltransferase 7 OS=Homo sapiens GN=MBOAT7;Isoform of Q96N66, Isoform 3 of Lysophospholipid acyltransferase 7 OS=Homo sapiens GN=MBOAT7;Lysophospholipid acyltransferase 7 OS=Homo sapiens GN=MBOAT7 PE=1 SV=2	3.5	2	0.010	AASLEYDYETIR
1174	sp|Q96J02-2|ITCH_HUMAN sp|Q96J02-3|ITCH_HUMAN sp|Q96J02|ITCH_HUMAN	0.9883	Isoform of Q96J02, Isoform 2 of E3 ubiquitin-protein ligase Itchy homolog OS=Homo sapiens GN=ITCH;Isoform of Q96J02, Isoform 3 of E3 ubiquitin-protein ligase Itchy homolog OS=Homo sapiens GN=ITCH;E3 ubiquitin-protein ligase Itchy homolog OS=Homo sapiens GN=ITCH PE=1 SV=2	2.0	2	0.018	FIYGNQDLFATSQSK
1172	sp|Q8IVF5-2|TIAM2_HUMAN sp|Q8IVF5-3|TIAM2_HUMAN sp|Q8IVF5-4|TIAM2_HUMAN sp|Q8IVF5-5|TIAM2_HUMAN sp|Q8IVF5|TIAM2_HUMAN tr|E9PKT1|E9PKT1_HUMAN	0.9883	Isoform of Q8IVF5, Isoform 2 of T-lymphoma invasion and metastasis-inducing protein 2 OS=Homo sapiens GN=TIAM2;Isoform of Q8IVF5, Isoform 3 of T-lymphoma invasion and metastasis-inducing protein 2 OS=Homo sapiens GN=TIAM2;Isoform of Q8IVF5, Isoform 4 of T-lymphoma invasion and metastasis-inducing protein 2 OS=Homo sapiens GN=TIAM2;Isoform of Q8IVF5, Isoform 5 of T-lymphoma invasion and metastasis…	3.8	2	0.018	ISEDPDVHPEAEQQPGPESGEGQK
1169	sp|Q02413|DSG1_HUMAN	0.9883	Desmoglein-1 OS=Homo sapiens GN=DSG1 PE=1 SV=2	4.6	2	0.014	QEPSDSPMFIINR+TMNNFLDREQYGQYALAVR+YVMGNNPADLLAVDSR
1182	sp|Q9UHB9-2|SRP68_HUMAN sp|Q9UHB9-4|SRP68_HUMAN sp|Q9UHB9|SRP68_HUMAN	0.9878	Isoform of Q9UHB9, Isoform 2 of Signal recognition particle subunit SRP68 OS=Homo sapiens GN=SRP68;Isoform of Q9UHB9, Isoform 4 of Signal recognition particle subunit SRP68 OS=Homo sapiens GN=SRP68;Signal recognition particle subunit SRP68 OS=Homo sapiens GN=SRP68 PE=1 SV=2	5.6	2	0.015	IFLLGLADNEAAIVQAESEETKER+VEEISPNIR
1183	sp|Q8IZJ1-2|UNC5B_HUMAN sp|Q8IZJ1|UNC5B_HUMAN	0.9877	Isoform of Q8IZJ1, Isoform 2 of Netrin receptor UNC5B OS=Homo sapiens GN=UNC5B;Netrin receptor UNC5B OS=Homo sapiens GN=UNC5B PE=1 SV=2	3.7	2	0.014	LSIPGTGVSLLVPNGAIPQGK+SASLGSQQLLGLPR
1189	sp|Q08J23-2|NSUN2_HUMAN sp|Q08J23-3|NSUN2_HUMAN sp|Q08J23|NSUN2_HUMAN	0.9874	Isoform of Q08J23, Isoform 2 of tRNA (cytosine(34)-C(5))-methyltransferase OS=Homo sapiens GN=NSUN2;Isoform of Q08J23, Isoform 3 of tRNA (cytosine(34)-C(5))-methyltransferase OS=Homo sapiens GN=NSUN2;tRNA (cytosine(34)-C(5))-methyltransferase OS=Homo sapiens GN=NSUN2 PE=1 SV=2	2.1	2	0.018	ILLTQENPFFR
1202	sp|Q9UKF6|CPSF3_HUMAN tr|G5E9W3|G5E9W3_HUMAN	0.9866	Cleavage and polyadenylation specificity factor subunit 3 OS=Homo sapiens GN=CPSF3 PE=1 SV=1;Isoform of Q9UKF6, Cleavage and polyadenylation specific factor 3, 73kDa, isoform CRA_b OS=Homo sapiens GN=CPSF3 PE=1 SV=1	2.6	2	0.018	LTGDVEELEIQEKPALK
1199	sp|Q86SQ4-2|GP126_HUMAN sp|Q86SQ4-3|GP126_HUMAN sp|Q86SQ4-4|GP126_HUMAN sp|Q86SQ4|GP126_HUMAN	0.9866	Isoform of Q86SQ4, Isoform 2 of G-protein coupled receptor 126 OS=Homo sapiens GN=GPR126;Isoform of Q86SQ4, Isoform 3 of G-protein coupled receptor 126 OS=Homo sapiens GN=GPR126;Isoform of Q86SQ4, Isoform 4 of G-protein coupled receptor 126 OS=Homo sapiens GN=GPR126;G-protein coupled receptor 126 OS=Homo sapiens GN=GPR126 PE=1 SV=3	1.4	2	0.013	SLSSSSIGSNSTYLTSK
1203	sp|O00411|RPOM_HUMAN tr|K7EMH3|K7EMH3_HUMAN	0.9858	DNA-directed RNA polymerase, mitochondrial OS=Homo sapiens GN=POLRMT PE=1 SV=2;Isoform of O00411, DNA-directed RNA polymerase, mitochondrial (Fragment) OS=Homo sapiens GN=POLRMT PE=1 SV=4	6.9	2	0.016	LSLDVEQAPSGQHSQAQLSGQQQR
1208	sp|Q562E7-2|WDR81_HUMAN sp|Q562E7-3|WDR81_HUMAN sp|Q562E7-5|WDR81_HUMAN sp|Q562E7-6|WDR81_HUMAN sp|Q562E7|WDR81_HUMAN tr|A0A0J9YXM6|A0A0J9YXM6_HUMAN tr|E9PDG3|E9PDG3_HUMAN	0.9852	Isoform of Q562E7, Isoform 2 of WD repeat-containing protein 81 OS=Homo sapiens GN=WDR81;Isoform of Q562E7, Isoform 3 of WD repeat-containing protein 81 OS=Homo sapiens GN=WDR81;Isoform of Q562E7, Isoform 5 of WD repeat-containing protein 81 OS=Homo sapiens GN=WDR81;Isoform of Q562E7, Isoform 6 of WD repeat-containing protein 81 OS=Homo sapiens GN=WDR81;WD repeat-containing protein 81 OS=Homo sap…	5.1	2	0.013	ALAISPSGRSVVAGFSSGFMVLLDTR+KPGLQHEFR
1212	sp|Q9H0U9|TSYL1_HUMAN	0.9850	Testis-specific Y-encoded-like protein 1 OS=Homo sapiens GN=TSPYL1 PE=1 SV=3	3.9	2	0.016	SASELTAGAEAEAEEVK
1216	sp|Q8IXM3|RM41_HUMAN	0.9848	39S ribosomal protein L41, mitochondrial OS=Homo sapiens GN=MRPL41 PE=1 SV=1	16.1	2	0.015	EMVPEFVVPDLTGFK+LFQLYPR
1222	sp|P42285|SK2L2_HUMAN	0.9833	Superkiller viralicidic activity 2-like 2 OS=Homo sapiens GN=SKIV2L2 PE=1 SV=3	1.1	2	0.018	EYPFILDAFQR
1230	sp|Q86Y56-2|DAAF5_HUMAN sp|Q86Y56|DAAF5_HUMAN tr|H0Y650|H0Y650_HUMAN	0.9825	Isoform of Q86Y56, Isoform 2 of Dynein assembly factor 5, axonemal OS=Homo sapiens GN=DNAAF5;Dynein assembly factor 5, axonemal OS=Homo sapiens GN=DNAAF5 PE=1 SV=4;Isoform of Q86Y56, Dynein assembly factor 5, axonemal (Fragment) OS=Homo sapiens GN=DNAAF5 PE=1 SV=1	1.8	2	0.012	SVDDVLSHFAQR
703b	tr|A0A0A0MRP9|A0A0A0MRP9_HUMAN	0.9819	Isoform of Q96C92, Serologically defined colon cancer antigen 3 (Fragment) OS=Homo sapiens GN=SDCCAG3 PE=1 SV=1	16.1	2	0.013	SLAIPDDFGYGK+VSPASPAGSPSADFAVHGESLGDR
1245	sp|Q7L9L4-2|MOB1B_HUMAN sp|Q7L9L4|MOB1B_HUMAN sp|Q9H8S9|MOB1A_HUMAN	0.9800	Isoform of Q7L9L4, Isoform 2 of MOB kinase activator 1B OS=Homo sapiens GN=MOB1B;MOB kinase activator 1B OS=Homo sapiens GN=MOB1B PE=1 SV=3;MOB kinase activator 1A OS=Homo sapiens GN=MOB1A PE=1 SV=4	5.1	2	0.018	ELAPLQELIEK
1241	sp|O43572|AKA10_HUMAN tr|E7EMD6|E7EMD6_HUMAN	0.9800	A-kinase anchor protein 10, mitochondrial OS=Homo sapiens GN=AKAP10 PE=1 SV=2;Isoform of O43572, A-kinase anchor protein 10, mitochondrial OS=Homo sapiens GN=AKAP10 PE=1 SV=3	3.6	2	0.018	AGTHQVSMETQESSSTLTVASR
608d	sp|P29317|EPHA2_HUMAN	0.9783	Ephrin type-A receptor 2 OS=Homo sapiens GN=EPHA2 PE=1 SV=2	2.2	2	0.010	LPSTSGSEGVPFR+VSDFGLSR
1264	sp|Q9NYB0|TE2IP_HUMAN	0.9776	Telomeric repeat-binding factor 2-interacting protein 1 OS=Homo sapiens GN=TERF2IP PE=1 SV=1	7.3	2	0.011	LGPASAADTGSEAKPGALAEGAAEPEPQR
[truncated: 356 more rows]
