# Supplementary material for: Comparative interactome analysis of α-arrestin families in human and Drosophila
Source: eLife. 2024 Jan 25;12:RP88328. doi: 10.7554/eLife.88328 (PMC10945707; doi:10.7554/eLife.88328)
Supplement: Figure 1—source data 1. [file elife-88328-fig1-data1.zip › Human/ARRDC5/interact-ARRDC5_2.prot.tsv]

entry no.	protein	protein probability	protein description	percent coverage	tot indep spectra	percent share of spectrum ids	peptides
3	sp|GFP_AEQVI|	1.0000	sp GFP_AEQVI	68.9	644	6.96	AEVKFEGDTLVNR+AEVKFEGDTLVNRIELK+EDGNILGHK+FEGDTLVNR+FEGDTLVNRIELK+FSVSGEGEGDATYGK+FSVSGEGEGDATYGKLTLK+GEELFTGVVPILVELDGDVNGHK+GIDFKEDGNILGHK+HNIEDGSVQLADHYQQNTPIGDGPVLLPDNHYLSTQSALSK+LEYNYNSHNVYIMADK+LEYNYNSHNVYIMADKQK+NGIKVNFK+SAMPEGYVQER+TIFFKDDGNYK+TIFFKDDGNYKTR+TRAEVKFEGDTLVNR
1	sp|A6NEK1|ARRD5_HUMAN	1.0000	Arrestin domain-containing protein 5 OS=Homo sapiens GN=ARRDC5 PE=3 SV=2	60.8	418	4.57	ETPFQNPLFVEAEEK+GQVILTLNSTLVDPIVK+GQVILTLNSTLVDPIVKVELVGR+IYLAGSSIK+LDSSELLR+LDSSELLRQEANTPVTR+LPSTFTSK+MYLLVQGTSTFHK+NTFTPGEK+NTFTPGEKVVFTTEINNQTSK+QEANTPVTR+RMYLLVQGTSTFHK+SIELVLPEDR+SIELVLPEDRIYLAGSSIK+SRLDSSELLR+SRLDSSELLRQEANTPVTR+TFPVEDNWLSAGSHTFDFHFNLPPR+TVVFALYAHIQYEGFTPSAER+VVFTTEINNQTSK+VVSTFNLPLLLSVSSSTQDGEIMHTR+YELVTTVHLPWSLTSLK
259a	sp|P07437|TBB5_HUMAN tr|Q5JP53|Q5JP53_HUMAN	1.0000	Tubulin beta chain OS=Homo sapiens GN=TUBB PE=1 SV=2;Isoform of P07437, Tubulin beta chain OS=Homo sapiens GN=TUBB PE=1 SV=1	56.1	206	0.95	AILVDLEPGTMDSVR+ALTVPELTQQVFDAK+EVDEQMLNVQNK+FPGQLNADLR+FPGQLNADLRK+FWEVISDEHGIDPTGTYHGDSDLQLDR+GHYTEGAELVDSVLDVVR+IMNTFSVVPSPK+IREEYPDR+ISEQFTAMFR+ISVYYNEATGGK+ISVYYNEATGGKYVPR+KLAVNMVPFPR+LAVNMVPFPR+LHFFMPGFAPLTSR+MAVTFIGNSTAIQELFK+MAVTFIGNSTAIQELFKR+MSMKEVDEQMLNVQNK+NSSYFVEWIPNNVK+RISEQFTAMFR+SGPFGQIFRPDNFVFGQSGAGNNWAK+YLTVAAVFR
259b	sp|P68371|TBB4B_HUMAN	1.0000	Tubulin beta-4B chain OS=Homo sapiens GN=TUBB4B PE=1 SV=1	47.6	180	0.64	ALTVPELTQQMFDAK+AVLVDLEPGTMDSVR+EVDEQMLNVQNK+FPGQLNADLR+FPGQLNADLRK+GHYTEGAELVDSVLDVVR+IMNTFSVVPSPK+INVYYNEATGGK+INVYYNEATGGKYVPR+IREEYPDR+ISEQFTAMFR+KLAVNMVPFPR+LAVNMVPFPR+LHFFMPGFAPLTSR+MSATFIGNSTAIQELFK+MSATFIGNSTAIQELFKR+MSMKEVDEQMLNVQNK+NSSYFVEWIPNNVK+RISEQFTAMFR+SGPFGQIFRPDNFVFGQSGAGNNWAK+YLTVAAVFR
259c	sp|Q13885|TBB2A_HUMAN	1.0000	Tubulin beta-2A chain OS=Homo sapiens GN=TUBB2A PE=1 SV=1	46.7	175	0.68	AILVDLEPGTMDSVR+ALTVPELTQQMFDSK+EVDEQMLNVQNK+FPGQLNADLR+FPGQLNADLRK+GHYTEGAELVDSVLDVVR+IMNTFSVMPSPK+INVYYNEAAGNK+IREEYPDR+ISEQFTAMFR+KLAVNMVPFPR+LAVNMVPFPR+LHFFMPGFAPLTSR+MSATFIGNSTAIQELFK+MSATFIGNSTAIQELFKR+MSMKEVDEQMLNVQNK+NSSYFVEWIPNNVK+RISEQFTAMFR+SGPFGQIFRPDNFVFGQSGAGNNWAK+YLTVAAIFR
269a	sp|P0DMV8|HS71A_HUMAN sp|P0DMV9|HS71B_HUMAN tr|A0A0G2JIW1|A0A0G2JIW1_HUMAN	1.0000	Heat shock 70 kDa protein 1A OS=Homo sapiens GN=HSPA1A PE=1 SV=1;Heat shock 70 kDa protein 1B OS=Homo sapiens GN=HSPA1B PE=1 SV=1;Isoform of P0DMV9, Heat shock 70 kDa protein 1B OS=Homo sapiens GN=HSPA1B PE=1 SV=1	52.6	163	1.71	AFYPEEISSMVLTK+AQIHDLVLVGGSTR+ATAGDTHLGGEDFDNR+DAGVIAGLNVLR+EIAEAYLGYPVTNAVITVPAYFNDSQR+FELSGIPPAPR+FGDPVVQSDMK+GGSGSGPTIEEVD+HWPFQVINDGDKPK+IINEPTAAAIAYGLDR+ITITNDK+ITITNDKGR+KFGDPVVQSDMK+LDKAQIHDLVLVGGSTR+LLQDFFNGR+LLQDFFNGRDLNK+LVNHFVEEFK+LVNHFVEEFKR+MVQEAEKYKAEDEVQR+NALESYAFNMK+NAVITVPAYFNDSQR+NQVALNPQNTVFDAK+NQVALNPQNTVFDAKR+QATKDAGVIAGLNVLR+QTQIFTTYSDNQPGVLIQVYEGER+SAVEDEGLK+SINPDEAVAYGAAVQ…
230a	sp|O75955|FLOT1_HUMAN	1.0000	Flotillin-1 OS=Homo sapiens GN=FLOT1 PE=1 SV=3	62.1	135	1.51	AAYDIEVNTR+AAYDIEVNTRR+AIMAHMTVEEIYK+AIMAHMTVEEIYKDR+AQADLAYQLQVAK+AQQVAVQEQEIAR+AQQVAVQEQEIARR+DIHDDQDYLHSLGK+FSEQVFK+GEAEAFAIGAR+HGVPISVTGIAQVK+ISLNTLTLNVK+ISLNTLTLNVKSEK+ITLVSSGSGTMGAAK+LPESVER+LPQVAEEISGPLTSANK+LTGVSISQVNHKPLR+MRGEAEAFAIGAR+QKFSEQVFK+RAQADLAYQLQVAK+SPPVMVAGGR+SQLIMQAEAEAASVR+TEAEIAHIALETLEGHQR+VASSDLVNMGISVVSYTLK+VQVQVVER+VSAQYLSEIEMAK+VTGEVLDILTR+VTGEVLDILTRLPESVER
259d	sp|P04350|TBB4A_HUMAN	1.0000	Tubulin beta-4A chain OS=Homo sapiens GN=TUBB4A PE=1 SV=2	38.3	133	0.47	ALTVPELTQQMFDAK+AVLVDLEPGTMDSVR+FPGQLNADLR+FPGQLNADLRK+IMNTFSVVPSPK+INVYYNEATGGNYVPR+ISEQFTAMFR+KLAVNMVPFPR+LAVNMVPFPR+LHFFMPGFAPLTSR+MAATFIGNSTAIQELFK+NSSYFVEWIPNNVK+RISEQFTAMFR+SGPFGQIFRPDNFVFGQSGAGNNWAK+YLTVAAVFR
461a	sp|Q14254|FLOT2_HUMAN	1.0000	Flotillin-2 OS=Homo sapiens GN=FLOT2 PE=1 SV=2	57.5	112	1.26	DADIGVAEAER+DADIGVAEAERDAGIR+DVYDKVDYLSSLGK+EVAAPDVGR+IAAPLTKVDEIVVLSGDNSK+IGEAEAAVIEAMGK+IGEAEAAVIEAMGKAEAER+IQQIAEGEKVK+ISLEIMTLQPR+KIGEAEAAVIEAMGK+KQIAVEAQEILR+LLAELPASVHALTGVDLSK+MALVLEALPQIAAK+MGIEILSFTIK+NVVLQTLEGHLR+QEEIEIEVVQR+QIAVEAQEILR+QVLLAQAEAEK+QVLLAQAEAEKIR+SAFSEEVNIK+SILGTLTVEQIYQDR+TAEAQLAYELQGAR+TAEAQLAYELQGAREQQK+TDKELIATVR+VDEIVVLSGDNSK+VDYLSSLGK+VKQVLLAQAEAEK
336a	sp|P38606-2|VATA_HUMAN sp|P38606|VATA_HUMAN	1.0000	Isoform of P38606, Isoform 2 of V-type proton ATPase catalytic subunit A OS=Homo sapiens GN=ATP6V1A;V-type proton ATPase catalytic subunit A OS=Homo sapiens GN=ATP6V1A PE=1 SV=2	51.7	111	1.24	ALDEYYDKHFTEFVPLR+ASLAETDKITLEVAK+AVETTAQSDNKITWSIIR+DDFLQQNGYTPYDR+DFPELTMEVDGK+DMGYHVSMMADSTSR+EASIYTGITLSEYFR+EHMGDILYK+FKDPLKDGEAK+FTMVQVWPVR+GNEMSEVLR+GVNVSALSR+IKSDYAQLLEDMQNAFR+ITLEVAK+LAEMPADSGYPAYLGAR+LEGDMATIQVYEETSGVSVGDPVLR+LIKDDFLQQNGYTPYDR+LPANHPLLTGQR+RTALVANTSNMPVAAR+SDYAQLLEDMQNAFR+TALVANTSNMPVAAR+TVGMLSNMIAFYDMAR+TVISQSLSK+VGHSELVGEIIR+VGSHITGGDIYGIVSENSLIK
543a	sp|Q93050-1|VPP1_HUMAN sp|Q93050|VPP1_HUMAN	1.0000	Isoform of Q93050, Isoform 2 of V-type proton ATPase 116 kDa subunit a isoform 1 OS=Homo sapiens GN=ATP6V0A1;V-type proton ATPase 116 kDa subunit a isoform 1 OS=Homo sapiens GN=ATP6V0A1 PE=1 SV=3	31.9	110	1.22	ANIPIMDTGENPEVPFPR+DLNPDVNVFQR+DMIDLEANFEK+DMIDLEANFEKIENELK+EINTNQEALK+EINTNQEALKR+EMASGVNTR+ERIPTFER+FLPFSFEHIR+FTYGFQNIVDAYGIGTYR+FYSGTGFK+GTEHSGSTVPSILNR+HLGTLNFGGIR+IDDLQMVLNQTEDHR+IENELKEINTNQEALK+IENELKEINTNQEALKR+KANIPIMDTGENPEVPFPR+LGFVAGVINR+LTFLNSFK+MQTNQTPPTYNK+NENEMFSTVFSGR+NFLELTELK+QAEIENPLEDPVTGDYVHK+RGTEHSGSTVPSILNR+SVFIIFFQGDQLK+TQQFFDEMADPDLLEESSSLLEPSEMGR
253a	sp|P05787-2|K2C8_HUMAN sp|P05787|K2C8_HUMAN	1.0000	Isoform of P05787, Isoform 2 of Keratin, type II cytoskeletal 8 OS=Homo sapiens GN=KRT8;Keratin, type II cytoskeletal 8 OS=Homo sapiens GN=KRT8 PE=1 SV=7	67.5	104	1.03	AEAESMYQIK+AQYEDIANR+ASLEAAIADAEQR+ASLEAAIADAEQRGELAIK+DGKLVSESSDVLPK+DVDEAYMNKVELESR+ELQSQISDTSVVLSMDNSR+EYQELMNVK+FASFIDK+FASFIDKVR+GELAIKDANAK+ISSSSFSR+KLLEGEESR+LALDIEIATYR+LALDIEIATYRK+LEAELGNMQGLVEDFK+LEGLTDEINFLR+LESGMQNMSIHTK+LLEGEESR+LQAEIEGLK+LQAEIEGLKGQR+LSELEAALQR+LVSESSDVLPK+QLETLGQEK+QLYEEEIR+SLDMDSIIAEVK+SNMDNMFESYINNLR+SRAEAESMYQIK+TEISEMNR+TEMENEFVLIK+TEMENEFVLIKK+TKTEISEMNR+TTSG…
621a	sp|Q9NVI7-2|ATD3A_HUMAN	1.0000	Isoform of Q9NVI7, Isoform 2 of ATPase family AAA domain-containing protein 3A OS=Homo sapiens GN=ATAD3A	46.1	102	0.80	AEGPGRGDEPSPS+AERENADIIR+ATLNAFLYR+DALNLAQMQEQTLQLEQQSK+DKWSNFDPTGLER+ENADIIR+EYEAAVEQLKSEQIR+GEGAGPPPPLPPAQPGAEGGGDR+INEMVHFDLPGQEER+INEMVHFDLPGQEERER+ITVLEALR+LALHSGMDYAIMTGGDVAPMGR+LAQFDYGR+LAQFDYGRK+LFDWANTSR+LKEYEAAVEQLK+LKEYEAAVEQLKSEQIR+LKLAQFDYGR+LLSRPQDALEGVVLSPSLEAR+NATLVAGR+NILMYGPPGTGK+QQQLLNEENLR+QRYEDQLKQQQLLNEENLR+QTVLESIR+TAGTLFGEGFR+VRDIAIATR+WSNFDPTGLER+YEDQLKQQQLLNEENLR+YVLKPAT…
269b	sp|P11142|HSP7C_HUMAN	1.0000	Heat shock cognate 71 kDa protein OS=Homo sapiens GN=HSPA8 PE=1 SV=1	50.3	102	0.93	ARFEELNADLFR+DAGTIAGLNVLR+EIAEAYLGK+FDDAVVQSDMK+IINEPTAAAIAYGLDK+IINEPTAAAIAYGLDKK+ITITNDK+ITITNDKGR+LDKSQIHDIVLVGGSTR+LLQDFFNGK+LLQDFFNGKELNK+LSKEDIER+LYQSAGGMPGGMPGGFPGGGAPPSGGASSGPTIEEVD+MKEIAEAYLGK+MVNHFIAEFK+NQVAMNPTNTVFDAK+NQVAMNPTNTVFDAKR+NSLESYAFNMK+QATKDAGTIAGLNVLR+QTQTFTTYSDNQPGVLIQVYEGER+RFDDAVVQSDMK+SFYPEEVSSMVLTK+SINPDEAVAYGAAVQAAILSGDK+STAGDTHLGGEDFDNR+TTPSYVAFTDTER+TTPSYVAFTDTERLIG…
233a	sp|O94905|ERLN2_HUMAN	1.0000	Erlin-2 OS=Homo sapiens GN=ERLIN2 PE=1 SV=1	50.1	98	1.08	ALIEAEK+ALIEAEKVAQVAEITYGQK+DIPNMFMDSAGSVSK+IEEGHIGVYYR+IEVVNFLVPNAVYDIVK+ISEIEDAAFLAR+IYFGKDIPNMFMDSAGSVSK+KISEIEDAAFLAR+LALQQDLTSMAPGLVIQAVR+LSFGLEDEPLETATK+LSFGLEDEPLETATKEN+LTPEYLQLMK+NYELMESEK+NYELMESEKTK+QFEGLADK+QFEGLADKLSFGLEDEPLETATK+QFEGLADKLSFGLEDEPLETATKEN+SVQTTLQTDEVK+VAQVAEITYGQK+VTKPNIPEAIR+VTKPNIPEAIRR
388a	sp|P60709|ACTB_HUMAN sp|P63261|ACTG_HUMAN	1.0000	Actin, cytoplasmic 1 OS=Homo sapiens GN=ACTB PE=1 SV=1;Actin, cytoplasmic 2 OS=Homo sapiens GN=ACTG1 PE=1 SV=1	44.8	96	0.74	AGFAGDDAPR+AVFPSIVGRPR+DLTDYLMK+DLYANTVLSGGTTMYPGIADR+DSYVGDEAQSK+DSYVGDEAQSKR+EITALAPSTMK+GYSFTTTAER+GYSFTTTAEREIVR+HQGVMVGMGQK+IIAPPER+KDLYANTVLSGGTTMYPGIADR+LDLAGRDLTDYLMK+MQKEITALAPSTMK+QEYDESGPSIVHR+RGILTLK+SYELPDGQVITIGNER+VAPEEHPVLLTEAPLNPK
10	sp|O14654|IRS4_HUMAN	1.0000	Insulin receptor substrate 4 OS=Homo sapiens GN=IRS4 PE=1 SV=1	26.3	88	0.99	AAAAAAAAAASGAAIPPLIPPR+AAAAAAAAAASGAAIPPLIPPRR+AAVSAFPTDSLER+AIGDGEDEMLFTR+ANPLSLDSAR+AVSVPASFFR+DVWQVIVKPR+EADSSSDYVNMDFTK+EADSSSDYVNMDFTKR+ESNTPAPSTQGLPDSWGIIAEPR+EVKDAEIPEGAAR+FVTPSEPVAHSR+GAQDVAGGSNPGAHNPSANLAR+GDNQAGGAAAAAAAPEPPPR+GYMMMFPR+LETADAPAR+LETADAPARLEYYENAR+LEYYENAR+LLQEEEQER+LSSEVSGSGSGNFGEEGNPQGK+QQQMPPPPPPPPPPPPAGGTGGK+RFVTPSEPVAHSR+SPFEDSRGYMMMFPRVSPPPAPSPPK+SSPLGQNDNSEYVPMLPGK…
262a	sp|P08727|K1C19_HUMAN	1.0000	Keratin, type I cytoskeletal 19 OS=Homo sapiens GN=KRT19 PE=1 SV=4	71.0	86	0.73	AALEDTLAETEAR+ALEAANGELEVK+DAEAWFTSR+DKILGATIENSR+DYSHYYTTIQDLR+DYSHYYTTIQDLRDK+EVAGHTEQLQMSR+FETEQALR+FGPGVAFR+FVSSSSSGAYGGGYGGVLTASDGLLAGNEK+GQVGGQVSVEVDSAPGTDLAK+ILGATIENSR+ITMQNLNDR+IVLQIDNAR+KDAEAWFTSR+LAADDFR+LASYLDK+LASYLDKVR+LEQEIATYR+MSVEADINGLR+MSVEADINGLRR+NHEEEISTLR+QSSATSSFGGLGGGSVR+RVLDELTLAR+SEVTDLRR+SEVTDLRRTLQGLEIELQSQLSMK+SLLEGQEDHYNNLSASK+SQYEVMAEQNR+SQYEVMAEQNRK+SRLEQEIATYR+TE…
422a	sp|P68363|TBA1B_HUMAN	1.0000	Tubulin alpha-1B chain OS=Homo sapiens GN=TUBA1B PE=1 SV=1	45.5	85	0.47	AVFVDLEPTVIDEVR+DVNAAIATIK+DYEEVGVDSVEGEGEEEGEEY+EIIDLVLDR+FDGALNVDLTEFQTNLVPYPR+FDLMYAK+GDVVPKDVNAAIATIK+IHFPLATYAPVISAEK+LDHKFDLMYAK+LISQIVSSITASLR+LSVDYGKK+NLDIERPTYTNLNR+QIFHPEQLITGK+QLFHPEQLITGKEDAANNYAR+RNLDIERPTYTNLNR+TIGGGDDSFNTFFSETGAGK+VGINYQPPTVVPGGDLAK
253b	sp|P08670|VIME_HUMAN	1.0000	Vimentin OS=Homo sapiens GN=VIM PE=1 SV=4	67.0	84	0.89	DGQVINETSQHHDDLE+DNLAEDIMR+EEAENTLQSFR+EEAENTLQSFRQDVDNASLAR+EKLQEEMLQR+EMEENFAVEAANYQDTIGR+ETNLDSLPLVDTHSK+ETNLDSLPLVDTHSKR+EYQDLLNVK+FADLSEAANR+FADLSEAANRNNDALR+FANYIDK+ILLAELEQLK+ILLAELEQLKGQGK+ISLPLPNFSSLNLR+KLLEGEESR+KVESLQEEIAFLK+LGDLYEEEMR+LGDLYEEEMRELR+LLEGEESR+LLQDSVDFSLADAINTEFK+LQDEIQNMKEEMAR+LQEEMLQREEAENTLQSFR+MALDIEIATYR+MALDIEIATYRK+NLQEAEEWYK+QQYESVAAK+QVDQLTNDK+SLYASSPGGVYATR+SYV…
259e	sp|Q9BUF5|TBB6_HUMAN	1.0000	Tubulin beta-6 chain OS=Homo sapiens GN=TUBB6 PE=1 SV=1	33.9	82	0.35	AALVDLEPGTMDSVR+ALTVPELTQQMFDAR+EVDEQMLAIQSK+FPGQLNADLR+FPGQLNADLRK+IMNTFSVMPSPK+INVYYNESSSQK+ISEQFSAMFR+KLAVNMVPFPR+LAVNMVPFPR+LHFFMPGFAPLTSR+MASTFIGNSTAIQELFK+NSSYFVEWIPNNVK+YLTVATVFR
422b	sp|Q71U36-2|TBA1A_HUMAN sp|Q71U36|TBA1A_HUMAN	1.0000	Isoform of Q71U36, Isoform 2 of Tubulin alpha-1A chain OS=Homo sapiens GN=TUBA1A;Tubulin alpha-1A chain OS=Homo sapiens GN=TUBA1A PE=1 SV=1	49.3	81	0.42	AVFVDLEPTVIDEVR+DVNAAIATIK+DYEEVGVDSVEGEGEEEGEEY+EIIDLVLDR+FDGALNVDLTEFQTNLVPYPR+FDLMYAK+GDVVPKDVNAAIATIK+IHFPLATYAPVISAEK+LDHKFDLMYAK+LIGQIVSSITASLR+LSVDYGKK+NLDIERPTYTNLNR+QIFHPEQLITGK+QLFHPEQLITGKEDAANNYAR+RNLDIERPTYTNLNR+TIGGGDDSFNTFFSETGAGK+VGINYQPPTVVPGGDLAK
295a	sp|P21281|VATB2_HUMAN	1.0000	V-type proton ATPase subunit B, brain isoform OS=Homo sapiens GN=ATP6V1B2 PE=1 SV=3	42.1	80	0.92	AVVQVFEGTSGIDAK+AVVQVFEGTSGIDAKK+EQALAVSR+GFPGYMYTDLATIYER+GIVNGAAPELPVPTGGPAVGAR+IPQSTLSEFYPR+IYPEEMIQTGISAIDGMNSIAR+NFIAQGPYENR+NYLSQPR+QIYPPINVLPSLSR+RIPQSTLSEFYPR+SAIGEGMTR+SGQVLEVSGSK+TPVSEDMLGR+TVFETLDIGWQLLR+TVSGVNGPLVILDHVK+VFNGSGKPIDR+YAEIVHLTLPDGTK+YAEIVHLTLPDGTKR
248a	sp|P05023-4|AT1A1_HUMAN sp|P05023|AT1A1_HUMAN	1.0000	Isoform of P05023, Isoform 4 of Sodium/potassium-transporting ATPase subunit alpha-1 OS=Homo sapiens GN=ATP1A1;Sodium/potassium-transporting ATPase subunit alpha-1 OS=Homo sapiens GN=ATP1A1 PE=1 SV=1	30.8	68	0.73	AVAGDASESALLK+AVFQANQENLPILK+AVFQANQENLPILKR+DAFQNAYLELGGLGER+DGPNALTPPPTTPEWIK+DKYEPAAVSEQGDKK+DMTSEQLDDILK+GIVVYTGDR+GVGIISEGNETVEDIAAR+IVEIPFNSTNK+KADIGVAMGIAGSDVSK+LIFDNLK+LIFDNLKK+LNIPVSQVNPR+MSINAEEVVVGDLVEVK+NMVPQQALVIR+NPNTSEPQHLLVMK+NSVFQQGMK+QAADMILLDDNFASIVTGVEEGR+QGAIVAVTGDGVNDSPALK+QGAIVAVTGDGVNDSPALKK+SPDFTNENPLETR+TSATWLALSR+VDNSSLTGESEPQTR+VIMVTGDHPITAK+YHTEIVFAR
424a	sp|P78527|PRKDC_HUMAN	1.0000	DNA-dependent protein kinase catalytic subunit OS=Homo sapiens GN=PRKDC PE=1 SV=3	13.4	63	0.70	AALSALESFLK+AQEPESGLSEETQVK+AYVPALQMAFK+DLLLNTMSQEEK+DQNILLGTTYR+DYVDLFR+EIFNFVLK+FYGELALK+GGSWIQEINVAEK+GIFTSEIGTK+HSSLITPLQAVAQR+IAPYSVEIK+IGELFSK+ILDVMYSR+ILELSGSSSEDSEK+KEEENASVIDSAELQAYPALVVEK+LATTILQHWK+LGASLAFNNIYR+LGNPIVPLNIR+LLLQGEADQSLLTFIDK+LLNFLMK+LNESTFDTQITK+LNESTFDTQITKK+LPPDVLR+LQETLSAADR+LSDFNDITNMLLLK+LSFAVPFR+LVINTEEVFRPYAK+LYSLALHPNAFK+MAVLALLAK+MYAALGDPK+NELEIPGQYDGR+NLLTVTSS…
412a	sp|P62829|RL23_HUMAN	1.0000	60S ribosomal protein L23 OS=Homo sapiens GN=RPL23 PE=1 SV=1	42.1	61	0.66	DGVFLYFEDNAGVIVNNK+DGVFLYFEDNAGVIVNNKGEMK+GSAITGPVAK+LNRLPAAGVGDMVMATVK+LPAAGVGDMVMATVK+LPAAGVGDMVMATVKK+NLYIISVK
662a	sp|Q9Y487|VPP2_HUMAN	1.0000	V-type proton ATPase 116 kDa subunit a isoform 2 OS=Homo sapiens GN=ATP6V0A2 PE=1 SV=2	23.9	60	0.64	ADIPLPEGEASPPAPPLK+DLNQNVSSFQR+EIQEGLNTR+ESGATIPSFMNIIPTK+FTEGFQNIVDAYGVGSYR+FVPFSFSLLSSK+FYVGAGTK+GPYPLGIDPIWNLATNR+HNSILQLDPSIPGVFR+ILVYLVQEINR+IQDLYTVLHK+KMVLWNDSVVR+LGFVSGLINQGK+LNQSQEIMR+LTFLNSFK+QVLEMQEQLQK+REIQEGLNTR+SGYTLIR
621b	sp|Q5T9A4|ATD3B_HUMAN	1.0000	ATPase family AAA domain-containing protein 3B OS=Homo sapiens GN=ATAD3B PE=1 SV=1	31.0	60	0.34	AERENADIIR+DKWSNFDPTGLER+EALNLAQMQEQTLQLEQQSK+ENADIIR+EYEAAVEQLKSEQIR+GEGAGPPPPLPPAQPGAEGGGDR+ITVLEALR+LALHSGMDYAIMTGGDVAPMGR+LAQFDYGR+LAQFDYGRK+LFDWANTSR+LKEYEAAVEQLK+LKEYEAAVEQLKSEQIR+LKLAQFDYGR+LLSRPQDVLEGVVLSPSLEAR+QQQLLNEENLR+QRYEDQLKQQQLLNEENLR+QTVLESIR+TAGTLFGEGFR+VRDIAIATR+WSNFDPTGLER+YEDQLKQQQLLNEENLR
276a	sp|P11021|GRP78_HUMAN	1.0000	78 kDa glucose-regulated protein OS=Homo sapiens GN=HSPA5 PE=1 SV=2	48.9	60	0.69	AKFEELNMDLFR+DAGTIAGLNVMR+DNHLLGTFDLTGIPPAPR+EFFNGKEPSR+ELEEIVQPIISK+FEELNMDLFR+IDTRNELESYAYSLK+IEIESFYEGEDFSETLTR+IINEPTAAAIAYGLDK+IINEPTAAAIAYGLDKR+ITITNDQNR+ITPSYVAFTPEGER+KSDIDEIVLVGGSTR+KSQIFSTASDNQPTVTIK+LTPEEIER+LYGSAGPPPTGEEDTAEKDEL+MKETAEAYLGK+NELESYAYSLK+NQLTSNPENTVFDAK+NQLTSNPENTVFDAKR+SDIDEIVLVGGSTR+SQIFSTASDNQPTVTIK+TFAPEEISAMVLTK+TKPYIQVDIGGGQTK+TWNDPSVQQDIK+VEIIANDQGNR+VLEDSDLK+VME…
388b	sp|P62736|ACTA_HUMAN sp|P63267|ACTH_HUMAN sp|P68032|ACTC_HUMAN sp|P68133|ACTS_HUMAN	1.0000	Actin, aortic smooth muscle OS=Homo sapiens GN=ACTA2 PE=1 SV=1;Actin, gamma-enteric smooth muscle OS=Homo sapiens GN=ACTG2 PE=1 SV=1;Actin, alpha cardiac muscle 1 OS=Homo sapiens GN=ACTC1 PE=1 SV=1;Actin, alpha skeletal muscle OS=Homo sapiens GN=ACTA1 PE=1 SV=1	31.1	54	0.26	AGFAGDDAPR+AVFPSIVGRPR+DLTDYLMK+DSYVGDEAQSK+DSYVGDEAQSKR+EITALAPSTMK+HQGVMVGMGQK+IIAPPER+LDLAGRDLTDYLMK+MQKEITALAPSTMK+RGILTLK+SYELPDGQVITIGNER+YPIEHGIITNWDDMEK
262b	sp|P13645|K1C10_HUMAN	1.0000	Keratin, type I cytoskeletal 10 OS=Homo sapiens GN=KRT10 PE=1 SV=6	33.4	53	0.40	ALEESNYELEGK+DAEAWFNEK+ELTTEIDNNIEQISSYK+GSLGGGFSSGGFSGGSFSR+IRLENEIQTYR+KDAEAWFNEK+LAADDFR+LASYLDK+LASYLDKVR+LENEIQTYR+LKYENEVALR+NVQALEIELQSQLALK+NVSTGDVNVEMNAAPGVDLTQLLNNMR+QSVEADINGLR+QSVEADINGLRR+RVLDELTLTK+SKELTTEIDNNIEQISSYK+SLLEGEGSSGGGGR+SQYEQLAEQNR+SQYEQLAEQNRK+VLDELTLTK+VTMQNLNDR+YENEVALR
337a	sp|P38646|GRP75_HUMAN	1.0000	Stress-70 protein, mitochondrial OS=Homo sapiens GN=HSPA9 PE=1 SV=2	35.8	52	0.60	AQFEGIVTDLIR+DAGQISGLNVLR+EQQIVIQSSGGLSKDDIENMVK+ETGVDLTKDNMALQR+LLGQFTLIGIPPAPR+LYSPSQIGAFVLMK+NAVITVPAYFNDSQR+QAASSLQQASLK+QAVTNPNNTFYATK+SDIGEVILVGGMTR+SQVFSTAADGQTQVEIK+STNGDTFLGGEDFDQALLR+TTPSVVAFTADGER+VEAVNMAEGIIHDTETK+VINEPTAAALAYGLDK+VINEPTAAALAYGLDKSEDK+VQQTVQDLFGR
261a	sp|P08238|HS90B_HUMAN	1.0000	Heat shock protein HSP 90-beta OS=Homo sapiens GN=HSP90AB1 PE=1 SV=4	24.0	45	0.32	ADLINNLGTIAK+ALLFIPR+APFDLFENK+EDQTEYLEER+EGLELPEDEEEK+EGLELPEDEEEKKK+ELISNASDALDK+ELISNASDALDKIR+EQVANSAFVER+FYEAFSK+GVVDSEDIPLNLSR+IDIIPNPQER+IRYESLTDPSK+NPDDITQEEYGEFYK+SIYYITGESK+SLTNDWEDHLAVK+TLTIVDTGIGMTK+YESLTDPSKLDSGK+YHTSQSGDEMTSLSEYVSR+YIDQEELNK
253c	sp|P04264|K2C1_HUMAN	1.0000	Keratin, type II cytoskeletal 1 OS=Homo sapiens GN=KRT1 PE=1 SV=6	41.9	43	0.40	AEAESLYQSK+AQYEDIAQK+DVDGAYMTK+DYQELMNTK+FASFIDK+FASFIDKVR+GGGGGGYGSGGSSYGSGGGSYGSGGGGGGGR+GSYGSGGSSYGSGGGSYGSGGGGGGHGSYGSGSSSGGYR+LALDIEIATYR+LLEGEESR+LLRDYQELMNTK+LNDLEDALQQAK+MSGECAPNVSVSVSTSHTTISGGGSR+NMQDMVEDYR+QISNLQQSISDAEQR+SGGGFSSGSAGIINYQR+SKAEAESLYQSK+SLDLDSIIAEVK+SLNNQFASFIDK+SLNNQFASFIDKVR+SLVNLGGSK+TLLEGEESR+TNAENEFVTIK+TNAENEFVTIKK+WELLQQVDTSTR+YEELQITAGR
262c	sp|P13646|K1C13_HUMAN	1.0000	Keratin, type I cytoskeletal 13 OS=Homo sapiens GN=KRT13 PE=1 SV=4	30.8	39	0.27	ALEEANADLEVK+EVSTNTAMIQTSK+ILTATIENNR+ITMQNLNDR+LAADDFR+LEQEIATYR+LKYENELALR+MIGFPSSAGSVSPR+QSVEADINGLR+QSVEADINGLRR+SAELNKEVSTNTAMIQTSK+STSVTTTSSASVTTTSNASGR+TIQGLEIELQSQLSMK+VILEIDNAR+VLDELTLSK+YENELALR
262d	sp|P02533|K1C14_HUMAN	1.0000	Keratin, type I cytoskeletal 14 OS=Homo sapiens GN=KRT14 PE=1 SV=4	32.8	38	0.18	ALEEANADLEVK+APSTYGGGLSVSSSR+EVATNSELVQSGK+GQVGGDVNVEMDAAPGVDLSR+ILNEMRDQYEK+LAADDFR+LASYLDK+LASYLDKVR+LEQEIATYR+LLEGEDAHLSSSQFSSGSQSSR+MSVEADINGLR+MSVEADINGLRR+RVLDELTLAR+TEELNREVATNSELVQSGK+VLDELTLAR+VTMQNLNDR
261b	sp|P07900-2|HS90A_HUMAN sp|P07900|HS90A_HUMAN	1.0000	Isoform of P07900, Isoform 2 of Heat shock protein HSP 90-alpha OS=Homo sapiens GN=HSP90AA1;Heat shock protein HSP 90-alpha OS=Homo sapiens GN=HSP90AA1 PE=1 SV=5	22.7	38	0.27	ADLINNLGTIAK+AILFVPR+DQVANSAFVER+EDQTEYLEER+EGLELPEDEEEK+EGLELPEDEEEKKK+ELHINLIPNK+ELISNSSDALDKIR+FYEQFSK+GVVDSEDIPLNLSR+HIYYITGETK+IRYESLTDPSK+NPDDITNEEYGEFYK+SLTNDWEDHLAVK+TLTIVDTGIGMTK+YESLTDPSKLDSGK+YIDQEELNK+YYTSASGDEMVSLK
650a	sp|Q9ULH0-2|KDIS_HUMAN sp|Q9ULH0-4|KDIS_HUMAN sp|Q9ULH0|KDIS_HUMAN	1.0000	Isoform of Q9ULH0, Isoform 2 of Kinase D-interacting substrate of 220 kDa OS=Homo sapiens GN=KIDINS220;Isoform of Q9ULH0, Isoform 4 of Kinase D-interacting substrate of 220 kDa OS=Homo sapiens GN=KIDINS220;Kinase D-interacting substrate of 220 kDa OS=Homo sapiens GN=KIDINS220 PE=1 SV=3	18.4	35	0.36	AINQNLNSVLR+ANQISFNWDR+ANQNFDEMEGIR+DVEPLLEIDGDIR+EFGFLATR+EYIAQMSQLEGGPGSTTISGR+FLFTDYNR+FLSESSSGPAPHGEPAR+GIPHSLSGLQDPIIAR+KLAELLLR+LAELIIR+LLNIVSVTGR+LLVTEDWFSDISPQTMR+LMFVNPPELPEQTTK+LTDKVQAEYR+NAESHVVPEDPR+NFEVFLSSR+NIVHLPVFLNSR+RTPSLSSLNSQDSSIEISK+SGDTVLIGAVR+SILTQIFGAR+SSLFQTDLK+TALYWAVEK+TIDSFTQNQTR+TPSLSSLNSQDSSIEISK+VSQNSLGEMTK+YADIDIR+YGTTPLVWAAR
645a	sp|Q9UJV9|DDX41_HUMAN tr|J3KNN5|J3KNN5_HUMAN	1.0000	Probable ATP-dependent RNA helicase DDX41 OS=Homo sapiens GN=DDX41 PE=1 SV=2;Isoform of Q9UJV9, Probable ATP-dependent RNA helicase DDX41 (Fragment) OS=Homo sapiens GN=DDX41 PE=1 SV=1	32.2	35	0.38	AGAASLDVIQEVEYVK+AGAASLDVIQEVEYVKEEAK+DMIGIAFTGSGK+DVLVATDVASK+DYLAHSSMDF+FPAAILR+GITYDDPIK+GITYDDPIKTSWTPPR+GVEAVAIHGGKDQEER+ILESVAEGR+KDVLVATDVASK+LLQEDSSPLLR+LMDLLQK+MIDMGFEGDIR+QTLLFSATMPK+SALVKPVTINVGR+SEAEDEDDEDYVPYVPLR+TIFSYFK+TPPPVLIFAEK+YLALDEADR+YLALDEADRMIDMGFEGDIR
262e	sp|P08779|K1C16_HUMAN	1.0000	Keratin, type I cytoskeletal 16 OS=Homo sapiens GN=KRT16 PE=1 SV=4	36.2	35	0.19	ALEEANADLEVK+APSTYGGGLSVSSR+DAETWFLSK+GQTGGDVNVEMDAAPGVDLSR+IIAATIENAQPILQIDNAR+LAADDFR+LASYLDK+LASYLDKVR+LEQEIATYR+LLEGEDAHLSSQQASGQSYSSR+QTVEADVNGLRR+RVLDELTLAR+TEELNKEVASNSELVQSSR+VLDELTLAR+VTMQNLNDR
332a	sp|P36543|VATE1_HUMAN	1.0000	V-type proton ATPase subunit E 1 OS=Homo sapiens GN=ATP6V1E1 PE=1 SV=1	29.6	34	0.37	AEEEFNIEK+ARDDLITDLLNEAK+DDLITDLLNEAK+GALFGANANR+GALFGANANRK+IQMSNLMNQAR+KIQMSNLMNQAR+KQDFPLVK+LDLIAQQMMPEVR+QDFPLVK
237a	sp|O95714|HERC2_HUMAN	1.0000	E3 ubiquitin-protein ligase HERC2 OS=Homo sapiens GN=HERC2 PE=1 SV=2	8.6	34	0.38	ADFLSNDDYAVYVR+ALSFTGSALAALVK+DPLGASYLGVPSDADSSAASNK+EIDEQEANASTFHR+EQQALAVQSATTTLSALR+EWSDWSSELR+FTVYPIMPAAGPK+LEGIDTILK+LFLDEVAK+LGGQVMHDEFGEGTVTR+LGHGDTVPLEEPK+LGLGISSGTVPIPR+LHEFDEQVAAVR+LLTTEFGQSININR+LQDLDVVK+LSSQPVVVESSHPYTDDTSTSGTVK+LYAWAVQNIR+NIEFALK+NNEEVTLIR+QITALSSYVVK+QTAVVVMAHLDRLATPCMPPLCSSPTSHK+SAQGTSAPLLPLLQR+SASLDLLLR+SLNVSSSVNQASR+SSGISLPPVDKK+TGSPLSLNLAEPVWK+VIGELGEDGWIR+VQWDT…
421a	sp|P68104|EF1A1_HUMAN sp|Q5VTE0|EF1A3_HUMAN	1.0000	Elongation factor 1-alpha 1 OS=Homo sapiens GN=EEF1A1 PE=1 SV=1;Putative elongation factor 1-alpha-like 3 OS=Homo sapiens GN=EEF1A1P5 PE=5 SV=1	26.6	33	0.34	EHALLAYTLGVK+EVSTYIK+EVSTYIKK+IGGIGTVPVGR+LPLQDVYK+QLIVGVNK+QTVAVGVIK+STTTGHLIYK+THINIVVIGHVDSGK+VETGVLKPGMVVTFAPVNVTTEVK+YEEIVKEVSTYIK+YEEIVKEVSTYIKK+YYVTIIDAPGHR
268a	sp|P0CG47|UBB_HUMAN sp|P0CG48|UBC_HUMAN sp|P62979|RS27A_HUMAN sp|P62987|RL40_HUMAN tr|B4DV12|B4DV12_HUMAN tr|F5GXK7|F5GXK7_HUMAN tr|F5GYU3|F5GYU3_HUMAN tr|F5H265|F5H265_HUMAN tr|F5H2Z3|F5H2Z3_HUMAN tr|F5H388|F5H388_HUMAN tr|F5H6Q2|F5H6Q2_HUMAN tr|F5H747|F5H747_HUMAN tr|J3QKN0|J3QKN0_HUMAN tr|J3QS39|J3QS39_HUMAN tr|J3QTR3|J3QTR3_HUMAN tr|Q5PY61|Q5PY61_HUMAN tr|Q96C32|Q96C32_HUMAN	1.0000	Polyubiquitin-B OS=Homo sapiens GN=UBB PE=1 SV=1;Polyubiquitin-C OS=Homo sapiens GN=UBC PE=1 SV=3;Ubiquitin-40S ribosomal protein S27a OS=Homo sapiens GN=RPS27A PE=1 SV=2;Ubiquitin-60S ribosomal protein L40 OS=Homo sapiens GN=UBA52 PE=1 SV=2;Isoform of P0CG47, Polyubiquitin-B OS=Homo sapiens GN=UBB PE=1 SV=1;Isoform of P0CG48, Polyubiquitin-C (Fragment) OS=Homo sapiens GN=UBC PE=1 SV=2;Isoform of…	64.4	33	0.34	ESTLHLVLR+IQDKEGIPPDQQR+TITLEVEPSDTIENVK+TITLEVEPSDTIENVKAK+TLSDYNIQK
235a	sp|O95071-2|UBR5_HUMAN sp|O95071|UBR5_HUMAN	1.0000	Isoform of O95071, Isoform 2 of E3 ubiquitin-protein ligase UBR5 OS=Homo sapiens GN=UBR5;E3 ubiquitin-protein ligase UBR5 OS=Homo sapiens GN=UBR5 PE=1 SV=2	12.6	32	0.36	AASTAPSSTSTPAASSAGLIYIDPSNLR+AMNQQTTLDTPQLER+ATFLGLTNEK+ENGADSILDLGLVDSSEK+EVVFVEDVK+FAQLALER+IDELQVVK+IVLLSANSIR+LEHTAQTYSELQGER+LLTATNLVTLPNSR+LSLELFGR+LTYQDAVNLQNYVEEK+LYVPLYSSK+NNFIPQPIGK+NSLEDLTAEDFR+NVAIFTAGQESPIILR+QISDLMGLIPK+SGTISTSAAAAAAALEASNASSYLTSASSLAR+TASPEDSDMPDHDLEPPR+TSDSPWFLSGSETLGR+VATWVDETLSSVASK+VLLLPLER+VLQDWNALK+VQAMQPAFASK+VTFKDEPGEGSGVAR+WLDGASFDNER
312a	sp|P27105|STOM_HUMAN	1.0000	Erythrocyte band 7 integral membrane protein OS=Homo sapiens GN=STOM PE=1 SV=3	28.8	30	0.34	AKVIAAEGEMNASR+EASMVITESPAALQLR+IPVQLQR+LLAQTTLR+TISFDIPPQEILTK+VIAAEGEMNASR+VQNATLAVANITNADSATR+YLQTLTTIAAEK
269c	sp|P54652|HSP72_HUMAN	1.0000	Heat shock-related 70 kDa protein 2 OS=Homo sapiens GN=HSPA2 PE=1 SV=1	19.1	30	0.14	ARFEELNADLFR+IINEPTAAAIAYGLDK+IINEPTAAAIAYGLDKK+ITITNDK+ITITNDKGR+LLQDFFNGK+LLQDFFNGKELNK+STAGDTHLGGEDFDNR+TFFPEEISSMVLTK+TTPSYVAFTDTER+TTPSYVAFTDTERLIGDAAK+VEIIANDQGNR+VQVEYKGETK
253d	sp|P35908|K22E_HUMAN	1.0000	Keratin, type II cytoskeletal 2 epidermal OS=Homo sapiens GN=KRT2 PE=1 SV=2	34.0	30	0.29	AQYEEIAQR+DVDNAYMIK+FASFIDK+FASFIDKVR+GFSSGSAVVSGGSR+GGSGGGGSISGGGYGSGGGSGGR+GGSISGGGYGSGGGK+LNDLEEALQQAK+NLDLDSIIAEVK+SISISVAGGGGGFGAAGGFGGR+SKEEAEALYHSK+SLVGLGGTK+TAAENDFVTLK+TAAENDFVTLKK+TSQNSELNNMQDLVEDYK+TSQNSELNNMQDLVEDYKK+VDLLNQEIEFLK+VDPEIQNVK+YEELQVTVGR+YLDGLTAER
607a	sp|Q9H6S0|YTDC2_HUMAN	1.0000	Probable ATP-dependent RNA helicase YTHDC2 OS=Homo sapiens GN=YTHDC2 PE=1 SV=2	17.2	29	0.31	AFQAWQK+ALPTDWLIYDEMTR+APEPPPALIVR+DVNTNSENWAVVK+EMEFPSSLTSTER+EMFLEDILR+FSDFLLTK+FTAGAFSDHMALLR+GESEFDSFR+GGGDIRDVNTNSENWAVVK+GNVFAVEAENR+HSETSATALMVAAGR+IAVNIALER+IGQTIGYQIR+LASNALQEPSSFR+LSQSLGLVSK+QQTTLTEWYSAQENSFKPESQR+QSLPVFEK+QSLPVFEKQEEIVK+SFDALNFVTMLK+SQDWGSAGLGGVFK+VVLIVGETGSGK
550a	sp|Q96EY1|DNJA3_HUMAN	1.0000	DnaJ homolog subfamily A member 3, mitochondrial OS=Homo sapiens GN=DNAJA3 PE=1 SV=2	22.3	29	0.33	AQGLYETINVTIPPGTQTDQK+EAGEDEEGFLSK+EIFITFR+FSQLAEAYEVLSDEVK+GGPTVDPEELFR+QYDAYGSAGFDPGASGSQHSYWK+VMIPVPAGVEDGQTVR
251a	sp|P05387|RLA2_HUMAN	1.0000	60S acidic ribosomal protein P2 OS=Homo sapiens GN=RPLP2 PE=1 SV=1	80.9	29	0.31	ILDSVGIEADDDR+ILDSVGIEADDDRLNK+KILDSVGIEADDDRLNK+LASVPAGGAVAVSAAPGSAAPAAGSAPAAAEEK+LASVPAGGAVAVSAAPGSAAPAAGSAPAAAEEKK+LASVPAGGAVAVSAAPGSAAPAAGSAPAAAEEKKDEK+NIEDVIAQGIGK+VISELNGKNIEDVIAQGIGK+YVASYLLAALGGNSSPSAK
223a	sp|O60884|DNJA2_HUMAN	1.0000	DnaJ homolog subfamily A member 2 OS=Homo sapiens GN=DNAJA2 PE=1 SV=1	30.1	28	0.30	DGNDLHMTYK+EISFAYEVLSNPEK+EISFAYEVLSNPEKR+ELYDRYGEQGLR+FDVQFPENNWINPDK+GEGMPQYR+ILEVHVDK+ITFTGEADQAPGVEPGDIVLLLQEK+LYDILGVPPGASENELK+LYDILGVPPGASENELKK+VSLEDLYNGK+VSLEDLYNGKTTK
388c	sp|Q562R1|ACTBL_HUMAN	0.9924	Beta-actin-like protein 2 OS=Homo sapiens GN=ACTBL2 PE=1 SV=2	17.6	28	0.09	DLTDYLMK+HQGVMVGMGQK+IIAPPER+LDLAGRDLTDYLMK+SYELPDGQVITIGNER+VAPDEHPILLTEAPLNPK
581a	sp|Q9BSF8-2|BTBDA_HUMAN sp|Q9BSF8|BTBDA_HUMAN tr|B7Z503|B7Z503_HUMAN	1.0000	Isoform of Q9BSF8, Isoform 2 of BTB/POZ domain-containing protein 10 OS=Homo sapiens GN=BTBD10;BTB/POZ domain-containing protein 10 OS=Homo sapiens GN=BTBD10 PE=1 SV=2;Isoform of Q9BSF8, BTB (POZ) domain containing 10, isoform CRA_c OS=Homo sapiens GN=BTBD10 PE=1 SV=1	24.4	27	0.30	AILDYYK+ASPNGSISSAGNSSR+DLSALMHELSNDGAR+FVVDPSIFTAQPNTMLGR+GEYEVAEGIGSTVFR+LGIEGYPTYK+LGIEGYPTYKEK+TAGEMVFVYENAK+VTLIVDNTR
225a	sp|O75477|ERLN1_HUMAN	1.0000	Erlin-1 OS=Homo sapiens GN=ERLIN1 PE=1 SV=1	38.4	27	0.33	ADAEYYAAHK+AVIEAEKIAQVAK+DLNLMAPGLTIQAVR+EALEPSGENVIQNK+EALEPSGENVIQNKESTG+ESSLPSKEALEPSGENVIQNK+ESSLPSKEALEPSGENVIQNKESTG+IEVVNMLAPYAVFDIVR+ISEIEDAAFLAR+LTPEYLELK+LTPEYLELKK+NFELMEAEK+RISEIEDAAFLAR+SVQTTLQTDEVK+YQAIASNSK
542a	sp|Q93008-1|USP9X_HUMAN sp|Q93008|USP9X_HUMAN	1.0000	Isoform of Q93008, Isoform 2 of Probable ubiquitin carboxyl-terminal hydrolase FAF-X OS=Homo sapiens GN=USP9X;Probable ubiquitin carboxyl-terminal hydrolase FAF-X OS=Homo sapiens GN=USP9X PE=1 SV=3	9.6	25	0.26	AQENYEGSEEVSPPQTK+DDVFGYPQQFEDKPALSK+ELLAFQTSEK+EYNIGVLR+FNDYFEFPR+GWLVDLINK+HSGDYFTLLR+ILTDEAVSGWK+LAQQISDEASR+LEGDNVNPESQLIQQSEQSESETAGSTK+LLLTAIGYGHVR+LLQISSFNGK+LQYYVPR+LYSVVSQLIR+MDTIDQDDELIR+NDALSMIIK+QVDDLEVWSHTNDTIGSVR+SGGLPLVLSMLTR+VISSVSYYTHR+VVIQSNDDIASR+WVVPVLPK
274a	sp|P10809|CH60_HUMAN	1.0000	60 kDa heat shock protein, mitochondrial OS=Homo sapiens GN=HSPD1 PE=1 SV=2	32.1	25	0.27	ALMLQGVDLLADAVAVTMGPK+GYISPYFINTSK+IGIEIIK+IMQSSSEVGYDAMAGDFVNMVEK+IPAMTIAK+IQEIIEQLDVTTSEYEKEK+ISSIQSIVPALEIANAHR+LSDGVAVLK+LVQDVANNTNEEAGDGTTTATVLAR+TLKIPAMTIAK+TVIIEQSWGSPK+VGEVIVTKDDAMLLK+VGGTSDVEVNEK
250a	sp|P05141|ADT2_HUMAN	1.0000	ADP/ATP translocase 2 OS=Homo sapiens GN=SLC25A5 PE=1 SV=7	27.5	25	0.18	AAYFGIYDTAK+DFLAGGVAAAISK+EQGVLSFWR+GAWSNVLR+GMLPDPK+LLLQVQHASK+QIFLGGVDKR+YFPTQALNFAFK+YFPTQALNFAFKDK
587a	sp|Q9BUJ2-2|HNRL1_HUMAN sp|Q9BUJ2-4|HNRL1_HUMAN sp|Q9BUJ2|HNRL1_HUMAN tr|A0A0A0MRA5|A0A0A0MRA5_HUMAN tr|B7Z4B8|B7Z4B8_HUMAN	1.0000	Isoform of Q9BUJ2, Isoform 2 of Heterogeneous nuclear ribonucleoprotein U-like protein 1 OS=Homo sapiens GN=HNRNPUL1;Isoform of Q9BUJ2, Isoform 4 of Heterogeneous nuclear ribonucleoprotein U-like protein 1 OS=Homo sapiens GN=HNRNPUL1;Heterogeneous nuclear ribonucleoprotein U-like protein 1 OS=Homo sapiens GN=HNRNPUL1 PE=1 SV=2;Isoform of Q9BUJ2, Heterogeneous nuclear ribonucleoprotein U-like prot…	20.1	24	0.26	EALGGQALYPHVLVK+HLPSTEPDPHVVR+INEEISVK+LIQIAAR+NYILDQTNVYGSAQR+QGAPTSFLPPEASQLKPDR+QNQFYDTQVIK+QNQFYDTQVIKQENESGYER+SSGYPLTIEGFAYLWSGAR+TDEEGKDVPDHAVLEMK+WMGIAFR+YNILGTNAIMDK
394a	sp|P61421|VA0D1_HUMAN tr|F5GYQ1|F5GYQ1_HUMAN tr|R4GN72|R4GN72_HUMAN	1.0000	V-type proton ATPase subunit d 1 OS=Homo sapiens GN=ATP6V0D1 PE=1 SV=1;Isoform of P61421, V-type proton ATPase subunit d 1 OS=Homo sapiens GN=ATP6V0D1 PE=1 SV=1;Isoform of P61421, V-type proton ATPase subunit d 1 OS=Homo sapiens GN=ATP6V0D1 PE=1 SV=1	35.8	24	0.25	ADDYEQVKNVADYYPEYK+AFIITINSFGTELSK+AFIITINSFGTELSKEDR+AKIDNYIPIF+AYLESFYK+FFEHEVK+IDNYIPIF+LLFEGAGSNPGDK+LLFEGAGSNPGDKTLEDR+LYPEGLAQLAR+NVADYYPEYK+SIAELVPK
309a	sp|P25705|ATPA_HUMAN	1.0000	ATP synthase subunit alpha, mitochondrial OS=Homo sapiens GN=ATP5A1 PE=1 SV=1	29.3	24	0.24	EAYPGDVFYLHSR+GMSLNLEPDNVGVVVFGNDK+GYLDKLEPSK+ILGADTSVDLEETGR+ISVREPMQTGIK+NVQAEEMVEFSSGLK+STVAQLVK+TGAIVDVPVGEELLGR+TGTAEMSSILEER+TSIAIDTIINQK+VLSIGDGIAR+VVDALGNAIDGK+VVDALGNAIDGKGPIGSK
315a	sp|P27708|PYR1_HUMAN tr|F8VPD4|F8VPD4_HUMAN	1.0000	CAD protein OS=Homo sapiens GN=CAD PE=1 SV=3;Isoform of P27708, CAD protein OS=Homo sapiens GN=CAD PE=1 SV=1	10.4	23	0.25	AAFALGGLGSGFASNR+ATGYPLAYVAAK+ELSDLESAR+FLSSAAAVSK+GEVAYIDGQVLVPPGYGQDVR+LALGIPLPELR+LFVEALGQIGPAPPLK+LGGAVLSFSEATSSVQK+LLDTIGISQPQWR+MAEIGEHVAPSEAANSLEQAQAAAER+MALLATVLGR+TLGVDLVALATR+VIMGEEVEPVGLMTGSGVVGVK+VLGTSPEAIDSAENR+VLGTSPEAIDSAENRFK+VNEISVEVDSDPR
145	sp|Q96S97|MYADM_HUMAN tr|C9J5M0|C9J5M0_HUMAN tr|C9JC07|C9JC07_HUMAN tr|C9JJV6|C9JJV6_HUMAN tr|C9JZL8|C9JZL8_HUMAN	1.0000	Myeloid-associated differentiation marker OS=Homo sapiens GN=MYADM PE=1 SV=2;Isoform of Q96S97, Myeloid-associated differentiation marker (Fragment) OS=Homo sapiens GN=MYADM PE=1 SV=1;Isoform of Q96S97, Myeloid-associated differentiation marker (Fragment) OS=Homo sapiens GN=MYADM PE=1 SV=1;Isoform of Q96S97, Myeloid-associated differentiation marker (Fragment) OS=Homo sapiens GN=MYADM PE=1 SV=7;I…	22.4	23	0.25	ALTQPLGLLR+TTITTTTTSSSGLGSPMIVGSPR
606a	sp|Q9H6R7|CB044_HUMAN	1.0000	WD repeat and coiled-coil-containing protein C2orf44 OS=Homo sapiens GN=C2orf44 PE=1 SV=1	12.6	22	0.24	DMTPYALPVIGEVR+DSFSHSPGAVSSLK+EIMLEEEPSITSGESQTTYSTFSAPLNK+LTDTTFLPSSK+NLQSEKETYQLSK+SDQYAISLIVR
262f	sp|P05783|K1C18_HUMAN	1.0000	Keratin, type I cytoskeletal 18 OS=Homo sapiens GN=KRT18 PE=1 SV=2	40.0	22	0.22	AQIFANTVDNAR+AQYDELAR+IVLQIDNAR+LAADDFR+LASYLDR+LEAEIATYR+LLEDGEDFNLGDALDSSNSMQTIQK+QAQEYEALLNIK+QSVENDIHGLR+RLLEDGEDFNLGDALDSSNSMQTIQK+SLGSVQAPSYGARPVSSAASVYAGAGGSGSR+STFSTNYR+TVQSLEIDLDSMR+VIDDTNITR+VKYETELAMR
483a	sp|Q3ZCQ8-2|TIM50_HUMAN sp|Q3ZCQ8|TIM50_HUMAN	1.0000	Isoform of Q3ZCQ8, Isoform 2 of Mitochondrial import inner membrane translocase subunit TIM50 OS=Homo sapiens GN=TIMM50;Mitochondrial import inner membrane translocase subunit TIM50 OS=Homo sapiens GN=TIMM50 PE=1 SV=2	27.5	21	0.24	APDQAAEIGSR+AQGPQQQPGSEGPSYAK+IPDEFDNDPILVQQLR+QNLFLGSLTSR+RAPDQAAEIGSR+SNKQNLFLGSLTSR+TIALNGVEDVR+TVLEHYALEDDPLAAFK+VLLDLSAFLK
320a	sp|P31689|DNJA1_HUMAN	1.0000	DnaJ homolog subfamily A member 1 OS=Homo sapiens GN=DNAJA1 PE=1 SV=2	27.5	21	0.24	ELYDKGGEQAIK+ETTYYDVLGVKPNATQEELK+ETTYYDVLGVKPNATQEELKK+EVEETDEMDQVELVDFDPNQER+ILEVHIDK+KEVEETDEMDQVELVDFDPNQER+QISQAYEVLSDAK+TIVITSHPGQIVK+VNFPENGFLSPDK+VNFPENGFLSPDKLSLLEK
317a	sp|P28288|ABCD3_HUMAN	1.0000	ATP-binding cassette sub-family D member 3 OS=Homo sapiens GN=ABCD3 PE=1 SV=1	19.6	21	0.23	EYLDNVQLGHILER+FDHVPLATPNGDVLIR+GISDLVLK+IANPDQLLTQDVEK+ITELMQVLK+KGISDLVLK+LITNSEEIAFYNGNK+LITNSEEIAFYNGNKR+MTITEQKYEGEYR+STHSELLEDYYQSGR+VGITLFTVSHR+VLGELWPLFGGR
253e	sp|P02538|K2C6A_HUMAN	1.0000	Keratin, type II cytoskeletal 6A OS=Homo sapiens GN=KRT6A PE=1 SV=3	21.1	21	0.10	ADTLTDEINFLR+AIGGGLSSVGGGSSTIK+AQYEEIAQR+EYQELMNVK+FASFIDK+FASFIDKVR+NLDLDSIIAEVK+QLDSIVGER+SGFSSVSVSR+TAAENEFVTLKK+WTLLQEQGTK+YEELQVTAGR
250b	sp|P12236|ADT3_HUMAN	1.0000	ADP/ATP translocase 3 OS=Homo sapiens GN=SLC25A6 PE=1 SV=4	24.2	21	0.15	AAYFGVYDTAK+DFLAGGIAAAISK+EQGVLSFWR+GAWSNVLR+GMLPDPK+LLLQVQHASK+YFPTQALNFAFK+YFPTQALNFAFKDK
183	sp|TRYP_PIG|	1.0000	sp TRYP_PIG	25.1	21	0.23	IITHPNFNGNTLDNDIMLIK+LGEHNIDVLEGNEQFINAAK+LSSPATLNSR+VATVSLPR
253f	sp|P04259|K2C6B_HUMAN	1.0000	Keratin, type II cytoskeletal 6B OS=Homo sapiens GN=KRT6B PE=1 SV=5	17.7	20	0.08	ADTLTDEINFLR+AQYEEIAQR+ATGGGLSSVGGGSSTIK+EYQELMNVK+FASFIDK+FASFIDKVR+NLDLDSIIAEVK+TAAENEFVTLKK+WTLLQEQGTK+YEELQITAGR
134	sp|Q92616|GCN1_HUMAN	1.0000	eIF-2-alpha kinase activator GCN1 OS=Homo sapiens GN=GCN1 PE=1 SV=6	7.9	20	0.22	ALQAAIQQLAEAQPEATAK+DAVLYFSESLVPTAR+DLAPYLPSVTPGLK+EGVLTGSPEQKEEAAK+LMDEAVLALR+LMPEIVATASK+LTSADALRPSVVSITGPLIR+LYRPPPVLDALGR+QAGAEALSQAVAR+QGEEVFQSLSK+SIIQSAQQDSIK+SIIQSAQQDSIKK+VISESPPDQWEAR+VLAFLSSVAGDALTR+VLPLEALVTDAGEVTEAGK+VVLPYLVPK
653a	sp|Q9UNE7|CHIP_HUMAN	1.0000	E3 ubiquitin-protein ligase CHIP OS=Homo sapiens GN=STUB1 PE=1 SV=2	27.7	19	0.20	ALELDGQSVK+ISFELMR+LNFGDDIPSALR+NPLVAVYYTNR+SPLTQEQLIPNLAMK+SPSAQELKEQGNR+VGHFDPVTR+WNSIEER
430a	sp|Q01813|PFKAP_HUMAN	1.0000	ATP-dependent 6-phosphofructokinase, platelet type OS=Homo sapiens GN=PFKP PE=1 SV=2	20.7	19	0.19	AIGVLTSGGDAQGMNAAVR+ASYDVSDSGQLEHVQPWSV+DLQSNVEHLTEK+EIGWTDVGGWTGQGGSILGTK+ELVVTQLGYDTR+EWSGLLEELAR+IKELVVTQLGYDTR+LAIKLPDDQIPK+MLAIYDGFDGFAK+NVIFQPVAELK+NVIFQPVAELKK+SFAGNLNTYK+TFVLEVMGR+YLEEIATQMR
272a	sp|P10412|H14_HUMAN sp|P16402|H13_HUMAN sp|P16403|H12_HUMAN	1.0000	Histone H1.4 OS=Homo sapiens GN=HIST1H1E PE=1 SV=2;Histone H1.3 OS=Homo sapiens GN=HIST1H1D PE=1 SV=2;Histone H1.2 OS=Homo sapiens GN=HIST1H1C PE=1 SV=2	17.8	19	0.22	ALAAAGYDVEK+ALAAAGYDVEKNNSR+ASGPPVSELITK+KALAAAGYDVEK+KASGPPVSELITK+SGVSLAALK+SGVSLAALKK
637a	sp|Q9UBS4|DJB11_HUMAN	1.0000	DnaJ homolog subfamily B member 11 OS=Homo sapiens GN=DNAJB11 PE=1 SV=1	23.5	18	0.21	DGMEYPFIGEGEPHVDGEPGDLR+FQDLGAAYEVLSDSEK+FQDLGAAYEVLSDSEKR+GEGLPNFDNNNIK+KGEGLPNFDNNNIK+LALQLHPDRNPDDPQAQEK+TLEVEIEPGVR
626a	sp|Q9NYU2-2|UGGG1_HUMAN sp|Q9NYU2|UGGG1_HUMAN	1.0000	Isoform of Q9NYU2, Isoform 2 of UDP-glucose:glycoprotein glucosyltransferase 1 OS=Homo sapiens GN=UGGT1;UDP-glucose:glycoprotein glucosyltransferase 1 OS=Homo sapiens GN=UGGT1 PE=1 SV=3	15.0	18	0.19	AITTSLTTK+AIWAALQTQTSNAAK+ANPGAWILR+DYLDLTASNNFFVDDYAR+EGETYFDVVAVVDPVTR+FLFVDADQIVR+FTILDSQGK+ILASPVELALVVMK+ILETTTFFQR+ISMINNPAK+IVPEWQDYDQEIK+LGIEGLSLHNVLK+LNIQPSEADYAVDIR+QLLYDAIK+TAAVANSMNYLTK+TAVSSELRTEVEENQK+VWQLQDLSFQTAAR+YVLEPEISFTSDNSFAK
471a	sp|Q15293|RCN1_HUMAN	1.0000	Reticulocalbin-1 OS=Homo sapiens GN=RCN1 PE=1 SV=1	23.9	18	0.19	AADLNGDLTATR+EIVVLETLEDIDK+EQFNEFR+IDNDGDGFVTTEELK+ISWEEYK+IVDRIDNDGDGFVTTEELK+TFDQLTPDESK+TFDQLTPDESKER+YIFDNVAK
462a	sp|Q14257-2|RCN2_HUMAN sp|Q14257|RCN2_HUMAN	1.0000	Isoform of Q14257, Isoform 2 of Reticulocalbin-2 OS=Homo sapiens GN=RCN2;Reticulocalbin-2 OS=Homo sapiens GN=RCN2 PE=1 SV=1	30.6	17	0.18	AEELHYPLGER+EALLGVQEDVDEYVK+LSEEEILENPDLFLTSEATDYGR+QLHDDYFYHDEL+VIDFDENTALDDAEEESFR+VIDFDENTALDDAEEESFRK+WDPTANEDPEWILVEK
311a	sp|P26373|RL13_HUMAN	1.0000	60S ribosomal protein L13 OS=Homo sapiens GN=RPL13 PE=1 SV=4	24.6	17	0.19	GFSLEELR+LATQLTGPVMPVR+STESLQANVQR+VATWFNQPAR+VITEEEKNFK
189a	sp|O00159-2|MYO1C_HUMAN sp|O00159-3|MYO1C_HUMAN sp|O00159|MYO1C_HUMAN tr|F5H6E2|F5H6E2_HUMAN	1.0000	Isoform of O00159, Isoform 2 of Unconventional myosin-Ic OS=Homo sapiens GN=MYO1C;Isoform of O00159, Isoform 3 of Unconventional myosin-Ic OS=Homo sapiens GN=MYO1C;Unconventional myosin-Ic OS=Homo sapiens GN=MYO1C PE=1 SV=4;Isoform of O00159, Unconventional myosin-Ic OS=Homo sapiens GN=MYO1C PE=1 SV=1	13.0	17	0.17	DGTIDFTPGSELLITK+GEELLSPLNLEQAAYAR+LLQSNPVLEAFGNAK+LLSVEGSTLR+NPQSYLYLVK+TLFATEDALEVR+TSFLLNLR+VLQALGSEPIQYAVPVVK+VNSININQGSITFAGGPGR+YLGLLENLR
646a	sp|Q9UJZ1-2|STML2_HUMAN sp|Q9UJZ1|STML2_HUMAN	1.0000	Isoform of Q9UJZ1, Isoform 2 of Stomatin-like protein 2, mitochondrial OS=Homo sapiens GN=STOML2;Stomatin-like protein 2, mitochondrial OS=Homo sapiens GN=STOML2 PE=1 SV=1	46.0	16	0.18	AEQINQAAGEASAVLAK+APVPGTPDSLSSGSSR+ASYGVEDPEYAVTQLAQTTMR+ATVLESEGTR+DSNTILLPSNPGDVTSMVAQAMGVYGALTK+DVQGTDASLDEELDR+DVQGTDASLDEELDRVK+ILEPGLNILIPVLDR+NTVVLFVPQQEAWVVER
489a	sp|Q5VUA4|ZN318_HUMAN	1.0000	Zinc finger protein 318 OS=Homo sapiens GN=ZNF318 PE=1 SV=2	7.5	16	0.19	AFGGEEVILK+ASSLPSSAPAVK+DLYDIFYSSGGK+ESSADLLLPPDIISK+FLDPEFR+GSIPAAQVPVQVSIPSLIR+INSMGGDHPSFTSGTR+LESLEETNPEYAK+QAGLAVVLETER+SLLNPQDTPVK+STGSTYGFLQPLTR+TIGLDIGVAEISQLAAR+VAQILGINIFDK
457a	sp|Q14126|DSG2_HUMAN	1.0000	Desmoglein-2 OS=Homo sapiens GN=DSG2 PE=1 SV=2	14.6	16	0.15	ATQFTGATGAIMTTETTK+DMAGAQAAAVALNEEFLR+FLDDLGLK+ILDVNDNIPVVENK+IVSLEPAYPPVFYLNK+QESTSVLLQQSEK+VATPLPDPMASR+VLAPASTLQSSYQIPTENSMTAR+VVPSFLPVDQGGSLVGR+VYAPASTLVDQPYANEGTVVVTER
346a	sp|P42694|HELZ_HUMAN tr|J3QS41|J3QS41_HUMAN	1.0000	Probable helicase with zinc finger domain OS=Homo sapiens GN=HELZ PE=1 SV=2;Isoform of P42694, Probable helicase with zinc finger domain OS=Homo sapiens GN=HELZ PE=1 SV=1	8.7	16	0.16	DIEVASNPAFPQR+IASFLQLK+LDDGSIGVVTPYADQVFR+LQPVSTILAK+LTETLSEDTLAGR+LTSSAEDEVETTYSR+QLSGSYMETLIEK+SLTGESLNGMVTK+TFTLAQAVK+TIIDFEPNETTDLEK+TVSSSSLPSLEEYEPR+TYVLNPLAPEFIPR+VNAVYLLPVPK
286a	sp|P16615-2|AT2A2_HUMAN sp|P16615-3|AT2A2_HUMAN sp|P16615-5|AT2A2_HUMAN sp|P16615|AT2A2_HUMAN	1.0000	Isoform of P16615, Isoform 2 of Sarcoplasmic/endoplasmic reticulum calcium ATPase 2 OS=Homo sapiens GN=ATP2A2;Isoform of P16615, Isoform 3 of Sarcoplasmic/endoplasmic reticulum calcium ATPase 2 OS=Homo sapiens GN=ATP2A2;Isoform of P16615, Isoform 5 of Sarcoplasmic/endoplasmic reticulum calcium ATPase 2 OS=Homo sapiens GN=ATP2A2;Sarcoplasmic/endoplasmic reticulum calcium ATPase 2 OS=Homo sapiens G…	20.5	16	0.17	AEIGIAMGSGTAVAK+AFTGREFDELNPSAQR+AMGVVVATGVNTEIGK+DIVPGDIVEIAVGDKVPADIR+EWGSGSDTLR+IGIFGQDEDVTSK+IRDEMVATEQER+ISLPVILMDETLK+LDEFGEQLSK+MNVFDTELK+NAENAIEALKEYEPEMGK+NMLFSGTNIAAGK+TASEMVLADDNFSTIVAAVEEGR+VDQSILTGESVSVIK
252a	sp|P05388|RLA0_HUMAN	1.0000	60S acidic ribosomal protein P0 OS=Homo sapiens GN=RPLP0 PE=1 SV=1	32.5	16	0.18	AFLADPSAFVAAAPVAAATTAAPAAAAAPAK+GHLENNPALEK+GNVGFVFTK+GTIEILSDVQLIK+IIQLLDDYPK+TSFFQALGITTK+VLALSVETDYTFPLAEK
214a	sp|O43707|ACTN4_HUMAN	1.0000	Alpha-actinin-4 OS=Homo sapiens GN=ACTN4 PE=1 SV=2	20.5	16	0.18	DGLAFNALIHR+ETTDTDTADQVIASFK+FAIQDISVEETSAK+GISQEQMQEFR+ISNRPAFMPSEGK+KDDPVTNLNNAFEVAEK+LSGSNPYTTVTPQIINSK+LVSIGAEEIVDGNAK+MAPYQGPDAVPGALDYK+MLDAEDIVNTARPDEK+QFASQANVVGPWIQTK+TINEVENQILTR+VLAVNQENEHLMEDYEK+VQQLVPK
20	sp|O60232|SSA27_HUMAN tr|E9PK41|E9PK41_HUMAN tr|H0YEB6|H0YEB6_HUMAN tr|H0YEK1|H0YEK1_HUMAN	1.0000	Sjoegren syndrome/scleroderma autoantigen 1 OS=Homo sapiens GN=SSSCA1 PE=1 SV=1;Isoform of O60232, Sjoegren syndrome/scleroderma autoantigen 1 OS=Homo sapiens GN=SSSCA1 PE=1 SV=1;Isoform of O60232, Sjoegren syndrome/scleroderma autoantigen 1 (Fragment) OS=Homo sapiens GN=SSSCA1 PE=1 SV=1;Isoform of O60232, Sjoegren syndrome/scleroderma autoantigen 1 (Fragment) OS=Homo sapiens GN=SSSCA1 PE=1 SV=1	9.9	16	0.18	LMGDYLLR
185a	sp|A3KMH1-3|VWA8_HUMAN sp|A3KMH1|VWA8_HUMAN	1.0000	Isoform of A3KMH1, Isoform 3 of von Willebrand factor A domain-containing protein 8 OS=Homo sapiens GN=VWA8;von Willebrand factor A domain-containing protein 8 OS=Homo sapiens GN=VWA8 PE=1 SV=2	11.1	16	0.17	DGLIVYEDSPLVK+DTTVQTLTLQPSVK+EKVPNVPQEALDK+ETQDPTAQSLAASLSTR+EVEYIALSR+FPTEGLSSVVR+GNSLTVLDVLEGR+GPALINIQEYPIER+IGAVSAPIYNAHEK+LSQYPNENLHSAVTK+NVLPVLNNLLENR+QYGPNVPEPILQK+VIALGLPVPR+VNAGTLAVLQR+YGIPIGAKPTSVQLAK+YSGNPLDPPLR
643a	sp|Q9UI12-2|VATH_HUMAN sp|Q9UI12|VATH_HUMAN	1.0000	Isoform of Q9UI12, Isoform 2 of V-type proton ATPase subunit H OS=Homo sapiens GN=ATP6V1H;V-type proton ATPase subunit H OS=Homo sapiens GN=ATP6V1H PE=1 SV=1	29.9	15	0.16	GAVDAAVPTNIIAAK+IILAAFR+LEWSPVHK+LGESVQDLSSFDEYSSELK+LLEVSDDPQVLAVAAHDVGEYVR+LMVHNWEYLGK+LNEKNYELLK+QLENLEQQKYDDEDISEDIK+VIEQLGGK+VSIFFDYAR+YNALLAVQK
641a	sp|Q9UHD2|TBK1_HUMAN	1.0000	Serine/threonine-protein kinase TBK1 OS=Homo sapiens GN=TBK1 PE=1 SV=1	20.9	15	0.17	EPLNTIGLIYEK+FGSLTMDGGLR+IISSNQELIYEGR+IITGKPSGAISGVQK+INLEAAELGEISDIHTK+LSSSQGTIETSLQDIDSR+MFTASSGIK+TGDLFAIK+TTEENPIFVVSR+VIGEDGQSVYK+YDLDGDASMAK+YQEYTNELQETLPQK
492a	sp|Q6IAN0|DRS7B_HUMAN tr|A0A0C4DGQ8|A0A0C4DGQ8_HUMAN	1.0000	Dehydrogenase/reductase SDR family member 7B OS=Homo sapiens GN=DHRS7B PE=1 SV=2;Isoform of Q6IAN0, Dehydrogenase/reductase SDR family member 7B OS=Homo sapiens GN=DHRS7B PE=1 SV=1	28.1	15	0.17	ALLPSMIK+GTIMDTTVDVDKR+NAVVVITGATSGLGK+NGGALEELIR+SPVEVAQDVLAAVGK+VMETNYFGPVALTK+YGVMDTTTAQGR
477a	sp|Q15904|VAS1_HUMAN	1.0000	V-type proton ATPase subunit S1 OS=Homo sapiens GN=ATP6AP1 PE=1 SV=2	24.0	15	0.17	DVAVVAGGLGR+EVLTGNDEVIGQVLSTLK+KGSLLVAR+LFGTTVTFK+LGASPLHVDLATLR+LPYTASSGLMAPR+LSIEDFTAYGGVFGNK+LSLTYER+SEDVPYTAALTAVRPSR
469a	sp|Q15029-2|U5S1_HUMAN sp|Q15029-3|U5S1_HUMAN sp|Q15029|U5S1_HUMAN	1.0000	Isoform of Q15029, Isoform 2 of 116 kDa U5 small nuclear ribonucleoprotein component OS=Homo sapiens GN=EFTUD2;Isoform of Q15029, Isoform 3 of 116 kDa U5 small nuclear ribonucleoprotein component OS=Homo sapiens GN=EFTUD2;116 kDa U5 small nuclear ribonucleoprotein component OS=Homo sapiens GN=EFTUD2 PE=1 SV=1	14.9	15	0.16	AFIPAIDSFGFETDLR+DSIVQGFQWGTR+GGGQIIPTAR+IAVEPVNPSELPK+ILAQVVGDVDTSLPR+ITMIAEPLEK+IYADTFGDINYQEFAK+LGEFFQTK+MYSTDDGVQFHAFGR+STPVTVVLPDTK+VLSGTIHAGQPVK
426a	sp|Q00325-2|MPCP_HUMAN sp|Q00325|MPCP_HUMAN	1.0000	Isoform of Q00325, Isoform B of Phosphate carrier protein, mitochondrial OS=Homo sapiens GN=SLC25A3;Phosphate carrier protein, mitochondrial OS=Homo sapiens GN=SLC25A3 PE=1 SV=2	25.2	15	0.16	FGFYEVFK+GIFNGFSVTLK+GSSASLVLK+GVAPLWMR+IQTQPGYANTLR+IQTQPGYANTLRDAAPK+MQVDPQK+QIPYTMMK+TVEALYK+VLYSNMLGEENTYLWR
187a	sp|ALBU_BOVIN|	1.0000	sp ALBU_BOVIN	15.3	15	0.17	AEFVEVTK+DAFLGSFLYEYSR+HLVDEPQNLIK+KVPQVSTPTLVEVSR+LGEYGFQNALIVR+LVNELTEFAK+LVTDLTK+QTALVELLK+YLYEIAR
667a	sp|Q9Y5V3-2|MAGD1_HUMAN sp|Q9Y5V3|MAGD1_HUMAN	1.0000	Isoform of Q9Y5V3, Isoform 2 of Melanoma-associated antigen D1 OS=Homo sapiens GN=MAGED1;Melanoma-associated antigen D1 OS=Homo sapiens GN=MAGED1 PE=1 SV=3	19.5	14	0.14	APLAAGTWR+APTADTQTQNVNQAK+ASEAVLWEALR+DVAILQER+EYTDVYPEIIER+GPNAAYDFSQAATTGELAANK+GPNGVYDFSQAHNAK+LLTYEFVK+MATSQADIETDPGISEPDGATAQTSADGSQAQNLESR+VGPNATYNFSQSLNANDLANSRPK
382a	sp|P54289-4|CA2D1_HUMAN sp|P54289-5|CA2D1_HUMAN sp|P54289|CA2D1_HUMAN	1.0000	Isoform of P54289, Isoform 4 of Voltage-dependent calcium channel subunit alpha-2/delta-1 OS=Homo sapiens GN=CACNA2D1;Isoform of P54289, Isoform 5 of Voltage-dependent calcium channel subunit alpha-2/delta-1 OS=Homo sapiens GN=CACNA2D1;Voltage-dependent calcium channel subunit alpha-2/delta-1 OS=Homo sapiens GN=CACNA2D1 PE=1 SV=3	13.4	14	0.14	AKLEETITQAR+FFGEIDPSLMR+FVVTDGGITR+GYYYEIPSIGAIR+IIMLFTDGGEER+MQEDLVTLAK+TASGVNQLVDIYEK+VLLDAGFTNELVQNYWSK+YQDLYTVEPNNAR+YSETLKPDNFEESGYTFIAPR+YYPASPWVDNSR
374a	sp|P52272-2|HNRPM_HUMAN sp|P52272|HNRPM_HUMAN tr|A0A087X0X3|A0A087X0X3_HUMAN	1.0000	Isoform of P52272, Isoform 2 of Heterogeneous nuclear ribonucleoprotein M OS=Homo sapiens GN=HNRNPM;Heterogeneous nuclear ribonucleoprotein M OS=Homo sapiens GN=HNRNPM PE=1 SV=3;Isoform of P52272, Heterogeneous nuclear ribonucleoprotein M OS=Homo sapiens GN=HNRNPM PE=1 SV=1	19.2	14	0.16	AFITNIPFDVK+FESPEVAER+GNFGGSFAGSFGGAGGHAPGVAR+INEILSNALK+INEILSNALKR+LGSTVFVANLDYK+MGLAMGGGGGASFDR+MGPAMGPALGAGIER+MGPLGLDHMASSIER+MVPAGMGAGLER+NLPFDFTWK
360a	sp|P49792|RBP2_HUMAN	1.0000	E3 SUMO-protein ligase RanBP2 OS=Homo sapiens GN=RANBP2 PE=1 SV=2	5.7	14	0.16	APGTNVAMASNQAVR+EGFSIPVSADGFK+ELLQSFDSALQSVK+IIDDSDSNLSVVK+LLVQHEINTLR+NSIPEPIDPLFK+NVSGISFTENMGSSQQK+SGFEGMFIR+SGFEGMFTK+SLGGNDELSATFLEMK+SVFGTPTLETANK+WAEDQNSLLK+YIASVQGSTPSPR
359a	sp|P49411|EFTU_HUMAN	1.0000	Elongation factor Tu, mitochondrial OS=Homo sapiens GN=TUFM PE=1 SV=2	25.9	14	0.16	AEAGDNLGALVR+ELLTEFGYK+GTVVTGTLER+LLDAVDTYIPVPAR+QIGVEHVVVYVNK+TIGTGLVTNTLAMTEEEK+TTLTAAITK+TVVTGIEMFHK+VEAQVYILSK+YEEIDNAPEER
296a	sp|P21283|VATC1_HUMAN	1.0000	V-type proton ATPase subunit C 1 OS=Homo sapiens GN=ATP6V1C1 PE=1 SV=4	23.0	14	0.16	FNIPDLK+GNLQNLER+GVTQIDNDLK+KNAGSLLTR+LDAFVEGVVKK+NAGSLLTR+QFGPLVR+QYETLAEMVVPR+VFVESVLR+VGTLDVLVGLSDELAK
262g	sp|Q04695|K1C17_HUMAN	1.0000	Keratin, type I cytoskeletal 17 OS=Homo sapiens GN=KRT17 PE=1 SV=2	22.2	14	0.07	ALEEANTELEVK+DAEDWFFSK+EVATNSELVQSGK+FETEQALR+ILNEMRDQYEK+LAADDFR+LASYLDK+LASYLDKVR+LEQEIATYR+RVLDELTLAR+TEELNREVATNSELVQSGK+TKFETEQALR+VLDELTLAR
202a	sp|O14980|XPO1_HUMAN	1.0000	Exportin-1 OS=Homo sapiens GN=XPO1 PE=1 SV=1	13.2	14	0.15	EFAGEDTSDLFLEER+ETLVYLTHLDYVDTER+FLVTVIK+IYLDMLNVYK+LISGWVSR+MAKPEEVLVVENDQGEVVR+NVDILKDPETVK+QLLDFSQK+SAFPHLQDAQVK+VDTILEFSQNMNTK+YVVGLIIK+YYGLQILENVIK
193a	sp|O00425|IF2B3_HUMAN	1.0000	Insulin-like growth factor 2 mRNA-binding protein 3 OS=Homo sapiens GN=IGF2BP3 PE=1 SV=2	19.5	14	0.14	ILAHNNFVGR+ILVPTQFVGAIIGK+IPVSGPFLVK+ITISPLQELTLYNPER+LYIGNLSENAAPSDLESIFK+MVIITGPPEAQFK+TVNELQNLSSAEVVVPR+VAYIPDEMAAQQNPLQQPR+VPSFAAGR
650b	sp|O15027-2|SC16A_HUMAN sp|O15027-3|SC16A_HUMAN sp|O15027-4|SC16A_HUMAN sp|O15027-5|SC16A_HUMAN sp|O15027|SC16A_HUMAN tr|F1T0I1|F1T0I1_HUMAN tr|J3KNL6|J3KNL6_HUMAN	1.0000	Isoform of O15027, Isoform 2 of Protein transport protein Sec16A OS=Homo sapiens GN=SEC16A;Isoform of O15027, Isoform 3 of Protein transport protein Sec16A OS=Homo sapiens GN=SEC16A;Isoform of O15027, Isoform 4 of Protein transport protein Sec16A OS=Homo sapiens GN=SEC16A;Isoform of O15027, Isoform 5 of Protein transport protein Sec16A OS=Homo sapiens GN=SEC16A;Protein transport protein Sec16A OS…	7.3	13	0.14	ADSGPTQPPLSLSPAPETK+GGIGASENLENPPK+GLANPEPAPEPK+LAELIIR+LLPSAPQTLPDGPLASPAR+LVLIGSNHSLPFLK+QNGTVVGTDIAELLLR+SPDPGIVPQEAPVGNSLSELSEENFDGK+TVQAAPPALPGPPGAPVNMYSR+YGPLPGPAVPR
644a	sp|Q9UJS0-2|CMC2_HUMAN sp|Q9UJS0|CMC2_HUMAN	1.0000	Isoform of Q9UJS0, Isoform 2 of Calcium-binding mitochondrial carrier protein Aralar2 OS=Homo sapiens GN=SLC25A13;Calcium-binding mitochondrial carrier protein Aralar2 OS=Homo sapiens GN=SLC25A13 PE=1 SV=2	18.8	13	0.11	DLGFFGIYK+FGLGSVAGAVGATAVYPIDLVK+IAPLEEGTLPFNLAEAQR+KIYSTLAGTRK+LAVATFAGIENK+LQVAGEITTGPR+LTVNDFVR+NGEFFMSPNDFVTR+STGSFVGELMYK+YEGFFGLYR
69	sp|P53621-2|COPA_HUMAN sp|P53621|COPA_HUMAN	1.0000	Isoform of P53621, Isoform 2 of Coatomer subunit alpha OS=Homo sapiens GN=COPA;Coatomer subunit alpha OS=Homo sapiens GN=COPA PE=1 SV=2	13.9	13	0.16	ASNLENSTYDLYTIPK+DADSITLFDVQQK+EYIVGLSVETER+GFFEGTIASK+GITGVDLFGTTDAVVK+LLELGPKPEVAQQTR+LVGQSIIAYLQK+QLFLQTYAR+SILLSVPLLVVDNK+TALNLFFK+TLDLPIYVTR+VTTVTEIGKDVIGLR+VWDISGLR+YAVTTGDHGIIR
480a	sp|Q16795|NDUA9_HUMAN	1.0000	NADH dehydrogenase [ubiquinone] 1 alpha subcomplex subunit 9, mitochondrial OS=Homo sapiens GN=NDUFA9 PE=1 SV=2	27.9	13	0.14	DAFPEAIIVKPSDIFGR+FGPIPLGSLGWK+FLNSFASMHR+GIVNAVKDPDANGK+IPQAIAQLSK+MGSQVIIPYR+NFDFEDVFVK+SFAFVGPSR+VFEISPFEPWITR
473a	sp|Q15393|SF3B3_HUMAN	1.0000	Splicing factor 3B subunit 3 OS=Homo sapiens GN=SF3B3 PE=1 SV=4	8.7	13	0.15	FLAVGLVDNTVR+IVILEYQPSK+IVPGQFLAVDPK+LGAVFNQVAFPLQYTPR+MFLYNLTLQR+NENQLIIFADDTYPR+TPVEEVPAAIAPFQGR+TVLDPVTGDLSDTR
448a	sp|Q13263-2|TIF1B_HUMAN sp|Q13263|TIF1B_HUMAN	1.0000	Isoform of Q13263, Isoform 2 of Transcription intermediary factor 1-beta OS=Homo sapiens GN=TRIM28;Transcription intermediary factor 1-beta OS=Homo sapiens GN=TRIM28 PE=1 SV=5	14.7	13	0.14	ADVQSIIGLQR+FQWDLNAWTK+IVAERPGTNSTGPAPMAPPR+LDLDLTADSQPPVFK+LSPPYSSPQEFAQDVGR+LTEDKADVQSIIGLQR+VFPGSTTEDYNLIVIER+VLVNDAQKVTEGQQER
430b	sp|P17858|PFKAL_HUMAN	1.0000	ATP-dependent 6-phosphofructokinase, liver type OS=Homo sapiens GN=PFKL PE=1 SV=6	13.8	13	0.12	AIGVLTSGGDAQGMNAAVR+GGSFENNWNIYK+GQLESIVENIR+IMEVIDAITTTAQSHQR+SNFSLAILNVGAPAAGMNAAVR+TFVLEVMGR+TNVLGHLQQGGAPTPFDR
376a	sp|P52597|HNRPF_HUMAN	1.0000	Heterogeneous nuclear ribonucleoprotein F OS=Homo sapiens GN=HNRNPF PE=1 SV=3	25.3	13	0.11	ATENDIYNFFSPLNPVR+HSGPNSADSANDGFVR+ITGEAFVQFASQELAEK+QSGEAFVELGSEDDVK+TEMDWVLK+VHIEIGPDGR+VTGEADVEFATHEEAVAAMSK
277a	sp|P11940-2|PABP1_HUMAN sp|P11940|PABP1_HUMAN tr|A0A087WTT1|A0A087WTT1_HUMAN	1.0000	Isoform of P11940, Isoform 2 of Polyadenylate-binding protein 1 OS=Homo sapiens GN=PABPC1;Polyadenylate-binding protein 1 OS=Homo sapiens GN=PABPC1 PE=1 SV=2;Isoform of P11940, Polyadenylate-binding protein OS=Homo sapiens GN=PABPC1 PE=1 SV=1	22.2	13	0.11	AKEFTNVYIK+ALDTMNFDVIK+EFSPFGTITSAK+FSPAGPILSIR+GFGFVSFER+KEFSPFGTITSAK+LFPLIQAMHPTLAGK+NLDDGIDDERLR+SGVGNIFIK+SLGYAYVNFQQPADAER+YQGVNLYVK
255a	sp|P06576|ATPB_HUMAN tr|H0YH81|H0YH81_HUMAN	1.0000	ATP synthase subunit beta, mitochondrial OS=Homo sapiens GN=ATP5B PE=1 SV=3;Isoform of P06576, ATP synthase subunit beta (Fragment) OS=Homo sapiens GN=ATP5B PE=1 SV=1	42.3	13	0.15	AIAELGIYPAVDPLDSTSR+FTQAGSEVSALLGR+IMDPNIVGSEHYDVAR+IMNVIGEPIDERGPIK+IPSAVGYQPTLATDMGTMQER+TIAMDGTEGLVR+TVLIMELINNVAK+VALTGLTVAEYFR+VLDSGAPIKIPVGPETLGR+VVDLLAPYAK
206a	sp|O43175|SERA_HUMAN	1.0000	D-3-phosphoglycerate dehydrogenase OS=Homo sapiens GN=PHGDH PE=1 SV=4	15.2	13	0.15	AGTGVDNVDLEAATR+AGTGVDNVDLEAATRK+DLPLLLFR+GGIVDEGALLR+GTIQVITQGTSLK+ILQDGGLQVVEK+KILQDGGLQVVEK+TLGILGLGR+VTADVINAAEK
656a	sp|Q9Y265|RUVB1_HUMAN	1.0000	RuvB-like 1 OS=Homo sapiens GN=RUVBL1 PE=1 SV=1	21.5	12	0.13	ALESSIAPIVIFASNR+AVLLAGPPGTGK+LDPSIFESLQK+QAASGLVGQENAR+TALALAIAQELGSK+VEAGDVIYIEANSGAVK+VEAGDVIYIEANSGAVKR+YSVQLLTPANLLAK
655a	sp|Q9Y230|RUVB2_HUMAN	1.0000	RuvB-like 2 OS=Homo sapiens GN=RUVBL2 PE=1 SV=3	24.4	12	0.13	AAGVVLEMIR+ALESDMAPVLIMATNR+AVLIAGQPGTGK+DKVQAGDVITIDK+GLGLDDALEPR+LLIVSTTPYSEK+QASQGMVGQLAAR+TQGFLALFSGDTGEIK+VYSLFLDESR
520a	sp|Q8N1F7|NUP93_HUMAN	1.0000	Nuclear pore complex protein Nup93 OS=Homo sapiens GN=NUP93 PE=1 SV=2	14.5	12	0.14	LESLSAATTFEPLEPVKDTDIQGFLK+LLSPVVPQISAPQSNK+LLSPVVPQISAPQSNKER+LTLSQFQK+LVPLNQESVEER+SSLDNIEMAYAR+TLITFAGMIPYR+TLTRTSQETADVKASVLLGSR+TWFQEYMNSK
508a	sp|Q7Z5Y7|KCD20_HUMAN	1.0000	BTB/POZ domain-containing protein KCTD20 OS=Homo sapiens GN=KCTD20 PE=1 SV=1	24.1	12	0.14	EANSLASSGPHNLTYPLGPR+EYNFTRPNEK+FGNSSVGFGSNSHSQAPEK+FVVNPQIFTAHPDTMLGR+GEYEIAEGISATVFR+NHEPFIAPER+VTLLVDGTR
481a	sp|Q16891-2|MIC60_HUMAN sp|Q16891-3|MIC60_HUMAN sp|Q16891-4|MIC60_HUMAN sp|Q16891|MIC60_HUMAN tr|B9A067|B9A067_HUMAN	1.0000	Isoform of Q16891, Isoform 2 of MICOS complex subunit MIC60 OS=Homo sapiens GN=IMMT;Isoform of Q16891, Isoform 3 of MICOS complex subunit MIC60 OS=Homo sapiens GN=IMMT;Isoform of Q16891, Isoform 4 of MICOS complex subunit MIC60 OS=Homo sapiens GN=IMMT;MICOS complex subunit MIC60 OS=Homo sapiens GN=IMMT PE=1 SV=1;Isoform of Q16891, MICOS complex subunit MIC60 OS=Homo sapiens GN=IMMT PE=1 SV=2	13.5	12	0.13	AVDEAADALLK+ELDSITPEVLPGWK+LSEQELQFR+SEFEQNLSEK+TSSAETPTIPLGSAVEAIK+VQEQELKSEFEQNLSEK+VVSQYHELVVQAR+YSTSGSSGLTTGK
478a	sp|Q16531|DDB1_HUMAN	1.0000	DNA damage-binding protein 1 OS=Homo sapiens GN=DDB1 PE=1 SV=1	11.5	12	0.14	ALYYLQIHPQELR+DLLFILTAK+IEVQDTSGGTTALRPSASTQALSSSVSSSK+IVVFQYSDGK+LLASINSTVR+LVFSNVNLK+MQEVVANLQYDDGSGMKR+QSGESIDIITR+VTLGTQPTVLR+YLAIAPPIIK
468a	sp|Q15020-4|SART3_HUMAN sp|Q15020|SART3_HUMAN	1.0000	Isoform of Q15020, Isoform 4 of Squamous cell carcinoma antigen recognized by T-cells 3 OS=Homo sapiens GN=SART3;Squamous cell carcinoma antigen recognized by T-cells 3 OS=Homo sapiens GN=SART3 PE=1 SV=1	14.3	12	0.14	ALQRPSAAAPQAENGPAAAPAVAAPAATEAPK+EAALVQQEEEKAEQR+ELWDSIMTR+IQLIFER+RVENSIPAAGETQNVEVAAGPAGK+TEGSLEDWDIAVQK+TQLSLLPR+VAISNPPQR+VENSIPAAGETQNVEVAAGPAGK+YKPYEEALLQAEAPR
428a	sp|Q00610-2|CLH1_HUMAN sp|Q00610|CLH1_HUMAN tr|A0A087WVQ6|A0A087WVQ6_HUMAN	1.0000	Isoform of Q00610, Isoform 2 of Clathrin heavy chain 1 OS=Homo sapiens GN=CLTC;Clathrin heavy chain 1 OS=Homo sapiens GN=CLTC PE=1 SV=5;Isoform of Q00610, Clathrin heavy chain OS=Homo sapiens GN=CLTC PE=1 SV=1	9.8	12	0.14	AHMGMFTELAILYSK+IAAYLFK+ISGETIFVTAPHEATAGIIGVNR+IYIDSNNNPER+LLLPWLEAR+LLYNNVSNFGR+NLQNLLILTAIK+NNLAGAEELFAR+TLQIFNIEMK+TSIDAYDNFDNISLAQR+VANVELYYR+VVGAMQLYSVDR+WLLLTGISAQQNR
376b	sp|P31943|HNRH1_HUMAN tr|G8JLB6|G8JLB6_HUMAN	1.0000	Heterogeneous nuclear ribonucleoprotein H OS=Homo sapiens GN=HNRNPH1 PE=1 SV=4;Isoform of P31943, Heterogeneous nuclear ribonucleoprotein H OS=Homo sapiens GN=HNRNPH1 PE=1 SV=1	24.9	12	0.08	ATENDIYNFFSPLNPVR+HTGPNSPDTANDGFVR+SNNVEMDWVLK+STGEAFVQFASQEIAEK+VHIEIGPDGR+VTGEADVEFATHEDAVAAMSK+YVELFLNSTAGASGGAYEHR
373a	sp|P51784|UBP11_HUMAN tr|G5E9A6|G5E9A6_HUMAN	1.0000	Ubiquitin carboxyl-terminal hydrolase 11 OS=Homo sapiens GN=USP11 PE=1 SV=3;Isoform of P51784, Ubiquitin carboxyl-terminal hydrolase 11 OS=Homo sapiens GN=USP11 PE=1 SV=1	15.3	12	0.14	AAYVLFYQR+AGESWFLVEK+DSGQWHYFDDNSVSPVNENQIESK+EDIVVPVYLR+FLVEPQEDTR+GEIAEAYADLVK+NDSVIVDTFHGLFK+QLFTLQTVNSNGTSDR+VEVYPVELLLVR+VLEVFFIPMDPR+YYDEVEAEGYVK
363a	sp|P50402|EMD_HUMAN	1.0000	Emerin OS=Homo sapiens GN=EMD PE=1 SV=1	35.0	12	0.14	APGAGLGQDR+GYNDDYYEESYFTTR+IFEYETQR+KEDALLYQSK+LSPPSSSAASSYSFSDLNSTR+TYGEPESAGPSR+YNIPHGPVVGSTR
253g	sp|P13647|K2C5_HUMAN	1.0000	Keratin, type II cytoskeletal 5 OS=Homo sapiens GN=KRT5 PE=1 SV=3	18.5	12	0.09	AQYEEIANR+FASFIDK+FASFIDKVR+GLGVGFGSGGGSSSSVK+ISISTSGGSFR+LAELEEALQK+NLDLDSIIAEVK+QLDSIVGER+VDALMDEINFMK+WTLLQEQGTK+YEELQQTAGR
189b	sp|O43795-2|MYO1B_HUMAN sp|O43795|MYO1B_HUMAN tr|E9PDF6|E9PDF6_HUMAN	1.0000	Isoform of O43795, Isoform 2 of Unconventional myosin-Ib OS=Homo sapiens GN=MYO1B;Unconventional myosin-Ib OS=Homo sapiens GN=MYO1B PE=1 SV=3;Isoform of O43795, Unconventional myosin-Ib OS=Homo sapiens GN=MYO1B PE=1 SV=1	9.6	12	0.13	EQLLQSNPVLEAFGNAK+IFLLTNNNLLLADQK+IYEFTLQR+LEASELFK+LLQSNPVLEAFGNAK+SEVPLVDVTK+SSALVIQSYIR+VNGVDDAANFR+VSTTLNVAQAYYAR+YNYLSLDSAK
147	sp|Q99569-2|PKP4_HUMAN sp|Q99569|PKP4_HUMAN tr|A0A0D9SF60|A0A0D9SF60_HUMAN	1.0000	Isoform of Q99569, Isoform 2 of Plakophilin-4 OS=Homo sapiens GN=PKP4;Plakophilin-4 OS=Homo sapiens GN=PKP4 PE=1 SV=2;Isoform of Q99569, Plakophilin-4 OS=Homo sapiens GN=PKP4 PE=1 SV=1	10.8	12	0.13	AAAQVLNTLWQYR+AEGQTLVQPSVANR+FQTSLVLR+LELEVPQAR+NNYALNTTATYAEPYRPIQYR+SAVSPDLHITPIYEGR+STTNYVDFYSTK+TPQEDQWDGVGPIPGLSK+VGSPLTLTDAQTR
612a	sp|Q9NNW5|WDR6_HUMAN tr|A0A087X295|A0A087X295_HUMAN tr|E9PDU5|E9PDU5_HUMAN	1.0000	WD repeat-containing protein 6 OS=Homo sapiens GN=WDR6 PE=1 SV=1;Isoform of Q9NNW5, WD repeat-containing protein 6 OS=Homo sapiens GN=WDR6 PE=1 SV=1;Isoform of Q9NNW5, WD repeat-containing protein 6 OS=Homo sapiens GN=WDR6 PE=1 SV=1	9.5	11	0.13	DGAYYQLFVR+DGQLQPVLR+GLLATASEDR+GMNWLAGLR+ILSPSIMVSASIDQR+LDEYWDR+LFLLQDSGR+QAWVITGGDDSGIR+VVPINTPTAAVDQTLFPGK
604a	sp|Q9H444|CHM4B_HUMAN	1.0000	Charged multivesicular body protein 4b OS=Homo sapiens GN=CHMP4B PE=1 SV=1	30.8	11	0.12	AALQALKR+EALENANTNTEVLK+GGPTPQEAIQR+KIEQELTAAK+LRDTEEMLSK+QLAQIDGTLSTIEFQR
582a	sp|Q9BSJ2-4|GCP2_HUMAN sp|Q9BSJ2|GCP2_HUMAN	1.0000	Isoform of Q9BSJ2, Isoform 3 of Gamma-tubulin complex component 2 OS=Homo sapiens GN=TUBGCP2;Gamma-tubulin complex component 2 OS=Homo sapiens GN=TUBGCP2 PE=1 SV=2	16.3	11	0.11	AASAPYFEVLEK+AELAAAAVGSSTTSINVPAAASK+ILPVAASYSAVTR+LDFNGFYTER+LDGELGGQTLEHSTVLGLPAGAEER+LTEDKETLQYLQQNAK+NLDPLVYLLSK+TPYVTTTVSAHSAK+WPLSLIINR+YTIVQQQIPSFLQK
579a	sp|Q9BRK5|CAB45_HUMAN	1.0000	45 kDa calcium-binding protein OS=Homo sapiens GN=SDF4 PE=1 SV=1	21.3	11	0.13	AVDPDGDGHVSWDEYK+DLGGFDEDAEPRR+GFHQEVFLGK+LEMDGHLNR+LMVIFSK+TAEHFQEAMEESK+YSEFFTGSK
568a	sp|Q99470|SDF2_HUMAN	1.0000	Stromal cell-derived factor 2 OS=Homo sapiens GN=SDF2 PE=1 SV=2	25.1	11	0.13	AMEGIFMKPSELLK+EVHGMAQPSQNNYWK+YGSGSGQQSVTGVTSVDDSNSYWR
547a	sp|Q96C92-2|SDCG3_HUMAN sp|Q96C92|SDCG3_HUMAN	1.0000	Isoform of Q96C92, Isoform 2 of Serologically defined colon cancer antigen 3 OS=Homo sapiens GN=SDCCAG3;Serologically defined colon cancer antigen 3 OS=Homo sapiens GN=SDCCAG3 PE=1 SV=3	16.3	11	0.12	KLNEVQSFSEAQTEMVR+LNEVQSFSEAQTEMVR+QNADVALQNLR+SLAIPDAPAFYER+TLQISYDALKDENSK+VVMNSAQASIK
538a	sp|Q92621|NU205_HUMAN	1.0000	Nuclear pore complex protein Nup205 OS=Homo sapiens GN=NUP205 PE=1 SV=3	5.9	11	0.11	ASTEGVAIQGQQGTR+DLPSADSVQYR+FTDELMEQGLTYK+LLDIEGLYSK+LLPEQLIK+LTAPEDVFSK+MLALALLDR+VLTLVSQIDVNNEFEK+YLYHGNTNPELAFESAK+YSFIQALVR
517a	sp|Q8IYS2-2|K2013_HUMAN	1.0000	Isoform of Q8IYS2, Isoform 2 of Uncharacterized protein KIAA2013 OS=Homo sapiens GN=KIAA2013	13.8	11	0.12	AAGGLHLLPWSR+AFTSTLEK+ALQDLAR+GLGLALSPVSR+IQLNNPTER+SPPTPTGLVHLVVVAAK+VAALQTVGPTAGPAPK+VGDHQFLLYSGR
497a	sp|Q6P9B6|TLDC1_HUMAN	1.0000	TLD domain-containing protein 1 OS=Homo sapiens GN=TLDC1 PE=1 SV=2	21.1	11	0.12	ALQNHVGEALPPEMVTR+GPSENVSQEQFTASMSHLLK+MEVWAVGDPSEEQLAK+MISATEGPVK+SILDADPEAQALLEISGHSR+VQVLAAQLLSDMK
467a	sp|Q14974|IMB1_HUMAN	1.0000	Importin subunit beta-1 OS=Homo sapiens GN=KPNB1 PE=1 SV=2	10.3	11	0.12	AAVENLPTFLVELSR+LAATNALLNSLEFTK+LQQVLQMESHIQSTSDR+TVSPDRLELEAAQK+VAAGLQIK+VAALQNLVK+VLANPGNSQVAR
458a	sp|Q14157-1|UBP2L_HUMAN sp|Q14157-3|UBP2L_HUMAN sp|Q14157-4|UBP2L_HUMAN sp|Q14157-5|UBP2L_HUMAN sp|Q14157|UBP2L_HUMAN tr|F8W726|F8W726_HUMAN	1.0000	Isoform of Q14157, Isoform 2 of Ubiquitin-associated protein 2-like OS=Homo sapiens GN=UBAP2L;Isoform of Q14157, Isoform 3 of Ubiquitin-associated protein 2-like OS=Homo sapiens GN=UBAP2L;Isoform of Q14157, Isoform 4 of Ubiquitin-associated protein 2-like OS=Homo sapiens GN=UBAP2L;Isoform of Q14157, Isoform 5 of Ubiquitin-associated protein 2-like OS=Homo sapiens GN=UBAP2L;Ubiquitin-associated pr…	11.4	11	0.13	DGSLASNPYSGDLTK+IDLAVLLGK+IFTASNVSSVPLPAENVTITAGQR+LAQMISDHNDADFEEK+NGFSSVQATQLQTTQSVEGATGSAVK+SPAVATSTAAPPPPSSPLPSK
440a	sp|Q12860-2|CNTN1_HUMAN sp|Q12860|CNTN1_HUMAN	1.0000	Isoform of Q12860, Isoform 2 of Contactin-1 OS=Homo sapiens GN=CNTN1;Contactin-1 OS=Homo sapiens GN=CNTN1 PE=1 SV=1	9.5	11	0.12	ASPFPVYK+ATSVALTWSR+ELTITWAPLSR+IKTDGAAPNVAPSDVGGGGGR+KVLEPMPSTAEISTSGAVLK+VLEPMPSTAEISTSGAVLK+VQVTSQEYSAR+YSMVGGNLVINNPDK
402a	sp|P62258-2|1433E_HUMAN sp|P62258|1433E_HUMAN	1.0000	Isoform of P62258, Isoform SV of 14-3-3 protein epsilon OS=Homo sapiens GN=YWHAE;14-3-3 protein epsilon OS=Homo sapiens GN=YWHAE PE=1 SV=1	30.9	11	0.09	AAFDDAIAELDTLSEESYK+DSTLIMQLLR+EAAENSLVAYK+NLLSVAYK+VAGMDVELTVEER+YLAEFATGNDR
329a	sp|P35613-2|BASI_HUMAN sp|P35613|BASI_HUMAN	1.0000	Isoform of P35613, Isoform 2 of Basigin OS=Homo sapiens GN=BSG;Basigin OS=Homo sapiens GN=BSG PE=1 SV=2	30.5	11	0.13	FFVSSSQGR+GGVVLKEDALPGQK+GSDQAIITLR+KPEDVLDDDDAGSAPLK+SELHIENLNMEADPGQYR+SESVPPVTDWAWYK
326a	sp|P35527|K1C9_HUMAN	1.0000	Keratin, type I cytoskeletal 9 OS=Homo sapiens GN=KRT9 PE=1 SV=3	22.3	11	0.13	EIETYHNLLEGGQEDFESSGAGK+GGGGSFGYSYGGGSGGGFSASSLGGGFGGGSR+IKFEMEQNLR+LASYLDK+MTLDDFR+QGVDADINGLR+QVLDNLTMEK+SGGGGGGGLGSGGSIR+STMQELNSR+VQALEEANNDLENK
271a	sp|P10321|1C07_HUMAN tr|A2AEA2|A2AEA2_HUMAN tr|O19617|O19617_HUMAN	1.0000	Isoform of Q95604, HLA class I histocompatibility antigen, Cw-7 alpha chain OS=Homo sapiens GN=HLA-C PE=1 SV=3;Isoform of Q95604, HLA class I histocompatibility antigen, Cw-6 alpha chain OS=Homo sapiens GN=HLA-C PE=1 SV=2;Isoform of Q95604, HLA class I antigen OS=Homo sapiens GN=HLA-C PE=1 SV=1	33.1	11	0.11	APWVEQEGPEYWDR+DGEDQTQDTELVETRPAGDGTFQK+FISVGYVDDTQFVR+GYDQSAYDGKDYIALNEDLR+GYYNQSEDGSHTIQR+SWTAADTAAQITQR+WAAVVVPSGQEQR+YFDTAVSRPGR+YLENGKETLQR
29	sp|O94919|ENDD1_HUMAN	1.0000	Endonuclease domain-containing 1 protein OS=Homo sapiens GN=ENDOD1 PE=1 SV=2	17.0	11	0.13	DRIPVYSAFR+DSDIIEDVMVK+FATLYSTR+ILEVVNQIQDEER+QALNTDYLDSDYQR+STLLPPEASEGSSSFLGK+WYVNLHSLMDR
254a	sp|P06493|CDK1_HUMAN tr|A0A024QZP7|A0A024QZP7_HUMAN	1.0000	Cyclin-dependent kinase 1 OS=Homo sapiens GN=CDK1 PE=1 SV=3;Isoform of P06493, Cyclin-dependent kinase 1 OS=Homo sapiens GN=CDK1 PE=1 SV=1	29.6	11	0.11	AFGIPIR+DLKPQNLLIDDKGTIK+IADFGLAR+IGEGTYGVVYK+IRLESEEEGVPSTAIR+LESEEEGVPSTAIR+MALNHPYFNDLDNQIK+NLDENGLDLLSK+SPEVLLGSAR
245a	sp|P04792|HSPB1_HUMAN	1.0000	Heat shock protein beta-1 OS=Homo sapiens GN=HSPB1 PE=1 SV=2	33.2	11	0.13	GPSWDPFR+LATQSNEITIPVTFESR+LFDQAFGLPR+QLSSGVSEIR+VPFSLLR+VSLDVNHFAPDELTVK
228a	sp|O75643|U520_HUMAN	1.0000	U5 small nuclear ribonucleoprotein 200 kDa helicase OS=Homo sapiens GN=SNRNP200 PE=1 SV=2	6.1	11	0.12	DEPTGEVLSLVGK+DIDAFWLQR+FQIMNEIVYEK+IIYIAPMR+LYDLNHNEIGELIR+MTQNPNYYNLQGISHR+SLVQEMVGSFGK+VFSLSSEFK+VPIPVKESIEEPSAK+VVLLTGETSTDLK+YAQAGFEGFK
226a	sp|O75489|NDUS3_HUMAN	1.0000	NADH dehydrogenase [ubiquinone] iron-sulfur protein 3, mitochondrial OS=Homo sapiens GN=NDUFS3 PE=1 SV=1	30.3	11	0.13	DFPLSGYVELR+FDLNSPWEAFPVYR+ILTDYGFEGHPFR+QLSAFGEYVAEILPK+SLVDLTAVDVPTR+VVAEPVELAQEFR+VVAEPVELAQEFRK
186a	sp|A5YKK6|CNOT1_HUMAN	1.0000	CCR4-NOT transcription complex subunit 1 OS=Homo sapiens GN=CNOT1 PE=1 SV=2	5.3	11	0.12	AVEGLLDATSGADADLLLR+AVQELVHPVVDR+GAFGVGQEQIDAFLK+GQQELLYVVPFVAK+LGTSGLNQPTFQQSK+LPDPFTPNLK+NLILSAFPR+SLLEVVVLSR+SPVTFLSDLR+YLFLNAIANQLR
654a	sp|Q9UNQ0-2|ABCG2_HUMAN sp|Q9UNQ0|ABCG2_HUMAN	1.0000	Isoform of Q9UNQ0, Isoform 2 of ATP-binding cassette sub-family G member 2 OS=Homo sapiens GN=ABCG2;ATP-binding cassette sub-family G member 2 OS=Homo sapiens GN=ABCG2 PE=1 SV=3	11.1	10	0.11	ENLQFSAALR+LAEIYVNSSFYK+LFDSLTLLASGR+SSLLDVLAAR+TIIFSIHQPR+VIQELGLDK+VIQELGLDKVADSK
593a	sp|Q9BY77|PDIP3_HUMAN tr|F6VRR5|F6VRR5_HUMAN	1.0000	Polymerase delta-interacting protein 3 OS=Homo sapiens GN=POLDIP3 PE=1 SV=2;Isoform of Q9BY77, Polymerase delta-interacting protein 3 OS=Homo sapiens GN=POLDIP3 PE=1 SV=1	24.5	10	0.10	LVHPGVAEVVFVK+QNLYDLDEDDDGIASVPTK+RVNSASSSNPPAEVDPDTILK+SSGASVTTQPTEFK+SSPAAFINPPIGTVTPALK+VVQNDAYTAPALPSSIR
494a	sp|Q6P2Q9|PRP8_HUMAN	1.0000	Pre-mRNA-processing-splicing factor 8 OS=Homo sapiens GN=PRPF8 PE=1 SV=2	3.9	10	0.10	ALDIPLVK+AVFWDIK+DINLQDEDWNEFNDINK+ETGYTYILPK+HGDEIITSTTSNYETQTFSSK+LLILALER+LVVDSHVQYR+RALDIPLVK+VWAEYALK
472a	sp|Q15366-2|PCBP2_HUMAN sp|Q15366-3|PCBP2_HUMAN sp|Q15366-4|PCBP2_HUMAN sp|Q15366-5|PCBP2_HUMAN sp|Q15366-6|PCBP2_HUMAN sp|Q15366-7|PCBP2_HUMAN sp|Q15366-8|PCBP2_HUMAN sp|Q15366|PCBP2_HUMAN tr|F8VZX2|F8VZX2_HUMAN tr|H3BRU6|H3BRU6_HUMAN	1.0000	Isoform of Q15366, Isoform 2 of Poly(rC)-binding protein 2 OS=Homo sapiens GN=PCBP2;Isoform of Q15366, Isoform 3 of Poly(rC)-binding protein 2 OS=Homo sapiens GN=PCBP2;Isoform of Q15366, Isoform 4 of Poly(rC)-binding protein 2 OS=Homo sapiens GN=PCBP2;Isoform of Q15366, Isoform 5 of Poly(rC)-binding protein 2 OS=Homo sapiens GN=PCBP2;Isoform of Q15366, Isoform 6 of Poly(rC)-binding protein 2 OS=H…	15.7	10	0.08	ESTGAQVQVAGDMLPNSTER+EVGSIIGK+IANPVEGSTDR+IITLAGPTNAIFK
470a	sp|Q15233-2|NONO_HUMAN sp|Q15233|NONO_HUMAN	1.0000	Isoform of Q15233, Isoform 2 of Non-POU domain-containing octamer-binding protein OS=Homo sapiens GN=NONO;Non-POU domain-containing octamer-binding protein OS=Homo sapiens GN=NONO PE=1 SV=4	22.0	10	0.11	AAPGAEFAPNKR+ALIEMEKQQQDQVDR+FAQPGSFEYEYAMR+FGQAATMEGIGAIGGTPPAFNR+GIVEFSGKPAAR+VELDNMPLR
396a	sp|P61962|DCAF7_HUMAN	1.0000	DDB1- and CUL4-associated factor 7 OS=Homo sapiens GN=DCAF7 PE=1 SV=1	19.0	10	0.12	AGGGRDMFASVGADGSVR+DMFASVGADGSVR+GVYPDLLATSGDYLR+LALGSFVEEYNNK+LMWIPDTK+NTFDHPYPTTK
299a	sp|P21796|VDAC1_HUMAN	1.0000	Voltage-dependent anion-selective channel protein 1 OS=Homo sapiens GN=VDAC1 PE=1 SV=2	31.8	10	0.11	GYGFGLIK+KLETAVNLAWTAGNSNTR+LTFDSSFSPNTGKK+LTLSALIDGK+VNNSSLIGLGYTQTLKPGIK+VTQSNFAVGYK+WNTDNTLGTEITVEDQLAR
261c	sp|P14625|ENPL_HUMAN	1.0000	Endoplasmin OS=Homo sapiens GN=HSP90B1 PE=1 SV=1	9.8	10	0.09	EEASDYLELDTIK+ELISNASDALDK+ELISNASDALDKIR+GVVDSDDLPLNVSR+LIINSLYK+LISLTDENALSGNEELTVK+SILFVPTSAPR
23	sp|O75348|VATG1_HUMAN	1.0000	V-type proton ATPase subunit G 1 OS=Homo sapiens GN=ATP6V1G1 PE=1 SV=3	19.5	10	0.11	EEAQAEIEQYR+MTILQTYFR+QAKEEAQAEIEQYR
194a	sp|O00459|P85B_HUMAN	1.0000	Phosphatidylinositol 3-kinase regulatory subunit beta OS=Homo sapiens GN=PIK3R2 PE=1 SV=2	13.5	10	0.11	AALQALGVAEGGER+ALGATFGPLLLR+EYDQLYEEYTR+IQGEYTLTLR+SFLLALPAPLVTPEASAEAR+TAIEAFNETIK+YQQDQIVKEDSVEAVGAQLK
87	sp|P83731|RL24_HUMAN tr|C9JNW5|C9JNW5_HUMAN tr|C9JXB8|C9JXB8_HUMAN	1.0000	60S ribosomal protein L24 OS=Homo sapiens GN=RPL24 PE=1 SV=1;Isoform of P83731, 60S ribosomal protein L24 OS=Homo sapiens GN=RPL24 PE=1 SV=1;Isoform of P83731, 60S ribosomal protein L24 OS=Homo sapiens GN=RPL24 PE=1 SV=1	28.1	9	0.10	AITGASLADIMAK+QINWTVLYR+TDGKVFQFLNAK+VFQFLNAK
640a	sp|Q9UHB6-4|LIMA1_HUMAN sp|Q9UHB6|LIMA1_HUMAN	1.0000	Isoform of Q9UHB6, Isoform 4 of LIM domain and actin-binding protein 1 OS=Homo sapiens GN=LIMA1;LIM domain and actin-binding protein 1 OS=Homo sapiens GN=LIMA1 PE=1 SV=1	10.3	9	0.09	ETPHSPGVEDAPIAK+IAWPPPTELGSSGSALEEGIK+ISANENSLAVR+QSSSTNYTNELK+QWTSLSLR+VGVLAASMEAK
629a	sp|Q9NZI8|IF2B1_HUMAN	1.0000	Insulin-like growth factor 2 mRNA-binding protein 1 OS=Homo sapiens GN=IGF2BP1 PE=1 SV=2	15.3	9	0.11	DQTPDENDQVIVK+IAPPETPDSK+ILAHNNFVGR+ITISSLQDLTLYNPER+MVIITGPPEAQFK+QQQVDIPLR+TVNELQNLTAAEVVVPR
70	sp|P54886-2|P5CS_HUMAN sp|P54886|P5CS_HUMAN	1.0000	Isoform of P54886, Isoform Short of Delta-1-pyrroline-5-carboxylate synthase OS=Homo sapiens GN=ALDH18A1;Delta-1-pyrroline-5-carboxylate synthase OS=Homo sapiens GN=ALDH18A1 PE=1 SV=2	10.6	9	0.10	LASIVEQVSVLQNQGR+LIDIFYPGDQQSVTFGTK+LNSLAIGLR+MIDLIIPR+MLATLEPEQR+VGTFFSEVKPAGPTVEQQGEMAR
608a	sp|Q9H857-2|NT5D2_HUMAN sp|Q9H857|NT5D2_HUMAN	1.0000	Isoform of Q9H857, Isoform 2 of 5'-nucleotidase domain-containing protein 2 OS=Homo sapiens GN=NT5DC2;5'-nucleotidase domain-containing protein 2 OS=Homo sapiens GN=NT5DC2 PE=1 SV=1	16.9	9	0.10	ALFNAQFGSIFR+GDETFAVLSR+IDAFHYVQLGTAYR+QGNLFDFLR+QLFLITNSPFSFVDK+TGAIIPELER+VDFTFYPR+YDYNPSFAIR
567a	sp|Q96TA2-2|YMEL1_HUMAN sp|Q96TA2-3|YMEL1_HUMAN sp|Q96TA2|YMEL1_HUMAN tr|Q96I63|Q96I63_HUMAN	1.0000	Isoform of Q96TA2, Isoform 2 of ATP-dependent zinc metalloprotease YME1L1 OS=Homo sapiens GN=YME1L1;Isoform of Q96TA2, Isoform 3 of ATP-dependent zinc metalloprotease YME1L1 OS=Homo sapiens GN=YME1L1;ATP-dependent zinc metalloprotease YME1L1 OS=Homo sapiens GN=YME1L1 PE=1 SV=2;Isoform of Q96TA2, ATP-dependent zinc metalloprotease YME1L1 OS=Homo sapiens GN=YME1L1 PE=1 SV=1	13.2	9	0.09	AVAGEADVPFYYASGSEFDEMFVGVGASR+GILLVGPPGTGK+GTVGFSGAELENLVNQAALK+LSPETQSAIEQEIR+TTTGLDSAVDPVQMK
564a	sp|Q96QT4|TRPM7_HUMAN tr|H0YLN8|H0YLN8_HUMAN	1.0000	Transient receptor potential cation channel subfamily M member 7 OS=Homo sapiens GN=TRPM7 PE=1 SV=1;Isoform of Q96QT4, Transient receptor potential cation channel subfamily M member 7 OS=Homo sapiens GN=TRPM7 PE=1 SV=1	7.0	9	0.09	AAVTTGAWILTGGVNTGVAK+ATEGDNTEFGAFVGHR+EFNFPEAGSSSGALFPSAVSPPELR+ILDSNEGKNEMEIQMK+LGSSSTSIPHLSSPPTK+QTEEGGNLPDAAEPDIISTIKK+TKDEIVDIDDPETK
561a	sp|Q96NT0|CC115_HUMAN	1.0000	Coiled-coil domain-containing protein 115 OS=Homo sapiens GN=CCDC115 PE=1 SV=1	25.6	9	0.10	AGVHAPEEVGPR+DGLQLAADIASLQNR+LKQLEPGAA+VEEGWLSLAK
549a	sp|Q96D53|ADCK4_HUMAN	1.0000	AarF domain-containing protein kinase 4 OS=Homo sapiens GN=ADCK4 PE=1 SV=2	21.0	9	0.10	EFGTEFTDHYIEVVK+FLTGFETK+IQDLIPVLLR+LQSEGGSGLDSSPFLSEANAER+QLLANDPFFR+QPDAATAGSLPTK+VASLEEVPFAAASIGQVHQGLLR+VLEEELGRDWQAK
523a	sp|Q8NB49-2|AT11C_HUMAN sp|Q8NB49-3|AT11C_HUMAN sp|Q8NB49-4|AT11C_HUMAN sp|Q8NB49|AT11C_HUMAN tr|A0A067XG54|A0A067XG54_HUMAN	1.0000	Isoform of Q8NB49, Isoform 2 of Phospholipid-transporting ATPase IG OS=Homo sapiens GN=ATP11C;Isoform of Q8NB49, Isoform 3 of Phospholipid-transporting ATPase IG OS=Homo sapiens GN=ATP11C;Isoform of Q8NB49, Isoform 4 of Phospholipid-transporting ATPase IG OS=Homo sapiens GN=ATP11C;Phospholipid-transporting ATPase IG OS=Homo sapiens GN=ATP11C PE=1 SV=3;Isoform of Q8NB49, Phospholipid-transporting …	8.6	9	0.10	INIYSNSLEAVAR+IYGVAVYTGMETK+LFQTNTELLELTTK+SLGPENLLLK+TNDAVDGATESAELTYISSSPDEIALVK+VWVLTGDK+YGFTFLGNR
472b	sp|Q15365|PCBP1_HUMAN	1.0000	Poly(rC)-binding protein 1 OS=Homo sapiens GN=PCBP1 PE=1 SV=2	14.0	9	0.07	ESTGAQVQVAGDMLPNSTER+EVGSIIGK+IITLTGPTNAIFK+QGANINEIR
452a	sp|Q13435|SF3B2_HUMAN tr|A0A087WZZ5|A0A087WZZ5_HUMAN	1.0000	Splicing factor 3B subunit 2 OS=Homo sapiens GN=SF3B2 PE=1 SV=2;Isoform of Q13435, Splicing factor 3B subunit 2 OS=Homo sapiens GN=SF3B2 PE=1 SV=1	7.5	9	0.10	AAVLLEQER+FTVAELK+LAQQQAALLMQQEER+SSLGQSASETEEDTVSVSKK+VGEPVALSEEER+VGEPVALSEEERLK
446a	sp|Q13188-2|STK3_HUMAN sp|Q13188|STK3_HUMAN	1.0000	Isoform of Q13188, Isoform 2 of Serine/threonine-protein kinase 3 OS=Homo sapiens GN=STK3;Serine/threonine-protein kinase 3 OS=Homo sapiens GN=STK3 PE=1 SV=2	15.3	9	0.09	AGNILLNTEGHAK+ATATQLLQHPFIK+DLITEAMEIK+LADFGVAGQLTDTMAK+TLIEDEIATILK+VPQDGDFDFLK
441a	sp|Q12905|ILF2_HUMAN tr|B4DY09|B4DY09_HUMAN	1.0000	Interleukin enhancer-binding factor 2 OS=Homo sapiens GN=ILF2 PE=1 SV=2;Isoform of Q12905, Interleukin enhancer-binding factor 2 OS=Homo sapiens GN=ILF2 PE=1 SV=1	18.5	9	0.10	ILITTVPPNLR+ILPTLEAVAALGNK+NQDLAPNSAEQASILSLVTK+QPLALNVAYR+VLQSALAAIR
399a	sp|P62158|CALM_HUMAN tr|E7EMB3|E7EMB3_HUMAN tr|E7ETZ0|E7ETZ0_HUMAN tr|H0Y7A7|H0Y7A7_HUMAN	1.0000	Calmodulin OS=Homo sapiens GN=CALM1 PE=1 SV=2;Isoform of P62158, Calmodulin OS=Homo sapiens GN=CALM2 PE=1 SV=1;Isoform of P62158, Calmodulin OS=Homo sapiens GN=CALM1 PE=1 SV=1;Isoform of P62158, Calmodulin (Fragment) OS=Homo sapiens GN=CALM2 PE=1 SV=1	36.9	9	0.08	EADIDGDGQVNYEEFVQMMTAK+EAFSLFDKDGDGTITTK+VFDKDGNGYISAAELR
383a	sp|P54709|AT1B3_HUMAN	1.0000	Sodium/potassium-transporting ATPase subunit beta-3 OS=Homo sapiens GN=ATP1B3 PE=1 SV=1	16.8	9	0.08	IIGLKPEGVPR+LFIYNPTTGEFLGR+SDPTSYAGYIEDLKK+YFPYYGK
342a	sp|P40939|ECHA_HUMAN	1.0000	Trifunctional enzyme subunit alpha, mitochondrial OS=Homo sapiens GN=HADHA PE=1 SV=2	11.8	9	0.10	DSIFSNLTGQLDYQGFEK+FGGGNPELLTQMVSK+GFYIYQEGVK+LTAYAMTIPFVR+TLQEVTQLSQEAQR+TVLGTPEVLLGALPGAGGTQR
327a	sp|P35606-2|COPB2_HUMAN sp|P35606|COPB2_HUMAN	1.0000	Isoform of P35606, Isoform 2 of Coatomer subunit beta' OS=Homo sapiens GN=COPB2;Coatomer subunit beta' OS=Homo sapiens GN=COPB2 PE=1 SV=2	9.2	9	0.10	AAESLADPTEYENLFPGLK+DNNQFASASLDR+EAFVVEEWVK+GSNNVALGYDEGSIIVK+IAYQLAVEAESEQK+TYLPSQVSR
322a	sp|P35221-2|CTNA1_HUMAN sp|P35221|CTNA1_HUMAN	1.0000	Isoform of P35221, Isoform 2 of Catenin alpha-1 OS=Homo sapiens GN=CTNNA1;Catenin alpha-1 OS=Homo sapiens GN=CTNNA1 PE=1 SV=1	12.7	9	0.09	AIMAQLPQEQK+IAEQVASFQEEK+LLEPLVTQVTTLVNTNSK+NAGNEQDLGIQYK+NLMNAVVQTVK+QIIVDPLSFSEER+TSVQTEDDQLIAGQSAR+VIHVVTSEMDNYEPGVYTEK
297a	sp|P21333-2|FLNA_HUMAN sp|P21333|FLNA_HUMAN tr|A0A087WWY3|A0A087WWY3_HUMAN tr|Q5HY54|Q5HY54_HUMAN tr|Q60FE5|Q60FE5_HUMAN	1.0000	Isoform of P21333, Isoform 2 of Filamin-A OS=Homo sapiens GN=FLNA;Filamin-A OS=Homo sapiens GN=FLNA PE=1 SV=4;Isoform of P21333, Filamin-A OS=Homo sapiens GN=FLNA PE=1 SV=1;Isoform of P21333, Filamin-A OS=Homo sapiens GN=FLNA PE=1 SV=1;Isoform of P21333, Filamin A OS=Homo sapiens GN=FLNA PE=1 SV=1	5.9	9	0.09	EGPYSISVLYGDEEVPR+GAGTGGLGLAVEGPSEAK+GLVEPVDVVDNADGTQTVNYVPSR+SPFSVAVSPSLDLSK+VANPSGNLTETYVQDR+VAQPTITDNKDGTVTVR+VTAQGPGLEPSGNIANK+YGGDEIPFSPYR
267a	sp|P0C0S8|H2A1_HUMAN sp|P20671|H2A1D_HUMAN sp|Q16777|H2A2C_HUMAN sp|Q6FI13|H2A2A_HUMAN sp|Q96KK5|H2A1H_HUMAN sp|Q99878|H2A1J_HUMAN sp|Q9BTM1|H2AJ_HUMAN tr|A0A0U1RR32|A0A0U1RR32_HUMAN tr|A0A0U1RRH7|A0A0U1RRH7_HUMAN	1.0000	Histone H2A type 1 OS=Homo sapiens GN=HIST1H2AG PE=1 SV=2;Histone H2A type 1-D OS=Homo sapiens GN=HIST1H2AD PE=1 SV=2;Histone H2A type 2-C OS=Homo sapiens GN=HIST2H2AC PE=1 SV=4;Histone H2A type 2-A OS=Homo sapiens GN=HIST2H2AA3 PE=1 SV=3;Histone H2A type 1-H OS=Homo sapiens GN=HIST1H2AH PE=1 SV=3;Histone H2A type 1-J OS=Homo sapiens GN=HIST1H2AJ PE=1 SV=3;Histone H2A.J OS=Homo sapiens GN=H2AFJ P…	35.9	9	0.07	AGLQFPVGR+HLQLAIR+NDEELNKLLGK+VTIAQGGVLPNIQAVLLPK
253h	sp|P12035|K2C3_HUMAN	1.0000	Keratin, type II cytoskeletal 3 OS=Homo sapiens GN=KRT3 PE=1 SV=3	13.9	9	0.07	FASFIDK+FASFIDKVR+GGGGGIGGGFGGGSSGFSGGSGFGSISGAR+SISISVAAGGSR+SYLDNILGER+TAAENEFVTLKK+YGVSGGGFSSASNR
247a	sp|P04844-2|RPN2_HUMAN sp|P04844|RPN2_HUMAN	1.0000	Isoform of P04844, Isoform 2 of Dolichyl-diphosphooligosaccharide--protein glycosyltransferase subunit 2 OS=Homo sapiens GN=RPN2;Dolichyl-diphosphooligosaccharide--protein glycosyltransferase subunit 2 OS=Homo sapiens GN=RPN2 PE=1 SV=3	11.7	9	0.10	ISTEVGITNVDLSTVDKDQSIAPK+SIVEEIEDLVAR+TGQEVVFVAEPDNK+TGQEVVFVAEPDNKNVYK+TSFTPVGDVFELNFMNVK
229a	sp|O75787-2|RENR_HUMAN sp|O75787|RENR_HUMAN	1.0000	Isoform of O75787, Isoform 2 of Renin receptor OS=Homo sapiens GN=ATP6AP2;Renin receptor OS=Homo sapiens GN=ATP6AP2 PE=1 SV=2	30.8	9	0.08	ANSVFEDLSVTLR+FADDMYSLYGGNAVVELVTVK+IPDVAALSMGFSVK+LFQENSVLSSLPLNSLSR+NPASPYNLAYK+SFDTSLIR+YGEDSEQFRDASK
217a	sp|O43852-3|CALU_HUMAN sp|O43852|CALU_HUMAN	1.0000	Isoform of O43852, Isoform 3 of Calumenin OS=Homo sapiens GN=CALU;Calumenin OS=Homo sapiens GN=CALU PE=1 SV=2	14.0	9	0.08	DIVVQETMEDIDK+EQFVEFR+TEREQFVEFR+TFDQLTPEESKER+WIYEDVER
196b	sp|P17844-2|DDX5_HUMAN sp|P17844|DDX5_HUMAN tr|J3KTA4|J3KTA4_HUMAN	1.0000	Isoform of P17844, Isoform 2 of Probable ATP-dependent RNA helicase DDX5 OS=Homo sapiens GN=DDX5;Probable ATP-dependent RNA helicase DDX5 OS=Homo sapiens GN=DDX5 PE=1 SV=1;Isoform of P17844, Probable ATP-dependent RNA helicase DDX5 OS=Homo sapiens GN=DDX5 PE=1 SV=1	15.1	9	0.08	APILIATDVASR+DWVLNEFK+FVINYDYPNSSEDYIHR+LMEEIMSEKENK+MLDMGFEPQIR+QVSDLISVLR+TTYLVLDEADR+YLVLDEADR
196a	sp|O00571-2|DDX3X_HUMAN sp|O00571|DDX3X_HUMAN tr|A0A0D9SF53|A0A0D9SF53_HUMAN tr|A0A0D9SFB3|A0A0D9SFB3_HUMAN tr|A0A0D9SG12|A0A0D9SG12_HUMAN	1.0000	Isoform of O00571, Isoform 2 of ATP-dependent RNA helicase DDX3X OS=Homo sapiens GN=DDX3X;ATP-dependent RNA helicase DDX3X OS=Homo sapiens GN=DDX3X PE=1 SV=3;Isoform of O00571, ATP-dependent RNA helicase DDX3X OS=Homo sapiens GN=DDX3X PE=1 SV=1;Isoform of O00571, ATP-dependent RNA helicase DDX3X OS=Homo sapiens GN=DDX3X PE=1 SV=1;Isoform of O00571, ATP-dependent RNA helicase DDX3X OS=Homo sapiens…	16.4	9	0.09	ELAVQIYEEAR+HAIPIIK+IDISNVK+LEQELFSGGNTGINFEK+MLDMGFEPQIR+QYPISLVLAPTR+SFLLDLLNATGK+SPILVATAVAAR+VGNLGLATSFFNER+YLVLDEADR
191a	sp|O00165-2|HAX1_HUMAN sp|O00165-5|HAX1_HUMAN sp|O00165|HAX1_HUMAN	1.0000	Isoform of O00165, Isoform 2 of HCLS1-associated protein X-1 OS=Homo sapiens GN=HAX1;Isoform of O00165, Isoform 5 of HCLS1-associated protein X-1 OS=Homo sapiens GN=HAX1;HCLS1-associated protein X-1 OS=Homo sapiens GN=HAX1 PE=1 SV=2	24.2	9	0.08	GFFGFPGPR+IFGGVLESDAR+ITKPDGIVEER+TREDNDLDSQVSQEGLGPVLQPQPK
123	sp|Q8IWU2|LMTK2_HUMAN	1.0000	Serine/threonine-protein kinase LMTK2 OS=Homo sapiens GN=LMTK2 PE=1 SV=2	5.9	9	0.10	DSSNNAAFPILDHFAR+GTEVTPETFTAGSQGSYR+LTESDSVLADDILASR+NLEAVETLNQLNSK+VGDYGIGFSR+VLLGEIYTGTSVAR
113	sp|Q6P5Z2|PKN3_HUMAN	1.0000	Serine/threonine-protein kinase N3 OS=Homo sapiens GN=PKN3 PE=1 SV=1	11.0	9	0.10	ALAEAQAQLQESSQK+EASDPATPSNFLPK+LHVEAAVAEGAK+LLAAAQQMLR+LYLPQEPTSEETPR+SPAAALASSPSEGWLR+TTNWQALLAR+VLLVQFK
253i	sp|P19013|K2C4_HUMAN	0.9999	Keratin, type II cytoskeletal 4 OS=Homo sapiens GN=KRT4 PE=1 SV=4	9.2	9	0.04	AQYEEIAQR+FASFIDK+IISTTTLNK+LALDIEIATYR+LALDIEIATYRK+NLDLDSIIAEVR
94	sp|Q08380|LG3BP_HUMAN	1.0000	Galectin-3-binding protein OS=Homo sapiens GN=LGALS3BP PE=1 SV=1	14.4	8	0.09	ASHEEVEGLVEK+AVDTWSWGER+IYTSPTWSAFVTDSSWSAR+SDLAVPSELALLK+TLQALEFHTVPFQLLAR+YSSDYFQAPSDYR
639a	sp|Q9UH99-2|SUN2_HUMAN sp|Q9UH99-3|SUN2_HUMAN sp|Q9UH99|SUN2_HUMAN	1.0000	Isoform of Q9UH99, Isoform 2 of SUN domain-containing protein 2 OS=Homo sapiens GN=SUN2;Isoform of Q9UH99, Isoform 3 of SUN domain-containing protein 2 OS=Homo sapiens GN=SUN2;SUN domain-containing protein 2 OS=Homo sapiens GN=SUN2 PE=1 SV=3	10.8	8	0.08	DFAIFGFDEDLQQEGTLLGK+EAAASLSLTLQK+IGLADYALESGGASVISTR+IQEELSALR+SSLEELHGDANWGEDLR
631a	sp|Q9P035|HACD3_HUMAN	1.0000	Very-long-chain (3R)-3-hydroxyacyl-CoA dehydratase 3 OS=Homo sapiens GN=HACD3 PE=1 SV=2	17.4	8	0.09	FSFTLPYPVK+LESEGSPETLTNLR+LESEGSPETLTNLRK+LRLESEGSPETLTNLR+QVNITVQK+VELSDVQNPAISITENVLHFK+VSQWWER
614a	sp|Q9NR30-2|DDX21_HUMAN sp|Q9NR30|DDX21_HUMAN	1.0000	Isoform of Q9NR30, Isoform 2 of Nucleolar RNA helicase 2 OS=Homo sapiens GN=DDX21;Nucleolar RNA helicase 2 OS=Homo sapiens GN=DDX21 PE=1 SV=5	12.3	8	0.09	EGAFSNFPISEETIK+GVTFLFPIQAK+IGVPSATEIIK+KKEEPSQNDISPK+NEEPSEEEIDAPKPK+NGIDILVGTPGR+TFSFAIPLIEK
589a	sp|Q9BW92|SYTM_HUMAN	1.0000	Threonine--tRNA ligase, mitochondrial OS=Homo sapiens GN=TARS2 PE=1 SV=1	13.4	8	0.09	AAGLVSDLDADSGLTLSR+AEASGGLGGLTR+FLTFDSPEGK+LGEWDLPEAVQR+LGLFEELWAAQVK+LVELQNTR+VSGISFPTTELLR+VYNALVAFIR
552a	sp|Q96GD4-5|AURKB_HUMAN sp|Q96GD4|AURKB_HUMAN tr|J3KTD6|J3KTD6_HUMAN	1.0000	Isoform of Q96GD4, Isoform 5 of Aurora kinase B OS=Homo sapiens GN=AURKB;Aurora kinase B OS=Homo sapiens GN=AURKB PE=1 SV=3;Isoform of Q96GD4, Aurora kinase B (Fragment) OS=Homo sapiens GN=AURKB PE=1 SV=1	37.3	8	0.07	DIKPENLLLGLK+ENSYPWPYGR+FGNVYLAR+IYLILEYAPR+QTAPSGLSTLPQR+TATIMEELADALMYCHGK+VMENSSGTPDILTR
540a	sp|Q92947-2|GCDH_HUMAN sp|Q92947|GCDH_HUMAN	1.0000	Isoform of Q92947, Isoform Short of Glutaryl-CoA dehydrogenase, mitochondrial OS=Homo sapiens GN=GCDH;Glutaryl-CoA dehydrogenase, mitochondrial OS=Homo sapiens GN=GCDH PE=1 SV=1	12.1	8	0.09	AAPEMVSLLK+DMLGGNGISDEYHVIR+EIISEMGELGVLGPTIK+MQFGVPLAR
523b	sp|Q9Y2G3|AT11B_HUMAN	1.0000	Probable phospholipid-transporting ATPase IF OS=Homo sapiens GN=ATP11B PE=1 SV=2	7.1	8	0.08	AQVNTSDLNEELGQVEYVFTDK+DLILLGATAVEDR+HNSDNEVNGAPVYVVR+LAAVFQFIEK+QQLGFDPPHQSDTR+VWVLTGDK
504a	sp|Q6YHK3-2|CD109_HUMAN sp|Q6YHK3|CD109_HUMAN	1.0000	Isoform of Q6YHK3, Isoform 2 of CD109 antigen OS=Homo sapiens GN=CD109;CD109 antigen OS=Homo sapiens GN=CD109 PE=1 SV=2	6.5	8	0.09	ALSEFAALMNTER+IEFPILEDSSELQLK+NSLGGFASTQDTTVALK+SYSQSILLDLTDNR+TNIQVTVTGPSSPSPVK+VGSPFELVVSGNK
475a	sp|Q15645|PCH2_HUMAN	1.0000	Pachytene checkpoint protein 2 homolog OS=Homo sapiens GN=TRIP13 PE=1 SV=2	19.9	8	0.09	ELEMIGFIENNVSK+HSNVVILTTSNITEK+IDVAFVDR+LSLLLNDISR+NVQSVSIIDTELK+QYIGPPSAAAIFK+VVNAVLTQIDQIK
433a	sp|Q02978|M2OM_HUMAN tr|I3L1P8|I3L1P8_HUMAN	1.0000	Mitochondrial 2-oxoglutarate/malate carrier protein OS=Homo sapiens GN=SLC25A11 PE=1 SV=3;Isoform of Q02978, Mitochondrial 2-oxoglutarate/malate carrier protein (Fragment) OS=Homo sapiens GN=SLC25A11 PE=1 SV=1	28.7	8	0.09	AVVVNAAQLASYSQSK+EEGVLTLWR+LGIYTVLFER+LTGADGTPPGFLLK+NGLDVLFK+NVFNALIR+TSFHALTSILK+YEGFFSLWK
420a	sp|P67809|YBOX1_HUMAN tr|A0A087X1S2|A0A087X1S2_HUMAN	1.0000	Nuclease-sensitive element-binding protein 1 OS=Homo sapiens GN=YBX1 PE=1 SV=3;Isoform of P67809, Nuclease-sensitive element-binding protein 1 OS=Homo sapiens GN=YBX1 PE=1 SV=2	24.7	8	0.07	AADPPAENSSAPEAEQGGAE+GAEAANVTGPGGVPVQGSK+NDTKEDVFVHQTAIK+NGYGFINR+SVGDGETVEFDVVEGEK+SVGDGETVEFDVVEGEKGAEAANVTGPGGVPVQGSK
418a	sp|P63173|RL38_HUMAN	1.0000	60S ribosomal protein L38 OS=Homo sapiens GN=RPL38 PE=1 SV=2	52.9	8	0.09	IEEIKDFLLTAR+KIEEIKDFLLTAR+LKQSLPPGLAVK+QSLPPGLAVK+YLYTLVITDKEK
409a	sp|P62424|RL7A_HUMAN tr|Q5T8U3|Q5T8U3_HUMAN	1.0000	60S ribosomal protein L7a OS=Homo sapiens GN=RPL7A PE=1 SV=2;Isoform of P62424, 60S ribosomal protein L7a (Fragment) OS=Homo sapiens GN=RPL7A PE=1 SV=1	30.4	8	0.09	AGVNTVTTLVENK+AGVNTVTTLVENKK+KVVNPLFEK+LKVPPAINQFTQALDR+NFGIGQDIQPK+QTATQLLK+VVNPLFEK
403a	sp|P62263|RS14_HUMAN	1.0000	40S ribosomal protein S14 OS=Homo sapiens GN=RPS14 PE=1 SV=3	32.5	8	0.08	ADRDESSPYAAMLAAQDVAQR+IEDVTPIPSDSTR+IEDVTPIPSDSTRR+IGRIEDVTPIPSDSTR+TPGPGAQSALR
375a	sp|P52292|IMA1_HUMAN	1.0000	Importin subunit alpha-1 OS=Homo sapiens GN=KPNA2 PE=1 SV=1	14.0	8	0.09	GINSSNVENQLQATQAAR+LLGASELPIVTPALR+NNQGTVNWSVDDIVK+NVSSFPDDATSPLQENR+TGVVPQLVK
38	sp|P11166|GTR1_HUMAN	1.0000	Solute carrier family 2, facilitated glucose transporter member 1 OS=Homo sapiens GN=SLC2A1 PE=1 SV=2	10.2	8	0.09	GTADVTHDLQEMKEESR+TFDEIASGFR+TPEELFHPLGADSQV+VTILELFR
302a	sp|P22695|QCR2_HUMAN	1.0000	Cytochrome b-c1 complex subunit 2, mitochondrial OS=Homo sapiens GN=UQCRC2 PE=1 SV=3	17.0	8	0.09	ATAAPAGAPPQPQDLEFTK+MALIGLGVSHPVLK+SMAASGNLGHTPFVDEL+TIAQGNLSNTDVQAAK+WEVADLQPQLK
287a	sp|P17096-3|HMGA1_HUMAN sp|P17096|HMGA1_HUMAN	1.0000	Isoform of P17096, Isoform HMG-R of High mobility group protein HMG-I/HMG-Y OS=Homo sapiens GN=HMGA1;High mobility group protein HMG-I/HMG-Y OS=Homo sapiens GN=HMGA1 PE=1 SV=3	23.4	8	0.09	EPSEVPTPK+KQPPVSPGTALVGSQK+KQPPVSPGTALVGSQKEPSEVPTPK
277b	sp|Q13310-2|PABP4_HUMAN sp|Q13310-3|PABP4_HUMAN sp|Q13310|PABP4_HUMAN tr|B1ANR0|B1ANR0_HUMAN	1.0000	Isoform of Q13310, Isoform 2 of Polyadenylate-binding protein 4 OS=Homo sapiens GN=PABPC4;Isoform of Q13310, Isoform 3 of Polyadenylate-binding protein 4 OS=Homo sapiens GN=PABPC4;Polyadenylate-binding protein 4 OS=Homo sapiens GN=PABPC4 PE=1 SV=1;Isoform of Q13310, Polyadenylate-binding protein OS=Homo sapiens GN=PABPC4 PE=1 SV=1	13.8	8	0.07	AKEFTNVYIK+ALDTMNFDVIK+FSPAGPVLSIR+IVGSKPLYVALAQR+NLDDTIDDEKLRK+SLGYAYVNFQQPADAER+YQGVNLYIK
264a	sp|P09543-2|CN37_HUMAN sp|P09543|CN37_HUMAN	1.0000	Isoform of P09543, Isoform CNPI of 2',3'-cyclic-nucleotide 3'-phosphodiesterase OS=Homo sapiens GN=CNP;2',3'-cyclic-nucleotide 3'-phosphodiesterase OS=Homo sapiens GN=CNP PE=1 SV=2	16.5	8	0.09	AGQVFLEELGNHK+AIFTGYYGK+APGAEEYAQQDVLK+APGAEEYAQQDVLKK+ILVLDDTNHER+MDLVTYFGK+QFVPGDEPR
256a	sp|P06733|ENOA_HUMAN	1.0000	Alpha-enolase OS=Homo sapiens GN=ENO1 PE=1 SV=2	18.0	8	0.08	AAVPSGASTGIYEALELR+DATNVGDEGGFAPNILENK+DATNVGDEGGFAPNILENKEGLELLK+GNPTVEVDLFTSK+TIAPALVSK+YISPDQLADLYK
246a	sp|P04843|RPN1_HUMAN	1.0000	Dolichyl-diphosphooligosaccharide--protein glycosyltransferase subunit 1 OS=Homo sapiens GN=RPN1 PE=1 SV=1	12.7	8	0.09	ALTSEIALLQSR+ATSFLLALEPELEAR+FPLFGGWK+IDHILDAL+LDAQVKELVLK+NIEIDSPYEISR+SEDLLDYGPFR
243a	sp|P02786|TFR1_HUMAN	1.0000	Transferrin receptor protein 1 OS=Homo sapiens GN=TFRC PE=1 SV=2	10.8	8	0.08	ILNIFGVIK+LAVDEEENADNNTK+LVYLVENPGGYVAYSK+SAFSNLFGGEPLSYTR+SSGLPNIPVQTISR+VSASPLLYTLIEK
222a	sp|O60814|H2B1K_HUMAN sp|P57053|H2BFS_HUMAN sp|P58876|H2B1D_HUMAN sp|P62807|H2B1C_HUMAN sp|Q5QNW6-2|H2B2F_HUMAN sp|Q5QNW6|H2B2F_HUMAN sp|Q93079|H2B1H_HUMAN sp|Q99877|H2B1N_HUMAN sp|Q99879|H2B1M_HUMAN sp|Q99880|H2B1L_HUMAN tr|B2R4S9|B2R4S9_HUMAN tr|U3KQK0|U3KQK0_HUMAN	1.0000	Histone H2B type 1-K OS=Homo sapiens GN=HIST1H2BK PE=1 SV=3;Histone H2B type F-S OS=Homo sapiens GN=H2BFS PE=1 SV=2;Histone H2B type 1-D OS=Homo sapiens GN=HIST1H2BD PE=1 SV=2;Histone H2B type 1-C/E/F/G/I OS=Homo sapiens GN=HIST1H2BC PE=1 SV=4;Isoform of Q5QNW6, Isoform 2 of Histone H2B type 2-F OS=Homo sapiens GN=HIST2H2BF;Histone H2B type 2-F OS=Homo sapiens GN=HIST2H2BF PE=1 SV=3;Histone H2B t…	26.2	8	0.06	AMGIMNSFVNDIFER+ESYSVYVYK+LLLPGELAK
221a	sp|O60762|DPM1_HUMAN tr|H0Y368|H0Y368_HUMAN tr|Q5QPK2|Q5QPK2_HUMAN	1.0000	Dolichol-phosphate mannosyltransferase subunit 1 OS=Homo sapiens GN=DPM1 PE=1 SV=1;Isoform of O60762, Dolichol-phosphate mannosyltransferase subunit 1 (Fragment) OS=Homo sapiens GN=DPM1 PE=1 SV=1;Isoform of O60762, Dolichol-phosphate mannosyltransferase subunit 1 OS=Homo sapiens GN=DPM1 PE=1 SV=1	26.9	8	0.09	EGNFDIVSGTR+FIPEFIR+LGGNEIVSFLK+LGLGTAYIHGMK+QKEGNFDIVSGTR+QLNYTIGEVPISFVDR+YSVLLPTYNER
22	sp|O75306-2|NDUS2_HUMAN sp|O75306|NDUS2_HUMAN	1.0000	Isoform of O75306, Isoform 2 of NADH dehydrogenase [ubiquinone] iron-sulfur protein 2, mitochondrial OS=Homo sapiens GN=NDUFS2;NADH dehydrogenase [ubiquinone] iron-sulfur protein 2, mitochondrial OS=Homo sapiens GN=NDUFS2 PE=1 SV=2	13.3	8	0.08	LDELEELLTNNR+LVMELSGEMVR+TQPYDVYDQVEFDVPVGSR+TYLQALPYFDR+VLFGEITR
196c	sp|Q92841-1|DDX17_HUMAN sp|Q92841-2|DDX17_HUMAN sp|Q92841-3|DDX17_HUMAN sp|Q92841|DDX17_HUMAN tr|H3BLZ8|H3BLZ8_HUMAN	1.0000	Isoform of Q92841, Isoform 2 of Probable ATP-dependent RNA helicase DDX17 OS=Homo sapiens GN=DDX17;Isoform of Q92841, Isoform 3 of Probable ATP-dependent RNA helicase DDX17 OS=Homo sapiens GN=DDX17;Isoform of Q92841, Isoform 4 of Probable ATP-dependent RNA helicase DDX17 OS=Homo sapiens GN=DDX17;Probable ATP-dependent RNA helicase DDX17 OS=Homo sapiens GN=DDX17 PE=1 SV=2;Isoform of Q92841, Probab…	12.5	8	0.07	APILIATDVASR+ELAQQVQQVADDYGK+GTAYTFFTPGNLK+LIDFLESGK+MLDMGFEPQIR+VLEEANQAINPK+YLVLDEADR
144	sp|Q96PK6|RBM14_HUMAN	1.0000	RNA-binding protein 14 OS=Homo sapiens GN=RBM14 PE=1 SV=2	12.6	8	0.08	AQPSVSLGAAYR+AQPSVSLGAPYR+ASYVAPLTAQPATYR+LSESQLSFR+TQPMTAQAASYR+TQSSASLAASYAAQQHPQAAASYR
132	sp|Q8WUM0|NU133_HUMAN	1.0000	Nuclear pore complex protein Nup133 OS=Homo sapiens GN=NUP133 PE=1 SV=2	7.8	8	0.08	DGIQLSEYLPEVK+DNWSSSDGKDDPIEVSK+GLPLGSAVSSPVLFSPVGR+KGLPLGSAVSSPVLFSPVGR+LAALASDFSEDMLQEK+SSFYSLTSSNISK+VAYPQADSNLR
131	sp|Q8TD43-2|TRPM4_HUMAN sp|Q8TD43-3|TRPM4_HUMAN sp|Q8TD43|TRPM4_HUMAN	1.0000	Isoform of Q8TD43, Isoform 2 of Transient receptor potential cation channel subfamily M member 4 OS=Homo sapiens GN=TRPM4;Isoform of Q8TD43, Isoform 3 of Transient receptor potential cation channel subfamily M member 4 OS=Homo sapiens GN=TRPM4;Transient receptor potential cation channel subfamily M member 4 OS=Homo sapiens GN=TRPM4 PE=1 SV=1	8.0	8	0.09	DSDFPSILR+GDLEVLQAQVER+LAQLYSAAPSNSLIR+SPQPSSPALEHFR+VDIAQSELFR+VLGWVAEALSR+VVAMGVAPWGVVR
800	sp|Q02928-2|CP4AB_HUMAN sp|Q02928|CP4AB_HUMAN tr|A0A0C4DFV7|A0A0C4DFV7_HUMAN tr|E7EVL8|E7EVL8_HUMAN tr|V9GY41|V9GY41_HUMAN tr|V9GYC6|V9GYC6_HUMAN tr|V9GYK4|V9GYK4_HUMAN tr|V9GYQ2|V9GYQ2_HUMAN tr|V9GZ77|V9GZ77_HUMAN	0.9917	Isoform of Q02928, Isoform 2 of Cytochrome P450 4A11 OS=Homo sapiens GN=CYP4A11;Cytochrome P450 4A11 OS=Homo sapiens GN=CYP4A11 PE=1 SV=1;Isoform of Q02928, Cytochrome P450 4A11 OS=Homo sapiens GN=CYP4A11 PE=1 SV=1;Isoform of Q02928, Cytochrome P450 4A11 OS=Homo sapiens GN=CYP4A11 PE=1 SV=2;Isoform of Q02928, Cytochrome P450 4A11 OS=Homo sapiens GN=CYP4A11 PE=1 SV=1;Isoform of Q02928, Cytochrome …	10.7	8	0.07	LLGDVSGILQAASLLILLLLLIK
267b	sp|P04908|H2A1B_HUMAN sp|Q7L7L0|H2A3_HUMAN sp|Q93077|H2A1C_HUMAN	0.9883	Histone H2A type 1-B/E OS=Homo sapiens GN=HIST1H2AB PE=1 SV=2;Histone H2A type 3 OS=Homo sapiens GN=HIST3H2A PE=1 SV=3;Histone H2A type 1-C OS=Homo sapiens GN=HIST1H2AC PE=1 SV=3	35.4	8	0.04	AGLQFPVGR+HLQLAIR+NDEELNKLLGR+VTIAQGGVLPNIQAVLLPK
222b	sp|P06899|H2B1J_HUMAN sp|P23527|H2B1O_HUMAN sp|P33778|H2B1B_HUMAN sp|Q16778|H2B2E_HUMAN sp|Q8N257|H2B3B_HUMAN	0.9310	Histone H2B type 1-J OS=Homo sapiens GN=HIST1H2BJ PE=1 SV=3;Histone H2B type 1-O OS=Homo sapiens GN=HIST1H2BO PE=1 SV=3;Histone H2B type 1-B OS=Homo sapiens GN=HIST1H2BB PE=1 SV=2;Histone H2B type 2-E OS=Homo sapiens GN=HIST2H2BE PE=1 SV=3;Histone H2B type 3-B OS=Homo sapiens GN=HIST3H2BB PE=1 SV=3	26.2	8	0.03	AMGIMNSFVNDIFER+ESYSIYVYK+LLLPGELAK
93	sp|Q07065|CKAP4_HUMAN	1.0000	Cytoskeleton-associated protein 4 OS=Homo sapiens GN=CKAP4 PE=1 SV=2	14.8	7	0.07	ASVSQVEADLK+LEGLGSSEADQDGLASTVR+SVGELPSTVESLQK+TAVDSLVAYSVK+VASLEESEGNKQDLK+VQEQVHTLLSQDQAQAAR
664a	sp|Q9Y4W6|AFG32_HUMAN	1.0000	AFG3-like protein 2 OS=Homo sapiens GN=AFG3L2 PE=1 SV=2	9.2	7	0.08	GAILTGPPGTGK+GLGYAQYLPK+GMGGLFSVGETTAK+QIFIGPPDIK+VALLLLEK+VGQISFDLPR+VSEEIFFGR
71	sp|P55011-3|S12A2_HUMAN sp|P55011|S12A2_HUMAN tr|G3XAL9|G3XAL9_HUMAN	1.0000	Isoform of P55011, Isoform 2 of Solute carrier family 12 member 2 OS=Homo sapiens GN=SLC12A2;Solute carrier family 12 member 2 OS=Homo sapiens GN=SLC12A2 PE=1 SV=1;Isoform of P55011, Solute carrier family 12 (Sodium/potassium/chloride transporters), member 2, isoform CRA_a OS=Homo sapiens GN=SLC12A2 PE=1 SV=1	6.4	7	0.08	AAAAAAAAAAAAAAAGAGAGAK+GPIVPLNVADQK+ITDNELELYK+LLEASTQFQK+VELPGTAVPSVPEDAAPASR
623a	sp|Q9NX63|MIC19_HUMAN tr|C9JRZ6|C9JRZ6_HUMAN tr|F8WAR4|F8WAR4_HUMAN	1.0000	MICOS complex subunit MIC19 OS=Homo sapiens GN=CHCHD3 PE=1 SV=1;Isoform of Q9NX63, MICOS complex subunit OS=Homo sapiens GN=CHCHD3 PE=1 SV=1;Isoform of Q9NX63, MICOS complex subunit OS=Homo sapiens GN=CHCHD3 PE=1 SV=1	22.9	7	0.08	LSENVIDR+RVTFEADENENITVVK+VAEELALEQAK+VAEELALEQAKK+VTFEADENENITVVK+YSGAYGASVSDEELK+YSGAYGASVSDEELKR
617a	sp|Q9NU22|MDN1_HUMAN	1.0000	Midasin OS=Homo sapiens GN=MDN1 PE=1 SV=2	1.5	7	0.08	ALVLANPEVSLWR+APAVQDLLTR+DVNALPETLSDALR+IISAISELLER+LFLESSDANPVR+LLEEAQLQDLEK+SQPFTLQDLEK
597a	sp|Q9C037-2|TRIM4_HUMAN sp|Q9C037|TRIM4_HUMAN	1.0000	Isoform of Q9C037, Isoform Beta of E3 ubiquitin-protein ligase TRIM4 OS=Homo sapiens GN=TRIM4;E3 ubiquitin-protein ligase TRIM4 OS=Homo sapiens GN=TRIM4 PE=1 SV=2	14.6	7	0.07	FQVAVNLAEDTAHPK+LNQTIASLK+LVFSQEGR+SEIQDVNYSLEAVK+SQAPTLELLQNPK+VMHLQDVEVK
585a	sp|Q9BU61|NDUF3_HUMAN	1.0000	NADH dehydrogenase [ubiquinone] 1 alpha subcomplex assembly factor 3 OS=Homo sapiens GN=NDUFAF3 PE=1 SV=1	37.5	7	0.08	EAAQAMYIDSYNSR+IEIVVVGTGDR+LQSQVLQAMR+LSPADDELYQR+VTGAALIPPPGGTSLTSLGQAAQ
572a	sp|Q99623-2|PHB2_HUMAN sp|Q99623|PHB2_HUMAN tr|F5GWA7|F5GWA7_HUMAN tr|F5GY37|F5GY37_HUMAN tr|J3KPX7|J3KPX7_HUMAN	1.0000	Isoform of Q99623, Isoform 2 of Prohibitin-2 OS=Homo sapiens GN=PHB2;Prohibitin-2 OS=Homo sapiens GN=PHB2 PE=1 SV=2;Isoform of Q99623, Prohibitin-2 (Fragment) OS=Homo sapiens GN=PHB2 PE=1 SV=1;Isoform of Q99623, Prohibitin-2 OS=Homo sapiens GN=PHB2 PE=1 SV=1;Isoform of Q99623, Prohibitin-2 OS=Homo sapiens GN=PHB2 PE=1 SV=2	19.9	7	0.07	DLQMVNISLR+FNASQLITQR+LGLDYEER+LLLGAGAVAYGVR+VLPSIVNEVLK
571a	sp|Q99615-2|DNJC7_HUMAN sp|Q99615|DNJC7_HUMAN	1.0000	Isoform of Q99615, Isoform 2 of DnaJ homolog subfamily C member 7 OS=Homo sapiens GN=DNAJC7;DnaJ homolog subfamily C member 7 OS=Homo sapiens GN=DNAJC7 PE=1 SV=2	12.3	7	0.06	AVQFFVQALR+EVGEAFTILSDPK+LAYELYTEALGIDPNNIK+YPEAQSVASDILR
570a	sp|Q99567|NUP88_HUMAN tr|J3KMX1|J3KMX1_HUMAN	1.0000	Nuclear pore complex protein Nup88 OS=Homo sapiens GN=NUP88 PE=1 SV=2;Isoform of Q99567, Nuclear pore complex protein Nup88 (Fragment) OS=Homo sapiens GN=NUP88 PE=1 SV=1	10.8	7	0.08	AYTASLGETAVAFDFGPLAAVPK+ELQLIPDQLR+FFTSSTSLTLK+FLGSDEEDKDSLQELSTEQK+VLAETPDSFEK
554a	sp|Q96HS1|PGAM5_HUMAN	1.0000	Serine/threonine-protein phosphatase PGAM5, mitochondrial OS=Homo sapiens GN=PGAM5 PE=1 SV=2	22.8	7	0.08	AIETTDIISR+ALQFPPEGWLR+EPLSLINVR+EQAELTGLR+NVESGEEELASK+TLGDTGFMPPDK+TLGDTGFMPPDKITR
548a	sp|Q96CW5|GCP3_HUMAN	1.0000	Gamma-tubulin complex component 3 OS=Homo sapiens GN=TUBGCP3 PE=1 SV=2	11.8	7	0.08	ATNAQFDSPEILR+AVFDQIIELQNAQDAIYR+EIEGQWGVTAAEEEEENKR+LAWTLTANQPSSQATTSK+SEADVAQQFQYAVR+VSSYATLFAQALPR+YLLLGQGDFIR
539a	sp|Q92945|FUBP2_HUMAN tr|A0A087WTP3|A0A087WTP3_HUMAN	1.0000	Far upstream element-binding protein 2 OS=Homo sapiens GN=KHSRP PE=1 SV=4;Isoform of Q92945, Far upstream element-binding protein 2 OS=Homo sapiens GN=KHSRP PE=1 SV=1	9.3	7	0.08	AINQQTGAFVEISR+IGGGIDVPVPR+IGQQPQQPGAPPQQDYTK+IINDLLQSLR+VQISPDSGGLPER
438a	sp|Q08211|DHX9_HUMAN	1.0000	ATP-dependent RNA helicase A OS=Homo sapiens GN=DHX9 PE=1 SV=4	5.6	7	0.08	DFVNYLVR+ELDALDANDELTPLGR+LGGIGQFLAK+QPAIISQLDPVNER+TPLHEIALSIK+YQILPLHSQIPR
423a	sp|P78357|CNTP1_HUMAN	1.0000	Contactin-associated protein 1 OS=Homo sapiens GN=CNTNAP1 PE=1 SV=1	6.6	7	0.07	AVATQGSFNSWDWVTR+DQNLPQILEESRSE+FILNGDFER+FSLLVDSQLDSPK+GILIFSR+SLGASSYYSLLTAPR+VNIADLAVR+VSYPLLIR+YNLQSALR
410a	sp|P62701|RS4X_HUMAN	1.0000	40S ribosomal protein S4, X isoform OS=Homo sapiens GN=RPS4X PE=1 SV=2	16.3	7	0.07	LSNIFVIGK+LTIAEER+TDITYPAGFMDVISIDK+TIRYPDPLIK+YPDPLIK
47	sp|P27449|VATL_HUMAN	1.0000	V-type proton ATPase 16 kDa proteolipid subunit OS=Homo sapiens GN=ATP6V0C PE=1 SV=1	11.6	7	0.08	SGTGIAAMSVMRPEQIMK
367a	sp|P50990|TCPQ_HUMAN	1.0000	T-complex protein 1 subunit theta OS=Homo sapiens GN=CCT8 PE=1 SV=4	16.8	7	0.08	AIADTGANVVVTGGK+APGFAQMLK+FAEAFEAIPR+LATNAAVTVLR+LFVTNDAATILR+LVPGGGATEIELAK+TAEELMNFSKGEENLMDAQVK
305a	sp|P23396|RS3_HUMAN	1.0000	40S ribosomal protein S3 OS=Homo sapiens GN=RPS3 PE=1 SV=2	30.5	7	0.08	AELNEFLTR+ELAEDGYSGVEVR+FGFPEGSVELYAEK+FVDGLMIHSGDPVNYYVDTAVR+GGKPEPPAMPQPVPTA
303a	sp|P23246|SFPQ_HUMAN	1.0000	Splicing factor, proline- and glutamine-rich OS=Homo sapiens GN=SFPQ PE=1 SV=2	8.8	7	0.08	ANLSLLR+FGQGGAGPVGGQGPR+GIVEFASKPAAR+LFVGNLPADITEDEFKR+YGEPGEVFINK
298a	sp|P21359-2|NF1_HUMAN sp|P21359-6|NF1_HUMAN sp|P21359|NF1_HUMAN	1.0000	Isoform of P21359, Isoform 1 of Neurofibromin OS=Homo sapiens GN=NF1;Isoform of P21359, Isoform 6 of Neurofibromin OS=Homo sapiens GN=NF1;Neurofibromin OS=Homo sapiens GN=NF1 PE=1 SV=2	2.6	7	0.08	AGNPIFYYVAR+FAFQYNPSLQPR+FDEQLPIK+FINPAIVSPYEAGILDK+LFDLVDGFAESTK+VAQLAVINSLEK
291a	sp|P18621-3|RL17_HUMAN sp|P18621|RL17_HUMAN tr|A0A087WXM6|A0A087WXM6_HUMAN tr|A0A0A6YYL6|A0A0A6YYL6_HUMAN tr|J3KRX5|J3KRX5_HUMAN tr|J3QQT2|J3QQT2_HUMAN	1.0000	Isoform of P18621, Isoform 3 of 60S ribosomal protein L17 OS=Homo sapiens GN=RPL17;60S ribosomal protein L17 OS=Homo sapiens GN=RPL17 PE=1 SV=3;Isoform of P18621, 60S ribosomal protein L17 (Fragment) OS=Homo sapiens GN=RPL17 PE=3 SV=1;Protein RPL17-C18orf32 OS=Homo sapiens GN=RPL17-C18orf32 PE=3 SV=1;Isoform of P18621, 60S ribosomal protein L17 (Fragment) OS=Homo sapiens GN=RPL17 PE=3 SV=1;Isofor…	29.0	7	0.08	EQIVPKPEEEVAQK+GLDVDSLVIEHIQVNK+YLKDVTLQK+YSLDPENPTK
283a	sp|P14923|PLAK_HUMAN	1.0000	Junction plakoglobin OS=Homo sapiens GN=JUP PE=1 SV=3	12.3	7	0.08	ALMGSPQLVAAVVR+HVAAGTQQPYTDGVR+LAEPSQLLK+LLNDEDPVVVTK+LNYGIPAIVK+NEGTATYAAAVLFR+SAIVHLINYQDDAELATR
260a	sp|P07910-2|HNRPC_HUMAN sp|P07910-4|HNRPC_HUMAN sp|P07910|HNRPC_HUMAN tr|B2R5W2|B2R5W2_HUMAN tr|B4DY08|B4DY08_HUMAN tr|G3V2Q1|G3V2Q1_HUMAN tr|G3V4C1|G3V4C1_HUMAN tr|G3V4W0|G3V4W0_HUMAN tr|G3V555|G3V555_HUMAN tr|G3V575|G3V575_HUMAN tr|G3V576|G3V576_HUMAN	1.0000	Isoform of P07910, Isoform C1 of Heterogeneous nuclear ribonucleoproteins C1/C2 OS=Homo sapiens GN=HNRNPC;Isoform of P07910, Isoform 4 of Heterogeneous nuclear ribonucleoproteins C1/C2 OS=Homo sapiens GN=HNRNPC;Heterogeneous nuclear ribonucleoproteins C1/C2 OS=Homo sapiens GN=HNRNPC PE=1 SV=4;Isoform of P07910, Heterogeneous nuclear ribonucleoproteins C1/C2 OS=Homo sapiens GN=HNRNPC PE=1 SV=1;Iso…	19.2	7	0.08	GFAFVQYVNER+MIAGQVLDINLAAEPK+VFIGNLNTLVVK+VPPPPPIAR
227a	sp|O75533|SF3B1_HUMAN	1.0000	Splicing factor 3B subunit 1 OS=Homo sapiens GN=SF3B1 PE=1 SV=3	7.3	7	0.07	AALDEAQGVGLDSTGYYDQEIYGGSDSR+IVDDLKDEAEQYRK+IWDPTPSHTPAGAATPGR+LDPFADGGKTPDPK+TEILPPFFK+VLPPPAGYVPIR
215a	sp|O43823|AKAP8_HUMAN	1.0000	A-kinase anchor protein 8 OS=Homo sapiens GN=AKAP8 PE=1 SV=1	11.4	7	0.08	QFQLYEEPDTK+SDPFVPPAASSEPLSTPWNELNYVGGR+SFDDEEIQK+TVEFLQEYIVNR+VAPAPAAADAEVEQTDAESK
161	sp|Q9HCN8|SDF2L_HUMAN	1.0000	Stromal cell-derived factor 2-like protein 1 OS=Homo sapiens GN=SDF2L1 PE=1 SV=2	29.9	7	0.08	AMEGIFIKPSVEPSAGHDEL+FQHVGTSVFLSVTGEQYGSPIR+YGSGSGQQSVTGVEASDDANSYWR
130	sp|Q8TAE8|G45IP_HUMAN	1.0000	Growth arrest and DNA damage-inducible proteins-interacting protein 1 OS=Homo sapiens GN=GADD45GIP1 PE=1 SV=1	26.1	7	0.07	AAALAAAVAQDPAASGAPSS+FQELLQDLEKK+LQAEAQELLGYQVDPR+WPDPEDLLTPR
125	sp|Q8NBP0-2|TTC13_HUMAN sp|Q8NBP0|TTC13_HUMAN	1.0000	Isoform of Q8NBP0, Isoform 2 of Tetratricopeptide repeat protein 13 OS=Homo sapiens GN=TTC13;Tetratricopeptide repeat protein 13 OS=Homo sapiens GN=TTC13 PE=2 SV=3	7.3	7	0.08	ALLLNQNHVQTLQLR+ELGNFEAATESFQK+LVDFEAMTAPGSEAFSK+TLPSVSETFPTLR
116	sp|Q7L775|EPMIP_HUMAN	1.0000	EPM2A-interacting protein 1 OS=Homo sapiens GN=EPM2AIP1 PE=1 SV=1	13.7	7	0.07	EVLPEHVSVLQGVDLSPDITR+MIGENSGLVSYMR+MVGLTTTHTLR+NLTDFPALR+QGDLPVASFTPEER+VATTEMEPGWDDLVR
12	sp|O15063|K0355_HUMAN	1.0000	Uncharacterized protein KIAA0355 OS=Homo sapiens GN=KIAA0355 PE=1 SV=2	6.9	7	0.06	APQAGAHTPLTPQPGLAPQQQSPK+EAYAPQISLEGSR+GVSFNESAADNLK+LQSILNIGNFPR+YVAGVSQAMQQK
103	sp|Q16864-2|VATF_HUMAN sp|Q16864|VATF_HUMAN	1.0000	Isoform of Q16864, Isoform 2 of V-type proton ATPase subunit F OS=Homo sapiens GN=ATP6V1F;V-type proton ATPase subunit F OS=Homo sapiens GN=ATP6V1F PE=1 SV=2	17.6	7	0.08	DTTINEIEDTFR+GMFTAEDLR
400a	sp|P62195-2|PRS8_HUMAN sp|P62195|PRS8_HUMAN	0.9999	Isoform of P62195, Isoform 2 of 26S protease regulatory subunit 8 OS=Homo sapiens GN=PSMC5;26S protease regulatory subunit 8 OS=Homo sapiens GN=PSMC5 PE=1 SV=1	11.1	7	0.04	GVILYGPPGTGK+IDILDSALLRPGR+KIAELMPGASGAEVK+TMLELLNQLDGFEATK
80	sp|P62851|RS25_HUMAN	1.0000	40S ribosomal protein S25 OS=Homo sapiens GN=RPS25 PE=1 SV=1	29.6	6	0.06	AALQELLSK+AQVIYTR+DKLNNLVLFDK+LITPAVVSER+LNNLVLFDK
668a	sp|Q9Y679-2|AUP1_HUMAN sp|Q9Y679|AUP1_HUMAN	1.0000	Isoform of Q9Y679, Isoform Short of Ancient ubiquitous protein 1 OS=Homo sapiens GN=AUP1;Ancient ubiquitous protein 1 OS=Homo sapiens GN=AUP1 PE=1 SV=1	11.7	6	0.06	FPSSGPVTPQPTALTFAK+LPPTPLLLFPEEEATNGR+QLGEANEEFALR
667b	sp|Q9UNF1-2|MAGD2_HUMAN sp|Q9UNF1|MAGD2_HUMAN tr|Q5H909|Q5H909_HUMAN	1.0000	Isoform of Q9UNF1, Isoform 2 of Melanoma-associated antigen D2 OS=Homo sapiens GN=MAGED2;Melanoma-associated antigen D2 OS=Homo sapiens GN=MAGED2 PE=1 SV=2;Isoform of Q9UNF1, Melanoma-associated antigen D2 OS=Homo sapiens GN=MAGED2 PE=1 SV=2	13.3	6	0.06	AQETEAAPSQAPADEPEPESAAAQSQENQDTRPK+EAPATQASSTTQLTDTQVLAAENK+EYTDVYPEIIER+LITDEFVK
657a	sp|Q9Y2J2-2|E41L3_HUMAN sp|Q9Y2J2-4|E41L3_HUMAN sp|Q9Y2J2|E41L3_HUMAN tr|A0A0A0MRA8|A0A0A0MRA8_HUMAN tr|A0A0J9YY18|A0A0J9YY18_HUMAN tr|A8K968|A8K968_HUMAN	1.0000	Isoform of Q9Y2J2, Isoform 2 of Band 4.1-like protein 3 OS=Homo sapiens GN=EPB41L3;Isoform of Q9Y2J2, Isoform 4 of Band 4.1-like protein 3 OS=Homo sapiens GN=EPB41L3;Band 4.1-like protein 3 OS=Homo sapiens GN=EPB41L3 PE=1 SV=2;Isoform of Q9Y2J2, Band 4.1-like protein 3 OS=Homo sapiens GN=EPB41L3 PE=1 SV=1;Isoform of Q9Y2J2, Band 4.1-like protein 3 (Fragment) OS=Homo sapiens GN=EPB41L3 PE=1 SV=1;I…	31.7	6	0.06	AVLEQEETAAASR+EGSALTEGAKEEGGEEVAK+TETISFGSVSPGGVK+TFLETSTDTAVTNEWEK+VVHASGDASYSAGDSGDAAAQPAFTGIK+VVQETVLVEER
638a	sp|Q9UGJ1-2|GCP4_HUMAN sp|Q9UGJ1|GCP4_HUMAN	1.0000	Isoform of Q9UGJ1, Isoform 2 of Gamma-tubulin complex component 4 OS=Homo sapiens GN=TUBGCP4;Gamma-tubulin complex component 4 OS=Homo sapiens GN=TUBGCP4 PE=1 SV=1	11.1	6	0.07	GAAQLSILVK+LIEEENMLAPSLK+LMVEESDLLGQLK+QGPSSGNVSAQPEEDEEDLGIGGLTGK+VEILPSYIPVR
8	sp|O14494-2|PLPP1_HUMAN sp|O14494|PLPP1_HUMAN	1.0000	Isoform of O14494, Isoform 2 of Phospholipid phosphatase 1 OS=Homo sapiens GN=PLPP1;Phospholipid phosphatase 1 OS=Homo sapiens GN=PLPP1 PE=1 SV=1	10.2	6	0.06	AIGTFLFGAAASQSLTDIAK+NNYIATIYK
604b	sp|Q96CF2|CHM4C_HUMAN	1.0000	Charged multivesicular body protein 4c OS=Homo sapiens GN=CHMP4C PE=1 SV=1	27.5	6	0.06	AALQALKR+AAPSPQEALVR+EALENSHTNTEVLR+LPNVPSSSLPAQPNR+QLTQIDGTLSTIEFQR
603a	sp|Q9H078-2|CLPB_HUMAN	1.0000	Isoform of Q9H078, Isoform 2 of Caseinolytic peptidase B protein homolog OS=Homo sapiens GN=CLPB	11.7	6	0.05	ELLDGGANPLQR+EQGIHSLEVLITR+FIGSPPGYVGHEEGGQLTK+LGWTALMVAAINR+LLSEGADVNAK+SPELPSPQAEK
600a	sp|Q9C0C7-2|AMRA1_HUMAN sp|Q9C0C7-3|AMRA1_HUMAN sp|Q9C0C7-4|AMRA1_HUMAN sp|Q9C0C7-5|AMRA1_HUMAN sp|Q9C0C7|AMRA1_HUMAN tr|A0A075B6T1|A0A075B6T1_HUMAN	1.0000	Isoform of Q9C0C7, Isoform 2 of Activating molecule in BECN1-regulated autophagy protein 1 OS=Homo sapiens GN=AMBRA1;Isoform of Q9C0C7, Isoform 3 of Activating molecule in BECN1-regulated autophagy protein 1 OS=Homo sapiens GN=AMBRA1;Isoform of Q9C0C7, Isoform 4 of Activating molecule in BECN1-regulated autophagy protein 1 OS=Homo sapiens GN=AMBRA1;Isoform of Q9C0C7, Isoform 5 of Activating molec…	8.9	6	0.06	EVPEPGTAASGPGEGEGSEYGASGEDALSR+GLLPEAGQLAER+LELSSSASPQEER+NPATSVTSQGTQTLALQLQNAETQTER+STFLLAFSPDR+WLPEPGLGLAYGTNK
565a	sp|Q96RT1-2|LAP2_HUMAN sp|Q96RT1-3|LAP2_HUMAN sp|Q96RT1-4|LAP2_HUMAN sp|Q96RT1-5|LAP2_HUMAN sp|Q96RT1-6|LAP2_HUMAN sp|Q96RT1-7|LAP2_HUMAN sp|Q96RT1-8|LAP2_HUMAN sp|Q96RT1-9|LAP2_HUMAN sp|Q96RT1|LAP2_HUMAN	1.0000	Isoform of Q96RT1, Isoform 2 of Protein LAP2 OS=Homo sapiens GN=ERBB2IP;Isoform of Q96RT1, Isoform 3 of Protein LAP2 OS=Homo sapiens GN=ERBB2IP;Isoform of Q96RT1, Isoform 4 of Protein LAP2 OS=Homo sapiens GN=ERBB2IP;Isoform of Q96RT1, Isoform 5 of Protein LAP2 OS=Homo sapiens GN=ERBB2IP;Isoform of Q96RT1, Isoform 6 of Protein LAP2 OS=Homo sapiens GN=ERBB2IP;Isoform of Q96RT1, Isoform 7 of Protein…	5.1	6	0.06	AQIPEGDYLSYR+LQILELR+LTFIPGFIGSLK+SATLLYDQPLQVFTGSSSSSDLISGTK+TMSVSDFNYSR
59	sp|P47914|RL29_HUMAN	1.0000	60S ribosomal protein L29 OS=Homo sapiens GN=RPL29 PE=1 SV=2	15.1	6	0.07	AQAAAPASVPAQAPK+AQAAAPASVPAQAPKR+LAYIAHPK
514a	sp|Q8IWZ3-4|ANKH1_HUMAN sp|Q8IWZ3-6|ANKH1_HUMAN sp|Q8IWZ3|ANKH1_HUMAN	1.0000	Isoform of Q8IWZ3, Isoform 4 of Ankyrin repeat and KH domain-containing protein 1 OS=Homo sapiens GN=ANKHD1;Isoform of Q8IWZ3, Isoform 6 of Ankyrin repeat and KH domain-containing protein 1 OS=Homo sapiens GN=ANKHD1;Ankyrin repeat and KH domain-containing protein 1 OS=Homo sapiens GN=ANKHD1 PE=1 SV=1	3.2	6	0.06	LEALLEAAGIGK+LEGEVTPNSLSTSYK+NVSDYTPLSLAASGGYVNIIK+SIHANFSSGVGTTAASSK+VFLQGPAPVGTPSFNR
506a	sp|Q7Z2W4-2|ZCCHV_HUMAN sp|Q7Z2W4|ZCCHV_HUMAN	1.0000	Isoform of Q7Z2W4, Isoform 2 of Zinc finger CCCH-type antiviral protein 1 OS=Homo sapiens GN=ZC3HAV1;Zinc finger CCCH-type antiviral protein 1 OS=Homo sapiens GN=ZC3HAV1 PE=1 SV=3	12.4	6	0.07	ASLEDAPVDDLTR+FVVLETGGEAGITR+SGTQDIQPGPLFNNNADGVATDITSTR+SSLGSLQTPEAVTTR+VALVNDSLSDVTSTTSSR
500a	sp|Q6PKG0-3|LARP1_HUMAN sp|Q6PKG0|LARP1_HUMAN	1.0000	Isoform of Q6PKG0, Isoform 2 of La-related protein 1 OS=Homo sapiens GN=LARP1;La-related protein 1 OS=Homo sapiens GN=LARP1 PE=1 SV=2	8.9	6	0.06	AVTPVPTKTEEVSNLK+EQFDTLTPEPPVDPNQEVPPGPPR+HSVVAGGGGGEGRK+LGIGQSQEMNTLFR+SLPTTVPESPNYR+VVEIVDEKVR
486a	sp|Q5SRE5-2|NU188_HUMAN sp|Q5SRE5|NU188_HUMAN	1.0000	Isoform of Q5SRE5, Isoform 2 of Nucleoporin NUP188 homolog OS=Homo sapiens GN=NUP188;Nucleoporin NUP188 homolog OS=Homo sapiens GN=NUP188 PE=1 SV=1	4.7	6	0.06	ELSQIEAELNK+ELWTILLGR+EPLTQAVGLSTQAEGTR+GAPSSPATGVLPSPQGK+LLYPLGGQTNLR+QLFLDVLDGTK
469b	sp|P13639|EF2_HUMAN	1.0000	Elongation factor 2 OS=Homo sapiens GN=EEF2 PE=1 SV=4	7.0	6	0.06	AYLPVNESFGFTADLR+EDLYLKPIQR+EGIPALDNFLDKL+GGGQIIPTAR+VFSGLVSTGLK
463a	sp|Q14318-2|FKBP8_HUMAN sp|Q14318|FKBP8_HUMAN	1.0000	Isoform of Q14318, Isoform 2 of Peptidyl-prolyl cis-trans isomerase FKBP8 OS=Homo sapiens GN=FKBP8;Peptidyl-prolyl cis-trans isomerase FKBP8 OS=Homo sapiens GN=FKBP8 PE=1 SV=2	15.0	6	0.07	ADFVLAANSYDLAIK+TAVDGPDLEMLTGQER+VDMTFEEEAQLLQLK+VLAQQGEYSEAIPILR
460a	sp|Q14244-6|MAP7_HUMAN sp|Q14244-7|MAP7_HUMAN sp|Q14244|MAP7_HUMAN tr|A0A087WZ40|A0A087WZ40_HUMAN	1.0000	Isoform of Q14244, Isoform 6 of Ensconsin OS=Homo sapiens GN=MAP7;Isoform of Q14244, Isoform 7 of Ensconsin OS=Homo sapiens GN=MAP7;Ensconsin OS=Homo sapiens GN=MAP7 PE=1 SV=1;Isoform of Q14244, Ensconsin OS=Homo sapiens GN=MAP7 PE=1 SV=1	7.6	6	0.06	EIVWLER+LFVTPPEGSSR+LQLSPWESSVVNR+LSSSSATLLNSPDR+VTVESTPDLEK
434a	sp|Q03135|CAV1_HUMAN	1.0000	Caveolin-1 OS=Homo sapiens GN=CAV1 PE=1 SV=4	18.0	6	0.07	EIDLVNRDPK+HLNDDVVK+YVDSEGHLYTVPIR
427a	sp|Q00587-2|BORG5_HUMAN sp|Q00587|BORG5_HUMAN	1.0000	Isoform of Q00587, Isoform 2 of Cdc42 effector protein 1 OS=Homo sapiens GN=CDC42EP1;Cdc42 effector protein 1 OS=Homo sapiens GN=CDC42EP1 PE=1 SV=1	15.4	6	0.06	LTADMISHPLGDFR+NAISLPQLNQAAYDSLVVGK+TPVPSTVQANTFEFADAEEDDEVKV
405a	sp|P62277|RS13_HUMAN	1.0000	40S ribosomal protein S13 OS=Homo sapiens GN=RPS13 PE=1 SV=2	41.7	6	0.06	GLAPDLPEDLYHLIK+GLSQSALPYR+GLTPSQIGVILR+LILIESR+LTSDDVKEQIYK+SVPTWLK
404a	sp|P62269|RS18_HUMAN	1.0000	40S ribosomal protein S18 OS=Homo sapiens GN=RPS18 PE=1 SV=3	26.3	6	0.06	AGELTEDEVER+IAFAITAIK+IPDWFLNR+YSQVLANGLDNK
402b	sp|P63104|1433Z_HUMAN	1.0000	14-3-3 protein zeta/delta OS=Homo sapiens GN=YWHAZ PE=1 SV=1	25.7	6	0.04	DSTLIMQLLR+FLIPNASQAESK+GIVDQSQQAYQEAFEISKK+NLLSVAYK+SVTEQGAELSNEER
380a	sp|P53618|COPB_HUMAN	1.0000	Coatomer subunit beta OS=Homo sapiens GN=COPB1 PE=1 SV=3	11.5	6	0.06	EAGELKPEEEITVGPVQK+KEEDRPPLRGFLLDGDFFVAASLATTLTK+LVTEMGTYATQSALSSSRPTK+SLGEIPIVESEIKK+SQGMALSLGDKINLSQK+VLQDLVMDILR
43	sp|P15924-2|DESP_HUMAN sp|P15924-3|DESP_HUMAN sp|P15924|DESP_HUMAN	1.0000	Isoform of P15924, Isoform DPII of Desmoplakin OS=Homo sapiens GN=DSP;Isoform of P15924, Isoform DSPIa of Desmoplakin OS=Homo sapiens GN=DSP;Desmoplakin OS=Homo sapiens GN=DSP PE=1 SV=3	2.5	6	0.07	AFIGFEGVK+LLEAQIATGGIIDPK+QLQNIIQATSR+SVEEVASEIQPFLR+YIELLTR
376c	sp|P55795|HNRH2_HUMAN	1.0000	Heterogeneous nuclear ribonucleoprotein H2 OS=Homo sapiens GN=HNRNPH2 PE=1 SV=1	14.3	6	0.04	HTGPNSPDTANDGFVR+STGEAFVQFASQEIAEK+VHIEIGPDGR+VTGEADVEFATHEDAVAAMAK
372a	sp|P51648-2|AL3A2_HUMAN sp|P51648|AL3A2_HUMAN tr|J3QRD1|J3QRD1_HUMAN	1.0000	Isoform of P51648, Isoform 2 of Fatty aldehyde dehydrogenase OS=Homo sapiens GN=ALDH3A2;Fatty aldehyde dehydrogenase OS=Homo sapiens GN=ALDH3A2 PE=1 SV=1;Isoform of P51648, Fatty aldehyde dehydrogenase OS=Homo sapiens GN=ALDH3A2 PE=1 SV=1	13.0	6	0.07	ILSLLEGQK+NVDEAINFINER+VMQEEIFGPILPIVPVK+YIAPTVLTDVDPK
355a	sp|P46939-2|UTRO_HUMAN sp|P46939|UTRO_HUMAN	1.0000	Isoform of P46939, Isoform 2 of Utrophin OS=Homo sapiens GN=UTRN;Utrophin OS=Homo sapiens GN=UTRN PE=1 SV=2	2.6	6	0.06	LLDLLEGLTGTSLPK+LLMSLEELIK+QLGEVAAFGGSNIEPSVR+SSLLPTDYLVEINK+STTELGENLQELR+VLYNDLGAQVTEGKQDLER
354a	sp|P46783|RS10_HUMAN	1.0000	40S ribosomal protein S10 OS=Homo sapiens GN=RPS10 PE=1 SV=1	23.6	6	0.07	AEAGAGSATEFQFR+DYLHLPPEIVPATLR+IAIYELLFK+KAEAGAGSATEFQFR
349a	sp|P45880-1|VDAC2_HUMAN sp|P45880-2|VDAC2_HUMAN sp|P45880|VDAC2_HUMAN tr|A0A0A0MR02|A0A0A0MR02_HUMAN	1.0000	Isoform of P45880, Isoform 1 of Voltage-dependent anion-selective channel protein 2 OS=Homo sapiens GN=VDAC2;Isoform of P45880, Isoform 2 of Voltage-dependent anion-selective channel protein 2 OS=Homo sapiens GN=VDAC2;Voltage-dependent anion-selective channel protein 2 OS=Homo sapiens GN=VDAC2 PE=1 SV=2;Isoform of P45880, Voltage-dependent anion-selective channel protein 2 (Fragment) OS=Homo sapi…	23.8	6	0.07	GFGFGLVK+LTFDTTFSPNTGKK+LTLSALVDGK+TGDFQLHTNVNDGTEFGGSIYQK+YQLDPTASISAK
348a	sp|P43307|SSRA_HUMAN tr|C9IZQ1|C9IZQ1_HUMAN tr|C9J3L8|C9J3L8_HUMAN tr|C9J5W0|C9J5W0_HUMAN tr|E9PAL7|E9PAL7_HUMAN	1.0000	Translocon-associated protein subunit alpha OS=Homo sapiens GN=SSR1 PE=1 SV=3;Isoform of P43307, Translocon-associated protein subunit alpha OS=Homo sapiens GN=SSR1 PE=1 SV=1;Isoform of P43307, Translocon-associated protein subunit alpha OS=Homo sapiens GN=SSR1 PE=1 SV=1;Isoform of P43307, Translocon-associated protein subunit alpha OS=Homo sapiens GN=SSR1 PE=1 SV=1;Isoform of P43307, Translocon-…	12.8	6	0.07	FLVGFTNK+GEDFPANNIVK+GTEDFIVESLDASFR
340a	sp|P40227|TCPZ_HUMAN	1.0000	T-complex protein 1 subunit zeta OS=Homo sapiens GN=CCT6A PE=1 SV=3	16.8	6	0.07	AQAALAVNISAAR+GIDPFSLDALSK+IITEGFEAAK+QADLYISEGLHPR+VATAQDDITGDGTTSNVLIIGELLK+VLAQNSGFDLQETLVK
339a	sp|P39656-3|OST48_HUMAN sp|P39656|OST48_HUMAN tr|A0A0C4DGS1|A0A0C4DGS1_HUMAN	1.0000	Isoform of P39656, Isoform 3 of Dolichyl-diphosphooligosaccharide--protein glycosyltransferase 48 kDa subunit OS=Homo sapiens GN=DDOST;Dolichyl-diphosphooligosaccharide--protein glycosyltransferase 48 kDa subunit OS=Homo sapiens GN=DDOST PE=1 SV=4;Isoform of P39656, Dolichyl-diphosphooligosaccharide--protein glycosyltransferase 48 kDa subunit OS=Homo sapiens GN=DDOST PE=1 SV=1	12.3	6	0.06	GFELTFK+TADDPSLSLIK+TLVLLDNLNVR+WVFKEEGVLR+YSQTGNYELAVALSR
333a	sp|P36578|RL4_HUMAN	1.0000	60S ribosomal protein L4 OS=Homo sapiens GN=RPL4 PE=1 SV=5	15.2	6	0.07	AAAAAAALQAK+MINTDLSR+NIPGITLLNVSK+NVTLPAVFK+QPYAVSELAGHQTSAESWGTGR+VDKAAAAAAALQAK
314a	sp|P27694|RFA1_HUMAN	1.0000	Replication protein A 70 kDa DNA-binding subunit OS=Homo sapiens GN=RPA1 PE=1 SV=2	15.9	6	0.07	ATVMDVKPVDYR+GWFDAEGQALDGVSISDLK+SENLGQGDKPDYFSSVATVVYLR+SLSVLSSSTIIANPDIPEAYK+VIDQQNGLYR+VVPIASLTPYQSK
290a	sp|P18124|RL7_HUMAN	1.0000	60S ribosomal protein L7 OS=Homo sapiens GN=RPL7 PE=1 SV=1	16.5	6	0.06	EANNFLWPFK+EVPAVPETLK+EVPAVPETLKK+IALTDNALIAR+QIFNGTFVK
289a	sp|P17987|TCPA_HUMAN	1.0000	T-complex protein 1 subunit alpha OS=Homo sapiens GN=TCP1 PE=1 SV=1	14.2	6	0.06	FATEAAITILR+MLVDDIGDVTITNDGATILK+SLLVIPNTLAVNAAQDSTDLVAK+SQNVMAAASIANIVK+YPVNSVNILK
284a	sp|P15531-2|NDKA_HUMAN sp|P15531|NDKA_HUMAN sp|P22392-2|NDKB_HUMAN sp|P22392|NDKB_HUMAN tr|E7ERL0|E7ERL0_HUMAN tr|J3KPD9|J3KPD9_HUMAN tr|Q32Q12|Q32Q12_HUMAN	1.0000	Isoform of P15531, Isoform 2 of Nucleoside diphosphate kinase A OS=Homo sapiens GN=NME1;Nucleoside diphosphate kinase A OS=Homo sapiens GN=NME1 PE=1 SV=1;Isoform of P22392, Isoform 3 of Nucleoside diphosphate kinase B OS=Homo sapiens GN=NME2;Nucleoside diphosphate kinase B OS=Homo sapiens GN=NME2 PE=1 SV=1;Isoform of P15531, Nucleoside diphosphate kinase A OS=Homo sapiens GN=NME1 PE=1 SV=1;Isofor…	27.7	6	0.07	GLVGEIIK+TFIAIKPDGVQR+VMLGETNPADSKPGTIR
282a	sp|P14678-2|RSMB_HUMAN sp|P14678-3|RSMB_HUMAN sp|P14678|RSMB_HUMAN sp|P63162-2|RSMN_HUMAN sp|P63162|RSMN_HUMAN tr|A8MT02|A8MT02_HUMAN tr|J3QLE5|J3QLE5_HUMAN	1.0000	Isoform of P14678, Isoform SM-B of Small nuclear ribonucleoprotein-associated proteins B and B' OS=Homo sapiens GN=SNRPB;Isoform of P14678, Isoform SM-B1 of Small nuclear ribonucleoprotein-associated proteins B and B' OS=Homo sapiens GN=SNRPB;Small nuclear ribonucleoprotein-associated proteins B and B' OS=Homo sapiens GN=SNRPB PE=1 SV=2;Isoform of P63162, Isoform 2 of Small nuclear ribonucleoprot…	15.6	6	0.07	GENLVSMTVEGPPPK+GENLVSMTVEGPPPKDTGIAR+IFIGTFK+VLGLVLLR
266a	sp|P09661|RU2A_HUMAN	1.0000	U2 small nuclear ribonucleoprotein A' OS=Homo sapiens GN=SNRPA1 PE=1 SV=2	30.2	6	0.07	GLLQSGQIPGR+LTAELIEQAAQYTNAVR+NAIANASTLAEVER+SGPTDDGEEEMEED+SLTYLSILR+TFNPGAGLPTDK
261d	sp|Q12931-2|TRAP1_HUMAN sp|Q12931|TRAP1_HUMAN	1.0000	Isoform of Q12931, Isoform 2 of Heat shock protein 75 kDa, mitochondrial OS=Homo sapiens GN=TRAP1;Heat shock protein 75 kDa, mitochondrial OS=Homo sapiens GN=TRAP1 PE=1 SV=3	8.3	6	0.04	AFLDALQNQAEASSK+AQLLQPTLEINPR+ELISNASDALEK+GVVDSEDIPLNLSR
258a	sp|P07237|PDIA1_HUMAN	1.0000	Protein disulfide-isomerase OS=Homo sapiens GN=P4HB PE=1 SV=3	8.9	6	0.07	EADDIVNWLK+EADDIVNWLKK+ILEFFGLK+LITLEEEMTK+VDATEESDLAQQYGVR
240a	sp|O95831-3|AIFM1_HUMAN sp|O95831|AIFM1_HUMAN	1.0000	Isoform of O95831, Isoform 3 of Apoptosis-inducing factor 1, mitochondrial OS=Homo sapiens GN=AIFM1;Apoptosis-inducing factor 1, mitochondrial OS=Homo sapiens GN=AIFM1 PE=1 SV=1	9.7	6	0.07	ALGTEVIQLFPEK+ELWFSDDPNVTK+GVIFYLR+ISGLGLTPEQK+VMPNAIVQSVGVSSGK
238a	sp|O95793-2|STAU1_HUMAN sp|O95793-3|STAU1_HUMAN sp|O95793|STAU1_HUMAN tr|Q5JW30|Q5JW30_HUMAN	1.0000	Isoform of O95793, Isoform Short of Double-stranded RNA-binding protein Staufen homolog 1 OS=Homo sapiens GN=STAU1;Isoform of O95793, Isoform 3 of Double-stranded RNA-binding protein Staufen homolog 1 OS=Homo sapiens GN=STAU1;Double-stranded RNA-binding protein Staufen homolog 1 OS=Homo sapiens GN=STAU1 PE=1 SV=2;Isoform of O95793, Double-stranded RNA-binding protein Staufen homolog 1 OS=Homo sap…	14.4	6	0.07	ELLYGGTSPTAETILK+ILQNEPLPER+LLSELDQQSTEMPR+LPPLPAVER+VTFFEPGSGDENGTSNKEDEFR
219a	sp|O60573|IF4E2_HUMAN	1.0000	Eukaryotic translation initiation factor 4E type 2 OS=Homo sapiens GN=EIF4E2 PE=1 SV=1	19.2	6	0.06	FQEDIISIWNK+LLFQNLWKPR+QIGTFASVEQFWR+VLNLPPNTIMEYK
16	sp|O43143|DHX15_HUMAN	1.0000	Pre-mRNA-splicing factor ATP-dependent RNA helicase DHX15 OS=Homo sapiens GN=DHX15 PE=1 SV=2	7.0	6	0.06	ASTNAMLISAGLPPLK+ELRASTNAMLISAGLPPLK+EVDDLGPEVGDIK+TLATDILMGVLK+YGVIILDEAHER
120	sp|Q86VN1-2|VPS36_HUMAN sp|Q86VN1|VPS36_HUMAN	1.0000	Isoform of Q86VN1, Isoform 2 of Vacuolar protein-sorting-associated protein 36 OS=Homo sapiens GN=VPS36;Vacuolar protein-sorting-associated protein 36 OS=Homo sapiens GN=VPS36 PE=1 SV=1	18.3	6	0.07	AVGIVGIER+LVGMSVLLAK+QLAGILQVPLEER+SYLLSMGIANPVTR+WENMPVSQSLQTNR
402d	sp|P27348|1433T_HUMAN	0.9997	14-3-3 protein theta OS=Homo sapiens GN=YWHAQ PE=1 SV=1	13.1	6	0.04	AVTEQGAELSNEER+DSTLIMQLLR+NLLSVAYK
743a	sp|Q9Y6B7|AP4B1_HUMAN tr|B1ALD0|B1ALD0_HUMAN	0.9994	AP-4 complex subunit beta-1 OS=Homo sapiens GN=AP4B1 PE=1 SV=2;Isoform of Q9Y6B7, AP complex subunit beta OS=Homo sapiens GN=AP4B1 PE=1 SV=1	3.9	6	0.03	LRYRNVIQR+QALIWLLGVHGER
89	sp|Q00839-2|HNRPU_HUMAN sp|Q00839|HNRPU_HUMAN	1.0000	Isoform of Q00839, Isoform Short of Heterogeneous nuclear ribonucleoprotein U OS=Homo sapiens GN=HNRNPU;Heterogeneous nuclear ribonucleoprotein U OS=Homo sapiens GN=HNRNPU PE=1 SV=6	8.1	5	0.05	LQAALDDEEAGGRPAMEPGNGSLDLGGDSAGR+NFILDQTNVSAAAQR+SSGPTSLFAVTVAPPGAR
9	sp|O14495|PLPP3_HUMAN	1.0000	Phospholipid phosphatase 3 OS=Homo sapiens GN=PLPP3 PE=1 SV=1	10.9	5	0.06	EILSPVDIIDR+NGGSPALNNNPR+TTLSLPAPAIR
78	sp|P62750|RL23A_HUMAN tr|A8MUS3|A8MUS3_HUMAN tr|H7BY10|H7BY10_HUMAN tr|K7EJV9|K7EJV9_HUMAN tr|K7EMA7|K7EMA7_HUMAN tr|K7ERT8|K7ERT8_HUMAN	1.0000	60S ribosomal protein L23a OS=Homo sapiens GN=RPL23A PE=1 SV=1;Isoform of P62750, 60S ribosomal protein L23a OS=Homo sapiens GN=RPL23A PE=1 SV=1;Isoform of P62750, 60S ribosomal protein L23a (Fragment) OS=Homo sapiens GN=RPL23A PE=1 SV=1;Isoform of P62750, 60S ribosomal protein L23a (Fragment) OS=Homo sapiens GN=RPL23A PE=1 SV=1;Isoform of P62750, 60S ribosomal protein L23a OS=Homo sapiens GN=RPL…	47.1	5	0.06	KLYDIDVAK+LAPDYDALDVANK+VNTLIRPDGEK
659a	sp|Q9Y3F4-2|STRAP_HUMAN sp|Q9Y3F4|STRAP_HUMAN	1.0000	Isoform of Q9Y3F4, Isoform 2 of Serine-threonine kinase receptor-associated protein OS=Homo sapiens GN=STRAP;Serine-threonine kinase receptor-associated protein OS=Homo sapiens GN=STRAP PE=1 SV=1	20.6	5	0.06	EFLVAGGEDFK+FSPDGELYASGSEDGTLR+IYDLNKPEAEPK+TVDFTQDSNYLLTGGQDK+YDYNSGEELESYK
73	sp|P57678|GEMI4_HUMAN tr|I3L2C7|I3L2C7_HUMAN	1.0000	Gem-associated protein 4 OS=Homo sapiens GN=GEMIN4 PE=1 SV=2;Isoform of P57678, Gem-associated protein 4 OS=Homo sapiens GN=GEMIN4 PE=1 SV=1	5.8	5	0.05	ALEDITASIAMAVIQQK+DVSLTSLAK+LDVEEVDLSLR+LLETVIDVSTADR+TNPSVSSLLQR
647a	sp|Q9UKS6|PACN3_HUMAN tr|A0A0C4DGG1|A0A0C4DGG1_HUMAN	1.0000	Protein kinase C and casein kinase substrate in neurons protein 3 OS=Homo sapiens GN=PACSIN3 PE=1 SV=2;Isoform of Q9UKS6, Protein kinase C and casein kinase substrate in neurons protein 3 (Fragment) OS=Homo sapiens GN=PACSIN3 PE=1 SV=1	13.3	5	0.06	ADSAVSQEQLR+ALYDYAGQEADELSFR+AYAQQLADWAR+DLHQGIEAASDEEDLR
624a	sp|Q9NXS2-3|QPCTL_HUMAN sp|Q9NXS2|QPCTL_HUMAN	1.0000	Isoform of Q9NXS2, Isoform 2 of Glutaminyl-peptide cyclotransferase-like protein OS=Homo sapiens GN=QPCTL;Glutaminyl-peptide cyclotransferase-like protein OS=Homo sapiens GN=QPCTL PE=1 SV=2	13.2	5	0.06	GLMEPLLPPK+TEELPLGR+TPGSPGNLQVR+VVGQLDPQR
620a	sp|Q9NVI1-1|FANCI_HUMAN sp|Q9NVI1-2|FANCI_HUMAN sp|Q9NVI1|FANCI_HUMAN tr|F8W7R3|F8W7R3_HUMAN	1.0000	Isoform of Q9NVI1, Isoform 1 of Fanconi anemia group I protein OS=Homo sapiens GN=FANCI;Isoform of Q9NVI1, Isoform 2 of Fanconi anemia group I protein OS=Homo sapiens GN=FANCI;Fanconi anemia group I protein OS=Homo sapiens GN=FANCI PE=1 SV=4;Isoform of Q9NVI1, Fanconi anemia group I protein OS=Homo sapiens GN=FANCI PE=1 SV=1	3.3	5	0.05	EGDLTNLLQNQAVK+FQDQVLDLLK+IFSAVQQFYQPK+QVLDLIK
68	sp|P52926-2|HMGA2_HUMAN sp|P52926-3|HMGA2_HUMAN sp|P52926-4|HMGA2_HUMAN sp|P52926-5|HMGA2_HUMAN sp|P52926-6|HMGA2_HUMAN sp|P52926|HMGA2_HUMAN tr|F5H2A4|F5H2A4_HUMAN tr|F5H2U8|F5H2U8_HUMAN tr|F5H6H0|F5H6H0_HUMAN	1.0000	Isoform of P52926, Isoform 2 of High mobility group protein HMGI-C OS=Homo sapiens GN=HMGA2;Isoform of P52926, Isoform 3 of High mobility group protein HMGI-C OS=Homo sapiens GN=HMGA2;Isoform of P52926, Isoform 4 of High mobility group protein HMGI-C OS=Homo sapiens GN=HMGA2;Isoform of P52926, Isoform 5 of High mobility group protein HMGI-C OS=Homo sapiens GN=HMGA2;Isoform of P52926, Isoform 6 of…	26.7	5	0.05	GEGAGQPSTSAQGQPAAPAPQK+GEGAGQPSTSAQGQPAAPAPQKR
573a	sp|Q99653|CHP1_HUMAN tr|F5GX29|F5GX29_HUMAN tr|H0YKE7|H0YKE7_HUMAN tr|H0YNG9|H0YNG9_HUMAN	1.0000	Calcineurin B homologous protein 1 OS=Homo sapiens GN=CHP1 PE=1 SV=3;Isoform of Q99653, Calcineurin B homologous protein 1 OS=Homo sapiens GN=CHP1 PE=1 SV=1;Isoform of Q99653, Calcineurin B homologous protein 1 OS=Homo sapiens GN=CHP1 PE=1 SV=1;Isoform of Q99653, Calcineurin B homologous protein 1 OS=Homo sapiens GN=CHP1 PE=1 SV=1	34.1	5	0.05	FTSLDKGENGTLSR+IINAFFPEGEDQVNFR+IPELAINPLGDR
563a	sp|Q96Q45-2|TM237_HUMAN sp|Q96Q45-3|TM237_HUMAN sp|Q96Q45-5|TM237_HUMAN sp|Q96Q45|TM237_HUMAN tr|A0A087WWU1|A0A087WWU1_HUMAN	1.0000	Isoform of Q96Q45, Isoform 2 of Transmembrane protein 237 OS=Homo sapiens GN=TMEM237;Isoform of Q96Q45, Isoform 3 of Transmembrane protein 237 OS=Homo sapiens GN=TMEM237;Isoform of Q96Q45, Isoform 5 of Transmembrane protein 237 OS=Homo sapiens GN=TMEM237;Transmembrane protein 237 OS=Homo sapiens GN=TMEM237 PE=1 SV=2;Isoform of Q96Q45, Transmembrane protein 237 OS=Homo sapiens GN=TMEM237 PE=1 SV=1	9.5	5	0.05	KSSSSSLLR+LPLELETSSTQKK+NTPASASLEGLAQTAGR
555a	sp|Q96I24|FUBP3_HUMAN	1.0000	Far upstream element-binding protein 3 OS=Homo sapiens GN=FUBP3 PE=1 SV=2	12.6	5	0.05	IDSIPHLNNSTPLVDPSVYGYGVQK+IQFKPDDGISPER+QQVAFYGQTLGQAQAHSQEQ+SINQQSGAHVELQR
545a	sp|Q969U6|FBXW5_HUMAN	1.0000	F-box/WD repeat-containing protein 5 OS=Homo sapiens GN=FBXW5 PE=1 SV=1	7.2	5	0.05	IFDLGSDNEEVVAGPAPAHAK+IQNLNASTVR+TFFSWLASQR
544a	sp|Q93062-2|RBPMS_HUMAN sp|Q93062-3|RBPMS_HUMAN sp|Q93062-4|RBPMS_HUMAN sp|Q93062-5|RBPMS_HUMAN sp|Q93062|RBPMS_HUMAN tr|B4E3T4|B4E3T4_HUMAN	1.0000	Isoform of Q93062, Isoform B of RNA-binding protein with multiple splicing OS=Homo sapiens GN=RBPMS;Isoform of Q93062, Isoform C of RNA-binding protein with multiple splicing OS=Homo sapiens GN=RBPMS;Isoform of Q93062, Isoform D of RNA-binding protein with multiple splicing OS=Homo sapiens GN=RBPMS;Isoform of Q93062, Isoform E of RNA-binding protein with multiple splicing OS=Homo sapiens GN=RBPMS…	42.0	5	0.06	AEKENTPSEANLQEEEVR+ENTPSEANLQEEEVR+FDPEIPQTLR+LVGTPNPSTPLPNTVPQFIAR+QPVGFVSFDSR
532a	sp|Q8WVX9|FACR1_HUMAN	1.0000	Fatty acyl-CoA reductase 1 OS=Homo sapiens GN=FAR1 PE=1 SV=1	10.7	5	0.06	ALAEYVVQQEGAK+NPLEQAFR+NVLLTGATGFLGK+TFNIDVR+YVLNEEMSGLPAAR
521a	sp|Q8N511|TM199_HUMAN tr|J3KS81|J3KS81_HUMAN	1.0000	Transmembrane protein 199 OS=Homo sapiens GN=TMEM199 PE=1 SV=1;Isoform of Q8N511, Transmembrane protein 199 OS=Homo sapiens GN=TMEM199 PE=1 SV=1	27.2	5	0.05	AELEAALGK+ALGPGGELEPER+ALGPGGELEPERLPR+IQLANEEYKR
510a	sp|Q7Z736-2|PKHH3_HUMAN sp|Q7Z736-3|PKHH3_HUMAN sp|Q7Z736|PKHH3_HUMAN tr|X6R3U4|X6R3U4_HUMAN	1.0000	Isoform of Q7Z736, Isoform 2 of Pleckstrin homology domain-containing family H member 3 OS=Homo sapiens GN=PLEKHH3;Isoform of Q7Z736, Isoform 3 of Pleckstrin homology domain-containing family H member 3 OS=Homo sapiens GN=PLEKHH3;Pleckstrin homology domain-containing family H member 3 OS=Homo sapiens GN=PLEKHH3 PE=1 SV=2;Isoform of Q7Z736, Pleckstrin homology domain-containing family H member 3 O…	9.6	5	0.06	APLETPTQLLLR+EGGGGAGTAAAVLGGWK+GPLEVTLTQPVR+LFLALQALEGAR+TEQALPDSELAEYAR
501a	sp|Q6R327-3|RICTR_HUMAN sp|Q6R327|RICTR_HUMAN	1.0000	Isoform of Q6R327, Isoform 3 of Rapamycin-insensitive companion of mTOR OS=Homo sapiens GN=RICTOR;Rapamycin-insensitive companion of mTOR OS=Homo sapiens GN=RICTOR PE=1 SV=1	3.4	5	0.05	HIEDTGSTPSIGENDLK+ILAPYTDFHYR+TLTEPSVDFNHSDDFTPISTVQK+VDYLIAR
499a	sp|Q6PJG6|BRAT1_HUMAN	1.0000	BRCA1-associated ATM activator 1 OS=Homo sapiens GN=BRAT1 PE=1 SV=2	5.8	5	0.05	DSALEFLTQLSR+GSPNTASAEATLPR+SLDLEGLR+VTQALNVLTTTFGR
495a	sp|Q6P444|MTFR2_HUMAN	1.0000	Mitochondrial fission regulator 2 OS=Homo sapiens GN=MTFR2 PE=1 SV=2	16.9	5	0.06	AVDQGISNTSLLNSR+FAFQEDDSFEKENR+IAALENELTFLR+ISLGQLSSSR+NSTNSSSFGLSDER
493a	sp|Q6NZ67|MZT2B_HUMAN tr|B8ZZ87|B8ZZ87_HUMAN tr|H7C173|H7C173_HUMAN	1.0000	Mitotic-spindle organizing protein 2B OS=Homo sapiens GN=MZT2B PE=1 SV=1;Isoform of Q6NZ67, Mitotic-spindle organizing protein 2B OS=Homo sapiens GN=MZT2B PE=1 SV=1;Isoform of Q6NZ67, Mitotic-spindle organizing protein 2B (Fragment) OS=Homo sapiens GN=MZT2B PE=1 SV=1	45.9	5	0.06	GSAALGGALALAER+ILVDLLK+LASEPQDPAAVSLPTSSVPETR+LNVAPLAVFQMLK
474a	sp|Q15459|SF3A1_HUMAN	1.0000	Splicing factor 3A subunit 1 OS=Homo sapiens GN=SF3A1 PE=1 SV=1	8.1	5	0.06	LTAQFVAR+QFLTQLMQK+QSDDEVYAPGLDIESSLK+VMQQQQQTTQQQLPQK+VQAQVIQETIVPK
454a	sp|Q13490-2|BIRC2_HUMAN sp|Q13490|BIRC2_HUMAN tr|E9PMH5|E9PMH5_HUMAN	1.0000	Isoform of Q13490, Isoform 2 of Baculoviral IAP repeat-containing protein 2 OS=Homo sapiens GN=BIRC2;Baculoviral IAP repeat-containing protein 2 OS=Homo sapiens GN=BIRC2 PE=1 SV=2;Isoform of Q13490, Baculoviral IAP repeat-containing protein 2 OS=Homo sapiens GN=BIRC2 PE=1 SV=1	11.2	5	0.06	AGFYYIGPGDR+AGFYYTGVNDKVK+ELIDTILVK+TNPYSYAMSTEEAR+YIPTEDVSGLSLEEQLR
445a	sp|Q13137-2|CACO2_HUMAN sp|Q13137-3|CACO2_HUMAN sp|Q13137-4|CACO2_HUMAN sp|Q13137-5|CACO2_HUMAN sp|Q13137|CACO2_HUMAN	1.0000	Isoform of Q13137, Isoform 2 of Calcium-binding and coiled-coil domain-containing protein 2 OS=Homo sapiens GN=CALCOCO2;Isoform of Q13137, Isoform 3 of Calcium-binding and coiled-coil domain-containing protein 2 OS=Homo sapiens GN=CALCOCO2;Isoform of Q13137, Isoform 4 of Calcium-binding and coiled-coil domain-containing protein 2 OS=Homo sapiens GN=CALCOCO2;Isoform of Q13137, Isoform 5 of Calcium…	19.0	5	0.06	LEGENDLLKR+LVQGDQDKTEQLEQLKK+QNPGLAYGNPYSGIQESSSPSPLSIKK+VDQLQAQLSTQEKEMEK
51	sp|P30876|RPB2_HUMAN tr|C9J2Y9|C9J2Y9_HUMAN tr|C9J4M6|C9J4M6_HUMAN	1.0000	DNA-directed RNA polymerase II subunit RPB2 OS=Homo sapiens GN=POLR2B PE=1 SV=1;Isoform of P30876, DNA-directed RNA polymerase OS=Homo sapiens GN=POLR2B PE=1 SV=2;Isoform of P30876, DNA-directed RNA polymerase OS=Homo sapiens GN=POLR2B PE=1 SV=2	6.8	5	0.05	GPIQILNR+ISNLLSDYGYHLR+TVIKEGEEQLQTQHQK+TVTLPENEDELESTNR+VSANKGEIGDATPFNDAVNVQK
6	sp|O00560-2|SDCB1_HUMAN sp|O00560-3|SDCB1_HUMAN sp|O00560|SDCB1_HUMAN tr|B4DHN5|B4DHN5_HUMAN tr|E9PBU7|E9PBU7_HUMAN tr|G5EA09|G5EA09_HUMAN	1.0000	Isoform of O00560, Isoform 2 of Syntenin-1 OS=Homo sapiens GN=SDCBP;Isoform of O00560, Isoform 3 of Syntenin-1 OS=Homo sapiens GN=SDCBP;Syntenin-1 OS=Homo sapiens GN=SDCBP PE=1 SV=1;Isoform of O00560, Syntenin-1 OS=Homo sapiens GN=SDCBP PE=1 SV=1;Isoform of O00560, Syntenin-1 OS=Homo sapiens GN=SDCBP PE=1 SV=1;Isoform of O00560, Syndecan binding protein (Syntenin), isoform CRA_a OS=Homo sapiens G…	16.7	5	0.05	DSTGHVGFIFK+LYPELSQYMGLSLNEEEIR+SLMDHTIPEV
432a	sp|Q02878|RL6_HUMAN	1.0000	60S ribosomal protein L6 OS=Homo sapiens GN=RPL6 PE=1 SV=3	19.1	5	0.06	AIPQLQGYLR+AVDSQILPK+FVIATSTK+HLTDAYFK+IDISNVK+VLATVTKPVGGDK
419a	sp|P63244|GBLP_HUMAN tr|D6RHH4|D6RHH4_HUMAN	1.0000	Guanine nucleotide-binding protein subunit beta-2-like 1 OS=Homo sapiens GN=GNB2L1 PE=1 SV=3;Isoform of P63244, Guanine nucleotide-binding protein subunit beta-2-like 1 OS=Homo sapiens GN=GNB2L1 PE=1 SV=1	19.3	5	0.06	DVLSVAFSSDNR+LTRDETNYGIPQR+LWDLTTGTTTR+VWQVTIGTR
417a	sp|P63092-2|GNAS2_HUMAN sp|P63092-3|GNAS2_HUMAN sp|P63092-4|GNAS2_HUMAN sp|P63092|GNAS2_HUMAN sp|Q5JWF2-2|GNAS1_HUMAN sp|Q5JWF2|GNAS1_HUMAN	1.0000	Isoform of Q5JWF2, Isoform Gnas-2 of Guanine nucleotide-binding protein G(s) subunit alpha isoforms short OS=Homo sapiens GN=GNAS;Isoform of Q5JWF2, Isoform 3 of Guanine nucleotide-binding protein G(s) subunit alpha isoforms short OS=Homo sapiens GN=GNAS;Isoform of Q5JWF2, Isoform 4 of Guanine nucleotide-binding protein G(s) subunit alpha isoforms short OS=Homo sapiens GN=GNAS;Isoform of Q5JWF2, …	10.3	5	0.04	ILLLGAGESGK+QADYVPSDQDLLR+VLTSGIFETK+YTTPEDATPEPGEDPR
414a	sp|P62899|RL31_HUMAN	1.0000	60S ribosomal protein L31 OS=Homo sapiens GN=RPL31 PE=1 SV=1	26.4	5	0.06	LYTLVTYVPVTTFK+NLQTVNVDEN+SAINEVVTR
413a	sp|P62854|RS26_HUMAN	1.0000	40S ribosomal protein S26 OS=Homo sapiens GN=RPS26 PE=1 SV=3	20.9	5	0.06	DISEASVFDAYVLPK+NIVEAAAVR
405b	sp|Q15386|UBE3C_HUMAN	1.0000	Ubiquitin-protein ligase E3C OS=Homo sapiens GN=UBE3C PE=1 SV=3	3.7	5	0.05	LILIESR+QQTNTLLNLVWR+SFTNYSGGYSADHPVIK+SGFNPNQGFFK
402c	sp|Q04917|1433F_HUMAN	1.0000	14-3-3 protein eta OS=Homo sapiens GN=YWHAH PE=1 SV=4	18.3	5	0.03	AVTELNEPLSNEDR+AVTELNEPLSNEDRNLLSVAYK+DSTLIMQLLR+KNSVVEASEAAYK+NLLSVAYK
46	sp|P26641-2|EF1G_HUMAN sp|P26641|EF1G_HUMAN	1.0000	Isoform of P26641, Isoform 2 of Elongation factor 1-gamma OS=Homo sapiens GN=EEF1G;Elongation factor 1-gamma OS=Homo sapiens GN=EEF1G PE=1 SV=3	7.8	5	0.05	ILGLLDAYLK+KLDPGSEETQTLVR+STFVLDEFKR
397a	sp|P61978-2|HNRPK_HUMAN sp|P61978-3|HNRPK_HUMAN sp|P61978|HNRPK_HUMAN	1.0000	Isoform of P61978, Isoform 2 of Heterogeneous nuclear ribonucleoprotein K OS=Homo sapiens GN=HNRNPK;Isoform of P61978, Isoform 3 of Heterogeneous nuclear ribonucleoprotein K OS=Homo sapiens GN=HNRNPK;Heterogeneous nuclear ribonucleoprotein K OS=Homo sapiens GN=HNRNPK PE=1 SV=1	13.9	5	0.06	DLAGSIIGK+IILDLISESPIK+IITITGTQDQIQNAQYLLQNSVK+TDYNASVSVPDSSGPER
393a	sp|P61353|RL27_HUMAN	1.0000	60S ribosomal protein L27 OS=Homo sapiens GN=RPL27 PE=1 SV=2	20.6	5	0.06	VVLVLAGR+VYNYNHLMPTR+YSVDIPLDK
390a	sp|P60866-2|RS20_HUMAN sp|P60866|RS20_HUMAN	1.0000	Isoform of P60866, Isoform 2 of 40S ribosomal protein S20 OS=Homo sapiens GN=RPS20;40S ribosomal protein S20 OS=Homo sapiens GN=RPS20 PE=1 SV=1	19.3	5	0.05	LIDLHSPSEIVK+TPVEPEVAIHR
377a	sp|P52701-3|MSH6_HUMAN sp|P52701-4|MSH6_HUMAN sp|P52701|MSH6_HUMAN	1.0000	Isoform of P52701, Isoform 3 of DNA mismatch repair protein Msh6 OS=Homo sapiens GN=MSH6;Isoform of P52701, Isoform 4 of DNA mismatch repair protein Msh6 OS=Homo sapiens GN=MSH6;DNA mismatch repair protein Msh6 OS=Homo sapiens GN=MSH6 PE=1 SV=2	5.2	5	0.05	FPDLTVELNR+GTATFDGTAIANAVVK+GTQTYSVLEGDPSENYSK+LANLPEEVIQK
371a	sp|P51617-2|IRAK1_HUMAN sp|P51617-3|IRAK1_HUMAN sp|P51617|IRAK1_HUMAN tr|D3YTB5|D3YTB5_HUMAN	1.0000	Isoform of P51617, Isoform 2 of Interleukin-1 receptor-associated kinase 1 OS=Homo sapiens GN=IRAK1;Isoform of P51617, Isoform 3 of Interleukin-1 receptor-associated kinase 1 OS=Homo sapiens GN=IRAK1;Interleukin-1 receptor-associated kinase 1 OS=Homo sapiens GN=IRAK1 PE=1 SV=2;Isoform of P51617, Interleukin-1 receptor-associated kinase 1 OS=Homo sapiens GN=IRAK1 PE=1 SV=1	9.4	5	0.06	DLVEEEAEEAGVALR+FAGSSPSQSSMVAR+GTLAYLPEEYIK+QSFLTEVEQLSR+TASVLWPWINR
370a	sp|P51571|SSRD_HUMAN	1.0000	Translocon-associated protein subunit delta OS=Homo sapiens GN=SSR4 PE=1 SV=1	19.7	5	0.06	FFDEESYSLLR+VQNMALYADVGGK+YQVSWSLDHK
358a	sp|P49368-2|TCPG_HUMAN sp|P49368|TCPG_HUMAN tr|B4DUR8|B4DUR8_HUMAN	1.0000	Isoform of P49368, Isoform 2 of T-complex protein 1 subunit gamma OS=Homo sapiens GN=CCT3;T-complex protein 1 subunit gamma OS=Homo sapiens GN=CCT3 PE=1 SV=4;Isoform of P49368, T-complex protein 1 subunit gamma OS=Homo sapiens GN=CCT3 PE=1 SV=1	10.4	5	0.06	AVAQALEVIPR+EILSEVER+ELGIWEPLAVK+IVLLDSSLEYK+TAVETAVLLLR
351a	sp|P46379-2|BAG6_HUMAN sp|P46379-3|BAG6_HUMAN sp|P46379|BAG6_HUMAN tr|A0A024RCR6|A0A024RCR6_HUMAN tr|A0A0G2JK23|A0A0G2JK23_HUMAN	1.0000	Isoform of P46379, Isoform 2 of Large proline-rich protein BAG6 OS=Homo sapiens GN=BAG6;Isoform of P46379, Isoform 3 of Large proline-rich protein BAG6 OS=Homo sapiens GN=BAG6;Large proline-rich protein BAG6 OS=Homo sapiens GN=BAG6 PE=1 SV=2;Isoform of P46379, HLA-B associated transcript 3, isoform CRA_a OS=Homo sapiens GN=BAT3 PE=1 SV=1;Isoform of P46379, Large proline-rich protein BAG6 OS=Homo …	5.2	5	0.06	AGSSESIAAFIQR+DIQTLLSR+DLEAPEVQESYR+ESFSLVQVQPGVDIIR+LINLVGESLR
350a	sp|P46060|RAGP1_HUMAN	1.0000	Ran GTPase-activating protein 1 OS=Homo sapiens GN=RANGAP1 PE=1 SV=1	8.7	5	0.05	AFNSSSFNSNTFLTR+GAVAIADAIR+GAVAMAETLK+SSVLIAQQTDTSDPEK
345a	sp|P42356|PI4KA_HUMAN tr|J3KN10|J3KN10_HUMAN	1.0000	Phosphatidylinositol 4-kinase alpha OS=Homo sapiens GN=PI4KA PE=1 SV=4;Isoform of P42356, Phosphatidylinositol 4-kinase alpha OS=Homo sapiens GN=PI4KA PE=1 SV=1	2.6	5	0.05	FGLFSAEIK+ISWQAAIFK+ITNVSAIIKPYPK+ITVPDTYEAR+QYGDESTLAFQQAR
321a	sp|P32189-1|GLPK_HUMAN sp|P32189-2|GLPK_HUMAN sp|P32189-4|GLPK_HUMAN sp|P32189|GLPK_HUMAN	1.0000	Isoform of P32189, Isoform 1 of Glycerol kinase OS=Homo sapiens GN=GK;Isoform of P32189, Isoform 2 of Glycerol kinase OS=Homo sapiens GN=GK;Isoform of P32189, Isoform 4 of Glycerol kinase OS=Homo sapiens GN=GK;Glycerol kinase OS=Homo sapiens GN=GK PE=1 SV=3	10.7	5	0.06	AVLGPLVGAVDQGTSSTR+FEPQINAEESEIR+LGQLNIDISNIK+TGLPLSTYFSAVK
308a	sp|P25685-2|DNJB1_HUMAN sp|P25685|DNJB1_HUMAN	1.0000	Isoform of P25685, Isoform 2 of DnaJ homolog subfamily B member 1 OS=Homo sapiens GN=DNAJB1;DnaJ homolog subfamily B member 1 OS=Homo sapiens GN=DNAJB1 PE=1 SV=4	18.3	5	0.06	EGDQTSNNIPADIVFVLK+NPFDTFFGQR+TIPVVFK+TVLEQVLPI
35	sp|P08183-2|MDR1_HUMAN sp|P08183|MDR1_HUMAN	1.0000	Isoform of P08183, Isoform 2 of Multidrug resistance protein 1 OS=Homo sapiens GN=ABCB1;Multidrug resistance protein 1 OS=Homo sapiens GN=ABCB1 PE=1 SV=3	5.8	5	0.06	AGAVAEEVLAAIR+EANIHAFIESLPNK+FYDPLAGK+LYDPTEGMVSVDGQDIR+QDVSWFDDPKNTTGALTTR
300a	sp|P22087|FBRL_HUMAN	1.0000	rRNA 2'-O-methyltransferase fibrillarin OS=Homo sapiens GN=FBL PE=1 SV=2	15.3	5	0.06	DHAVVVGVYRPPPK+IVALNAHTFLR+NLVPGESVYGEK+NLVPGESVYGEKR+TNIIPVIEDAR
294a	sp|P20020-2|AT2B1_HUMAN sp|P20020-3|AT2B1_HUMAN sp|P20020-4|AT2B1_HUMAN sp|P20020-5|AT2B1_HUMAN sp|P20020-6|AT2B1_HUMAN sp|P20020|AT2B1_HUMAN sp|P23634-2|AT2B4_HUMAN sp|P23634-3|AT2B4_HUMAN sp|P23634-4|AT2B4_HUMAN sp|P23634-5|AT2B4_HUMAN sp|P23634-6|AT2B4_HUMAN sp|P23634-7|AT2B4_HUMAN sp|P23634-8|AT2B4_HUMAN sp|P23634|AT2B4_HUMAN	1.0000	Isoform of P20020, Isoform A of Plasma membrane calcium-transporting ATPase 1 OS=Homo sapiens GN=ATP2B1;Isoform of P20020, Isoform B of Plasma membrane calcium-transporting ATPase 1 OS=Homo sapiens GN=ATP2B1;Isoform of P20020, Isoform C of Plasma membrane calcium-transporting ATPase 1 OS=Homo sapiens GN=ATP2B1;Isoform of P20020, Isoform E of Plasma membrane calcium-transporting ATPase 1 OS=Homo s…	4.5	5	0.06	EASDIILTDDNFTSIVK+QVVAVTGDGTNDGPALK+QVVAVTGDGTNDGPALKK+YGDLLPADGILIQGNDLK
292a	sp|P19338|NUCL_HUMAN	1.0000	Nucleolin OS=Homo sapiens GN=NCL PE=1 SV=3	6.3	5	0.05	FGYVDFESAEDLEK+GFGFVDFNSEEDAK+GIAYIEFK+TGISDVFAK
281a	sp|P14618-3|KPYM_HUMAN sp|P14618|KPYM_HUMAN tr|B4DNK4|B4DNK4_HUMAN	1.0000	Isoform of P14618, Isoform 3 of Pyruvate kinase PKM OS=Homo sapiens GN=PKM;Pyruvate kinase PKM OS=Homo sapiens GN=PKM PE=1 SV=4;Isoform of P14618, Pyruvate kinase OS=Homo sapiens GN=PKM PE=1 SV=1	11.2	5	0.05	GADFLVTEVENGGSLGSK+GDLGIEIPAEK+LAPITSDPTEATAVGAVEASFK
273a	sp|P10644-2|KAP0_HUMAN sp|P10644|KAP0_HUMAN tr|K7EPB2|K7EPB2_HUMAN	1.0000	Isoform of P10644, Isoform 2 of cAMP-dependent protein kinase type I-alpha regulatory subunit OS=Homo sapiens GN=PRKAR1A;cAMP-dependent protein kinase type I-alpha regulatory subunit OS=Homo sapiens GN=PRKAR1A PE=1 SV=1;Isoform of P10644, cAMP-dependent protein kinase type I-alpha regulatory subunit (Fragment) OS=Homo sapiens GN=PRKAR1A PE=1 SV=1	24.6	5	0.06	GAISAEVYTEEDAASYVR+HNIQALLK+LTVADALEPVQFEDGQK+TDSREDEISPPPPNPVVK+VSILESLDKWER
257a	sp|P07195|LDHB_HUMAN	1.0000	L-lactate dehydrogenase B chain OS=Homo sapiens GN=LDHB PE=1 SV=2	16.5	5	0.06	GLTSVINQK+IVVVTAGVR+LIAPVAEEEATVPNNK+MVVESAYEVIK+SADTLWDIQK
244a	sp|P04406-2|G3P_HUMAN sp|P04406|G3P_HUMAN	1.0000	Isoform of P04406, Isoform 2 of Glyceraldehyde-3-phosphate dehydrogenase OS=Homo sapiens GN=GAPDH;Glyceraldehyde-3-phosphate dehydrogenase OS=Homo sapiens GN=GAPDH PE=1 SV=3	16.0	5	0.04	GALQNIIPASTGAAK+LISWYDNEFGYSNR+LVINGNPITIFQER+LVINGNPITIFQERDPSK
236a	sp|O95347|SMC2_HUMAN	1.0000	Structural maintenance of chromosomes protein 2 OS=Homo sapiens GN=SMC2 PE=1 SV=2	7.0	5	0.06	ASNLQDLVYK+DTSATTALELVAGER+EMQDKVIK+FVDGVSTVAR+KQSPLGFEVHDEITVTR+SLEDALAEAQR+TILEEEITPTIQK
234a	sp|O94964-2|SOGA1_HUMAN sp|O94964|SOGA1_HUMAN tr|H0YDM2|H0YDM2_HUMAN	1.0000	Isoform of O94964, Isoform 2 of Protein SOGA1 OS=Homo sapiens GN=SOGA1;Protein SOGA1 OS=Homo sapiens GN=SOGA1 PE=1 SV=2;Isoform of O94964, Protein SOGA1 (Fragment) OS=Homo sapiens GN=SOGA1 PE=1 SV=1	5.2	5	0.06	GLTELQQQFAK+IIIEPGFLFTTAKPK+LVEEEANLLSR+STSSQTVGLASVGTQTIR+VKSTSSQTVGLASVGTQTIR+YGIVQEFFR
232a	sp|O94822-3|LTN1_HUMAN sp|O94822|LTN1_HUMAN	1.0000	Isoform of O94822, Isoform 3 of E3 ubiquitin-protein ligase listerin OS=Homo sapiens GN=LTN1;E3 ubiquitin-protein ligase listerin OS=Homo sapiens GN=LTN1 PE=1 SV=6	4.5	5	0.06	ETPDTLSDPQTVPEEEREAK+FLSTLLDSFSSSR+LADISINYVNER+LMPENPTYAETAVEVPNKDPK+QSIVQAKPLEIAK
224a	sp|O75369-2|FLNB_HUMAN sp|O75369-3|FLNB_HUMAN sp|O75369-6|FLNB_HUMAN sp|O75369-8|FLNB_HUMAN sp|O75369-9|FLNB_HUMAN sp|O75369|FLNB_HUMAN	1.0000	Isoform of O75369, Isoform 2 of Filamin-B OS=Homo sapiens GN=FLNB;Isoform of O75369, Isoform 3 of Filamin-B OS=Homo sapiens GN=FLNB;Isoform of O75369, Isoform 6 of Filamin-B OS=Homo sapiens GN=FLNB;Isoform of O75369, Isoform 8 of Filamin-B OS=Homo sapiens GN=FLNB;Isoform of O75369, Isoform 9 of Filamin-B OS=Homo sapiens GN=FLNB;Filamin-B OS=Homo sapiens GN=FLNB PE=1 SV=2	2.7	5	0.06	EAGAGGLSIAVEGPSK+IFFAGDTIPK+IGNLQTDLSDGLR+SPFTVGVAAPLDLSK+VLFASQEIPASPFR
210a	sp|O43347|MSI1H_HUMAN	1.0000	RNA-binding protein Musashi homolog 1 OS=Homo sapiens GN=MSI1 PE=1 SV=1	13.3	5	0.06	GFGFVTFMDQAGVDK+IFVGGLSVNTTVEDVK+SYTGLAPGYTYQFPEFR
194b	sp|P27986-4|P85A_HUMAN sp|P27986|P85A_HUMAN	1.0000	Isoform of P27986, Isoform 4 of Phosphatidylinositol 3-kinase regulatory subunit alpha OS=Homo sapiens GN=PIK3R1;Phosphatidylinositol 3-kinase regulatory subunit alpha OS=Homo sapiens GN=PIK3R1 PE=1 SV=2	5.5	5	0.05	TAIEAFNETIK+VLSEIFSPMLFR+YQQDQVVKEDNIEAVGK
182	sp|Q9Y6M1-1|IF2B2_HUMAN sp|Q9Y6M1-3|IF2B2_HUMAN sp|Q9Y6M1-4|IF2B2_HUMAN sp|Q9Y6M1-5|IF2B2_HUMAN sp|Q9Y6M1-6|IF2B2_HUMAN sp|Q9Y6M1|IF2B2_HUMAN tr|F8W930|F8W930_HUMAN	1.0000	Isoform of Q9Y6M1, Isoform 2 of Insulin-like growth factor 2 mRNA-binding protein 2 OS=Homo sapiens GN=IGF2BP2;Isoform of Q9Y6M1, Isoform 3 of Insulin-like growth factor 2 mRNA-binding protein 2 OS=Homo sapiens GN=IGF2BP2;Isoform of Q9Y6M1, Isoform 4 of Insulin-like growth factor 2 mRNA-binding protein 2 OS=Homo sapiens GN=IGF2BP2;Isoform of Q9Y6M1, Isoform 5 of Insulin-like growth factor 2 mRNA-…	12.2	5	0.04	ILVPTQFVGAIIGK+ITISSLQDLSIYNPER+MVIITGPPEAQFK+TVNELQNLTSAEVIVPR
181	sp|Q9Y6J9|TAF6L_HUMAN	1.0000	TAF6-like RNA polymerase II p300/CBP-associated factor-associated factor 65 kDa subunit 6L OS=Homo sapiens GN=TAF6L PE=1 SV=1	8.4	5	0.05	AVLGDDPQLMK+ELYAFFGDSLATR+LFQTAFPAPYGPSPASR+VALQDLQTNSK
152	sp|Q9BZF1-2|OSBL8_HUMAN sp|Q9BZF1-3|OSBL8_HUMAN sp|Q9BZF1|OSBL8_HUMAN tr|F8VQX7|F8VQX7_HUMAN tr|F8VUA7|F8VUA7_HUMAN	1.0000	Isoform of Q9BZF1, Isoform 2 of Oxysterol-binding protein-related protein 8 OS=Homo sapiens GN=OSBPL8;Isoform of Q9BZF1, Isoform 3 of Oxysterol-binding protein-related protein 8 OS=Homo sapiens GN=OSBPL8;Oxysterol-binding protein-related protein 8 OS=Homo sapiens GN=OSBPL8 PE=1 SV=3;Isoform of Q9BZF1, Oxysterol-binding protein (Fragment) OS=Homo sapiens GN=OSBPL8 PE=1 SV=1;Isoform of Q9BZF1, Oxys…	9.2	5	0.05	ANNLHSGDNFQLNDSEIER+GEAVGSITQPLPSSYLIIR+TDNSEVFWNPTPDIK+VVLPTFILEPR
148	sp|Q9BQG0-2|MBB1A_HUMAN sp|Q9BQG0|MBB1A_HUMAN tr|I3L1L3|I3L1L3_HUMAN	1.0000	Isoform of Q9BQG0, Isoform 2 of Myb-binding protein 1A OS=Homo sapiens GN=MYBBP1A;Myb-binding protein 1A OS=Homo sapiens GN=MYBBP1A PE=1 SV=2;Isoform of Q9BQG0, Myb-binding protein 1A (Fragment) OS=Homo sapiens GN=MYBBP1A PE=1 SV=1	5.0	5	0.06	ATLQEILPEVLK+EIPSATQSPISK+LLGAALPLLTK+LVGSVNLFSDENVPR+VYSTALSSFLTK
124	sp|Q8IZH2-2|XRN1_HUMAN sp|Q8IZH2|XRN1_HUMAN tr|H7C5E4|H7C5E4_HUMAN	1.0000	Isoform of Q8IZH2, Isoform 2 of 5'-3' exoribonuclease 1 OS=Homo sapiens GN=XRN1;5'-3' exoribonuclease 1 OS=Homo sapiens GN=XRN1 PE=1 SV=1;Isoform of Q8IZH2, 5'-3' exoribonuclease 1 (Fragment) OS=Homo sapiens GN=XRN1 PE=1 SV=1	4.7	5	0.05	APELFSYIAK+ENFSVPVGLR+KLAVNFGVSKPSE+QVVPFVYQTIVK+TLDDLFPLR
119	sp|Q86VI3|IQGA3_HUMAN tr|F2Z2E2|F2Z2E2_HUMAN	1.0000	Ras GTPase-activating-like protein IQGAP3 OS=Homo sapiens GN=IQGAP3 PE=1 SV=2;Isoform of Q86VI3, Ras GTPase-activating-like protein IQGAP3 OS=Homo sapiens GN=IQGAP3 PE=1 SV=1	4.1	5	0.06	GQSALQEILGK+MALGVAAINQAIK+NGYQGLVDELAK+VEQPQDVVTGNPTVVR+VLAVSLINEALDK
117	sp|Q7Z4F1|LRP10_HUMAN	1.0000	Low-density lipoprotein receptor-related protein 10 OS=Homo sapiens GN=LRP10 PE=1 SV=2	7.3	5	0.06	EGGAVGGQDGEQAPPLPIK+LLPSLGPPGPTR+SQVTPSAAPLEALDGGTGPAR
115	sp|Q7L2E3-2|DHX30_HUMAN sp|Q7L2E3-3|DHX30_HUMAN sp|Q7L2E3|DHX30_HUMAN tr|H7BXY3|H7BXY3_HUMAN	1.0000	Isoform of Q7L2E3, Isoform 2 of Putative ATP-dependent RNA helicase DHX30 OS=Homo sapiens GN=DHX30;Isoform of Q7L2E3, Isoform 3 of Putative ATP-dependent RNA helicase DHX30 OS=Homo sapiens GN=DHX30;Putative ATP-dependent RNA helicase DHX30 OS=Homo sapiens GN=DHX30 PE=1 SV=1;Isoform of Q7L2E3, Putative ATP-dependent RNA helicase DHX30 OS=Homo sapiens GN=DHX30 PE=1 SV=1	5.1	5	0.05	AIFQQPPVGVR+ATISLSDSDLLR+ENYLEENLLYAPSLR+LSQSLLELWR+TPLENLVLQAK
112	sp|Q6P1L8|RM14_HUMAN	1.0000	39S ribosomal protein L14, mitochondrial OS=Homo sapiens GN=MRPL14 PE=1 SV=1	35.9	5	0.05	FDSNNVVLIEDNGNPVGTR+VGDQILLAIK+VLAIAQNFV+VVDNSALGNSPYHR
318d	sp|Q15375-2|EPHA7_HUMAN sp|Q15375-4|EPHA7_HUMAN sp|Q15375|EPHA7_HUMAN	0.9998	Isoform of Q15375, Isoform 2 of Ephrin type-A receptor 7 OS=Homo sapiens GN=EPHA7;Isoform of Q15375, Isoform 4 of Ephrin type-A receptor 7 OS=Homo sapiens GN=EPHA7;Ephrin type-A receptor 7 OS=Homo sapiens GN=EPHA7 PE=1 SV=3	3.7	5	0.05	TYIDPETYEDPNR+VIEDDPEAVYTTTGGK+VSDFGLSR
420b	sp|P16989-2|YBOX3_HUMAN sp|P16989-3|YBOX3_HUMAN sp|P16989|YBOX3_HUMAN	0.9996	Isoform of P16989, Isoform 2 of Y-box-binding protein 3 OS=Homo sapiens GN=YBX3;Isoform of P16989, Isoform 3 of Y-box-binding protein 3 OS=Homo sapiens GN=YBX3;Y-box-binding protein 3 OS=Homo sapiens GN=YBX3 PE=1 SV=4	19.5	5	0.04	GAEAANVTGPDGVPVEGSR+NDTKEDVFVHQTAIK+NGYGFINR+SVGDGETVEFDVVEGEK
417b	sp|P08754|GNAI3_HUMAN	0.9995	Guanine nucleotide-binding protein G(k) subunit alpha OS=Homo sapiens GN=GNAI3 PE=1 SV=3	7.6	5	0.03	ILLLGAGESGK+ISQSNYIPTQQDVLR+TTGIVETHFTFK
400b	sp|P62191-2|PRS4_HUMAN sp|P62191|PRS4_HUMAN	0.9979	Isoform of P62191, Isoform 2 of 26S protease regulatory subunit 4 OS=Homo sapiens GN=PSMC1;26S protease regulatory subunit 4 OS=Homo sapiens GN=PSMC1 PE=1 SV=1	6.5	5	0.03	AVANQTSATFLR+GVILYGPPGTGK
85	sp|P78318|IGBP1_HUMAN	1.0000	Immunoglobulin-binding protein 1 OS=Homo sapiens GN=IGBP1 PE=1 SV=1	10.6	4	0.03	LPELFETGR+QLLDEVEVATEPAGSR+YGALPDQGIAK
82	sp|P62906|RL10A_HUMAN	1.0000	60S ribosomal protein L10a OS=Homo sapiens GN=RPL10A PE=1 SV=2	19.8	4	0.04	AVDIPHMDIEALK+DTLYEAVR+FPSLLTHNENMVAK+ILGPGLNK
79	sp|P62805|H4_HUMAN	1.0000	Histone H4 OS=Homo sapiens GN=HIST1H4A PE=1 SV=2	41.7	4	0.05	DNIQGITKPAIR+ISGLIYEETR+TVTAMDVVYALKR+VFLENVIR
76	sp|P62241|RS8_HUMAN tr|Q5JR95|Q5JR95_HUMAN	1.0000	40S ribosomal protein S8 OS=Homo sapiens GN=RPS8 PE=1 SV=2;Isoform of P62241, 40S ribosomal protein S8 OS=Homo sapiens GN=RPS8 PE=1 SV=1	20.7	4	0.05	IIDVVYNASNNELVR+ISSLLEEQFQQGK+LTPEEEEILNK
670a	tr|E9PSI1|E9PSI1_HUMAN	1.0000	Uncharacterized protein OS=Homo sapiens PE=4 SV=1	5.4	4	0.04	AGDPVILYVNK+EAIENATTNAEVLR+FEQQLAQTDGTLSTLEFQR
666a	sp|Q9Y5K8|VATD_HUMAN tr|G3V2S6|G3V2S6_HUMAN	1.0000	V-type proton ATPase subunit D OS=Homo sapiens GN=ATP6V1D PE=1 SV=1;Isoform of Q9Y5K8, V-type proton ATPase subunit D OS=Homo sapiens GN=ATP6V1D PE=1 SV=1	14.1	4	0.05	FTAGDFSTTVIQNVNK+VNAIEHVIIPR
658a	sp|Q9Y2Q0-3|AT8A1_HUMAN	1.0000	Isoform of Q9Y2Q0, Isoform 3 of Phospholipid-transporting ATPase IA OS=Homo sapiens GN=ATP8A1	4.0	4	0.05	IIYQAASPDEGALVR+TLVDEVQELEAK+VNVGDIVIIK+YNIITFLPR
652a	sp|Q9UMS4|PRP19_HUMAN	1.0000	Pre-mRNA-processing factor 19 OS=Homo sapiens GN=PRPF19 PE=1 SV=1	12.7	4	0.04	ILTGGADKNVVVFDK+TLQLDNNFEVK+TVPEELVKPEELSK+YIAENGTDPINNQPLSEEQLIDIK
651a	sp|Q9ULX6-2|AKP8L_HUMAN sp|Q9ULX6|AKP8L_HUMAN	1.0000	Isoform of Q9ULX6, Isoform 2 of A-kinase anchor protein 8-like OS=Homo sapiens GN=AKAP8L;A-kinase anchor protein 8-like OS=Homo sapiens GN=AKAP8L PE=1 SV=3	6.3	4	0.04	QTADFLQEYVTNK+TFYEDEMASHLDSK+YDSYESCDSR
649a	sp|Q9UKV8-2|AGO2_HUMAN sp|Q9UKV8|AGO2_HUMAN	1.0000	Isoform of Q9UKV8, Isoform 2 of Protein argonaute-2 OS=Homo sapiens GN=AGO2;Protein argonaute-2 OS=Homo sapiens GN=AGO2 PE=1 SV=3	5.5	4	0.04	AIATPVQGVWDMR+ELLIQFYK+NLYTAMPLPIGR+VLQPPSILYGGR
648a	sp|Q9UKV5|AMFR_HUMAN	1.0000	E3 ubiquitin-protein ligase AMFR OS=Homo sapiens GN=AMFR PE=1 SV=2	8.4	4	0.04	FPWPSLR+IQVPFPTQR+SSEDDAASESFLPSEGASSDPVTLR+SVEITTDNILEGR
642a	sp|Q9UHI6|DDX20_HUMAN	1.0000	Probable ATP-dependent RNA helicase DDX20 OS=Homo sapiens GN=DDX20 PE=1 SV=2	6.6	4	0.04	LNSSDPSLIGLK+NSVQTPVENSTNSQHQVK+QLIELDYLNPGSIR+VLISTDLTSR
636a	sp|Q9UBQ6|EXTL2_HUMAN tr|C9JEG3|C9JEG3_HUMAN	1.0000	Exostosin-like 2 OS=Homo sapiens GN=EXTL2 PE=1 SV=1;Isoform of Q9UBQ6, Exostosin-like 2 (Fragment) OS=Homo sapiens GN=EXTL2 PE=1 SV=1	16.9	4	0.03	LSLVVILVLLLVAGALTALLPSVK+VIVVWNNIGEK+VLRLSLVVILVLLLVAGALTALLPSVK+YLELFQR
632a	sp|Q9P0J0-2|NDUAD_HUMAN sp|Q9P0J0|NDUAD_HUMAN	1.0000	Isoform of Q9P0J0, Isoform 2 of NADH dehydrogenase [ubiquinone] 1 alpha subcomplex subunit 13 OS=Homo sapiens GN=NDUFA13;NADH dehydrogenase [ubiquinone] 1 alpha subcomplex subunit 13 OS=Homo sapiens GN=NDUFA13 PE=1 SV=3	32.6	4	0.04	ENLEEEAIIMK+IALLPLLQAETDRR+LQIEDFEAR+WVPPLIGELYGLR
627a	sp|Q9NZ01|TECR_HUMAN	1.0000	Very-long-chain enoyl-CoA reductase OS=Homo sapiens GN=TECR PE=1 SV=1	10.1	4	0.04	HYEVEILDAK+LPVGTTATLYFR+THPQWYPAR
625a	sp|Q9NXW2-2|DJB12_HUMAN sp|Q9NXW2|DJB12_HUMAN tr|J3KPS0|J3KPS0_HUMAN	1.0000	Isoform of Q9NXW2, Isoform 2 of DnaJ homolog subfamily B member 12 OS=Homo sapiens GN=DNAJB12;DnaJ homolog subfamily B member 12 OS=Homo sapiens GN=DNAJB12 PE=1 SV=4;Isoform of Q9NXW2, DnaJ (Hsp40) homolog, subfamily B, member 12, isoform CRA_c OS=Homo sapiens GN=DNAJB12 PE=1 SV=1	9.3	4	0.04	AIGTAYAVLSNPEK+DYYEILGVSR+GYTAEQVAAVK
622a	sp|Q9NVV4-2|PAPD1_HUMAN sp|Q9NVV4|PAPD1_HUMAN	1.0000	Isoform of Q9NVV4, Isoform 2 of Poly(A) RNA polymerase, mitochondrial OS=Homo sapiens GN=MTPAP;Poly(A) RNA polymerase, mitochondrial OS=Homo sapiens GN=MTPAP PE=1 SV=1	6.5	4	0.05	FAIETVK+ISGNFLMEFQVK+NLLESLK+SPPILPTLDSLK
619a	sp|Q9NV96-2|CC50A_HUMAN sp|Q9NV96-3|CC50A_HUMAN sp|Q9NV96|CC50A_HUMAN	1.0000	Isoform of Q9NV96, Isoform 2 of Cell cycle control protein 50A OS=Homo sapiens GN=TMEM30A;Isoform of Q9NV96, Isoform 3 of Cell cycle control protein 50A OS=Homo sapiens GN=TMEM30A;Cell cycle control protein 50A OS=Homo sapiens GN=TMEM30A PE=1 SV=1	19.8	4	0.04	FRNPPGGDNLEER+GIAWWTDK+SRDDSQLNGDSSALLNPSK+TAALPTFR
610a	sp|Q9HC21-2|TPC_HUMAN sp|Q9HC21|TPC_HUMAN	1.0000	Isoform of Q9HC21, Isoform 2 of Mitochondrial thiamine pyrophosphate carrier OS=Homo sapiens GN=SLC25A19;Mitochondrial thiamine pyrophosphate carrier OS=Homo sapiens GN=SLC25A19 PE=1 SV=1	15.6	4	0.05	ALISPFDVIK+EGALGFFK+QILQEEGPTAFWK+TLTYPLDLFK
605a	sp|Q9H6A9|PCX3_HUMAN	1.0000	Pecanex-like protein 3 OS=Homo sapiens GN=PCNXL3 PE=1 SV=2	2.9	4	0.05	GELQEEGAVGGAAEETGRR+LPGPPPASPIPTEGPR+SAILSNTPSLLALR+VLSFNAAFGQR
598a	sp|Q9C0B5-2|ZDHC5_HUMAN sp|Q9C0B5|ZDHC5_HUMAN	1.0000	Isoform of Q9C0B5, Isoform 2 of Palmitoyltransferase ZDHHC5 OS=Homo sapiens GN=ZDHHC5;Palmitoyltransferase ZDHHC5 OS=Homo sapiens GN=ZDHHC5 PE=1 SV=2	7.3	4	0.05	GVGSPEPGPTAPYLGR+SAQGTGFELGQLQSIR+THLGLATNEDSSLLAK
595a	sp|Q9BZQ6-2|EDEM3_HUMAN sp|Q9BZQ6|EDEM3_HUMAN	1.0000	Isoform of Q9BZQ6, Isoform 2 of ER degradation-enhancing alpha-mannosidase-like protein 3 OS=Homo sapiens GN=EDEM3;ER degradation-enhancing alpha-mannosidase-like protein 3 OS=Homo sapiens GN=EDEM3 PE=1 SV=2	5.9	4	0.04	ATGDPYYLEVGK+AVQIVSHPFFGR+AYVLLGDDSFLER+VVLTAGPAQFGLDLSK
594a	sp|Q9BZE1|RM37_HUMAN tr|S4R369|S4R369_HUMAN	1.0000	39S ribosomal protein L37, mitochondrial OS=Homo sapiens GN=MRPL37 PE=1 SV=2;Isoform of Q9BZE1, 39S ribosomal protein L37, mitochondrial OS=Homo sapiens GN=MRPL37 PE=1 SV=1	9.2	4	0.04	ESLLLQVR+VLEQPVVVQSVGTDGR+VYEIPGLEPITFAGK
591a	sp|Q9BX70|BTBD2_HUMAN	1.0000	BTB/POZ domain-containing protein 2 OS=Homo sapiens GN=BTBD2 PE=1 SV=1	8.0	4	0.05	ADNAFMLLTQAR+AEEAAGPGAAALQR+EAAYNWQASKPTVQER
588a	sp|Q9BUP0|EFHD1_HUMAN	1.0000	EF-hand domain-containing protein D1 OS=Homo sapiens GN=EFHD1 PE=1 SV=1	18.0	4	0.04	AAAGELQEDSGLMALAK+APTASADAELSAQLSR+DGFIDLMELK
584a	sp|Q9BTV4|TMM43_HUMAN	1.0000	Transmembrane protein 43 OS=Homo sapiens GN=TMEM43 PE=1 SV=1	14.8	4	0.05	FFLSSGLIDKVDNFK+GDQLVPFSTK+LLSDPNYGVHLPAVK+LVHIIGALR+TSSQPGFLER
66	sp|P51797-5|CLCN6_HUMAN sp|P51797-6|CLCN6_HUMAN sp|P51797|CLCN6_HUMAN	1.0000	Isoform of P51797, Isoform 5 of Chloride transport protein 6 OS=Homo sapiens GN=CLCN6;Isoform of P51797, Isoform 6 of Chloride transport protein 6 OS=Homo sapiens GN=CLCN6;Chloride transport protein 6 OS=Homo sapiens GN=CLCN6 PE=1 SV=2	5.3	4	0.04	ASDIMEPNLTYVYPHTR+GNQLISNNIK+IQSLVSILR+SQLVTLLVR
577a	sp|Q9BQ70|TCF25_HUMAN	1.0000	Transcription factor 25 OS=Homo sapiens GN=TCF25 PE=1 SV=1	6.2	4	0.05	HVILSEIK+IEDSTGLNRPGPAPLSSR+SSTGEASENGLEDIDR
569a	sp|Q99523|SORT_HUMAN	1.0000	Sortilin OS=Homo sapiens GN=SORT1 PE=1 SV=3	6.1	4	0.05	ADLGALELWR+DPIYFTGLASEPGAR+TEFGMAIGPENSGK+VVLTAEVSGGSR
558a	sp|Q96K12|FACR2_HUMAN	1.0000	Fatty acyl-CoA reductase 2 OS=Homo sapiens GN=FAR2 PE=2 SV=1	9.3	4	0.05	AIYADLNQNDFAISK+ALGEMVVQQESR+SILITGATGFLGK+VFQILDSK
553a	sp|Q96H55-4|MYO19_HUMAN sp|Q96H55|MYO19_HUMAN	1.0000	Isoform of Q96H55, Isoform 4 of Unconventional myosin-XIX OS=Homo sapiens GN=MYO19;Unconventional myosin-XIX OS=Homo sapiens GN=MYO19 PE=1 SV=2	6.8	4	0.04	FIQLQLNR+LIHVTSSAFTGLG+SLIEPVNQSIVVSGESGAGK+VNPVTLETVLR
551a	sp|Q96FZ7|CHMP6_HUMAN	1.0000	Charged multivesicular body protein 6 OS=Homo sapiens GN=CHMP6 PE=1 SV=3	16.4	4	0.05	ILDETQEAVEYQR+VTEQDKAILQLK+YQEQLLDR
546a	sp|Q969Y2-2|GTPB3_HUMAN sp|Q969Y2-3|GTPB3_HUMAN sp|Q969Y2-4|GTPB3_HUMAN sp|Q969Y2|GTPB3_HUMAN	1.0000	Isoform of Q969Y2, Isoform 2 of tRNA modification GTPase GTPBP3, mitochondrial OS=Homo sapiens GN=GTPBP3;Isoform of Q969Y2, Isoform 3 of tRNA modification GTPase GTPBP3, mitochondrial OS=Homo sapiens GN=GTPBP3;Isoform of Q969Y2, Isoform 4 of tRNA modification GTPase GTPBP3, mitochondrial OS=Homo sapiens GN=GTPBP3;tRNA modification GTPase GTPBP3, mitochondrial OS=Homo sapiens GN=GTPBP3 PE=1 SV=2	9.1	4	0.04	EGVGPVEQEGVR+SSGAPAPGSGATIFALSSGQGR+SSLVNLLSR
62	sp|P49327|FAS_HUMAN tr|A0A0U1RQF0|A0A0U1RQF0_HUMAN	1.0000	Fatty acid synthase OS=Homo sapiens GN=FASN PE=1 SV=3;Isoform of P49327, Fatty acid synthase OS=Homo sapiens GN=FASN PE=4 SV=1	2.0	4	0.05	EDGLAQQQTQLNLR+SEGVVAVLLTK+VLEALLPLK+VVVQVLAEEPEAVLK
537a	sp|Q92615|LAR4B_HUMAN	1.0000	La-related protein 4B OS=Homo sapiens GN=LARP4B PE=1 SV=3	6.0	4	0.05	GPGLLESPSIFNFTADR+LSSLIIGPSK+TLSADASVNTLPVVVSR
525a	sp|Q8NC56|LEMD2_HUMAN	1.0000	LEM domain-containing protein 2 OS=Homo sapiens GN=LEMD2 PE=1 SV=1	5.6	4	0.04	AVEFLASNESR+ELQALGFQPGPITDTTR
522a	sp|Q8N5F7|NKAP_HUMAN	1.0000	NF-kappa-B-activating protein OS=Homo sapiens GN=NKAP PE=1 SV=1	9.9	4	0.05	AEEPSDLIGPEAPK+ALASFNQEER+NGLTHQLGGLSQGSR+TKAEEPSDLIGPEAPK
518a	sp|Q8IZ07|AN13A_HUMAN	1.0000	Ankyrin repeat domain-containing protein 13A OS=Homo sapiens GN=ANKRD13A PE=1 SV=3	9.8	4	0.05	FDLSQEMER+ILEAPDFYVQMK+SQELSGPASNGGISQTNTYDAQYER+VYTVNNVNVITK
516a	sp|Q8IY17-2|PLPL6_HUMAN sp|Q8IY17-3|PLPL6_HUMAN sp|Q8IY17-4|PLPL6_HUMAN sp|Q8IY17-5|PLPL6_HUMAN sp|Q8IY17|PLPL6_HUMAN	1.0000	Isoform of Q8IY17, Isoform 2 of Neuropathy target esterase OS=Homo sapiens GN=PNPLA6;Isoform of Q8IY17, Isoform 3 of Neuropathy target esterase OS=Homo sapiens GN=PNPLA6;Isoform of Q8IY17, Isoform 4 of Neuropathy target esterase OS=Homo sapiens GN=PNPLA6;Isoform of Q8IY17, Isoform 5 of Neuropathy target esterase OS=Homo sapiens GN=PNPLA6;Neuropathy target esterase OS=Homo sapiens GN=PNPLA6 PE=1 S…	4.3	4	0.04	AQPSVVLSAAHTVAAR+LFPSPGLPTR+LGASALDSIQEFR+VLTGNTIALVLGGGGAR
507a	sp|Q7Z3U7-2|MON2_HUMAN sp|Q7Z3U7-5|MON2_HUMAN sp|Q7Z3U7-6|MON2_HUMAN sp|Q7Z3U7|MON2_HUMAN	1.0000	Isoform of Q7Z3U7, Isoform 2 of Protein MON2 homolog OS=Homo sapiens GN=MON2;Isoform of Q7Z3U7, Isoform 5 of Protein MON2 homolog OS=Homo sapiens GN=MON2;Isoform of Q7Z3U7, Isoform 6 of Protein MON2 homolog OS=Homo sapiens GN=MON2;Protein MON2 homolog OS=Homo sapiens GN=MON2 PE=1 SV=3	3.0	4	0.05	AGLTFNHDPPLSQNQR+LQLLLLNPLK+SFQEILQIVSPVR+YLLQPLGDFSR
502a	sp|Q6UUV7-3|CRTC3_HUMAN sp|Q6UUV7|CRTC3_HUMAN	1.0000	Isoform of Q6UUV7, Isoform 3 of CREB-regulated transcription coactivator 3 OS=Homo sapiens GN=CRTC3;CREB-regulated transcription coactivator 3 OS=Homo sapiens GN=CRTC3 PE=1 SV=2	10.2	4	0.04	LFSLSNPSLSTTNLSGPSR+LTQYHGGSLPNVSQLR+SNPSIQATLNK+SSASEFQPSFHQADNVR
491a	sp|Q6IAA8|LTOR1_HUMAN	1.0000	Ragulator complex protein LAMTOR1 OS=Homo sapiens GN=LAMTOR1 PE=1 SV=2	32.9	4	0.05	ALNGAEPNYHSLPSAR+IAAYAYSALSQIR+LLLDPSSPPTK+TDEQALLSSILAK
490a	sp|Q66PJ3-2|AR6P4_HUMAN sp|Q66PJ3-3|AR6P4_HUMAN sp|Q66PJ3-4|AR6P4_HUMAN sp|Q66PJ3-7|AR6P4_HUMAN sp|Q66PJ3|AR6P4_HUMAN tr|A0A0C4DG62|A0A0C4DG62_HUMAN tr|F5GYV5|F5GYV5_HUMAN tr|F8WCT1|F8WCT1_HUMAN tr|H7BZV4|H7BZV4_HUMAN	1.0000	Isoform of Q66PJ3, Isoform 2 of ADP-ribosylation factor-like protein 6-interacting protein 4 OS=Homo sapiens GN=ARL6IP4;Isoform of Q66PJ3, Isoform 3 of ADP-ribosylation factor-like protein 6-interacting protein 4 OS=Homo sapiens GN=ARL6IP4;Isoform of Q66PJ3, Isoform 4 of ADP-ribosylation factor-like protein 6-interacting protein 4 OS=Homo sapiens GN=ARL6IP4;Isoform of Q66PJ3, Isoform 7 of ADP-rib…	22.1	4	0.04	AEAQQVEALPGPSLDQWHR+LIKGDGEVLEEIVTK+SAGEEEDGPVLTDEQK
484a	sp|Q53GQ0|DHB12_HUMAN	1.0000	Very-long-chain 3-oxoacyl-CoA reductase OS=Homo sapiens GN=HSD17B12 PE=1 SV=2	13.8	4	0.05	GVFVQSVLPYFVATK+MTQLVLPGMVER+TIAVDFASEDIYDKIK
482a	sp|Q17RY0-2|CPEB4_HUMAN sp|Q17RY0|CPEB4_HUMAN tr|B7ZLQ8|B7ZLQ8_HUMAN tr|E5RJM0|E5RJM0_HUMAN	1.0000	Isoform of Q17RY0, Isoform 2 of Cytoplasmic polyadenylation element-binding protein 4 OS=Homo sapiens GN=CPEB4;Cytoplasmic polyadenylation element-binding protein 4 OS=Homo sapiens GN=CPEB4 PE=1 SV=1;Isoform of Q17RY0, CPEB4 protein OS=Homo sapiens GN=CPEB4 PE=1 SV=1;Isoform of Q17RY0, Cytoplasmic polyadenylation element-binding protein 4 OS=Homo sapiens GN=CPEB4 PE=1 SV=1	7.7	4	0.04	ADNIFPFPDRPR+AVELAMIMDR+NFASNHIQLQK+VAFSNQQSYIAAISAR
55	sp|P43686-2|PRS6B_HUMAN sp|P43686|PRS6B_HUMAN	1.0000	Isoform of P43686, Isoform 2 of 26S protease regulatory subunit 6B OS=Homo sapiens GN=PSMC4;26S protease regulatory subunit 6B OS=Homo sapiens GN=PSMC4 PE=1 SV=2	8.3	4	0.05	EAVELPLTHFELYK+LIFSTITSK+VVGSEFVQK
54	sp|P42766|RL35_HUMAN tr|F2Z388|F2Z388_HUMAN	1.0000	60S ribosomal protein L35 OS=Homo sapiens GN=RPL35 PE=1 SV=2;Isoform of P42766, 60S ribosomal protein L35 OS=Homo sapiens GN=RPL35 PE=1 SV=1	28.1	4	0.05	QLDDLKVELSQLR+VLTVINQTQK+VLTVINQTQKENLR
53	sp|P42677|RS27_HUMAN sp|Q71UM5|RS27L_HUMAN tr|C9JLI6|C9JLI6_HUMAN tr|H0YMV8|H0YMV8_HUMAN tr|Q5T4L4|Q5T4L4_HUMAN	1.0000	40S ribosomal protein S27 OS=Homo sapiens GN=RPS27 PE=1 SV=3;40S ribosomal protein S27-like OS=Homo sapiens GN=RPS27L PE=1 SV=3;Isoform of Q71UM5, 40S ribosomal protein S27 OS=Homo sapiens GN=RPS27L PE=1 SV=1;Isoform of Q71UM5, 40S ribosomal protein S27 OS=Homo sapiens GN=RPS27L PE=1 SV=1;Isoform of P42677, 40S ribosomal protein S27 OS=Homo sapiens GN=RPS27 PE=1 SV=1	19.7	4	0.04	LVQSPNSYFMDVK
453a	sp|Q13488|VPP3_HUMAN tr|E9PM12|E9PM12_HUMAN	1.0000	V-type proton ATPase 116 kDa subunit a isoform 3 OS=Homo sapiens GN=TCIRG1 PE=1 SV=3;Isoform of Q13488, V-type proton ATPase subunit a (Fragment) OS=Homo sapiens GN=TCIRG1 PE=1 SV=7	20.6	4	0.04	DLNASVSAFQR+GFLIASFR+TFTFLQEEVRR+TPLLQAPGGPHQDLR
451a	sp|Q13428-2|TCOF_HUMAN sp|Q13428-3|TCOF_HUMAN sp|Q13428-4|TCOF_HUMAN sp|Q13428-8|TCOF_HUMAN sp|Q13428|TCOF_HUMAN	1.0000	Isoform of Q13428, Isoform 2 of Treacle protein OS=Homo sapiens GN=TCOF1;Isoform of Q13428, Isoform 3 of Treacle protein OS=Homo sapiens GN=TCOF1;Isoform of Q13428, Isoform 4 of Treacle protein OS=Homo sapiens GN=TCOF1;Isoform of Q13428, Isoform 8 of Treacle protein OS=Homo sapiens GN=TCOF1;Treacle protein OS=Homo sapiens GN=TCOF1 PE=1 SV=3	3.9	4	0.03	GSLGSQGAKDEPEEELQK+TQPSSGVDSAVGTLPATSPQSTSVQAK+VLTELLEQER
449a	sp|Q13308-2|PTK7_HUMAN sp|Q13308-3|PTK7_HUMAN sp|Q13308-4|PTK7_HUMAN sp|Q13308|PTK7_HUMAN	1.0000	Isoform of Q13308, Isoform 2 of Inactive tyrosine-protein kinase 7 OS=Homo sapiens GN=PTK7;Isoform of Q13308, Isoform 3 of Inactive tyrosine-protein kinase 7 OS=Homo sapiens GN=PTK7;Isoform of Q13308, Isoform 4 of Inactive tyrosine-protein kinase 7 OS=Homo sapiens GN=PTK7;Inactive tyrosine-protein kinase 7 OS=Homo sapiens GN=PTK7 PE=1 SV=2	6.4	4	0.04	RLPLLSVLLLPLLGGTQTAIVFIK+SEFGEVFLAK+SLQSKDEQQQLDFR+VVLAPQDVVVAR
442a	sp|Q12979-2|ABR_HUMAN sp|Q12979-4|ABR_HUMAN sp|Q12979|ABR_HUMAN tr|A0A0G2JQ41|A0A0G2JQ41_HUMAN tr|B7Z683|B7Z683_HUMAN	1.0000	Isoform of Q12979, Isoform Short of Active breakpoint cluster region-related protein OS=Homo sapiens GN=ABR;Isoform of Q12979, Isoform 4 of Active breakpoint cluster region-related protein OS=Homo sapiens GN=ABR;Active breakpoint cluster region-related protein OS=Homo sapiens GN=ABR PE=2 SV=2;Isoform of Q12979, Active breakpoint cluster region-related protein (Fragment) OS=Homo sapiens GN=ABR PE=…	5.8	4	0.04	GQIQLDPQTVETK+ISGVATDIQALK+SYLFLLSSDYER
437a	sp|Q07020-2|RL18_HUMAN sp|Q07020|RL18_HUMAN tr|G3V203|G3V203_HUMAN tr|H0YHA7|H0YHA7_HUMAN tr|J3QQ67|J3QQ67_HUMAN	1.0000	Isoform of Q07020, Isoform 2 of 60S ribosomal protein L18 OS=Homo sapiens GN=RPL18;60S ribosomal protein L18 OS=Homo sapiens GN=RPL18 PE=1 SV=2;Isoform of Q07020, 60S ribosomal protein L18 OS=Homo sapiens GN=RPL18 PE=1 SV=1;Isoform of Q07020, 60S ribosomal protein L18 (Fragment) OS=Homo sapiens GN=RPL18 PE=1 SV=1;Isoform of Q07020, 60S ribosomal protein L18 (Fragment) OS=Homo sapiens GN=RPL18 PE=…	23.3	4	0.05	ILTFDQLALDSPK+TAVVVGTITDDVR+TNSTFNQVVLK
425a	sp|P80723|BASP1_HUMAN	1.0000	Brain acid soluble protein 1 OS=Homo sapiens GN=BASP1 PE=1 SV=2	35.7	4	0.04	AAEAAAAPAESAAPAAGEEPSKEEGEPK+AEPPKAPEQEQAAPGPAAGGEAPK+AQGPAASAEEPKPVEAPAANSDQTVTVKE
416a	sp|P62917|RL8_HUMAN tr|E9PKZ0|E9PKZ0_HUMAN	1.0000	60S ribosomal protein L8 OS=Homo sapiens GN=RPL8 PE=1 SV=2;Isoform of P62917, 60S ribosomal protein L8 (Fragment) OS=Homo sapiens GN=RPL8 PE=1 SV=1	13.2	4	0.04	ASGNYATVISHNPETK+AVVGVVAGGGR
415a	sp|P62913-2|RL11_HUMAN sp|P62913|RL11_HUMAN	1.0000	Isoform of P62913, Isoform 2 of 60S ribosomal protein L11 OS=Homo sapiens GN=RPL11;60S ribosomal protein L11 OS=Homo sapiens GN=RPL11 PE=1 SV=2	13.0	4	0.05	VLEQLTGQTPVFSK+YDGIILPGK
401a	sp|P62249|RS16_HUMAN tr|A0A087WZ27|A0A087WZ27_HUMAN tr|M0R210|M0R210_HUMAN	1.0000	40S ribosomal protein S16 OS=Homo sapiens GN=RPS16 PE=1 SV=2;Isoform of Q03938, Zinc finger protein 90 OS=Homo sapiens GN=ZNF90 PE=4 SV=2;Isoform of P62249, 40S ribosomal protein S16 OS=Homo sapiens GN=RPS16 PE=1 SV=1	24.8	4	0.05	EIKDILIQYDR+GPLQSVQVFGR+LLEPVLLLGK
387a	sp|P57740|NU107_HUMAN	1.0000	Nuclear pore complex protein Nup107 OS=Homo sapiens GN=NUP107 PE=1 SV=1	5.3	4	0.05	EYLGANWTLEK+SGFGEISSPVIR+TVVEALFQR+VLLQASQDENFGNTTPR
385a	sp|P56192|SYMC_HUMAN	1.0000	Methionine--tRNA ligase, cytoplasmic OS=Homo sapiens GN=MARS PE=1 SV=2	7.3	4	0.05	ITQDIFQQLLK+LENDQIESLR+NNSELLNNLGNFINR+QLAVAEGKPPEAPK+TLPGSDWTPNAQFITR
379a	sp|P52948-5|NUP98_HUMAN sp|P52948-6|NUP98_HUMAN sp|P52948|NUP98_HUMAN tr|H7C3P6|H7C3P6_HUMAN	1.0000	Isoform of P52948, Isoform 5 of Nuclear pore complex protein Nup98-Nup96 OS=Homo sapiens GN=NUP98;Isoform of P52948, Isoform 6 of Nuclear pore complex protein Nup98-Nup96 OS=Homo sapiens GN=NUP98;Nuclear pore complex protein Nup98-Nup96 OS=Homo sapiens GN=NUP98 PE=1 SV=4;Isoform of P52948, Nuclear pore complex protein Nup98-Nup96 (Fragment) OS=Homo sapiens GN=NUP98 PE=1 SV=1	6.1	4	0.04	GFLEDLAPPER+LALLLSQFVGSQSVR+SITADPLDYR+SLVGGLLQSK
356a	sp|P47897-2|SYQ_HUMAN sp|P47897|SYQ_HUMAN	1.0000	Isoform of P47897, Isoform 2 of Glutamine--tRNA ligase OS=Homo sapiens GN=QARS;Glutamine--tRNA ligase OS=Homo sapiens GN=QARS PE=1 SV=1	6.9	4	0.05	AINFNFGYAK+ATGILLYGLASR+EAATQAQQTLGSTIDK+SLDIQVPNFPADETK
353a	sp|P46781|RS9_HUMAN tr|A0A024R4M0|A0A024R4M0_HUMAN	1.0000	40S ribosomal protein S9 OS=Homo sapiens GN=RPS9 PE=1 SV=3;Isoform of P46781, 40S ribosomal protein S9 OS=Homo sapiens GN=RPS9 PE=1 SV=1	18.0	4	0.05	IEDFLER+LDYILGLK+LFEGNALLR+QVVNIPSFIVR
352a	sp|P46459-2|NSF_HUMAN sp|P46459|NSF_HUMAN tr|I3L0N3|I3L0N3_HUMAN	1.0000	Isoform of P46459, Isoform 2 of Vesicle-fusing ATPase OS=Homo sapiens GN=NSF;Vesicle-fusing ATPase OS=Homo sapiens GN=NSF PE=1 SV=3;Isoform of P46459, Vesicle-fusing ATPase OS=Homo sapiens GN=NSF PE=1 SV=1	7.3	4	0.05	LLDYVPIGPR+NFSGAELEGLVR+QSIINPDWNFEK+VLDDGELLVQQTK
344a	sp|P42345|MTOR_HUMAN	1.0000	Serine/threonine-protein kinase mTOR OS=Homo sapiens GN=MTOR PE=1 SV=1	2.3	4	0.04	LFDAPEAPLPSR+QLPQLTSLELQYVSPK+VEVFEHAVNNTAGDDLAK+VLGLLGALDPYK
343a	sp|P42166|LAP2A_HUMAN	1.0000	Lamina-associated polypeptide 2, isoform alpha OS=Homo sapiens GN=TMPO PE=1 SV=2	8.5	4	0.05	EPLVATNLPGR+SELVANNVTLPAGEQR+SSTPLPTISSSAENTR+TVVSHSLTTLGLEVAK
338a	sp|P39019|RS19_HUMAN	1.0000	40S ribosomal protein S19 OS=Homo sapiens GN=RPS19 PE=1 SV=2	22.1	4	0.04	DVNQQEFVR+ELAPYDENWFYTR+RVLQALEGLK+VLQALEGLK
335a	sp|P38159-2|RBMX_HUMAN sp|P38159|RBMX_HUMAN tr|H0Y6E7|H0Y6E7_HUMAN tr|H3BT71|H3BT71_HUMAN	1.0000	Isoform of P38159, Isoform 2 of RNA-binding motif protein, X chromosome OS=Homo sapiens GN=RBMX;RNA-binding motif protein, X chromosome OS=Homo sapiens GN=RBMX PE=1 SV=3;Isoform of P38159, RNA-binding motif protein, X chromosome (Fragment) OS=Homo sapiens GN=RBMX PE=1 SV=2;Isoform of P38159, RNA-binding motif protein, X chromosome OS=Homo sapiens GN=RBMX PE=1 SV=1	14.4	4	0.04	ALEAVFGK+IVEVLLMK+LFIGGLNTETNEK+VEQATKPSFESGR
331a	sp|P35998|PRS7_HUMAN	1.0000	26S protease regulatory subunit 7 OS=Homo sapiens GN=PSMC2 PE=1 SV=3	11.3	4	0.04	FVNLGIEPPK+GVLLFGPPGTGK+IINADSEDPKYIINVK+QVEDDIQQLLK
324a	sp|P35232|PHB_HUMAN	1.0000	Prohibitin OS=Homo sapiens GN=PHB PE=1 SV=1	18.0	4	0.04	DLQNVNITLR+FDAGELITQR+IFTSIGEDYDER+NITYLPAGQSVLLQLPQ
319a	sp|P30050|RL12_HUMAN	1.0000	60S ribosomal protein L12 OS=Homo sapiens GN=RPL12 PE=1 SV=1	24.2	4	0.05	HSGNITFDEIVNIAR+IGPLGLSPK+QAQIEVVPSASALIIK
318b	sp|P54756-2|EPHA5_HUMAN sp|P54756|EPHA5_HUMAN tr|B7ZKJ3|B7ZKJ3_HUMAN tr|B7ZKW7|B7ZKW7_HUMAN tr|F8VP57|F8VP57_HUMAN tr|F8W9W0|F8W9W0_HUMAN	1.0000	Isoform of P54756, Isoform 2 of Ephrin type-A receptor 5 OS=Homo sapiens GN=EPHA5;Ephrin type-A receptor 5 OS=Homo sapiens GN=EPHA5 PE=1 SV=3;Isoform of P54756, EPH receptor A5 OS=Homo sapiens GN=EPHA5 PE=1 SV=1;Isoform of P54756, EPHA5 protein OS=Homo sapiens GN=EPHA5 PE=1 SV=1;Isoform of P54756, Ephrin type-A receptor 5 OS=Homo sapiens GN=EPHA5 PE=1 SV=1;Isoform of P54756, Ephrin type-A recepto…	3.9	4	0.04	IDTIAADESFTELDLGDR+TVMGDLGWIAFPK+VSDFGLSR
318a	sp|P29317|EPHA2_HUMAN	1.0000	Ephrin type-A receptor 2 OS=Homo sapiens GN=EPHA2 PE=1 SV=2	4.4	4	0.04	FADIVSILDK+LPSTSGSEGVPFR+VIGAGEFGEVYK+VSDFGLSR
306a	sp|P23468-2|PTPRD_HUMAN sp|P23468-3|PTPRD_HUMAN sp|P23468-4|PTPRD_HUMAN sp|P23468-5|PTPRD_HUMAN sp|P23468-6|PTPRD_HUMAN sp|P23468-7|PTPRD_HUMAN sp|P23468|PTPRD_HUMAN tr|F5GWR7|F5GWR7_HUMAN tr|Q3KPI9|Q3KPI9_HUMAN	1.0000	Isoform of P23468, Isoform 2 of Receptor-type tyrosine-protein phosphatase delta OS=Homo sapiens GN=PTPRD;Isoform of P23468, Isoform 3 of Receptor-type tyrosine-protein phosphatase delta OS=Homo sapiens GN=PTPRD;Isoform of P23468, Isoform 4 of Receptor-type tyrosine-protein phosphatase delta OS=Homo sapiens GN=PTPRD;Isoform of P23468, Isoform 5 of Receptor-type tyrosine-protein phosphatase delta …	3.3	4	0.05	AALEYLGSFDHYAT+GVEGSDYINASFIDGYR+SGEGFIDFIGQVHK
304a	sp|P23258|TBG1_HUMAN	1.0000	Tubulin gamma-1 chain OS=Homo sapiens GN=TUBG1 PE=1 SV=2	11.1	4	0.05	AVLLDLEPR+EAFLEQFR+LHFLMTGYTPLTTDQSVASVR+VIHSILNSPYAK
301a	sp|P22626-2|ROA2_HUMAN sp|P22626|ROA2_HUMAN	1.0000	Isoform of P22626, Isoform A2 of Heterogeneous nuclear ribonucleoproteins A2/B1 OS=Homo sapiens GN=HNRNPA2B1;Heterogeneous nuclear ribonucleoproteins A2/B1 OS=Homo sapiens GN=HNRNPA2B1 PE=1 SV=2	16.4	4	0.05	GFGFVTFDDHDPVDK+GGGGNFGPGPGSNFR+GGNFGFGDSR+LFIGGLSFETTEESLR
293a	sp|P19387|RPB3_HUMAN	1.0000	DNA-directed RNA polymerase II subunit RPB3 OS=Homo sapiens GN=POLR2C PE=1 SV=2	24.0	4	0.05	FIIENTDLAVANSIR+ITELTDENVK+SEYSELDEDESQAPYDPNGKPER+WNPTAGVAFEYDPDNALR
34	sp|P00403|COX2_HUMAN	1.0000	Cytochrome c oxidase subunit 2 OS=Homo sapiens GN=MT-CO2 PE=1 SV=1	14.5	4	0.05	ILYMTDEVNDPSLTIK+LLDVDNRVVLPIEAPIR+VVLPIEAPIR
285a	sp|P15880|RS2_HUMAN tr|E9PQD7|E9PQD7_HUMAN tr|H0YEN5|H0YEN5_HUMAN	1.0000	40S ribosomal protein S2 OS=Homo sapiens GN=RPS2 PE=1 SV=2;Isoform of P15880, 40S ribosomal protein S2 OS=Homo sapiens GN=RPS2 PE=1 SV=1;Isoform of P15880, 40S ribosomal protein S2 (Fragment) OS=Homo sapiens GN=RPS2 PE=1 SV=1	17.9	4	0.04	GTGIVSAPVPK+SLEEIYLFSLPIK+TYSYLTPDLWK
280a	sp|P14384|CBPM_HUMAN	1.0000	Carboxypeptidase M OS=Homo sapiens GN=CPM PE=1 SV=2	8.8	4	0.04	ASLIEYIK+LPSFWNNNK+NLWVLVVGR+YVANMHGDETVGR
278a	sp|P12956|XRCC6_HUMAN tr|B1AHC9|B1AHC9_HUMAN	1.0000	X-ray repair cross-complementing protein 6 OS=Homo sapiens GN=XRCC6 PE=1 SV=2;Isoform of P12956, X-ray repair cross-complementing protein 6 OS=Homo sapiens GN=XRCC6 PE=1 SV=1	6.4	4	0.05	ILELDQFK+NIYVLQELDNPGAK+SDSFENPVLQQHFR
263a	sp|P08865|RSSA_HUMAN tr|A0A0C4DG17|A0A0C4DG17_HUMAN tr|C9J9K3|C9J9K3_HUMAN	1.0000	40S ribosomal protein SA OS=Homo sapiens GN=RPSA PE=1 SV=4;Isoform of P08865, 40S ribosomal protein SA OS=Homo sapiens GN=RPSA PE=1 SV=1;Isoform of P08865, 40S ribosomal protein SA (Fragment) OS=Homo sapiens GN=RPSA PE=1 SV=7	17.0	4	0.05	AIVAIENPADVSVISSR+FAAATGATPIAGR+FTPGTFTNQIQAAFR
249a	sp|P05026-2|AT1B1_HUMAN sp|P05026|AT1B1_HUMAN	1.0000	Isoform of P05026, Isoform 2 of Sodium/potassium-transporting ATPase subunit beta-1 OS=Homo sapiens GN=ATP1B1;Sodium/potassium-transporting ATPase subunit beta-1 OS=Homo sapiens GN=ATP1B1 PE=1 SV=1	10.6	4	0.04	FIWNSEK+SYEAYVLNIVR+VAPPGLTQIPQIQK
231a	sp|O76031|CLPX_HUMAN	1.0000	ATP-dependent Clp protease ATP-binding subunit clpX-like, mitochondrial OS=Homo sapiens GN=CLPX PE=1 SV=2	5.8	4	0.04	SIIKEPESAAEAVK+SNILLLGPTGSGK+TLVQILTEPR
218a	sp|O60318|GANP_HUMAN	1.0000	Germinal-center associated nuclear protein OS=Homo sapiens GN=MCM3AP PE=1 SV=2	3.1	4	0.04	SAFLEPEGLSK+SQLSVFEVVPGTDQVDHAAAVK+STIFPLDGVVR+VAHGALSDGAIDAVETQK
211a	sp|O43390-2|HNRPR_HUMAN sp|O43390-3|HNRPR_HUMAN sp|O43390-4|HNRPR_HUMAN sp|O43390|HNRPR_HUMAN tr|B4DT28|B4DT28_HUMAN	1.0000	Isoform of O43390, Isoform 2 of Heterogeneous nuclear ribonucleoprotein R OS=Homo sapiens GN=HNRNPR;Isoform of O43390, Isoform 3 of Heterogeneous nuclear ribonucleoprotein R OS=Homo sapiens GN=HNRNPR;Isoform of O43390, Isoform 4 of Heterogeneous nuclear ribonucleoprotein R OS=Homo sapiens GN=HNRNPR;Heterogeneous nuclear ribonucleoprotein R OS=Homo sapiens GN=HNRNPR PE=1 SV=1;Isoform of O43390, He…	6.9	4	0.04	AGPIWDLR+DLYEDELVPLFEK+NLATTVTEEILEK
205a	sp|O15397|IPO8_HUMAN	1.0000	Importin-8 OS=Homo sapiens GN=IPO8 PE=1 SV=2	4.9	4	0.05	AEEREPLIIAMQIFLPR+IAAENELNQSYK+IINFAPSLLR+IIVSDHVEFPVR
204a	sp|O15160-2|RPAC1_HUMAN sp|O15160|RPAC1_HUMAN tr|E7EQB9|E7EQB9_HUMAN	1.0000	Isoform of O15160, Isoform 2 of DNA-directed RNA polymerases I and III subunit RPAC1 OS=Homo sapiens GN=POLR1C;DNA-directed RNA polymerases I and III subunit RPAC1 OS=Homo sapiens GN=POLR1C PE=1 SV=1;Isoform of O15160, DNA-directed RNA polymerases I and III subunit RPAC1 OS=Homo sapiens GN=POLR1C PE=1 SV=1	12.8	4	0.04	ILLAEVPTMAVEK+NQGDEEGTEIDTLQFR+VVLGEFGVR
201a	sp|O14950|ML12B_HUMAN sp|P19105|ML12A_HUMAN tr|J3QRS3|J3QRS3_HUMAN	1.0000	Myosin regulatory light chain 12B OS=Homo sapiens GN=MYL12B PE=1 SV=2;Myosin regulatory light chain 12A OS=Homo sapiens GN=MYL12A PE=1 SV=2;Isoform of P19105, Myosin regulatory light chain 12A OS=Homo sapiens GN=MYL12A PE=1 SV=1	12.3	4	0.04	GNFNYIEFTR+LNGTDPEDVIR
198a	sp|O14786-2|NRP1_HUMAN sp|O14786-3|NRP1_HUMAN sp|O14786|NRP1_HUMAN tr|E7EX60|E7EX60_HUMAN tr|E9PEP6|E9PEP6_HUMAN tr|Q5T7F0|Q5T7F0_HUMAN	1.0000	Isoform of O14786, Isoform 2 of Neuropilin-1 OS=Homo sapiens GN=NRP1;Isoform of O14786, Isoform 3 of Neuropilin-1 OS=Homo sapiens GN=NRP1;Neuropilin-1 OS=Homo sapiens GN=NRP1 PE=1 SV=3;Isoform of O14786, Neuropilin-1 OS=Homo sapiens GN=NRP1 PE=1 SV=1;Isoform of O14786, Neuropilin-1 OS=Homo sapiens GN=NRP1 PE=1 SV=2;Isoform of O14786, Neuropilin-1 OS=Homo sapiens GN=NRP1 PE=1 SV=1	9.4	4	0.05	FVTAVGTQGAISK+IAPPPVVSSGPFLFIK+IDVSSNGEDWITIK+SFEGNNNYDTPELR
197a	sp|O00743-3|PPP6_HUMAN sp|O00743|PPP6_HUMAN	1.0000	Isoform of O00743, Isoform 3 of Serine/threonine-protein phosphatase 6 catalytic subunit OS=Homo sapiens GN=PPP6C;Serine/threonine-protein phosphatase 6 catalytic subunit OS=Homo sapiens GN=PPP6C PE=1 SV=1	13.1	4	0.04	GAGWLFGAK+TGGQVPDTNYIFMGDFVDR+VTNEFVHINNLK
21	sp|O75251-2|NDUS7_HUMAN sp|O75251|NDUS7_HUMAN tr|A0A087WTI3|A0A087WTI3_HUMAN tr|A0A087WXF6|A0A087WXF6_HUMAN tr|F5GXJ1|F5GXJ1_HUMAN tr|F5H5N1|F5H5N1_HUMAN	1.0000	Isoform of O75251, Isoform 2 of NADH dehydrogenase [ubiquinone] iron-sulfur protein 7, mitochondrial OS=Homo sapiens GN=NDUFS7;NADH dehydrogenase [ubiquinone] iron-sulfur protein 7, mitochondrial OS=Homo sapiens GN=NDUFS7 PE=1 SV=3;Isoform of O75251, NADH dehydrogenase [ubiquinone] iron-sulfur protein 7, mitochondrial OS=Homo sapiens GN=NDUFS7 PE=1 SV=1;Isoform of O75251, NADH dehydrogenase [ubiq…	11.2	4	0.04	LDDLVNWAR+QSDVMIVAGTLTNK
192a	sp|O00214-2|LEG8_HUMAN sp|O00214|LEG8_HUMAN tr|F6V2D4|F6V2D4_HUMAN	1.0000	Isoform of O00214, Isoform 2 of Galectin-8 OS=Homo sapiens GN=LGALS8;Galectin-8 OS=Homo sapiens GN=LGALS8 PE=1 SV=4;Isoform of O00214, Galectin OS=Homo sapiens GN=LGALS8 PE=1 SV=1	15.0	4	0.05	ADVAFHFNPR+NSFLQESWGEEER+SFNVDLLAGK+VAVNGVHSLEYK
190a	sp|O00161-2|SNP23_HUMAN sp|O00161|SNP23_HUMAN tr|H3BM38|H3BM38_HUMAN tr|H3BNE1|H3BNE1_HUMAN tr|H3BPJ0|H3BPJ0_HUMAN tr|H3BR18|H3BR18_HUMAN	1.0000	Isoform of O00161, Isoform SNAP-23b of Synaptosomal-associated protein 23 OS=Homo sapiens GN=SNAP23;Synaptosomal-associated protein 23 OS=Homo sapiens GN=SNAP23 PE=1 SV=1;Isoform of O00161, Synaptosomal-associated protein (Fragment) OS=Homo sapiens GN=SNAP23 PE=1 SV=1;Isoform of O00161, Synaptosomal-associated protein 23 OS=Homo sapiens GN=SNAP23 PE=1 SV=1;Isoform of O00161, Synaptosomal-associat…	39.2	4	0.04	IEEGLDQINK+ILGLAIESQDAGIK+TITMLDEQKEQLNR
188a	sp|DHE3_BOVIN| sp|P00367|DHE3_HUMAN sp|P49448|DHE4_HUMAN	1.0000	sp DHE3_BOVIN ;Glutamate dehydrogenase 1, mitochondrial OS=Homo sapiens GN=GLUD1 PE=1 SV=2;Glutamate dehydrogenase 2, mitochondrial OS=Homo sapiens GN=GLUD2 PE=1 SV=2	9.3	4	0.05	DDGSWEVIEGYR+IIAEGANGPTTPEADKIFLER+YNLGLDLR+YSTDVSVDEVK
184a	sp|A0FGR8-2|ESYT2_HUMAN sp|A0FGR8-6|ESYT2_HUMAN sp|A0FGR8|ESYT2_HUMAN tr|A0A087WXU3|A0A087WXU3_HUMAN tr|H7BXI1|H7BXI1_HUMAN	1.0000	Isoform of A0FGR8, Isoform 2 of Extended synaptotagmin-2 OS=Homo sapiens GN=ESYT2;Isoform of A0FGR8, Isoform 6 of Extended synaptotagmin-2 OS=Homo sapiens GN=ESYT2;Extended synaptotagmin-2 OS=Homo sapiens GN=ESYT2 PE=1 SV=1;Isoform of A0FGR8, Extended synaptotagmin-2 OS=Homo sapiens GN=ESYT2 PE=1 SV=1;Isoform of A0FGR8, Extended synaptotagmin-2 (Fragment) OS=Homo sapiens GN=ESYT2 PE=1 SV=1	4.6	4	0.04	FQLSNSGPNSTIK+LLDEWFTLDEVPK+NLIAFSEDGSDPYVR
174	sp|Q9Y262-2|EIF3L_HUMAN sp|Q9Y262|EIF3L_HUMAN tr|B0QY89|B0QY89_HUMAN tr|B0QY90|B0QY90_HUMAN	1.0000	Isoform of Q9Y262, Isoform 2 of Eukaryotic translation initiation factor 3 subunit L OS=Homo sapiens GN=EIF3L;Eukaryotic translation initiation factor 3 subunit L OS=Homo sapiens GN=EIF3L PE=1 SV=1;Isoform of Q9Y262, Eukaryotic translation initiation factor 3 subunit L OS=Homo sapiens GN=EIF3L PE=1 SV=1;Isoform of Q9Y262, Eukaryotic translation initiation factor 3 subunit L OS=Homo sapiens GN=EIF…	10.5	4	0.05	LAGFLDLTEQEFR+QLEVYTSGGDPESVAGEYGR+VFSDEVQQQAQLSTIR
166	sp|Q9P032|NDUF4_HUMAN	1.0000	NADH dehydrogenase [ubiquinone] 1 alpha subcomplex assembly factor 4 OS=Homo sapiens GN=NDUFAF4 PE=1 SV=1	17.7	4	0.04	DVYVDSKDPVSSLQVK+EQISLYPEVK+EQISLYPEVKGEIAR
165	sp|Q9NY47-2|CA2D2_HUMAN sp|Q9NY47-3|CA2D2_HUMAN sp|Q9NY47-4|CA2D2_HUMAN sp|Q9NY47-5|CA2D2_HUMAN sp|Q9NY47|CA2D2_HUMAN tr|C9JE82|C9JE82_HUMAN tr|C9JVC9|C9JVC9_HUMAN	1.0000	Isoform of Q9NY47, Isoform 2 of Voltage-dependent calcium channel subunit alpha-2/delta-2 OS=Homo sapiens GN=CACNA2D2;Isoform of Q9NY47, Isoform 3 of Voltage-dependent calcium channel subunit alpha-2/delta-2 OS=Homo sapiens GN=CACNA2D2;Isoform of Q9NY47, Isoform 4 of Voltage-dependent calcium channel subunit alpha-2/delta-2 OS=Homo sapiens GN=CACNA2D2;Isoform of Q9NY47, Isoform 5 of Voltage-depen…	4.8	4	0.05	ADAELDDPESEDVER+LADAAENFQK+NLFEVQENEPQKLVEK+VAGDIESLLDR
163	sp|Q9NTJ3-2|SMC4_HUMAN sp|Q9NTJ3|SMC4_HUMAN tr|E9PD53|E9PD53_HUMAN	1.0000	Isoform of Q9NTJ3, Isoform 2 of Structural maintenance of chromosomes protein 4 OS=Homo sapiens GN=SMC4;Structural maintenance of chromosomes protein 4 OS=Homo sapiens GN=SMC4 PE=1 SV=2;Isoform of Q9NTJ3, Structural maintenance of chromosomes protein OS=Homo sapiens GN=SMC4 PE=1 SV=1	4.1	4	0.05	DTLVADNLDQATR+ELEANVLATAPDK+LIEQEEYLNVQVK+SNNIINETTTR
162	sp|Q9NQX7-2|ITM2C_HUMAN sp|Q9NQX7-3|ITM2C_HUMAN sp|Q9NQX7|ITM2C_HUMAN tr|C9JG41|C9JG41_HUMAN	1.0000	Isoform of Q9NQX7, Isoform 2 of Integral membrane protein 2C OS=Homo sapiens GN=ITM2C;Isoform of Q9NQX7, Isoform 3 of Integral membrane protein 2C OS=Homo sapiens GN=ITM2C;Integral membrane protein 2C OS=Homo sapiens GN=ITM2C PE=1 SV=1;Isoform of Q9NQX7, Integral membrane protein 2C (Fragment) OS=Homo sapiens GN=ITM2C PE=1 SV=1	17.2	4	0.04	ASASAPAPASATEILLTPAR+ISFQPAVAGIK
151	sp|Q9BYD3-2|RM04_HUMAN sp|Q9BYD3|RM04_HUMAN tr|K7EKI4|K7EKI4_HUMAN tr|K7ELF1|K7ELF1_HUMAN tr|K7ELQ0|K7ELQ0_HUMAN tr|K7ES61|K7ES61_HUMAN tr|X6RAY8|X6RAY8_HUMAN	1.0000	Isoform of Q9BYD3, Isoform 2 of 39S ribosomal protein L4, mitochondrial OS=Homo sapiens GN=MRPL4;39S ribosomal protein L4, mitochondrial OS=Homo sapiens GN=MRPL4 PE=1 SV=1;Isoform of Q9BYD3, 39S ribosomal protein L4, mitochondrial OS=Homo sapiens GN=MRPL4 PE=1 SV=1;Isoform of Q9BYD3, 39S ribosomal protein L4, mitochondrial (Fragment) OS=Homo sapiens GN=MRPL4 PE=1 SV=1;Isoform of Q9BYD3, 39S ribos…	27.6	4	0.04	ATENPEQVASEGLPEPVLR+VGLADLHPDVFATAPR
143	sp|Q96P70|IPO9_HUMAN	1.0000	Importin-9 OS=Homo sapiens GN=IPO9 PE=1 SV=3	3.5	4	0.04	LIINELSNVMEANAAR+TSEFTAAFVGR+WTNIPLLVK
14	sp|O15294-2|OGT1_HUMAN sp|O15294-3|OGT1_HUMAN sp|O15294-4|OGT1_HUMAN sp|O15294|OGT1_HUMAN	1.0000	Isoform of O15294, Isoform 2 of UDP-N-acetylglucosamine--peptide N-acetylglucosaminyltransferase 110 kDa subunit OS=Homo sapiens GN=OGT;Isoform of O15294, Isoform 1 of UDP-N-acetylglucosamine--peptide N-acetylglucosaminyltransferase 110 kDa subunit OS=Homo sapiens GN=OGT;Isoform of O15294, Isoform 4 of UDP-N-acetylglucosamine--peptide N-acetylglucosaminyltransferase 110 kDa subunit OS=Homo sapien…	7.4	4	0.04	AFLDSLPDVK+DSGNIPEAIASYR+ISPTFADAYSNMGNTLK+IVLNGIDLK
110	sp|Q5T0W9|FA83B_HUMAN	1.0000	Protein FAM83B OS=Homo sapiens GN=FAM83B PE=1 SV=1	3.7	4	0.05	EINAVVTPER+FNTEQIQYR+LPLQSEAPK+SFPLFDNSK
104	sp|Q3ZAQ7|VMA21_HUMAN	1.0000	Vacuolar ATPase assembly integral membrane protein VMA21 OS=Homo sapiens GN=VMA21 PE=1 SV=1	11.9	4	0.05	AALNALQPPEFR
698a	sp|Q8IYB3-2|SRRM1_HUMAN sp|Q8IYB3|SRRM1_HUMAN tr|A9Z1X7|A9Z1X7_HUMAN	0.9999	Isoform of Q8IYB3, Isoform 2 of Serine/arginine repetitive matrix protein 1 OS=Homo sapiens GN=SRRM1;Serine/arginine repetitive matrix protein 1 OS=Homo sapiens GN=SRRM1 PE=1 SV=2;Isoform of Q8IYB3, Serine/arginine repetitive matrix protein 1 OS=Homo sapiens GN=SRRM1 PE=1 SV=1	7.0	4	0.03	AVAAAAAAAVTPAAIAAATTTLAQEEPVAAPEPK+VKEPSVQEATSTSDILK+VNLEVIKPWITK
693a	sp|P16278-2|BGAL_HUMAN sp|P16278-3|BGAL_HUMAN sp|P16278|BGAL_HUMAN tr|E7EQ29|E7EQ29_HUMAN	0.9999	Isoform of P16278, Isoform 2 of Beta-galactosidase OS=Homo sapiens GN=GLB1;Isoform of P16278, Isoform 3 of Beta-galactosidase OS=Homo sapiens GN=GLB1;Beta-galactosidase OS=Homo sapiens GN=GLB1 PE=1 SV=2;Isoform of P16278, Beta-galactosidase OS=Homo sapiens GN=GLB1 PE=1 SV=1	7.3	4	0.04	AYVAVDGIPQGVLER+SLYPLTFIQVK+TEAVASSLYDILAR
402e	sp|P61981|1433G_HUMAN	0.9997	14-3-3 protein gamma OS=Homo sapiens GN=YWHAG PE=1 SV=2	13.0	4	0.02	DSTLIMQLLR+NLLSVAYK+NVTELNEPLSNEER
417c	sp|P04899-4|GNAI2_HUMAN sp|P04899|GNAI2_HUMAN	0.9995	Isoform of P04899, Isoform sGi2 of Guanine nucleotide-binding protein G(i) subunit alpha-2 OS=Homo sapiens GN=GNAI2;Guanine nucleotide-binding protein G(i) subunit alpha-2 OS=Homo sapiens GN=GNAI2 PE=1 SV=3	7.6	4	0.02	IAQSDYIPTQQDVLR+ILLLGAGESGK+TTGIVETHFTFK
752	sp|P05386|RLA1_HUMAN	0.9988	60S acidic ribosomal protein P1 OS=Homo sapiens GN=RPLP1 PE=1 SV=1	14.0	4	0.03	AAGVNVEPFWPGLFAK
514b	sp|O75179-2|ANR17_HUMAN sp|O75179-6|ANR17_HUMAN sp|O75179-7|ANR17_HUMAN sp|O75179|ANR17_HUMAN tr|H0YM23|H0YM23_HUMAN	0.9983	Isoform of O75179, Isoform 2 of Ankyrin repeat domain-containing protein 17 OS=Homo sapiens GN=ANKRD17;Isoform of O75179, Isoform 6 of Ankyrin repeat domain-containing protein 17 OS=Homo sapiens GN=ANKRD17;Isoform of O75179, Isoform 7 of Ankyrin repeat domain-containing protein 17 OS=Homo sapiens GN=ANKRD17;Ankyrin repeat domain-containing protein 17 OS=Homo sapiens GN=ANKRD17 PE=1 SV=3;Isoform o…	2.7	4	0.03	APSPAPSSVPLGSEKPSNVSQDR+EIDELIPK+LEALLEAAGIGK+NVSDYTPLSLAASGGYVNIIK
811	sp|Q7Z4R8|CF120_HUMAN	0.9917	UPF0669 protein C6orf120 OS=Homo sapiens GN=C6orf120 PE=1 SV=1	14.1	4	0.04	VYYDGTVEQHPFGEAAYPADGADAGQK
417e	sp|P63096|GNAI1_HUMAN	0.9872	Guanine nucleotide-binding protein G(i) subunit alpha-1 OS=Homo sapiens GN=GNAI1 PE=1 SV=2	7.6	4	0.02	IAQPNYIPTQQDVLR+ILLLGAGESGK+TTGIVETHFTFK
97	sp|Q13131-2|AAPK1_HUMAN sp|Q13131|AAPK1_HUMAN	1.0000	Isoform of Q13131, Isoform 2 of 5'-AMP-activated protein kinase catalytic subunit alpha-1 OS=Homo sapiens GN=PRKAA1;5'-AMP-activated protein kinase catalytic subunit alpha-1 OS=Homo sapiens GN=PRKAA1 PE=1 SV=4	4.5	3	0.03	TYLLDFR+VPFLVAETPR+VVNPYYLR
91	sp|Q06210-2|GFPT1_HUMAN sp|Q06210|GFPT1_HUMAN	1.0000	Isoform of Q06210, Isoform 2 of Glutamine--fructose-6-phosphate aminotransferase [isomerizing] 1 OS=Homo sapiens GN=GFPT1;Glutamine--fructose-6-phosphate aminotransferase [isomerizing] 1 OS=Homo sapiens GN=GFPT1 PE=1 SV=3	7.0	3	0.03	GALTVGITNTVGSSISR+GYDFESETDTETIAK+VIFLEDDDVAAVVDGR
88	sp|P84098|RL19_HUMAN tr|J3KTE4|J3KTE4_HUMAN tr|J3QL15|J3QL15_HUMAN tr|J3QR09|J3QR09_HUMAN	1.0000	60S ribosomal protein L19 OS=Homo sapiens GN=RPL19 PE=1 SV=1;Isoform of P84098, Ribosomal protein L19 OS=Homo sapiens GN=RPL19 PE=1 SV=1;Isoform of P84098, Ribosomal protein L19 (Fragment) OS=Homo sapiens GN=RPL19 PE=1 SV=1;Isoform of P84098, Ribosomal protein L19 OS=Homo sapiens GN=RPL19 PE=1 SV=1	14.1	3	0.03	KVWLDPNETNEIANANSR+VWLDPNETNEIANANSR
86	sp|P78371-2|TCPB_HUMAN sp|P78371|TCPB_HUMAN tr|F5GWF6|F5GWF6_HUMAN tr|F8VQ14|F8VQ14_HUMAN	1.0000	Isoform of P78371, Isoform 2 of T-complex protein 1 subunit beta OS=Homo sapiens GN=CCT2;T-complex protein 1 subunit beta OS=Homo sapiens GN=CCT2 PE=1 SV=4;Isoform of P78371, T-complex protein 1 subunit beta OS=Homo sapiens GN=CCT2 PE=1 SV=2;Isoform of P78371, T-complex protein 1 subunit beta OS=Homo sapiens GN=CCT2 PE=1 SV=1	6.5	3	0.04	DASLMVTNDGATILK+GATQQILDEAER
81	sp|P62861|RS30_HUMAN tr|E9PR30|E9PR30_HUMAN	1.0000	Isoform of P35544, 40S ribosomal protein S30 OS=Homo sapiens GN=FAU PE=1 SV=1;Isoform of P35544, 40S ribosomal protein S30 OS=Homo sapiens GN=FAU PE=1 SV=1	18.6	3	0.04	FVNVVPTFGK+FVNVVPTFGKK
77	sp|P62318-2|SMD3_HUMAN sp|P62318|SMD3_HUMAN	1.0000	Isoform of P62318, Isoform 2 of Small nuclear ribonucleoprotein Sm D3 OS=Homo sapiens GN=SNRPD3;Small nuclear ribonucleoprotein Sm D3 OS=Homo sapiens GN=SNRPD3 PE=1 SV=1	7.5	3	0.03	FLILPDMLK
669a	tr|B4DLN1|B4DLN1_HUMAN	1.0000	Uncharacterized protein OS=Homo sapiens PE=2 SV=1	12.2	3	0.03	IQDVGLVPMGGVMSGAVPAAAAQEAVEEDIPIAK+LGPLAFYK+NYIQGINLVQAK
665a	sp|Q9Y5A9-2|YTHD2_HUMAN sp|Q9Y5A9|YTHD2_HUMAN tr|A0A087WXZ3|A0A087WXZ3_HUMAN	1.0000	Isoform of Q9Y5A9, Isoform 2 of YTH domain-containing family protein 2 OS=Homo sapiens GN=YTHDF2;YTH domain-containing family protein 2 OS=Homo sapiens GN=YTHDF2 PE=1 SV=2;Isoform of Q9Y5A9, YTH domain-containing family protein 2 OS=Homo sapiens GN=YTHDF2 PE=1 SV=1	6.4	3	0.02	APGMNTIDQGMAALK+DFDWNLK+LGSTEVASNVPK
74	sp|P61513|RL37A_HUMAN tr|C9J4Z3|C9J4Z3_HUMAN	1.0000	60S ribosomal protein L37a OS=Homo sapiens GN=RPL37A PE=1 SV=2;Isoform of P61513, 60S ribosomal protein L37a OS=Homo sapiens GN=RPL37A PE=1 SV=1	26.5	3	0.04	TVAGGAWTYNTTSAVTVK
635a	sp|Q9UBF2-2|COPG2_HUMAN sp|Q9UBF2|COPG2_HUMAN	1.0000	Isoform of Q9UBF2, Isoform 2 of Coatomer subunit gamma-2 OS=Homo sapiens GN=COPG2;Coatomer subunit gamma-2 OS=Homo sapiens GN=COPG2 PE=1 SV=1	5.8	3	0.04	SIATLAITTLLK+SIPLAMAPVFEQK+SSEPVQLTEAETEYFVR
634a	sp|Q9UBB9|TFP11_HUMAN	1.0000	Tuftelin-interacting protein 11 OS=Homo sapiens GN=TFIP11 PE=1 SV=1	6.8	3	0.04	DYSAPVNFISAGLK+ENIAYLTHTER+HNVPDDGLPLQSQQLPQSGK+NAQGIINPIEAK
633a	sp|Q9P0U3-2|SENP1_HUMAN sp|Q9P0U3|SENP1_HUMAN	1.0000	Isoform of Q9P0U3, Isoform 2 of Sentrin-specific protease 1 OS=Homo sapiens GN=SENP1;Sentrin-specific protease 1 OS=Homo sapiens GN=SENP1 PE=1 SV=2	7.9	3	0.03	ALALQLQNQR+EIPVTVVQETQKKGHK+SAAYNPSYYSDNPSSDSFLGSGDLR
628a	sp|Q9NZB2-4|F120A_HUMAN sp|Q9NZB2-6|F120A_HUMAN sp|Q9NZB2|F120A_HUMAN	1.0000	Isoform of Q9NZB2, Isoform D of Constitutive coactivator of PPAR-gamma-like protein 1 OS=Homo sapiens GN=FAM120A;Isoform of Q9NZB2, Isoform F of Constitutive coactivator of PPAR-gamma-like protein 1 OS=Homo sapiens GN=FAM120A;Constitutive coactivator of PPAR-gamma-like protein 1 OS=Homo sapiens GN=FAM120A PE=1 SV=2	4.3	3	0.03	EAALEAAVLNKEE+NQAAIQGRPPYAASAEEVAK+QTAQQIVSHVQNK
616a	sp|Q9NT22|EMIL3_HUMAN	1.0000	EMILIN-3 OS=Homo sapiens GN=EMILIN3 PE=2 SV=2	4.2	3	0.03	GPLTPPLDEILSK+KVEAEVQAIQEQVSSQGSR
615a	sp|Q9NRG9|AAAS_HUMAN tr|F8VZ44|F8VZ44_HUMAN tr|H3BU82|H3BU82_HUMAN	1.0000	Aladin OS=Homo sapiens GN=AAAS PE=1 SV=1;Isoform of Q9NRG9, Aladin OS=Homo sapiens GN=AAAS PE=1 SV=1;Isoform of Q9NRG9, Aladin (Fragment) OS=Homo sapiens GN=AAAS PE=1 SV=1	10.6	3	0.04	FAVALLDDSVR+GGGVTNLLWSPDGSK+LLSASPVDAAIR
609a	sp|Q9HAV4|XPO5_HUMAN	1.0000	Exportin-5 OS=Homo sapiens GN=XPO5 PE=1 SV=1	2.2	3	0.03	DPLLLAIIPK+VLSDVDAFIAYVGTDQK
602a	sp|Q9H019-3|MFR1L_HUMAN sp|Q9H019|MFR1L_HUMAN tr|E9PLD2|E9PLD2_HUMAN tr|E9PPF9|E9PPF9_HUMAN	1.0000	Isoform of Q9H019, Isoform 3 of Mitochondrial fission regulator 1-like OS=Homo sapiens GN=MTFR1L;Mitochondrial fission regulator 1-like OS=Homo sapiens GN=MTFR1L PE=1 SV=2;Isoform of Q9H019, Mitochondrial fission regulator 1-like OS=Homo sapiens GN=MTFR1L PE=1 SV=1;Isoform of Q9H019, Mitochondrial fission regulator 1-like (Fragment) OS=Homo sapiens GN=MTFR1L PE=1 SV=1	15.0	3	0.04	ASSFADMMGILK+TTELQDELSHLR
592a	sp|Q9BXW9|FACD2_HUMAN	1.0000	Fanconi anemia group D2 protein OS=Homo sapiens GN=FANCD2 PE=1 SV=2	2.0	3	0.04	EQDSDESYDDSD+TGESQNQLAVDQIAFQK
67	sp|P52429|DGKE_HUMAN tr|I3L112|I3L112_HUMAN	1.0000	Diacylglycerol kinase epsilon OS=Homo sapiens GN=DGKE PE=1 SV=1;Isoform of P52429, Diacylglycerol kinase (Fragment) OS=Homo sapiens GN=DGKE PE=1 SV=1	4.8	3	0.03	AVYLFYGTK+ILLNPVQVFDVTK
590a	sp|Q9BWF3|RBM4_HUMAN	1.0000	RNA-binding protein 4 OS=Homo sapiens GN=RBM4 PE=1 SV=1	14.3	3	0.03	ATAPVPTVGEGYGYGHESELSQASAAAR+LFIGNLPR+VADLTEQYNEQYGAVR
586a	sp|Q9BU76-3|MMTA2_HUMAN sp|Q9BU76-4|MMTA2_HUMAN sp|Q9BU76|MMTA2_HUMAN	1.0000	Isoform of Q9BU76, Isoform 3 of Multiple myeloma tumor-associated protein 2 OS=Homo sapiens GN=MMTAG2;Isoform of Q9BU76, Isoform 4 of Multiple myeloma tumor-associated protein 2 OS=Homo sapiens GN=MMTAG2;Multiple myeloma tumor-associated protein 2 OS=Homo sapiens GN=MMTAG2 PE=1 SV=1	23.9	3	0.04	EALLAALGYK+ENYLGNSLMAPVGR+LLGLGSASGSVGR
580a	sp|Q9BRX9|WDR83_HUMAN	1.0000	WD repeat domain-containing protein 83 OS=Homo sapiens GN=WDR83 PE=1 SV=1	8.9	3	0.04	AVVLWDVASGQVVR+VSDHEILAGSVDGR
576a	sp|Q99959-2|PKP2_HUMAN sp|Q99959|PKP2_HUMAN tr|B8QGS9|B8QGS9_HUMAN	1.0000	Isoform of Q99959, Isoform 1 of Plakophilin-2 OS=Homo sapiens GN=PKP2;Plakophilin-2 OS=Homo sapiens GN=PKP2 PE=1 SV=2;Isoform of Q99959, Plakophilin-2 OS=Homo sapiens GN=PKP2 PE=1 SV=1	3.8	3	0.04	AHLTVGQAAAGGSGNLLTER+IQEQVQQTLAR
574a	sp|Q99816|TS101_HUMAN tr|F5H442|F5H442_HUMAN	1.0000	Tumor susceptibility gene 101 protein OS=Homo sapiens GN=TSG101 PE=1 SV=2;Isoform of Q99816, Tumor susceptibility gene 101 protein OS=Homo sapiens GN=TSG101 PE=1 SV=1	11.8	3	0.03	DLKPVLDSYVFNDGSSR+ETVNVITLYK+LDQEVAEVDKNIELLK
65	sp|P51151|RAB9A_HUMAN	1.0000	Ras-related protein Rab-9A OS=Homo sapiens GN=RAB9A PE=1 SV=1	7.0	3	0.03	DATNVAAAFEEAVR
566a	sp|Q96T17-2|MA7D2_HUMAN	1.0000	Isoform of Q96T17, Isoform 2 of MAP7 domain-containing protein 2 OS=Homo sapiens GN=MAP7D2	5.8	3	0.03	AENSAALGKPTAGTTDAGEAAK+LAPLGPLNPSYK+LLTPTQSSLAR
64	sp|P50991-2|TCPD_HUMAN sp|P50991|TCPD_HUMAN	1.0000	Isoform of P50991, Isoform 2 of T-complex protein 1 subunit delta OS=Homo sapiens GN=CCT4;T-complex protein 1 subunit delta OS=Homo sapiens GN=CCT4 PE=1 SV=4	7.3	3	0.03	ALIAGGGAPEIELALR+AYILNLVK+VIDPATATSVDLR
557a	sp|Q96JN8-2|NEUL4_HUMAN sp|Q96JN8|NEUL4_HUMAN tr|I3L100|I3L100_HUMAN tr|I3L2W2|I3L2W2_HUMAN	1.0000	Isoform of Q96JN8, Isoform 2 of Neuralized-like protein 4 OS=Homo sapiens GN=NEURL4;Neuralized-like protein 4 OS=Homo sapiens GN=NEURL4 PE=1 SV=2;Isoform of Q96JN8, Neuralized-like protein 4 (Fragment) OS=Homo sapiens GN=NEURL4 PE=1 SV=7;Isoform of Q96JN8, Neuralized-like protein 4 OS=Homo sapiens GN=NEURL4 PE=1 SV=1	3.7	3	0.03	NVTLEEDGTRAVR+SEFNDAIVISNR+SVLEEYGQDLDQLGEGDR+VWAVVDLYGK
534a	sp|Q8WXF1-2|PSPC1_HUMAN sp|Q8WXF1|PSPC1_HUMAN	1.0000	Isoform of Q8WXF1, Isoform 2 of Paraspeckle component 1 OS=Homo sapiens GN=PSPC1;Paraspeckle component 1 OS=Homo sapiens GN=PSPC1 PE=1 SV=1	8.7	3	0.03	AELDGTILK+FAQPGTFEFEYASR+YGEPSEVFINR
533a	sp|Q8WWC4|CB047_HUMAN	1.0000	Uncharacterized protein C2orf47, mitochondrial OS=Homo sapiens GN=C2orf47 PE=1 SV=1	12.0	3	0.03	EFTQGVKPDWTIAR+FDLLEELVAK+QLLSASYEFQR
61	sp|P48634-2|PRC2A_HUMAN sp|P48634-3|PRC2A_HUMAN sp|P48634|PRC2A_HUMAN	1.0000	Isoform of P48634, Isoform 2 of Protein PRRC2A OS=Homo sapiens GN=PRRC2A;Isoform of P48634, Isoform 3 of Protein PRRC2A OS=Homo sapiens GN=PRRC2A;Protein PRRC2A OS=Homo sapiens GN=PRRC2A PE=1 SV=3	1.5	3	0.03	AVGTPGGGGGGAVPGISAMSR+LIPGPLSPVAR
7	sp|O00567|NOP56_HUMAN tr|H0Y653|H0Y653_HUMAN tr|H0YDU4|H0YDU4_HUMAN	1.0000	Nucleolar protein 56 OS=Homo sapiens GN=NOP56 PE=1 SV=4;Isoform of O00567, Nucleolar protein 56 (Fragment) OS=Homo sapiens GN=NOP56 PE=1 SV=1;Isoform of O00567, Nucleolar protein 56 (Fragment) OS=Homo sapiens GN=NOP56 PE=1 SV=1	11.0	3	0.03	LSFYETGEIPR+YPASTVQILGAEK
530a	sp|Q8WUK0|PTPM1_HUMAN	1.0000	Phosphatidylglycerophosphatase and protein-tyrosine phosphatase 1 OS=Homo sapiens GN=PTPMT1 PE=1 SV=1	10.0	3	0.03	IDPTVLLGALPLR+LGVEQLR
529a	sp|Q8NI60-3|ADCK3_HUMAN sp|Q8NI60|ADCK3_HUMAN	1.0000	Isoform of Q8NI60, Isoform 3 of Atypical kinase ADCK3, mitochondrial OS=Homo sapiens GN=ADCK3;Atypical kinase ADCK3, mitochondrial OS=Homo sapiens GN=ADCK3 PE=1 SV=1	4.4	3	0.03	AVLGSSPFLSEANAER+VALLDFGATR
524a	sp|Q8NBM4-2|UBAC2_HUMAN sp|Q8NBM4-3|UBAC2_HUMAN sp|Q8NBM4-4|UBAC2_HUMAN sp|Q8NBM4|UBAC2_HUMAN	1.0000	Isoform of Q8NBM4, Isoform 2 of Ubiquitin-associated domain-containing protein 2 OS=Homo sapiens GN=UBAC2;Isoform of Q8NBM4, Isoform 3 of Ubiquitin-associated domain-containing protein 2 OS=Homo sapiens GN=UBAC2;Isoform of Q8NBM4, Isoform 4 of Ubiquitin-associated domain-containing protein 2 OS=Homo sapiens GN=UBAC2;Ubiquitin-associated domain-containing protein 2 OS=Homo sapiens GN=UBAC2 PE=1 SV…	21.7	3	0.02	ASNNDLNVATNFLLQH+QSEPAAPPLEVSEEQVAR
515a	sp|Q8IXI1|MIRO2_HUMAN	1.0000	Mitochondrial Rho GTPase 2 OS=Homo sapiens GN=RHOT2 PE=1 SV=2	4.9	3	0.03	NISELFYYAQK+SAFLQAFLGR+VPIILVGNK
512a	sp|Q86Y56-2|DAAF5_HUMAN sp|Q86Y56|DAAF5_HUMAN	1.0000	Isoform of Q86Y56, Isoform 2 of Dynein assembly factor 5, axonemal OS=Homo sapiens GN=DNAAF5;Dynein assembly factor 5, axonemal OS=Homo sapiens GN=DNAAF5 PE=1 SV=4	4.0	3	0.03	LFDDVPQVR+LLPGLEADSKPGR+SYYQSSVQYLYR
505a	sp|Q6ZRY4|RBPS2_HUMAN	1.0000	RNA-binding protein with multiple splicing 2 OS=Homo sapiens GN=RBPMS2 PE=1 SV=1	18.2	3	0.03	QPVGFVIFDSR+TLFVSGLPVDIKPR+WYPSSDTTQQGWK
58	sp|P46977-2|STT3A_HUMAN sp|P46977|STT3A_HUMAN	1.0000	Isoform of P46977, Isoform 2 of Dolichyl-diphosphooligosaccharide--protein glycosyltransferase subunit STT3A OS=Homo sapiens GN=STT3A;Dolichyl-diphosphooligosaccharide--protein glycosyltransferase subunit STT3A OS=Homo sapiens GN=STT3A PE=1 SV=2	4.4	3	0.03	FGQVYTEAK+FYSLLDPSYAK+IIFDDFR
503a	sp|Q6Y7W6-3|PERQ2_HUMAN sp|Q6Y7W6-4|PERQ2_HUMAN sp|Q6Y7W6-5|PERQ2_HUMAN sp|Q6Y7W6|PERQ2_HUMAN tr|I1E4Y6|I1E4Y6_HUMAN	1.0000	Isoform of Q6Y7W6, Isoform 2 of PERQ amino acid-rich with GYF domain-containing protein 2 OS=Homo sapiens GN=GIGYF2;Isoform of Q6Y7W6, Isoform 3 of PERQ amino acid-rich with GYF domain-containing protein 2 OS=Homo sapiens GN=GIGYF2;Isoform of Q6Y7W6, Isoform 4 of PERQ amino acid-rich with GYF domain-containing protein 2 OS=Homo sapiens GN=GIGYF2;PERQ amino acid-rich with GYF domain-containing pro…	3.4	3	0.04	ALSSGGSITSPPLSPALPK+AYLGDTSEAKEFAK+SLLEIQQEEAR
498a	sp|Q6P9H4|CNKR3_HUMAN tr|C9IZX4|C9IZX4_HUMAN tr|G9CGD6|G9CGD6_HUMAN	1.0000	Connector enhancer of kinase suppressor of ras 3 OS=Homo sapiens GN=CNKSR3 PE=1 SV=1;Isoform of Q6P9H4, Connector enhancer of kinase suppressor of ras 3 OS=Homo sapiens GN=CNKSR3 PE=1 SV=1;Isoform of Q6P9H4, CNK3/IPCEF1 fusion protein long isoform OS=Homo sapiens GN=CNKSR3 PE=1 SV=1	11.2	3	0.04	ENPTGVVLLLK+FTIADSDQLPGYSVETNILPTK+STYDGLHVITGTTENSPADR
496a	sp|Q6P4A7|SFXN4_HUMAN	1.0000	Sideroflexin-4 OS=Homo sapiens GN=SFXN4 PE=1 SV=1	12.2	3	0.03	DAVPAFIEPNVR+IQSPTEETEIFYHR+SLATVHPDSSNLIPK
57	sp|P46779-2|RL28_HUMAN sp|P46779-3|RL28_HUMAN sp|P46779-4|RL28_HUMAN sp|P46779-5|RL28_HUMAN sp|P46779|RL28_HUMAN tr|H0YKD8|H0YKD8_HUMAN tr|H0YLP6|H0YLP6_HUMAN tr|H0YMF4|H0YMF4_HUMAN	1.0000	Isoform of P46779, Isoform 2 of 60S ribosomal protein L28 OS=Homo sapiens GN=RPL28;Isoform of P46779, Isoform 3 of 60S ribosomal protein L28 OS=Homo sapiens GN=RPL28;Isoform of P46779, Isoform 4 of 60S ribosomal protein L28 OS=Homo sapiens GN=RPL28;Isoform of P46779, Isoform 5 of 60S ribosomal protein L28 OS=Homo sapiens GN=RPL28;60S ribosomal protein L28 OS=Homo sapiens GN=RPL28 PE=1 SV=3;Isofor…	34.8	3	0.03	NKQTYSTEPNNLK+QTYSTEPNNLK+TVGVEPAADGK
488a	sp|Q5T3F8-2|CSCL2_HUMAN sp|Q5T3F8-3|CSCL2_HUMAN sp|Q5T3F8|CSCL2_HUMAN	1.0000	Isoform of Q5T3F8, Isoform 2 of CSC1-like protein 2 OS=Homo sapiens GN=TMEM63B;Isoform of Q5T3F8, Isoform 3 of CSC1-like protein 2 OS=Homo sapiens GN=TMEM63B;CSC1-like protein 2 OS=Homo sapiens GN=TMEM63B PE=1 SV=1	5.3	3	0.03	LALVTDADR+LMFLDAER+LYFTNLQSK
487a	sp|Q5SW79-2|CE170_HUMAN sp|Q5SW79-3|CE170_HUMAN sp|Q5SW79|CE170_HUMAN tr|H0Y2V6|H0Y2V6_HUMAN	1.0000	Isoform of Q5SW79, Isoform 2 of Centrosomal protein of 170 kDa OS=Homo sapiens GN=CEP170;Isoform of Q5SW79, Isoform 3 of Centrosomal protein of 170 kDa OS=Homo sapiens GN=CEP170;Centrosomal protein of 170 kDa OS=Homo sapiens GN=CEP170 PE=1 SV=1;Isoform of Q5SW79, Centrosomal protein of 170 kDa (Fragment) OS=Homo sapiens GN=CEP170 PE=1 SV=1	2.1	3	0.02	ASVASEVSTTSSTSKPPTGR+ISQDLALIAR
485a	sp|Q5JTV8-2|TOIP1_HUMAN sp|Q5JTV8-3|TOIP1_HUMAN tr|J3KN66|J3KN66_HUMAN	1.0000	Isoform of Q5JTV8, Isoform 2 of Torsin-1A-interacting protein 1 OS=Homo sapiens GN=TOR1AIP1;Isoform of Q5JTV8, Isoform 3 of Torsin-1A-interacting protein 1 OS=Homo sapiens GN=TOR1AIP1;Isoform of Q5JTV8, Torsin-1A-interacting protein 1 OS=Homo sapiens GN=TOR1AIP1 PE=1 SV=1	10.6	3	0.03	SIQEAPAVSEDLVIR+VNFSEEGETEEDDQDSSHSSVTTVK
476a	sp|Q15717-2|ELAV1_HUMAN sp|Q15717|ELAV1_HUMAN	1.0000	Isoform of Q15717, Isoform 2 of ELAV-like protein 1 OS=Homo sapiens GN=ELAVL1;ELAV-like protein 1 OS=Homo sapiens GN=ELAVL1 PE=1 SV=2	12.9	3	0.03	SLFSSIGEVESAK+TNLIVNYLPQNMTQDELR+VLVDQTTGLSR
464a	sp|Q14498-2|RBM39_HUMAN sp|Q14498-3|RBM39_HUMAN sp|Q14498|RBM39_HUMAN tr|A0A0U1RQH7|A0A0U1RQH7_HUMAN tr|G3XAC6|G3XAC6_HUMAN tr|H0Y4X3|H0Y4X3_HUMAN	1.0000	Isoform of Q14498, Isoform 2 of RNA-binding protein 39 OS=Homo sapiens GN=RBM39;Isoform of Q14498, Isoform 3 of RNA-binding protein 39 OS=Homo sapiens GN=RBM39;RNA-binding protein 39 OS=Homo sapiens GN=RBM39 PE=1 SV=2;Isoform of Q14498, RNA-binding protein 39 (Fragment) OS=Homo sapiens GN=RBM39 PE=4 SV=1;Isoform of Q14498, RNA-binding protein 39 OS=Homo sapiens GN=RBM39 PE=1 SV=1;Isoform of Q1449…	17.6	3	0.04	DLEEFFSTVGK+TDASSASSFLDSDELER+VLGVPIIVQASQAEK
456a	sp|Q14008-2|CKAP5_HUMAN sp|Q14008-3|CKAP5_HUMAN sp|Q14008|CKAP5_HUMAN	1.0000	Isoform of Q14008, Isoform 2 of Cytoskeleton-associated protein 5 OS=Homo sapiens GN=CKAP5;Isoform of Q14008, Isoform 3 of Cytoskeleton-associated protein 5 OS=Homo sapiens GN=CKAP5;Cytoskeleton-associated protein 5 OS=Homo sapiens GN=CKAP5 PE=1 SV=3	1.8	3	0.03	DAAFEALGTALK+NSSQFFQSYVER+VNMPAKPAPPTK
52	sp|P37198|NUP62_HUMAN tr|M0QXN5|M0QXN5_HUMAN	1.0000	Nuclear pore glycoprotein p62 OS=Homo sapiens GN=NUP62 PE=1 SV=3;Isoform of P37198, Nuclear pore glycoprotein p62 OS=Homo sapiens GN=NUP62 PE=1 SV=1	3.1	3	0.03	LAENIDAQLKR+TYKLAENIDAQLK
443a	sp|Q13011|ECH1_HUMAN	1.0000	Delta(3,5)-Delta(2,4)-dienoyl-CoA isomerase, mitochondrial OS=Homo sapiens GN=ECH1 PE=1 SV=2	9.5	3	0.04	EVDVGLAADVGTLQR+VIGNQSLVNELAFTAR
431a	sp|Q02809-2|PLOD1_HUMAN sp|Q02809|PLOD1_HUMAN	1.0000	Isoform of Q02809, Isoform 2 of Procollagen-lysine,2-oxoglutarate 5-dioxygenase 1 OS=Homo sapiens GN=PLOD1;Procollagen-lysine,2-oxoglutarate 5-dioxygenase 1 OS=Homo sapiens GN=PLOD1 PE=1 SV=2	5.8	3	0.03	FLGSGGFIGYAPNLSK+IFQNLDGALDEVVLK+SEDYVDIVQGR
429a	sp|Q01082|SPTB2_HUMAN tr|A0A087WUZ3|A0A087WUZ3_HUMAN	1.0000	Spectrin beta chain, non-erythrocytic 1 OS=Homo sapiens GN=SPTBN1 PE=1 SV=2;Isoform of Q01082, Spectrin beta chain, non-erythrocytic 1 OS=Homo sapiens GN=SPTBN1 PE=1 SV=1	2.1	3	0.04	IVSSSDVGHDEYSTQSLVK+SQNIVTDSSSLSAEAIR+TALPAQSAATLPAR
49	sp|P28331-2|NDUS1_HUMAN sp|P28331-3|NDUS1_HUMAN sp|P28331-4|NDUS1_HUMAN sp|P28331-5|NDUS1_HUMAN sp|P28331|NDUS1_HUMAN tr|B4DJ81|B4DJ81_HUMAN	1.0000	Isoform of P28331, Isoform 2 of NADH-ubiquinone oxidoreductase 75 kDa subunit, mitochondrial OS=Homo sapiens GN=NDUFS1;Isoform of P28331, Isoform 3 of NADH-ubiquinone oxidoreductase 75 kDa subunit, mitochondrial OS=Homo sapiens GN=NDUFS1;Isoform of P28331, Isoform 4 of NADH-ubiquinone oxidoreductase 75 kDa subunit, mitochondrial OS=Homo sapiens GN=NDUFS1;Isoform of P28331, Isoform 5 of NADH-ubiqu…	6.7	3	0.03	FASEIAGVDDLGTTGR+FEAPLFNAR+NDGAAILAAVSSIAQK
48	sp|P28070|PSB4_HUMAN	1.0000	Proteasome subunit beta type-4 OS=Homo sapiens GN=PSMB4 PE=1 SV=4	17.8	3	0.03	IPSTPDSFMDPASALYR+SGLWAGGPAPGQFYR+TQNPMVTGTSVLGVK
408a	sp|P62316|SMD2_HUMAN	1.0000	Small nuclear ribonucleoprotein Sm D2 OS=Homo sapiens GN=SNRPD2 PE=1 SV=1	32.2	3	0.03	GDSVIVVLR+REEEEFNTGPLSVLTQSVK+SEMTPEELQK
392a	sp|P61313|RL15_HUMAN tr|E7EQV9|E7EQV9_HUMAN tr|E7EX53|E7EX53_HUMAN	1.0000	60S ribosomal protein L15 OS=Homo sapiens GN=RPL15 PE=1 SV=2;Isoform of P61313, Ribosomal protein L15 (Fragment) OS=Homo sapiens GN=RPL15 PE=1 SV=1;Isoform of P61313, Ribosomal protein L15 (Fragment) OS=Homo sapiens GN=RPL15 PE=1 SV=1	22.6	3	0.03	SLQSVAEER+VLNSYWVGEDSTYK+YIQELWR
391a	sp|P61026|RAB10_HUMAN	1.0000	Ras-related protein Rab-10 OS=Homo sapiens GN=RAB10 PE=1 SV=1	15.0	3	0.03	AFLTLAEDILR+EPNSENVDISSGGGVTGWK+LLIIGDSGVGK
389a	sp|P60842|IF4A1_HUMAN	1.0000	Eukaryotic initiation factor 4A-I OS=Homo sapiens GN=EIF4A1 PE=1 SV=1	9.6	3	0.03	GYDVIAQAQSGTGK+LQMEAPHIIVGTPGR+VLITTDLLAR
384a	sp|P55060-3|XPO2_HUMAN sp|P55060-4|XPO2_HUMAN sp|P55060|XPO2_HUMAN	1.0000	Isoform of P55060, Isoform 3 of Exportin-2 OS=Homo sapiens GN=CSE1L;Isoform of P55060, Isoform 4 of Exportin-2 OS=Homo sapiens GN=CSE1L;Exportin-2 OS=Homo sapiens GN=CSE1L PE=1 SV=3	3.9	3	0.04	AADEEAFEDNSEEYIR+SANVNEFPVLK+TLDPDPAIR
381a	sp|P53985|MOT1_HUMAN	1.0000	Monocarboxylate transporter 1 OS=Homo sapiens GN=SLC16A1 PE=1 SV=3	6.4	3	0.04	DLHDANTDLIGR+EEETSIDVAGKPNEVTK+ESKEEETSIDVAGKPNEVTK
369a	sp|P51398-2|RT29_HUMAN sp|P51398-3|RT29_HUMAN sp|P51398|RT29_HUMAN	1.0000	Isoform of P51398, Isoform 2 of 28S ribosomal protein S29, mitochondrial OS=Homo sapiens GN=DAP3;Isoform of P51398, Isoform 3 of 28S ribosomal protein S29, mitochondrial OS=Homo sapiens GN=DAP3;28S ribosomal protein S29, mitochondrial OS=Homo sapiens GN=DAP3 PE=1 SV=1	11.5	3	0.03	ELLFLSNANPSLLER+FDQPLEASTWLK+GSPLGEVVEQGITR
368a	sp|P51116|FXR2_HUMAN	1.0000	Fragile X mental retardation syndrome-related protein 2 OS=Homo sapiens GN=FXR2 PE=1 SV=2	5.8	3	0.03	AGYSTDESSSSSLHATR+LQIDEQLR+SYLEFSEDSVQVPR
365a	sp|P50502|F10A1_HUMAN sp|Q8IZP2|ST134_HUMAN tr|A0A087X1H6|A0A087X1H6_HUMAN tr|F6VDH7|F6VDH7_HUMAN tr|H7C3I1|H7C3I1_HUMAN tr|Q3KNR6|Q3KNR6_HUMAN	1.0000	Hsc70-interacting protein OS=Homo sapiens GN=ST13 PE=1 SV=2;Putative protein FAM10A4 OS=Homo sapiens GN=ST13P4 PE=5 SV=1;Isoform of P50502, Hsc70-interacting protein OS=Homo sapiens GN=ST13 PE=1 SV=1;Isoform of P50502, Hsc70-interacting protein (Fragment) OS=Homo sapiens GN=ST13 PE=1 SV=1;Isoform of P50502, Hsc70-interacting protein (Fragment) OS=Homo sapiens GN=ST13 PE=1 SV=1;Isoform of P50502, …	25.3	3	0.03	AIDLFTDAIK+AIEINPDSAQPYK+VAAIEALNDGELQK
364a	sp|P50454|SERPH_HUMAN	1.0000	Serpin H1 OS=Homo sapiens GN=SERPINH1 PE=1 SV=2	9.1	3	0.04	DTQSGSLLFIGR+GVVEVTHDLQK+LYGPSSVSFADDFVR
41	sp|P13674-2|P4HA1_HUMAN sp|P13674-3|P4HA1_HUMAN sp|P13674|P4HA1_HUMAN	1.0000	Isoform of P13674, Isoform 2 of Prolyl 4-hydroxylase subunit alpha-1 OS=Homo sapiens GN=P4HA1;Isoform of P13674, Isoform 3 of Prolyl 4-hydroxylase subunit alpha-1 OS=Homo sapiens GN=P4HA1;Prolyl 4-hydroxylase subunit alpha-1 OS=Homo sapiens GN=P4HA1 PE=1 SV=2	7.4	3	0.03	GVAVDYLPER+LQDTYNLDTDTISK+QYFPNDEDQVGAAK
5	sp|O00483|NDUA4_HUMAN	1.0000	Cytochrome c oxidase subunit NDUFA4 OS=Homo sapiens GN=NDUFA4 PE=1 SV=1	22.2	3	0.03	FYSVNVDYSK+LGPNDQYK
357a	sp|P48444|COPD_HUMAN tr|B0YIW6|B0YIW6_HUMAN	1.0000	Coatomer subunit delta OS=Homo sapiens GN=ARCN1 PE=1 SV=1;Isoform of P48444, Archain 1, isoform CRA_a OS=Homo sapiens GN=ARCN1 PE=1 SV=1	4.9	3	0.04	IEGLLAAFPK+LFTAESLIGLK+LFTAESLIGLKNPEK
341a	sp|P40937-2|RFC5_HUMAN sp|P40937|RFC5_HUMAN	1.0000	Isoform of P40937, Isoform 2 of Replication factor C subunit 5 OS=Homo sapiens GN=RFC5;Replication factor C subunit 5 OS=Homo sapiens GN=RFC5 PE=1 SV=1	7.5	3	0.03	ALNILQSTNMAFGK+GPILSFASTR
39	sp|P11532-10|DMD_HUMAN sp|P11532-2|DMD_HUMAN sp|P11532-3|DMD_HUMAN sp|P11532-4|DMD_HUMAN sp|P11532-5|DMD_HUMAN sp|P11532-6|DMD_HUMAN sp|P11532-7|DMD_HUMAN sp|P11532-8|DMD_HUMAN sp|P11532-9|DMD_HUMAN sp|P11532|DMD_HUMAN tr|A0A075B6G3|A0A075B6G3_HUMAN tr|A0A087WTU7|A0A087WTU7_HUMAN tr|A0A087WV90|A0A087WV90_HUMAN tr|E7EQR9|E7EQR9_HUMAN tr|E7EQS5|E7EQS5_HUMAN tr|E7ESB2|E7ESB2_HUMAN tr|E9PDN5|E9PDN5_H…	1.0000	Isoform of P11532, Isoform 10 of Dystrophin OS=Homo sapiens GN=DMD;Isoform of P11532, Isoform 1 of Dystrophin OS=Homo sapiens GN=DMD;Isoform of P11532, Isoform 2 of Dystrophin OS=Homo sapiens GN=DMD;Isoform of P11532, Isoform 3 of Dystrophin OS=Homo sapiens GN=DMD;Isoform of P11532, Isoform 5 of Dystrophin OS=Homo sapiens GN=DMD;Isoform of P11532, Isoform 6 of Dystrophin OS=Homo sapiens GN=DMD;Is…	5.1	3	0.04	MTELYQSLADLNNVR+QLLEQPQAEAK
334a	sp|P36957|ODO2_HUMAN	1.0000	Dihydrolipoyllysine-residue succinyltransferase component of 2-oxoglutarate dehydrogenase complex, mitochondrial OS=Homo sapiens GN=DLST PE=1 SV=4	7.5	3	0.04	GLVVPVIR+NVEAMNFADIER+TPAFAESVTEGDVR
330a	sp|P35658-2|NU214_HUMAN sp|P35658-3|NU214_HUMAN sp|P35658-4|NU214_HUMAN sp|P35658-5|NU214_HUMAN sp|P35658|NU214_HUMAN	1.0000	Isoform of P35658, Isoform 2 of Nuclear pore complex protein Nup214 OS=Homo sapiens GN=NUP214;Isoform of P35658, Isoform 3 of Nuclear pore complex protein Nup214 OS=Homo sapiens GN=NUP214;Isoform of P35658, Isoform 4 of Nuclear pore complex protein Nup214 OS=Homo sapiens GN=NUP214;Isoform of P35658, Isoform 5 of Nuclear pore complex protein Nup214 OS=Homo sapiens GN=NUP214;Nuclear pore complex pr…	3.6	3	0.03	AAPGPGPSTFSFVPPSK+QGSLINSLKPSGPTPASGQLSSGDK+TPHPVLTPVAANQAK+YGLVFAGGASGLQIFPTK
323a	sp|P35222|CTNB1_HUMAN tr|B4DGU4|B4DGU4_HUMAN	1.0000	Catenin beta-1 OS=Homo sapiens GN=CTNNB1 PE=1 SV=1;Isoform of P35222, Catenin beta-1 OS=Homo sapiens GN=CTNNB1 PE=1 SV=1	3.9	3	0.03	LAEPSQMLK+LVQLLVR+NEGVATYAAAVLFR
37	sp|P0DI83|NARR_HUMAN	1.0000	Isoform of Q9BZG1, Ras-related protein Rab-34, isoform NARR OS=Homo sapiens GN=RAB34 PE=1 SV=1	18.2	3	0.04	AEGSRPGGAAPVPEEGGR+VADADPASAPSQGALQGR
318c	sp|P54760|EPHB4_HUMAN tr|Q96L35|Q96L35_HUMAN	1.0000	Ephrin type-B receptor 4 OS=Homo sapiens GN=EPHB4 PE=1 SV=2;Isoform of P54760, EPH receptor B4, isoform CRA_b OS=Homo sapiens GN=EPHB4 PE=1 SV=1	4.5	3	0.03	FLEENSSDPTYTSSLGGK+VSDFGLSR+VYIDPFTYEDPNEAVR
313a	sp|P27635|RL10_HUMAN tr|A0A087WV22|A0A087WV22_HUMAN tr|F8W7C6|F8W7C6_HUMAN tr|X1WI28|X1WI28_HUMAN	1.0000	60S ribosomal protein L10 OS=Homo sapiens GN=RPL10 PE=1 SV=4;Isoform of P27635, 60S ribosomal protein L10 OS=Homo sapiens GN=RPL10 PE=1 SV=1;Isoform of P27635, 60S ribosomal protein L10 OS=Homo sapiens GN=RPL10 PE=1 SV=2;Isoform of P27635, 60S ribosomal protein L10 (Fragment) OS=Homo sapiens GN=RPL10 PE=1 SV=6	15.3	3	0.03	FNADEFEDMVAEK+GAFGKPQGTVAR
310a	sp|P25789|PSA4_HUMAN tr|H0YL69|H0YL69_HUMAN tr|H0YMZ1|H0YMZ1_HUMAN tr|H0YN18|H0YN18_HUMAN	1.0000	Proteasome subunit alpha type-4 OS=Homo sapiens GN=PSMA4 PE=1 SV=1;Isoform of P25789, Proteasome subunit alpha type (Fragment) OS=Homo sapiens GN=PSMA4 PE=1 SV=1;Isoform of P25789, Proteasome subunit alpha type (Fragment) OS=Homo sapiens GN=PSMA4 PE=1 SV=7;Isoform of P25789, Proteasome subunit alpha type-4 OS=Homo sapiens GN=PSMA4 PE=1 SV=1	11.8	3	0.03	LLDEVFFSEK+SALALAIK+VEIATLTR
307a	sp|P24928|RPB1_HUMAN tr|A0A0C4DGZ0|A0A0C4DGZ0_HUMAN	1.0000	DNA-directed RNA polymerase II subunit RPB1 OS=Homo sapiens GN=POLR2A PE=1 SV=2;Isoform of P24928, DNA-directed RNA polymerase OS=Homo sapiens GN=POLR2A PE=1 SV=1	3.9	3	0.04	NSINQVVQLR+TVITPDPNLSIDQVGVPR+YSPTSPTYSPTSPK+YSPTSPTYSPTSPVYTPTSPK
33	sp|O95817|BAG3_HUMAN	1.0000	BAG family molecular chaperone regulator 3 OS=Homo sapiens GN=BAG3 PE=1 SV=3	6.6	3	0.03	ELLALDSVDPEGR+KYLMIEEYLTKELLALDSVDPEGR+VQGLEQAVDNFEGK
279a	sp|P14373-2|TRI27_HUMAN sp|P14373|TRI27_HUMAN	1.0000	Isoform of P14373, Isoform Beta of Zinc finger protein RFP OS=Homo sapiens GN=TRIM27;Zinc finger protein RFP OS=Homo sapiens GN=TRIM27 PE=1 SV=1	7.3	3	0.04	ELLQDIGDTLSR+YSYLQQDLPDNPER
32	sp|O95490-2|AGRL2_HUMAN sp|O95490-3|AGRL2_HUMAN sp|O95490-4|AGRL2_HUMAN sp|O95490-5|AGRL2_HUMAN sp|O95490-6|AGRL2_HUMAN sp|O95490-7|AGRL2_HUMAN sp|O95490|AGRL2_HUMAN tr|B1ALU1|B1ALU1_HUMAN tr|B1ALU3|B1ALU3_HUMAN tr|H0Y5C0|H0Y5C0_HUMAN	1.0000	Isoform of O95490, Isoform 2 of Adhesion G protein-coupled receptor L2 OS=Homo sapiens GN=ADGRL2;Isoform of O95490, Isoform 3 of Adhesion G protein-coupled receptor L2 OS=Homo sapiens GN=ADGRL2;Isoform of O95490, Isoform 4 of Adhesion G protein-coupled receptor L2 OS=Homo sapiens GN=ADGRL2;Isoform of O95490, Isoform 5 of Adhesion G protein-coupled receptor L2 OS=Homo sapiens GN=ADGRL2;Isoform of …	3.4	3	0.03	GAGSSIQLSANTVK+NSIDYIYNTR+SGENAASLANELAK
270a	sp|P10155-3|RO60_HUMAN sp|P10155-4|RO60_HUMAN sp|P10155-5|RO60_HUMAN sp|P10155|RO60_HUMAN	1.0000	Isoform of P10155, Isoform 3 of 60 kDa SS-A/Ro ribonucleoprotein OS=Homo sapiens GN=TROVE2;Isoform of P10155, Isoform 4 of 60 kDa SS-A/Ro ribonucleoprotein OS=Homo sapiens GN=TROVE2;Isoform of P10155, Isoform 5 of 60 kDa SS-A/Ro ribonucleoprotein OS=Homo sapiens GN=TROVE2;60 kDa SS-A/Ro ribonucleoprotein OS=Homo sapiens GN=TROVE2 PE=1 SV=2	4.6	3	0.03	ALLQEMPLTALLR+LGLENAEALIR
31	sp|O95373|IPO7_HUMAN	1.0000	Importin-7 OS=Homo sapiens GN=IPO7 PE=1 SV=1	3.1	3	0.03	AFAVGVQQVLLK+AIFQTIQNR+EYNEFAEVFLK
265a	sp|P09651-2|ROA1_HUMAN sp|P09651-3|ROA1_HUMAN sp|P09651|ROA1_HUMAN tr|F8W6I7|F8W6I7_HUMAN	1.0000	Isoform of P09651, Isoform A1-A of Heterogeneous nuclear ribonucleoprotein A1 OS=Homo sapiens GN=HNRNPA1;Isoform of P09651, Isoform 2 of Heterogeneous nuclear ribonucleoprotein A1 OS=Homo sapiens GN=HNRNPA1;Heterogeneous nuclear ribonucleoprotein A1 OS=Homo sapiens GN=HNRNPA1 PE=1 SV=5;Isoform of P09651, Heterogeneous nuclear ribonucleoprotein A1 OS=Homo sapiens GN=HNRNPA1 PE=1 SV=2	12.0	3	0.04	LFIGGLSFETTDESLR+SSGPYGGGGQYFAKPR
30	sp|O94955|RHBT3_HUMAN	1.0000	Rho-related BTB domain-containing protein 3 OS=Homo sapiens GN=RHOBTB3 PE=1 SV=2	4.6	3	0.03	DTAFPGASHESSGNPPLR+TTQDLFAINR
28	sp|O76083-10|PDE9A_HUMAN sp|O76083-11|PDE9A_HUMAN sp|O76083-12|PDE9A_HUMAN sp|O76083-13|PDE9A_HUMAN sp|O76083-14|PDE9A_HUMAN sp|O76083-15|PDE9A_HUMAN sp|O76083-16|PDE9A_HUMAN sp|O76083-2|PDE9A_HUMAN sp|O76083-3|PDE9A_HUMAN sp|O76083-4|PDE9A_HUMAN sp|O76083-5|PDE9A_HUMAN sp|O76083-6|PDE9A_HUMAN sp|O76083-7|PDE9A_HUMAN sp|O76083-8|PDE9A_HUMAN sp|O76083-9|PDE9A_HUMAN sp|O76083|PDE9A_HUMAN	1.0000	Isoform of O76083, Isoform PDE9A11 of High affinity cGMP-specific 3',5'-cyclic phosphodiesterase 9A OS=Homo sapiens GN=PDE9A;Isoform of O76083, Isoform PDE9A12 of High affinity cGMP-specific 3',5'-cyclic phosphodiesterase 9A OS=Homo sapiens GN=PDE9A;Isoform of O76083, Isoform PDE9A13 of High affinity cGMP-specific 3',5'-cyclic phosphodiesterase 9A OS=Homo sapiens GN=PDE9A;Isoform of O76083, Isofo…	8.8	3	0.04	ATAQIGFIK+FVLIPMFETVTK+YLLSPETIEALR
27	sp|O75792|RNH2A_HUMAN	1.0000	Ribonuclease H2 subunit A OS=Homo sapiens GN=RNASEH2A PE=1 SV=2	10.0	3	0.03	LQDLDTDYGSGYPNDPK+LQQSFPGIEVTVK
26	sp|O75694-2|NU155_HUMAN sp|O75694|NU155_HUMAN tr|E9PF10|E9PF10_HUMAN	1.0000	Isoform of O75694, Isoform 2 of Nuclear pore complex protein Nup155 OS=Homo sapiens GN=NUP155;Nuclear pore complex protein Nup155 OS=Homo sapiens GN=NUP155 PE=1 SV=1;Isoform of O75694, Nuclear pore complex protein Nup155 OS=Homo sapiens GN=NUP155 PE=1 SV=1	2.9	3	0.04	ISLQAIQQLVR+LLEVYDQLFK+VASVSQNAIVSAAGNIAR
241a	sp|P00338-3|LDHA_HUMAN sp|P00338-4|LDHA_HUMAN sp|P00338|LDHA_HUMAN	1.0000	Isoform of P00338, Isoform 3 of L-lactate dehydrogenase A chain OS=Homo sapiens GN=LDHA;Isoform of P00338, Isoform 4 of L-lactate dehydrogenase A chain OS=Homo sapiens GN=LDHA;L-lactate dehydrogenase A chain OS=Homo sapiens GN=LDHA PE=1 SV=2	10.6	3	0.03	DQLIYNLLK+SADTLWGIQK+VTLTSEEEAR
209a	sp|O43264|ZW10_HUMAN	1.0000	Centromere/kinetochore protein zw10 homolog OS=Homo sapiens GN=ZW10 PE=1 SV=3	5.0	3	0.03	DSVVLSLLK+INVPELPTPDEDNKLEVQK+YQEEVPVYVPK
207a	sp|O43242|PSMD3_HUMAN	1.0000	26S proteasome non-ATPase regulatory subunit 3 OS=Homo sapiens GN=PSMD3 PE=1 SV=2	6.4	3	0.03	AVQGFFTSNNATR+ISLADIAQK+VYEFLDKLDVVR
203a	sp|O15084-1|ANR28_HUMAN sp|O15084-2|ANR28_HUMAN sp|O15084-4|ANR28_HUMAN sp|O15084|ANR28_HUMAN	1.0000	Isoform of O15084, Isoform 3 of Serine/threonine-protein phosphatase 6 regulatory ankyrin repeat subunit A OS=Homo sapiens GN=ANKRD28;Isoform of O15084, Isoform 2 of Serine/threonine-protein phosphatase 6 regulatory ankyrin repeat subunit A OS=Homo sapiens GN=ANKRD28;Isoform of O15084, Isoform 4 of Serine/threonine-protein phosphatase 6 regulatory ankyrin repeat subunit A OS=Homo sapiens GN=ANKRD…	4.0	3	0.03	LLSSGFDIDTPDDFGR+TPLDLAAFK+TVSFEALPIMR
195a	sp|O00506-2|STK25_HUMAN sp|O00506-3|STK25_HUMAN sp|O00506|STK25_HUMAN sp|Q9P289-2|STK26_HUMAN sp|Q9P289|STK26_HUMAN sp|Q9Y6E0-2|STK24_HUMAN sp|Q9Y6E0|STK24_HUMAN tr|B4DR80|B4DR80_HUMAN tr|B4E0Y9|B4E0Y9_HUMAN tr|C9J232|C9J232_HUMAN tr|C9J6L2|C9J6L2_HUMAN tr|C9JCC0|C9JCC0_HUMAN tr|C9JDH9|C9JDH9_HUMAN tr|H0Y630|H0Y630_HUMAN tr|H7C279|H7C279_HUMAN tr|Q8NBY1|Q8NBY1_HUMAN	1.0000	Isoform of O00506, Isoform 2 of Serine/threonine-protein kinase 25 OS=Homo sapiens GN=STK25;Isoform of O00506, Isoform 3 of Serine/threonine-protein kinase 25 OS=Homo sapiens GN=STK25;Serine/threonine-protein kinase 25 OS=Homo sapiens GN=STK25 PE=1 SV=1;Isoform of Q9P289, Isoform 2 of Serine/threonine-protein kinase 26 OS=Homo sapiens GN=STK26;Serine/threonine-protein kinase 26 OS=Homo sapiens GN…	7.2	3	0.03	LADFGVAGQLTDTQIK+LADFGVAGQLTDTQIKR+VLFLIPK
180	sp|Q9Y5L4|TIM13_HUMAN	1.0000	Mitochondrial import inner membrane translocase subunit Tim13 OS=Homo sapiens GN=TIMM13 PE=1 SV=1	26.3	3	0.04	LDPGLIMEQVK+VQIAVANAQELLQR
179	sp|Q9Y5B8-2|NDK7_HUMAN sp|Q9Y5B8|NDK7_HUMAN tr|B4DXC8|B4DXC8_HUMAN tr|E9PNU1|E9PNU1_HUMAN	1.0000	Isoform of Q9Y5B8, Isoform 2 of Nucleoside diphosphate kinase 7 OS=Homo sapiens GN=NME7;Nucleoside diphosphate kinase 7 OS=Homo sapiens GN=NME7 PE=1 SV=1;Isoform of Q9Y5B8, Nucleoside diphosphate kinase 7 OS=Homo sapiens GN=NME7 PE=1 SV=1;Isoform of Q9Y5B8, Nucleoside diphosphate kinase 7 OS=Homo sapiens GN=NME7 PE=1 SV=1	13.3	3	0.03	ALFGTDGIR+LLGPANSGVAR+QLVLIDYGDQYTAR
176	sp|Q9Y2W1|TR150_HUMAN	1.0000	Thyroid hormone receptor-associated protein 3 OS=Homo sapiens GN=THRAP3 PE=1 SV=2	3.5	3	0.04	ASESSKPWPDATYGTGSASR+KTEELEEESFPER
172	sp|Q9UKF6|CPSF3_HUMAN tr|G5E9W3|G5E9W3_HUMAN	1.0000	Cleavage and polyadenylation specificity factor subunit 3 OS=Homo sapiens GN=CPSF3 PE=1 SV=1;Isoform of Q9UKF6, Cleavage and polyadenylation specific factor 3, 73kDa, isoform CRA_b OS=Homo sapiens GN=CPSF3 PE=1 SV=1	3.1	3	0.02	GLIPVFALGR+NTEAVTLNFR
171	sp|Q9UI09|NDUAC_HUMAN	1.0000	NADH dehydrogenase [ubiquinone] 1 alpha subcomplex subunit 12 OS=Homo sapiens GN=NDUFA12 PE=1 SV=1	20.0	3	0.04	FNVTGTPEQYVPYSTTR+IQEWIPPSTPYK
170	sp|Q9UHV9|PFD2_HUMAN	1.0000	Prefoldin subunit 2 OS=Homo sapiens GN=PFDN2 PE=1 SV=1	29.2	3	0.03	AAELEMELNEHSLVIDTLK+GAVSAEQVIAGFNR+IIETLTQQLQAK
168	sp|Q9UBH6-2|XPR1_HUMAN sp|Q9UBH6|XPR1_HUMAN	1.0000	Isoform of Q9UBH6, Isoform 2 of Xenotropic and polytropic retrovirus receptor 1 OS=Homo sapiens GN=XPR1;Xenotropic and polytropic retrovirus receptor 1 OS=Homo sapiens GN=XPR1 PE=1 SV=1	5.1	3	0.04	FATLQNELQSSLDAQK+INTFYSEK+YNQSISLR
17	sp|O43164-2|PJA2_HUMAN sp|O43164|PJA2_HUMAN	1.0000	Isoform of O43164, Isoform 2 of E3 ubiquitin-protein ligase Praja-2 OS=Homo sapiens GN=PJA2;E3 ubiquitin-protein ligase Praja-2 OS=Homo sapiens GN=PJA2 PE=1 SV=4	7.1	3	0.04	KLISSSQVDQETGFNR+SSAGDTEFVHQNSQEIQR+YQESLGNTVFELENR
160	sp|Q9HAH7-1|FBRS_HUMAN sp|Q9HAH7|FBRS_HUMAN tr|J3KNZ9|J3KNZ9_HUMAN	1.0000	Isoform of Q9HAH7, Isoform 1 of Probable fibrosin-1 OS=Homo sapiens GN=FBRS;Probable fibrosin-1 OS=Homo sapiens GN=FBRS PE=1 SV=3;Isoform of Q9HAH7, Probable fibrosin-1 OS=Homo sapiens GN=FBRS PE=1 SV=1	6.3	3	0.04	FYEAGEELTGPGAVAAAR+LGPVPSGLSQK
157	sp|Q9H5Q4|TFB2M_HUMAN	1.0000	Dimethyladenosine transferase 2, mitochondrial OS=Homo sapiens GN=TFB2M PE=1 SV=1	8.3	3	0.03	LYLIQMIPR+NLGIEAVPWTADIPLK+TLFETIER
156	sp|Q9H583|HEAT1_HUMAN tr|Q5T3Q7|Q5T3Q7_HUMAN	1.0000	HEAT repeat-containing protein 1 OS=Homo sapiens GN=HEATR1 PE=1 SV=3;Isoform of Q9H583, HEAT repeat-containing protein 1 OS=Homo sapiens GN=HEATR1 PE=1 SV=1	1.7	3	0.04	GLVGNPLPSVR+LVPDLLAIVQR+VSLLNEQFLPLIR
154	sp|Q9H000-2|MKRN2_HUMAN sp|Q9H000|MKRN2_HUMAN tr|C9J494|C9J494_HUMAN	1.0000	Isoform of Q9H000, Isoform 2 of Probable E3 ubiquitin-protein ligase makorin-2 OS=Homo sapiens GN=MKRN2;Probable E3 ubiquitin-protein ligase makorin-2 OS=Homo sapiens GN=MKRN2 PE=1 SV=2;Isoform of Q9H000, Probable E3 ubiquitin-protein ligase makorin-2 OS=Homo sapiens GN=MKRN2 PE=1 SV=1	7.5	3	0.03	LQVLHPFDPEQR+LWDFIENR+NELIEAFK
150	sp|Q9BVT8|TMUB1_HUMAN tr|C9JCW7|C9JCW7_HUMAN tr|C9JE12|C9JE12_HUMAN	1.0000	Transmembrane and ubiquitin-like domain-containing protein 1 OS=Homo sapiens GN=TMUB1 PE=1 SV=1;Isoform of Q9BVT8, Transmembrane and ubiquitin-like domain-containing protein 1 (Fragment) OS=Homo sapiens GN=TMUB1 PE=1 SV=7;Isoform of Q9BVT8, Transmembrane and ubiquitin-like domain-containing protein 1 (Fragment) OS=Homo sapiens GN=TMUB1 PE=1 SV=1	27.0	3	0.03	GEAPGAETPSLR+GQAAQPEPSTGFTATPPAPDSPQEPLVLR
141	sp|Q96DH6-2|MSI2H_HUMAN sp|Q96DH6|MSI2H_HUMAN tr|B4DHE8|B4DHE8_HUMAN tr|J3KTC1|J3KTC1_HUMAN tr|J3QKT5|J3QKT5_HUMAN	1.0000	Isoform of Q96DH6, Isoform 2 of RNA-binding protein Musashi homolog 2 OS=Homo sapiens GN=MSI2;RNA-binding protein Musashi homolog 2 OS=Homo sapiens GN=MSI2 PE=1 SV=1;Isoform of Q96DH6, RNA-binding protein Musashi homolog 2 OS=Homo sapiens GN=MSI2 PE=1 SV=1;Isoform of Q96DH6, RNA-binding protein Musashi homolog 2 (Fragment) OS=Homo sapiens GN=MSI2 PE=1 SV=7;Isoform of Q96DH6, RNA-binding protein M…	31.3	3	0.03	GFGFVTFADPASVDK+MFIGGLSWQTSPDSLR
15	sp|O15400-2|STX7_HUMAN sp|O15400|STX7_HUMAN	1.0000	Isoform of O15400, Isoform 2 of Syntaxin-7 OS=Homo sapiens GN=STX7;Syntaxin-7 OS=Homo sapiens GN=STX7 PE=1 SV=4	17.6	3	0.04	EFGSLPTTPSEQR+LVAEFTTSLTNFQK+TLNQLGTPQDSPELR
140	sp|Q96BQ5|CC127_HUMAN	1.0000	Coiled-coil domain-containing protein 127 OS=Homo sapiens GN=CCDC127 PE=1 SV=1	13.5	3	0.04	AVAQLSLELEKEQNR+EFEAVLTER+TAAFQQDLEAK
138	sp|Q96AG4|LRC59_HUMAN	1.0000	Leucine-rich repeat-containing protein 59 OS=Homo sapiens GN=LRRC59 PE=1 SV=1	11.4	3	0.03	LQQLPADFGR+LVNLQHLDLLNNK+LVTLPVSFAQLK
135	sp|Q92908-2|GATA6_HUMAN sp|Q92908|GATA6_HUMAN	1.0000	Isoform of Q92908, Isoform 2 of Transcription factor GATA-6 OS=Homo sapiens GN=GATA6;Transcription factor GATA-6 OS=Homo sapiens GN=GATA6 PE=1 SV=2	6.5	3	0.04	EPGGYAAAGSGGAGGVSGGGSSLAAMGGR
129	sp|Q8TAA9-2|VANG1_HUMAN sp|Q8TAA9|VANG1_HUMAN	1.0000	Isoform of Q8TAA9, Isoform 2 of Vang-like protein 1 OS=Homo sapiens GN=VANGL1;Vang-like protein 1 OS=Homo sapiens GN=VANGL1 PE=1 SV=1	7.5	3	0.03	AALVVLENYYK+DFTIYNPNLLTASK+YLSAGPTLQYDKDR
128	sp|Q8NFJ5|RAI3_HUMAN tr|F5GWG3|F5GWG3_HUMAN	1.0000	Retinoic acid-induced protein 3 OS=Homo sapiens GN=GPRC5A PE=1 SV=2;Isoform of Q8NFJ5, Retinoic acid-induced protein 3 (Fragment) OS=Homo sapiens GN=GPRC5A PE=1 SV=7	4.7	3	0.04	TNVNVFSELSAPR
126	sp|Q8NE01-2|CNNM3_HUMAN sp|Q8NE01-3|CNNM3_HUMAN sp|Q8NE01|CNNM3_HUMAN	1.0000	Isoform of Q8NE01, Isoform 2 of Metal transporter CNNM3 OS=Homo sapiens GN=CNNM3;Isoform of Q8NE01, Isoform 3 of Metal transporter CNNM3 OS=Homo sapiens GN=CNNM3;Metal transporter CNNM3 OS=Homo sapiens GN=CNNM3 PE=1 SV=1	6.4	3	0.04	AQNLPQSPENTDLQVIPGSQTR+EVDVFSPLR+LQYLNALLATR
13	sp|O15198-2|SMAD9_HUMAN sp|O15198|SMAD9_HUMAN sp|P84022-2|SMAD3_HUMAN sp|P84022-3|SMAD3_HUMAN sp|P84022|SMAD3_HUMAN sp|Q15796-2|SMAD2_HUMAN sp|Q15796|SMAD2_HUMAN tr|B7Z5N5|B7Z5N5_HUMAN tr|H0YL71|H0YL71_HUMAN tr|H0YMP2|H0YMP2_HUMAN tr|H3BP09|H3BP09_HUMAN tr|H3BVD1|H3BVD1_HUMAN tr|K7EJX0|K7EJX0_HUMAN	1.0000	Isoform of O15198, Isoform B of Mothers against decapentaplegic homolog 9 OS=Homo sapiens GN=SMAD9;Mothers against decapentaplegic homolog 9 OS=Homo sapiens GN=SMAD9 PE=1 SV=1;Isoform of P84022, Isoform 2 of Mothers against decapentaplegic homolog 3 OS=Homo sapiens GN=SMAD3;Isoform of P84022, Isoform 3 of Mothers against decapentaplegic homolog 3 OS=Homo sapiens GN=SMAD3;Mothers against decapenta…	4.1	3	0.03	VETPVLPPVLVPR
111	sp|Q68CP4-2|HGNAT_HUMAN sp|Q68CP4|HGNAT_HUMAN	1.0000	Isoform of Q68CP4, Isoform 2 of Heparan-alpha-glucosaminide N-acetyltransferase OS=Homo sapiens GN=HGSNAT;Heparan-alpha-glucosaminide N-acetyltransferase OS=Homo sapiens GN=HGSNAT PE=1 SV=2	3.9	3	0.04	LINSELGSPSR+TDPLDGDVQPATWR
106	sp|Q5JPH6-2|SYEM_HUMAN sp|Q5JPH6|SYEM_HUMAN tr|H3BTB7|H3BTB7_HUMAN	1.0000	Isoform of Q5JPH6, Isoform 2 of Probable glutamate--tRNA ligase, mitochondrial OS=Homo sapiens GN=EARS2;Probable glutamate--tRNA ligase, mitochondrial OS=Homo sapiens GN=EARS2 PE=1 SV=2;Isoform of Q5JPH6, Probable glutamate--tRNA ligase, mitochondrial OS=Homo sapiens GN=EARS2 PE=1 SV=1	6.9	3	0.03	AQLDAISEKVDVIAK+DVLNPVYVER+TALYNYIFAK
105	sp|Q53TN4-3|CYBR1_HUMAN sp|Q53TN4|CYBR1_HUMAN	1.0000	Isoform of Q53TN4, Isoform 3 of Cytochrome b reductase 1 OS=Homo sapiens GN=CYBRD1;Cytochrome b reductase 1 OS=Homo sapiens GN=CYBRD1 PE=1 SV=1	12.3	3	0.04	EPNSTILHPNGGTEQGAR+NLALDEAGQR
102	sp|Q15629-2|TRAM1_HUMAN sp|Q15629|TRAM1_HUMAN tr|G3XAN4|G3XAN4_HUMAN	1.0000	Isoform of Q15629, Isoform 2 of Translocating chain-associated membrane protein 1 OS=Homo sapiens GN=TRAM1;Translocating chain-associated membrane protein 1 OS=Homo sapiens GN=TRAM1 PE=1 SV=3;Isoform of Q15629, Translocating chain-associated membrane protein 1 OS=Homo sapiens GN=TRAM1 PE=1 SV=1	9.4	3	0.02	FINFQLR+KGTENGVNGTLTSNVADSPR
11	sp|O15031|PLXB2_HUMAN tr|A6QRG9|A6QRG9_HUMAN	1.0000	Plexin-B2 OS=Homo sapiens GN=PLXNB2 PE=1 SV=3;Isoform of O15031, Plexin-B2 (Fragment) OS=Homo sapiens GN=PLXNB2 PE=1 SV=1	7.7	3	0.03	VGVSQQPEDSQQDLPGER
2	sp|B5ME19|EIFCL_HUMAN sp|Q99613-2|EIF3C_HUMAN sp|Q99613|EIF3C_HUMAN	1.0000	Eukaryotic translation initiation factor 3 subunit C-like protein OS=Homo sapiens GN=EIF3CL PE=3 SV=1;Isoform of Q99613, Isoform 2 of Eukaryotic translation initiation factor 3 subunit C OS=Homo sapiens GN=EIF3C;Eukaryotic translation initiation factor 3 subunit C OS=Homo sapiens GN=EIF3C PE=1 SV=1	4.2	3	0.03	AKELLGQGLLLR+LGSLVENNER+TEPTAQQNLALQLAEK
700a	sp|Q9Y3D0|MIP18_HUMAN tr|H3BNV7|H3BNV7_HUMAN	0.9999	Mitotic spindle-associated MMXD complex subunit MIP18 OS=Homo sapiens GN=FAM96B PE=1 SV=1;Isoform of Q9Y3D0, Mitotic spindle-associated MMXD complex subunit MIP18 (Fragment) OS=Homo sapiens GN=FAM96B PE=1 SV=1	18.0	3	0.03	EIFDLIR+SGERPVTAGEEDEQVPDSIDAR
696a	sp|P61254|RL26_HUMAN sp|Q9UNX3|RL26L_HUMAN tr|E5RIT6|E5RIT6_HUMAN tr|J3KTJ8|J3KTJ8_HUMAN tr|J3QQQ9|J3QQQ9_HUMAN tr|J3QQV1|J3QQV1_HUMAN tr|J3QRC4|J3QRC4_HUMAN tr|J3QRI7|J3QRI7_HUMAN	0.9999	60S ribosomal protein L26 OS=Homo sapiens GN=RPL26 PE=1 SV=1;60S ribosomal protein L26-like 1 OS=Homo sapiens GN=RPL26L1 PE=1 SV=1;Isoform of Q9UNX3, 60S ribosomal protein L26-like 1 (Fragment) OS=Homo sapiens GN=RPL26L1 PE=1 SV=1;Isoform of P61254, 60S ribosomal protein L26 (Fragment) OS=Homo sapiens GN=RPL26 PE=4 SV=7;Uncharacterized protein OS=Homo sapiens PE=4 SV=1;Isoform of P61254, 60S ribo…	16.5	3	0.03	FNPFVTSDR+YVIYIER
687	sp|Q9HAV7|GRPE1_HUMAN	0.9999	GrpE protein homolog 1, mitochondrial OS=Homo sapiens GN=GRPEL1 PE=1 SV=2	21.2	3	0.03	DLLEVADVLEK+NSGQNLEEDMGQSEQKADPPATEK+TLRPALVGVVK
684	sp|Q96SB3|NEB2_HUMAN tr|D3DTX6|D3DTX6_HUMAN	0.9999	Neurabin-2 OS=Homo sapiens GN=PPP1R9B PE=1 SV=2;Isoform of Q96SB3, Neurabin-2 OS=Homo sapiens GN=PPP1R9B PE=1 SV=1	4.7	3	0.03	ASSLNENVDHSALLK+SAYEAGIQALKPPDAPGPDEAPK
683	sp|Q96ED9-2|HOOK2_HUMAN sp|Q96ED9|HOOK2_HUMAN	0.9999	Isoform of Q96ED9, Isoform 2 of Protein Hook homolog 2 OS=Homo sapiens GN=HOOK2;Protein Hook homolog 2 OS=Homo sapiens GN=HOOK2 PE=1 SV=3	6.1	3	0.03	AGEERAPAHAQSFLAQQR+EYIEELEPPTDSSTAR+LNQQQLSELR
675	sp|P30153|2AAA_HUMAN tr|B3KQV6|B3KQV6_HUMAN tr|E9PH38|E9PH38_HUMAN	0.9999	Serine/threonine-protein phosphatase 2A 65 kDa regulatory subunit A alpha isoform OS=Homo sapiens GN=PPP2R1A PE=1 SV=4;Isoform of P30153, Serine/threonine-protein phosphatase 2A 65 kDa regulatory subunit A alpha isoform OS=Homo sapiens GN=PPP2R1A PE=1 SV=1;Isoform of P30153, Serine/threonine-protein phosphatase 2A 65 kDa regulatory subunit A alpha isoform (Fragment) OS=Homo sapiens GN=PPP2R1A PE=…	25.0	3	0.03	IGPILDNSTLQSEVKPILEK+VLAMSGDPNYLHR
515b	sp|Q8IXI2-2|MIRO1_HUMAN sp|Q8IXI2-3|MIRO1_HUMAN sp|Q8IXI2-4|MIRO1_HUMAN sp|Q8IXI2-5|MIRO1_HUMAN sp|Q8IXI2-7|MIRO1_HUMAN sp|Q8IXI2|MIRO1_HUMAN tr|H7BXZ6|H7BXZ6_HUMAN	0.9999	Isoform of Q8IXI2, Isoform 2 of Mitochondrial Rho GTPase 1 OS=Homo sapiens GN=RHOT1;Isoform of Q8IXI2, Isoform 3 of Mitochondrial Rho GTPase 1 OS=Homo sapiens GN=RHOT1;Isoform of Q8IXI2, Isoform 4 of Mitochondrial Rho GTPase 1 OS=Homo sapiens GN=RHOT1;Isoform of Q8IXI2, Isoform 5 of Mitochondrial Rho GTPase 1 OS=Homo sapiens GN=RHOT1;Isoform of Q8IXI2, Isoform 7 of Mitochondrial Rho GTPase 1 OS=H…	5.2	3	0.02	LPLILVGNK+NISELFYYAQK+SGVLQALLGR
253j	sp|P07197|NFM_HUMAN tr|E7ESP9|E7ESP9_HUMAN	0.9999	Neurofilament medium polypeptide OS=Homo sapiens GN=NEFM PE=1 SV=3;Isoform of P07197, Neurofilament medium polypeptide OS=Homo sapiens GN=NEFM PE=1 SV=1	4.1	3	0.02	EYQDLLNVK+SEEVATKEELVADAK+VQSLQDEVAFLR
714a	sp|Q8TEP8-2|CE192_HUMAN sp|Q8TEP8-3|CE192_HUMAN sp|Q8TEP8|CE192_HUMAN tr|A0A0A0MR42|A0A0A0MR42_HUMAN tr|H0Y966|H0Y966_HUMAN tr|K7ENP4|K7ENP4_HUMAN tr|K7EPA2|K7EPA2_HUMAN	0.9998	Isoform of Q8TEP8, Isoform 2 of Centrosomal protein of 192 kDa OS=Homo sapiens GN=CEP192;Isoform of Q8TEP8, Isoform 3 of Centrosomal protein of 192 kDa OS=Homo sapiens GN=CEP192;Centrosomal protein of 192 kDa OS=Homo sapiens GN=CEP192 PE=1 SV=2;Isoform of Q8TEP8, Centrosomal protein of 192 kDa OS=Homo sapiens GN=CEP192 PE=1 SV=1;Isoform of Q8TEP8, Centrosomal protein of 192 kDa (Fragment) OS=Homo…	2.3	3	0.03	KDVLDFGDLTYGGWK+TATELSTVYLFGGDEISR
711a	sp|P26196|DDX6_HUMAN	0.9998	Probable ATP-dependent RNA helicase DDX6 OS=Homo sapiens GN=DDX6 PE=1 SV=2	9.3	3	0.03	QILLYSATFPLSVQK+SGAYLIPLLER+SIEEQLGTEIKPIPSNIDK
708	sp|Q9UG56-2|PISD_HUMAN sp|Q9UG56|PISD_HUMAN tr|B1AKM6|B1AKM6_HUMAN tr|B1AKM8|B1AKM8_HUMAN tr|H0Y7P7|H0Y7P7_HUMAN	0.9998	Isoform of Q9UG56, Isoform 2 of Phosphatidylserine decarboxylase proenzyme, mitochondrial OS=Homo sapiens GN=PISD;Phosphatidylserine decarboxylase proenzyme, mitochondrial OS=Homo sapiens GN=PISD PE=2 SV=4;Isoform of Q9UG56, Phosphatidylserine decarboxylase proenzyme OS=Homo sapiens GN=PISD PE=1 SV=1;Isoform of Q9UG56, Phosphatidylserine decarboxylase proenzyme (Fragment) OS=Homo sapiens GN=PISD …	8.8	3	0.03	GVTYSLESFLGPR+NLSEFFR
706	sp|Q96JC1-2|VPS39_HUMAN sp|Q96JC1|VPS39_HUMAN	0.9998	Isoform of Q96JC1, Isoform 2 of Vam6/Vps39-like protein OS=Homo sapiens GN=VPS39;Vam6/Vps39-like protein OS=Homo sapiens GN=VPS39 PE=1 SV=2	4.2	3	0.03	QLEPLVAPLADGK+QQQIHHIK+TPVPAGEEEGELGEYR
704	sp|P50914|RL14_HUMAN tr|E7EPB3|E7EPB3_HUMAN	0.9998	60S ribosomal protein L14 OS=Homo sapiens GN=RPL14 PE=1 SV=4;Isoform of P50914, 60S ribosomal protein L14 OS=Homo sapiens GN=RPL14 PE=1 SV=1	19.4	3	0.03	LVAIVDVIDQNR+VAYVSFGPHAGK
726a	sp|Q9Y5Q9|TF3C3_HUMAN	0.9997	General transcription factor 3C polypeptide 3 OS=Homo sapiens GN=GTF3C3 PE=1 SV=1	4.4	3	0.03	ILNLLSPSDGER+ISLSTLQQQLGQPEK+VVDLAPLHLDAR
723a	sp|Q15758|AAAT_HUMAN	0.9997	Neutral amino acid transporter B(0) OS=Homo sapiens GN=SLC1A5 PE=1 SV=2	4.4	3	0.03	EVLDSFLDLAR+NIFPSNLVSAAFR
722	sp|Q9UJ83-2|HACL1_HUMAN sp|Q9UJ83-3|HACL1_HUMAN sp|Q9UJ83-4|HACL1_HUMAN sp|Q9UJ83|HACL1_HUMAN tr|B3KPX4|B3KPX4_HUMAN	0.9997	Isoform of Q9UJ83, Isoform 2 of 2-hydroxyacyl-CoA lyase 1 OS=Homo sapiens GN=HACL1;Isoform of Q9UJ83, Isoform 3 of 2-hydroxyacyl-CoA lyase 1 OS=Homo sapiens GN=HACL1;Isoform of Q9UJ83, Isoform 4 of 2-hydroxyacyl-CoA lyase 1 OS=Homo sapiens GN=HACL1;2-hydroxyacyl-CoA lyase 1 OS=Homo sapiens GN=HACL1 PE=1 SV=2;Isoform of Q9UJ83, 2-hydroxyacyl-CoA lyase 1 OS=Homo sapiens GN=PHYH2 PE=1 SV=1	6.2	3	0.03	GYFVQTPEELQK+TVLQNYLPR
720	sp|Q86V81|THOC4_HUMAN tr|E9PB61|E9PB61_HUMAN	0.9997	THO complex subunit 4 OS=Homo sapiens GN=ALYREF PE=1 SV=3;Isoform of Q86V81, THO complex subunit 4 OS=Homo sapiens GN=ALYREF PE=1 SV=1	7.0	3	0.03	QQLSAEELDAQLDAYNAR
717	sp|Q12874|SF3A3_HUMAN	0.9997	Splicing factor 3A subunit 3 OS=Homo sapiens GN=SF3A3 PE=1 SV=1	6.4	3	0.02	SLESLDTSLFAK+WQPDTEEEYEDSSGNVVNKK
727	sp|CAS1_BOVIN|	0.9996	sp CAS1_BOVIN	10.3	3	0.03	FFVAPFPEVFGK+YLGYLEQLLR
398a	sp|P62140|PP1B_HUMAN	0.9995	Serine/threonine-protein phosphatase PP1-beta catalytic subunit OS=Homo sapiens GN=PPP1CB PE=1 SV=3	7.3	3	0.03	AHQVVEDGYEFFAK+IVQMTEAEVR
744a	sp|P49366-2|DHYS_HUMAN sp|P49366|DHYS_HUMAN tr|B4E3M2|B4E3M2_HUMAN tr|M0QX43|M0QX43_HUMAN tr|M0R253|M0R253_HUMAN tr|Q5J8M5|Q5J8M5_HUMAN	0.9993	Isoform of P49366, Isoform Short of Deoxyhypusine synthase OS=Homo sapiens GN=DHPS;Deoxyhypusine synthase OS=Homo sapiens GN=DHPS PE=1 SV=1;Isoform of P49366, Deoxyhypusine synthase OS=Homo sapiens GN=DHPS PE=1 SV=1;Isoform of P49366, Deoxyhypusine synthase OS=Homo sapiens GN=DHPS PE=1 SV=1;Isoform of P49366, Deoxyhypusine synthase OS=Homo sapiens GN=DHPS PE=1 SV=1;Isoform of P49366, Deoxyhypusin…	22.7	3	0.02	ALLEAFGTTGFQATNFGR+EAPAGALAAVLK
750a	sp|Q9H3U1-2|UN45A_HUMAN sp|Q9H3U1|UN45A_HUMAN	0.9990	Isoform of Q9H3U1, Isoform 2 of Protein unc-45 homolog A OS=Homo sapiens GN=UNC45A;Protein unc-45 homolog A OS=Homo sapiens GN=UNC45A PE=1 SV=1	2.6	3	0.03	DNALTLLIK+LLVLYSGEDDELLQR
749	sp|Q9Y512|SAM50_HUMAN	0.9990	Sorting and assembly machinery component 50 homolog OS=Homo sapiens GN=SAMM50 PE=1 SV=3	4.5	3	0.03	VTFQFSYGTK+VTGQFPWSSLR
254b	sp|Q00537-2|CDK17_HUMAN sp|Q00537|CDK17_HUMAN tr|F5H6Z0|F5H6Z0_HUMAN	0.9986	Isoform of Q00537, Isoform 2 of Cyclin-dependent kinase 17 OS=Homo sapiens GN=CDK17;Cyclin-dependent kinase 17 OS=Homo sapiens GN=CDK17 PE=1 SV=2;Isoform of Q00537, Cyclin-dependent kinase 17 OS=Homo sapiens GN=CDK17 PE=1 SV=1	3.4	3	0.02	IADFGLAR+LFLYQILR+LSLPADIR
761	sp|Q9P003|CNIH4_HUMAN tr|A6NLH6|A6NLH6_HUMAN	0.9981	Protein cornichon homolog 4 OS=Homo sapiens GN=CNIH4 PE=1 SV=1;Isoform of Q9P003, Protein cornichon homolog 4 OS=Homo sapiens GN=CNIH4 PE=1 SV=1	14.6	3	0.03	YIMVPSGNMGVFDPTEIHNR
762	sp|Q8TEB9-2|RHBL4_HUMAN sp|Q8TEB9|RHBL4_HUMAN tr|B9A054|B9A054_HUMAN	0.9980	Isoform of Q8TEB9, Isoform 2 of Rhomboid-related protein 4 OS=Homo sapiens GN=RHBDD1;Rhomboid-related protein 4 OS=Homo sapiens GN=RHBDD1 PE=1 SV=1;Isoform of Q8TEB9, Rhomboid-related protein 4 OS=Homo sapiens GN=RHBDD1 PE=1 SV=1	24.5	3	0.03	ALQASLWDR+NYDTYTAGLSEEEQLER
770a	sp|Q9NQC7-2|CYLD_HUMAN sp|Q9NQC7|CYLD_HUMAN tr|J3KRR7|J3KRR7_HUMAN	0.9976	Isoform of Q9NQC7, Isoform 2 of Ubiquitin carboxyl-terminal hydrolase CYLD OS=Homo sapiens GN=CYLD;Ubiquitin carboxyl-terminal hydrolase CYLD OS=Homo sapiens GN=CYLD PE=1 SV=1;Isoform of Q9NQC7, Ubiquitin carboxyl-terminal hydrolase CYLD OS=Homo sapiens GN=CYLD PE=1 SV=1	3.1	3	0.02	NDVEYYSETQELLR+NTWYIDEVAEDPAK
775	sp|Q8IVH2-2|FOXP4_HUMAN sp|Q8IVH2-3|FOXP4_HUMAN sp|Q8IVH2|FOXP4_HUMAN tr|A2A312|A2A312_HUMAN tr|B7ZBM3|B7ZBM3_HUMAN	0.9958	Isoform of Q8IVH2, Isoform 2 of Forkhead box protein P4 OS=Homo sapiens GN=FOXP4;Isoform of Q8IVH2, Isoform 3 of Forkhead box protein P4 OS=Homo sapiens GN=FOXP4;Forkhead box protein P4 OS=Homo sapiens GN=FOXP4 PE=1 SV=1;Isoform of Q8IVH2, Forkhead box protein P4 (Fragment) OS=Homo sapiens GN=FOXP4 PE=1 SV=1;Isoform of Q8IVH2, Forkhead box protein P4 OS=Homo sapiens GN=FOXP4 PE=1 SV=1	21.8	3	0.03	QFLLQQASGLSSPGNNDSK
777a	sp|Q5T4S7-2|UBR4_HUMAN sp|Q5T4S7-3|UBR4_HUMAN sp|Q5T4S7-4|UBR4_HUMAN sp|Q5T4S7|UBR4_HUMAN	0.9942	Isoform of Q5T4S7, Isoform 2 of E3 ubiquitin-protein ligase UBR4 OS=Homo sapiens GN=UBR4;Isoform of Q5T4S7, Isoform 3 of E3 ubiquitin-protein ligase UBR4 OS=Homo sapiens GN=UBR4;Isoform of Q5T4S7, Isoform 4 of E3 ubiquitin-protein ligase UBR4 OS=Homo sapiens GN=UBR4;E3 ubiquitin-protein ligase UBR4 OS=Homo sapiens GN=UBR4 PE=1 SV=1	1.5	3	0.02	AQQALSELHTVEK+QAACTIVEALATIPSRK+TLSDVEDQKELASPVSPELR+VNEAAPEKPQDDSGTAGGISSTSASVNR
417d	sp|Q14344|GNA13_HUMAN	0.9933	Guanine nucleotide-binding protein subunit alpha-13 OS=Homo sapiens GN=GNA13 PE=1 SV=2	5.6	3	0.02	ILLLGAGESGK+VFLQYLPAIR
868	sp|Q96AX9-11|MIB2_HUMAN sp|Q96AX9-13|MIB2_HUMAN sp|Q96AX9-14|MIB2_HUMAN sp|Q96AX9-2|MIB2_HUMAN sp|Q96AX9-3|MIB2_HUMAN sp|Q96AX9-5|MIB2_HUMAN sp|Q96AX9-6|MIB2_HUMAN sp|Q96AX9-7|MIB2_HUMAN sp|Q96AX9-8|MIB2_HUMAN sp|Q96AX9-9|MIB2_HUMAN sp|Q96AX9|MIB2_HUMAN tr|D6RAZ0|D6RAZ0_HUMAN tr|D6RED3|D6RED3_HUMAN tr|E9PD12|E9PD12_HUMAN tr|F2Z2L2|F2Z2L2_HUMAN tr|H0YAM8|H0YAM8_HUMAN	0.9900	Isoform of Q96AX9, Isoform 11 of E3 ubiquitin-protein ligase MIB2 OS=Homo sapiens GN=MIB2;Isoform of Q96AX9, Isoform 13 of E3 ubiquitin-protein ligase MIB2 OS=Homo sapiens GN=MIB2;Isoform of Q96AX9, Isoform 14 of E3 ubiquitin-protein ligase MIB2 OS=Homo sapiens GN=MIB2;Isoform of Q96AX9, Isoform 2 of E3 ubiquitin-protein ligase MIB2 OS=Homo sapiens GN=MIB2;Isoform of Q96AX9, Isoform 3 of E3 ubiqu…	1.6	3	0.03	SVASVTWADGTTNVYR
895	sp|O75600-2|KBL_HUMAN sp|O75600|KBL_HUMAN	0.9875	Isoform of O75600, Isoform 2 of 2-amino-3-ketobutyrate coenzyme A ligase, mitochondrial OS=Homo sapiens GN=GCAT;2-amino-3-ketobutyrate coenzyme A ligase, mitochondrial OS=Homo sapiens GN=GCAT PE=1 SV=1	5.0	3	0.03	ALGGASGGYTTGPGPLVSLLR
929a	sp|Q9NZZ3|CHMP5_HUMAN	0.9846	Charged multivesicular body protein 5 OS=Homo sapiens GN=CHMP5 PE=1 SV=1	19.2	3	0.02	DNLAQQSFNMEQANYTIQSLK+DNLAQQSFNMEQANYTIQSLKDTK+NKDGVLVDEFGLPQIPAS
938	sp|Q8WXE9-3|STON2_HUMAN sp|Q8WXE9|STON2_HUMAN	0.9834	Isoform of Q8WXE9, Isoform 2 of Stonin-2 OS=Homo sapiens GN=STON2;Stonin-2 OS=Homo sapiens GN=STON2 PE=1 SV=1	1.0	3	0.04	LGLNDILVK
1017	sp|Q5VUB5|F1711_HUMAN	0.9603	Protein FAM171A1 OS=Homo sapiens GN=FAM171A1 PE=1 SV=1	2.8	3	0.02	EGYESSGNDDYR+VLPALVIPAHYMK
100	sp|Q15084-2|PDIA6_HUMAN sp|Q15084-3|PDIA6_HUMAN sp|Q15084-4|PDIA6_HUMAN sp|Q15084-5|PDIA6_HUMAN sp|Q15084|PDIA6_HUMAN	1.0000	Isoform of Q15084, Isoform 2 of Protein disulfide-isomerase A6 OS=Homo sapiens GN=PDIA6;Isoform of Q15084, Isoform 3 of Protein disulfide-isomerase A6 OS=Homo sapiens GN=PDIA6;Isoform of Q15084, Isoform 4 of Protein disulfide-isomerase A6 OS=Homo sapiens GN=PDIA6;Isoform of Q15084, Isoform 5 of Protein disulfide-isomerase A6 OS=Homo sapiens GN=PDIA6;Protein disulfide-isomerase A6 OS=Homo sapiens …	6.2	2	0.02	GSFSEQGINEFLR+TGEAIVDAALSALR
99	sp|Q15021|CND1_HUMAN	1.0000	Condensin complex subunit 1 OS=Homo sapiens GN=NCAPD2 PE=1 SV=3	1.4	2	0.02	YQPLASTASDNDFVTPEPR
98	sp|Q13724-2|MOGS_HUMAN sp|Q13724|MOGS_HUMAN	1.0000	Isoform of Q13724, Isoform 2 of Mannosyl-oligosaccharide glucosidase OS=Homo sapiens GN=MOGS;Mannosyl-oligosaccharide glucosidase OS=Homo sapiens GN=MOGS PE=1 SV=5	3.3	2	0.02	LGPLLDILADSR+SLAASSSFYGQR
96	sp|Q12948|FOXC1_HUMAN	1.0000	Forkhead box protein C1 OS=Homo sapiens GN=FOXC1 PE=1 SV=3	6.3	2	0.02	AYGPYTPQPQPK+GSPQSAAAELSSGLLASAAASSR
95	sp|Q12906-2|ILF3_HUMAN sp|Q12906-3|ILF3_HUMAN sp|Q12906-4|ILF3_HUMAN sp|Q12906-5|ILF3_HUMAN sp|Q12906-6|ILF3_HUMAN sp|Q12906-7|ILF3_HUMAN sp|Q12906|ILF3_HUMAN	1.0000	Isoform of Q12906, Isoform 2 of Interleukin enhancer-binding factor 3 OS=Homo sapiens GN=ILF3;Isoform of Q12906, Isoform 3 of Interleukin enhancer-binding factor 3 OS=Homo sapiens GN=ILF3;Isoform of Q12906, Isoform 4 of Interleukin enhancer-binding factor 3 OS=Homo sapiens GN=ILF3;Isoform of Q12906, Isoform 5 of Interleukin enhancer-binding factor 3 OS=Homo sapiens GN=ILF3;Isoform of Q12906, Isof…	3.9	2	0.02	LFPDTPLALDANK+VLQDMGLPTGAEGR
92	sp|Q07021|C1QBP_HUMAN tr|I3L3B0|I3L3B0_HUMAN tr|I3L3Q7|I3L3Q7_HUMAN	1.0000	Complement component 1 Q subcomponent-binding protein, mitochondrial OS=Homo sapiens GN=C1QBP PE=1 SV=1;Isoform of Q07021, Complement component 1 Q subcomponent-binding protein, mitochondrial OS=Homo sapiens GN=C1QBP PE=1 SV=1;Isoform of Q07021, Complement component 1 Q subcomponent-binding protein, mitochondrial (Fragment) OS=Homo sapiens GN=C1QBP PE=1 SV=1	8.5	2	0.02	MSGGWELELNGTEAK
90	sp|Q02487-2|DSC2_HUMAN sp|Q02487|DSC2_HUMAN	1.0000	Isoform of Q02487, Isoform 2B of Desmocollin-2 OS=Homo sapiens GN=DSC2;Desmocollin-2 OS=Homo sapiens GN=DSC2 PE=1 SV=1	4.4	2	0.02	LSYQNDPPFGSYVVPITVR+LTDPTGWVTIDENTGSIK
84	sp|P63208|SKP1_HUMAN tr|E5RJR5|E5RJR5_HUMAN	1.0000	S-phase kinase-associated protein 1 OS=Homo sapiens GN=SKP1 PE=1 SV=2;Isoform of P63208, S-phase kinase-associated protein 1 OS=Homo sapiens GN=SKP1 PE=1 SV=1	10.4	2	0.02	NDFTEEEEAQVR+TFNIKNDFTEEEEAQVR
83	sp|P62937|PPIA_HUMAN tr|C9J5S7|C9J5S7_HUMAN tr|F8WE65|F8WE65_HUMAN	1.0000	Peptidyl-prolyl cis-trans isomerase A OS=Homo sapiens GN=PPIA PE=1 SV=2;Isoform of P62937, Peptidyl-prolyl cis-trans isomerase OS=Homo sapiens GN=PPIA PE=1 SV=1;Isoform of P62937, Peptidyl-prolyl cis-trans isomerase OS=Homo sapiens GN=PPIA PE=1 SV=1	10.0	2	0.02	VSFELFADK+VSFELFADKVPK
75	sp|P61964|WDR5_HUMAN	1.0000	WD repeat-containing protein 5 OS=Homo sapiens GN=WDR5 PE=1 SV=1	7.8	2	0.02	TLIDDDNPPVSFVK+YILAATLDNTLK
663a	sp|Q9Y4W2-2|LAS1L_HUMAN sp|Q9Y4W2|LAS1L_HUMAN	1.0000	Isoform of Q9Y4W2, Isoform 2 of Ribosomal biogenesis protein LAS1L OS=Homo sapiens GN=LAS1L;Ribosomal biogenesis protein LAS1L OS=Homo sapiens GN=LAS1L PE=1 SV=2	4.2	2	0.02	GALQGSAWQVSSEDVR+LLDVTGGLGTDELR
661a	sp|Q9Y446-2|PKP3_HUMAN sp|Q9Y446|PKP3_HUMAN tr|E9PKC4|E9PKC4_HUMAN	1.0000	Isoform of Q9Y446, Isoform PKP3b of Plakophilin-3 OS=Homo sapiens GN=PKP3;Plakophilin-3 OS=Homo sapiens GN=PKP3 PE=1 SV=1;Isoform of Q9Y446, Plakophilin-3 (Fragment) OS=Homo sapiens GN=PKP3 PE=1 SV=1	12.2	2	0.02	ADYDTLSLR+LSSGFDDIDLPSAVK
660a	sp|Q9Y3Y2-3|CHTOP_HUMAN sp|Q9Y3Y2-4|CHTOP_HUMAN sp|Q9Y3Y2|CHTOP_HUMAN tr|X6R700|X6R700_HUMAN	1.0000	Isoform of Q9Y3Y2, Isoform 2 of Chromatin target of PRMT1 protein OS=Homo sapiens GN=CHTOP;Isoform of Q9Y3Y2, Isoform 3 of Chromatin target of PRMT1 protein OS=Homo sapiens GN=CHTOP;Chromatin target of PRMT1 protein OS=Homo sapiens GN=CHTOP PE=1 SV=2;Isoform of Q9Y3Y2, Chromatin target of PRMT1 protein OS=Homo sapiens GN=CHTOP PE=1 SV=1	14.4	2	0.02	EQLDNQLDAYMSK+LAQQMENRPSVQAALK
72	sp|P55209-2|NP1L1_HUMAN sp|P55209-3|NP1L1_HUMAN sp|P55209|NP1L1_HUMAN tr|B7Z9C2|B7Z9C2_HUMAN tr|F5H4R6|F5H4R6_HUMAN tr|F8VRJ2|F8VRJ2_HUMAN tr|F8VUX1|F8VUX1_HUMAN tr|F8VV59|F8VV59_HUMAN tr|F8VXI6|F8VXI6_HUMAN tr|F8VY35|F8VY35_HUMAN tr|F8W020|F8W020_HUMAN tr|F8W0J6|F8W0J6_HUMAN tr|F8W118|F8W118_HUMAN tr|H0YHC3|H0YHC3_HUMAN tr|H0YIV4|H0YIV4_HUMAN	1.0000	Isoform of P55209, Isoform 2 of Nucleosome assembly protein 1-like 1 OS=Homo sapiens GN=NAP1L1;Isoform of P55209, Isoform 3 of Nucleosome assembly protein 1-like 1 OS=Homo sapiens GN=NAP1L1;Nucleosome assembly protein 1-like 1 OS=Homo sapiens GN=NAP1L1 PE=1 SV=1;Isoform of P55209, Nucleosome assembly protein 1-like 1 OS=Homo sapiens GN=NAP1L1 PE=1 SV=1;Isoform of P55209, Nucleosome assembly prote…	5.3	2	0.02	LDGLVETPTGYIESLPR
630a	sp|Q9NZL4-3|HPBP1_HUMAN sp|Q9NZL4|HPBP1_HUMAN	1.0000	Isoform of Q9NZL4, Isoform 3 of Hsp70-binding protein 1 OS=Homo sapiens GN=HSPBP1;Hsp70-binding protein 1 OS=Homo sapiens GN=HSPBP1 PE=1 SV=1	5.5	2	0.02	EQEAGLLQFLR+LDGFSVLMR
618a	sp|Q9NV92|NFIP2_HUMAN	1.0000	NEDD4 family-interacting protein 2 OS=Homo sapiens GN=NDFIP2 PE=1 SV=2	11.3	2	0.02	AAAMAAAAAETSQR+GPAATTSSTGVAVGAEHGEDSLSR
613a	sp|Q9NPA8-2|ENY2_HUMAN sp|Q9NPA8|ENY2_HUMAN	1.0000	Isoform of Q9NPA8, Isoform 2 of Transcription and mRNA export factor ENY2 OS=Homo sapiens GN=ENY2;Transcription and mRNA export factor ENY2 OS=Homo sapiens GN=ENY2 PE=1 SV=1	27.1	2	0.02	GLEHVTVDDLVAEITPK+TFLAQHASL
611a	sp|Q9HCM4-3|E41L5_HUMAN sp|Q9HCM4-4|E41L5_HUMAN sp|Q9HCM4|E41L5_HUMAN	1.0000	Isoform of Q9HCM4, Isoform 3 of Band 4.1-like protein 5 OS=Homo sapiens GN=EPB41L5;Isoform of Q9HCM4, Isoform 4 of Band 4.1-like protein 5 OS=Homo sapiens GN=EPB41L5;Band 4.1-like protein 5 OS=Homo sapiens GN=EPB41L5 PE=1 SV=3	4.4	2	0.02	SNIDVNINSQEEVVK+VSLLDGTDVSVDLPK
601a	sp|Q9GZS3|WDR61_HUMAN tr|H0YN81|H0YN81_HUMAN	1.0000	WD repeat-containing protein 61 OS=Homo sapiens GN=WDR61 PE=1 SV=1;Isoform of Q9GZS3, WD repeat-containing protein 61 (Fragment) OS=Homo sapiens GN=WDR61 PE=1 SV=1	12.6	2	0.02	ENSETVVTGSLDDLVK+SLTFSPDSQLLVTASDDGYIK
599a	sp|Q9C0B9|ZCHC2_HUMAN tr|K7ESN2|K7ESN2_HUMAN	1.0000	Zinc finger CCHC domain-containing protein 2 OS=Homo sapiens GN=ZCCHC2 PE=1 SV=6;Isoform of Q9C0B9, Zinc finger CCHC domain-containing protein 2 (Fragment) OS=Homo sapiens GN=ZCCHC2 PE=1 SV=1	3.9	2	0.02	FYPVYPAPNVVANTSGSGPK+LLPQVDSVLK+VNWSDLSVTTVTK
596a	sp|Q9C035-2|TRIM5_HUMAN sp|Q9C035|TRIM5_HUMAN	1.0000	Isoform of Q9C035, Isoform Beta of Tripartite motif-containing protein 5 OS=Homo sapiens GN=TRIM5;Tripartite motif-containing protein 5 OS=Homo sapiens GN=TRIM5 PE=1 SV=1	6.2	2	0.02	QVSSPKPQIIYGAR+TNVLADFEQLR
562a	sp|Q96PU8-6|QKI_HUMAN sp|Q96PU8-8|QKI_HUMAN sp|Q96PU8-9|QKI_HUMAN sp|Q96PU8|QKI_HUMAN tr|H0YG47|H0YG47_HUMAN tr|H0YGD6|H0YGD6_HUMAN	1.0000	Isoform of Q96PU8, Isoform 4 of Protein quaking OS=Homo sapiens GN=QKI;Isoform of Q96PU8, Isoform 5 of Protein quaking OS=Homo sapiens GN=QKI;Isoform of Q96PU8, Isoform 6 of Protein quaking OS=Homo sapiens GN=QKI;Protein quaking OS=Homo sapiens GN=QKI PE=1 SV=1;Isoform of Q96PU8, Protein quaking (Fragment) OS=Homo sapiens GN=QKI PE=1 SV=1;Isoform of Q96PU8, Protein quaking (Fragment) OS=Homo sapi…	13.0	2	0.02	SPALAFSLAATAQAAPR+TPTPAGPTIMPLIR
560a	sp|Q96NB2|SFXN2_HUMAN	1.0000	Sideroflexin-2 OS=Homo sapiens GN=SFXN2 PE=1 SV=2	9.0	2	0.02	MGVVPPGTQVEQLLYAK+YGELEPYVYFNK
559a	sp|Q96L93-2|KI16B_HUMAN	1.0000	Isoform of Q96L93, Isoform 2 of Kinesin-like protein KIF16B OS=Homo sapiens GN=KIF16B	1.9	2	0.02	NIINKPTINEDANVK+NVSTVELVFLQK
556a	sp|Q96J02-2|ITCH_HUMAN sp|Q96J02-3|ITCH_HUMAN sp|Q96J02|ITCH_HUMAN	1.0000	Isoform of Q96J02, Isoform 2 of E3 ubiquitin-protein ligase Itchy homolog OS=Homo sapiens GN=ITCH;Isoform of Q96J02, Isoform 3 of E3 ubiquitin-protein ligase Itchy homolog OS=Homo sapiens GN=ITCH;E3 ubiquitin-protein ligase Itchy homolog OS=Homo sapiens GN=ITCH PE=1 SV=2	3.9	2	0.02	FIYGNQDLFATSQSK+LLFAIEETEGFGQE
63	sp|P50443|S26A2_HUMAN	1.0000	Sulfate transporter OS=Homo sapiens GN=SLC26A2 PE=1 SV=2	2.6	2	0.02	FVAPLYYINK+YLLGLNLPR
541a	sp|Q92973-2|TNPO1_HUMAN sp|Q92973-3|TNPO1_HUMAN sp|Q92973|TNPO1_HUMAN	1.0000	Isoform of Q92973, Isoform 2 of Transportin-1 OS=Homo sapiens GN=TNPO1;Isoform of Q92973, Isoform 3 of Transportin-1 OS=Homo sapiens GN=TNPO1;Transportin-1 OS=Homo sapiens GN=TNPO1 PE=1 SV=2	2.4	2	0.02	FSDQFPLPLK+YSDIDIILLK
536a	sp|Q92542-2|NICA_HUMAN sp|Q92542|NICA_HUMAN tr|H0Y6T7|H0Y6T7_HUMAN	1.0000	Isoform of Q92542, Isoform 2 of Nicastrin OS=Homo sapiens GN=NCSTN;Nicastrin OS=Homo sapiens GN=NCSTN PE=1 SV=2;Isoform of Q92542, Nicastrin (Fragment) OS=Homo sapiens GN=NCSTN PE=1 SV=1	6.9	2	0.02	LLYGFLIK+SGAGVPAVILR
535a	sp|Q92485-2|ASM3B_HUMAN sp|Q92485|ASM3B_HUMAN tr|F8VWW8|F8VWW8_HUMAN	1.0000	Isoform of Q92485, Isoform 2 of Acid sphingomyelinase-like phosphodiesterase 3b OS=Homo sapiens GN=SMPDL3B;Acid sphingomyelinase-like phosphodiesterase 3b OS=Homo sapiens GN=SMPDL3B PE=2 SV=2;Isoform of Q92485, Acid sphingomyelinase-like phosphodiesterase 3b OS=Homo sapiens GN=SMPDL3B PE=1 SV=1	7.5	2	0.02	LGEAAVLEIVER+TTLPGVVNGANNPAIR
531a	sp|Q8WUM9|S20A1_HUMAN	1.0000	Sodium-dependent phosphate transporter 1 OS=Homo sapiens GN=SLC20A1 PE=1 SV=1	3.1	2	0.02	LGDLEEAPER+VGSVVSVGWLR
528a	sp|Q8NF37|PCAT1_HUMAN tr|A0A0G2JQ62|A0A0G2JQ62_HUMAN	1.0000	Lysophosphatidylcholine acyltransferase 1 OS=Homo sapiens GN=LPCAT1 PE=1 SV=2;Isoform of Q8NF37, Lysophosphatidylcholine acyltransferase 1 (Fragment) OS=Homo sapiens GN=LPCAT1 PE=1 SV=1	7.2	2	0.03	NPALYASNVR+TALGVAELTVTDLFR+TLDTIQLAFK
527a	sp|Q8NE86-3|MCU_HUMAN sp|Q8NE86|MCU_HUMAN	1.0000	Isoform of Q8NE86, Isoform 3 of Calcium uniporter protein, mitochondrial OS=Homo sapiens GN=MCU;Calcium uniporter protein, mitochondrial OS=Homo sapiens GN=MCU PE=1 SV=1	9.3	2	0.02	DLLSHENAATLNDVK+LEDLKEQLAPLEK
60	sp|P48047|ATPO_HUMAN	1.0000	ATP synthase subunit O, mitochondrial OS=Homo sapiens GN=ATP5O PE=1 SV=1	5.6	2	0.02	TDPSILGGMIVR
519a	sp|Q8IZK6-2|MCLN2_HUMAN sp|Q8IZK6|MCLN2_HUMAN	1.0000	Isoform of Q8IZK6, Isoform 2 of Mucolipin-2 OS=Homo sapiens GN=MCOLN2;Mucolipin-2 OS=Homo sapiens GN=MCOLN2 PE=2 SV=2	4.5	2	0.02	DITLGTLGYGENEDNR+FLNFFLEK
513a	sp|Q8IUH4|ZDH13_HUMAN	1.0000	Palmitoyltransferase ZDHHC13 OS=Homo sapiens GN=ZDHHC13 PE=1 SV=3	3.4	2	0.02	ATQYGIFER+VIGPEPTGFLLK
511a	sp|Q86Y07-3|VRK2_HUMAN sp|Q86Y07-4|VRK2_HUMAN sp|Q86Y07|VRK2_HUMAN	1.0000	Isoform of Q86Y07, Isoform 3 of Serine/threonine-protein kinase VRK2 OS=Homo sapiens GN=VRK2;Isoform of Q86Y07, Isoform 4 of Serine/threonine-protein kinase VRK2 OS=Homo sapiens GN=VRK2;Serine/threonine-protein kinase VRK2 OS=Homo sapiens GN=VRK2 PE=1 SV=3	7.2	2	0.02	LIGLMNNEAAQESTR+TNLLDELPQSVLK
509a	sp|Q7Z6I8|CE024_HUMAN	1.0000	UPF0461 protein C5orf24 OS=Homo sapiens GN=C5orf24 PE=1 SV=1	16.5	2	0.02	AADQFDIYSSQQSK+AVHGVEETSSEVKPPNE
56	sp|P46778|RL21_HUMAN tr|G3V1B3|G3V1B3_HUMAN tr|M0R181|M0R181_HUMAN	1.0000	60S ribosomal protein L21 OS=Homo sapiens GN=RPL21 PE=1 SV=2;Isoform of P46778, 60S ribosomal protein L21 OS=Homo sapiens GN=RPL21 PE=1 SV=1;Isoform of P46778, 60S ribosomal protein L21 (Fragment) OS=Homo sapiens GN=RPL21 PE=1 SV=1	17.2	2	0.02	VYNVTQHAVGIVVNK
479a	sp|Q16576-2|RBBP7_HUMAN sp|Q16576|RBBP7_HUMAN tr|E9PC52|E9PC52_HUMAN	1.0000	Isoform of Q16576, Isoform 2 of Histone-binding protein RBBP7 OS=Homo sapiens GN=RBBP7;Histone-binding protein RBBP7 OS=Homo sapiens GN=RBBP7 PE=1 SV=1;Isoform of Q16576, Histone-binding protein RBBP7 OS=Homo sapiens GN=RBBP7 PE=1 SV=1	4.8	2	0.02	TVALWDLR+YMPQNPHIIATK
466a	sp|Q14596-2|NBR1_HUMAN sp|Q14596|NBR1_HUMAN	1.0000	Isoform of Q14596, Isoform 2 of Next to BRCA1 gene 1 protein OS=Homo sapiens GN=NBR1;Next to BRCA1 gene 1 protein OS=Homo sapiens GN=NBR1 PE=1 SV=3	2.1	2	0.02	LPAALEQVR+VSFDLNTIQIK
465a	sp|Q14527|HLTF_HUMAN tr|A0A0C4DGA6|A0A0C4DGA6_HUMAN	1.0000	Helicase-like transcription factor OS=Homo sapiens GN=HLTF PE=1 SV=2;Isoform of Q14527, Helicase-like transcription factor OS=Homo sapiens GN=HLTF PE=1 SV=1	2.7	2	0.02	ELAGALAYIMDNK+TLGFNLESGWGSGR
459a	sp|Q14160-3|SCRIB_HUMAN sp|Q14160|SCRIB_HUMAN tr|A0A0G2JNZ2|A0A0G2JNZ2_HUMAN tr|A0A0G2JPP5|A0A0G2JPP5_HUMAN	1.0000	Isoform of Q14160, Isoform 3 of Protein scribble homolog OS=Homo sapiens GN=SCRIB;Protein scribble homolog OS=Homo sapiens GN=SCRIB PE=1 SV=4;Isoform of Q14160, Protein scribble homolog OS=Homo sapiens GN=SCRIB PE=1 SV=1;Isoform of Q14160, Protein scribble homolog OS=Homo sapiens GN=SCRIB PE=1 SV=1	1.4	2	0.02	ALAAVPSAGSVQR+LGLSDNEIQR
455a	sp|Q13813-2|SPTN1_HUMAN sp|Q13813-3|SPTN1_HUMAN sp|Q13813|SPTN1_HUMAN tr|A0A0D9SF54|A0A0D9SF54_HUMAN tr|A0A0D9SGF6|A0A0D9SGF6_HUMAN	1.0000	Isoform of Q13813, Isoform 2 of Spectrin alpha chain, non-erythrocytic 1 OS=Homo sapiens GN=SPTAN1;Isoform of Q13813, Isoform 3 of Spectrin alpha chain, non-erythrocytic 1 OS=Homo sapiens GN=SPTAN1;Spectrin alpha chain, non-erythrocytic 1 OS=Homo sapiens GN=SPTAN1 PE=1 SV=3;Isoform of Q13813, Spectrin alpha chain, non-erythrocytic 1 OS=Homo sapiens GN=SPTAN1 PE=1 SV=1;Isoform of Q13813, Spectrin …	2.1	2	0.03	DLAALGDKVNSLGETAER+LQIASDENYKDPTNLQGK+LSDDNTIGKEEIQQR
450a	sp|Q13425-2|SNTB2_HUMAN sp|Q13425|SNTB2_HUMAN	1.0000	Isoform of Q13425, Isoform 2 of Beta-2-syntrophin OS=Homo sapiens GN=SNTB2;Beta-2-syntrophin OS=Homo sapiens GN=SNTB2 PE=1 SV=1	8.6	2	0.02	AGLVELLLR+LGDAILSVNGTDLR
447a	sp|Q13200-2|PSMD2_HUMAN sp|Q13200-3|PSMD2_HUMAN sp|Q13200|PSMD2_HUMAN	1.0000	Isoform of Q13200, Isoform 2 of 26S proteasome non-ATPase regulatory subunit 2 OS=Homo sapiens GN=PSMD2;Isoform of Q13200, Isoform 3 of 26S proteasome non-ATPase regulatory subunit 2 OS=Homo sapiens GN=PSMD2;26S proteasome non-ATPase regulatory subunit 2 OS=Homo sapiens GN=PSMD2 PE=1 SV=3	3.2	2	0.02	LNILDTLSK+VGQAVDVVGQAGKPK
444a	sp|Q13049|TRI32_HUMAN	1.0000	E3 ubiquitin-protein ligase TRIM32 OS=Homo sapiens GN=TRIM32 PE=1 SV=2	4.0	2	0.02	FFTGSLAEVEK+ITSLTQLTDNLTVLK
439a	sp|Q10570|CPSF1_HUMAN	1.0000	Cleavage and polyadenylation specificity factor subunit 1 OS=Homo sapiens GN=CPSF1 PE=1 SV=2	2.1	2	0.02	LSVVEYDPGTHDLK+VLVDSSFGQPTTQGEAR
435a	sp|Q04837|SSBP_HUMAN	1.0000	Single-stranded DNA-binding protein, mitochondrial OS=Homo sapiens GN=SSBP1 PE=1 SV=1	22.3	2	0.02	QATTIIADNIIFLSDQTK+SGDSEVYQLGDVSQK
50	sp|P29597|TYK2_HUMAN tr|E9PM19|E9PM19_HUMAN tr|E9PPF2|E9PPF2_HUMAN	1.0000	Non-receptor tyrosine-protein kinase TYK2 OS=Homo sapiens GN=TYK2 PE=1 SV=3;Isoform of P29597, Tyrosine-protein kinase OS=Homo sapiens GN=TYK2 PE=1 SV=1;Isoform of P29597, Tyrosine-protein kinase OS=Homo sapiens GN=TYK2 PE=1 SV=1	2.7	2	0.02	LGLAEGTSPFIK+LSDPGVGLGALSR
411a	sp|P62826|RAN_HUMAN tr|B5MDF5|B5MDF5_HUMAN tr|H0YFC6|H0YFC6_HUMAN tr|J3KQE5|J3KQE5_HUMAN	1.0000	GTP-binding nuclear protein Ran OS=Homo sapiens GN=RAN PE=1 SV=3;Isoform of P62826, GTP-binding nuclear protein Ran OS=Homo sapiens GN=RAN PE=1 SV=1;Isoform of P62826, GTP-binding nuclear protein Ran (Fragment) OS=Homo sapiens GN=RAN PE=1 SV=1;Isoform of P62826, GTP-binding nuclear protein Ran (Fragment) OS=Homo sapiens GN=RAN PE=1 SV=1	21.4	2	0.02	FNVWDTAGQEK+LVLVGDGGTGK
407a	sp|P62314|SMD1_HUMAN	1.0000	Small nuclear ribonucleoprotein Sm D1 OS=Homo sapiens GN=SNRPD1 PE=1 SV=1	20.2	2	0.02	LSHETVTIELK+NREPVQLETLSIR
406a	sp|P62304|RUXE_HUMAN	1.0000	Small nuclear ribonucleoprotein E OS=Homo sapiens GN=SNRPE PE=1 SV=1	25.0	2	0.02	GDNITLLQSVSN+VMVQPINLIFR
45	sp|P23458|JAK1_HUMAN	1.0000	Tyrosine-protein kinase JAK1 OS=Homo sapiens GN=JAK1 PE=1 SV=2	2.5	2	0.02	DINKLEEQNPDIVSEK+LSDPGIPITVLSR
44	sp|P20618|PSB1_HUMAN	1.0000	Proteasome subunit beta type-1 OS=Homo sapiens GN=PSMB1 PE=1 SV=2	14.1	2	0.02	AGGSASAMLQPLLDNQVGFK+GAVYSFDPVGSYQR
386a	sp|P57088|TMM33_HUMAN tr|D6RAA6|D6RAA6_HUMAN	1.0000	Transmembrane protein 33 OS=Homo sapiens GN=TMEM33 PE=1 SV=2;Isoform of P57088, Transmembrane protein 33 (Fragment) OS=Homo sapiens GN=TMEM33 PE=1 SV=1	9.9	2	0.02	ALLANALTSALR+LSANQQNILK
378a	sp|P52907|CAZA1_HUMAN	1.0000	F-actin-capping protein subunit alpha-1 OS=Homo sapiens GN=CAPZA1 PE=1 SV=3	8.7	2	0.02	FTITPPTAQVVGVLK+LLLNNDNLLR
42	sp|P15260|INGR1_HUMAN	1.0000	Interferon gamma receptor 1 OS=Homo sapiens GN=IFNGR1 PE=1 SV=1	10.2	2	0.03	ESSSPLSSNQSEPGSIALNSYHSR+TEGQELITVIK+YVSLITSYQPFSLEK
366a	sp|P50748|KNTC1_HUMAN	1.0000	Kinetochore-associated protein 1 OS=Homo sapiens GN=KNTC1 PE=1 SV=1	1.2	2	0.02	IQNSSGTDYPDIHAAAK+LGISFQPVFR
362a	sp|P49959-2|MRE11_HUMAN sp|P49959-3|MRE11_HUMAN sp|P49959|MRE11_HUMAN tr|F5GXT0|F5GXT0_HUMAN tr|F8W7U8|F8W7U8_HUMAN	1.0000	Isoform of P49959, Isoform 2 of Double-strand break repair protein MRE11A OS=Homo sapiens GN=MRE11A;Isoform of P49959, Isoform 3 of Double-strand break repair protein MRE11A OS=Homo sapiens GN=MRE11A;Double-strand break repair protein MRE11A OS=Homo sapiens GN=MRE11A PE=1 SV=3;Isoform of P49959, Double-strand break repair protein MRE11A OS=Homo sapiens GN=MRE11A PE=1 SV=1;Isoform of P49959, Doubl…	10.4	2	0.02	GNDTFVTLDEILR+IDISPVLLQK
361a	sp|P49815-2|TSC2_HUMAN sp|P49815-3|TSC2_HUMAN sp|P49815-4|TSC2_HUMAN sp|P49815-5|TSC2_HUMAN sp|P49815-6|TSC2_HUMAN sp|P49815-7|TSC2_HUMAN sp|P49815|TSC2_HUMAN tr|H3BMQ0|H3BMQ0_HUMAN	1.0000	Isoform of P49815, Isoform 2 of Tuberin OS=Homo sapiens GN=TSC2;Isoform of P49815, Isoform 3 of Tuberin OS=Homo sapiens GN=TSC2;Isoform of P49815, Isoform 4 of Tuberin OS=Homo sapiens GN=TSC2;Isoform of P49815, Isoform 5 of Tuberin OS=Homo sapiens GN=TSC2;Isoform of P49815, Isoform 6 of Tuberin OS=Homo sapiens GN=TSC2;Isoform of P49815, Isoform 7 of Tuberin OS=Homo sapiens GN=TSC2;Tuberin OS=Homo…	2.3	2	0.02	APAQTPAEPTPGYEVGQR+VGALDVPASQFLGSATSPGPR
40	sp|P13224-2|GP1BB_HUMAN sp|P13224|GP1BB_HUMAN	1.0000	Isoform of P13224, Isoform 2 of Platelet glycoprotein Ib beta chain OS=Homo sapiens GN=GP1BB;Platelet glycoprotein Ib beta chain OS=Homo sapiens GN=GP1BB PE=1 SV=1	10.7	2	0.02	LLPYLAEDELR+LSLTDPLVAER
347a	sp|P43243|MATR3_HUMAN tr|A0A0R4J2E8|A0A0R4J2E8_HUMAN tr|A8MXP9|A8MXP9_HUMAN tr|D6R991|D6R991_HUMAN tr|D6REM6|D6REM6_HUMAN	1.0000	Matrin-3 OS=Homo sapiens GN=MATR3 PE=1 SV=2;Isoform of P43243, Matrin-3 OS=Homo sapiens GN=MATR3 PE=4 SV=1;Isoform of P43243, Matrin-3 OS=Homo sapiens GN=MATR3 PE=1 SV=1;Isoform of P43243, Matrin-3 (Fragment) OS=Homo sapiens GN=MATR3 PE=1 SV=1;Isoform of P43243, Matrin-3 OS=Homo sapiens GN=MATR3 PE=1 SV=1	7.4	2	0.02	GDADQASNILASFGLSAR+GNLGAGNGNLQGPR
328a	sp|P35610|SOAT1_HUMAN tr|B1APM4|B1APM4_HUMAN	1.0000	Sterol O-acyltransferase 1 OS=Homo sapiens GN=SOAT1 PE=1 SV=3;Isoform of P35610, Sterol O-acyltransferase 1 (Fragment) OS=Homo sapiens GN=SOAT1 PE=1 SV=1	11.5	2	0.02	EVGSHFDDFVTNLIEK+LTAEAEELKPFFMK
325a	sp|P35250-2|RFC2_HUMAN sp|P35250|RFC2_HUMAN	1.0000	Isoform of P35250, Isoform 2 of Replication factor C subunit 2 OS=Homo sapiens GN=RFC2;Replication factor C subunit 2 OS=Homo sapiens GN=RFC2 PE=1 SV=3	8.1	2	0.02	EGNVPNIIIAGPPGTGK+LTDAQILTR
316a	sp|P27824-2|CALX_HUMAN sp|P27824|CALX_HUMAN tr|D6RAQ8|D6RAQ8_HUMAN tr|D6RAU8|D6RAU8_HUMAN tr|D6RB85|D6RB85_HUMAN tr|D6RDP7|D6RDP7_HUMAN tr|H0Y9Q7|H0Y9Q7_HUMAN	1.0000	Isoform of P27824, Isoform 2 of Calnexin OS=Homo sapiens GN=CANX;Calnexin OS=Homo sapiens GN=CANX PE=1 SV=2;Isoform of P27824, Calnexin (Fragment) OS=Homo sapiens GN=CANX PE=1 SV=1;Isoform of P27824, Calnexin (Fragment) OS=Homo sapiens GN=CANX PE=1 SV=1;Isoform of P27824, Calnexin (Fragment) OS=Homo sapiens GN=CANX PE=1 SV=1;Isoform of P27824, Calnexin (Fragment) OS=Homo sapiens GN=CANX PE=1 SV=1…	24.3	2	0.02	APVPTGEVYFADSFDR+GTLSGWILSK
36	sp|P08243-2|ASNS_HUMAN sp|P08243-3|ASNS_HUMAN sp|P08243|ASNS_HUMAN	1.0000	Isoform of P08243, Isoform 2 of Asparagine synthetase [glutamine-hydrolyzing] OS=Homo sapiens GN=ASNS;Isoform of P08243, Isoform 3 of Asparagine synthetase [glutamine-hydrolyzing] OS=Homo sapiens GN=ASNS;Asparagine synthetase [glutamine-hydrolyzing] OS=Homo sapiens GN=ASNS PE=1 SV=4	4.2	2	0.02	EAFSDGITSVK+ELYLFDVLR
288a	sp|P17980|PRS6A_HUMAN tr|E9PKD5|E9PKD5_HUMAN tr|E9PM69|E9PM69_HUMAN tr|R4GNH3|R4GNH3_HUMAN	1.0000	26S protease regulatory subunit 6A OS=Homo sapiens GN=PSMC3 PE=1 SV=3;Isoform of P17980, 26S protease regulatory subunit 6A (Fragment) OS=Homo sapiens GN=PSMC3 PE=1 SV=2;Isoform of P17980, 26S protease regulatory subunit 6A OS=Homo sapiens GN=PSMC3 PE=1 SV=1;Isoform of P17980, 26S protease regulatory subunit 6A OS=Homo sapiens GN=PSMC3 PE=1 SV=1	8.0	2	0.02	QTYFLPVIGLVDAEK+VDILDPALLR
4	sp|O00411|RPOM_HUMAN tr|K7EMH3|K7EMH3_HUMAN	1.0000	DNA-directed RNA polymerase, mitochondrial OS=Homo sapiens GN=POLRMT PE=1 SV=2;Isoform of O00411, DNA-directed RNA polymerase, mitochondrial (Fragment) OS=Homo sapiens GN=POLRMT PE=1 SV=4	11.0	2	0.02	LSLDVEQAPSGQHSQAQLSGQQQR+QLQAESVSEVVVNR
242a	sp|P00533|EGFR_HUMAN tr|E9PFD7|E9PFD7_HUMAN tr|Q504U8|Q504U8_HUMAN	1.0000	Epidermal growth factor receptor OS=Homo sapiens GN=EGFR PE=1 SV=2;Isoform of P00533, Epidermal growth factor receptor OS=Homo sapiens GN=EGFR PE=1 SV=3;Isoform of P00533, EGFR protein OS=Homo sapiens GN=EGFR PE=1 SV=1	2.7	2	0.02	ELVEPLTPSGEAPNQALLR+IPLENLQIIR
239a	sp|O95816|BAG2_HUMAN	1.0000	BAG family molecular chaperone regulator 2 OS=Homo sapiens GN=BAG2 PE=1 SV=1	10.4	2	0.02	LLESLDQLELR+RLETLIR+TLQQNAESRFN
25	sp|O75581|LRP6_HUMAN tr|F5H7J9|F5H7J9_HUMAN tr|H0YGW5|H0YGW5_HUMAN	1.0000	Low-density lipoprotein receptor-related protein 6 OS=Homo sapiens GN=LRP6 PE=1 SV=2;Isoform of O75581, Low-density lipoprotein receptor-related protein 6 OS=Homo sapiens GN=LRP6 PE=1 SV=1;Isoform of O75581, Low-density lipoprotein receptor-related protein 6 (Fragment) OS=Homo sapiens GN=LRP6 PE=1 SV=1	1.7	2	0.02	EVIIDQLPDLMGLK+ILISEDLEEPR
24	sp|O75396|SC22B_HUMAN tr|A0A087X1A9|A0A087X1A9_HUMAN	1.0000	Vesicle-trafficking protein SEC22b OS=Homo sapiens GN=SEC22B PE=1 SV=4;Isoform of O75396, Vesicle-trafficking protein SEC22b (Fragment) OS=Homo sapiens GN=SEC22B PE=1 SV=1	32.9	2	0.02	IMVANIEEVLQR+NLGSINTELQDVQR
220a	sp|O60716-10|CTND1_HUMAN sp|O60716-11|CTND1_HUMAN sp|O60716-12|CTND1_HUMAN sp|O60716-13|CTND1_HUMAN sp|O60716-14|CTND1_HUMAN sp|O60716-15|CTND1_HUMAN sp|O60716-16|CTND1_HUMAN sp|O60716-17|CTND1_HUMAN sp|O60716-18|CTND1_HUMAN sp|O60716-19|CTND1_HUMAN sp|O60716-20|CTND1_HUMAN sp|O60716-21|CTND1_HUMAN sp|O60716-22|CTND1_HUMAN sp|O60716-23|CTND1_HUMAN sp|O60716-24|CTND1_HUMAN sp|O60716-25|CTND1_HUMAN…	1.0000	Isoform of O60716, Isoform 2AB of Catenin delta-1 OS=Homo sapiens GN=CTNND1;Isoform of O60716, Isoform 2AC of Catenin delta-1 OS=Homo sapiens GN=CTNND1;Isoform of O60716, Isoform 2BC of Catenin delta-1 OS=Homo sapiens GN=CTNND1;Isoform of O60716, Isoform 2A of Catenin delta-1 OS=Homo sapiens GN=CTNND1;Isoform of O60716, Isoform 2B of Catenin delta-1 OS=Homo sapiens GN=CTNND1;Isoform of O60716, Is…	2.2	2	0.02	IYISLLK+SDFQVNLNNASR
216a	sp|O43837-2|IDH3B_HUMAN sp|O43837|IDH3B_HUMAN tr|A0A087WZN1|A0A087WZN1_HUMAN tr|A0A087X2E5|A0A087X2E5_HUMAN	1.0000	Isoform of O43837, Isoform A of Isocitrate dehydrogenase [NAD] subunit beta, mitochondrial OS=Homo sapiens GN=IDH3B;Isocitrate dehydrogenase [NAD] subunit beta, mitochondrial OS=Homo sapiens GN=IDH3B PE=1 SV=2;Isoform of O43837, Isocitrate dehydrogenase [NAD] subunit, mitochondrial OS=Homo sapiens GN=IDH3B PE=1 SV=1;Isoform of O43837, Isocitrate dehydrogenase [NAD] subunit, mitochondrial OS=Homo …	6.4	2	0.02	EQTEGEYSSLEHESAR+FAFDYATK
213a	sp|O43688-2|PLPP2_HUMAN sp|O43688-3|PLPP2_HUMAN sp|O43688|PLPP2_HUMAN tr|A0A0J9YXA3|A0A0J9YXA3_HUMAN tr|K7EMK9|K7EMK9_HUMAN	1.0000	Isoform of O43688, Isoform 2 of Phospholipid phosphatase 2 OS=Homo sapiens GN=PLPP2;Isoform of O43688, Isoform 3 of Phospholipid phosphatase 2 OS=Homo sapiens GN=PLPP2;Phospholipid phosphatase 2 OS=Homo sapiens GN=PLPP2 PE=1 SV=1;Isoform of O43688, Phospholipid phosphatase 2 (Fragment) OS=Homo sapiens GN=PLPP2 PE=1 SV=1;Isoform of O43688, Phospholipid phosphatase 2 (Fragment) OS=Homo sapiens GN=P…	14.6	2	0.03	GNPADVTEAR+LYSRSDFNNYVAAVYK+SDFNNYVAAVYK
212a	sp|O43592|XPOT_HUMAN	1.0000	Exportin-T OS=Homo sapiens GN=XPOT PE=1 SV=2	2.8	2	0.02	LAQVSPELLLASVR+VFSSTLQNWQTTR
208a	sp|O43251-6|RFOX2_HUMAN sp|O43251-8|RFOX2_HUMAN	1.0000	Isoform of O43251, Isoform 6 of RNA binding protein fox-1 homolog 2 OS=Homo sapiens GN=RBFOX2;Isoform of O43251, Isoform 8 of RNA binding protein fox-1 homolog 2 OS=Homo sapiens GN=RBFOX2	8.2	2	0.02	ESELELPVPGAGGDGADPGLSK+GFGFVTFENSADADR
200a	sp|O14925|TIM23_HUMAN sp|Q5SRD1|TI23B_HUMAN	1.0000	Mitochondrial import inner membrane translocase subunit Tim23 OS=Homo sapiens GN=TIMM23 PE=1 SV=1;Putative mitochondrial import inner membrane translocase subunit Tim23B OS=Homo sapiens GN=TIMM23B PE=5 SV=2	12.9	2	0.02	NVQILNMVTR+YLVQDTDEFILPTGANK
199a	sp|O14874-2|BCKD_HUMAN sp|O14874-3|BCKD_HUMAN sp|O14874|BCKD_HUMAN tr|H3BS02|H3BS02_HUMAN tr|H3BTL2|H3BTL2_HUMAN	1.0000	Isoform of O14874, Isoform 2 of [3-methyl-2-oxobutanoate dehydrogenase [lipoamide]] kinase, mitochondrial OS=Homo sapiens GN=BCKDK;Isoform of O14874, Isoform 3 of [3-methyl-2-oxobutanoate dehydrogenase [lipoamide]] kinase, mitochondrial OS=Homo sapiens GN=BCKDK;[3-methyl-2-oxobutanoate dehydrogenase [lipoamide]] kinase, mitochondrial OS=Homo sapiens GN=BCKDK PE=1 SV=2;Isoform of O14874, [3-methyl…	24.0	2	0.02	SGPGGGLPLRPLLGPALALRAR+TVTSFYNQSAIDAAAEKPSVR+YLQQELPVR
19	sp|O43633|CHM2A_HUMAN tr|M0R1T5|M0R1T5_HUMAN	1.0000	Charged multivesicular body protein 2a OS=Homo sapiens GN=CHMP2A PE=1 SV=1;Isoform of O43633, Charged multivesicular body protein 2a (Fragment) OS=Homo sapiens GN=CHMP2A PE=1 SV=1	8.6	2	0.02	AEAAASALADADADLEER+KAEAAASALADADADLEER
178	sp|Q9Y3D9|RT23_HUMAN tr|J3QLR8|J3QLR8_HUMAN	1.0000	28S ribosomal protein S23, mitochondrial OS=Homo sapiens GN=MRPS23 PE=1 SV=2;Isoform of Q9Y3D9, 28S ribosomal protein S23, mitochondrial OS=Homo sapiens GN=MRPS23 PE=1 SV=1	13.2	2	0.02	AFDLFNPNFK+ALLAEGVILR
177	sp|Q9Y2X3|NOP58_HUMAN	1.0000	Nucleolar protein 58 OS=Homo sapiens GN=NOP58 PE=1 SV=1	5.7	2	0.02	LIAHAGSLLNLAK+YDAFGEDSSSAMGVENR
175	sp|Q9Y2S7|PDIP2_HUMAN tr|B4DEM9|B4DEM9_HUMAN	1.0000	Polymerase delta-interacting protein 2 OS=Homo sapiens GN=POLDIP2 PE=1 SV=1;Isoform of Q9Y2S7, Polymerase delta-interacting protein 2 OS=Homo sapiens GN=POLDIP2 PE=1 SV=1	6.9	2	0.02	IFSLSGTLETVR+LENLDSDVVQLR
173	sp|Q9ULF5|S39AA_HUMAN tr|E7ENT5|E7ENT5_HUMAN tr|E7EV45|E7EV45_HUMAN	1.0000	Zinc transporter ZIP10 OS=Homo sapiens GN=SLC39A10 PE=1 SV=2;Isoform of Q9ULF5, Zinc transporter ZIP10 (Fragment) OS=Homo sapiens GN=SLC39A10 PE=1 SV=1;Isoform of Q9ULF5, Zinc transporter ZIP10 (Fragment) OS=Homo sapiens GN=SLC39A10 PE=1 SV=1	14.3	2	0.02	LLTNLGLGER+LSFFGLEK
18	sp|O43172-2|PRP4_HUMAN sp|O43172|PRP4_HUMAN	1.0000	Isoform of O43172, Isoform 2 of U4/U6 small nuclear ribonucleoprotein Prp4 OS=Homo sapiens GN=PRPF4;U4/U6 small nuclear ribonucleoprotein Prp4 OS=Homo sapiens GN=PRPF4 PE=1 SV=2	5.8	2	0.02	QAEVLAEFER+VMGLDISSDGQLIATCSYDR
169	sp|Q9UHG0|DCDC2_HUMAN tr|H0Y784|H0Y784_HUMAN	1.0000	Doublecortin domain-containing protein 2 OS=Homo sapiens GN=DCDC2 PE=1 SV=2;Isoform of Q9UHG0, Doublecortin domain-containing protein 2 (Fragment) OS=Homo sapiens GN=DCDC2 PE=1 SV=1	27.3	2	0.02	EVTGGVQAPFGAVR+LNYLDIGEIK
167	sp|Q9P2F8-2|SI1L2_HUMAN sp|Q9P2F8|SI1L2_HUMAN	1.0000	Isoform of Q9P2F8, Isoform 2 of Signal-induced proliferation-associated 1-like protein 2 OS=Homo sapiens GN=SIPA1L2;Signal-induced proliferation-associated 1-like protein 2 OS=Homo sapiens GN=SIPA1L2 PE=1 SV=2	3.6	2	0.02	AEQWADAADVSGPDDEPAK+VNQLELILR
164	sp|Q9NWS8-2|RMND1_HUMAN sp|Q9NWS8|RMND1_HUMAN tr|A0A087WXU0|A0A087WXU0_HUMAN tr|Q5SZ82|Q5SZ82_HUMAN	1.0000	Isoform of Q9NWS8, Isoform 2 of Required for meiotic nuclear division protein 1 homolog OS=Homo sapiens GN=RMND1;Required for meiotic nuclear division protein 1 homolog OS=Homo sapiens GN=RMND1 PE=1 SV=2;Isoform of Q9NWS8, Required for meiotic nuclear division protein 1 homolog OS=Homo sapiens GN=RMND1 PE=1 SV=1;Isoform of Q9NWS8, Required for meiotic nuclear division protein 1 homolog (Fragment)…	9.0	2	0.02	EGDPGTIFFFR+IGELFALR
159	sp|Q9HA92|RSAD1_HUMAN	1.0000	Radical S-adenosyl methionine domain-containing protein 1, mitochondrial OS=Homo sapiens GN=RSAD1 PE=2 SV=2	5.7	2	0.02	LAEFGAAGVNR+LSIGLQSLDDTELR
158	sp|Q9H900-2|ZWILC_HUMAN sp|Q9H900|ZWILC_HUMAN	1.0000	Isoform of Q9H900, Isoform 2 of Protein zwilch homolog OS=Homo sapiens GN=ZWILCH;Protein zwilch homolog OS=Homo sapiens GN=ZWILCH PE=1 SV=2	4.6	2	0.02	GFAQYELFK+TGVTEWLEPLEAK
155	sp|Q9H0U9|TSYL1_HUMAN	1.0000	Testis-specific Y-encoded-like protein 1 OS=Homo sapiens GN=TSPYL1 PE=1 SV=3	9.4	2	0.02	AGQEEGQPPAEGLAAASVVMAADR+SASELTAGAEAEAEEVK
153	sp|Q9C0D3|ZY11B_HUMAN tr|A8DPD7|A8DPD7_HUMAN	1.0000	Protein zyg-11 homolog B OS=Homo sapiens GN=ZYG11B PE=1 SV=2;Isoform of Q9C0D3, Protein zyg-11 homolog B OS=Homo sapiens GN=ZYG11B PE=1 SV=1	5.3	2	0.02	DILPNLVSLDVSGR+VSGEANETQIAEALKR
149	sp|Q9BRK4|LZTS2_HUMAN	1.0000	Leucine zipper putative tumor suppressor 2 OS=Homo sapiens GN=LZTS2 PE=1 SV=2	3.6	2	0.02	AQQLLQLQVFQLQQEK+GSELVALR
146	sp|Q99459|CDC5L_HUMAN	1.0000	Cell division cycle 5-like protein OS=Homo sapiens GN=CDC5L PE=1 SV=2	3.1	2	0.02	LGLLGLPAPK+QVVQTPNTVLSTPFR
142	sp|Q96L58|B3GT6_HUMAN	1.0000	Beta-1,3-galactosyltransferase 6 OS=Homo sapiens GN=B3GALT6 PE=1 SV=2	6.7	2	0.02	FAVGTAGLGAEER+LDALLAELR
139	sp|Q96BP2|CHCH1_HUMAN	1.0000	Coiled-coil-helix-coiled-coil-helix domain-containing protein 1 OS=Homo sapiens GN=CHCHD1 PE=1 SV=1	16.1	2	0.02	SIQETLGESGSLLPNK+SIQETLGESGSLLPNKLNK
137	sp|Q96A33-2|CCD47_HUMAN sp|Q96A33|CCD47_HUMAN	1.0000	Isoform of Q96A33, Isoform 2 of Coiled-coil domain-containing protein 47 OS=Homo sapiens GN=CCDC47;Coiled-coil domain-containing protein 47 OS=Homo sapiens GN=CCDC47 PE=1 SV=1	5.0	2	0.02	ELLESNFTLVGDDGTNK+ELLESNFTLVGDDGTNKEATSTGK
136	sp|Q969X5-2|ERGI1_HUMAN sp|Q969X5|ERGI1_HUMAN	1.0000	Isoform of Q969X5, Isoform 2 of Endoplasmic reticulum-Golgi intermediate compartment protein 1 OS=Homo sapiens GN=ERGIC1;Endoplasmic reticulum-Golgi intermediate compartment protein 1 OS=Homo sapiens GN=ERGIC1 PE=1 SV=1	11.1	2	0.02	IIPAIWFR+LTSNPLASHDYILK
133	sp|Q92522|H1X_HUMAN	1.0000	Histone H1x OS=Homo sapiens GN=H1FX PE=1 SV=1	10.3	2	0.02	ALVQNDTLLQVK+YSQLVVETIR
127	sp|Q8NEY4-2|VATC2_HUMAN sp|Q8NEY4|VATC2_HUMAN tr|A0A0U1RR16|A0A0U1RR16_HUMAN	1.0000	Isoform of Q8NEY4, Isoform 2 of V-type proton ATPase subunit C 2 OS=Homo sapiens GN=ATP6V1C2;V-type proton ATPase subunit C 2 OS=Homo sapiens GN=ATP6V1C2 PE=1 SV=2;Isoform of Q8NEY4, V-type proton ATPase subunit C 2 OS=Homo sapiens GN=ATP6V1C2 PE=4 SV=1	7.1	2	0.03	FAIPDFK+TYESLSDMVVPR+VFVESVLR
122	sp|Q86XS8-2|GOLI_HUMAN sp|Q86XS8|GOLI_HUMAN tr|E5RI87|E5RI87_HUMAN	1.0000	Isoform of Q86XS8, Isoform 2 of E3 ubiquitin-protein ligase RNF130 OS=Homo sapiens GN=RNF130;E3 ubiquitin-protein ligase RNF130 OS=Homo sapiens GN=RNF130 PE=1 SV=1;Isoform of Q86XS8, E3 ubiquitin-protein ligase RNF130 OS=Homo sapiens GN=RNF130 PE=1 SV=1	8.9	2	0.02	SALGDLAGDNSLGLEPLR+TSGISPLPQDGELTPR
121	sp|Q86VV8-2|RTTN_HUMAN sp|Q86VV8-3|RTTN_HUMAN sp|Q86VV8-4|RTTN_HUMAN sp|Q86VV8|RTTN_HUMAN tr|J3KTD2|J3KTD2_HUMAN	1.0000	Isoform of Q86VV8, Isoform 2 of Rotatin OS=Homo sapiens GN=RTTN;Isoform of Q86VV8, Isoform 3 of Rotatin OS=Homo sapiens GN=RTTN;Isoform of Q86VV8, Isoform 4 of Rotatin OS=Homo sapiens GN=RTTN;Rotatin OS=Homo sapiens GN=RTTN PE=1 SV=3;Isoform of Q86VV8, Rotatin OS=Homo sapiens GN=RTTN PE=1 SV=1	5.4	2	0.02	FSTFPWLPLTTTDR+NPEILTGYFPQDK
118	sp|Q86UT6-2|NLRX1_HUMAN sp|Q86UT6|NLRX1_HUMAN	1.0000	Isoform of Q86UT6, Isoform 2 of NLR family member X1 OS=Homo sapiens GN=NLRX1;NLR family member X1 OS=Homo sapiens GN=NLRX1 PE=1 SV=1	2.2	2	0.02	NLDALENAQAIK+TLLPVFLR
114	sp|Q6SZW1|SARM1_HUMAN	1.0000	Sterile alpha and TIR motif-containing protein 1 OS=Homo sapiens GN=SARM1 PE=1 SV=1	4.0	2	0.02	ALPELQQALSALK+EVSPGAGTEVQDALER
109	sp|Q5JVF3-2|PCID2_HUMAN sp|Q5JVF3-3|PCID2_HUMAN sp|Q5JVF3-4|PCID2_HUMAN sp|Q5JVF3|PCID2_HUMAN	1.0000	Isoform of Q5JVF3, Isoform 2 of PCI domain-containing protein 2 OS=Homo sapiens GN=PCID2;Isoform of Q5JVF3, Isoform 3 of PCI domain-containing protein 2 OS=Homo sapiens GN=PCID2;Isoform of Q5JVF3, Isoform 4 of PCI domain-containing protein 2 OS=Homo sapiens GN=PCID2;PCI domain-containing protein 2 OS=Homo sapiens GN=PCID2 PE=1 SV=2	5.9	2	0.02	MILIYLLPVK+VFANNADQQLVK
108	sp|Q5JTZ9|SYAM_HUMAN	1.0000	Alanine--tRNA ligase, mitochondrial OS=Homo sapiens GN=AARS2 PE=1 SV=1	4.0	2	0.02	ELGQSLAQEVK+LDVTTQTPLTPEQLR+TGAVGDLVIIGDR
107	sp|Q5JTW2-2|CEP78_HUMAN sp|Q5JTW2-3|CEP78_HUMAN sp|Q5JTW2-5|CEP78_HUMAN sp|Q5JTW2|CEP78_HUMAN tr|A8MST6|A8MST6_HUMAN	1.0000	Isoform of Q5JTW2, Isoform 2 of Centrosomal protein of 78 kDa OS=Homo sapiens GN=CEP78;Isoform of Q5JTW2, Isoform 3 of Centrosomal protein of 78 kDa OS=Homo sapiens GN=CEP78;Isoform of Q5JTW2, Isoform 4 of Centrosomal protein of 78 kDa OS=Homo sapiens GN=CEP78;Centrosomal protein of 78 kDa OS=Homo sapiens GN=CEP78 PE=1 SV=1;Isoform of Q5JTW2, Centrosomal protein of 78 kDa OS=Homo sapiens GN=CEP78…	3.5	2	0.02	GVDWAPLLSTLK+VSELEHENAQLR
101	sp|Q15334|L2GL1_HUMAN tr|A0A087WW77|A0A087WW77_HUMAN	1.0000	Lethal(2) giant larvae protein homolog 1 OS=Homo sapiens GN=LLGL1 PE=1 SV=3;Isoform of Q15334, Lethal(2) giant larvae protein homolog 1 OS=Homo sapiens GN=LLGL1 PE=1 SV=1	2.4	2	0.02	APVVAIAVLDGR+GLLLTGHEDGTVR
701a	sp|Q9Y3U8|RL36_HUMAN	0.9999	60S ribosomal protein L36 OS=Homo sapiens GN=RPL36 PE=1 SV=3	19.0	2	0.02	EELSNVLAAMR+YPMAVGLNK
699a	sp|Q9UBV7|B4GT7_HUMAN	0.9999	Beta-1,4-galactosyltransferase 7 OS=Homo sapiens GN=B4GALT7 PE=1 SV=1	5.8	2	0.02	LAVLVPFR+TYVGGILLLSK
697a	sp|Q13873-2|BMPR2_HUMAN sp|Q13873|BMPR2_HUMAN	0.9999	Isoform of Q13873, Isoform 2 of Bone morphogenetic protein receptor type-2 OS=Homo sapiens GN=BMPR2;Bone morphogenetic protein receptor type-2 OS=Homo sapiens GN=BMPR2 PE=1 SV=2	4.9	2	0.02	LLELIGR+LVRPGEEDNAAISEVGTIR
695a	sp|P42285|SK2L2_HUMAN	0.9999	Superkiller viralicidic activity 2-like 2 OS=Homo sapiens GN=SKIV2L2 PE=1 SV=3	2.1	2	0.02	DVDFEGTDEPIFGK+VIFTSPIK
694a	sp|P22314-2|UBA1_HUMAN sp|P22314|UBA1_HUMAN	0.9999	Isoform of P22314, Isoform 2 of Ubiquitin-like modifier-activating enzyme 1 OS=Homo sapiens GN=UBA1;Ubiquitin-like modifier-activating enzyme 1 OS=Homo sapiens GN=UBA1 PE=1 SV=3	2.9	2	0.02	LQTSSVLVSGLR+SLVASLAEPDFVVTDFAK
692a	sp|P15259|PGAM2_HUMAN sp|P18669|PGAM1_HUMAN	0.9999	Phosphoglycerate mutase 2 OS=Homo sapiens GN=PGAM2 PE=1 SV=3;Phosphoglycerate mutase 1 OS=Homo sapiens GN=PGAM1 PE=1 SV=2	9.9	2	0.02	ALPFWNEEIVPQIK+VLIAAHGNSLR
690	sp|Q9Y5B6-2|PAXB1_HUMAN sp|Q9Y5B6|PAXB1_HUMAN	0.9999	Isoform of Q9Y5B6, Isoform 2 of PAX3- and PAX7-binding protein 1 OS=Homo sapiens GN=PAXBP1;PAX3- and PAX7-binding protein 1 OS=Homo sapiens GN=PAXBP1 PE=1 SV=2	2.3	2	0.02	LFNPLIR+LQLLTWTPLEAK
689	sp|Q9Y3C6|PPIL1_HUMAN	0.9999	Peptidyl-prolyl cis-trans isomerase-like 1 OS=Homo sapiens GN=PPIL1 PE=1 SV=1	10.2	2	0.02	VGMVETNSQDRPVDDVK
688	sp|Q9UPN7|PP6R1_HUMAN	0.9999	Serine/threonine-protein phosphatase 6 regulatory subunit 1 OS=Homo sapiens GN=PPP6R1 PE=1 SV=5	4.2	2	0.02	SQDPTPPSAPQEATEGSK+VAGALVQNTEKGPNAEQLR
686	sp|Q9BSD7|NTPCR_HUMAN tr|Q5TDF0|Q5TDF0_HUMAN	0.9999	Cancer-related nucleoside-triphosphatase OS=Homo sapiens GN=NTPCR PE=1 SV=1;Isoform of Q9BSD7, Cancer-related nucleoside-triphosphatase OS=Homo sapiens GN=NTPCR PE=1 SV=1	14.2	2	0.02	IGFDVVTLSGTR+SSGVPVDGFYTEEVR
685	sp|Q99758|ABCA3_HUMAN tr|H0Y3H2|H0Y3H2_HUMAN	0.9999	ATP-binding cassette sub-family A member 3 OS=Homo sapiens GN=ABCA3 PE=1 SV=2;Isoform of Q99758, ATP-binding cassette sub-family A member 3 OS=Homo sapiens GN=ABCA3 PE=1 SV=1	1.3	2	0.02	AIWDLLQR+MPVLPEDQDVADER
682	sp|Q5SQN1-2|SNP47_HUMAN sp|Q5SQN1|SNP47_HUMAN tr|A0A087X0B7|A0A087X0B7_HUMAN tr|H7C3C7|H7C3C7_HUMAN	0.9999	Isoform of Q5SQN1, Isoform 2 of Synaptosomal-associated protein 47 OS=Homo sapiens GN=SNAP47;Synaptosomal-associated protein 47 OS=Homo sapiens GN=SNAP47 PE=1 SV=3;Isoform of Q5SQN1, Synaptosomal-associated protein 47 OS=Homo sapiens GN=SNAP47 PE=1 SV=1;Isoform of Q5SQN1, Synaptosomal-associated protein 47 (Fragment) OS=Homo sapiens GN=SNAP47 PE=1 SV=1	7.4	2	0.02	ELLLSQPGAVADASVPR+WVTGQLSLTSLSLR
681	sp|Q15750-2|TAB1_HUMAN sp|Q15750|TAB1_HUMAN	0.9999	Isoform of Q15750, Isoform 2 of TGF-beta-activated kinase 1 and MAP3K7-binding protein 1 OS=Homo sapiens GN=TAB1;TGF-beta-activated kinase 1 and MAP3K7-binding protein 1 OS=Homo sapiens GN=TAB1 PE=1 SV=1	5.2	2	0.02	SFLESIDDALAEK+VLLQAFDVVER
680	sp|Q15678|PTN14_HUMAN	0.9999	Tyrosine-protein phosphatase non-receptor type 14 OS=Homo sapiens GN=PTPN14 PE=1 SV=2	3.5	2	0.02	ANGIFSTAALPENAER+TFQEDSSPVVHQSLQEVSEPLTATK
679	sp|Q14145|KEAP1_HUMAN tr|K7EQX2|K7EQX2_HUMAN	0.9999	Kelch-like ECH-associated protein 1 OS=Homo sapiens GN=KEAP1 PE=1 SV=2;Isoform of Q14145, Kelch-like ECH-associated protein 1 (Fragment) OS=Homo sapiens GN=KEAP1 PE=1 SV=1	13.4	2	0.02	IGVGVAVLNR+LLYAVGGFDGTNR
678	sp|P61289-2|PSME3_HUMAN sp|P61289-3|PSME3_HUMAN sp|P61289|PSME3_HUMAN tr|A0A087WTV2|A0A087WTV2_HUMAN tr|B3KQ25|B3KQ25_HUMAN tr|K7ENH2|K7ENH2_HUMAN tr|K7ESG5|K7ESG5_HUMAN tr|K9J957|K9J957_HUMAN	0.9999	Isoform of P61289, Isoform 2 of Proteasome activator complex subunit 3 OS=Homo sapiens GN=PSME3;Isoform of P61289, Isoform 3 of Proteasome activator complex subunit 3 OS=Homo sapiens GN=PSME3;Proteasome activator complex subunit 3 OS=Homo sapiens GN=PSME3 PE=1 SV=1;Isoform of P61289, Proteasome activator complex subunit 3 OS=Homo sapiens GN=PSME3 PE=1 SV=1;Isoform of P61289, Proteasome activator …	8.8	2	0.02	TVESEAASYLDQISR
677	sp|P49790-2|NU153_HUMAN sp|P49790-3|NU153_HUMAN sp|P49790|NU153_HUMAN	0.9999	Isoform of P49790, Isoform 2 of Nuclear pore complex protein Nup153 OS=Homo sapiens GN=NUP153;Isoform of P49790, Isoform 3 of Nuclear pore complex protein Nup153 OS=Homo sapiens GN=NUP153;Nuclear pore complex protein Nup153 OS=Homo sapiens GN=NUP153 PE=1 SV=2	1.7	2	0.02	NTSLPPLWSPEAER+SGIDITDFQAK
676	sp|P46777|RL5_HUMAN	0.9999	60S ribosomal protein L5 OS=Homo sapiens GN=RPL5 PE=1 SV=3	6.4	2	0.02	QFSQYIK+YLMEEDEDAYKK
674	sp|P28340|DPOD1_HUMAN tr|M0QXE6|M0QXE6_HUMAN tr|M0QXQ2|M0QXQ2_HUMAN tr|M0R2B7|M0R2B7_HUMAN tr|M0R3H8|M0R3H8_HUMAN	0.9999	DNA polymerase delta catalytic subunit OS=Homo sapiens GN=POLD1 PE=1 SV=2;Isoform of P28340, DNA polymerase delta catalytic subunit (Fragment) OS=Homo sapiens GN=POLD1 PE=1 SV=1;Isoform of P28340, DNA polymerase delta catalytic subunit (Fragment) OS=Homo sapiens GN=POLD1 PE=1 SV=1;Isoform of P28340, DNA polymerase OS=Homo sapiens GN=POLD1 PE=1 SV=1;Uncharacterized protein (Fragment) OS=Homo sapie…	6.6	2	0.02	IFEPILGEGR+VGGLLAFAK
673	sp|P25398|RS12_HUMAN	0.9999	40S ribosomal protein S12 OS=Homo sapiens GN=RPS12 PE=1 SV=3	13.6	2	0.02	DVIEEYFK+TALIHDGLAR
672	sp|P23284|PPIB_HUMAN	0.9999	Peptidyl-prolyl cis-trans isomerase B OS=Homo sapiens GN=PPIB PE=1 SV=2	9.7	2	0.02	TVDNFVALATGEK+VIFGLFGK
671	sp|O14773-2|TPP1_HUMAN sp|O14773|TPP1_HUMAN tr|A0A0C4DGZ9|A0A0C4DGZ9_HUMAN	0.9999	Isoform of O14773, Isoform 2 of Tripeptidyl-peptidase 1 OS=Homo sapiens GN=TPP1;Tripeptidyl-peptidase 1 OS=Homo sapiens GN=TPP1 PE=1 SV=2;Isoform of O14773, Tripeptidyl-peptidase 1 OS=Homo sapiens GN=TPP1 PE=1 SV=1	10.0	2	0.02	AYPDVAALSDGYWVVSNR+LYQQHGAGLFDVTR
583a	sp|Q9BT22|ALG1_HUMAN	0.9999	Chitobiosyldiphosphodolichol beta-mannosyltransferase OS=Homo sapiens GN=ALG1 PE=1 SV=2	6.5	2	0.02	AVTVYDKPASFFK+IQIVGLTELQSLAVGPR
578a	sp|Q9BRJ6|CG050_HUMAN tr|C9JQV0|C9JQV0_HUMAN	0.9999	Uncharacterized protein C7orf50 OS=Homo sapiens GN=C7orf50 PE=1 SV=1;Isoform of Q9BRJ6, Uncharacterized protein C7orf50 (Fragment) OS=Homo sapiens GN=C7orf50 PE=1 SV=1	18.2	2	0.02	ELDEEGSDPPLPGR+GEAVLRPGLDAEPELSPEEQR
436a	sp|Q06830|PRDX1_HUMAN tr|A0A0A0MSI0|A0A0A0MSI0_HUMAN	0.9999	Peroxiredoxin-1 OS=Homo sapiens GN=PRDX1 PE=1 SV=1;Isoform of Q06830, Peroxiredoxin-1 (Fragment) OS=Homo sapiens GN=PRDX1 PE=1 SV=1	18.7	2	0.02	GLFIIDDKGILR+LVQAFQFTDK+TIAQDYGVLK
275a	sp|P10909-2|CLUS_HUMAN sp|P10909-3|CLUS_HUMAN sp|P10909-4|CLUS_HUMAN sp|P10909-5|CLUS_HUMAN sp|P10909|CLUS_HUMAN	0.9999	Isoform of P10909, Isoform 2 of Clusterin OS=Homo sapiens GN=CLU;Isoform of P10909, Isoform 3 of Clusterin OS=Homo sapiens GN=CLU;Isoform of P10909, Isoform 4 of Clusterin OS=Homo sapiens GN=CLU;Isoform of P10909, Isoform 5 of Clusterin OS=Homo sapiens GN=CLU;Clusterin OS=Homo sapiens GN=CLU PE=1 SV=1	10.6	2	0.02	ASSIIDELFQDR+LFDSDPITVTVPVEVSR
715a	sp|Q92769-3|HDAC2_HUMAN sp|Q92769|HDAC2_HUMAN	0.9998	Isoform of Q92769, Isoform 2 of Histone deacetylase 2 OS=Homo sapiens GN=HDAC2;Histone deacetylase 2 OS=Homo sapiens GN=HDAC2 PE=1 SV=2	6.6	2	0.02	DGIDDESYGQIFKPIISK+YGEYFPGTGDLR
713a	sp|Q7LGA3-2|HS2ST_HUMAN sp|Q7LGA3-3|HS2ST_HUMAN sp|Q7LGA3|HS2ST_HUMAN	0.9998	Isoform of Q7LGA3, Isoform 2 of Heparan sulfate 2-O-sulfotransferase 1 OS=Homo sapiens GN=HS2ST1;Isoform of Q7LGA3, Isoform 3 of Heparan sulfate 2-O-sulfotransferase 1 OS=Homo sapiens GN=HS2ST1;Heparan sulfate 2-O-sulfotransferase 1 OS=Homo sapiens GN=HS2ST1 PE=1 SV=1	10.9	2	0.02	LVSYYYFLR+TASTSFTNIAYDLCAK
712a	sp|Q63ZY3-2|KANK2_HUMAN sp|Q63ZY3-3|KANK2_HUMAN sp|Q63ZY3|KANK2_HUMAN	0.9998	Isoform of Q63ZY3, Isoform 2 of KN motif and ankyrin repeat domain-containing protein 2 OS=Homo sapiens GN=KANK2;Isoform of Q63ZY3, Isoform 3 of KN motif and ankyrin repeat domain-containing protein 2 OS=Homo sapiens GN=KANK2;KN motif and ankyrin repeat domain-containing protein 2 OS=Homo sapiens GN=KANK2 PE=1 SV=1	3.4	2	0.02	EVEVVASTAAGAPAQR+TQDDIETVLQLFR
710a	sp|P13804-2|ETFA_HUMAN sp|P13804|ETFA_HUMAN tr|H0YK49|H0YK49_HUMAN tr|H0YL12|H0YL12_HUMAN tr|H0YNX6|H0YNX6_HUMAN	0.9998	Isoform of P13804, Isoform 2 of Electron transfer flavoprotein subunit alpha, mitochondrial OS=Homo sapiens GN=ETFA;Electron transfer flavoprotein subunit alpha, mitochondrial OS=Homo sapiens GN=ETFA PE=1 SV=1;Isoform of P13804, Electron transfer flavoprotein subunit alpha, mitochondrial OS=Homo sapiens GN=ETFA PE=1 SV=1;Isoform of P13804, Electron transfer flavoprotein subunit alpha, mitochondri…	13.1	2	0.02	LEVAPISDIIAIK+LLYDLADQLHAAVGASR
709a	sp|O94927|HAUS5_HUMAN	0.9998	HAUS augmin-like complex subunit 5 OS=Homo sapiens GN=HAUS5 PE=1 SV=2	3.3	2	0.02	ASELLLPAAASLR+QVLILGLR
707	sp|Q96SK2-2|TM209_HUMAN sp|Q96SK2-3|TM209_HUMAN sp|Q96SK2|TM209_HUMAN	0.9998	Isoform of Q96SK2, Isoform 2 of Transmembrane protein 209 OS=Homo sapiens GN=TMEM209;Isoform of Q96SK2, Isoform 3 of Transmembrane protein 209 OS=Homo sapiens GN=TMEM209;Transmembrane protein 209 OS=Homo sapiens GN=TMEM209 PE=1 SV=2	5.2	2	0.02	SSPTVYNSPTDKEDYMTDLR+TLDTFLR
705	sp|P54764-2|EPHA4_HUMAN sp|P54764|EPHA4_HUMAN tr|E9PG71|E9PG71_HUMAN	0.9998	Isoform of P54764, Isoform 2 of Ephrin type-A receptor 4 OS=Homo sapiens GN=EPHA4;Ephrin type-A receptor 4 OS=Homo sapiens GN=EPHA4 PE=1 SV=1;Isoform of P54764, Ephrin type-A receptor 4 OS=Homo sapiens GN=EPHA4 PE=1 SV=1	2.8	2	0.02	FGQIVNMLDK+TYVDPFTYEDPNQAVR
703	sp|O00186|STXB3_HUMAN	0.9998	Syntaxin-binding protein 3 OS=Homo sapiens GN=STXBP3 PE=1 SV=2	3.2	2	0.02	SAEETFQLSR+VLLPVLLNK
423b	sp|Q7Z7L1|SLN11_HUMAN	0.9998	Schlafen family member 11 OS=Homo sapiens GN=SLFN11 PE=1 SV=2	2.4	2	0.01	ELIQSSDLQAFFETK+GILIFSR
725a	sp|Q9Y4J8-10|DTNA_HUMAN sp|Q9Y4J8-11|DTNA_HUMAN sp|Q9Y4J8-13|DTNA_HUMAN sp|Q9Y4J8-14|DTNA_HUMAN sp|Q9Y4J8-15|DTNA_HUMAN sp|Q9Y4J8-2|DTNA_HUMAN sp|Q9Y4J8-6|DTNA_HUMAN sp|Q9Y4J8|DTNA_HUMAN tr|M0QZ28|M0QZ28_HUMAN	0.9997	Isoform of Q9Y4J8, Isoform 10 of Dystrobrevin alpha OS=Homo sapiens GN=DTNA;Isoform of Q9Y4J8, Isoform 11 of Dystrobrevin alpha OS=Homo sapiens GN=DTNA;Isoform of Q9Y4J8, Isoform 13 of Dystrobrevin alpha OS=Homo sapiens GN=DTNA;Isoform of Q9Y4J8, Isoform 14 of Dystrobrevin alpha OS=Homo sapiens GN=DTNA;Isoform of Q9Y4J8, Isoform 15 of Dystrobrevin alpha OS=Homo sapiens GN=DTNA;Isoform of Q9Y4J8, …	8.1	2	0.02	AQQNPTLLAELR+ELNSEVGSETESNVDSEFAR
724a	sp|Q9UBM7|DHCR7_HUMAN	0.9997	7-dehydrocholesterol reductase OS=Homo sapiens GN=DHCR7 PE=1 SV=1	4.0	2	0.02	LLVSGFWGVAR+YTAAVPYR
721	sp|Q8TDD5-2|MCLN3_HUMAN sp|Q8TDD5|MCLN3_HUMAN tr|B1ANB7|B1ANB7_HUMAN	0.9997	Isoform of Q8TDD5, Isoform 2 of Mucolipin-3 OS=Homo sapiens GN=MCOLN3;Mucolipin-3 OS=Homo sapiens GN=MCOLN3 PE=2 SV=1;Isoform of Q8TDD5, Mucolipin 3, isoform CRA_d OS=Homo sapiens GN=MCOLN3 PE=1 SV=1	2.5	2	0.02	AINLQTVR+ISIDNDLSIR
719	sp|Q6PI48|SYDM_HUMAN	0.9997	Aspartate--tRNA ligase, mitochondrial OS=Homo sapiens GN=DARS2 PE=1 SV=1	3.3	2	0.02	FYSLPQSPQQFK+IIDISDVFR
718	sp|Q5SZK8-2|FREM2_HUMAN sp|Q5SZK8|FREM2_HUMAN	0.9997	Isoform of Q5SZK8, Isoform 2 of FRAS1-related extracellular matrix protein 2 OS=Homo sapiens GN=FREM2;FRAS1-related extracellular matrix protein 2 OS=Homo sapiens GN=FREM2 PE=1 SV=2	1.5	2	0.02	LLLLLLLLLSLVSRVPAQPAAFGR+RGYLGETSFISIGTR
716	sp|P40429|RL13A_HUMAN sp|Q6NVV1|R13P3_HUMAN tr|M0QYS1|M0QYS1_HUMAN tr|Q8J015|Q8J015_HUMAN	0.9997	60S ribosomal protein L13a OS=Homo sapiens GN=RPL13A PE=1 SV=2;Putative 60S ribosomal protein L13a protein RPL13AP3 OS=Homo sapiens GN=RPL13AP3 PE=5 SV=1;Isoform of P40429, 60S ribosomal protein L13a (Fragment) OS=Homo sapiens GN=RPL13A PE=1 SV=2;Isoform of P40429, 60S ribosomal protein L13a OS=Homo sapiens GN=RPL13a PE=1 SV=1	18.6	2	0.02	MVVPAALK+YQAVTATLEEK
261e	sp|Q9NQH7-2|XPP3_HUMAN sp|Q9NQH7-4|XPP3_HUMAN sp|Q9NQH7|XPP3_HUMAN	0.9997	Isoform of Q9NQH7, Isoform 2 of Probable Xaa-Pro aminopeptidase 3 OS=Homo sapiens GN=XPNPEP3;Isoform of Q9NQH7, Isoform 4 of Probable Xaa-Pro aminopeptidase 3 OS=Homo sapiens GN=XPNPEP3;Probable Xaa-Pro aminopeptidase 3 OS=Homo sapiens GN=XPNPEP3 PE=1 SV=1	4.2	2	0.02	AILFVPR+APVEEAFLYAK
729	sp|P61160-2|ARP2_HUMAN sp|P61160|ARP2_HUMAN tr|F5H6T1|F5H6T1_HUMAN	0.9996	Isoform of P61160, Isoform 2 of Actin-related protein 2 OS=Homo sapiens GN=ACTR2;Actin-related protein 2 OS=Homo sapiens GN=ACTR2 PE=1 SV=1;Isoform of P61160, ARP2 actin-related protein 2 homolog (Yeast), isoform CRA_d OS=Homo sapiens GN=ACTR2 PE=1 SV=2	7.7	2	0.02	GYAFNHSADFETVR+ILLTEPPMNPTK
728	sp|P51511|MMP15_HUMAN	0.9996	Matrix metalloproteinase-15 OS=Homo sapiens GN=MMP15 PE=1 SV=1	5.1	2	0.02	GAFLSNDAAYTYFYK+VWEQATPLVFQEVPYEDIR
322b	sp|P26232-2|CTNA2_HUMAN sp|P26232-3|CTNA2_HUMAN sp|P26232-5|CTNA2_HUMAN sp|P26232|CTNA2_HUMAN	0.9996	Isoform of P26232, Isoform 2 of Catenin alpha-2 OS=Homo sapiens GN=CTNNA2;Isoform of P26232, Isoform 3 of Catenin alpha-2 OS=Homo sapiens GN=CTNNA2;Isoform of P26232, Isoform 5 of Catenin alpha-2 OS=Homo sapiens GN=CTNNA2;Catenin alpha-2 OS=Homo sapiens GN=CTNNA2 PE=1 SV=5	4.1	2	0.02	LLEPLVTQVTTLVNTSNK+TSVQTEDDQLIAGQSAR
736a	sp|Q9UQ35-2|SRRM2_HUMAN sp|Q9UQ35-3|SRRM2_HUMAN sp|Q9UQ35|SRRM2_HUMAN tr|I3L182|I3L182_HUMAN tr|I3L1I8|I3L1I8_HUMAN tr|I3L4D8|I3L4D8_HUMAN	0.9995	Isoform of Q9UQ35, Isoform 2 of Serine/arginine repetitive matrix protein 2 OS=Homo sapiens GN=SRRM2;Isoform of Q9UQ35, Isoform 3 of Serine/arginine repetitive matrix protein 2 OS=Homo sapiens GN=SRRM2;Serine/arginine repetitive matrix protein 2 OS=Homo sapiens GN=SRRM2 PE=1 SV=2;Isoform of Q9UQ35, Serine/arginine repetitive matrix protein 2 (Fragment) OS=Homo sapiens GN=SRRM2 PE=1 SV=1;Isoform o…	12.1	2	0.02	AAFGISDSYVDGSSFDPQR+SSTGPEPPAPTPLLAER
735a	sp|P40938-2|RFC3_HUMAN sp|P40938|RFC3_HUMAN	0.9995	Isoform of P40938, Isoform 2 of Replication factor C subunit 3 OS=Homo sapiens GN=RFC3;Replication factor C subunit 3 OS=Homo sapiens GN=RFC3 PE=1 SV=2	7.2	2	0.02	ETANAIVSQQTPQR+VVIQEMLK
734a	sp|O75170-2|PP6R2_HUMAN sp|O75170-3|PP6R2_HUMAN sp|O75170-4|PP6R2_HUMAN sp|O75170-5|PP6R2_HUMAN sp|O75170-6|PP6R2_HUMAN sp|O75170|PP6R2_HUMAN tr|T1ECW5|T1ECW5_HUMAN	0.9995	Isoform of O75170, Isoform 2 of Serine/threonine-protein phosphatase 6 regulatory subunit 2 OS=Homo sapiens GN=PPP6R2;Isoform of O75170, Isoform 3 of Serine/threonine-protein phosphatase 6 regulatory subunit 2 OS=Homo sapiens GN=PPP6R2;Isoform of O75170, Isoform 4 of Serine/threonine-protein phosphatase 6 regulatory subunit 2 OS=Homo sapiens GN=PPP6R2;Isoform of O75170, Isoform 5 of Serine/threon…	3.0	2	0.02	IANAVVQNLER+VGTEGLVDSFSQGLER
733	sp|Q8WU20|FRS2_HUMAN	0.9995	Fibroblast growth factor receptor substrate 2 OS=Homo sapiens GN=FRS2 PE=1 SV=4	5.5	2	0.02	FVLGPTPVQK+LVYENINGLSIPSASGVR
732	sp|Q13151|ROA0_HUMAN	0.9995	Heterogeneous nuclear ribonucleoprotein A0 OS=Homo sapiens GN=HNRNPA0 PE=1 SV=1	11.8	2	0.02	GDVAEGDLIEHFSQFGTVEK+LFIGGLNVQTSESGLR
731	sp|O75531|BAF_HUMAN	0.9995	Barrier-to-autointegration factor OS=Homo sapiens GN=BANF1 PE=1 SV=1	40.4	2	0.02	AYVVLGQFLVLK+DFVAEPMGEKPVGSLAGIGEVLGK
730	sp|O60942-2|MCE1_HUMAN sp|O60942-3|MCE1_HUMAN sp|O60942-4|MCE1_HUMAN sp|O60942|MCE1_HUMAN	0.9995	Isoform of O60942, Isoform 2 of mRNA-capping enzyme OS=Homo sapiens GN=RNGTT;Isoform of O60942, Isoform 3 of mRNA-capping enzyme OS=Homo sapiens GN=RNGTT;Isoform of O60942, Isoform 4 of mRNA-capping enzyme OS=Homo sapiens GN=RNGTT;mRNA-capping enzyme OS=Homo sapiens GN=RNGTT PE=1 SV=1	5.3	2	0.02	LGAIFLEGVTVK+MGLLVDLTNTSR
398b	sp|P62136-2|PP1A_HUMAN sp|P62136-3|PP1A_HUMAN sp|P62136|PP1A_HUMAN tr|E9PMD7|E9PMD7_HUMAN	0.9995	Isoform of P62136, Isoform 2 of Serine/threonine-protein phosphatase PP1-alpha catalytic subunit OS=Homo sapiens GN=PPP1CA;Isoform of P62136, Isoform 3 of Serine/threonine-protein phosphatase PP1-alpha catalytic subunit OS=Homo sapiens GN=PPP1CA;Serine/threonine-protein phosphatase PP1-alpha catalytic subunit OS=Homo sapiens GN=PPP1CA PE=1 SV=1;Isoform of P62136, Serine/threonine-protein phosphat…	9.1	2	0.02	AHQVVEDGYEFFAK+LNLDSIIGR
742a	sp|Q5SZL2-4|CE85L_HUMAN sp|Q5SZL2|CE85L_HUMAN tr|A2A3P3|A2A3P3_HUMAN	0.9994	Isoform of Q5SZL2, Isoform 4 of Centrosomal protein of 85 kDa-like OS=Homo sapiens GN=CEP85L;Centrosomal protein of 85 kDa-like OS=Homo sapiens GN=CEP85L PE=1 SV=1;Isoform of Q5SZL2, Centrosomal protein of 85 kDa-like (Fragment) OS=Homo sapiens GN=CEP85L PE=1 SV=1	3.6	2	0.02	NLQEALIDTEK+TQMWLTEQLR
741a	sp|P62244|RS15A_HUMAN tr|I3L3P7|I3L3P7_HUMAN	0.9994	40S ribosomal protein S15a OS=Homo sapiens GN=RPS15A PE=1 SV=2;Isoform of P62244, 40S ribosomal protein S15a OS=Homo sapiens GN=RPS15A PE=1 SV=1	19.0	2	0.02	FDVQLKDLEK+MNVLADALK
740a	sp|P02794|FRIH_HUMAN	0.9994	Ferritin heavy chain OS=Homo sapiens GN=FTH1 PE=1 SV=2	13.1	2	0.02	NVNQSLLELHK+QNYHQDSEAAINR
739	sp|Q2TAY7|SMU1_HUMAN	0.9994	WD40 repeat-containing protein SMU1 OS=Homo sapiens GN=SMU1 PE=1 SV=2	5.5	2	0.02	AAIAQALAGEVSVVPPSR+YIHLENLLAR
738	sp|P82930|RT34_HUMAN tr|A0A087WUZ8|A0A087WUZ8_HUMAN tr|C9JJ19|C9JJ19_HUMAN	0.9994	28S ribosomal protein S34, mitochondrial OS=Homo sapiens GN=MRPS34 PE=1 SV=2;Isoform of P82930, 28S ribosomal protein S34, mitochondrial OS=Homo sapiens GN=MRPS34 PE=1 SV=1;Isoform of P82930, 28S ribosomal protein S34, mitochondrial OS=Homo sapiens GN=MRPS34 PE=1 SV=2	9.1	2	0.02	AWGILTFK+LPLFGLGR
702a	sp|Q9Y484-2|WIPI4_HUMAN sp|Q9Y484-3|WIPI4_HUMAN sp|Q9Y484|WIPI4_HUMAN tr|A0A0U1RQG6|A0A0U1RQG6_HUMAN tr|A0A0U1RQM7|A0A0U1RQM7_HUMAN tr|A0A0U1RQR1|A0A0U1RQR1_HUMAN tr|A0A0U1RQS7|A0A0U1RQS7_HUMAN tr|A0A0U1RR06|A0A0U1RR06_HUMAN tr|A0A0U1RR42|A0A0U1RR42_HUMAN tr|C9J471|C9J471_HUMAN tr|C9J5L0|C9J5L0_HUMAN tr|C9J7Q8|C9J7Q8_HUMAN tr|C9JBX7|C9JBX7_HUMAN tr|C9JE01|C9JE01_HUMAN tr|C9JUS5|C9JUS5_HUMAN	0.9994	Isoform of Q9Y484, Isoform 2 of WD repeat domain phosphoinositide-interacting protein 4 OS=Homo sapiens GN=WDR45;Isoform of Q9Y484, Isoform 3 of WD repeat domain phosphoinositide-interacting protein 4 OS=Homo sapiens GN=WDR45;WD repeat domain phosphoinositide-interacting protein 4 OS=Homo sapiens GN=WDR45 PE=2 SV=1;Isoform of Q9Y484, WD repeat domain phosphoinositide-interacting protein 4 OS=Homo…	8.3	2	0.02	IYNVEPLMEK+SNLLALVGGGSSPK
398c	sp|P36873-2|PP1G_HUMAN sp|P36873|PP1G_HUMAN tr|F8VYE8|F8VYE8_HUMAN tr|F8W0W8|F8W0W8_HUMAN	0.9994	Isoform of P36873, Isoform Gamma-2 of Serine/threonine-protein phosphatase PP1-gamma catalytic subunit OS=Homo sapiens GN=PPP1CC;Serine/threonine-protein phosphatase PP1-gamma catalytic subunit OS=Homo sapiens GN=PPP1CC PE=1 SV=1;Isoform of P36873, Serine/threonine-protein phosphatase OS=Homo sapiens GN=PPP1CC PE=1 SV=1;Isoform of P36873, Serine/threonine-protein phosphatase OS=Homo sapiens GN=PP…	7.9	2	0.02	AHQVVEDGYEFFAK+NVQLQENEIR
745	sp|P62847-2|RS24_HUMAN sp|P62847-3|RS24_HUMAN sp|P62847-4|RS24_HUMAN sp|P62847|RS24_HUMAN tr|A0A087WUS0|A0A087WUS0_HUMAN tr|E7ETK0|E7ETK0_HUMAN	0.9992	Isoform of P62847, Isoform 2 of 40S ribosomal protein S24 OS=Homo sapiens GN=RPS24;Isoform of P62847, Isoform 3 of 40S ribosomal protein S24 OS=Homo sapiens GN=RPS24;Isoform of P62847, Isoform 4 of 40S ribosomal protein S24 OS=Homo sapiens GN=RPS24;40S ribosomal protein S24 OS=Homo sapiens GN=RPS24 PE=1 SV=1;Isoform of P62847, 40S ribosomal protein S24 OS=Homo sapiens GN=RPS24 PE=1 SV=1;Isoform o…	11.5	2	0.02	TTGFGMIYDSLDYAK
395a	sp|P61619|S61A1_HUMAN tr|B4DR61|B4DR61_HUMAN	0.9992	Protein transport protein Sec61 subunit alpha isoform 1 OS=Homo sapiens GN=SEC61A1 PE=1 SV=2;Isoform of P61619, Protein transport protein Sec61 subunit alpha isoform 1 OS=Homo sapiens GN=SEC61A1 PE=1 SV=1	4.2	2	0.02	AFSPTTVNTGR+IIEVGDTPK
253k	sp|Q16352|AINX_HUMAN	0.9992	Alpha-internexin OS=Homo sapiens GN=INA PE=1 SV=2	3.8	2	0.01	ALEAELAALR+EYQDLLNVK
746	sp|Q13045-2|FLII_HUMAN sp|Q13045-3|FLII_HUMAN sp|Q13045|FLII_HUMAN	0.9991	Isoform of Q13045, Isoform 2 of Protein flightless-1 homolog OS=Homo sapiens GN=FLII;Isoform of Q13045, Isoform 3 of Protein flightless-1 homolog OS=Homo sapiens GN=FLII;Protein flightless-1 homolog OS=Homo sapiens GN=FLII PE=1 SV=2	2.0	2	0.02	ADLTALFLPR+AVQGAQQPSLYQIR
747	sp|Q8NC42|RN149_HUMAN tr|F8WCD0|F8WCD0_HUMAN	0.9990	E3 ubiquitin-protein ligase RNF149 OS=Homo sapiens GN=RNF149 PE=2 SV=2;Isoform of Q8NC42, E3 ubiquitin-protein ligase RNF149 OS=Homo sapiens GN=RNF149 PE=1 SV=1	6.0	2	0.02	GAAPWVALVAR+GIPVTMTIGVGTR
753a	sp|P36542|ATPG_HUMAN	0.9988	ATP synthase subunit gamma, mitochondrial OS=Homo sapiens GN=ATP5C1 PE=1 SV=1	8.4	2	0.02	ELIEIISGAAALD+IYGLGSLALYEK
755	sp|P46821|MAP1B_HUMAN	0.9986	Microtubule-associated protein 1B OS=Homo sapiens GN=MAP1B PE=1 SV=2	1.5	2	0.02	AAEAGGAEEQYGFLTTPTK+ITSFPESEGYSYETSTK
756	sp|P46013-2|KI67_HUMAN sp|P46013|KI67_HUMAN tr|A0A087WV66|A0A087WV66_HUMAN	0.9985	Isoform of P46013, Isoform Short of Antigen KI-67 OS=Homo sapiens GN=MKI67;Antigen KI-67 OS=Homo sapiens GN=MKI67 PE=1 SV=2;Isoform of P46013, Antigen KI-67 OS=Homo sapiens GN=MKI67 PE=1 SV=1	1.8	2	0.02	LDLLGNLPGSK+QLTQTTHTDK+RPQTPKEEAQALEDLTGFK
691a	sp|O75190-2|DNJB6_HUMAN sp|O75190-3|DNJB6_HUMAN sp|O75190|DNJB6_HUMAN tr|A0A0J9YX62|A0A0J9YX62_HUMAN tr|C9J2C4|C9J2C4_HUMAN	0.9985	Isoform of O75190, Isoform B of DnaJ homolog subfamily B member 6 OS=Homo sapiens GN=DNAJB6;Isoform of O75190, Isoform C of DnaJ homolog subfamily B member 6 OS=Homo sapiens GN=DNAJB6;DnaJ homolog subfamily B member 6 OS=Homo sapiens GN=DNAJB6 PE=1 SV=2;Isoform of O75190, DnaJ homolog subfamily B member 6 OS=Homo sapiens GN=DNAJB6 PE=1 SV=1;Isoform of O75190, DnaJ homolog subfamily B member 6 (Fr…	13.6	2	0.02	IVENGQERVEVEEDGQLK+QVAEAYEVLSDAK
759	sp|P38435-2|VKGC_HUMAN sp|P38435|VKGC_HUMAN	0.9984	Isoform of P38435, Isoform 2 of Vitamin K-dependent gamma-carboxylase OS=Homo sapiens GN=GGCX;Vitamin K-dependent gamma-carboxylase OS=Homo sapiens GN=GGCX PE=1 SV=2	4.1	2	0.02	TGELGYLNPGVFTQSR+VDIVQAAWSPFQR
760	sp|P13378-2|HXD8_HUMAN sp|P13378|HXD8_HUMAN tr|A0A0A0MTF4|A0A0A0MTF4_HUMAN	0.9983	Isoform of P13378, Isoform 2 of Homeobox protein Hox-D8 OS=Homo sapiens GN=HOXD8;Homeobox protein Hox-D8 OS=Homo sapiens GN=HOXD8 PE=2 SV=2;Isoform of P13378, Homeobox protein Hox-D8 OS=Homo sapiens GN=HOXD8 PE=1 SV=1	6.5	2	0.02	MSSYFVNPLYSK
754a	sp|Q9UHX1-2|PUF60_HUMAN sp|Q9UHX1-3|PUF60_HUMAN sp|Q9UHX1-4|PUF60_HUMAN sp|Q9UHX1-5|PUF60_HUMAN sp|Q9UHX1-6|PUF60_HUMAN sp|Q9UHX1|PUF60_HUMAN tr|A0A0J9YVP6|A0A0J9YVP6_HUMAN tr|A0A0J9YVR6|A0A0J9YVR6_HUMAN tr|A0A0J9YWM1|A0A0J9YWM1_HUMAN tr|A0A0J9YXJ8|A0A0J9YXJ8_HUMAN tr|A0A0J9YXX5|A0A0J9YXX5_HUMAN tr|A0A0J9YYL3|A0A0J9YYL3_HUMAN tr|E9PQ56|E9PQ56_HUMAN tr|H0YEM1|H0YEM1_HUMAN	0.9983	Isoform of Q9UHX1, Isoform 2 of Poly(U)-binding-splicing factor PUF60 OS=Homo sapiens GN=PUF60;Isoform of Q9UHX1, Isoform 3 of Poly(U)-binding-splicing factor PUF60 OS=Homo sapiens GN=PUF60;Isoform of Q9UHX1, Isoform 4 of Poly(U)-binding-splicing factor PUF60 OS=Homo sapiens GN=PUF60;Isoform of Q9UHX1, Isoform 5 of Poly(U)-binding-splicing factor PUF60 OS=Homo sapiens GN=PUF60;Isoform of Q9UHX1, …	5.0	2	0.02	GYGFIEYEK+LGLPPLTPEQQEALQK
751a	sp|Q5H9R7-2|PP6R3_HUMAN sp|Q5H9R7-3|PP6R3_HUMAN sp|Q5H9R7-4|PP6R3_HUMAN sp|Q5H9R7-5|PP6R3_HUMAN sp|Q5H9R7-6|PP6R3_HUMAN sp|Q5H9R7|PP6R3_HUMAN tr|E9PKF6|E9PKF6_HUMAN tr|H7BXH2|H7BXH2_HUMAN	0.9982	Isoform of Q5H9R7, Isoform 2 of Serine/threonine-protein phosphatase 6 regulatory subunit 3 OS=Homo sapiens GN=PPP6R3;Isoform of Q5H9R7, Isoform 3 of Serine/threonine-protein phosphatase 6 regulatory subunit 3 OS=Homo sapiens GN=PPP6R3;Isoform of Q5H9R7, Isoform 4 of Serine/threonine-protein phosphatase 6 regulatory subunit 3 OS=Homo sapiens GN=PPP6R3;Isoform of Q5H9R7, Isoform 5 of Serine/threon…	2.7	2	0.02	FADQDDIGNVSFDR+LIEFLLK
763a	sp|O75376-2|NCOR1_HUMAN sp|O75376|NCOR1_HUMAN tr|A0A088AWL3|A0A088AWL3_HUMAN	0.9980	Isoform of O75376, Isoform 2 of Nuclear receptor corepressor 1 OS=Homo sapiens GN=NCOR1;Nuclear receptor corepressor 1 OS=Homo sapiens GN=NCOR1 PE=1 SV=2;Isoform of O75376, Nuclear receptor corepressor 1 OS=Homo sapiens GN=NCOR1 PE=1 SV=1	1.7	2	0.02	ISVESIPSLR+NQVSSQTPQQPPTSTFQNSPSALVSTPVR
765a	sp|Q15070-2|OXA1L_HUMAN sp|Q15070|OXA1L_HUMAN tr|J3KNA0|J3KNA0_HUMAN tr|S4R3Q9|S4R3Q9_HUMAN	0.9979	Isoform of Q15070, Isoform 2 of Mitochondrial inner membrane protein OXA1L OS=Homo sapiens GN=OXA1L;Mitochondrial inner membrane protein OXA1L OS=Homo sapiens GN=OXA1L PE=1 SV=3;Isoform of Q15070, Mitochondrial inner membrane protein OXA1L OS=Homo sapiens GN=OXA1L PE=1 SV=1;Isoform of Q15070, Mitochondrial inner membrane protein OXA1L OS=Homo sapiens GN=OXA1L PE=1 SV=1	4.3	2	0.02	LAGDHIEYYK+NQLELAAR
764	sp|Q86YT6|MIB1_HUMAN	0.9979	E3 ubiquitin-protein ligase MIB1 OS=Homo sapiens GN=MIB1 PE=1 SV=1	2.6	2	0.02	LFETQESGDLNEELVK+WTFNPAVLTK
768a	sp|Q86X29-2|LSR_HUMAN sp|Q86X29-3|LSR_HUMAN sp|Q86X29-4|LSR_HUMAN sp|Q86X29-5|LSR_HUMAN sp|Q86X29-6|LSR_HUMAN sp|Q86X29|LSR_HUMAN tr|S4R3V8|S4R3V8_HUMAN	0.9978	Isoform of Q86X29, Isoform 2 of Lipolysis-stimulated lipoprotein receptor OS=Homo sapiens GN=LSR;Isoform of Q86X29, Isoform 3 of Lipolysis-stimulated lipoprotein receptor OS=Homo sapiens GN=LSR;Isoform of Q86X29, Isoform 4 of Lipolysis-stimulated lipoprotein receptor OS=Homo sapiens GN=LSR;Isoform of Q86X29, Isoform 5 of Lipolysis-stimulated lipoprotein receptor OS=Homo sapiens GN=LSR;Isoform of …	8.7	2	0.02	AATSGVPSIYAPSTYAHLSPAK+AMSEVTSLHEDDWR+KNLALSR
766	sp|P42702|LIFR_HUMAN	0.9978	Leukemia inhibitory factor receptor OS=Homo sapiens GN=LIFR PE=1 SV=1	2.1	2	0.02	ATSYTLVESFSGK+WEDIPVEELR
772	sp|Q8IZ52-2|CHSS2_HUMAN sp|Q8IZ52-4|CHSS2_HUMAN sp|Q8IZ52|CHSS2_HUMAN	0.9970	Isoform of Q8IZ52, Isoform 2 of Chondroitin sulfate synthase 2 OS=Homo sapiens GN=CHPF;Isoform of Q8IZ52, Isoform 3 of Chondroitin sulfate synthase 2 OS=Homo sapiens GN=CHPF;Chondroitin sulfate synthase 2 OS=Homo sapiens GN=CHPF PE=1 SV=2	8.3	2	0.02	LTVLLPLAAAER+VEILPVPYVTEASR
774a	sp|O95299-2|NDUAA_HUMAN sp|O95299|NDUAA_HUMAN tr|A0A087WXC5|A0A087WXC5_HUMAN tr|E7ESZ7|E7ESZ7_HUMAN	0.9962	Isoform of O95299, Isoform 2 of NADH dehydrogenase [ubiquinone] 1 alpha subcomplex subunit 10, mitochondrial OS=Homo sapiens GN=NDUFA10;NADH dehydrogenase [ubiquinone] 1 alpha subcomplex subunit 10, mitochondrial OS=Homo sapiens GN=NDUFA10 PE=1 SV=1;Isoform of O95299, NADH dehydrogenase [ubiquinone] 1 alpha subcomplex subunit 10, mitochondrial OS=Homo sapiens GN=NDUFA10 PE=1 SV=1;Isoform of O9529…	5.1	2	0.02	LQSWLYSSR+VVEDIEYLK
773	sp|P13010|XRCC5_HUMAN	0.9962	X-ray repair cross-complementing protein 5 OS=Homo sapiens GN=XRCC5 PE=1 SV=3	2.9	2	0.02	TDTLEDLFPTTK+TLFPLIEAK
767a	sp|O00217|NDUS8_HUMAN tr|E9PKH6|E9PKH6_HUMAN tr|E9PN51|E9PN51_HUMAN tr|E9PPW7|E9PPW7_HUMAN tr|F8W9K7|F8W9K7_HUMAN	0.9962	NADH dehydrogenase [ubiquinone] iron-sulfur protein 8, mitochondrial OS=Homo sapiens GN=NDUFS8 PE=1 SV=1;Isoform of O00217, NADH dehydrogenase [ubiquinone] iron-sulfur protein 8, mitochondrial (Fragment) OS=Homo sapiens GN=NDUFS8 PE=1 SV=1;Isoform of O00217, NADH dehydrogenase [ubiquinone] iron-sulfur protein 8, mitochondrial (Fragment) OS=Homo sapiens GN=NDUFS8 PE=1 SV=1;Isoform of O00217, NADH …	18.2	2	0.02	EPATINYPFEK+TLLWTELFR
253l	sp|P07196|NFL_HUMAN	0.9954	Neurofilament light polypeptide OS=Homo sapiens GN=NEFL PE=1 SV=3	3.5	2	0.01	EYQDLLNVK+VLEAELLVLR
776a	sp|P25786-2|PSA1_HUMAN sp|P25786|PSA1_HUMAN	0.9952	Isoform of P25786, Isoform Long of Proteasome subunit alpha type-1 OS=Homo sapiens GN=PSMA1;Proteasome subunit alpha type-1 OS=Homo sapiens GN=PSMA1 PE=1 SV=1	13.3	2	0.02	AQPAQPADEPAEKADEPMEH+NQYDNDVTVWSPQGR
778	sp|Q9HD45|TM9S3_HUMAN tr|Q5TB53|Q5TB53_HUMAN	0.9939	Transmembrane 9 superfamily member 3 OS=Homo sapiens GN=TM9SF3 PE=1 SV=2;Isoform of Q9HD45, Transmembrane 9 superfamily member 3 (Fragment) OS=Homo sapiens GN=TM9SF3 PE=1 SV=7	7.1	2	0.02	DAFVYAIK+YLDPSFFQHR
395b	sp|Q9H9S3-2|S61A2_HUMAN sp|Q9H9S3-3|S61A2_HUMAN sp|Q9H9S3|S61A2_HUMAN tr|F8W776|F8W776_HUMAN tr|Q8TC24|Q8TC24_HUMAN	0.9925	Isoform of Q9H9S3, Isoform 2 of Protein transport protein Sec61 subunit alpha isoform 2 OS=Homo sapiens GN=SEC61A2;Isoform of Q9H9S3, Isoform 3 of Protein transport protein Sec61 subunit alpha isoform 2 OS=Homo sapiens GN=SEC61A2;Protein transport protein Sec61 subunit alpha isoform 2 OS=Homo sapiens GN=SEC61A2 PE=2 SV=3;Isoform of Q9H9S3, Protein transport protein Sec61 subunit alpha isoform 2 O…	4.9	2	0.02	AFSPTTINTGR+IIEVGDTPK
779	sp|P24534|EF1B_HUMAN	0.9922	Elongation factor 1-beta OS=Homo sapiens GN=EEF1B2 PE=1 SV=3	17.8	2	0.02	LVPVGYGIK+SIQADGLVWGSSK+SSILLDVKPWDDETDMAK
780a	sp|P11717|MPRI_HUMAN	0.9920	Cation-independent mannose-6-phosphate receptor OS=Homo sapiens GN=IGF2R PE=1 SV=3	0.7	2	0.02	SFSLGDIYFK+YDLSALVR
829	sp|Q9Y285-2|SYFA_HUMAN sp|Q9Y285|SYFA_HUMAN tr|K7ER00|K7ER00_HUMAN	0.9917	Isoform of Q9Y285, Isoform 2 of Phenylalanine--tRNA ligase alpha subunit OS=Homo sapiens GN=FARSA;Phenylalanine--tRNA ligase alpha subunit OS=Homo sapiens GN=FARSA PE=1 SV=3;Isoform of Q9Y285, Phenylalanine--tRNA ligase alpha subunit OS=Homo sapiens GN=FARSA PE=1 SV=1	2.9	2	0.02	LDAEPRPPPTQEAA
827	sp|Q9HCN4-2|GPN1_HUMAN sp|Q9HCN4-3|GPN1_HUMAN sp|Q9HCN4-4|GPN1_HUMAN sp|Q9HCN4-5|GPN1_HUMAN sp|Q9HCN4|GPN1_HUMAN	0.9917	Isoform of Q9HCN4, Isoform 2 of GPN-loop GTPase 1 OS=Homo sapiens GN=GPN1;Isoform of Q9HCN4, Isoform 3 of GPN-loop GTPase 1 OS=Homo sapiens GN=GPN1;Isoform of Q9HCN4, Isoform 4 of GPN-loop GTPase 1 OS=Homo sapiens GN=GPN1;Isoform of Q9HCN4, Isoform 5 of GPN-loop GTPase 1 OS=Homo sapiens GN=GPN1;GPN-loop GTPase 1 OS=Homo sapiens GN=GPN1 PE=1 SV=1	5.7	2	0.02	DSLSPVLHPSDLILTR
821	sp|Q96TC7|RMD3_HUMAN tr|H0YLG5|H0YLG5_HUMAN tr|H0YNE5|H0YNE5_HUMAN	0.9917	Regulator of microtubule dynamics protein 3 OS=Homo sapiens GN=RMDN3 PE=1 SV=2;Isoform of Q96TC7, Regulator of microtubule dynamics protein 3 (Fragment) OS=Homo sapiens GN=RMDN3 PE=1 SV=1;Isoform of Q96TC7, Regulator of microtubule dynamics protein 3 (Fragment) OS=Homo sapiens GN=RMDN3 PE=1 SV=1	6.8	2	0.02	AVPGGAGDASVLPSLPR
818	sp|Q96CP6-2|GRM1A_HUMAN sp|Q96CP6-3|GRM1A_HUMAN sp|Q96CP6|GRM1A_HUMAN tr|M0QZ12|M0QZ12_HUMAN	0.9917	Isoform of Q96CP6, Isoform 2 of GRAM domain-containing protein 1A OS=Homo sapiens GN=GRAMD1A;Isoform of Q96CP6, Isoform 3 of GRAM domain-containing protein 1A OS=Homo sapiens GN=GRAMD1A;GRAM domain-containing protein 1A OS=Homo sapiens GN=GRAMD1A PE=1 SV=2;Isoform of Q96CP6, GRAM domain-containing protein 1A OS=Homo sapiens GN=GRAMD1A PE=1 SV=1	2.7	2	0.02	EVGDVIALSDITSSGAADR
814	sp|Q8N4V1-2|MMGT1_HUMAN sp|Q8N4V1|MMGT1_HUMAN	0.9917	Isoform of Q8N4V1, Isoform 2 of Membrane magnesium transporter 1 OS=Homo sapiens GN=MMGT1;Membrane magnesium transporter 1 OS=Homo sapiens GN=MMGT1 PE=1 SV=1	18.3	2	0.02	VLFRPSDTANSSNQDALSSNTSLK
813	sp|Q8IUW3|SPA2L_HUMAN	0.9917	Spermatogenesis-associated protein 2-like protein OS=Homo sapiens GN=SPATA2L PE=2 SV=1	4.7	2	0.02	ELSRPGDLATPESSAAASPR
809	sp|Q5RI15-2|COX20_HUMAN sp|Q5RI15|COX20_HUMAN	0.9917	Isoform of Q5RI15, Isoform 2 of Cytochrome c oxidase protein 20 homolog OS=Homo sapiens GN=COX20;Cytochrome c oxidase protein 20 homolog OS=Homo sapiens GN=COX20 PE=1 SV=2	10.2	2	0.02	ILYEGTHLDPER
807	sp|Q16718-2|NDUA5_HUMAN sp|Q16718|NDUA5_HUMAN tr|A0A087X1G1|A0A087X1G1_HUMAN tr|C9IZN5|C9IZN5_HUMAN tr|F8WAS3|F8WAS3_HUMAN tr|H7BYD0|H7BYD0_HUMAN	0.9917	Isoform of Q16718, Isoform 2 of NADH dehydrogenase [ubiquinone] 1 alpha subcomplex subunit 5 OS=Homo sapiens GN=NDUFA5;NADH dehydrogenase [ubiquinone] 1 alpha subcomplex subunit 5 OS=Homo sapiens GN=NDUFA5 PE=1 SV=3;Isoform of Q16718, NADH dehydrogenase [ubiquinone] 1 alpha subcomplex subunit 5 OS=Homo sapiens GN=NDUFA5 PE=1 SV=1;Isoform of Q16718, NADH dehydrogenase [ubiquinone] 1 alpha subcompl…	14.3	2	0.02	ILDVLEEIPK
805	sp|Q15369-2|ELOC_HUMAN sp|Q15369|ELOC_HUMAN tr|E5RHG8|E5RHG8_HUMAN	0.9917	Isoform of Q15369, Isoform 2 of Transcription elongation factor B polypeptide 1 OS=Homo sapiens GN=TCEB1;Transcription elongation factor B polypeptide 1 OS=Homo sapiens GN=TCEB1 PE=1 SV=1;Isoform of Q15369, Transcription elongation factor B polypeptide 1 (Fragment) OS=Homo sapiens GN=TCEB1 PE=1 SV=1	22.5	2	0.02	AMLSGPGQFAENETNEVNFR
802	sp|Q13501-2|SQSTM_HUMAN sp|Q13501|SQSTM_HUMAN tr|E7EMC7|E7EMC7_HUMAN tr|E9PFW8|E9PFW8_HUMAN	0.9917	Isoform of Q13501, Isoform 2 of Sequestosome-1 OS=Homo sapiens GN=SQSTM1;Sequestosome-1 OS=Homo sapiens GN=SQSTM1 PE=1 SV=1;Isoform of Q13501, Sequestosome-1 OS=Homo sapiens GN=SQSTM1 PE=1 SV=1;Isoform of Q13501, Sequestosome-1 (Fragment) OS=Homo sapiens GN=SQSTM1 PE=1 SV=1	15.6	2	0.02	AGEARPGPTAESASGPSEDPSVNFLK
794	sp|P46776|RL27A_HUMAN tr|E9PJD9|E9PJD9_HUMAN tr|E9PLL6|E9PLL6_HUMAN tr|E9PLX7|E9PLX7_HUMAN	0.9917	60S ribosomal protein L27a OS=Homo sapiens GN=RPL27A PE=1 SV=2;Isoform of P46776, 60S ribosomal protein L27a OS=Homo sapiens GN=RPL27A PE=1 SV=1;Isoform of P46776, 60S ribosomal protein L27a OS=Homo sapiens GN=RPL27A PE=1 SV=1;Isoform of P46776, 60S ribosomal protein L27a OS=Homo sapiens GN=RPL27A PE=1 SV=1	12.1	2	0.02	TGAAPIIDVVR
789	sp|P26599-2|PTBP1_HUMAN sp|P26599-3|PTBP1_HUMAN sp|P26599|PTBP1_HUMAN tr|A0A0U1RRM4|A0A0U1RRM4_HUMAN tr|A6NLN1|A6NLN1_HUMAN tr|K7EK45|K7EK45_HUMAN	0.9917	Isoform of P26599, Isoform 2 of Polypyrimidine tract-binding protein 1 OS=Homo sapiens GN=PTBP1;Isoform of P26599, Isoform 3 of Polypyrimidine tract-binding protein 1 OS=Homo sapiens GN=PTBP1;Polypyrimidine tract-binding protein 1 OS=Homo sapiens GN=PTBP1 PE=1 SV=1;Isoform of P26599, Polypyrimidine tract-binding protein 1 OS=Homo sapiens GN=PTBP1 PE=4 SV=1;Isoform of P26599, Polypyrimidine tract …	4.4	2	0.02	IAIPGLAGAGNSVLLVSNLNPER
786	sp|P08047-2|SP1_HUMAN sp|P08047-3|SP1_HUMAN sp|P08047|SP1_HUMAN	0.9917	Isoform of P08047, Isoform 2 of Transcription factor Sp1 OS=Homo sapiens GN=SP1;Isoform of P08047, Isoform 3 of Transcription factor Sp1 OS=Homo sapiens GN=SP1;Transcription factor Sp1 OS=Homo sapiens GN=SP1 PE=1 SV=3	3.8	2	0.02	VSGLQGSDALNIQQNQTSGGSLQAGQQK
785	sp|O95684-2|FR1OP_HUMAN sp|O95684-3|FR1OP_HUMAN sp|O95684|FR1OP_HUMAN tr|A0A087WV25|A0A087WV25_HUMAN	0.9917	Isoform of O95684, Isoform 2 of FGFR1 oncogene partner OS=Homo sapiens GN=FGFR1OP;Isoform of O95684, Isoform 3 of FGFR1 oncogene partner OS=Homo sapiens GN=FGFR1OP;FGFR1 oncogene partner OS=Homo sapiens GN=FGFR1OP PE=1 SV=1;Isoform of O95684, FGFR1 oncogene partner OS=Homo sapiens GN=FGFR1OP PE=1 SV=1	16.1	2	0.02	IGSLGLGTGEDDDYVDDFNSTSHR
783	sp|O60499-2|STX10_HUMAN sp|O60499|STX10_HUMAN tr|K7EIY4|K7EIY4_HUMAN tr|K7EJ05|K7EJ05_HUMAN tr|K7ELY2|K7ELY2_HUMAN tr|K7EPP9|K7EPP9_HUMAN tr|K7EQ84|K7EQ84_HUMAN tr|Q5U8S2|Q5U8S2_HUMAN tr|X6R2W0|X6R2W0_HUMAN	0.9917	Isoform of O60499, Isoform 2 of Syntaxin-10 OS=Homo sapiens GN=STX10;Syntaxin-10 OS=Homo sapiens GN=STX10 PE=1 SV=1;Isoform of O60499, Syntaxin-10 (Fragment) OS=Homo sapiens GN=STX10 PE=1 SV=1;Isoform of O60499, Syntaxin-10 (Fragment) OS=Homo sapiens GN=STX10 PE=1 SV=1;Isoform of O60499, Syntaxin-10 (Fragment) OS=Homo sapiens GN=STX10 PE=1 SV=1;Isoform of O60499, Syntaxin-10 (Fragment) OS=Homo sa…	27.6	2	0.02	SPSDLLDASAVSATSR
782	sp|O43504|LTOR5_HUMAN tr|A0A0C4DGV4|A0A0C4DGV4_HUMAN tr|E9PLX3|E9PLX3_HUMAN tr|R4GMU8|R4GMU8_HUMAN	0.9917	Ragulator complex protein LAMTOR5 OS=Homo sapiens GN=LAMTOR5 PE=1 SV=1;Isoform of O43504, Hepatitis B virus x interacting protein OS=Homo sapiens GN=LAMTOR5 PE=1 SV=1;Isoform of O43504, Ragulator complex protein LAMTOR5 OS=Homo sapiens GN=LAMTOR5 PE=1 SV=1;Isoform of O43504, Ragulator complex protein LAMTOR5 OS=Homo sapiens GN=LAMTOR5 PE=1 SV=1	25.3	2	0.02	GTLSDEHAGVISVLAQQAAK
830	sp|O75152|ZC11A_HUMAN	0.9916	Zinc finger CCCH domain-containing protein 11A OS=Homo sapiens GN=ZC3H11A PE=1 SV=3	2.3	2	0.02	AKPKVNVKPSVVKVVSSPK
831	sp|O15258|RER1_HUMAN tr|A0A0A0MR06|A0A0A0MR06_HUMAN tr|Q5T091|Q5T091_HUMAN tr|Q5T092|Q5T092_HUMAN tr|Q9P0H9|Q9P0H9_HUMAN	0.9912	Protein RER1 OS=Homo sapiens GN=RER1 PE=1 SV=1;Isoform of O15258, Protein RER1 (Fragment) OS=Homo sapiens GN=RER1 PE=1 SV=1;Isoform of O15258, Protein RER1 OS=Homo sapiens GN=RER1 PE=1 SV=1;Isoform of O15258, Protein RER1 (Fragment) OS=Homo sapiens GN=RER1 PE=1 SV=1;Isoform of O15258, Protein RER1 OS=Homo sapiens GN=RER1 PE=1 SV=1	11.4	2	0.02	VDPSLMEDSDDGPSLPTK
848	sp|Q8N2A8|PLD6_HUMAN	0.9908	Mitochondrial cardiolipin hydrolase OS=Homo sapiens GN=PLD6 PE=1 SV=1	5.2	2	0.02	ENVLITEDDEYVR
844	sp|Q14165|MLEC_HUMAN tr|F5GX14|F5GX14_HUMAN tr|F5H1S8|F5H1S8_HUMAN	0.9908	Malectin OS=Homo sapiens GN=MLEC PE=1 SV=1;Isoform of Q14165, Malectin OS=Homo sapiens GN=MLEC PE=1 SV=1;Isoform of Q14165, Malectin (Fragment) OS=Homo sapiens GN=MLEC PE=1 SV=1	8.9	2	0.02	SNPEDQILYQTER
840	sp|P25054-2|APC_HUMAN sp|P25054|APC_HUMAN tr|B7Z2B6|B7Z2B6_HUMAN tr|E9PFT7|E9PFT7_HUMAN tr|R4GMU6|R4GMU6_HUMAN	0.9908	Isoform of P25054, Isoform Short of Adenomatous polyposis coli protein OS=Homo sapiens GN=APC;Adenomatous polyposis coli protein OS=Homo sapiens GN=APC PE=1 SV=2;Isoform of P25054, Adenomatous polyposis coli protein (Fragment) OS=Homo sapiens GN=APC PE=1 SV=1;Isoform of P25054, Adenomatous polyposis coli protein (Fragment) OS=Homo sapiens GN=APC PE=1 SV=7;Isoform of P25054, Adenomatous polyposis …	6.2	2	0.02	SQTNTLAIIESGGGILR
869	sp|Q96CU9-2|FXRD1_HUMAN sp|Q96CU9-3|FXRD1_HUMAN sp|Q96CU9|FXRD1_HUMAN	0.9900	Isoform of Q96CU9, Isoform 2 of FAD-dependent oxidoreductase domain-containing protein 1 OS=Homo sapiens GN=FOXRED1;Isoform of Q96CU9, Isoform 3 of FAD-dependent oxidoreductase domain-containing protein 1 OS=Homo sapiens GN=FOXRED1;FAD-dependent oxidoreductase domain-containing protein 1 OS=Homo sapiens GN=FOXRED1 PE=1 SV=2	4.7	2	0.02	FQTIDLSPFLFTR
857	sp|A2RUB1-1|MEIOC_HUMAN sp|A2RUB1-2|MEIOC_HUMAN sp|A2RUB1-5|MEIOC_HUMAN sp|A2RUB1|MEIOC_HUMAN	0.9900	Isoform of A2RUB1, Isoform 3 of Meiosis-specific coiled-coil domain-containing protein MEIOC OS=Homo sapiens GN=MEIOC;Isoform of A2RUB1, Isoform 2 of Meiosis-specific coiled-coil domain-containing protein MEIOC OS=Homo sapiens GN=MEIOC;Isoform of A2RUB1, Isoform 4 of Meiosis-specific coiled-coil domain-containing protein MEIOC OS=Homo sapiens GN=MEIOC;Meiosis-specific coiled-coil domain-containin…	2.9	2	0.02	KLANGTPETPTVEADTYTK
883	sp|Q9Y6K0|CEPT1_HUMAN tr|A0A0C4DGS9|A0A0C4DGS9_HUMAN	0.9892	Choline/ethanolaminephosphotransferase 1 OS=Homo sapiens GN=CEPT1 PE=1 SV=1;Isoform of Q9Y6K0, Choline/ethanolaminephosphotransferase 1 OS=Homo sapiens GN=CEPT1 PE=1 SV=1	3.9	2	0.02	LFQLPTPPLSR
879	sp|Q8NG27-3|PJA1_HUMAN sp|Q8NG27|PJA1_HUMAN tr|K7EPW5|K7EPW5_HUMAN	0.9892	Isoform of Q8NG27, Isoform 3 of E3 ubiquitin-protein ligase Praja-1 OS=Homo sapiens GN=PJA1;E3 ubiquitin-protein ligase Praja-1 OS=Homo sapiens GN=PJA1 PE=1 SV=2;Isoform of Q8NG27, E3 ubiquitin-protein ligase Praja-1 (Fragment) OS=Homo sapiens GN=PJA1 PE=1 SV=1	26.9	2	0.02	ADFLPQSSVASQSSSEGK
876	sp|Q3KQU3-2|MA7D1_HUMAN sp|Q3KQU3-4|MA7D1_HUMAN sp|Q3KQU3|MA7D1_HUMAN	0.9892	Isoform of Q3KQU3, Isoform 2 of MAP7 domain-containing protein 1 OS=Homo sapiens GN=MAP7D1;Isoform of Q3KQU3, Isoform 4 of MAP7 domain-containing protein 1 OS=Homo sapiens GN=MAP7D1;MAP7 domain-containing protein 1 OS=Homo sapiens GN=MAP7D1 PE=1 SV=1	1.7	2	0.02	AELGAGAPPAVVAR
874	sp|P43490|NAMPT_HUMAN tr|A0A0C4DFS8|A0A0C4DFS8_HUMAN	0.9892	Nicotinamide phosphoribosyltransferase OS=Homo sapiens GN=NAMPT PE=1 SV=1;Isoform of P43490, Nicotinamide phosphoribosyltransferase OS=Homo sapiens GN=NAMPT PE=1 SV=1	4.1	2	0.02	YLLETSGNLDGLEYK
871a	sp|Q86X55-1|CARM1_HUMAN sp|Q86X55|CARM1_HUMAN	0.9885	Isoform of Q86X55, Isoform 1 of Histone-arginine methyltransferase CARM1 OS=Homo sapiens GN=CARM1;Histone-arginine methyltransferase CARM1 OS=Homo sapiens GN=CARM1 PE=1 SV=3	4.8	2	0.02	AGDTLSGTCLLIANK+LLTIGDANGEIQR
885	sp|O75351|VPS4B_HUMAN sp|Q6PIW4-2|FIGL1_HUMAN sp|Q6PIW4|FIGL1_HUMAN sp|Q9UN37|VPS4A_HUMAN tr|I3L4J1|I3L4J1_HUMAN	0.9884	Vacuolar protein sorting-associated protein 4B OS=Homo sapiens GN=VPS4B PE=1 SV=2;Isoform of Q6PIW4, Isoform 2 of Fidgetin-like protein 1 OS=Homo sapiens GN=FIGNL1;Fidgetin-like protein 1 OS=Homo sapiens GN=FIGNL1 PE=1 SV=2;Vacuolar protein sorting-associated protein 4A OS=Homo sapiens GN=VPS4A PE=1 SV=1;Uncharacterized protein (Fragment) OS=Homo sapiens PE=1 SV=3	2.8	2	0.02	GILLFGPPGTGK
894	sp|E9PAV3|NACAM_HUMAN	0.9882	Nascent polypeptide-associated complex subunit alpha, muscle-specific form OS=Homo sapiens GN=NACA PE=1 SV=1	1.7	2	0.02	APATPAPMGAPTLPAVIPSSPK+EALIPPAMTVPSPK
893	sp|A6ZKI3|F127A_HUMAN sp|Q17RB0|F127C_HUMAN sp|Q9BWD3|F127B_HUMAN	0.9882	Isoform of O15255, Protein FAM127A OS=Homo sapiens GN=FAM127A PE=1 SV=1;Protein FAM127C OS=Homo sapiens GN=FAM127C PE=1 SV=1;Protein FAM127B OS=Homo sapiens GN=FAM127B PE=1 SV=3	12.4	2	0.02	GFLAEMK+VTFLITR
898	sp|P41208|CETN2_HUMAN	0.9875	Centrin-2 OS=Homo sapiens GN=CETN2 PE=1 SV=1	9.9	2	0.02	EAFDLFDADGTGTIDVK
910	sp|Q9Y2F5|ICE1_HUMAN	0.9868	Little elongation complex subunit 1 OS=Homo sapiens GN=ICE1 PE=1 SV=5	1.0	2	0.02	ITVSGHFHR+TGSSSGGDCNQDK
575a	sp|Q99856|ARI3A_HUMAN tr|K7EJ04|K7EJ04_HUMAN	0.9864	AT-rich interactive domain-containing protein 3A OS=Homo sapiens GN=ARID3A PE=1 SV=2;Isoform of Q99856, AT-rich interactive domain-containing protein 3A (Fragment) OS=Homo sapiens GN=ARID3A PE=1 SV=7	9.7	2	0.02	GLNLPTSITSAAFTLR+GLSNPNELQAAIDSNRR
921	sp|Q9UPT5-1|EXOC7_HUMAN sp|Q9UPT5-2|EXOC7_HUMAN sp|Q9UPT5-4|EXOC7_HUMAN sp|Q9UPT5-5|EXOC7_HUMAN sp|Q9UPT5-6|EXOC7_HUMAN sp|Q9UPT5|EXOC7_HUMAN tr|A0A0A0MRE1|A0A0A0MRE1_HUMAN tr|A0A0A0MSB8|A0A0A0MSB8_HUMAN tr|B4DJ07|B4DJ07_HUMAN tr|B5MCY9|B5MCY9_HUMAN tr|C9JKC2|C9JKC2_HUMAN tr|C9JME6|C9JME6_HUMAN tr|K7ERQ5|K7ERQ5_HUMAN	0.9859	Isoform of Q9UPT5, Isoform 1 of Exocyst complex component 7 OS=Homo sapiens GN=EXOC7;Isoform of Q9UPT5, Isoform 2 of Exocyst complex component 7 OS=Homo sapiens GN=EXOC7;Isoform of Q9UPT5, Isoform 4 of Exocyst complex component 7 OS=Homo sapiens GN=EXOC7;Isoform of Q9UPT5, Isoform 5 of Exocyst complex component 7 OS=Homo sapiens GN=EXOC7;Isoform of Q9UPT5, Isoform 6 of Exocyst complex component 7…	6.0	2	0.02	AVEYFQDNSPDSPELNK
922a	sp|Q96A65|EXOC4_HUMAN	0.9855	Exocyst complex component 4 OS=Homo sapiens GN=EXOC4 PE=1 SV=1	3.6	2	0.02	IQDVLQMLLTEYLDMK+SGELQGGPDDNLIEGGGTK
926	sp|Q13232|NDK3_HUMAN tr|H3BPR2|H3BPR2_HUMAN	0.9851	Nucleoside diphosphate kinase 3 OS=Homo sapiens GN=NME3 PE=1 SV=2;Isoform of Q13232, Nucleoside diphosphate kinase OS=Homo sapiens GN=NME3 PE=1 SV=1	20.0	2	0.01	ALIGATNPADAPPGTIR
933	sp|Q6P474|PDXD2_HUMAN sp|Q6P996-2|PDXD1_HUMAN sp|Q6P996-3|PDXD1_HUMAN sp|Q6P996-4|PDXD1_HUMAN sp|Q6P996-5|PDXD1_HUMAN sp|Q6P996|PDXD1_HUMAN tr|H3BND4|H3BND4_HUMAN tr|Q6XYB5|Q6XYB5_HUMAN tr|Q86XE2|Q86XE2_HUMAN	0.9843	Putative pyridoxal-dependent decarboxylase domain-containing protein 2 OS=Homo sapiens GN=PDXDC2P PE=5 SV=3;Isoform of Q6P996, Isoform 2 of Pyridoxal-dependent decarboxylase domain-containing protein 1 OS=Homo sapiens GN=PDXDC1;Isoform of Q6P996, Isoform 3 of Pyridoxal-dependent decarboxylase domain-containing protein 1 OS=Homo sapiens GN=PDXDC1;Isoform of Q6P996, Isoform 4 of Pyridoxal-dependent…	3.0	2	0.02	FFQELPGSDPVFK
935	sp|Q8IXM3|RM41_HUMAN	0.9837	39S ribosomal protein L41, mitochondrial OS=Homo sapiens GN=MRPL41 PE=1 SV=1	12.4	2	0.02	GIGFLTSGWR+LFQLYPR
936	sp|P62280|RS11_HUMAN tr|M0QZC5|M0QZC5_HUMAN	0.9835	40S ribosomal protein S11 OS=Homo sapiens GN=RPS11 PE=1 SV=3;Isoform of P62280, 40S ribosomal protein S11 OS=Homo sapiens GN=RPS11 PE=1 SV=1	16.1	2	0.02	EAIEGTYIDKK+ILSGVVTK
940a	sp|Q9BTY7|HGH1_HUMAN	0.9821	Protein HGH1 homolog OS=Homo sapiens GN=HGH1 PE=1 SV=1	5.1	2	0.02	ELAPEPWVER+LLPFLAPGAR
945	sp|O14735-3|CDIPT_HUMAN sp|O14735|CDIPT_HUMAN tr|B3KY94|B3KY94_HUMAN tr|H3BUR9|H3BUR9_HUMAN	0.9818	Isoform of O14735, Isoform 3 of CDP-diacylglycerol--inositol 3-phosphatidyltransferase OS=Homo sapiens GN=CDIPT;CDP-diacylglycerol--inositol 3-phosphatidyltransferase OS=Homo sapiens GN=CDIPT PE=1 SV=1;Isoform of O14735, CDP-diacylglycerol--inositol 3-phosphatidyltransferase OS=Homo sapiens GN=CDIPT PE=1 SV=1;Isoform of O14735, CDP-diacylglycerol--inositol 3-phosphatidyltransferase OS=Homo sapien…	7.0	2	0.02	MIDLSGNPVLR
961	sp|Q02413|DSG1_HUMAN	0.9778	Desmoglein-1 OS=Homo sapiens GN=DSG1 PE=1 SV=2	1.5	2	0.02	YVMGNNPADLLAVDSR
959	sp|O75175-2|CNOT3_HUMAN sp|O75175-3|CNOT3_HUMAN sp|O75175|CNOT3_HUMAN tr|H0Y5X7|H0Y5X7_HUMAN tr|H7C3F5|H7C3F5_HUMAN	0.9778	Isoform of O75175, Isoform 2 of CCR4-NOT transcription complex subunit 3 OS=Homo sapiens GN=CNOT3;Isoform of O75175, Isoform 3 of CCR4-NOT transcription complex subunit 3 OS=Homo sapiens GN=CNOT3;CCR4-NOT transcription complex subunit 3 OS=Homo sapiens GN=CNOT3 PE=1 SV=1;Isoform of O75175, CCR4-NOT transcription complex subunit 3 (Fragment) OS=Homo sapiens GN=CNOT3 PE=1 SV=1;Isoform of O75175, CC…	6.6	2	0.02	AAGALLNGPPQFSTAPEIK
966a	sp|O94808|GFPT2_HUMAN	0.9770	Glutamine--fructose-6-phosphate aminotransferase [isomerizing] 2 OS=Homo sapiens GN=GFPT2 PE=1 SV=3	3.7	2	0.02	KEIFETLIK+VIFLEDDDIAAVADGK
969	sp|Q96EP5-2|DAZP1_HUMAN sp|Q96EP5|DAZP1_HUMAN tr|K7EK33|K7EK33_HUMAN tr|K7EQ02|K7EQ02_HUMAN tr|K7EQ55|K7EQ55_HUMAN	0.9769	Isoform of Q96EP5, Isoform 2 of DAZ-associated protein 1 OS=Homo sapiens GN=DAZAP1;DAZ-associated protein 1 OS=Homo sapiens GN=DAZAP1 PE=1 SV=1;Isoform of Q96EP5, DAZ-associated protein 1 OS=Homo sapiens GN=DAZAP1 PE=1 SV=2;Isoform of Q96EP5, DAZ-associated protein 1 (Fragment) OS=Homo sapiens GN=DAZAP1 PE=1 SV=2;Isoform of Q96EP5, DAZ-associated protein 1 OS=Homo sapiens GN=DAZAP1 PE=1 SV=2	4.9	2	0.02	LFVGGLDWSTTQETLR
972	tr|J3KRZ3|J3KRZ3_HUMAN	0.9761	Isoform of Q96FL8, Multidrug and toxin extrusion protein 1 (Fragment) OS=Homo sapiens GN=SLC47A1 PE=1 SV=1	21.2	2	0.02	QLVLRRGLLLLGVFLILLLVK
981	sp|ALDOA_RABIT| sp|P04075-2|ALDOA_HUMAN sp|P04075|ALDOA_HUMAN tr|H3BPS8|H3BPS8_HUMAN tr|H3BQN4|H3BQN4_HUMAN tr|H3BUH7|H3BUH7_HUMAN tr|J3KPS3|J3KPS3_HUMAN	0.9729	sp ALDOA_RABIT ;Isoform of P04075, Isoform 2 of Fructose-bisphosphate aldolase A OS=Homo sapiens GN=ALDOA;Fructose-bisphosphate aldolase A OS=Homo sapiens GN=ALDOA PE=1 SV=2;Isoform of P04075, Fructose-bisphosphate aldolase A (Fragment) OS=Homo sapiens GN=ALDOA PE=1 SV=1;Isoform of P04075, Fructose-bisphosphate aldolase OS=Homo sapiens GN=ALDOA PE=1 SV=1;Isoform of P04075, Fructose-bisphosphate a…	5.0	2	0.01	GILAADESTGSIAK
980a	sp|O75110|ATP9A_HUMAN	0.9725	Probable phospholipid-transporting ATPase IIA OS=Homo sapiens GN=ATP9A PE=1 SV=3	2.3	2	0.02	LPTAADLLQIR+SLAEEQYQDFEAR
985	sp|Q9H300-2|PARL_HUMAN sp|Q9H300|PARL_HUMAN tr|C9JNP8|C9JNP8_HUMAN tr|F8WCQ4|F8WCQ4_HUMAN tr|H7C0U0|H7C0U0_HUMAN	0.9721	Isoform of Q9H300, Isoform 2 of Presenilins-associated rhomboid-like protein, mitochondrial OS=Homo sapiens GN=PARL;Presenilins-associated rhomboid-like protein, mitochondrial OS=Homo sapiens GN=PARL PE=1 SV=2;Isoform of Q9H300, Rhomboid-like protein OS=Homo sapiens GN=PARL PE=1 SV=1;Isoform of Q9H300, Rhomboid-like protein OS=Homo sapiens GN=PARL PE=1 SV=1;Isoform of Q9H300, Rhomboid-like protei…	12.6	2	0.02	SALIPPVEETVFYPSPYPIR
989	sp|Q9H334-2|FOXP1_HUMAN sp|Q9H334-3|FOXP1_HUMAN sp|Q9H334-4|FOXP1_HUMAN sp|Q9H334-6|FOXP1_HUMAN sp|Q9H334-7|FOXP1_HUMAN sp|Q9H334-8|FOXP1_HUMAN sp|Q9H334|FOXP1_HUMAN tr|A0A087X299|A0A087X299_HUMAN tr|A0A0B4J2F3|A0A0B4J2F3_HUMAN tr|C9J0F0|C9J0F0_HUMAN tr|E9PFD3|E9PFD3_HUMAN tr|G5E965|G5E965_HUMAN tr|H0Y882|H0Y882_HUMAN	0.9713	Isoform of Q9H334, Isoform 2 of Forkhead box protein P1 OS=Homo sapiens GN=FOXP1;Isoform of Q9H334, Isoform 3 of Forkhead box protein P1 OS=Homo sapiens GN=FOXP1;Isoform of Q9H334, Isoform 4 of Forkhead box protein P1 OS=Homo sapiens GN=FOXP1;Isoform of Q9H334, Isoform 6 of Forkhead box protein P1 OS=Homo sapiens GN=FOXP1;Isoform of Q9H334, Isoform 7 of Forkhead box protein P1 OS=Homo sapiens GN=…	3.3	2	0.02	AAPQPLNLVSSVTLSK
994a	sp|A6NE01|F186A_HUMAN tr|F5GYN0|F5GYN0_HUMAN	0.9691	Protein FAM186A OS=Homo sapiens GN=FAM186A PE=2 SV=3;Isoform of A6NE01, Protein FAM186A OS=Homo sapiens GN=FAM186A PE=4 SV=1	2.0	2	0.02	ALLTLMKPTTSPSSLTTLLR+VSEIQGMLQELIGTTMFSTLENNAIK
996	sp|P28290-2|SSFA2_HUMAN sp|P28290-3|SSFA2_HUMAN sp|P28290|SSFA2_HUMAN tr|E7EUL7|E7EUL7_HUMAN tr|E9PHV5|E9PHV5_HUMAN	0.9688	Isoform of P28290, Isoform 2 of Sperm-specific antigen 2 OS=Homo sapiens GN=SSFA2;Isoform of P28290, Isoform 3 of Sperm-specific antigen 2 OS=Homo sapiens GN=SSFA2;Sperm-specific antigen 2 OS=Homo sapiens GN=SSFA2 PE=1 SV=3;Isoform of P28290, Sperm-specific antigen 2 OS=Homo sapiens GN=SSFA2 PE=1 SV=1;Isoform of P28290, Sperm-specific antigen 2 OS=Homo sapiens GN=SSFA2 PE=1 SV=1	2.6	2	0.02	LLGLEEQLR+STIFISPSSVK
1007	sp|Q53R41-2|FAKD1_HUMAN sp|Q53R41|FAKD1_HUMAN	0.9650	Isoform of Q53R41, Isoform 2 of FAST kinase domain-containing protein 1 OS=Homo sapiens GN=FASTKD1;FAST kinase domain-containing protein 1 OS=Homo sapiens GN=FASTKD1 PE=1 SV=1	1.4	2	0.02	IASVAVQQIEK
590b	sp|Q9BQ04|RBM4B_HUMAN	0.9606	RNA-binding protein 4B OS=Homo sapiens GN=RBM4B PE=1 SV=1	6.7	2	0.01	LFIGNLPR+VADFTEQYNEQYGAVR
1019	sp|Q9Y605|MOFA1_HUMAN tr|A0A087WTY9|A0A087WTY9_HUMAN	0.9603	MORF4 family-associated protein 1 OS=Homo sapiens GN=MRFAP1 PE=1 SV=1;Isoform of Q9Y605, MORF4 family-associated protein 1 OS=Homo sapiens GN=MRFAP1 PE=1 SV=1	23.3	2	0.02	TQVEASEESALNHLQNPGDAAEGR
1020	sp|Q5CZC0-2|FSIP2_HUMAN sp|Q5CZC0|FSIP2_HUMAN tr|J3QTJ6|J3QTJ6_HUMAN	0.9602	Isoform of Q5CZC0, Isoform 2 of Fibrous sheath-interacting protein 2 OS=Homo sapiens GN=FSIP2;Fibrous sheath-interacting protein 2 OS=Homo sapiens GN=FSIP2 PE=2 SV=4;Isoform of Q5CZC0, Fibrous sheath-interacting protein 2 OS=Homo sapiens GN=FSIP2 PE=1 SV=1	0.6	2	0.02	EAPNKYPLK+QIIVLEEIFMR
1024	sp|Q99714-2|HCD2_HUMAN sp|Q99714|HCD2_HUMAN tr|Q5H928|Q5H928_HUMAN	0.9579	Isoform of Q99714, Isoform 2 of 3-hydroxyacyl-CoA dehydrogenase type-2 OS=Homo sapiens GN=HSD17B10;3-hydroxyacyl-CoA dehydrogenase type-2 OS=Homo sapiens GN=HSD17B10 PE=1 SV=3;Isoform of Q99714, 3-hydroxyacyl-CoA dehydrogenase type-2 OS=Homo sapiens GN=HSD17B10 PE=1 SV=1	13.6	2	0.01	LVGQGASAVLLDLPNSGGEAQAK
1028	sp|Q9ULW3|ABT1_HUMAN	0.9567	Activator of basal transcription 1 OS=Homo sapiens GN=ABT1 PE=1 SV=1	12.1	2	0.02	NLLSAYGEVGR+RVAASLHNTPMGARR+YDLWNLK
1038	sp|O75592-2|MYCB2_HUMAN sp|O75592|MYCB2_HUMAN tr|H7C3U4|H7C3U4_HUMAN	0.9520	Isoform of O75592, Isoform 2 of E3 ubiquitin-protein ligase MYCBP2 OS=Homo sapiens GN=MYCBP2;E3 ubiquitin-protein ligase MYCBP2 OS=Homo sapiens GN=MYCBP2 PE=1 SV=3;Isoform of O75592, E3 ubiquitin-protein ligase MYCBP2 (Fragment) OS=Homo sapiens GN=MYCBP2 PE=1 SV=1	2.4	2	0.02	IAGQISASVAQQR+NAIAETIIALTK
1046	sp|Q9NYB0|TE2IP_HUMAN	0.9494	Telomeric repeat-binding factor 2-interacting protein 1 OS=Homo sapiens GN=TERF2IP PE=1 SV=1	7.3	2	0.02	LGPASAADTGSEAKPGALAEGAAEPEPQR
254c	sp|Q00535-2|CDK5_HUMAN sp|Q00535|CDK5_HUMAN	0.9466	Isoform of Q00535, Isoform 2 of Cyclin-dependent-like kinase 5 OS=Homo sapiens GN=CDK5;Cyclin-dependent-like kinase 5 OS=Homo sapiens GN=CDK5 PE=1 SV=3	4.2	2	0.01	IADFGLAR+IGEGTYGTVFK
1065	sp|P98172|EFNB1_HUMAN	0.9404	Ephrin-B1 OS=Homo sapiens GN=EFNB1 PE=1 SV=1	8.7	2	0.01	GGSGTAGTEPSDIIIPLR+WLVAMVVWALCR
575b	sp|Q8IVW6-3|ARI3B_HUMAN sp|Q8IVW6-4|ARI3B_HUMAN sp|Q8IVW6|ARI3B_HUMAN	0.9397	Isoform of Q8IVW6, Isoform 3 of AT-rich interactive domain-containing protein 3B OS=Homo sapiens GN=ARID3B;Isoform of Q8IVW6, Isoform 4 of AT-rich interactive domain-containing protein 3B OS=Homo sapiens GN=ARID3B;AT-rich interactive domain-containing protein 3B OS=Homo sapiens GN=ARID3B PE=1 SV=2	6.7	2	0.01	GLNLPTSITSAAFTLR+VPPTAAVAQVFER
1066	sp|Q86X52|CHSS1_HUMAN	0.9370	Chondroitin sulfate synthase 1 OS=Homo sapiens GN=CHSY1 PE=1 SV=3	2.5	2	0.01	INILIPLSGR+LVPFQLPGSK
1069	sp|O14763-2|TR10B_HUMAN sp|O14763|TR10B_HUMAN	0.9350	Isoform of O14763, Isoform Short of Tumor necrosis factor receptor superfamily member 10B OS=Homo sapiens GN=TNFRSF10B;Tumor necrosis factor receptor superfamily member 10B OS=Homo sapiens GN=TNFRSF10B PE=1 SV=2	3.6	2	0.02	LLVPANEGDPTETLR
620b	sp|Q13315|ATM_HUMAN	0.9291	Serine-protein kinase ATM OS=Homo sapiens GN=ATM PE=1 SV=4	0.3	2	0.01	LVVNLLQLSK+QVLDLIK
1083	sp|O60313-2|OPA1_HUMAN sp|O60313|OPA1_HUMAN tr|E5KLJ5|E5KLJ5_HUMAN tr|E5KLJ6|E5KLJ6_HUMAN tr|E5KLJ9|E5KLJ9_HUMAN tr|E5KLK1|E5KLK1_HUMAN	0.9232	Isoform of O60313, Isoform 2 of Dynamin-like 120 kDa protein, mitochondrial OS=Homo sapiens GN=OPA1;Dynamin-like 120 kDa protein, mitochondrial OS=Homo sapiens GN=OPA1 PE=1 SV=3;Isoform of O60313, Dynamin-like 120 kDa protein, mitochondrial OS=Homo sapiens GN=OPA1 PE=1 SV=1;Isoform of O60313, Dynamin-like 120 kDa protein, mitochondrial OS=Homo sapiens GN=OPA1 PE=1 SV=1;Isoform of O60313, Dynamin-…	1.1	2	0.02	ALGYFAVVTGK
1090	sp|P08574|CY1_HUMAN	0.9153	Cytochrome c1, heme protein, mitochondrial OS=Homo sapiens GN=CYC1 PE=1 SV=3	4.9	2	0.01	AANNGALPPDLSYIVR
254d	sp|P21802-17|FGFR2_HUMAN sp|P21802-22|FGFR2_HUMAN sp|P21802-2|FGFR2_HUMAN sp|P21802-8|FGFR2_HUMAN	0.9080	Isoform of P21802, Isoform 17 of Fibroblast growth factor receptor 2 OS=Homo sapiens GN=FGFR2;Isoform of P21802, Isoform 22 of Fibroblast growth factor receptor 2 OS=Homo sapiens GN=FGFR2;Isoform of P21802, Isoform 2 of Fibroblast growth factor receptor 2 OS=Homo sapiens GN=FGFR2;Isoform of P21802, Isoform 8 of Fibroblast growth factor receptor 2 OS=Homo sapiens GN=FGFR2	2.5	2	0.01	IADFGLAR+ILTLTTNEI
1100	sp|Q7Z4G4-2|TRM11_HUMAN sp|Q7Z4G4-3|TRM11_HUMAN sp|Q7Z4G4|TRM11_HUMAN tr|K7ENP1|K7ENP1_HUMAN tr|Q5JY01|Q5JY01_HUMAN tr|Q5JY02|Q5JY02_HUMAN	0.9039	Isoform of Q7Z4G4, Isoform 2 of tRNA (guanine(10)-N2)-methyltransferase homolog OS=Homo sapiens GN=TRMT11;Isoform of Q7Z4G4, Isoform 3 of tRNA (guanine(10)-N2)-methyltransferase homolog OS=Homo sapiens GN=TRMT11;tRNA (guanine(10)-N2)-methyltransferase homolog OS=Homo sapiens GN=TRMT11 PE=1 SV=1;Isoform of Q7Z4G4, tRNA (guanine(10)-N2)-methyltransferase homolog OS=Homo sapiens GN=TRMT11 PE=1 SV=1;…	12.9	2	0.02	IDALEFLPFEGK
1104	sp|Q5JV73|FRPD3_HUMAN tr|A0A0A0MSP7|A0A0A0MSP7_HUMAN	0.9010	FERM and PDZ domain-containing protein 3 OS=Homo sapiens GN=FRMPD3 PE=2 SV=2;Isoform of Q5JV73, FERM and PDZ domain-containing protein 3 (Fragment) OS=Homo sapiens GN=FRMPD3 PE=4 SV=1	2.7	2	0.01	EVEASLPIALGPK+GGRPQATQTPVPSLRGRER+KESSYVGSVGTSPRK
737	sp|O75746-2|CMC1_HUMAN sp|O75746|CMC1_HUMAN	0.9994	Isoform of O75746, Isoform 2 of Calcium-binding mitochondrial carrier protein Aralar1 OS=Homo sapiens GN=SLC25A12;Calcium-binding mitochondrial carrier protein Aralar1 OS=Homo sapiens GN=SLC25A12 PE=1 SV=2	9.1	1	0.03	KIYSTLAGTRK+LATATFAGIENK+LQVAGEITTGPR+LTVNDFVR+YEGFFGLYR
748	sp|Q9Y277-2|VDAC3_HUMAN sp|Q9Y277|VDAC3_HUMAN	0.9990	Isoform of Q9Y277, Isoform 2 of Voltage-dependent anion-selective channel protein 3 OS=Homo sapiens GN=VDAC3;Voltage-dependent anion-selective channel protein 3 OS=Homo sapiens GN=VDAC3 PE=1 SV=1	7.4	1	0.02	LSQNNFALGYK+LTLSALIDGK
757	sp|Q13145|BAMBI_HUMAN	0.9985	BMP and activin membrane-bound inhibitor homolog OS=Homo sapiens GN=BAMBI PE=1 SV=1	8.8	1	0.01	AAVIAVPIAGGLILVLLIMLALR
758	sp|P04049-2|RAF1_HUMAN sp|P04049|RAF1_HUMAN tr|H7C155|H7C155_HUMAN	0.9984	Isoform of P04049, Isoform 2 of RAF proto-oncogene serine/threonine-protein kinase OS=Homo sapiens GN=RAF1;RAF proto-oncogene serine/threonine-protein kinase OS=Homo sapiens GN=RAF1 PE=1 SV=1;Isoform of P04049, RAF proto-oncogene serine/threonine-protein kinase (Fragment) OS=Homo sapiens GN=RAF1 PE=1 SV=1	4.6	1	0.01	FQMFQLIDIAR+VVDPTPEQFQAFR
436b	sp|Q13162|PRDX4_HUMAN tr|H7C3T4|H7C3T4_HUMAN	0.9984	Peroxiredoxin-4 OS=Homo sapiens GN=PRDX4 PE=1 SV=1;Isoform of Q13162, Peroxiredoxin-4 (Fragment) OS=Homo sapiens GN=PRDX4 PE=1 SV=1	14.3	1	0.01	GLFIIDDKGILR+QITLNDLPVGR
769	sp|Q9BZM4|N2DL3_HUMAN	0.9977	NKG2D ligand 3 OS=Homo sapiens GN=ULBP3 PE=1 SV=1	11.1	1	0.01	DSGLTTFFK+RLEPTAPPTMAPGLAQPK
771a	sp|Q12923-3|PTN13_HUMAN sp|Q12923-4|PTN13_HUMAN sp|Q12923|PTN13_HUMAN	0.9975	Isoform of Q12923, Isoform 3 of Tyrosine-protein phosphatase non-receptor type 13 OS=Homo sapiens GN=PTPN13;Isoform of Q12923, Isoform 4 of Tyrosine-protein phosphatase non-receptor type 13 OS=Homo sapiens GN=PTPN13;Tyrosine-protein phosphatase non-receptor type 13 OS=Homo sapiens GN=PTPN13 PE=1 SV=2	1.0	1	0.01	AISTGSLASSTLNK+NSSGLGFSFSR
828	sp|Q9NRX5|SERC1_HUMAN	0.9917	Serine incorporator 1 OS=Homo sapiens GN=SERINC1 PE=1 SV=1	3.8	1	0.01	LTLTSDESTLIEDGGAR
826	sp|Q9HCM2|PLXA4_HUMAN	0.9917	Plexin-A4 OS=Homo sapiens GN=PLXNA4 PE=1 SV=4	1.0	1	0.01	VDKILVPVEVIKPITLKAK
825	sp|Q9H4I3|TRABD_HUMAN tr|J3KPT4|J3KPT4_HUMAN	0.9917	TraB domain-containing protein OS=Homo sapiens GN=TRABD PE=1 SV=1;Isoform of Q9H4I3, TraB domain-containing protein OS=Homo sapiens GN=TRABD PE=1 SV=1	3.2	1	0.01	TVTQLVAEDGSR
824	sp|Q9H4B8|DPEP3_HUMAN	0.9917	Dipeptidase 3 OS=Homo sapiens GN=DPEP3 PE=2 SV=2	3.3	1	0.01	LLLLLLLLLLRQPVTR
823	sp|Q9BVV7|TIM21_HUMAN tr|J3QRI1|J3QRI1_HUMAN	0.9917	Mitochondrial import inner membrane translocase subunit Tim21 OS=Homo sapiens GN=TIMM21 PE=1 SV=1;Isoform of Q9BVV7, Mitochondrial import inner membrane translocase subunit Tim21 (Fragment) OS=Homo sapiens GN=TIMM21 PE=1 SV=1	11.0	1	0.01	SHPEVIGVFGESVK
822	sp|Q9BTU6|P4K2A_HUMAN tr|E9PAM4|E9PAM4_HUMAN	0.9917	Phosphatidylinositol 4-kinase type 2-alpha OS=Homo sapiens GN=PI4K2A PE=1 SV=1;Uncharacterized protein OS=Homo sapiens PE=4 SV=1	2.0	1	0.01	LVVLDYIIR
820	sp|Q96HC4-4|PDLI5_HUMAN sp|Q96HC4-7|PDLI5_HUMAN sp|Q96HC4|PDLI5_HUMAN tr|H0Y8Y3|H0Y8Y3_HUMAN	0.9917	Isoform of Q96HC4, Isoform 4 of PDZ and LIM domain protein 5 OS=Homo sapiens GN=PDLIM5;Isoform of Q96HC4, Isoform 7 of PDZ and LIM domain protein 5 OS=Homo sapiens GN=PDLIM5;PDZ and LIM domain protein 5 OS=Homo sapiens GN=PDLIM5 PE=1 SV=5;Isoform of Q96HC4, PDZ and LIM domain protein 5 (Fragment) OS=Homo sapiens GN=PDLIM5 PE=1 SV=1	8.7	1	0.01	KANNSQEPSPQLASSVASTR
819	sp|Q96H20-2|SNF8_HUMAN sp|Q96H20|SNF8_HUMAN tr|D6RBI1|D6RBI1_HUMAN tr|D6RFY6|D6RFY6_HUMAN tr|D6RJ86|D6RJ86_HUMAN tr|H0Y8S5|H0Y8S5_HUMAN	0.9917	Isoform of Q96H20, Isoform 2 of Vacuolar-sorting protein SNF8 OS=Homo sapiens GN=SNF8;Vacuolar-sorting protein SNF8 OS=Homo sapiens GN=SNF8 PE=1 SV=1;Isoform of Q96H20, Vacuolar-sorting protein SNF8 OS=Homo sapiens GN=SNF8 PE=1 SV=1;Isoform of Q96H20, Vacuolar-sorting protein SNF8 OS=Homo sapiens GN=SNF8 PE=1 SV=1;Isoform of Q96H20, Vacuolar-sorting protein SNF8 OS=Homo sapiens GN=SNF8 PE=1 SV=1;…	13.6	1	0.01	GTVLAEDQLAQMSK
817	sp|Q96C36|P5CR2_HUMAN tr|A0A087WTV6|A0A087WTV6_HUMAN tr|A0A087WZR9|A0A087WZR9_HUMAN	0.9917	Pyrroline-5-carboxylate reductase 2 OS=Homo sapiens GN=PYCR2 PE=1 SV=1;Isoform of Q96C36, Pyrroline-5-carboxylate reductase 2 OS=Homo sapiens GN=PYCR2 PE=1 SV=1;Isoform of Q96C36, Pyrroline-5-carboxylate reductase OS=Homo sapiens GN=PYCR2 PE=1 SV=1	7.3	1	0.01	VKLESPTVSTLTPSSPGK
816	sp|Q969X1|LFG3_HUMAN tr|B4DUD2|B4DUD2_HUMAN tr|C9IYT2|C9IYT2_HUMAN tr|C9IZ27|C9IZ27_HUMAN tr|C9JAP5|C9JAP5_HUMAN tr|C9JEN3|C9JEN3_HUMAN tr|C9JW19|C9JW19_HUMAN tr|C9JWV9|C9JWV9_HUMAN tr|F8WDY4|F8WDY4_HUMAN	0.9917	Protein lifeguard 3 OS=Homo sapiens GN=TMBIM1 PE=1 SV=2;Isoform of Q969X1, Protein lifeguard 3 OS=Homo sapiens GN=TMBIM1 PE=1 SV=1;Isoform of Q969X1, Protein lifeguard 3 (Fragment) OS=Homo sapiens GN=TMBIM1 PE=1 SV=1;Isoform of Q969X1, Protein lifeguard 3 (Fragment) OS=Homo sapiens GN=TMBIM1 PE=1 SV=7;Isoform of Q969X1, Protein lifeguard 3 (Fragment) OS=Homo sapiens GN=TMBIM1 PE=4 SV=7;Isoform of…	15.2	1	0.01	AVSDSFGPGEWDDR
815	sp|Q969F2|NKD2_HUMAN	0.9917	Protein naked cuticle homolog 2 OS=Homo sapiens GN=NKD2 PE=1 SV=1	5.8	1	0.01	ALDTQPRPK+SQVLVEHVVPASEPAAR
812	sp|Q7Z5G4-3|GOGA7_HUMAN sp|Q7Z5G4|GOGA7_HUMAN	0.9917	Isoform of Q7Z5G4, Isoform 2 of Golgin subfamily A member 7 OS=Homo sapiens GN=GOLGA7;Golgin subfamily A member 7 OS=Homo sapiens GN=GOLGA7 PE=1 SV=2	8.2	1	0.01	TLNNLYAEAEK
810	sp|Q5XKP0|MIC13_HUMAN tr|K7EIR2|K7EIR2_HUMAN	0.9917	MICOS complex subunit MIC13 OS=Homo sapiens GN=MIC13 PE=1 SV=1;Isoform of Q5XKP0, MICOS complex subunit MIC13 OS=Homo sapiens GN=C19orf70 PE=1 SV=1	25.0	1	0.01	GSVAGGAVYLVYDQELLGPSDK
808	sp|Q4LE39-2|ARI4B_HUMAN sp|Q4LE39-3|ARI4B_HUMAN sp|Q4LE39|ARI4B_HUMAN tr|X6RCR8|X6RCR8_HUMAN	0.9917	Isoform of Q4LE39, Isoform 2 of AT-rich interactive domain-containing protein 4B OS=Homo sapiens GN=ARID4B;Isoform of Q4LE39, Isoform 3 of AT-rich interactive domain-containing protein 4B OS=Homo sapiens GN=ARID4B;AT-rich interactive domain-containing protein 4B OS=Homo sapiens GN=ARID4B PE=1 SV=2;Isoform of Q4LE39, AT-rich interactive domain-containing protein 4B (Fragment) OS=Homo sapiens GN=AR…	3.9	1	0.01	EDSSSSEAEEEEEEEDDEK
806	sp|Q16637-2|SMN_HUMAN sp|Q16637-3|SMN_HUMAN sp|Q16637-4|SMN_HUMAN sp|Q16637|SMN_HUMAN tr|B4DP61|B4DP61_HUMAN tr|E7EQZ4|E7EQZ4_HUMAN	0.9917	Isoform of Q16637, Isoform SMN-delta5 of Survival motor neuron protein OS=Homo sapiens GN=SMN1;Isoform of Q16637, Isoform SMN-delta7 of Survival motor neuron protein OS=Homo sapiens GN=SMN1;Isoform of Q16637, Isoform SMN-delta57 of Survival motor neuron protein OS=Homo sapiens GN=SMN1;Survival motor neuron protein OS=Homo sapiens GN=SMN1 PE=1 SV=1;Isoform of Q16637, Survival motor neuron protein …	7.9	1	0.01	GTGQSDDSDIWDDTALIK
804	sp|Q15054-2|DPOD3_HUMAN sp|Q15054-3|DPOD3_HUMAN sp|Q15054|DPOD3_HUMAN	0.9917	Isoform of Q15054, Isoform 2 of DNA polymerase delta subunit 3 OS=Homo sapiens GN=POLD3;Isoform of Q15054, Isoform 3 of DNA polymerase delta subunit 3 OS=Homo sapiens GN=POLD3;DNA polymerase delta subunit 3 OS=Homo sapiens GN=POLD3 PE=1 SV=2	3.6	1	0.01	IVEQPTVSVTEPK
803	sp|Q14103-2|HNRPD_HUMAN sp|Q14103-3|HNRPD_HUMAN sp|Q14103-4|HNRPD_HUMAN sp|Q14103|HNRPD_HUMAN tr|D6RAF8|D6RAF8_HUMAN tr|D6RF44|D6RF44_HUMAN tr|H0Y8G5|H0Y8G5_HUMAN tr|H0YA96|H0YA96_HUMAN	0.9917	Isoform of Q14103, Isoform 2 of Heterogeneous nuclear ribonucleoprotein D0 OS=Homo sapiens GN=HNRNPD;Isoform of Q14103, Isoform 3 of Heterogeneous nuclear ribonucleoprotein D0 OS=Homo sapiens GN=HNRNPD;Isoform of Q14103, Isoform 4 of Heterogeneous nuclear ribonucleoprotein D0 OS=Homo sapiens GN=HNRNPD;Heterogeneous nuclear ribonucleoprotein D0 OS=Homo sapiens GN=HNRNPD PE=1 SV=1;Isoform of Q14103…	6.3	1	0.01	IFVGGLSPDTPEEK
801	sp|Q13148|TADBP_HUMAN tr|A0A087WV68|A0A087WV68_HUMAN tr|A0A087WX29|A0A087WX29_HUMAN tr|A0A087WXQ5|A0A087WXQ5_HUMAN tr|A0A087WYY0|A0A087WYY0_HUMAN tr|A0A087X260|A0A087X260_HUMAN tr|B1AKP7|B1AKP7_HUMAN tr|G3V162|G3V162_HUMAN tr|K7EJM5|K7EJM5_HUMAN tr|K7EN94|K7EN94_HUMAN	0.9917	TAR DNA-binding protein 43 OS=Homo sapiens GN=TARDBP PE=1 SV=1;Isoform of Q13148, TAR DNA-binding protein 43 (Fragment) OS=Homo sapiens GN=TARDBP PE=1 SV=1;Isoform of Q13148, TAR DNA-binding protein 43 (Fragment) OS=Homo sapiens GN=TARDBP PE=1 SV=1;Isoform of Q13148, TAR DNA-binding protein 43 (Fragment) OS=Homo sapiens GN=TARDBP PE=1 SV=1;Isoform of Q13148, TAR DNA-binding protein 43 OS=Homo sap…	6.0	1	0.01	TSDLIVLGLPWK
799	sp|Q00059|TFAM_HUMAN tr|H7BYN3|H7BYN3_HUMAN	0.9917	Transcription factor A, mitochondrial OS=Homo sapiens GN=TFAM PE=1 SV=1;Isoform of Q00059, Transcription factor A, mitochondrial (Fragment) OS=Homo sapiens GN=TFAM PE=1 SV=1	4.6	1	0.01	SAYNVYVAER
798	sp|P62891|RL39_HUMAN sp|Q59GN2|R39L5_HUMAN	0.9917	60S ribosomal protein L39 OS=Homo sapiens GN=RPL39 PE=1 SV=2;Putative 60S ribosomal protein L39-like 5 OS=Homo sapiens GN=RPL39P5 PE=5 SV=2	19.6	1	0.01	QNRPIPQWIR
797	sp|P62857|RS28_HUMAN	0.9917	40S ribosomal protein S28 OS=Homo sapiens GN=RPS28 PE=1 SV=1	17.4	1	0.01	EGDVLTLLESER
796	sp|P51149|RAB7A_HUMAN tr|C9J4S4|C9J4S4_HUMAN tr|C9J4V0|C9J4V0_HUMAN tr|C9J8S3|C9J8S3_HUMAN	0.9917	Ras-related protein Rab-7a OS=Homo sapiens GN=RAB7A PE=1 SV=1;Isoform of P51149, Ras-related protein Rab-7a OS=Homo sapiens GN=RAB7A PE=1 SV=1;Isoform of P51149, Ras-related protein Rab-7a OS=Homo sapiens GN=RAB7A PE=1 SV=1;Isoform of P51149, Ras-related protein Rab-7a OS=Homo sapiens GN=RAB7A PE=1 SV=1	14.3	1	0.01	EAINVEQAFQTIAR
795	sp|P48651-2|PTSS1_HUMAN sp|P48651-3|PTSS1_HUMAN sp|P48651|PTSS1_HUMAN	0.9917	Isoform of P48651, Isoform 2 of Phosphatidylserine synthase 1 OS=Homo sapiens GN=PTDSS1;Isoform of P48651, Isoform 3 of Phosphatidylserine synthase 1 OS=Homo sapiens GN=PTDSS1;Phosphatidylserine synthase 1 OS=Homo sapiens GN=PTDSS1 PE=1 SV=1	4.3	1	0.01	ILFIGGITAPTVR
793	sp|P43694-2|GATA4_HUMAN sp|P43694|GATA4_HUMAN tr|A0A087WZ09|A0A087WZ09_HUMAN	0.9917	Isoform of P43694, Isoform 2 of Transcription factor GATA-4 OS=Homo sapiens GN=GATA4;Transcription factor GATA-4 OS=Homo sapiens GN=GATA4 PE=1 SV=2;Isoform of P43694, Transcription factor GATA-4 OS=Homo sapiens GN=GATA4 PE=1 SV=1	4.3	1	0.01	EAAAYSSGGGAAGAGLAGR
792	sp|P42695|CNDD3_HUMAN	0.9917	Condensin-2 complex subunit D3 OS=Homo sapiens GN=NCAPD3 PE=1 SV=2	1.3	1	0.01	ASAGHVAVSSPTPETGPLQR
791	sp|P31415|CASQ1_HUMAN	0.9917	Calsequestrin-1 OS=Homo sapiens GN=CASQ1 PE=1 SV=3	4.8	1	0.01	AVPGLRLALLLLLVLGTPK
790	sp|P28066-2|PSA5_HUMAN sp|P28066|PSA5_HUMAN	0.9917	Isoform of P28066, Isoform 2 of Proteasome subunit alpha type-5 OS=Homo sapiens GN=PSMA5;Proteasome subunit alpha type-5 OS=Homo sapiens GN=PSMA5 PE=1 SV=3	10.4	1	0.01	AIGSASEGAQSSLQEVYHK
788	sp|P10619-2|PPGB_HUMAN sp|P10619|PPGB_HUMAN tr|X6R5C5|X6R5C5_HUMAN tr|X6R8A1|X6R8A1_HUMAN	0.9917	Isoform of P10619, Isoform 2 of Lysosomal protective protein OS=Homo sapiens GN=CTSA;Lysosomal protective protein OS=Homo sapiens GN=CTSA PE=1 SV=2;Isoform of P10619, Carboxypeptidase OS=Homo sapiens GN=CTSA PE=1 SV=1;Isoform of P10619, Carboxypeptidase OS=Homo sapiens GN=CTSA PE=1 SV=1	2.8	1	0.01	YGDSGEQIAGFVK
787	sp|P0C7P0|CISD3_HUMAN	0.9917	CDGSH iron-sulfur domain-containing protein 3, mitochondrial OS=Homo sapiens GN=CISD3 PE=1 SV=1	8.7	1	0.01	TPIKVELVAGK
784	sp|O95182|NDUA7_HUMAN	0.9917	NADH dehydrogenase [ubiquinone] 1 alpha subcomplex subunit 7 OS=Homo sapiens GN=NDUFA7 PE=1 SV=3	15.9	1	0.01	ALVSGKPAESSAVAATEK
781	sp|O00303|EIF3F_HUMAN tr|H0YDT6|H0YDT6_HUMAN	0.9917	Eukaryotic translation initiation factor 3 subunit F OS=Homo sapiens GN=EIF3F PE=1 SV=1;Isoform of O00303, Eukaryotic translation initiation factor 3 subunit F (Fragment) OS=Homo sapiens GN=EIF3F PE=1 SV=1	17.0	1	0.01	VIGLSSDLQQVGGASAR
855	sp|Q9Y2I1-2|NISCH_HUMAN sp|Q9Y2I1|NISCH_HUMAN	0.9908	Isoform of Q9Y2I1, Isoform 2 of Nischarin OS=Homo sapiens GN=NISCH;Nischarin OS=Homo sapiens GN=NISCH PE=1 SV=3	1.2	1	0.01	VPLSTVLLDPTR
854	sp|Q9P0L0-2|VAPA_HUMAN sp|Q9P0L0|VAPA_HUMAN tr|J3QKM9|J3QKM9_HUMAN	0.9908	Isoform of Q9P0L0, Isoform 2 of Vesicle-associated membrane protein-associated protein A OS=Homo sapiens GN=VAPA;Vesicle-associated membrane protein-associated protein A OS=Homo sapiens GN=VAPA PE=1 SV=3;Isoform of Q9P0L0, Vesicle-associated membrane protein-associated protein A OS=Homo sapiens GN=VAPA PE=1 SV=1	48.3	1	0.01	HEQILVLDPPTDLK
853	sp|Q99729-2|ROAA_HUMAN sp|Q99729-3|ROAA_HUMAN tr|A0A087WZV1|A0A087WZV1_HUMAN tr|D6R9P3|D6R9P3_HUMAN tr|D6RBZ0|D6RBZ0_HUMAN tr|D6RD18|D6RD18_HUMAN	0.9908	Isoform of Q99729, Isoform 2 of Heterogeneous nuclear ribonucleoprotein A/B OS=Homo sapiens GN=HNRNPAB;Isoform of Q99729, Isoform 3 of Heterogeneous nuclear ribonucleoprotein A/B OS=Homo sapiens GN=HNRNPAB;Isoform of Q99729, Heterogeneous nuclear ribonucleoprotein A/B OS=Homo sapiens GN=HNRNPAB PE=1 SV=1;Isoform of Q99729, Heterogeneous nuclear ribonucleoprotein A/B OS=Homo sapiens GN=HNRNPAB PE=…	5.0	1	0.01	IFVGGLNPEATEEK
852	sp|Q96PU5-2|NED4L_HUMAN sp|Q96PU5-4|NED4L_HUMAN sp|Q96PU5-5|NED4L_HUMAN sp|Q96PU5-6|NED4L_HUMAN sp|Q96PU5-7|NED4L_HUMAN sp|Q96PU5-9|NED4L_HUMAN sp|Q96PU5|NED4L_HUMAN	0.9908	Isoform of Q96PU5, Isoform 2 of E3 ubiquitin-protein ligase NEDD4-like OS=Homo sapiens GN=NEDD4L;Isoform of Q96PU5, Isoform 4 of E3 ubiquitin-protein ligase NEDD4-like OS=Homo sapiens GN=NEDD4L;Isoform of Q96PU5, Isoform 5 of E3 ubiquitin-protein ligase NEDD4-like OS=Homo sapiens GN=NEDD4L;Isoform of Q96PU5, Isoform 6 of E3 ubiquitin-protein ligase NEDD4-like OS=Homo sapiens GN=NEDD4L;Isoform of …	2.0	1	0.01	SLSSPTVTLSAPLEGAK
851	sp|Q96HU1-2|SGSM3_HUMAN sp|Q96HU1|SGSM3_HUMAN	0.9908	Isoform of Q96HU1, Isoform 2 of Small G protein signaling modulator 3 OS=Homo sapiens GN=SGSM3;Small G protein signaling modulator 3 OS=Homo sapiens GN=SGSM3 PE=1 SV=1	1.9	1	0.01	LAGSLTDVAVETQR
850	sp|Q969L2|MAL2_HUMAN	0.9908	Protein MAL2 OS=Homo sapiens GN=MAL2 PE=1 SV=1	6.2	1	0.01	VTLPAGPDILR
849	sp|Q92791|SC65_HUMAN tr|K7ERA3|K7ERA3_HUMAN	0.9908	Synaptonemal complex protein SC65 OS=Homo sapiens GN=P3H4 PE=1 SV=1;Isoform of Q92791, Synaptonemal complex protein SC65 (Fragment) OS=Homo sapiens GN=P3H4 PE=1 SV=1	5.0	1	0.01	AVAAAYTFLQR
847	sp|Q8IUR0|TPPC5_HUMAN	0.9908	Trafficking protein particle complex subunit 5 OS=Homo sapiens GN=TRAPPC5 PE=1 SV=1	4.8	1	0.01	VLGALLFVK
846	sp|Q86U42-2|PABP2_HUMAN sp|Q86U42|PABP2_HUMAN sp|Q92843-2|B2CL2_HUMAN tr|B4DEH8|B4DEH8_HUMAN tr|G3V4T2|G3V4T2_HUMAN tr|H0YJH9|H0YJH9_HUMAN	0.9908	Isoform of Q86U42, Isoform 2 of Polyadenylate-binding protein 2 OS=Homo sapiens GN=PABPN1;Polyadenylate-binding protein 2 OS=Homo sapiens GN=PABPN1 PE=1 SV=3;Isoform of Q92843, Isoform 3 of Bcl-2-like protein 2 OS=Homo sapiens GN=BCL2L2;Isoform of Q86U42, Polyadenylate-binding protein 2 OS=Homo sapiens GN=PABPN1 PE=1 SV=1;Isoform of Q86U42, Polyadenylate-binding protein 2 OS=Homo sapiens GN=PABPN…	6.5	1	0.01	TSLALDESLFR
845	sp|Q15120-2|PDK3_HUMAN sp|Q15120|PDK3_HUMAN	0.9908	Isoform of Q15120, Isoform 2 of [Pyruvate dehydrogenase (acetyl-transferring)] kinase isozyme 3, mitochondrial OS=Homo sapiens GN=PDK3;[Pyruvate dehydrogenase (acetyl-transferring)] kinase isozyme 3, mitochondrial OS=Homo sapiens GN=PDK3 PE=1 SV=1	2.7	1	0.01	ISDLGGGVPLR
843	sp|Q06033-2|ITIH3_HUMAN sp|Q06033|ITIH3_HUMAN tr|A0A087WW43|A0A087WW43_HUMAN tr|E7ET33|E7ET33_HUMAN	0.9908	Isoform of Q06033, Isoform 2 of Inter-alpha-trypsin inhibitor heavy chain H3 OS=Homo sapiens GN=ITIH3;Inter-alpha-trypsin inhibitor heavy chain H3 OS=Homo sapiens GN=ITIH3 PE=1 SV=2;Isoform of Q06033, Inter-alpha-trypsin inhibitor heavy chain H3 OS=Homo sapiens GN=ITIH3 PE=1 SV=1;Isoform of Q06033, Inter-alpha-trypsin inhibitor heavy chain H3 OS=Homo sapiens GN=ITIH3 PE=1 SV=1	1.8	1	0.01	FTVSVNVAAGSK
842	sp|P31040-2|SDHA_HUMAN sp|P31040-3|SDHA_HUMAN sp|P31040|SDHA_HUMAN tr|A0A087X1I3|A0A087X1I3_HUMAN tr|D6RFM5|D6RFM5_HUMAN	0.9908	Isoform of P31040, Isoform 2 of Succinate dehydrogenase [ubiquinone] flavoprotein subunit, mitochondrial OS=Homo sapiens GN=SDHA;Isoform of P31040, Isoform 3 of Succinate dehydrogenase [ubiquinone] flavoprotein subunit, mitochondrial OS=Homo sapiens GN=SDHA;Succinate dehydrogenase [ubiquinone] flavoprotein subunit, mitochondrial OS=Homo sapiens GN=SDHA PE=1 SV=2;Isoform of P31040, Succinate dehyd…	2.9	1	0.01	IDEYDYSKPIQGQQK
841	sp|P27448-2|MARK3_HUMAN sp|P27448-3|MARK3_HUMAN sp|P27448-4|MARK3_HUMAN sp|P27448-6|MARK3_HUMAN sp|P27448-7|MARK3_HUMAN sp|P27448-8|MARK3_HUMAN sp|P27448|MARK3_HUMAN tr|A0A0A0MQR8|A0A0A0MQR8_HUMAN tr|A0A0A0MST9|A0A0A0MST9_HUMAN tr|A0A0A0MSZ1|A0A0A0MSZ1_HUMAN tr|A0A0A0MT23|A0A0A0MT23_HUMAN tr|A2SY06|A2SY06_HUMAN tr|H0YIY6|H0YIY6_HUMAN tr|J3KNR0|J3KNR0_HUMAN	0.9908	Isoform of P27448, Isoform 2 of MAP/microtubule affinity-regulating kinase 3 OS=Homo sapiens GN=MARK3;Isoform of P27448, Isoform 3 of MAP/microtubule affinity-regulating kinase 3 OS=Homo sapiens GN=MARK3;Isoform of P27448, Isoform 4 of MAP/microtubule affinity-regulating kinase 3 OS=Homo sapiens GN=MARK3;Isoform of P27448, Isoform 5 of MAP/microtubule affinity-regulating kinase 3 OS=Homo sapiens …	2.4	1	0.01	TPVASTHSISSAATPDR
839	sp|P10606|COX5B_HUMAN	0.9908	Cytochrome c oxidase subunit 5B, mitochondrial OS=Homo sapiens GN=COX5B PE=1 SV=2	8.5	1	0.01	GLDPYNVLAPK
838	sp|P06702|S10A9_HUMAN	0.9908	Protein S100-A9 OS=Homo sapiens GN=S100A9 PE=1 SV=1	11.4	1	0.01	LGHPDTLNQGEFK
837	sp|P05109|S10A8_HUMAN	0.9908	Protein S100-A8 OS=Homo sapiens GN=S100A8 PE=1 SV=1	11.8	1	0.01	ALNSIIDVYHK
836	sp|O94813-2|SLIT2_HUMAN sp|O94813-3|SLIT2_HUMAN sp|O94813|SLIT2_HUMAN tr|A0A087WYV5|A0A087WYV5_HUMAN tr|A0A0A6YYB8|A0A0A6YYB8_HUMAN tr|E9PCX4|E9PCX4_HUMAN tr|X6R3P0|X6R3P0_HUMAN	0.9908	Isoform of O94813, Isoform 2 of Slit homolog 2 protein OS=Homo sapiens GN=SLIT2;Isoform of O94813, Isoform 3 of Slit homolog 2 protein OS=Homo sapiens GN=SLIT2;Slit homolog 2 protein OS=Homo sapiens GN=SLIT2 PE=1 SV=1;Isoform of O94813, Slit homolog 2 protein OS=Homo sapiens GN=SLIT2 PE=1 SV=1;Isoform of O94813, Slit homolog 2 protein OS=Homo sapiens GN=SLIT2 PE=1 SV=1;Isoform of O94813, Slit hom…	0.9	1	0.01	LDLSENQIQAIPR
835	sp|O75964|ATP5L_HUMAN tr|E9PN17|E9PN17_HUMAN	0.9908	ATP synthase subunit g, mitochondrial OS=Homo sapiens GN=ATP5L PE=1 SV=3;Isoform of O75964, ATP synthase subunit g, mitochondrial OS=Homo sapiens GN=ATP5L PE=1 SV=1	19.7	1	0.01	TPALVNAAVTYSKPR
834	sp|O75521-2|ECI2_HUMAN sp|O75521|ECI2_HUMAN tr|A0A0C4DGA2|A0A0C4DGA2_HUMAN tr|C9JB63|C9JB63_HUMAN tr|F1LLU7|F1LLU7_HUMAN tr|F8WAW4|F8WAW4_HUMAN	0.9908	Isoform of O75521, Isoform 2 of Enoyl-CoA delta isomerase 2, mitochondrial OS=Homo sapiens GN=ECI2;Enoyl-CoA delta isomerase 2, mitochondrial OS=Homo sapiens GN=ECI2 PE=1 SV=4;Isoform of O75521, Enoyl-CoA delta isomerase 2, mitochondrial OS=Homo sapiens GN=ECI2 PE=1 SV=1;Isoform of O75521, Enoyl-CoA delta isomerase 2, mitochondrial (Fragment) OS=Homo sapiens GN=ECI2 PE=1 SV=1;Isoform of O75521, E…	8.6	1	0.01	STGFETLVVTSEDGITK
833	sp|O14880|MGST3_HUMAN tr|Q5VV87|Q5VV87_HUMAN tr|Q5VV89|Q5VV89_HUMAN	0.9908	Microsomal glutathione S-transferase 3 OS=Homo sapiens GN=MGST3 PE=1 SV=1;Isoform of O14880, Microsomal glutathione S-transferase 3 OS=Homo sapiens GN=MGST3 PE=1 SV=1;Isoform of O14880, Microsomal glutathione S-transferase 3 OS=Homo sapiens GN=MGST3 PE=1 SV=1	10.1	1	0.01	IASGLGLAWIVGR
832	sp|O00170|AIP_HUMAN	0.9908	AH receptor-interacting protein OS=Homo sapiens GN=AIP PE=1 SV=2	4.2	1	0.01	VLELDPALAPVVSR
870	sp|Q9UET6-2|TRM7_HUMAN sp|Q9UET6|TRM7_HUMAN tr|B7Z4K4|B7Z4K4_HUMAN	0.9900	Isoform of Q9UET6, Isoform 2 of Putative tRNA (cytidine(32)/guanosine(34)-2'-O)-methyltransferase OS=Homo sapiens GN=FTSJ1;Putative tRNA (cytidine(32)/guanosine(34)-2'-O)-methyltransferase OS=Homo sapiens GN=FTSJ1 PE=1 SV=2;Isoform of Q9UET6, Putative tRNA (cytidine(32)/guanosine(34)-2'-O)-methyltransferase OS=Homo sapiens GN=FTSJ1 PE=1 SV=1	6.8	1	0.01	SYPLDLEGGSEYK
867	sp|Q8NFH3|NUP43_HUMAN	0.9900	Nucleoporin Nup43 OS=Homo sapiens GN=NUP43 PE=1 SV=1	3.7	1	0.01	TPEILTVNSIGQLK
866	sp|Q8IZJ1-2|UNC5B_HUMAN sp|Q8IZJ1|UNC5B_HUMAN	0.9900	Isoform of Q8IZJ1, Isoform 2 of Netrin receptor UNC5B OS=Homo sapiens GN=UNC5B;Netrin receptor UNC5B OS=Homo sapiens GN=UNC5B PE=1 SV=2	1.5	1	0.01	SASLGSQQLLGLPR
865	sp|Q8IVF7-2|FMNL3_HUMAN sp|Q8IVF7-3|FMNL3_HUMAN sp|Q8IVF7|FMNL3_HUMAN sp|Q96PY5-3|FMNL2_HUMAN sp|Q96PY5|FMNL2_HUMAN tr|C9IZY8|C9IZY8_HUMAN tr|F8W1F5|F8W1F5_HUMAN	0.9900	Isoform of Q8IVF7, Isoform 2 of Formin-like protein 3 OS=Homo sapiens GN=FMNL3;Isoform of Q8IVF7, Isoform 3 of Formin-like protein 3 OS=Homo sapiens GN=FMNL3;Formin-like protein 3 OS=Homo sapiens GN=FMNL3 PE=1 SV=3;Isoform of Q96PY5, Isoform 2 of Formin-like protein 2 OS=Homo sapiens GN=FMNL2;Formin-like protein 2 OS=Homo sapiens GN=FMNL2 PE=1 SV=3;Isoform of Q96PY5, Formin-like protein 2 OS=Homo…	1.3	1	0.01	TTPPSVFFPVFVR
864	sp|Q7Z7K6-3|CENPV_HUMAN sp|Q7Z7K6|CENPV_HUMAN tr|A0A0M3HER2|A0A0M3HER2_HUMAN	0.9900	Isoform of Q7Z7K6, Isoform 3 of Centromere protein V OS=Homo sapiens GN=CENPV;Centromere protein V OS=Homo sapiens GN=CENPV PE=1 SV=1;Isoform of Q7Z7K6, Centromere protein V OS=Homo sapiens GN=CENPV PE=1 SV=1	7.4	1	0.01	LLLDTFEYQGLVK
863	sp|Q7Z4Q2|HEAT3_HUMAN	0.9900	HEAT repeat-containing protein 3 OS=Homo sapiens GN=HEATR3 PE=1 SV=2	1.9	1	0.01	LGPLLLDPSLAVR
862	sp|Q6ZTW0|TPGS1_HUMAN	0.9900	Tubulin polyglutamylase complex subunit 1 OS=Homo sapiens GN=TPGS1 PE=2 SV=2	4.1	1	0.01	LGPDSLALALDR
861	sp|Q56VL3|OCAD2_HUMAN	0.9900	OCIA domain-containing protein 2 OS=Homo sapiens GN=OCIAD2 PE=1 SV=1	8.4	1	0.01	VALAGLLGFGLGK
860	sp|P48449-3|ERG7_HUMAN sp|P48449|ERG7_HUMAN tr|C9J315|C9J315_HUMAN	0.9900	Isoform of P48449, Isoform 3 of Lanosterol synthase OS=Homo sapiens GN=LSS;Lanosterol synthase OS=Homo sapiens GN=LSS PE=1 SV=1;Isoform of P48449, Lanosterol synthase (Fragment) OS=Homo sapiens GN=LSS PE=1 SV=1	5.7	1	0.01	EQTGLEAYALGLDTK
859	sp|P23528|COF1_HUMAN tr|E9PK25|E9PK25_HUMAN tr|G3V1A4|G3V1A4_HUMAN	0.9900	Cofilin-1 OS=Homo sapiens GN=CFL1 PE=1 SV=3;Isoform of P23528, Cofilin-1 OS=Homo sapiens GN=CFL1 PE=1 SV=1;Isoform of P23528, Cofilin 1 (Non-muscle), isoform CRA_a OS=Homo sapiens GN=CFL1 PE=1 SV=1	9.4	1	0.01	LGGSAVISLEGKPL
858	sp|P17302|CXA1_HUMAN	0.9900	Gap junction alpha-1 protein OS=Homo sapiens GN=GJA1 PE=1 SV=2	3.7	1	0.01	VAQTDGVNVDMHLK
882	sp|Q9UBI6|GBG12_HUMAN	0.9892	Guanine nucleotide-binding protein G(I)/G(S)/G(O) subunit gamma-12 OS=Homo sapiens GN=GNG12 PE=1 SV=3	22.2	1	0.01	SDPLLIGIPTSENPFK
881	sp|Q9NQL9|DMRT3_HUMAN	0.9892	Doublesex- and mab-3-related transcription factor 3 OS=Homo sapiens GN=DMRT3 PE=1 SV=1	3.4	1	0.01	SQYVSPFPSNSTSVFR
880	sp|Q92552-2|RT27_HUMAN sp|Q92552|RT27_HUMAN tr|D6RH20|D6RH20_HUMAN tr|G5EA06|G5EA06_HUMAN	0.9892	Isoform of Q92552, Isoform 2 of 28S ribosomal protein S27, mitochondrial OS=Homo sapiens GN=MRPS27;28S ribosomal protein S27, mitochondrial OS=Homo sapiens GN=MRPS27 PE=1 SV=3;Isoform of Q92552, 28S ribosomal protein S27, mitochondrial (Fragment) OS=Homo sapiens GN=MRPS27 PE=1 SV=1;Isoform of Q92552, 28S ribosomal protein S27, mitochondrial OS=Homo sapiens GN=MRPS27 PE=1 SV=1	3.7	1	0.01	EALDVLGAVLK
878	sp|Q7Z7H8-2|RM10_HUMAN sp|Q7Z7H8|RM10_HUMAN	0.9892	Isoform of Q7Z7H8, Isoform 2 of 39S ribosomal protein L10, mitochondrial OS=Homo sapiens GN=MRPL10;39S ribosomal protein L10, mitochondrial OS=Homo sapiens GN=MRPL10 PE=1 SV=3	3.8	1	0.01	EIAAVFQDNR
877	sp|Q6UX07-2|DHR13_HUMAN sp|Q6UX07-3|DHR13_HUMAN sp|Q6UX07|DHR13_HUMAN	0.9892	Isoform of Q6UX07, Isoform 2 of Dehydrogenase/reductase SDR family member 13 OS=Homo sapiens GN=DHRS13;Isoform of Q6UX07, Isoform 3 of Dehydrogenase/reductase SDR family member 13 OS=Homo sapiens GN=DHRS13;Dehydrogenase/reductase SDR family member 13 OS=Homo sapiens GN=DHRS13 PE=2 SV=1	2.7	1	0.01	LANVLFAR
875	sp|Q0P651-2|ABD18_HUMAN sp|Q0P651-3|ABD18_HUMAN sp|Q0P651-4|ABD18_HUMAN sp|Q0P651|ABD18_HUMAN tr|B7WP89|B7WP89_HUMAN	0.9892	Isoform of Q0P651, Isoform 2 of Protein ABHD18 OS=Homo sapiens GN=ABHD18;Isoform of Q0P651, Isoform 3 of Protein ABHD18 OS=Homo sapiens GN=ABHD18;Isoform of Q0P651, Isoform 4 of Protein ABHD18 OS=Homo sapiens GN=ABHD18;Protein ABHD18 OS=Homo sapiens GN=ABHD18 PE=2 SV=1;Isoform of Q0P651, Protein ABHD18 OS=Homo sapiens GN=ABHD18 PE=1 SV=1	6.9	1	0.01	TSVSATSEGLLLQDTSK
873	sp|P30048-2|PRDX3_HUMAN sp|P30048|PRDX3_HUMAN	0.9892	Isoform of P30048, Isoform 2 of Thioredoxin-dependent peroxide reductase, mitochondrial OS=Homo sapiens GN=PRDX3;Thioredoxin-dependent peroxide reductase, mitochondrial OS=Homo sapiens GN=PRDX3 PE=1 SV=3	5.9	1	0.01	DYGVLLEGSGLALR
872	sp|P12277|KCRB_HUMAN tr|G3V4N7|G3V4N7_HUMAN	0.9892	Creatine kinase B-type OS=Homo sapiens GN=CKB PE=1 SV=1;Isoform of P12277, Creatine kinase B-type (Fragment) OS=Homo sapiens GN=CKB PE=1 SV=1	7.4	1	0.01	LAVEALSSLDGDLAGR
892	sp|Q9P2E5-2|CHPF2_HUMAN sp|Q9P2E5|CHPF2_HUMAN tr|G5E9W2|G5E9W2_HUMAN	0.9884	Isoform of Q9P2E5, Isoform 2 of Chondroitin sulfate glucuronyltransferase OS=Homo sapiens GN=CHPF2;Chondroitin sulfate glucuronyltransferase OS=Homo sapiens GN=CHPF2 PE=2 SV=2;Isoform of Q9P2E5, Chondroitin sulfate glucuronyltransferase OS=Homo sapiens GN=CHPF2 PE=1 SV=1	2.0	1	0.01	AYSEIEQLQAQIR
891	sp|Q96N66-2|MBOA7_HUMAN sp|Q96N66-3|MBOA7_HUMAN sp|Q96N66|MBOA7_HUMAN	0.9884	Isoform of Q96N66, Isoform 2 of Lysophospholipid acyltransferase 7 OS=Homo sapiens GN=MBOAT7;Isoform of Q96N66, Isoform 3 of Lysophospholipid acyltransferase 7 OS=Homo sapiens GN=MBOAT7;Lysophospholipid acyltransferase 7 OS=Homo sapiens GN=MBOAT7 PE=1 SV=2	3.5	1	0.01	AASLEYDYETIR
890	sp|Q13627-2|DYR1A_HUMAN sp|Q13627-3|DYR1A_HUMAN sp|Q13627-4|DYR1A_HUMAN sp|Q13627-5|DYR1A_HUMAN sp|Q13627|DYR1A_HUMAN sp|Q9Y463-2|DYR1B_HUMAN sp|Q9Y463-3|DYR1B_HUMAN sp|Q9Y463|DYR1B_HUMAN tr|E7EMI5|E7EMI5_HUMAN tr|M0R131|M0R131_HUMAN tr|M0R2X3|M0R2X3_HUMAN	0.9884	Isoform of Q13627, Isoform 1 of Dual specificity tyrosine-phosphorylation-regulated kinase 1A OS=Homo sapiens GN=DYRK1A;Isoform of Q13627, Isoform 2 of Dual specificity tyrosine-phosphorylation-regulated kinase 1A OS=Homo sapiens GN=DYRK1A;Isoform of Q13627, Isoform 3 of Dual specificity tyrosine-phosphorylation-regulated kinase 1A OS=Homo sapiens GN=DYRK1A;Isoform of Q13627, Isoform 4 of Dual sp…	1.7	1	0.01	HINEVYYAK
889	sp|P53007|TXTP_HUMAN	0.9884	Tricarboxylate transport protein, mitochondrial OS=Homo sapiens GN=SLC25A1 PE=1 SV=2	3.9	1	0.01	GLSSLLYGSIPK
888	sp|P25686-2|DNJB2_HUMAN sp|P25686|DNJB2_HUMAN tr|C9J1G2|C9J1G2_HUMAN tr|C9JRD2|C9JRD2_HUMAN tr|C9JX00|C9JX00_HUMAN tr|C9JXB9|C9JXB9_HUMAN tr|E7ETU0|E7ETU0_HUMAN	0.9884	Isoform of P25686, Isoform 2 of DnaJ homolog subfamily B member 2 OS=Homo sapiens GN=DNAJB2;DnaJ homolog subfamily B member 2 OS=Homo sapiens GN=DNAJB2 PE=1 SV=3;Isoform of P25686, DnaJ homolog subfamily B member 2 (Fragment) OS=Homo sapiens GN=DNAJB2 PE=1 SV=1;Isoform of P25686, DnaJ homolog subfamily B member 2 (Fragment) OS=Homo sapiens GN=DNAJB2 PE=1 SV=1;Isoform of P25686, DnaJ homolog subfa…	12.3	1	0.01	AEAGSGGPGFTFTFR
887	sp|P24666-2|PPAC_HUMAN sp|P24666-3|PPAC_HUMAN sp|P24666|PPAC_HUMAN	0.9884	Isoform of P24666, Isoform 2 of Low molecular weight phosphotyrosine protein phosphatase OS=Homo sapiens GN=ACP1;Isoform of P24666, Isoform 3 of Low molecular weight phosphotyrosine protein phosphatase OS=Homo sapiens GN=ACP1;Low molecular weight phosphotyrosine protein phosphatase OS=Homo sapiens GN=ACP1 PE=1 SV=3	8.9	1	0.01	IELLGSYDPQK
886	sp|O95429-2|BAG4_HUMAN sp|O95429|BAG4_HUMAN	0.9884	Isoform of O95429, Isoform 2 of BAG family molecular chaperone regulator 4 OS=Homo sapiens GN=BAG4;BAG family molecular chaperone regulator 4 OS=Homo sapiens GN=BAG4 PE=1 SV=1	4.0	1	0.01	ELLELDSVETGGQDSVR
884	sp|O75155-2|CAND2_HUMAN sp|O75155|CAND2_HUMAN	0.9884	Isoform of O75155, Isoform 2 of Cullin-associated NEDD8-dissociated protein 2 OS=Homo sapiens GN=CAND2;Cullin-associated NEDD8-dissociated protein 2 OS=Homo sapiens GN=CAND2 PE=1 SV=3	1.2	1	0.01	AVAALLTIPEVGK
909	tr|K7EPG9|K7EPG9_HUMAN	0.9875	Isoform of Q96ND0, Protein FAM210A (Fragment) OS=Homo sapiens GN=FAM210A PE=1 SV=1	19.4	1	0.01	DLGSPQPLPPGFK
908	sp|Q9Y2G8-2|DJC16_HUMAN sp|Q9Y2G8|DJC16_HUMAN tr|Q5TDG9|Q5TDG9_HUMAN tr|Q5TDH4|Q5TDH4_HUMAN	0.9875	Isoform of Q9Y2G8, Isoform 2 of DnaJ homolog subfamily C member 16 OS=Homo sapiens GN=DNAJC16;DnaJ homolog subfamily C member 16 OS=Homo sapiens GN=DNAJC16 PE=2 SV=3;Isoform of Q9Y2G8, DnaJ (Hsp40) homolog, subfamily C, member 16, isoform CRA_a OS=Homo sapiens GN=DNAJC16 PE=1 SV=1;Isoform of Q9Y2G8, DnaJ homolog subfamily C member 16 OS=Homo sapiens GN=DNAJC16 PE=1 SV=1	1.9	1	0.01	QIIDDFITR
907	sp|Q9NY33-4|DPP3_HUMAN sp|Q9NY33|DPP3_HUMAN tr|E9PQ14|E9PQ14_HUMAN tr|G3V180|G3V180_HUMAN tr|G3V1D3|G3V1D3_HUMAN	0.9875	Isoform of Q9NY33, Isoform 4 of Dipeptidyl peptidase 3 OS=Homo sapiens GN=DPP3;Dipeptidyl peptidase 3 OS=Homo sapiens GN=DPP3 PE=1 SV=2;Isoform of Q9NY33, Dipeptidyl peptidase 3 (Fragment) OS=Homo sapiens GN=DPP3 PE=1 SV=1;Isoform of Q9NY33, Dipeptidyl peptidase 3 OS=Homo sapiens GN=DPP3 PE=1 SV=1;Isoform of Q9NY33, Dipeptidyl peptidase 3 OS=Homo sapiens GN=DPP3 PE=1 SV=1	10.2	1	0.01	LASVLGSEPSLDSEVTSK
906	sp|Q9NRA8-2|4ET_HUMAN sp|Q9NRA8-3|4ET_HUMAN sp|Q9NRA8|4ET_HUMAN tr|B1AKL4|B1AKL4_HUMAN	0.9875	Isoform of Q9NRA8, Isoform 2 of Eukaryotic translation initiation factor 4E transporter OS=Homo sapiens GN=EIF4ENIF1;Isoform of Q9NRA8, Isoform 3 of Eukaryotic translation initiation factor 4E transporter OS=Homo sapiens GN=EIF4ENIF1;Eukaryotic translation initiation factor 4E transporter OS=Homo sapiens GN=EIF4ENIF1 PE=1 SV=2;Isoform of Q9NRA8, Eukaryotic translation initiation factor 4E transpo…	1.4	1	0.01	VISVDELEYRQ
905	sp|Q9NR31|SAR1A_HUMAN sp|Q9Y6B6|SAR1B_HUMAN tr|D6RAA2|D6RAA2_HUMAN tr|D6RD69|D6RD69_HUMAN tr|D6RDB2|D6RDB2_HUMAN tr|Q5SQT8|Q5SQT8_HUMAN tr|X1WI22|X1WI22_HUMAN	0.9875	GTP-binding protein SAR1a OS=Homo sapiens GN=SAR1A PE=1 SV=1;GTP-binding protein SAR1b OS=Homo sapiens GN=SAR1B PE=1 SV=1;Isoform of Q9Y6B6, GTP-binding protein SAR1b (Fragment) OS=Homo sapiens GN=SAR1B PE=1 SV=1;Isoform of Q9Y6B6, GTP-binding protein SAR1b (Fragment) OS=Homo sapiens GN=SAR1B PE=1 SV=1;Isoform of Q9Y6B6, GTP-binding protein SAR1b OS=Homo sapiens GN=SAR1B PE=1 SV=1;Isoform of Q9NR…	10.7	1	0.01	LVFLGLDNAGK
904	sp|Q96DA6-2|TIM14_HUMAN sp|Q96DA6|TIM14_HUMAN	0.9875	Isoform of Q96DA6, Isoform 2 of Mitochondrial import inner membrane translocase subunit TIM14 OS=Homo sapiens GN=DNAJC19;Mitochondrial import inner membrane translocase subunit TIM14 OS=Homo sapiens GN=DNAJC19 PE=1 SV=3	15.4	1	0.01	EAALILGVSPTANK
903	sp|Q8WUF5|IASPP_HUMAN	0.9875	RelA-associated inhibitor OS=Homo sapiens GN=PPP1R13L PE=1 SV=4	1.6	1	0.01	SLGSAGPSGTLPR
902	sp|Q8TAG9-2|EXOC6_HUMAN sp|Q8TAG9|EXOC6_HUMAN tr|E7EW84|E7EW84_HUMAN	0.9875	Isoform of Q8TAG9, Isoform 2 of Exocyst complex component 6 OS=Homo sapiens GN=EXOC6;Exocyst complex component 6 OS=Homo sapiens GN=EXOC6 PE=1 SV=3;Isoform of Q8TAG9, Exocyst complex component 6 OS=Homo sapiens GN=EXOC6 PE=1 SV=1	1.7	1	0.01	VNPNTALTLLEK
901	sp|P61604|CH10_HUMAN tr|B8ZZL8|B8ZZL8_HUMAN tr|S4R3N1|S4R3N1_HUMAN	0.9875	10 kDa heat shock protein, mitochondrial OS=Homo sapiens GN=HSPE1 PE=1 SV=2;Isoform of P61604, 10 kDa heat shock protein, mitochondrial OS=Homo sapiens GN=HSPE1 PE=1 SV=1;Protein HSPE1-MOB4 OS=Homo sapiens GN=HSPE1-MOB4 PE=3 SV=1	13.9	1	0.01	VLQATVVAVGSGSK
900	sp|P60468|SC61B_HUMAN tr|S4R3B5|S4R3B5_HUMAN	0.9875	Protein transport protein Sec61 subunit beta OS=Homo sapiens GN=SEC61B PE=1 SV=2;Isoform of P60468, Protein transport protein Sec61 subunit beta OS=Homo sapiens GN=SEC61B PE=1 SV=1	23.8	1	0.01	FYTEDSPGLK
899	sp|P56749|CLD12_HUMAN	0.9875	Claudin-12 OS=Homo sapiens GN=CLDN12 PE=1 SV=1	6.1	1	0.01	LSAIEIDIPVVSHTT
897	sp|P36896-2|ACV1B_HUMAN sp|P36896-3|ACV1B_HUMAN sp|P36896-4|ACV1B_HUMAN sp|P36896-5|ACV1B_HUMAN sp|P36896|ACV1B_HUMAN	0.9875	Isoform of P36896, Isoform 2 of Activin receptor type-1B OS=Homo sapiens GN=ACVR1B;Isoform of P36896, Isoform 3 of Activin receptor type-1B OS=Homo sapiens GN=ACVR1B;Isoform of P36896, Isoform 4 of Activin receptor type-1B OS=Homo sapiens GN=ACVR1B;Isoform of P36896, Isoform 5 of Activin receptor type-1B OS=Homo sapiens GN=ACVR1B;Activin receptor type-1B OS=Homo sapiens GN=ACVR1B PE=1 SV=1	2.2	1	0.01	TIVLQEIIGK
896	sp|P36894|BMR1A_HUMAN	0.9875	Bone morphogenetic protein receptor type-1A OS=Homo sapiens GN=BMPR1A PE=1 SV=2	2.8	1	0.01	FNSDTNEVDVPLNTR
915	sp|Q93063-2|EXT2_HUMAN sp|Q93063-3|EXT2_HUMAN sp|Q93063|EXT2_HUMAN	0.9867	Isoform of Q93063, Isoform 2 of Exostosin-2 OS=Homo sapiens GN=EXT2;Isoform of Q93063, Isoform 3 of Exostosin-2 OS=Homo sapiens GN=EXT2;Exostosin-2 OS=Homo sapiens GN=EXT2 PE=1 SV=1	1.9	1	0.01	ALLAGGGFSTWTYR
914	sp|Q92604|LGAT1_HUMAN	0.9867	Acyl-CoA:lysophosphatidylglycerol acyltransferase 1 OS=Homo sapiens GN=LPGAT1 PE=1 SV=1	3.0	1	0.01	IILNALVAQQK
913	sp|Q8N1S5-2|S39AB_HUMAN sp|Q8N1S5|S39AB_HUMAN tr|A0A0J9YXE3|A0A0J9YXE3_HUMAN tr|A0A0J9YXX3|A0A0J9YXX3_HUMAN tr|A0A0J9YXZ0|A0A0J9YXZ0_HUMAN tr|J3KRX2|J3KRX2_HUMAN tr|J3KS66|J3KS66_HUMAN tr|J3QLB2|J3QLB2_HUMAN tr|J3QQP1|J3QQP1_HUMAN tr|J3QS49|J3QS49_HUMAN	0.9867	Isoform of Q8N1S5, Isoform 2 of Zinc transporter ZIP11 OS=Homo sapiens GN=SLC39A11;Zinc transporter ZIP11 OS=Homo sapiens GN=SLC39A11 PE=2 SV=3;Isoform of Q8N1S5, Zinc transporter ZIP11 (Fragment) OS=Homo sapiens GN=SLC39A11 PE=1 SV=1;Isoform of Q8N1S5, Zinc transporter ZIP11 (Fragment) OS=Homo sapiens GN=SLC39A11 PE=1 SV=1;Isoform of Q8N1S5, Zinc transporter ZIP11 (Fragment) OS=Homo sapiens GN=S…	35.4	1	0.01	AAATGLPEGPAVPVPSR
912	sp|Q15170-2|TCAL1_HUMAN sp|Q15170|TCAL1_HUMAN	0.9867	Isoform of Q15170, Isoform 2 of Transcription elongation factor A protein-like 1 OS=Homo sapiens GN=TCEAL1;Transcription elongation factor A protein-like 1 OS=Homo sapiens GN=TCEAL1 PE=1 SV=2	12.1	1	0.01	NLSNEEMIQAADELEEMKR
911	sp|B7ZAQ6-2|GPHRA_HUMAN sp|B7ZAQ6-3|GPHRA_HUMAN sp|B7ZAQ6|GPHRA_HUMAN sp|P0CG08|GPHRB_HUMAN tr|A0A087WW78|A0A087WW78_HUMAN tr|A0A087WW82|A0A087WW82_HUMAN tr|E9PKY3|E9PKY3_HUMAN tr|U3KPV2|U3KPV2_HUMAN	0.9867	Isoform of B7ZAQ6, Isoform 2 of Golgi pH regulator A OS=Homo sapiens GN=GPR89A;Isoform of B7ZAQ6, Isoform 3 of Golgi pH regulator A OS=Homo sapiens GN=GPR89A;Golgi pH regulator A OS=Homo sapiens GN=GPR89A PE=1 SV=2;Golgi pH regulator B OS=Homo sapiens GN=GPR89B PE=1 SV=1;Isoform of P0CG08, Golgi pH regulator B (Fragment) OS=Homo sapiens GN=GPR89B PE=4 SV=1;Isoform of P0CG08, Golgi pH regulator B …	12.9	1	0.01	NVTDTDILALER
920	sp|Q9H3M7-2|TXNIP_HUMAN sp|Q9H3M7|TXNIP_HUMAN	0.9859	Isoform of Q9H3M7, Isoform 2 of Thioredoxin-interacting protein OS=Homo sapiens GN=TXNIP;Thioredoxin-interacting protein OS=Homo sapiens GN=TXNIP PE=1 SV=1	3.6	1	0.01	VILDLPLVIGSR
919	sp|Q9BZK7|TBL1R_HUMAN tr|A0A0D9SF25|A0A0D9SF25_HUMAN tr|A0A0D9SF63|A0A0D9SF63_HUMAN tr|C9IYU9|C9IYU9_HUMAN tr|C9JBN1|C9JBN1_HUMAN tr|C9JCK0|C9JCK0_HUMAN tr|C9JLJ1|C9JLJ1_HUMAN tr|F8W9D8|F8W9D8_HUMAN	0.9859	F-box-like/WD repeat-containing protein TBL1XR1 OS=Homo sapiens GN=TBL1XR1 PE=1 SV=1;Isoform of Q9BZK7, F-box-like/WD repeat-containing protein TBL1XR1 (Fragment) OS=Homo sapiens GN=TBL1XR1 PE=1 SV=1;Isoform of Q9BZK7, F-box-like/WD repeat-containing protein TBL1XR1 OS=Homo sapiens GN=TBL1XR1 PE=1 SV=1;Isoform of Q9BZK7, F-box-like/WD repeat-containing protein TBL1XR1 (Fragment) OS=Homo sapiens G…	30.3	1	0.01	LAQQQAAAAAAAAAAASQQGSAK
918	sp|P46782|RS5_HUMAN tr|M0QZN2|M0QZN2_HUMAN tr|M0R0F0|M0R0F0_HUMAN tr|M0R0R2|M0R0R2_HUMAN	0.9859	40S ribosomal protein S5 OS=Homo sapiens GN=RPS5 PE=1 SV=4;Isoform of P46782, 40S ribosomal protein S5 OS=Homo sapiens GN=RPS5 PE=1 SV=1;Isoform of P46782, 40S ribosomal protein S5 (Fragment) OS=Homo sapiens GN=RPS5 PE=1 SV=1;Isoform of P46782, 40S ribosomal protein S5 OS=Homo sapiens GN=RPS5 PE=1 SV=1	6.7	1	0.01	QAVDVSPLR
917	sp|P25205-2|MCM3_HUMAN sp|P25205|MCM3_HUMAN tr|J3KQ69|J3KQ69_HUMAN	0.9859	Isoform of P25205, Isoform 2 of DNA replication licensing factor MCM3 OS=Homo sapiens GN=MCM3;DNA replication licensing factor MCM3 OS=Homo sapiens GN=MCM3 PE=1 SV=3;Isoform of P25205, DNA replication licensing factor MCM3 OS=Homo sapiens GN=MCM3 PE=1 SV=2	1.0	1	0.01	VALLDVFR
916	sp|O14548|COX7R_HUMAN tr|E5RJZ1|E5RJZ1_HUMAN tr|H0YBD2|H0YBD2_HUMAN	0.9859	Cytochrome c oxidase subunit 7A-related protein, mitochondrial OS=Homo sapiens GN=COX7A2L PE=1 SV=2;Isoform of O14548, Cytochrome c oxidase subunit 7A-related protein, mitochondrial OS=Homo sapiens GN=COX7A2L PE=1 SV=1;Isoform of O14548, Cytochrome c oxidase subunit 7A-related protein, mitochondrial (Fragment) OS=Homo sapiens GN=COX7A2L PE=1 SV=1	16.5	1	0.01	LTSDSTVYDYAGK
925	sp|P54619-2|AAKG1_HUMAN sp|P54619-3|AAKG1_HUMAN sp|P54619|AAKG1_HUMAN sp|Q9UGJ0-2|AAKG2_HUMAN sp|Q9UGJ0-3|AAKG2_HUMAN sp|Q9UGJ0|AAKG2_HUMAN tr|E9PGP6|E9PGP6_HUMAN tr|F8VYY9|F8VYY9_HUMAN tr|H0YHF8|H0YHF8_HUMAN	0.9851	Isoform of P54619, Isoform 2 of 5'-AMP-activated protein kinase subunit gamma-1 OS=Homo sapiens GN=PRKAG1;Isoform of P54619, Isoform 3 of 5'-AMP-activated protein kinase subunit gamma-1 OS=Homo sapiens GN=PRKAG1;5'-AMP-activated protein kinase subunit gamma-1 OS=Homo sapiens GN=PRKAG1 PE=1 SV=1;Isoform of Q9UGJ0, Isoform B of 5'-AMP-activated protein kinase subunit gamma-2 OS=Homo sapiens GN=PRKA…	3.3	1	0.01	FDVINLAAEK
924	sp|O76021-2|RL1D1_HUMAN sp|O76021|RL1D1_HUMAN tr|J3QSV6|J3QSV6_HUMAN	0.9851	Isoform of O76021, Isoform 2 of Ribosomal L1 domain-containing protein 1 OS=Homo sapiens GN=RSL1D1;Ribosomal L1 domain-containing protein 1 OS=Homo sapiens GN=RSL1D1 PE=1 SV=3;Isoform of O76021, Ribosomal L1 domain-containing protein 1 (Fragment) OS=Homo sapiens GN=RSL1D1 PE=1 SV=1	6.3	1	0.01	ATNESEDEIPQLVPIGK
923	sp|O75616|ERAL1_HUMAN tr|K7EQJ8|K7EQJ8_HUMAN	0.9851	GTPase Era, mitochondrial OS=Homo sapiens GN=ERAL1 PE=1 SV=2;Isoform of O75616, GTPase Era, mitochondrial (Fragment) OS=Homo sapiens GN=ERAL1 PE=1 SV=1	21.2	1	0.01	TAVWEEGPGGELVIQQK
928	sp|Q8NFH5-2|NUP53_HUMAN sp|Q8NFH5|NUP53_HUMAN tr|C9IYQ7|C9IYQ7_HUMAN tr|F8WCF5|F8WCF5_HUMAN tr|F8WEL4|F8WEL4_HUMAN	0.9851	Isoform of Q8NFH5, Isoform 2 of Nucleoporin NUP53 OS=Homo sapiens GN=NUP35;Nucleoporin NUP53 OS=Homo sapiens GN=NUP35 PE=1 SV=1;Isoform of Q8NFH5, Nucleoporin NUP53 (Fragment) OS=Homo sapiens GN=NUP35 PE=1 SV=1;Isoform of Q8NFH5, Nucleoporin NUP53 OS=Homo sapiens GN=NUP35 PE=1 SV=1;Isoform of Q8NFH5, Nucleoporin NUP53 OS=Homo sapiens GN=NUP35 PE=1 SV=1	16.5	1	0.01	SIYDDISSPGLGSTPLTSR
927	sp|Q14258|TRI25_HUMAN	0.9851	E3 ubiquitin/ISG15 ligase TRIM25 OS=Homo sapiens GN=TRIM25 PE=1 SV=2	2.2	1	0.01	LPTFGAPEQLVDLK
856a	sp|Q96RT8-2|GCP5_HUMAN sp|Q96RT8|GCP5_HUMAN tr|A0A087WVL9|A0A087WVL9_HUMAN tr|A0A087X1Z1|A0A087X1Z1_HUMAN tr|A0A0G2JPW5|A0A0G2JPW5_HUMAN tr|A0A0G2JQK2|A0A0G2JQK2_HUMAN tr|A0A0G2JQK7|A0A0G2JQK7_HUMAN tr|A0A0G2JQX1|A0A0G2JQX1_HUMAN tr|A0A0G2JR45|A0A0G2JR45_HUMAN tr|A0A0G2JRG1|A0A0G2JRG1_HUMAN tr|A0A0G2JSA7|A0A0G2JSA7_HUMAN	0.9845	Isoform of Q96RT8, Isoform 2 of Gamma-tubulin complex component 5 OS=Homo sapiens GN=TUBGCP5;Gamma-tubulin complex component 5 OS=Homo sapiens GN=TUBGCP5 PE=1 SV=1;Isoform of Q96RT8, Gamma-tubulin complex component 5 (Fragment) OS=Homo sapiens GN=TUBGCP5 PE=1 SV=1;Isoform of Q96RT8, Gamma-tubulin complex component 5 OS=Homo sapiens GN=TUBGCP5 PE=1 SV=1;Isoform of Q96RT8, Gamma-tubulin complex com…	7.2	1	0.01	LTEEFLNAPLPSIK
934	sp|Q96IJ6-2|GMPPA_HUMAN sp|Q96IJ6|GMPPA_HUMAN tr|A0A087WUI8|A0A087WUI8_HUMAN tr|A0A0U1RRC2|A0A0U1RRC2_HUMAN	0.9843	Isoform of Q96IJ6, Isoform 2 of Mannose-1-phosphate guanyltransferase alpha OS=Homo sapiens GN=GMPPA;Mannose-1-phosphate guanyltransferase alpha OS=Homo sapiens GN=GMPPA PE=1 SV=1;Isoform of Q96IJ6, Mannose-1-phosphate guanyltransferase alpha OS=Homo sapiens GN=GMPPA PE=1 SV=1;Isoform of Q96IJ6, Mannose-1-phosphate guanyltransferase alpha (Fragment) OS=Homo sapiens GN=GMPPA PE=4 SV=1	13.2	1	0.01	VAPSAVLGPNVSIGK
932	sp|P62888|RL30_HUMAN tr|E5RI99|E5RI99_HUMAN	0.9843	60S ribosomal protein L30 OS=Homo sapiens GN=RPL30 PE=1 SV=2;Isoform of P62888, 60S ribosomal protein L30 (Fragment) OS=Homo sapiens GN=RPL30 PE=1 SV=1	9.6	1	0.01	SEIEYYAMLAK
931	sp|P34896-2|GLYC_HUMAN sp|P34896-4|GLYC_HUMAN sp|P34896|GLYC_HUMAN	0.9843	Isoform of P34896, Isoform 2 of Serine hydroxymethyltransferase, cytosolic OS=Homo sapiens GN=SHMT1;Isoform of P34896, Isoform 4 of Serine hydroxymethyltransferase, cytosolic OS=Homo sapiens GN=SHMT1;Serine hydroxymethyltransferase, cytosolic OS=Homo sapiens GN=SHMT1 PE=1 SV=1	3.5	1	0.01	ALSEALTELGYK
930	sp|P04083|ANXA1_HUMAN	0.9843	Annexin A1 OS=Homo sapiens GN=ANXA1 PE=1 SV=2	4.0	1	0.01	GTDVNVFNTILTTR
939	sp|Q9NW64-2|RBM22_HUMAN sp|Q9NW64|RBM22_HUMAN	0.9834	Isoform of Q9NW64, Isoform 2 of Pre-mRNA-splicing factor RBM22 OS=Homo sapiens GN=RBM22;Pre-mRNA-splicing factor RBM22 OS=Homo sapiens GN=RBM22 PE=1 SV=1	3.0	1	0.01	YYGINDPVADK
937	sp|O15145|ARPC3_HUMAN tr|C9JZD1|C9JZD1_HUMAN tr|F8VR50|F8VR50_HUMAN	0.9834	Actin-related protein 2/3 complex subunit 3 OS=Homo sapiens GN=ARPC3 PE=1 SV=3;Isoform of O15145, Actin-related protein 2/3 complex subunit 3 (Fragment) OS=Homo sapiens GN=ARPC3 PE=1 SV=1;Isoform of O15145, Actin-related protein 2/3 complex subunit 3 (Fragment) OS=Homo sapiens GN=ARPC3 PE=1 SV=1	13.1	1	0.01	LIGNMALLPIR
943	sp|Q15633-2|TRBP2_HUMAN sp|Q15633|TRBP2_HUMAN tr|F8VSA1|F8VSA1_HUMAN tr|H3BV98|H3BV98_HUMAN	0.9826	Isoform of Q15633, Isoform 2 of RISC-loading complex subunit TARBP2 OS=Homo sapiens GN=TARBP2;RISC-loading complex subunit TARBP2 OS=Homo sapiens GN=TARBP2 PE=1 SV=3;Isoform of Q15633, RISC-loading complex subunit TARBP2 (Fragment) OS=Homo sapiens GN=TARBP2 PE=1 SV=2;Isoform of Q15633, RISC-loading complex subunit TARBP2 (Fragment) OS=Homo sapiens GN=TARBP2 PE=1 SV=7	11.8	1	0.01	DGNEVEPDDDHFSIGVGSR
942	sp|Q13888|TF2H2_HUMAN sp|Q6P1K8|T2H2L_HUMAN tr|D6RAW1|D6RAW1_HUMAN tr|D6RGC9|D6RGC9_HUMAN tr|D6RID8|D6RID8_HUMAN tr|D6RIT7|D6RIT7_HUMAN tr|D6RJD3|D6RJD3_HUMAN tr|R4GMS9|R4GMS9_HUMAN	0.9826	General transcription factor IIH subunit 2 OS=Homo sapiens GN=GTF2H2 PE=1 SV=1;General transcription factor IIH subunit 2-like protein OS=Homo sapiens GN=GTF2H2C PE=1 SV=1;Isoform of Q13888, General transcription factor IIH subunit 2 OS=Homo sapiens GN=GTF2H2C PE=4 SV=1;Isoform of Q13888, General transcription factor IIH subunit 2 OS=Homo sapiens GN=GTF2H2C PE=1 SV=1;Isoform of Q13888, General tr…	17.6	1	0.01	ATIEDILFK
941	sp|P29590-10|PML_HUMAN sp|P29590-11|PML_HUMAN sp|P29590-12|PML_HUMAN sp|P29590-13|PML_HUMAN sp|P29590-14|PML_HUMAN sp|P29590-2|PML_HUMAN sp|P29590-3|PML_HUMAN sp|P29590-4|PML_HUMAN sp|P29590-5|PML_HUMAN sp|P29590-8|PML_HUMAN sp|P29590-9|PML_HUMAN sp|P29590|PML_HUMAN tr|H3BT29|H3BT29_HUMAN tr|H3BT57|H3BT57_HUMAN tr|H3BUJ5|H3BUJ5_HUMAN tr|H3BVD2|H3BVD2_HUMAN	0.9826	Isoform of P29590, Isoform PML-7 of Protein PML OS=Homo sapiens GN=PML;Isoform of P29590, Isoform PML-11 of Protein PML OS=Homo sapiens GN=PML;Isoform of P29590, Isoform PML-12 of Protein PML OS=Homo sapiens GN=PML;Isoform of P29590, Isoform PML-13 of Protein PML OS=Homo sapiens GN=PML;Isoform of P29590, Isoform PML-14 of Protein PML OS=Homo sapiens GN=PML;Isoform of P29590, Isoform PML-5 of Prot…	3.3	1	0.01	LRQEEPQSLQAAVR
944	sp|Q9NYU1|UGGG2_HUMAN	0.9822	UDP-glucose:glycoprotein glucosyltransferase 2 OS=Homo sapiens GN=UGGT2 PE=1 SV=4	1.3	1	0.02	ANPGAWILR+LGIIYNPTSK
950	sp|Q504Q3-2|PAN2_HUMAN sp|Q504Q3-3|PAN2_HUMAN sp|Q504Q3|PAN2_HUMAN	0.9818	Isoform of Q504Q3, Isoform 2 of PAB-dependent poly(A)-specific ribonuclease subunit PAN2 OS=Homo sapiens GN=PAN2;Isoform of Q504Q3, Isoform 3 of PAB-dependent poly(A)-specific ribonuclease subunit PAN2 OS=Homo sapiens GN=PAN2;PAB-dependent poly(A)-specific ribonuclease subunit PAN2 OS=Homo sapiens GN=PAN2 PE=1 SV=3	0.8	1	0.01	VPAILYYVK
949	sp|P56962|STX17_HUMAN tr|E9PIC2|E9PIC2_HUMAN tr|E9PJV6|E9PJV6_HUMAN tr|E9PJW1|E9PJW1_HUMAN tr|E9PQU9|E9PQU9_HUMAN	0.9818	Syntaxin-17 OS=Homo sapiens GN=STX17 PE=1 SV=2;Isoform of P56962, Syntaxin-17 OS=Homo sapiens GN=STX17 PE=1 SV=1;Isoform of P56962, Syntaxin-17 OS=Homo sapiens GN=STX17 PE=1 SV=1;Isoform of P56962, Syntaxin-17 OS=Homo sapiens GN=STX17 PE=1 SV=1;Isoform of P56962, Syntaxin-17 OS=Homo sapiens GN=STX17 PE=1 SV=1	22.0	1	0.01	IVIPTDLER
948	sp|P47929|LEG7_HUMAN	0.9818	Galectin-7 OS=Homo sapiens GN=LGALS7 PE=1 SV=2	10.3	1	0.01	LVEVGGDVQLDSVR
947	sp|P08581-2|MET_HUMAN sp|P08581|MET_HUMAN	0.9818	Isoform of P08581, Isoform 2 of Hepatocyte growth factor receptor OS=Homo sapiens GN=MET;Hepatocyte growth factor receptor OS=Homo sapiens GN=MET PE=1 SV=4	1.2	1	0.01	SVSPTTEMVSNESVDYR
946	sp|P00387-2|NB5R3_HUMAN sp|P00387-3|NB5R3_HUMAN sp|P00387|NB5R3_HUMAN tr|B1AHF3|B1AHF3_HUMAN	0.9818	Isoform of P00387, Isoform 2 of NADH-cytochrome b5 reductase 3 OS=Homo sapiens GN=CYB5R3;Isoform of P00387, Isoform 3 of NADH-cytochrome b5 reductase 3 OS=Homo sapiens GN=CYB5R3;NADH-cytochrome b5 reductase 3 OS=Homo sapiens GN=CYB5R3 PE=1 SV=3;Isoform of P00387, NADH-cytochrome b5 reductase 3 (Fragment) OS=Homo sapiens GN=CYB5R3 PE=1 SV=1	7.5	1	0.01	GPSGLLVYQGK
952	sp|O60493-3|SNX3_HUMAN sp|O60493-4|SNX3_HUMAN sp|O60493|SNX3_HUMAN	0.9810	Isoform of O60493, Isoform 3 of Sorting nexin-3 OS=Homo sapiens GN=SNX3;Isoform of O60493, Isoform 4 of Sorting nexin-3 OS=Homo sapiens GN=SNX3;Sorting nexin-3 OS=Homo sapiens GN=SNX3 PE=1 SV=3	7.1	1	0.01	YSDFEWLR
951	sp|O14545|TRAD1_HUMAN	0.9810	TRAF-type zinc finger domain-containing protein 1 OS=Homo sapiens GN=TRAFD1 PE=1 SV=1	2.4	1	0.01	LDSQPQETSPELPR
956	sp|Q9BRQ6|MIC25_HUMAN tr|H0Y922|H0Y922_HUMAN tr|J3QTA6|J3QTA6_HUMAN tr|J3QTB2|J3QTB2_HUMAN	0.9802	MICOS complex subunit MIC25 OS=Homo sapiens GN=CHCHD6 PE=1 SV=1;Isoform of Q9BRQ6, MICOS complex subunit (Fragment) OS=Homo sapiens GN=CHCHD6 PE=1 SV=1;Isoform of Q9BRQ6, MICOS complex subunit OS=Homo sapiens GN=CHCHD6 PE=1 SV=1;Isoform of Q9BRQ6, MICOS complex subunit OS=Homo sapiens GN=CHCHD6 PE=1 SV=1	11.4	1	0.01	ASLPTGEGSISHEEQK
955	sp|Q13112|CAF1B_HUMAN	0.9802	Chromatin assembly factor 1 subunit B OS=Homo sapiens GN=CHAF1B PE=1 SV=1	2.0	1	0.01	AIVEFLSNLAR
954	sp|P06744-2|G6PI_HUMAN sp|P06744|G6PI_HUMAN tr|A0A0A0MTS2|A0A0A0MTS2_HUMAN tr|A0A0J9YX90|A0A0J9YX90_HUMAN tr|A0A0J9YXP8|A0A0J9YXP8_HUMAN tr|A0A0J9YYH3|A0A0J9YYH3_HUMAN tr|K7EQ48|K7EQ48_HUMAN	0.9802	Isoform of P06744, Isoform 2 of Glucose-6-phosphate isomerase OS=Homo sapiens GN=GPI;Glucose-6-phosphate isomerase OS=Homo sapiens GN=GPI PE=1 SV=4;Isoform of P06744, Glucose-6-phosphate isomerase (Fragment) OS=Homo sapiens GN=GPI PE=1 SV=1;Isoform of P06744, Glucose-6-phosphate isomerase (Fragment) OS=Homo sapiens GN=GPI PE=1 SV=1;Isoform of P06744, Glucose-6-phosphate isomerase (Fragment) OS=Ho…	6.3	1	0.01	TLAQLNPESSLFIIASK
953	sp|E9PRG8|CK098_HUMAN tr|A0A0B4J220|A0A0B4J220_HUMAN tr|E9PLD3|E9PLD3_HUMAN	0.9802	Uncharacterized protein C11orf98 OS=Homo sapiens GN=C11orf98 PE=4 SV=1;Isoform of E9PRG8, Chromosome 11 open reading frame 48, isoform CRA_c OS=Homo sapiens GN=C11orf98 PE=1 SV=1;Uncharacterized protein OS=Homo sapiens PE=4 SV=1	13.1	1	0.01	VVGAVIDQGLITR
957	sp|P54136-2|SYRC_HUMAN sp|P54136|SYRC_HUMAN	0.9794	Isoform of P54136, Isoform Monomeric of Arginine--tRNA ligase, cytoplasmic OS=Homo sapiens GN=RARS;Arginine--tRNA ligase, cytoplasmic OS=Homo sapiens GN=RARS PE=1 SV=2	1.7	1	0.01	LNDYIFSFDK
958	sp|P51148-2|RAB5C_HUMAN sp|P51148|RAB5C_HUMAN tr|K7ENY4|K7ENY4_HUMAN tr|K7ERI8|K7ERI8_HUMAN tr|K7ERQ8|K7ERQ8_HUMAN	0.9786	Isoform of P51148, Isoform 2 of Ras-related protein Rab-5C OS=Homo sapiens GN=RAB5C;Ras-related protein Rab-5C OS=Homo sapiens GN=RAB5C PE=1 SV=2;Isoform of P51148, Ras-related protein Rab-5C (Fragment) OS=Homo sapiens GN=RAB5C PE=1 SV=1;Isoform of K7ERQ8, Uncharacterized protein OS=Homo sapiens PE=3 SV=1;Uncharacterized protein (Fragment) OS=Homo sapiens PE=3 SV=1	9.3	1	0.01	QASPNIVIALAGNK
965	tr|A0A0A0MRP9|A0A0A0MRP9_HUMAN	0.9778	Isoform of Q96C92, Serologically defined colon cancer antigen 3 (Fragment) OS=Homo sapiens GN=SDCCAG3 PE=1 SV=1	5.4	1	0.01	SLAIPDDFGYGK
964	sp|Q9UBB6-2|NCDN_HUMAN sp|Q9UBB6-3|NCDN_HUMAN sp|Q9UBB6|NCDN_HUMAN tr|C9J5H8|C9J5H8_HUMAN	0.9778	Isoform of Q9UBB6, Isoform 2 of Neurochondrin OS=Homo sapiens GN=NCDN;Isoform of Q9UBB6, Isoform 3 of Neurochondrin OS=Homo sapiens GN=NCDN;Neurochondrin OS=Homo sapiens GN=NCDN PE=1 SV=1;Isoform of Q9UBB6, Neurochondrin (Fragment) OS=Homo sapiens GN=NCDN PE=1 SV=1	4.9	1	0.01	IFDAVGFTFPNR
963	sp|Q99683-2|M3K5_HUMAN sp|Q99683|M3K5_HUMAN	0.9778	Isoform of Q99683, Isoform 2 of Mitogen-activated protein kinase kinase kinase 5 OS=Homo sapiens GN=MAP3K5;Mitogen-activated protein kinase kinase kinase 5 OS=Homo sapiens GN=MAP3K5 PE=1 SV=1	2.1	1	0.01	LSALSAGSNEYLR
962	sp|Q7Z3B4-2|NUP54_HUMAN sp|Q7Z3B4-3|NUP54_HUMAN sp|Q7Z3B4|NUP54_HUMAN	0.9778	Isoform of Q7Z3B4, Isoform 2 of Nucleoporin p54 OS=Homo sapiens GN=NUP54;Isoform of Q7Z3B4, Isoform 3 of Nucleoporin p54 OS=Homo sapiens GN=NUP54;Nucleoporin p54 OS=Homo sapiens GN=NUP54 PE=1 SV=2	5.5	1	0.01	VLGGNQTLTVNVEGTK
960	sp|P42696-2|RBM34_HUMAN sp|P42696|RBM34_HUMAN tr|A2A2V2|A2A2V2_HUMAN tr|Q5TCT4|Q5TCT4_HUMAN	0.9778	Isoform of P42696, Isoform 2 of RNA-binding protein 34 OS=Homo sapiens GN=RBM34;RNA-binding protein 34 OS=Homo sapiens GN=RBM34 PE=1 SV=2;Isoform of P42696, RNA-binding protein 34 (Fragment) OS=Homo sapiens GN=RBM34 PE=1 SV=1;Isoform of P42696, RNA-binding protein 34 (Fragment) OS=Homo sapiens GN=RBM34 PE=1 SV=1	6.2	1	0.01	ILDDTEDTVVSQR
970	sp|Q9H8H0-2|NOL11_HUMAN sp|Q9H8H0|NOL11_HUMAN tr|J3QLQ6|J3QLQ6_HUMAN	0.9769	Isoform of Q9H8H0, Isoform 2 of Nucleolar protein 11 OS=Homo sapiens GN=NOL11;Nucleolar protein 11 OS=Homo sapiens GN=NOL11 PE=1 SV=1;Isoform of Q9H8H0, Nucleolar protein 11 (Fragment) OS=Homo sapiens GN=NOL11 PE=1 SV=1	8.3	1	0.01	ILSVQGTEPLVLFK
968	sp|Q6ICG6-2|K0930_HUMAN sp|Q6ICG6-3|K0930_HUMAN sp|Q6ICG6|K0930_HUMAN tr|B0QY16|B0QY16_HUMAN	0.9769	Isoform of Q6ICG6, Isoform 2 of Uncharacterized protein KIAA0930 OS=Homo sapiens GN=KIAA0930;Isoform of Q6ICG6, Isoform 3 of Uncharacterized protein KIAA0930 OS=Homo sapiens GN=KIAA0930;Uncharacterized protein KIAA0930 OS=Homo sapiens GN=KIAA0930 PE=1 SV=1;Isoform of Q6ICG6, Uncharacterized protein KIAA0930 (Fragment) OS=Homo sapiens GN=KIAA0930 PE=1 SV=1	4.2	1	0.01	VTSFSTPPTPER
967	sp|Q14CZ7|FAKD3_HUMAN tr|D6RAR6|D6RAR6_HUMAN	0.9769	FAST kinase domain-containing protein 3 OS=Homo sapiens GN=FASTKD3 PE=1 SV=2;Isoform of Q14CZ7, FAST kinase domain-containing protein 3 OS=Homo sapiens GN=FASTKD3 PE=1 SV=1	1.6	1	0.01	IGLTNLLGAR
971	sp|O43166-2|SI1L1_HUMAN sp|O43166-3|SI1L1_HUMAN sp|O43166|SI1L1_HUMAN tr|F5GYF8|F5GYF8_HUMAN	0.9761	Isoform of O43166, Isoform 2 of Signal-induced proliferation-associated 1-like protein 1 OS=Homo sapiens GN=SIPA1L1;Isoform of O43166, Isoform 3 of Signal-induced proliferation-associated 1-like protein 1 OS=Homo sapiens GN=SIPA1L1;Signal-induced proliferation-associated 1-like protein 1 OS=Homo sapiens GN=SIPA1L1 PE=1 SV=4;Isoform of O43166, Signal-induced proliferation-associated 1-like protein…	1.0	1	0.01	LIDLESPTPESQK
976	sp|Q9Y2K1-2|ZBTB1_HUMAN sp|Q9Y2K1|ZBTB1_HUMAN	0.9753	Isoform of Q9Y2K1, Isoform 2 of Zinc finger and BTB domain-containing protein 1 OS=Homo sapiens GN=ZBTB1;Zinc finger and BTB domain-containing protein 1 OS=Homo sapiens GN=ZBTB1 PE=1 SV=3	2.8	1	0.01	MEPEDIPTDELKDFNIIK
975	sp|Q15392-2|DHC24_HUMAN sp|Q15392|DHC24_HUMAN tr|Q3LIE7|Q3LIE7_HUMAN	0.9753	Isoform of Q15392, Isoform 2 of Delta(24)-sterol reductase OS=Homo sapiens GN=DHCR24;Delta(24)-sterol reductase OS=Homo sapiens GN=DHCR24 PE=1 SV=2;Isoform of Q15392, Delta(24)-sterol reductase OS=Homo sapiens GN=Nbla03646 PE=1 SV=1	2.1	1	0.01	EGLEYIPLR
974	sp|P60604-2|UB2G2_HUMAN sp|P60604|UB2G2_HUMAN	0.9753	Isoform of P60604, Isoform 2 of Ubiquitin-conjugating enzyme E2 G2 OS=Homo sapiens GN=UBE2G2;Ubiquitin-conjugating enzyme E2 G2 OS=Homo sapiens GN=UBE2G2 PE=1 SV=1	6.6	1	0.01	WSPVQSVEK
973	sp|O75817|POP7_HUMAN tr|C9JYM0|C9JYM0_HUMAN	0.9753	Ribonuclease P protein subunit p20 OS=Homo sapiens GN=POP7 PE=1 SV=2;Isoform of O75817, Ribonuclease P protein subunit p20 (Fragment) OS=Homo sapiens GN=POP7 PE=1 SV=1	10.9	1	0.01	GAVEAELDPVEYTLR
978	sp|Q9NVH1-2|DJC11_HUMAN sp|Q9NVH1-3|DJC11_HUMAN sp|Q9NVH1|DJC11_HUMAN	0.9745	Isoform of Q9NVH1, Isoform 2 of DnaJ homolog subfamily C member 11 OS=Homo sapiens GN=DNAJC11;Isoform of Q9NVH1, Isoform 3 of DnaJ homolog subfamily C member 11 OS=Homo sapiens GN=DNAJC11;DnaJ homolog subfamily C member 11 OS=Homo sapiens GN=DNAJC11 PE=1 SV=2	2.8	1	0.01	AGFFGTVVEYGAER
977	sp|P57078-2|RIPK4_HUMAN sp|P57078|RIPK4_HUMAN	0.9745	Isoform of P57078, Isoform 2 of Receptor-interacting serine/threonine-protein kinase 4 OS=Homo sapiens GN=RIPK4;Receptor-interacting serine/threonine-protein kinase 4 OS=Homo sapiens GN=RIPK4 PE=1 SV=1	1.1	1	0.01	GVVELLLAR
979	sp|P55081|MFAP1_HUMAN	0.9737	Microfibrillar-associated protein 1 OS=Homo sapiens GN=MFAP1 PE=1 SV=2	3.2	1	0.01	QPPIQSTAGAVPVR
984	sp|Q8TD31-2|CCHCR_HUMAN sp|Q8TD31-3|CCHCR_HUMAN sp|Q8TD31|CCHCR_HUMAN tr|A0A0G2JHL3|A0A0G2JHL3_HUMAN tr|A0A0G2JHL6|A0A0G2JHL6_HUMAN tr|A0A0G2JII5|A0A0G2JII5_HUMAN tr|A0A0G2JJ47|A0A0G2JJ47_HUMAN tr|A0A0G2JP87|A0A0G2JP87_HUMAN tr|A0A0G2JPU2|A0A0G2JPU2_HUMAN tr|A2ABH1|A2ABH1_HUMAN tr|B0S7V6|B0S7V6_HUMAN	0.9721	Isoform of Q8TD31, Isoform 2 of Coiled-coil alpha-helical rod protein 1 OS=Homo sapiens GN=CCHCR1;Isoform of Q8TD31, Isoform 3 of Coiled-coil alpha-helical rod protein 1 OS=Homo sapiens GN=CCHCR1;Coiled-coil alpha-helical rod protein 1 OS=Homo sapiens GN=CCHCR1 PE=1 SV=2;Isoform of Q8TD31, Coiled-coil alpha-helical rod protein 1 (Fragment) OS=Homo sapiens GN=CCHCR1 PE=1 SV=1;Isoform of Q8TD31, Co…	4.3	1	0.01	LLTVLPSLLDK
983	sp|Q86XI2-2|CNDG2_HUMAN sp|Q86XI2|CNDG2_HUMAN tr|H0Y6U5|H0Y6U5_HUMAN	0.9721	Isoform of Q86XI2, Isoform 2 of Condensin-2 complex subunit G2 OS=Homo sapiens GN=NCAPG2;Condensin-2 complex subunit G2 OS=Homo sapiens GN=NCAPG2 PE=1 SV=1;Isoform of Q86XI2, Condensin-2 complex subunit G2 (Fragment) OS=Homo sapiens GN=NCAPG2 PE=1 SV=1	1.1	1	0.01	FASVLPEYLK
982	sp|Q86SQ4-2|GP126_HUMAN sp|Q86SQ4-3|GP126_HUMAN sp|Q86SQ4-4|GP126_HUMAN sp|Q86SQ4|GP126_HUMAN	0.9721	Isoform of Q86SQ4, Isoform 2 of G-protein coupled receptor 126 OS=Homo sapiens GN=GPR126;Isoform of Q86SQ4, Isoform 3 of G-protein coupled receptor 126 OS=Homo sapiens GN=GPR126;Isoform of Q86SQ4, Isoform 4 of G-protein coupled receptor 126 OS=Homo sapiens GN=GPR126;G-protein coupled receptor 126 OS=Homo sapiens GN=GPR126 PE=1 SV=3	1.4	1	0.01	SLSSSSIGSNSTYLTSK
986a	sp|Q6UWE0-2|LRSM1_HUMAN sp|Q6UWE0|LRSM1_HUMAN	0.9716	Isoform of Q6UWE0, Isoform 2 of E3 ubiquitin-protein ligase LRSAM1 OS=Homo sapiens GN=LRSAM1;E3 ubiquitin-protein ligase LRSAM1 OS=Homo sapiens GN=LRSAM1 PE=1 SV=1	3.4	1	0.01	LLNQKPLSLK+SIGNLTQLQTLNVK
988	sp|Q658P3-2|STEA3_HUMAN sp|Q658P3-3|STEA3_HUMAN sp|Q658P3-4|STEA3_HUMAN sp|Q658P3|STEA3_HUMAN tr|B8ZZX6|B8ZZX6_HUMAN	0.9713	Isoform of Q658P3, Isoform 2 of Metalloreductase STEAP3 OS=Homo sapiens GN=STEAP3;Isoform of Q658P3, Isoform 3 of Metalloreductase STEAP3 OS=Homo sapiens GN=STEAP3;Isoform of Q658P3, Isoform 4 of Metalloreductase STEAP3 OS=Homo sapiens GN=STEAP3;Metalloreductase STEAP3 OS=Homo sapiens GN=STEAP3 PE=1 SV=2;Isoform of Q658P3, Metalloreductase STEAP3 OS=Homo sapiens GN=STEAP3 PE=1 SV=1	2.4	1	0.01	VGILGSGDFAR
987	sp|P10398|ARAF_HUMAN tr|Q96II5|Q96II5_HUMAN	0.9713	Serine/threonine-protein kinase A-Raf OS=Homo sapiens GN=ARAF PE=1 SV=2;Isoform of P10398, ARAF protein OS=Homo sapiens GN=ARAF PE=1 SV=1	1.8	1	0.01	IGTGSFGTVFR
991	sp|P17612-2|KAPCA_HUMAN sp|P17612|KAPCA_HUMAN tr|K7ERP6|K7ERP6_HUMAN tr|Q15136|Q15136_HUMAN	0.9705	Isoform of P17612, Isoform 2 of cAMP-dependent protein kinase catalytic subunit alpha OS=Homo sapiens GN=PRKACA;cAMP-dependent protein kinase catalytic subunit alpha OS=Homo sapiens GN=PRKACA PE=1 SV=2;Isoform of P17612, cAMP-dependent protein kinase catalytic subunit alpha (Fragment) OS=Homo sapiens GN=PRKACA PE=1 SV=1;Isoform of P17612, Protein kinase A-alpha (Fragment) OS=Homo sapiens GN=KIN27…	5.8	1	0.01	ILQAVNFPFLVK
990	sp|P17029|ZKSC1_HUMAN tr|B3KRF7|B3KRF7_HUMAN tr|E9PC66|E9PC66_HUMAN	0.9705	Zinc finger protein with KRAB and SCAN domains 1 OS=Homo sapiens GN=ZKSCAN1 PE=1 SV=3;Isoform of P17029, Zinc finger protein with KRAB and SCAN domains 1 OS=Homo sapiens GN=ZKSCAN1 PE=1 SV=1;Isoform of P17029, Zinc finger protein with KRAB and SCAN domains 1 OS=Homo sapiens GN=ZKSCAN1 PE=1 SV=1	4.9	1	0.01	ASEYSPASLDAFGAFLK
992	sp|Q9UKN7|MYO15_HUMAN tr|A0A087WYA1|A0A087WYA1_HUMAN	0.9701	Unconventional myosin-XV OS=Homo sapiens GN=MYO15A PE=1 SV=2;Isoform of Q9UKN7, Unconventional myosin-XV OS=Homo sapiens GN=MYO15A PE=4 SV=1	1.1	1	0.01	SLYGLEGFQDLGEYYDYHR+SRTRVVAHLFSSHAPQAAPQR
993	sp|P43487-2|RANG_HUMAN sp|P43487|RANG_HUMAN tr|C9JDM3|C9JDM3_HUMAN tr|C9JJ34|C9JJ34_HUMAN tr|F6WQW2|F6WQW2_HUMAN	0.9697	Isoform of P43487, Isoform 2 of Ran-specific GTPase-activating protein OS=Homo sapiens GN=RANBP1;Ran-specific GTPase-activating protein OS=Homo sapiens GN=RANBP1 PE=1 SV=1;Isoform of P43487, Ran-specific GTPase-activating protein (Fragment) OS=Homo sapiens GN=RANBP1 PE=1 SV=7;Isoform of P43487, Ran-specific GTPase-activating protein (Fragment) OS=Homo sapiens GN=RANBP1 PE=1 SV=1;Isoform of P43487…	6.7	1	0.01	TLEEDEEELFK
995	sp|P13861-2|KAP2_HUMAN sp|P13861|KAP2_HUMAN tr|H7C1L0|H7C1L0_HUMAN	0.9689	Isoform of P13861, Isoform 2 of cAMP-dependent protein kinase type II-alpha regulatory subunit OS=Homo sapiens GN=PRKAR2A;cAMP-dependent protein kinase type II-alpha regulatory subunit OS=Homo sapiens GN=PRKAR2A PE=1 SV=2;Isoform of P13861, cAMP-dependent protein kinase type II-alpha regulatory subunit (Fragment) OS=Homo sapiens GN=PRKAR2A PE=1 SV=1	8.5	1	0.01	AATIVATSEGSLWGLDR
1001	sp|Q9BZM5|N2DL2_HUMAN	0.9681	NKG2D ligand 2 OS=Homo sapiens GN=ULBP2 PE=1 SV=1	4.5	1	0.01	EVVDILTEQLR
1000	sp|Q96T76-8|MMS19_HUMAN sp|Q96T76-9|MMS19_HUMAN sp|Q96T76|MMS19_HUMAN tr|H7C1W5|H7C1W5_HUMAN	0.9681	Isoform of Q96T76, Isoform 5 of MMS19 nucleotide excision repair protein homolog OS=Homo sapiens GN=MMS19;Isoform of Q96T76, Isoform 6 of MMS19 nucleotide excision repair protein homolog OS=Homo sapiens GN=MMS19;MMS19 nucleotide excision repair protein homolog OS=Homo sapiens GN=MMS19 PE=1 SV=2;Isoform of Q96T76, MMS19 nucleotide excision repair protein homolog (Fragment) OS=Homo sapiens GN=MMS19…	7.4	1	0.01	LLQAAAGASAR
999	sp|Q8NEA9|GMCLL_HUMAN sp|Q96IK5|GMCL1_HUMAN	0.9681	Putative germ cell-less protein-like 1-like OS=Homo sapiens GN=GMCL1P1 PE=1 SV=1;Germ cell-less protein-like 1 OS=Homo sapiens GN=GMCL1 PE=1 SV=1	2.3	1	0.01	LQYIISDLASAR
998	sp|Q86YV9|HPS6_HUMAN	0.9681	Hermansky-Pudlak syndrome 6 protein OS=Homo sapiens GN=HPS6 PE=1 SV=1	1.7	1	0.01	LLSDLSAFGGAAR
997	sp|Q12904-2|AIMP1_HUMAN sp|Q12904|AIMP1_HUMAN tr|D6R937|D6R937_HUMAN	0.9681	Isoform of Q12904, Isoform 2 of Aminoacyl tRNA synthase complex-interacting multifunctional protein 1 OS=Homo sapiens GN=AIMP1;Aminoacyl tRNA synthase complex-interacting multifunctional protein 1 OS=Homo sapiens GN=AIMP1 PE=1 SV=2;Isoform of Q12904, Aminoacyl tRNA synthase complex-interacting multifunctional protein 1 (Fragment) OS=Homo sapiens GN=AIMP1 PE=1 SV=1	8.0	1	0.01	GAEADQIIEYLK
1005	sp|Q9H061-2|T126A_HUMAN sp|Q9H061|T126A_HUMAN	0.9666	Isoform of Q9H061, Isoform 2 of Transmembrane protein 126A OS=Homo sapiens GN=TMEM126A;Transmembrane protein 126A OS=Homo sapiens GN=TMEM126A PE=1 SV=1	7.2	1	0.01	GNILSYWIR
1004	sp|P60660-2|MYL6_HUMAN sp|P60660|MYL6_HUMAN tr|B7Z6Z4|B7Z6Z4_HUMAN tr|F8VPF3|F8VPF3_HUMAN tr|F8VXL3|F8VXL3_HUMAN tr|F8VZU9|F8VZU9_HUMAN tr|F8W180|F8W180_HUMAN tr|F8W1R7|F8W1R7_HUMAN tr|G3V1V0|G3V1V0_HUMAN tr|G3V1Y7|G3V1Y7_HUMAN tr|G8JLA2|G8JLA2_HUMAN tr|H0YI43|H0YI43_HUMAN tr|J3KND3|J3KND3_HUMAN	0.9666	Isoform of P60660, Isoform Smooth muscle of Myosin light polypeptide 6 OS=Homo sapiens GN=MYL6;Myosin light polypeptide 6 OS=Homo sapiens GN=MYL6 PE=1 SV=2;Isoform of P60660, Myosin light polypeptide 6 OS=Homo sapiens GN=MYL6 PE=1 SV=1;Isoform of P60660, Myosin light polypeptide 6 (Fragment) OS=Homo sapiens GN=MYL6 PE=1 SV=1;Isoform of P60660, Myosin light polypeptide 6 OS=Homo sapiens GN=MYL6 PE…	19.1	1	0.01	HVLVTLGEK
1003	sp|P49281-2|NRAM2_HUMAN sp|P49281-3|NRAM2_HUMAN sp|P49281-4|NRAM2_HUMAN sp|P49281-5|NRAM2_HUMAN sp|P49281|NRAM2_HUMAN tr|F8VWB0|F8VWB0_HUMAN tr|F8VZL6|F8VZL6_HUMAN tr|F8W154|F8W154_HUMAN tr|F8W1C0|F8W1C0_HUMAN tr|F8W1F2|F8W1F2_HUMAN tr|F8W1P7|F8W1P7_HUMAN	0.9666	Isoform of P49281, Isoform 1 of Natural resistance-associated macrophage protein 2 OS=Homo sapiens GN=SLC11A2;Isoform of P49281, Isoform 3 of Natural resistance-associated macrophage protein 2 OS=Homo sapiens GN=SLC11A2;Isoform of P49281, Isoform 4 of Natural resistance-associated macrophage protein 2 OS=Homo sapiens GN=SLC11A2;Isoform of P49281, Isoform 5 of Natural resistance-associated macroph…	3.1	1	0.01	LLWILLLATLVGLLLQR
1002	sp|P31942-2|HNRH3_HUMAN sp|P31942-3|HNRH3_HUMAN sp|P31942|HNRH3_HUMAN	0.9666	Isoform of P31942, Isoform 2 of Heterogeneous nuclear ribonucleoprotein H3 OS=Homo sapiens GN=HNRNPH3;Isoform of P31942, Isoform 3 of Heterogeneous nuclear ribonucleoprotein H3 OS=Homo sapiens GN=HNRNPH3;Heterogeneous nuclear ribonucleoprotein H3 OS=Homo sapiens GN=HNRNPH3 PE=1 SV=2	4.0	1	0.01	STGEAFVQFASK
1006	sp|Q9BW61|DDA1_HUMAN	0.9658	DET1- and DDB1-associated protein 1 OS=Homo sapiens GN=DDA1 PE=1 SV=1	11.8	1	0.01	EYPSEQIIVTEK
1008	sp|Q99747-2|SNAG_HUMAN sp|Q99747|SNAG_HUMAN	0.9650	Isoform of Q99747, Isoform 2 of Gamma-soluble NSF attachment protein OS=Homo sapiens GN=NAPG;Gamma-soluble NSF attachment protein OS=Homo sapiens GN=NAPG PE=1 SV=1	5.7	1	0.01	LGLSLVVPGGGIK
1009	sp|P32969|RL9_HUMAN tr|D6RAN4|D6RAN4_HUMAN tr|H0Y9R4|H0Y9R4_HUMAN tr|H0Y9V9|H0Y9V9_HUMAN	0.9642	60S ribosomal protein L9 OS=Homo sapiens GN=RPL9 PE=1 SV=1;Isoform of P32969, 60S ribosomal protein L9 (Fragment) OS=Homo sapiens GN=RPL9 PE=1 SV=7;Isoform of P32969, 60S ribosomal protein L9 (Fragment) OS=Homo sapiens GN=RPL9 PE=1 SV=1;Isoform of P32969, 60S ribosomal protein L9 (Fragment) OS=Homo sapiens GN=RPL9 PE=1 SV=1	11.0	1	0.01	FLDGIYVSEK
1010	sp|P42771-3|CDN2A_HUMAN sp|P42771-4|CDN2A_HUMAN sp|P42771|CDN2A_HUMAN tr|G3XAG3|G3XAG3_HUMAN tr|J3QRG6|J3QRG6_HUMAN	0.9634	Isoform of P42771, Isoform 3 of Cyclin-dependent kinase inhibitor 2A OS=Homo sapiens GN=CDKN2A;Isoform of P42771, Isoform 5 of Cyclin-dependent kinase inhibitor 2A OS=Homo sapiens GN=CDKN2A;Cyclin-dependent kinase inhibitor 2A OS=Homo sapiens GN=CDKN2A PE=1 SV=2;Isoform of P42771, Cyclin-dependent kinase inhibitor 2A OS=Homo sapiens GN=CDKN2A PE=1 SV=1;Isoform of P42771, Cyclin-dependent kinase i…	14.7	1	0.01	ALLEAGALPNAPNSYGR
1011	sp|P04731|MT1A_HUMAN	0.9626	Metallothionein-1A OS=Homo sapiens GN=MT1A PE=1 SV=2	19.7	1	0.01	SCCSCCPMSCAK
1013	sp|Q13608-2|PEX6_HUMAN sp|Q13608-3|PEX6_HUMAN sp|Q13608|PEX6_HUMAN	0.9610	Isoform of Q13608, Isoform 2 of Peroxisome assembly factor 2 OS=Homo sapiens GN=PEX6;Isoform of Q13608, Isoform 3 of Peroxisome assembly factor 2 OS=Homo sapiens GN=PEX6;Peroxisome assembly factor 2 OS=Homo sapiens GN=PEX6 PE=1 SV=2	1.5	1	0.01	LLALGSGAWVR
1012	sp|Q01085-2|TIAR_HUMAN sp|Q01085|TIAR_HUMAN	0.9610	Isoform of Q01085, Isoform 2 of Nucleolysin TIAR OS=Homo sapiens GN=TIAL1;Nucleolysin TIAR OS=Homo sapiens GN=TIAL1 PE=1 SV=1	2.9	1	0.01	FEDVVNQSSPK
1018	sp|Q8NC54|KCT2_HUMAN	0.9603	Keratinocyte-associated transmembrane protein 2 OS=Homo sapiens GN=KCT2 PE=2 SV=2	4.9	1	0.01	LDQNVNEAMPSLK
1016	sp|P10721-2|KIT_HUMAN sp|P10721|KIT_HUMAN	0.9603	Isoform of P10721, Isoform 2 of Mast/stem cell growth factor receptor Kit OS=Homo sapiens GN=KIT;Mast/stem cell growth factor receptor Kit OS=Homo sapiens GN=KIT PE=1 SV=1	1.1	1	0.01	VVEATAYGLIK
1015	sp|O95470|SGPL1_HUMAN tr|H0Y3V8|H0Y3V8_HUMAN tr|H7BXL7|H7BXL7_HUMAN	0.9603	Sphingosine-1-phosphate lyase 1 OS=Homo sapiens GN=SGPL1 PE=1 SV=3;Isoform of O95470, Sphingosine-1-phosphate lyase 1 (Fragment) OS=Homo sapiens GN=SGPL1 PE=1 SV=1;Isoform of O95470, Sphingosine-1-phosphate lyase 1 (Fragment) OS=Homo sapiens GN=SGPL1 PE=1 SV=1	11.1	1	0.01	ALPSQGLSSSAVLEK
1014	sp|O75487-2|GPC4_HUMAN sp|O75487|GPC4_HUMAN	0.9603	Isoform of O75487, Isoform 2 of Glypican-4 OS=Homo sapiens GN=GPC4;Glypican-4 OS=Homo sapiens GN=GPC4 PE=1 SV=4	3.1	1	0.01	TFAQGLAVAGDVVSK
1021	sp|Q53H96-2|P5CR3_HUMAN sp|Q53H96|P5CR3_HUMAN tr|A0A0A0MQS1|A0A0A0MQS1_HUMAN tr|B5MD87|B5MD87_HUMAN	0.9595	Isoform of Q53H96, Isoform 2 of Pyrroline-5-carboxylate reductase 3 OS=Homo sapiens GN=PYCRL;Pyrroline-5-carboxylate reductase 3 OS=Homo sapiens GN=PYCRL PE=1 SV=3;Isoform of Q53H96, Pyrroline-5-carboxylate reductase OS=Homo sapiens GN=PYCRL PE=1 SV=1;Isoform of Q53H96, Pyrroline-5-carboxylate reductase 3 OS=Homo sapiens GN=PYCRL PE=1 SV=2	8.0	1	0.01	IAAQTLLGTAK
1022	sp|Q9UKJ5|CHIC2_HUMAN tr|D6RDW7|D6RDW7_HUMAN tr|H0Y8H1|H0Y8H1_HUMAN	0.9587	Cysteine-rich hydrophobic domain-containing protein 2 OS=Homo sapiens GN=CHIC2 PE=1 SV=1;Isoform of Q9UKJ5, Cysteine-rich hydrophobic domain-containing protein 2 OS=Homo sapiens GN=CHIC2 PE=4 SV=1;Isoform of Q9UKJ5, Cysteine-rich hydrophobic domain-containing protein 2 (Fragment) OS=Homo sapiens GN=CHIC2 PE=4 SV=1	6.6	1	0.01	YSPDPVVVR
1025	sp|Q9Y3I0|RTCB_HUMAN	0.9579	tRNA-splicing ligase RtcB homolog OS=Homo sapiens GN=RTCB PE=1 SV=1	2.2	1	0.01	IASPEGQDYLK
1023	sp|P60228|EIF3E_HUMAN tr|E5RIT4|E5RIT4_HUMAN tr|H0YBR5|H0YBR5_HUMAN	0.9579	Eukaryotic translation initiation factor 3 subunit E OS=Homo sapiens GN=EIF3E PE=1 SV=1;Isoform of P60228, Eukaryotic translation initiation factor 3 subunit E (Fragment) OS=Homo sapiens GN=EIF3E PE=1 SV=1;Isoform of P60228, Eukaryotic translation initiation factor 3 subunit E (Fragment) OS=Homo sapiens GN=EIF3E PE=1 SV=1	14.7	1	0.01	QLQAETEPIVK
1027	sp|Q8TEB7|RN128_HUMAN	0.9571	E3 ubiquitin-protein ligase RNF128 OS=Homo sapiens GN=RNF128 PE=1 SV=1	3.3	1	0.01	GASGAVIFNFPGTR
1026	sp|Q5SSJ5-2|HP1B3_HUMAN sp|Q5SSJ5|HP1B3_HUMAN tr|B0QZK4|B0QZK4_HUMAN tr|Q5SWC8|Q5SWC8_HUMAN tr|X6RGJ2|X6RGJ2_HUMAN	0.9571	Isoform of Q5SSJ5, Isoform 2 of Heterochromatin protein 1-binding protein 3 OS=Homo sapiens GN=HP1BP3;Heterochromatin protein 1-binding protein 3 OS=Homo sapiens GN=HP1BP3 PE=1 SV=1;Isoform of Q5SSJ5, Heterochromatin protein 1-binding protein 3 (Fragment) OS=Homo sapiens GN=HP1BP3 PE=1 SV=1;Isoform of Q5SSJ5, Heterochromatin protein 1-binding protein 3 (Fragment) OS=Homo sapiens GN=HP1BP3 PE=1 SV…	5.9	1	0.01	TIPSWATLSASQLAR
1030	sp|Q9UKL0|RCOR1_HUMAN tr|J3KN32|J3KN32_HUMAN	0.9564	REST corepressor 1 OS=Homo sapiens GN=RCOR1 PE=1 SV=1;Isoform of Q9UKL0, REST corepressor 1 OS=Homo sapiens GN=RCOR1 PE=1 SV=1	2.5	1	0.01	DFQAISDVIGNK
1029	sp|Q9BVQ7-2|SPA5L_HUMAN sp|Q9BVQ7-3|SPA5L_HUMAN sp|Q9BVQ7|SPA5L_HUMAN	0.9564	Isoform of Q9BVQ7, Isoform 2 of Spermatogenesis-associated protein 5-like protein 1 OS=Homo sapiens GN=SPATA5L1;Isoform of Q9BVQ7, Isoform 3 of Spermatogenesis-associated protein 5-like protein 1 OS=Homo sapiens GN=SPATA5L1;Spermatogenesis-associated protein 5-like protein 1 OS=Homo sapiens GN=SPATA5L1 PE=1 SV=2	3.6	1	0.01	NTAAVLEAAQELLR
1031	sp|Q9UMX1|SUFU_HUMAN	0.9556	Suppressor of fused homolog OS=Homo sapiens GN=SUFU PE=1 SV=2	2.9	1	0.01	VSILPDVVFDSPLH
1032	sp|Q9Y295|DRG1_HUMAN	0.9548	Developmentally-regulated GTP-binding protein 1 OS=Homo sapiens GN=DRG1 PE=1 SV=1	3.3	1	0.01	IIENELEGFGIR
1034	sp|Q9UI30-2|TR112_HUMAN sp|Q9UI30|TR112_HUMAN tr|F5GX77|F5GX77_HUMAN tr|F5GYQ2|F5GYQ2_HUMAN	0.9540	Isoform of Q9UI30, Isoform 2 of Multifunctional methyltransferase subunit TRM112-like protein OS=Homo sapiens GN=TRMT112;Multifunctional methyltransferase subunit TRM112-like protein OS=Homo sapiens GN=TRMT112 PE=1 SV=1;Isoform of Q9UI30, Multifunctional methyltransferase subunit TRM112-like protein OS=Homo sapiens GN=TRMT112 PE=1 SV=1;Isoform of Q9UI30, Multifunctional methyltransferase subunit …	17.3	1	0.01	GPVEGYEENEEFLR
1033	sp|O60725|ICMT_HUMAN	0.9540	Protein-S-isoprenylcysteine O-methyltransferase OS=Homo sapiens GN=ICMT PE=1 SV=1	3.2	1	0.01	VPTGLPFIK
1035	sp|Q7Z417|NUFP2_HUMAN	0.9533	Nuclear fragile X mental retardation-interacting protein 2 OS=Homo sapiens GN=NUFIP2 PE=1 SV=1	1.9	1	0.01	NLSSDEATNPISR
1037	sp|Q96EY7|PTCD3_HUMAN tr|B8ZZQ4|B8ZZQ4_HUMAN	0.9525	Pentatricopeptide repeat domain-containing protein 3, mitochondrial OS=Homo sapiens GN=PTCD3 PE=1 SV=3;Isoform of Q96EY7, Pentatricopeptide repeat domain-containing protein 3, mitochondrial (Fragment) OS=Homo sapiens GN=PTCD3 PE=1 SV=3	7.0	1	0.01	VAVLQALASTVNR
1036	sp|P49207|RL34_HUMAN	0.9525	60S ribosomal protein L34 OS=Homo sapiens GN=RPL34 PE=1 SV=3	6.8	1	0.01	AFLIEEQK
1040	sp|P68431|H31_HUMAN sp|P84243|H33_HUMAN sp|Q16695|H31T_HUMAN sp|Q6NXT2|H3C_HUMAN sp|Q71DI3|H32_HUMAN tr|B4DEB1|B4DEB1_HUMAN tr|K7EK07|K7EK07_HUMAN tr|K7EMV3|K7EMV3_HUMAN tr|K7EP01|K7EP01_HUMAN tr|K7ES00|K7ES00_HUMAN tr|Q5TEC6|Q5TEC6_HUMAN	0.9517	Histone H3.1 OS=Homo sapiens GN=HIST1H3A PE=1 SV=2;Histone H3.3 OS=Homo sapiens GN=H3F3A PE=1 SV=2;Histone H3.1t OS=Homo sapiens GN=HIST3H3 PE=1 SV=3;Histone H3.3C OS=Homo sapiens GN=H3F3C PE=1 SV=3;Histone H3.2 OS=Homo sapiens GN=HIST2H3A PE=1 SV=3;Isoform of P84243, Histone H3 OS=Homo sapiens GN=H3F3A PE=1 SV=1;Isoform of P84243, Histone H3 (Fragment) OS=Homo sapiens GN=H3F3B PE=1 SV=1;Isoform …	5.2	1	0.01	STELLIR
1039	sp|O60220|TIM8A_HUMAN	0.9517	Mitochondrial import inner membrane translocase subunit Tim8 A OS=Homo sapiens GN=TIMM8A PE=1 SV=1	11.3	1	0.01	FIDTSQFILNR
1041	sp|Q9NUJ3|T11L1_HUMAN tr|E9PJ55|E9PJ55_HUMAN	0.9510	T-complex protein 11-like protein 1 OS=Homo sapiens GN=TCP11L1 PE=1 SV=1;Isoform of Q9NUJ3, T-complex protein 11-like protein 1 OS=Homo sapiens GN=TCP11L1 PE=1 SV=1	2.0	1	0.01	EIFSVLDLMK
1042	sp|P31948-2|STIP1_HUMAN sp|P31948-3|STIP1_HUMAN sp|P31948|STIP1_HUMAN	0.9502	Isoform of P31948, Isoform 2 of Stress-induced-phosphoprotein 1 OS=Homo sapiens GN=STIP1;Isoform of P31948, Isoform 3 of Stress-induced-phosphoprotein 1 OS=Homo sapiens GN=STIP1;Stress-induced-phosphoprotein 1 OS=Homo sapiens GN=STIP1 PE=1 SV=1	1.9	1	0.01	LMDVGLIAIR
1045	sp|Q86T03-2|TM55B_HUMAN sp|Q86T03|TM55B_HUMAN tr|H0YJ90|H0YJ90_HUMAN	0.9494	Isoform of Q86T03, Isoform 2 of Type 1 phosphatidylinositol 4,5-bisphosphate 4-phosphatase OS=Homo sapiens GN=TMEM55B;Type 1 phosphatidylinositol 4,5-bisphosphate 4-phosphatase OS=Homo sapiens GN=TMEM55B PE=1 SV=1;Isoform of Q86T03, Type 1 phosphatidylinositol 4,5-bisphosphate 4-phosphatase (Fragment) OS=Homo sapiens GN=TMEM55B PE=1 SV=1	9.8	1	0.01	NTFLWTEFTDR
1044	sp|Q15773|MLF2_HUMAN	0.9494	Myeloid leukemia factor 2 OS=Homo sapiens GN=MLF2 PE=1 SV=1	4.8	1	0.01	LAIQGPEDSPSR
1043	sp|P07477|TRY1_HUMAN sp|P07478|TRY2_HUMAN sp|Q8NHM4|TRY6_HUMAN tr|A0A087WW55|A0A087WW55_HUMAN tr|A0A0J9YW57|A0A0J9YW57_HUMAN tr|A0A0J9YXX4|A0A0J9YXX4_HUMAN tr|A0A0J9YYC8|A0A0J9YYC8_HUMAN tr|A6XMV8|A6XMV8_HUMAN tr|A6XMV9|A6XMV9_HUMAN tr|E7EQ64|E7EQ64_HUMAN tr|H0Y8D1|H0Y8D1_HUMAN tr|Q5NV56|Q5NV56_HUMAN	0.9494	Trypsin-1 OS=Homo sapiens GN=PRSS1 PE=1 SV=1;Trypsin-2 OS=Homo sapiens GN=PRSS2 PE=1 SV=1;Putative trypsin-6 OS=Homo sapiens GN=PRSS3P2 PE=5 SV=2;Isoform of P07477, Trypsin-1 OS=Homo sapiens GN=PRSS1 PE=1 SV=1;Isoform of P07478, Trypsin-2 OS=Homo sapiens GN=PRSS2 PE=1 SV=1;Isoform of P07478, Trypsin-2 OS=Homo sapiens GN=PRSS2 PE=1 SV=1;Isoform of P07478, Trypsin-2 OS=Homo sapiens GN=PRSS2 PE=1 SV…	8.1	1	0.01	LGEHNIEVLEGNEQFINAAK
1047	sp|Q9ULV4-2|COR1C_HUMAN sp|Q9ULV4-3|COR1C_HUMAN sp|Q9ULV4|COR1C_HUMAN tr|B4E3S0|B4E3S0_HUMAN	0.9487	Isoform of Q9ULV4, Isoform 2 of Coronin-1C OS=Homo sapiens GN=CORO1C;Isoform of Q9ULV4, Isoform 3 of Coronin-1C OS=Homo sapiens GN=CORO1C;Coronin-1C OS=Homo sapiens GN=CORO1C PE=1 SV=1;Isoform of Q9ULV4, Coronin OS=Homo sapiens GN=CORO1C PE=1 SV=1	4.3	1	0.01	AIFLADGNVFTTGFSR
1048	sp|Q9HCE7-2|SMUF1_HUMAN sp|Q9HCE7|SMUF1_HUMAN	0.9471	Isoform of Q9HCE7, Isoform Short of E3 ubiquitin-protein ligase SMURF1 OS=Homo sapiens GN=SMURF1;E3 ubiquitin-protein ligase SMURF1 OS=Homo sapiens GN=SMURF1 PE=1 SV=2	1.4	1	0.01	LLQFVTGSTR
1053	sp|Q9Y305-2|ACOT9_HUMAN sp|Q9Y305-3|ACOT9_HUMAN sp|Q9Y305-4|ACOT9_HUMAN sp|Q9Y305|ACOT9_HUMAN tr|H7C5Q2|H7C5Q2_HUMAN	0.9464	Isoform of Q9Y305, Isoform 2 of Acyl-coenzyme A thioesterase 9, mitochondrial OS=Homo sapiens GN=ACOT9;Isoform of Q9Y305, Isoform 3 of Acyl-coenzyme A thioesterase 9, mitochondrial OS=Homo sapiens GN=ACOT9;Isoform of Q9Y305, Isoform 4 of Acyl-coenzyme A thioesterase 9, mitochondrial OS=Homo sapiens GN=ACOT9;Acyl-coenzyme A thioesterase 9, mitochondrial OS=Homo sapiens GN=ACOT9 PE=1 SV=2;Isoform o…	3.8	1	0.01	IAFSSTSLLK
1052	sp|Q12815|TROAP_HUMAN tr|F8W130|F8W130_HUMAN tr|F8W1U0|F8W1U0_HUMAN	0.9464	Tastin OS=Homo sapiens GN=TROAP PE=1 SV=3;Isoform of Q12815, Tastin OS=Homo sapiens GN=TROAP PE=1 SV=1;Isoform of Q12815, Tastin OS=Homo sapiens GN=TROAP PE=1 SV=1	2.0	1	0.01	IGILQQLLR
1051	sp|P31153-2|METK2_HUMAN sp|P31153|METK2_HUMAN	0.9464	Isoform of P31153, Isoform 2 of S-adenosylmethionine synthase isoform type-2 OS=Homo sapiens GN=MAT2A;S-adenosylmethionine synthase isoform type-2 OS=Homo sapiens GN=MAT2A PE=1 SV=1	5.0	1	0.01	FVIGGPQGDAGLTGR
1050	sp|O00264|PGRC1_HUMAN	0.9464	Membrane-associated progesterone receptor component 1 OS=Homo sapiens GN=PGRMC1 PE=1 SV=3	7.2	1	0.01	FYGPEGPYGVFAGR
1049	sp|A6NI79|CCD69_HUMAN	0.9464	Coiled-coil domain-containing protein 69 OS=Homo sapiens GN=CCDC69 PE=1 SV=1	4.7	1	0.01	ITTLQQENEDLHVR
1054	sp|Q8WVD3|RN138_HUMAN tr|J3KRU4|J3KRU4_HUMAN tr|J3KSI2|J3KSI2_HUMAN tr|J3QKM8|J3QKM8_HUMAN	0.9448	E3 ubiquitin-protein ligase RNF138 OS=Homo sapiens GN=RNF138 PE=1 SV=1;Isoform of Q8WVD3, E3 ubiquitin-protein ligase RNF138 (Fragment) OS=Homo sapiens GN=RNF138 PE=1 SV=1;Isoform of Q8WVD3, E3 ubiquitin-protein ligase RNF138 (Fragment) OS=Homo sapiens GN=RNF138 PE=1 SV=1;Isoform of Q8WVD3, E3 ubiquitin-protein ligase RNF138 (Fragment) OS=Homo sapiens GN=RNF138 PE=1 SV=1	11.2	1	0.01	ALDLENIMR
1056	sp|Q9NY35-2|CLDN1_HUMAN sp|Q9NY35-3|CLDN1_HUMAN sp|Q9NY35|CLDN1_HUMAN tr|A0A0R4J2F2|A0A0R4J2F2_HUMAN tr|D6R9K1|D6R9K1_HUMAN tr|D6R9S8|D6R9S8_HUMAN tr|D6RA76|D6RA76_HUMAN tr|D6RB31|D6RB31_HUMAN tr|D6RC11|D6RC11_HUMAN tr|D6RCE6|D6RCE6_HUMAN tr|D6RCP3|D6RCP3_HUMAN tr|D6RCR8|D6RCR8_HUMAN tr|D6RDI6|D6RDI6_HUMAN tr|D6RDP6|D6RDP6_HUMAN tr|D6RDY1|D6RDY1_HUMAN tr|D6RFX6|D6RFX6_HUMAN tr|D6RHU6|D6RHU6_HUMAN…	0.9433	Isoform of Q9NY35, Isoform 2 of Claudin domain-containing protein 1 OS=Homo sapiens GN=CLDND1;Isoform of Q9NY35, Isoform 3 of Claudin domain-containing protein 1 OS=Homo sapiens GN=CLDND1;Claudin domain-containing protein 1 OS=Homo sapiens GN=CLDND1 PE=1 SV=1;Isoform of Q9NY35, Claudin domain-containing protein 1 OS=Homo sapiens GN=CLDND1 PE=1 SV=1;Isoform of Q9NY35, Claudin domain-containing pro…	17.2	1	0.01	FVDPGNHNSGIDLLR
1055	sp|Q14999-2|CUL7_HUMAN sp|Q14999|CUL7_HUMAN	0.9433	Isoform of Q14999, Isoform 2 of Cullin-7 OS=Homo sapiens GN=CUL7;Cullin-7 OS=Homo sapiens GN=CUL7 PE=1 SV=2	0.8	1	0.01	SEFASGNTYALYVR
1057	sp|P29692-2|EF1D_HUMAN sp|P29692-3|EF1D_HUMAN sp|P29692|EF1D_HUMAN tr|A0A087X1X7|A0A087X1X7_HUMAN tr|E9PI39|E9PI39_HUMAN tr|E9PIZ1|E9PIZ1_HUMAN tr|E9PK01|E9PK01_HUMAN tr|E9PL12|E9PL12_HUMAN tr|E9PL71|E9PL71_HUMAN tr|E9PMW7|E9PMW7_HUMAN tr|E9PN91|E9PN91_HUMAN tr|E9PPR1|E9PPR1_HUMAN tr|E9PQ49|E9PQ49_HUMAN tr|E9PRY8|E9PRY8_HUMAN tr|H0YCK7|H0YCK7_HUMAN	0.9426	Isoform of P29692, Isoform 2 of Elongation factor 1-delta OS=Homo sapiens GN=EEF1D;Isoform of P29692, Isoform 3 of Elongation factor 1-delta OS=Homo sapiens GN=EEF1D;Elongation factor 1-delta OS=Homo sapiens GN=EEF1D PE=1 SV=5;Isoform of P29692, Elongation factor 1-delta OS=Homo sapiens GN=EEF1D PE=1 SV=1;Isoform of P29692, Elongation factor 1-delta (Fragment) OS=Homo sapiens GN=EEF1D PE=1 SV=1;I…	5.9	1	0.01	GVVQELQQAISK
1062	sp|Q9P2J5-2|SYLC_HUMAN sp|Q9P2J5|SYLC_HUMAN	0.9418	Isoform of Q9P2J5, Isoform 2 of Leucine--tRNA ligase, cytoplasmic OS=Homo sapiens GN=LARS;Leucine--tRNA ligase, cytoplasmic OS=Homo sapiens GN=LARS PE=1 SV=2	1.4	1	0.01	SFITTDVNPYYDSFVR
1061	sp|Q70EL1-10|UBP54_HUMAN sp|Q70EL1-7|UBP54_HUMAN sp|Q70EL1-8|UBP54_HUMAN sp|Q70EL1-9|UBP54_HUMAN sp|Q70EL1|UBP54_HUMAN	0.9418	Isoform of Q70EL1, Isoform 7 of Inactive ubiquitin carboxyl-terminal hydrolase 54 OS=Homo sapiens GN=USP54;Isoform of Q70EL1, Isoform 4 of Inactive ubiquitin carboxyl-terminal hydrolase 54 OS=Homo sapiens GN=USP54;Isoform of Q70EL1, Isoform 5 of Inactive ubiquitin carboxyl-terminal hydrolase 54 OS=Homo sapiens GN=USP54;Isoform of Q70EL1, Isoform 6 of Inactive ubiquitin carboxyl-terminal hydrolase…	2.1	1	0.01	TVGEGFLFVLSDAPR
1060	sp|P39023|RL3_HUMAN tr|B5MCW2|B5MCW2_HUMAN tr|G5E9G0|G5E9G0_HUMAN	0.9418	60S ribosomal protein L3 OS=Homo sapiens GN=RPL3 PE=1 SV=2;Isoform of P39023, 60S ribosomal protein L3 (Fragment) OS=Homo sapiens GN=RPL3 PE=1 SV=1;Isoform of P39023, 60S ribosomal protein L3 OS=Homo sapiens GN=RPL3 PE=1 SV=1	4.4	1	0.01	NNASTDYDLSDK
1059	sp|P14406|CX7A2_HUMAN tr|D6RGV5|D6RGV5_HUMAN tr|D6RIE3|D6RIE3_HUMAN tr|H0UI06|H0UI06_HUMAN	0.9418	Cytochrome c oxidase subunit 7A2, mitochondrial OS=Homo sapiens GN=COX7A2 PE=1 SV=1;Isoform of P14406, Cytochrome c oxidase subunit 7A2, mitochondrial (Fragment) OS=Homo sapiens GN=COX7A2 PE=1 SV=1;Isoform of P14406, Cytochrome c oxidase subunit 7A2, mitochondrial OS=Homo sapiens GN=COX7A2 PE=1 SV=1;Isoform of P14406, Cytochrome c oxidase subunit 7A2, mitochondrial OS=Homo sapiens GN=COX7A2 PE=1 …	15.7	1	0.01	LFQEDDEIPLYLK
1058	sp|A4D1U4|LCHN_HUMAN tr|C9J7X6|C9J7X6_HUMAN	0.9418	Protein LCHN OS=Homo sapiens GN=LCHN PE=2 SV=1;Isoform of A4D1U4, Protein LCHN OS=Homo sapiens GN=KIAA1147 PE=1 SV=1	4.0	1	0.01	SVGILSPSYTLLYR
1064	sp|P13995-2|MTDC_HUMAN sp|P13995|MTDC_HUMAN tr|B9A062|B9A062_HUMAN	0.9410	Isoform of P13995, Isoform 2 of Bifunctional methylenetetrahydrofolate dehydrogenase/cyclohydrolase, mitochondrial OS=Homo sapiens GN=MTHFD2;Bifunctional methylenetetrahydrofolate dehydrogenase/cyclohydrolase, mitochondrial OS=Homo sapiens GN=MTHFD2 PE=1 SV=2;Isoform of P13995, Bifunctional methylenetetrahydrofolate dehydrogenase/cyclohydrolase, mitochondrial OS=Homo sapiens GN=MTHFD2 PE=1 SV=1	5.4	1	0.01	EGAAVIDVGINR
1063	sp|P08195-2|4F2_HUMAN sp|P08195-3|4F2_HUMAN sp|P08195-4|4F2_HUMAN sp|P08195|4F2_HUMAN tr|F5GZI0|F5GZI0_HUMAN tr|F5GZS6|F5GZS6_HUMAN tr|J3KPF3|J3KPF3_HUMAN	0.9410	Isoform of P08195, Isoform 2 of 4F2 cell-surface antigen heavy chain OS=Homo sapiens GN=SLC3A2;Isoform of P08195, Isoform 3 of 4F2 cell-surface antigen heavy chain OS=Homo sapiens GN=SLC3A2;Isoform of P08195, Isoform 4 of 4F2 cell-surface antigen heavy chain OS=Homo sapiens GN=SLC3A2;4F2 cell-surface antigen heavy chain OS=Homo sapiens GN=SLC3A2 PE=1 SV=3;Isoform of P08195, 4F2 cell-surface antig…	8.0	1	0.01	GQSEDPGSLLSLFR
1067	sp|Q8N118-2|CP4X1_HUMAN sp|Q8N118-3|CP4X1_HUMAN sp|Q8N118|CP4X1_HUMAN	0.9365	Isoform of Q8N118, Isoform 2 of Cytochrome P450 4X1 OS=Homo sapiens GN=CYP4X1;Isoform of Q8N118, Isoform 3 of Cytochrome P450 4X1 OS=Homo sapiens GN=CYP4X1;Cytochrome P450 4X1 OS=Homo sapiens GN=CYP4X1 PE=2 SV=1	2.9	1	0.01	VLNQYTDTIIQER
1068	sp|O95409|ZIC2_HUMAN tr|A0A087WY47|A0A087WY47_HUMAN	0.9358	Zinc finger protein ZIC 2 OS=Homo sapiens GN=ZIC2 PE=1 SV=2;Isoform of O95409, Zinc finger protein ZIC 2 OS=Homo sapiens GN=ZIC2 PE=1 SV=1	1.9	1	0.01	LGLPGEVFGR
1070	sp|Q7Z4L5-2|TT21B_HUMAN sp|Q7Z4L5|TT21B_HUMAN	0.9350	Isoform of Q7Z4L5, Isoform 2 of Tetratricopeptide repeat protein 21B OS=Homo sapiens GN=TTC21B;Tetratricopeptide repeat protein 21B OS=Homo sapiens GN=TTC21B PE=1 SV=2	2.7	1	0.01	LLLQDSQNVEALR
1072	sp|Q9NVW2|RNF12_HUMAN	0.9336	E3 ubiquitin-protein ligase RLIM OS=Homo sapiens GN=RLIM PE=1 SV=3	2.9	1	0.01	DNNLLGTPGESTEEELLR
1071	sp|Q8TCG1-2|CIP2A_HUMAN sp|Q8TCG1|CIP2A_HUMAN tr|A0A087X211|A0A087X211_HUMAN	0.9336	Isoform of Q8TCG1, Isoform 2 of Protein CIP2A OS=Homo sapiens GN=KIAA1524;Protein CIP2A OS=Homo sapiens GN=KIAA1524 PE=1 SV=2;Isoform of Q8TCG1, Protein CIP2A OS=Homo sapiens GN=KIAA1524 PE=1 SV=1	1.9	1	0.01	LITPLAFALTSDNR
1073	sp|O43933|PEX1_HUMAN tr|A0A0C4DG33|A0A0C4DG33_HUMAN	0.9328	Peroxisome biogenesis factor 1 OS=Homo sapiens GN=PEX1 PE=1 SV=1;Isoform of O43933, Peroxisome biogenesis factor 1 OS=Homo sapiens GN=PEX1 PE=1 SV=1	0.7	1	0.01	VVPLDNIFR
1074	sp|Q8IX01-3|SUGP2_HUMAN sp|Q8IX01-4|SUGP2_HUMAN sp|Q8IX01|SUGP2_HUMAN tr|M0R2Z9|M0R2Z9_HUMAN tr|M0R3F6|M0R3F6_HUMAN	0.9321	Isoform of Q8IX01, Isoform 3 of SURP and G-patch domain-containing protein 2 OS=Homo sapiens GN=SUGP2;Isoform of Q8IX01, Isoform 4 of SURP and G-patch domain-containing protein 2 OS=Homo sapiens GN=SUGP2;SURP and G-patch domain-containing protein 2 OS=Homo sapiens GN=SUGP2 PE=1 SV=2;Isoform of Q8IX01, SURP and G-patch domain-containing protein 2 OS=Homo sapiens GN=SUGP2 PE=1 SV=1;Isoform of Q8IX0…	1.7	1	0.01	ALNIVDQEGSLLGK
1075	sp|P14868-2|SYDC_HUMAN sp|P14868|SYDC_HUMAN	0.9298	Isoform of P14868, Isoform 2 of Aspartate--tRNA ligase, cytoplasmic OS=Homo sapiens GN=DARS;Aspartate--tRNA ligase, cytoplasmic OS=Homo sapiens GN=DARS PE=1 SV=2	2.2	1	0.01	VFSIGPVFR
1079	sp|Q96P63-2|SPB12_HUMAN sp|Q96P63|SPB12_HUMAN	0.9291	Isoform of Q96P63, Isoform 2 of Serpin B12 OS=Homo sapiens GN=SERPINB12;Serpin B12 OS=Homo sapiens GN=SERPINB12 PE=1 SV=1	4.0	1	0.01	ADLTGISPSPNLYLSK
1078	sp|Q96EL2|RT24_HUMAN	0.9291	28S ribosomal protein S24, mitochondrial OS=Homo sapiens GN=MRPS24 PE=1 SV=1	4.8	1	0.01	TVEDVFLR
1077	sp|Q8NBZ7-2|UXS1_HUMAN sp|Q8NBZ7-3|UXS1_HUMAN sp|Q8NBZ7|UXS1_HUMAN tr|C9J3T9|C9J3T9_HUMAN tr|C9JCB7|C9JCB7_HUMAN tr|C9JFU6|C9JFU6_HUMAN tr|C9JW33|C9JW33_HUMAN	0.9291	Isoform of Q8NBZ7, Isoform 2 of UDP-glucuronic acid decarboxylase 1 OS=Homo sapiens GN=UXS1;Isoform of Q8NBZ7, Isoform 3 of UDP-glucuronic acid decarboxylase 1 OS=Homo sapiens GN=UXS1;UDP-glucuronic acid decarboxylase 1 OS=Homo sapiens GN=UXS1 PE=1 SV=1;Isoform of Q8NBZ7, UDP-glucuronic acid decarboxylase 1 (Fragment) OS=Homo sapiens GN=UXS1 PE=1 SV=1;Isoform of Q8NBZ7, UDP-glucuronic acid decarb…	26.9	1	0.01	TNTIGTLNMLGLAK
1076	sp|P53801|PTTG_HUMAN tr|A8MXQ1|A8MXQ1_HUMAN	0.9291	Pituitary tumor-transforming gene 1 protein-interacting protein OS=Homo sapiens GN=PTTG1IP PE=1 SV=1;Isoform of P53801, Pituitary tumor-transforming gene 1 protein-interacting protein OS=Homo sapiens GN=PTTG1IP PE=1 SV=1	7.5	1	0.01	YGLFKEENPYAR
1081	sp|Q96FF7|YS003_HUMAN tr|A0A044PY82|A0A044PY82_HUMAN	0.9284	Uncharacterized protein LOC113230 OS=Homo sapiens PE=2 SV=4;Protein LOC113230 OS=Homo sapiens GN=LOC113230 PE=1 SV=1	8.7	1	0.01	SVYGTAEFKEPTPSLTASR
1080	sp|Q04637-3|IF4G1_HUMAN sp|Q04637-4|IF4G1_HUMAN sp|Q04637-5|IF4G1_HUMAN sp|Q04637-6|IF4G1_HUMAN sp|Q04637-7|IF4G1_HUMAN sp|Q04637-8|IF4G1_HUMAN sp|Q04637-9|IF4G1_HUMAN sp|Q04637|IF4G1_HUMAN tr|A0A0A0MR52|A0A0A0MR52_HUMAN tr|C9J2Z7|C9J2Z7_HUMAN tr|C9J6B6|C9J6B6_HUMAN tr|C9JF13|C9JF13_HUMAN tr|C9K073|C9K073_HUMAN tr|E7EUU4|E7EUU4_HUMAN tr|E7EX73|E7EX73_HUMAN tr|E9PGM1|E9PGM1_HUMAN	0.9284	Isoform of Q04637, Isoform B of Eukaryotic translation initiation factor 4 gamma 1 OS=Homo sapiens GN=EIF4G1;Isoform of Q04637, Isoform C of Eukaryotic translation initiation factor 4 gamma 1 OS=Homo sapiens GN=EIF4G1;Isoform of Q04637, Isoform D of Eukaryotic translation initiation factor 4 gamma 1 OS=Homo sapiens GN=EIF4G1;Isoform of Q04637, Isoform E of Eukaryotic translation initiation factor…	0.8	1	0.01	EAVGDLLDAFK
1082	sp|P52565|GDIR1_HUMAN tr|J3KRE2|J3KRE2_HUMAN tr|J3KTF8|J3KTF8_HUMAN tr|J3QQX2|J3QQX2_HUMAN	0.9262	Rho GDP-dissociation inhibitor 1 OS=Homo sapiens GN=ARHGDIA PE=1 SV=3;Isoform of P52565, Rho GDP-dissociation inhibitor 1 OS=Homo sapiens GN=ARHGDIA PE=1 SV=1;Isoform of P52565, Rho GDP-dissociation inhibitor 1 (Fragment) OS=Homo sapiens GN=ARHGDIA PE=1 SV=7;Isoform of P52565, Rho GDP-dissociation inhibitor 1 OS=Homo sapiens GN=ARHGDIA PE=1 SV=1	11.6	1	0.01	AEEYEFLTPVEEAPK
1084	sp|O95628-10|CNOT4_HUMAN sp|O95628-4|CNOT4_HUMAN sp|O95628-8|CNOT4_HUMAN sp|O95628-9|CNOT4_HUMAN	0.9232	Isoform of O95628, Isoform 10 of CCR4-NOT transcription complex subunit 4 OS=Homo sapiens GN=CNOT4;Isoform of O95628, Isoform 4 of CCR4-NOT transcription complex subunit 4 OS=Homo sapiens GN=CNOT4;Isoform of O95628, Isoform 8 of CCR4-NOT transcription complex subunit 4 OS=Homo sapiens GN=CNOT4;Isoform of O95628, Isoform 9 of CCR4-NOT transcription complex subunit 4 OS=Homo sapiens GN=CNOT4	2.2	1	0.01	TPTDLLQSSTLDRH
1085	sp|Q6NXT4-2|ZNT6_HUMAN sp|Q6NXT4-3|ZNT6_HUMAN sp|Q6NXT4-4|ZNT6_HUMAN sp|Q6NXT4|ZNT6_HUMAN tr|B5MCR8|B5MCR8_HUMAN	0.9225	Isoform of Q6NXT4, Isoform 2 of Zinc transporter 6 OS=Homo sapiens GN=SLC30A6;Isoform of Q6NXT4, Isoform 3 of Zinc transporter 6 OS=Homo sapiens GN=SLC30A6;Isoform of Q6NXT4, Isoform 4 of Zinc transporter 6 OS=Homo sapiens GN=SLC30A6;Zinc transporter 6 OS=Homo sapiens GN=SLC30A6 PE=1 SV=2;Isoform of Q6NXT4, Solute carrier family 30 (Zinc transporter), member 6, isoform CRA_b OS=Homo sapiens GN=SL…	2.3	1	0.01	TGFTNIPSR
1086	sp|P40616-2|ARL1_HUMAN sp|P40616|ARL1_HUMAN tr|F8VP63|F8VP63_HUMAN tr|F8VP99|F8VP99_HUMAN tr|F8VYN9|F8VYN9_HUMAN	0.9210	Isoform of P40616, Isoform 2 of ADP-ribosylation factor-like protein 1 OS=Homo sapiens GN=ARL1;ADP-ribosylation factor-like protein 1 OS=Homo sapiens GN=ARL1 PE=1 SV=1;Isoform of P40616, ADP-ribosylation factor-like protein 1 OS=Homo sapiens GN=ARL1 PE=1 SV=1;Isoform of P40616, ADP-ribosylation factor-like protein 1 (Fragment) OS=Homo sapiens GN=ARL1 PE=1 SV=1;Isoform of P40616, ADP-ribosylation …	64.7	1	0.01	ILILGLDGAGK
1087	sp|Q5JSZ5-5|PRC2B_HUMAN sp|Q5JSZ5|PRC2B_HUMAN	0.9181	Isoform of Q5JSZ5, Isoform 1 of Protein PRRC2B OS=Homo sapiens GN=PRRC2B;Protein PRRC2B OS=Homo sapiens GN=PRRC2B PE=1 SV=2	0.8	1	0.01	LLSFSPEEFPTLK
1088	sp|P21589-2|5NTD_HUMAN sp|P21589|5NTD_HUMAN tr|H0Y7R7|H0Y7R7_HUMAN	0.9174	Isoform of P21589, Isoform 2 of 5'-nucleotidase OS=Homo sapiens GN=NT5E;5'-nucleotidase OS=Homo sapiens GN=NT5E PE=1 SV=1;Isoform of P21589, 5'-nucleotidase (Fragment) OS=Homo sapiens GN=NT5E PE=1 SV=1	4.8	1	0.01	YPFIVTSDDGR
1089	sp|Q9H0W5|CCDC8_HUMAN	0.9160	Coiled-coil domain-containing protein 8 OS=Homo sapiens GN=CCDC8 PE=1 SV=2	4.3	1	0.01	LASTAVESAGVSSAPEGTSPGDR
1091	sp|Q8IZN3-2|ZDH14_HUMAN sp|Q8IZN3|ZDH14_HUMAN sp|Q9Y397|ZDHC9_HUMAN tr|H0Y6K6|H0Y6K6_HUMAN tr|H0YAX0|H0YAX0_HUMAN tr|Q5JYE8|Q5JYE8_HUMAN	0.9153	Isoform of Q8IZN3, Isoform 2 of Probable palmitoyltransferase ZDHHC14 OS=Homo sapiens GN=ZDHHC14;Probable palmitoyltransferase ZDHHC14 OS=Homo sapiens GN=ZDHHC14 PE=1 SV=1;Palmitoyltransferase ZDHHC9 OS=Homo sapiens GN=ZDHHC9 PE=1 SV=2;Isoform of Q9Y397, Palmitoyltransferase (Fragment) OS=Homo sapiens GN=ZDHHC9 PE=1 SV=1;Isoform of Q8IZN3, Palmitoyltransferase (Fragment) OS=Homo sapiens GN=ZDHHC1…	5.7	1	0.01	TSFSDPGVIPR
1092	sp|Q96RV3-3|PCX1_HUMAN sp|Q96RV3-4|PCX1_HUMAN sp|Q96RV3|PCX1_HUMAN tr|H0YJ91|H0YJ91_HUMAN	0.9124	Isoform of Q96RV3, Isoform 3 of Pecanex-like protein 1 OS=Homo sapiens GN=PCNX;Isoform of Q96RV3, Isoform 4 of Pecanex-like protein 1 OS=Homo sapiens GN=PCNX;Pecanex-like protein 1 OS=Homo sapiens GN=PCNX PE=1 SV=2;Isoform of Q96RV3, Pecanex-like protein 1 (Fragment) OS=Homo sapiens GN=PCNX PE=4 SV=1	1.1	1	0.01	SAVLANSPSLLALR
1094	sp|Q9H5Z1-2|DHX35_HUMAN sp|Q9H5Z1|DHX35_HUMAN tr|Q5THR1|Q5THR1_HUMAN	0.9117	Isoform of Q9H5Z1, Isoform 2 of Probable ATP-dependent RNA helicase DHX35 OS=Homo sapiens GN=DHX35;Probable ATP-dependent RNA helicase DHX35 OS=Homo sapiens GN=DHX35 PE=1 SV=2;Isoform of Q9H5Z1, Probable ATP-dependent RNA helicase DHX35 OS=Homo sapiens GN=DHX35 PE=1 SV=1	1.6	1	0.01	SNLAPVILQLK
1093	sp|P69849|NOMO3_HUMAN sp|Q15155|NOMO1_HUMAN sp|Q5JPE7-2|NOMO2_HUMAN sp|Q5JPE7-3|NOMO2_HUMAN sp|Q5JPE7|NOMO2_HUMAN tr|A0A087WW46|A0A087WW46_HUMAN tr|A0A087X117|A0A087X117_HUMAN tr|A0A0G2JN29|A0A0G2JN29_HUMAN tr|A0A0G2JP90|A0A0G2JP90_HUMAN tr|J3KN36|J3KN36_HUMAN	0.9117	Nodal modulator 3 OS=Homo sapiens GN=NOMO3 PE=3 SV=2;Nodal modulator 1 OS=Homo sapiens GN=NOMO1 PE=1 SV=5;Isoform of Q5JPE7, Isoform 2 of Nodal modulator 2 OS=Homo sapiens GN=NOMO2;Isoform of Q5JPE7, Isoform 3 of Nodal modulator 2 OS=Homo sapiens GN=NOMO2;Nodal modulator 2 OS=Homo sapiens GN=NOMO2 PE=1 SV=1;Isoform of Q15155, Nodal modulator 1 OS=Homo sapiens GN=NOMO1 PE=1 SV=1;Isoform of Q15155,…	1.4	1	0.01	SSIDSEPALVLGPLK
1095	sp|Q96CS3|FAF2_HUMAN	0.9081	FAS-associated factor 2 OS=Homo sapiens GN=FAF2 PE=1 SV=2	2.7	1	0.01	QQQDEAYLASLR
1096	sp|Q9BUN5|CC28B_HUMAN	0.9074	Coiled-coil domain-containing protein 28B OS=Homo sapiens GN=CCDC28B PE=1 SV=2	7.5	1	0.01	LHLAENAEPEEQSAA
1098	sp|Q8IVU3-2|HERC6_HUMAN sp|Q8IVU3|HERC6_HUMAN	0.9053	Isoform of Q8IVU3, Isoform 2 of Probable E3 ubiquitin-protein ligase HERC6 OS=Homo sapiens GN=HERC6;Probable E3 ubiquitin-protein ligase HERC6 OS=Homo sapiens GN=HERC6 PE=2 SV=2	0.8	1	0.01	QSLQVLKK
1097	sp|Q86WX3|AROS_HUMAN tr|F8WFE7|F8WFE7_HUMAN	0.9053	Active regulator of SIRT1 OS=Homo sapiens GN=RPS19BP1 PE=1 SV=1;Isoform of Q86WX3, Active regulator of SIRT1 OS=Homo sapiens GN=RPS19BP1 PE=1 SV=1	17.4	1	0.01	GLELLAASEAPR
1099	sp|P17482|HXB9_HUMAN	0.9046	Homeobox protein Hox-B9 OS=Homo sapiens GN=HOXB9 PE=1 SV=2	5.2	1	0.01	AEPLLGAPGELLK
1101	sp|Q96QD8|S38A2_HUMAN tr|F8VUY8|F8VUY8_HUMAN	0.9025	Sodium-coupled neutral amino acid transporter 2 OS=Homo sapiens GN=SLC38A2 PE=1 SV=2;Isoform of Q96QD8, Sodium-coupled neutral amino acid transporter 2 OS=Homo sapiens GN=SLC38A2 PE=1 SV=1	23.9	1	0.01	SHYADVDPENQNFLLESNLGK
1103	sp|P98170|XIAP_HUMAN tr|B1AKU2|B1AKU2_HUMAN	0.9011	E3 ubiquitin-protein ligase XIAP OS=Homo sapiens GN=XIAP PE=1 SV=2;Isoform of P98170, E3 ubiquitin-protein ligase XIAP (Fragment) OS=Homo sapiens GN=XIAP PE=1 SV=1	8.3	1	0.01	AGFLYTGEGDTVR
1102	sp|P39880-2|CUX1_HUMAN sp|P39880-3|CUX1_HUMAN sp|P39880-4|CUX1_HUMAN sp|P39880-5|CUX1_HUMAN sp|P39880-6|CUX1_HUMAN sp|P39880-9|CUX1_HUMAN sp|P39880|CUX1_HUMAN sp|Q13948-10|CASP_HUMAN sp|Q13948|CASP_HUMAN	0.9011	Isoform of P39880, Isoform 2 of Homeobox protein cut-like 1 OS=Homo sapiens GN=CUX1;Isoform of P39880, Isoform 3 of Homeobox protein cut-like 1 OS=Homo sapiens GN=CUX1;Isoform of P39880, Isoform 5 of Homeobox protein cut-like 1 OS=Homo sapiens GN=CUX1;Isoform of P39880, Isoform 6 of Homeobox protein cut-like 1 OS=Homo sapiens GN=CUX1;Isoform of P39880, Isoform 7 of Homeobox protein cut-like 1 OS=…	1.0	1	0.01	APDVEQAIEVLTR
