# Supplementary material for: Comparative interactome analysis of α-arrestin families in human and Drosophila
Source: eLife. 2024 Jan 25;12:RP88328. doi: 10.7554/eLife.88328 (PMC10945707; doi:10.7554/eLife.88328)
Supplement: Figure 1—source data 1. [file elife-88328-fig1-data1.zip › Human/human_APMS_control/interact-293_1.prot.tsv]

entry no.	protein	protein probability	protein description	percent coverage	tot indep spectra	percent share of spectrum ids	peptides
227a	sp|P05787-2|K2C8_HUMAN sp|P05787|K2C8_HUMAN	1	Isoform of P05787, Isoform 2 of Keratin, type II cytoskeletal 8 OS=Homo sapiens GN=KRT8;Keratin, type II cytoskeletal 8 OS=Homo sapiens GN=KRT8 PE=1 SV=7	75.6	461	4.1	AEAESMYQIK+AEAESMYQIKYEELQSLAGK+AQYEDIANR+ASLEAAIADAEQR+ASLEAAIADAEQRGELAIK+ASLEAAIADAEQRGELAIKDANAK+DGKLVSESSDVLPK+DVDEAYMNK+DVDEAYMNKVELESR+ELQSQISDTSVVLSMDNSR+EYQELMNVK+FASFIDK+FASFIDKVR+FLEQQNK+GELAIKDANAK+ISSSSFSR+KDVDEAYMNKVELESR+KLLEGEESR+KLLEGEESRLESGMQNMSIHTK+KYEDEINKR+LALDIEIATYR+LALDIEIATYRK+LEAELGNMQGLVEDFK+LEAELGNMQGLVEDFKNK+LEGLTDEINFLR+LESGMQNMSIHTK+LKLEAELGNMQGLVEDFK+LKLEAELGNMQGL…
235a	sp|P07437|TBB5_HUMAN tr|Q5JP53|Q5JP53_HUMAN	1	Tubulin beta chain OS=Homo sapiens GN=TUBB PE=1 SV=2;Isoform of P07437, Tubulin beta chain OS=Homo sapiens GN=TUBB PE=1 SV=1	55.4	411	1.65	AILVDLEPGTMDSVR+ALTVPELTQQVFDAK+EVDEQMLNVQNK+FPGQLNADLR+FPGQLNADLRK+FWEVISDEHGIDPTGTYHGDSDLQLDR+GHYTEGAELVDSVLDVVR+GHYTEGAELVDSVLDVVRK+IMNTFSVVPSPK+IREEYPDR+IREEYPDRIMNTFSVVPSPK+ISEQFTAMFR+ISVYYNEATGGK+KLAVNMVPFPR+LAVNMVPFPR+LHFFMPGFAPLTSR+MAVTFIGNSTAIQELFK+MAVTFIGNSTAIQELFKR+MSMKEVDEQMLNVQNK+NSSYFVEWIPNNVK+RISEQFTAMFR+SGPFGQIFRPDNFVFGQSGAGNNWAK+YLTVAAVFR
235b	sp|P68371|TBB4B_HUMAN	1	Tubulin beta-4B chain OS=Homo sapiens GN=TUBB4B PE=1 SV=1	53	355	1	ALTVPELTQQMFDAK+AVLVDLEPGTMDSVR+EVDEQMLNVQNK+FPGQLNADLR+FPGQLNADLRK+FWEVISDEHGIDPTGTYHGDSDLQLER+GHYTEGAELVDSVLDVVR+GHYTEGAELVDSVLDVVRK+IMNTFSVVPSPK+INVYYNEATGGK+IREEYPDR+IREEYPDRIMNTFSVVPSPK+ISEQFTAMFR+KLAVNMVPFPR+LAVNMVPFPR+LHFFMPGFAPLTSR+MSATFIGNSTAIQELFK+MSATFIGNSTAIQELFKR+MSMKEVDEQMLNVQNK+NSSYFVEWIPNNVK+RISEQFTAMFR+SGPFGQIFRPDNFVFGQSGAGNNWAK+YLTVAAVFR
235c	sp|Q13885|TBB2A_HUMAN	1	Tubulin beta-2A chain OS=Homo sapiens GN=TUBB2A PE=1 SV=1	53	329	0.95	AILVDLEPGTMDSVR+ALTVPELTQQMFDSK+EVDEQMLNVQNK+FPGQLNADLR+FPGQLNADLRK+FWEVISDEHGIDPTGSYHGDSDLQLER+GHYTEGAELVDSVLDVVR+GHYTEGAELVDSVLDVVRK+IMNTFSVMPSPK+INVYYNEAAGNK+IREEYPDR+ISEQFTAMFR+KLAVNMVPFPR+LAVNMVPFPR+LHFFMPGFAPLTSR+MSATFIGNSTAIQELFK+MSATFIGNSTAIQELFKR+MSMKEVDEQMLNVQNK+NSSYFVEWIPNNVK+RISEQFTAMFR+SGPFGQIFRPDNFVFGQSGAGNNWAK+YLTVAAIFR
241a	sp|P08727|K1C19_HUMAN	1	Keratin, type I cytoskeletal 19 OS=Homo sapiens GN=KRT19 PE=1 SV=4	71.8	268	2.32	AALEDTLAETEAR+ALEAANGELEVK+DAEAWFTSR+DKILGATIENSR+DYSHYYTTIQDLR+DYSHYYTTIQDLRDK+EELAYLK+EVAGHTEQLQMSR+FETEQALR+FGPGVAFR+FVSSSSSGAYGGGYGGVLTASDGLLAGNEK+GQVGGQVSVEVDSAPGTDLAK+ILGATIENSR+ITMQNLNDR+IVLQIDNAR+KDAEAWFTSR+KNHEEEISTLR+LAADDFR+LASYLDK+LASYLDKVR+LEQEIATYR+MSVEADINGLR+MSVEADINGLRR+NHEEEISTLR+QSSATSSFGGLGGGSVR+RVLDELTLAR+SEVTDLRR+SLLEGQEDHYNNLSASK+SQYEVMAEQNR+SQYEVMAEQNRK+SRLEQEIATYR+TDLEMQI…
235d	sp|P04350|TBB4A_HUMAN	1	Tubulin beta-4A chain OS=Homo sapiens GN=TUBB4A PE=1 SV=2	51.1	261	0.69	ALTVPELTQQMFDAK+AVLVDLEPGTMDSVR+EVDEQMLSVQSK+FPGQLNADLR+FPGQLNADLRK+FWEVISDEHGIDPTGTYHGDSDLQLER+GHYTEGAELVDAVLDVVR+IMNTFSVVPSPK+INVYYNEATGGNYVPR+ISEQFTAMFR+KLAVNMVPFPR+LAVNMVPFPR+LHFFMPGFAPLTSR+MAATFIGNSTAIQELFK+MAATFIGNSTAIQELFKR+NSSYFVEWIPNNVK+RISEQFTAMFR+SGPFGQIFRPDNFVFGQSGAGNNWAK+YLTVAAVFR
235e	sp|Q13509|TBB3_HUMAN tr|A0A0B4J269|A0A0B4J269_HUMAN	1	Tubulin beta-3 chain OS=Homo sapiens GN=TUBB3 PE=1 SV=2;Uncharacterized protein OS=Homo sapiens PE=1 SV=1	32.2	230	0.57	AILVDLEPGTMDSVR+ALTVPELTQQMFDAK+EVDEQMLAIQSK+FPGQLNADLR+FPGQLNADLRK+GHYTEGAELVDSVLDVVR+GHYTEGAELVDSVLDVVRK+IMNTFSVVPSPK+ISEQFTAMFR+KLAVNMVPFPR+LAVNMVPFPR+MSSTFIGNSTAIQELFK+MSSTFIGNSTAIQELFKR+NSSYFVEWIPNNVK+RISEQFTAMFR+YLTVATVFR
235f	sp|Q9BUF5|TBB6_HUMAN	1	Tubulin beta-6 chain OS=Homo sapiens GN=TUBB6 PE=1 SV=1	44.2	160	0.49	AALVDLEPGTMDSVR+ALTVPELTQQMFDAR+EVDEQMLAIQSK+FPGQLNADLR+FPGQLNADLRK+FWEVISDEHGIDPAGGYVGDSALQLER+GHYTEGAELVDAVLDVVR+IMNTFSVMPSPK+INVYYNESSSQK+ISEQFSAMFR+KLAVNMVPFPR+LAVNMVPFPR+LHFFMPGFAPLTSR+MASTFIGNSTAIQELFK+MASTFIGNSTAIQELFKR+NSSYFVEWIPNNVK+YLTVATVFR
672a	sp|Q9NVI7-2|ATD3A_HUMAN	1	Isoform of Q9NVI7, Isoform 2 of ATPase family AAA domain-containing protein 3A OS=Homo sapiens GN=ATAD3A	60.4	146	1	AEGPGRGDEPSPS+AFVTDWDK+ATLNAFLYR+DALNLAQMQEQTLQLEQQSK+DKWSNFDPTGLER+ENADIIREQIR+EYEAAVEQLK+EYEAAVEQLKSEQIR+GEGAGPPPPLPPAQPGAEGGGDR+GLGDRPAPK+GLLLFVDEADAFLR+INEMVHFDLPGQEER+INEMVHFDLPGQEERER+ITVLEALR+KQEESVQKQEAMR+LALHSGMDYAIMTGGDVAPMGR+LAQFDYGR+LAQFDYGRK+LFDWANTSR+LGKPSLVR+LKEYEAAVEQLK+LKEYEAAVEQLKSEQIR+LLSRPQDALEGVVLSPSLEAR+LTEGMSGR+MYFDKYVLKPATEGK+NATLVAGR+NILMYGPPGTGK+QQQLLNEENLR+QQQLLNEENLRK+…
3	sp|GFP_AEQVI|	1	sp GFP_AEQVI	47.5	143	1.27	AEVKFEGDTLVNR+AEVKFEGDTLVNRIELK+FSVSGEGEGDATYGK+FSVSGEGEGDATYGKLTLK+GEELFTGVVPILVELDGDVNGHK+GIDFKEDGNILGHK+LEYNYNSHNVYIMADK+LEYNYNSHNVYIMADKQK+SAMPEGYVQER+TIFFKDDGNYK
241b	sp|P05783|K1C18_HUMAN	1	Keratin, type I cytoskeletal 18 OS=Homo sapiens GN=KRT18 PE=1 SV=2	60	134	1.18	AQIFANTVDNAR+AQYDELAR+ASLENSLR+DWSHYFK+ETMQSLNDR+GGMGSGGLATGIAGGLAGMGGIQNEK+GGMGSGGLATGIAGGLAGMGGIQNEKETMQSLNDR+GLQAQIASSGLTVEVDAPK+IIEDLRAQIFANTVDNAR+IVLQIDNAR+KVIDDTNITR+LAADDFR+LASYLDR+LEAEIATYR+LEAEIATYRR+LLEDGEDFNLGDALDSSNSMQTIQK+NHEEEVKGLQAQIASSGLTVEVDAPK+QAQEYEALLNIK+QSVENDIHGLR+QSVENDIHGLRK+RLLEDGEDFNLGDALDSSNSMQTIQK+RTVQSLEIDLDSMR+SLGSVQAPSYGARPVSSAASVYAGAGGSGSR+STFSTNYR+TVQSLEIDLDSMR+VI…
525a	sp|Q71U36-2|TBA1A_HUMAN sp|Q71U36|TBA1A_HUMAN	1	Isoform of Q71U36, Isoform 2 of Tubulin alpha-1A chain OS=Homo sapiens GN=TUBA1A;Tubulin alpha-1A chain OS=Homo sapiens GN=TUBA1A PE=1 SV=1	54.6	133	0.88	AFVHWYVGEGMEEGEFSEAR+AVFVDLEPTVIDEVR+DVNAAIATIK+DYEEVGVDSVEGEGEEEGEEY+EDAANNYAR+EDMAALEK+EDMAALEKDYEEVGVDSVEGEGEEEGEEY+EIIDLVLDR+FDGALNVDLTEFQTNLVPYPR+FDLMYAK+IHFPLATYAPVISAEK+LDHKFDLMYAK+LIGQIVSSITASLR+LSVDYGK+LSVDYGKK+NLDIERPTYTNLNR+QIFHPEQLITGK+QLFHPEQLITGKEDAANNYAR+RNLDIERPTYTNLNR+TIGGGDDSFNTFFSETGAGK+VGINYQPPTVVPGGDLAK
403a	sp|P62829|RL23_HUMAN	1	60S ribosomal protein L23 OS=Homo sapiens GN=RPL23 PE=1 SV=1	48.6	116	1.12	DGVFLYFEDNAGVIVNNKGEMK+GSAITGPVAK+KVHPAVVIR+LNRLPAAGVGDMVMATVK+LNRLPAAGVGDMVMATVKK+LPAAGVGDMVMATVK+LPAAGVGDMVMATVKK+NLYIISVK+VHPAVVIR
50	sp|P54886|P5CS_HUMAN	1	Delta-1-pyrroline-5-carboxylate synthase OS=Homo sapiens GN=ALDH18A1 PE=1 SV=2	43	103	0.54	AALWALQGGTSVVIANGTHPK+EAVQLVNTR+EMAIPVLEAR+EMMLVTSGAVAFGK+FASYLTFSPSEVK+FGLGAEVGISTSR+GKDHVVSDFSEHGSLK+GPVGLEGLLTTK+ILHLLTQEALSIHGVK+KVGTFFSEVKPAGPTVEQQGEMAR+LAAPLLKR+LASIVEQVSVLQNQGR+LGSAVVTR+LIDIFYPGDQQSVTFGTK+LNSLAIGLR+LRHEILLSQSVR+MIDLIIPR+MLATLEPEQR+MNIVPIVNTNDAVVPPAEPNSDLQGVNVISVK+NLNGTLHELLR+QIAASSQDSVGR+SWSNIPFITVPLSR+TPLFDQIIDMLR+VGTFFSEVKPAGPTVEQQGEMAR+VSGHVITDIVEGK+VSGHVITDIVEGKK+YLHEN…
251b	sp|P0DMV8|HS71A_HUMAN sp|P0DMV9|HS71B_HUMAN tr|A0A0G2JIW1|A0A0G2JIW1_HUMAN	1	Heat shock 70 kDa protein 1A OS=Homo sapiens GN=HSPA1A PE=1 SV=1;Heat shock 70 kDa protein 1B OS=Homo sapiens GN=HSPA1B PE=1 SV=1;Isoform of P0DMV9, Heat shock 70 kDa protein 1B OS=Homo sapiens GN=HSPA1B PE=1 SV=1	47.3	95	0.85	AFYPEEISSMVLTK+AQIHDLVLVGGSTR+ATAGDTHLGGEDFDNR+DAGVIAGLNVLR+EIAEAYLGYPVTNAVITVPAYFNDSQR+FGDPVVQSDMK+GGSGSGPTIEEVD+HWPFQVINDGDKPK+IINEPTAAAIAYGLDR+ITITNDK+ITITNDKGR+KFGDPVVQSDMK+LDKAQIHDLVLVGGSTR+LLQDFFNGR+LVNHFVEEFK+LVNHFVEEFKR+MKEIAEAYLGYPVTNAVITVPAYFNDSQR+MVQEAEKYKAEDEVQR+NALESYAFNMK+NAVITVPAYFNDSQR+NQVALNPQNTVFDAK+NQVALNPQNTVFDAKR+QTQIFTTYSDNQPGVLIQVYEGER+SAVEDEGLK+SINPDEAVAYGAAVQAAILMGDK+STLE…
251a	sp|P11142|HSP7C_HUMAN	1	Heat shock cognate 71 kDa protein OS=Homo sapiens GN=HSPA8 PE=1 SV=1	50.8	95	0.74	ARFEELNADLFR+DAGTIAGLNVLR+EIAEAYLGK+FDDAVVQSDMK+FEELNADLFR+FELTGIPPAPR+HWPFMVVNDAGRPK+IINEPTAAAIAYGLDK+IINEPTAAAIAYGLDKK+ITITNDK+ITITNDKGR+LDKSQIHDIVLVGGSTR+LLQDFFNGK+LLQDFFNGKELNK+LSKEDIER+MKEIAEAYLGK+MVNHFIAEFK+MVNHFIAEFKR+NQTAEKEEFEHQQKELEK+NQVAMNPTNTVFDAK+NQVAMNPTNTVFDAKR+NSLESYAFNMK+NTTIPTK+QTQTFTTYSDNQPGVLIQVYEGER+RFDDAVVQSDMK+SFYPEEVSSMVLTK+SINPDEAVAYGAAVQAAILSGDK+SQIHDIVLVGGSTR+STAGDTHLGG…
672b	sp|Q5T9A4|ATD3B_HUMAN	1	ATPase family AAA domain-containing protein 3B OS=Homo sapiens GN=ATAD3B PE=1 SV=1	44.1	90	0.44	DKWSNFDPTGLER+EALNLAQMQEQTLQLEQQSK+EIAQLAVSWQATAYASK+ENADIIREQIR+EYEAAVEQLK+EYEAAVEQLKSEQIR+GEGAGPPPPLPPAQPGAEGGGDR+GLGDRPAPK+HILLYGPPGTGK+ITVLEALR+KQEESVQKQEAMR+LALHSGMDYAIMTGGDVAPMGR+LAQFDYGR+LAQFDYGRK+LFDWANTSR+LGKPSLVR+LKEYEAAVEQLK+LKEYEAAVEQLKSEQIR+LLSRPQDVLEGVVLSPSLEAR+LTEGMSGR+QQQLLNEENLR+QQQLLNEENLRK+QRYEDQLKQQQLLNEENLR+QTVLESIR+TAGTLFGEGFR+VRDIAIATR+VTATVAGLTLLAVGVYSAK+WSNFDPTGLER+YEDQLK…
737a	sp|TRYP_PIG|	1	sp TRYP_PIG	25.1	88	0.79	IITHPNFNGNTLDNDIMLIK+LGEHNIDVLEGNEQFINAAK+LSSPATLNSR+VATVSLPR+VLEGNEQFINAAK
525b	sp|P68366-2|TBA4A_HUMAN sp|P68366|TBA4A_HUMAN	1	Isoform of P68366, Isoform 2 of Tubulin alpha-4A chain OS=Homo sapiens GN=TUBA4A;Tubulin alpha-4A chain OS=Homo sapiens GN=TUBA4A PE=1 SV=1	38.6	87	0.46	AFVHWYVGEGMEEGEFSEAR+AVFVDLEPTVIDEIR+EDAANNYAR+EDMAALEK+FDGALNVDLTEFQTNLVPYPR+FDLMYAK+IHFPLATYAPVISAEK+LDHKFDLMYAK+LISQIVSSITASLR+LSVDYGK+LSVDYGKK+NLDIERPTYTNLNR+QIFHPEQLITGK+QLFHPEQLITGKEDAANNYAR+RNLDIERPTYTNLNR+VGINYQPPTVVPGGDLAK
241d	sp|P13645|K1C10_HUMAN	1	Keratin, type I cytoskeletal 10 OS=Homo sapiens GN=KRT10 PE=1 SV=6	36.3	77	0.55	ALEESNYELEGK+DAEAWFNEK+EELAYLK+ELTTEIDNNIEQISSYK+GSLGGGFSSGGFSGGSFSR+IRLENEIQTYR+KDAEAWFNEK+LAADDFR+LASYLDK+LASYLDKVR+LENEIQTYR+LKYENEVALR+NHEEEMKDLR+NVQALEIELQSQLALK+NVSTGDVNVEMNAAPGVDLTQLLNNMR+QSVEADINGLR+QSVEADINGLRR+RVLDELTLTK+SKELTTEIDNNIEQISSYK+SLLEGEGSSGGGGR+SQYEQLAEQNR+SQYEQLAEQNRK+VLDELTLTK+VTMQNLNDR+YENEVALR
699a	sp|Q9UJV9|DDX41_HUMAN tr|J3KNN5|J3KNN5_HUMAN	1	Probable ATP-dependent RNA helicase DDX41 OS=Homo sapiens GN=DDX41 PE=1 SV=2;Isoform of Q9UJV9, Probable ATP-dependent RNA helicase DDX41 (Fragment) OS=Homo sapiens GN=DDX41 PE=1 SV=1	54.7	75	0.7	ADVDAIHEYLLLK+AGAASLDVIQEVEYVK+AGAASLDVIQEVEYVKEEAK+ARTDEVPAGGSRSEAEDEDDEDYVPYVPLR+DMIGIAFTGSGK+DVLVATDVASK+DYLAHSSMDF+EGKKDVLVATDVASK+FPAAILR+GDEDDIPLGPQSNVSLLDQHQHLK+GIHHPTPIQIQGIPTILSGR+GITYDDPIK+GITYDDPIKTSWTPPR+GVEAVAIHGGKDQEER+HGVHMMVATPGR+ILESVAEGR+KADVDAIHEYLLLK+KDVLVATDVASK+KDYLAHSSMDF+KIQNFAK+LLQEDSSPLLR+LMDLLQK+MIDMGFEGDIR+QLKEEEKILESVAEGR+QTLLFSATMPK+SALVKPVTINVGR+SEAEDEDDEDYVPYVPLR+S…
227d	sp|P35908|K22E_HUMAN	1	Keratin, type II cytoskeletal 2 epidermal OS=Homo sapiens GN=KRT2 PE=1 SV=2	59.2	73	0.55	AQYEEIAQR+DVDNAYMIK+DVDNAYMIKVELQSK+FASFIDK+FASFIDKVR+FLEQQNQVLQTK+GFSSGSAVVSGGSR+GGGFGGGSSFGGGSGFSGGGFGGGGFGGGR+GGSISGGGYGSGGGK+HGGGGGGFGGGGFGSR+HSSGGGSRGGSSSGGGYGSGGGGSSSVK+IEISELNR+KYEDEINKR+LNDLEEALQQAK+LNDLEEALQQAKEDLAR+MSGDLSSNVTVSVTSSTISSNVASK+NLDLDSIIAEVK+NVQDAIADAEQR+NVQDAIADAEQRGEHALK+SISISVAGGGGGFGAAGGFGGR+SKEEAEALYHSK+SLVGLGGTK+TAAENDFVTLK+TAAENDFVTLKK+TSQNSELNNMQDLVEDYK+TSQNSELNNMQDL…
227b	sp|P04264|K2C1_HUMAN	1	Keratin, type II cytoskeletal 1 OS=Homo sapiens GN=KRT1 PE=1 SV=6	48.8	73	0.58	AEAESLYQSK+AEAESLYQSKYEELQITAGR+AQYEDIAQK+DVDGAYMTK+DYQELMNTK+FASFIDK+FASFIDKVR+FLEQQNQVLQTK+GGGGGGYGSGGSSYGSGGGSYGSGGGGGGGR+GSGGGSSGGSIGGRGSSSGGVK+IEISELNR+KQISNLQQSISDAEQR+KYEDEINKR+LALDIEIATYR+LLEGEESR+LLRDYQELMNTK+LNDLEDALQQAK+LNDLEDALQQAKEDLAR+MSGECAPNVSVSVSTSHTTISGGGSR+NKLNDLEDALQQAK+NKYEDEINKR+NMQDMVEDYR+QISNLQQSISDAEQR+QISNLQQSISDAEQRGENALK+SGGGFSSGSAGIINYQR+SKAEAESLYQSK+SKAEAESLYQSKYEELQ…
241e	sp|P02533|K1C14_HUMAN	1	Keratin, type I cytoskeletal 14 OS=Homo sapiens GN=KRT14 PE=1 SV=4	41.3	67	0.27	ALEEANADLEVK+APSTYGGGLSVSSSR+ASLENSLEETK+DAEEWFFTK+EELAYLK+EVATNSELVQSGK+GQVGGDVNVEMDAAPGVDLSR+ILNEMRDQYEK+LAADDFR+LASYLDK+LASYLDKVR+LEQEIATYR+LLEGEDAHLSSSQFSSGSQSSR+MSVEADINGLR+MSVEADINGLRR+NHEEEMNALR+RVLDELTLAR+TEELNREVATNSELVQSGK+TRLEQEIATYR+TRLEQEIATYRR+VLDELTLAR+VTMQNLNDR
227c	sp|P08670|VIME_HUMAN	1	Vimentin OS=Homo sapiens GN=VIM PE=1 SV=4	66.5	65	0.56	DGQVINETSQHHDDLE+DNLAEDIMR+EEAENTLQSFR+EEAENTLQSFRQDVDNASLAR+EMEENFAVEAANYQDTIGR+ETNLDSLPLVDTHSK+ETNLDSLPLVDTHSKR+EYQDLLNVK+FADLSEAANR+FLEQQNK+ILLAELEQLK+ILLAELEQLKGQGK+ISLPLPNFSSLNLR+KLLEGEESR+KVESLQEEIAFLK+KVESLQEEIAFLKK+LGDLYEEEMR+LLEGEESR+LLQDSVDFSLADAINTEFK+LQDEIQNMKEEMAR+LQEEMLQREEAENTLQSFR+MALDIEIATYR+NLQEAEEWYK+QDVDNASLAR+QQYESVAAK+QVDQLTNDK+RMFGGPGTASRPSSSR+SLYASSPGGVYATR+TNEKVELQELNDR+T…
4	sp|O14654|IRS4_HUMAN	1	Insulin receptor substrate 4 OS=Homo sapiens GN=IRS4 PE=1 SV=1	30.9	64	0.63	AAAAAAAAAASGAAIPPLIPPR+AAAAAAAAAASGAAIPPLIPPRR+AAVSAFPTDSLER+AIGDGEDEMLFTR+ANPLSLDSAR+AVSVPASFFR+DAASKPSGEGSFSKPGDGGSPSKPSDHEPPK+DVWQVIVKPR+EADSSSDYVNMDFTK+EADSSSDYVNMDFTKR+ELSGVFR+ESNTPAPSTQGLPDSWGIIAEPR+EVKDAEIPEGAAR+FVTPSEPVAHSR+GAQDVAGGSNPGAHNPSANLAR+GDNQAGGAAAAAAAPEPPPR+GLDKEVSYNWDPK+HLGLVPLEPGGWLR+LETADAPARLEYYENAR+LEYYENAR+LLQEEEQER+LSSEVSGSGSGNFGEEGNPQGK+QQQMPPPPPPPPPPPPAGGTGGK+RESNTPAPST…
241c	sp|Q04695|K1C17_HUMAN	1	Keratin, type I cytoskeletal 17 OS=Homo sapiens GN=KRT17 PE=1 SV=2	59.7	61	0.38	ALEEANTELEVK+ASLEGNLAETENR+ATMQNLNDR+DAEDWFFSK+DYSQYYR+EELAYLK+EVATNSELVQSGK+FETEQALR+GQVGGEINVEMDAAPGVDLSR+ILNEMRDQYEK+ILTATVDNANILLQIDNAR+LAADDFR+LASYLDK+LASYLDKVR+LEQEIATYR+LLEGEDAHLTQYK+LLEGEDAHLTQYKK+LSVEADINGLR+NHEEEMNALR+QFTSSSSIK+RLLEGEDAHLTQYK+RLLEGEDAHLTQYKK+RVLDELTLAR+TEELNREVATNSELVQSGK+TIEELQNK+TIVEEVQDGK+TIVEEVQDGKVISSR+TKFETEQALR+TMQALEIELQSQLSMK+TRLEQEIATYR+TRLEQEIATYRR+VLDELTLAR
200a	sp|O95071-2|UBR5_HUMAN sp|O95071|UBR5_HUMAN	1	Isoform of O95071, Isoform 2 of E3 ubiquitin-protein ligase UBR5 OS=Homo sapiens GN=UBR5;E3 ubiquitin-protein ligase UBR5 OS=Homo sapiens GN=UBR5 PE=1 SV=2	21.5	57	0.54	AASTAPSSTSTPAASSAGLIYIDPSNLR+AEQENNFPTSSIAFLGQNER+ATFLGLTNEK+AYPAAITILETAQK+AYSIVIR+EEEKVNEEQWSLR+ENGADSILDLGLVDSSEK+EVVFVEDVK+FAQLALER+IDELQVVK+IGFSVQPDRLELGKPDNNDGSK+IGHLLPEEQVYLNQQSGTIR+IVLLSANSIR+KEDLFGRPSQGLYSSSASSGK+KGLLDVLPK+LLTATNLVTLPNSR+LSLELFGR+LTYQDAVNLQNYVEEK+LYVPLYSSK+NNPLYHAGAVAFSISAGIPK+NSLEDLTAEDFR+NTPVQSPVSLGEDLQWWPDKDGTK+NVAIFTAGQESPIILR+QLSIDTRPFRPASEGNPSDDPEPLPAHR+SGTISTSAAAA…
591a	sp|Q96EY1|DNJA3_HUMAN	1	DnaJ homolog subfamily A member 3, mitochondrial OS=Homo sapiens GN=DNAJA3 PE=1 SV=2	30.6	52	0.26	AQGLYETINVTIPPGTQTDQK+EAGEDEEGFLSK+EGVVGAWLSRK+EIFITFR+EKFSQLAEAYEVLSDEVK+FSQLAEAYEVLSDEVK+FSQLAEAYEVLSDEVKR+GGPTVDPEELFR+INSYGYGDHYIHIK+KAYYQLAK+KQYDAYGSAGFDPGASGSQHSYWK+QYDAYGSAGFDPGASGSQHSYWK+REAGEDEEGFLSK+REIFITFR+RVMIPVPAGVEDGQTVR+VMIPVPAGVEDGQTVR
421a	sp|Q01813|PFKAP_HUMAN	1	ATP-dependent 6-phosphofructokinase, platelet type OS=Homo sapiens GN=PFKP PE=1 SV=2	30.6	52	0.43	AIGVLTSGGDAQGMNAAVR+AMEWITAK+ASYDVSDSGQLEHVQPWSV+DLQSNVEHLTEK+EIGWTDVGGWTGQGGSILGTK+ELVVTQLGYDTR+EWSGLLEELAR+FLEHLSGAGK+GGTPSAFDR+IKELVVTQLGYDTR+KEWSGLLEELAR+KFLEHLSGAGK+LAIKLPDDQIPK+LNIIIVAEGAIDTQNKPITSEK+LPDDQIPK+MLAIYDGFDGFAK+NVIFQPVAELK+NVIFQPVAELKK+NVLGHMQQGGAPSPFDR+SFAGNLNTYK+SFAGNLNTYKR+TFVLEVMGR+VTILGHVQR+YLEEIATQMR
410a	sp|P68104|EF1A1_HUMAN	1	Elongation factor 1-alpha 1 OS=Homo sapiens GN=EEF1A1 PE=1 SV=1	32.3	52	0.5	EHALLAYTLGVK+EVSTYIK+IGGIGTVPVGR+LPLQDVYK+QLIVGVNK+QTVAVGVIK+STTTGHLIYK+SVEMHHEALSEALPGDNVGFNVK+THINIVVIGHVDSGK+VETGVLKPGMVVTFAPVNVTTEVK+YEEIVKEVSTYIK+YYVTIIDAPGHR+YYVTIIDAPGHRDFIK
145a	sp|A3KMH1-3|VWA8_HUMAN sp|A3KMH1|VWA8_HUMAN	1	Isoform of A3KMH1, Isoform 3 of von Willebrand factor A domain-containing protein 8 OS=Homo sapiens GN=VWA8;von Willebrand factor A domain-containing protein 8 OS=Homo sapiens GN=VWA8 PE=1 SV=2	27.6	52	0.5	DGLIVYEDSPLVK+DLLGQDVFLIGPPGPLR+DTTVQTLTLQPSVK+DVTPPQTSGYIEVTDLQSK+ELTLPEQTFMGYWTIGQAR+ENVVVIHPDFR+ETQDPTAQSLAASLSTR+EVEYIALSR+EYIQLHR+FAQILTR+FPTEGLSSVVR+GNSLTVLDVLEGR+IGAVSAPIYNAHEK+IIDGLTGEK+IILDNLQAK+ILPPGEVPLKDIYPK+ISSDQLSSEHLSSAVEQK+LDAGHTVYQVSQAEK+LDAGHTVYQVSQAEKDAVPEEVKR+LLYSIGANVSAEK+LRETQDPTAQSLAASLSTR+LSQYPNENLHSAVTK+LVAAFGELR+LWETGLER+NPELVPQNYISDSLAQSVVQHLR+NVFDFDSYNNDMR+NVLPVLNNLLEN…
591b	sp|Q96EY1-2|DNJA3_HUMAN	1	Isoform of Q96EY1, Isoform 2 of DnaJ homolog subfamily A member 3, mitochondrial OS=Homo sapiens GN=DNAJA3	36	51	0.25	AQGLYETINVTIPPGTQTDQK+EGVVGAWLSRK+EIFITFR+EKFSQLAEAYEVLSDEVK+FSQLAEAYEVLSDEVK+FSQLAEAYEVLSDEVKR+GGPTVDPEELFR+INSYGYGDHYIHIK+KAYYQLAK+KQYDAYGSAGFDPGASGSQHSYWK+QQSLILSYAEDETDVEGTVNGVTLTSSGK+QYDAYGSAGFDPGASGSQHSYWK+REIFITFR+RVMIPVPAGVEDGQTVR+VMIPVPAGVEDGQTVR
281a	sp|P25705|ATPA_HUMAN	1	ATP synthase subunit alpha, mitochondrial OS=Homo sapiens GN=ATP5A1 PE=1 SV=1	44.7	51	0.48	AVDSLVPIGR+EAYPGDVFYLHSR+ELIIGDR+GIRPAINVGLSVSR+GMSLNLEPDNVGVVVFGNDK+GYLDKLEPSK+HALIIYDDLSK+ILGADTSVDLEETGR+ISVREPMQTGIK+LELAQYR+LKEIVTNFLAGFEA+NVQAEEMVEFSSGLK+QGQYSPMAIEEQVAVIYAGVR+QMSLLLR+RTGAIVDVPVGEELLGR+TGAIVDVPVGEELLGR+TGTAEMSSILEER+TSIAIDTIINQK+TSIAIDTIINQKR+VLSIGDGIAR+VVDALGNAIDGK+VVDALGNAIDGKGPIGSK
413a	sp|P78527|PRKDC_HUMAN	1	DNA-dependent protein kinase catalytic subunit OS=Homo sapiens GN=PRKDC PE=1 SV=3	12.5	49	0.44	AALSALESFLK+APGLGAFR+AQEPESGLSEETQVK+AYVPALQMAFK+DLLLNTMSQEEK+DQNILLGTTYR+EEENASVIDSAELQAYPALVVEK+EIFNFVLK+FYGELALK+GGSWIQEINVAEK+GIFTSEIGTK+HGDLPDIQIK+HSSLITPLQAVAQR+IAPYSVEIK+IGELFSK+ILELSGSSSEDSEK+IPALDLLIK+KEEENASVIDSAELQAYPALVVEK+LGASLAFNNIYR+LGNPIVPLNIR+LLLQGEADQSLLTFIDK+LLNTWTNRYPDAK+LNESTFDTQITK+LQETLSAADR+LSDFNDITNMLLLK+LSFAVPFR+LVINTEEVFRPYAK+NLLIFENLIDLK+NLSSNEAISLEEIR+NNWEVSALSR+NVDSN…
253b	sp|P05141|ADT2_HUMAN	1	ADP/ATP translocase 2 OS=Homo sapiens GN=SLC25A5 PE=1 SV=7	35.2	48	0.25	AAYFGIYDTAK+DFLAGGVAAAISK+EQGVLSFWR+GAWSNVLR+GMGGAFVLVLYDEIKK+GMLPDPK+IPKEQGVLSFWR+LLLQVQHASK+QIFLGGVDK+QIFLGGVDKR+VKLLLQVQHASK+YFPTQALNFAFK+YFPTQALNFAFKDK+YFPTQALNFAFKDKYK
299a	sp|P31689|DNJA1_HUMAN	1	DnaJ homolog subfamily A member 1 OS=Homo sapiens GN=DNAJA1 PE=1 SV=2	43.1	47	0.4	DHAVFTR+ELYDKGGEQAIK+ETTYYDVLGVKPNATQEELKK+EVEETDEMDQVELVDFDPNQER+FKQISQAYEVLSDAK+HYNGEAYEDDEHHPR+ILEVHIDK+ITFHGEGDQEPGLEPGDIIIVLDQK+KEVEETDEMDQVELVDFDPNQER+KILEVHIDK+QISQAYEVLSDAK+TIVITSHPGQIVK+VNFPENGFLSPDK+VNFPENGFLSPDKLSLLEK+YHPDKNPNEGEKFK
484a	sp|Q16531|DDB1_HUMAN	1	DNA damage-binding protein 1 OS=Homo sapiens GN=DDB1 PE=1 SV=1	28.5	46	0.43	ALVSEWKEPQAK+ALYYLQIHPQELR+DLLFILTAK+DPNTYFIVGTAMVYPEEAEPK+EATADDLIK+EMLGGEIIPR+GAVYSMVEFNGK+GESKDLLFILTAK+IAVMELFRPK+IEVQDTSGGTTALRPSASTQALSSSVSSSK+IVVFQYSDGK+IVVFQYSDGKLQTVAEK+KKVTLGTQPTVLR+LEELHVIDVK+LEIYVVTAEGLRPVK+LGKDPNTYFIVGTAMVYPEEAEPK+LLASINSTVR+LVFSNVNLK+LYDGLFK+LYEWTTEK+MQEVVANLQYDDGSGMK+MQEVVANLQYDDGSGMKR+QSGESIDIITR+SDPNRETDDTLVLSFVGQTR+SVLLLAYKPMEGNFEEIAR+TVPLYESPR+TYEVSLR+VTLGTQPTV…
443a	sp|Q13263-2|TIF1B_HUMAN sp|Q13263|TIF1B_HUMAN	1	Isoform of Q13263, Isoform 2 of Transcription intermediary factor 1-beta OS=Homo sapiens GN=TRIM28;Transcription intermediary factor 1-beta OS=Homo sapiens GN=TRIM28 PE=1 SV=5	30.4	46	0.45	ADVQSIIGLQR+FASWALESDNNTALLLSK+FQWDLNAWTK+FSAVLVEPPPMSLPGAGLSSQELSGGPGDGP+IVAERPGTNSTGPAPMAPPR+KLIYFQLHR+KLLASLVK+LDLDLTADSQPPVFK+LSPPYSSPQEFAQDVGR+LTEDKADVQSIIGLQR+MAILQIMK+MIVDPVEPHGEMK+QGSGSSQPMEVQEGYGFGSGDDPYSSAEPHVSGVK+QGSGSSQPMEVQEGYGFGSGDDPYSSAEPHVSGVKR+SGEGEVSGLMR+VFPGSTTEDYNLIVIER
326a	sp|P42694|HELZ_HUMAN tr|J3QS41|J3QS41_HUMAN	1	Probable helicase with zinc finger domain OS=Homo sapiens GN=HELZ PE=1 SV=2;Isoform of P42694, Probable helicase with zinc finger domain OS=Homo sapiens GN=HELZ PE=1 SV=1	24.8	45	0.43	AYTPPPPLGPHPNLGK+DFYPLTFFTAR+DIEVASNPAFPQR+EKVYEATIEEK+ELAEMPPPQSR+ELIAPPK+EQLLEDSTEDLDYGFLSNYK+HINLPLPAPHAQYAIPNR+IASFLQLK+IHGSVALETLR+IKDNGVLFPDISMTPTIPWSPNR+IVLAGDHMQLSPFVYSEFAR+LPPQIFNSPFSLPSEHLAPPPLK+LSDVNVER+LTETLSEDTLAGR+LTSSAEDEVETTYSR+NSTAFYNNAEVFEVVER+QIAESANSSSPQSSAGGKPAMSYASALR+QLSGSYMETLIEK+QVDLESNPQNR+SLHHTQNDHFQNDGIVQPNPSVLIGNPIR+SLTGESLNGMVTK+SPESRPSVVYPSTK+TFTLAQAVK+TIIDFEPNETTDL…
374a	sp|P60709|ACTB_HUMAN sp|P63261|ACTG_HUMAN	1	Actin, cytoplasmic 1 OS=Homo sapiens GN=ACTB PE=1 SV=1;Actin, cytoplasmic 2 OS=Homo sapiens GN=ACTG1 PE=1 SV=1	48.8	43	0.31	AGFAGDDAPR+AVFPSIVGRPR+DLTDYLMK+DLYANTVLSGGTTMYPGIADR+DSYVGDEAQSK+EITALAPSTMK+GYSFTTTAER+IIAPPER+KDLYANTVLSGGTTMYPGIADR+QEYDESGPSIVHR+SYELPDGQVITIGNER+TTGIVMDSGDGVTHTVPIYEGYALPHAILR+VAPEEHPVLLTEAPLNPK+YPIEHGIVTNWDDMEK
253a	sp|P12236|ADT3_HUMAN	1	ADP/ATP translocase 3 OS=Homo sapiens GN=SLC25A6 PE=1 SV=4	31.5	43	0.2	AAYFGVYDTAK+DFLAGGIAAAISK+EQGVLSFWR+GAWSNVLR+GMGGAFVLVLYDEIKK+GMLPDPK+IPKEQGVLSFWR+LLLQVQHASK+QIFLGGVDK+QIFLGGVDKHTQFWR+VKLLLQVQHASK+YFPTQALNFAFK+YFPTQALNFAFKDK+YFPTQALNFAFKDKYK
250a	sp|P11021|GRP78_HUMAN	1	78 kDa glucose-regulated protein OS=Homo sapiens GN=HSPA5 PE=1 SV=2	43	43	0.43	AKFEELNMDLFR+DAGTIAGLNVMR+DNHLLGTFDLTGIPPAPR+ELEEIVQPIISK+IEIESFYEGEDFSETLTR+IEWLESHQDADIEDFKAK+IINEPTAAAIAYGLDK+IINEPTAAAIAYGLDKR+ITPSYVAFTPEGER+KKELEEIVQPIISK+KSQIFSTASDNQPTVTIK+KTKPYIQVDIGGGQTK+LTPEEIER+LYGSAGPPPTGEEDTAEKDEL+NELESYAYSLK+NQLTSNPENTVFDAK+NQLTSNPENTVFDAKR+SDIDEIVLVGGSTR+SQIFSTASDNQPTVTIK+TFAPEEISAMVLTK+TKPYIQVDIGGGQTK+TWNDPSVQQDIK+VEIIANDQGNR+VTHAVVTVPAYFNDAQR
679a	sp|Q9NYU2-2|UGGG1_HUMAN sp|Q9NYU2|UGGG1_HUMAN	1	Isoform of Q9NYU2, Isoform 2 of UDP-glucose:glycoprotein glucosyltransferase 1 OS=Homo sapiens GN=UGGT1;UDP-glucose:glycoprotein glucosyltransferase 1 OS=Homo sapiens GN=UGGT1 PE=1 SV=3	24.2	42	0.39	AITTSLTTK+AIWAALQTQTSNAAK+ANPGAWILR+DLSQNFPTK+EGETYFDVVAVVDPVTR+FTILDSQGK+GQYQGLSQDPNSLSNLDQDLPNNMIHQVPIK+HLVESTNEMAPLK+HYIFNPR+IEYQFFEDR+ILASPVELALVVMK+ILETTTFFQR+IMMLSVLK+IVPEWQDYDQEIK+IYSHDGTDSPPDADEVVIVLNNFK+KEPVYLSGYGVELAIK+KYHISALYVVDLKK+LGIEGLSLHNVLK+LNIQPSEADYAVDIR+LRDLHPDLEGQLK+QLLYDAIK+SGYWASHLAGR+SPAISWVNNLEVDSR+TAVSSELRTEVEENQK+VDALLSAQPK+VKVEHVVSVLEK+VWQLQDLSFQTAAR+YVLEPEISFTSDNSFAK
227j	sp|P02538|K2C6A_HUMAN sp|P48668|K2C6C_HUMAN	0.9996	Keratin, type II cytoskeletal 6A OS=Homo sapiens GN=KRT6A PE=1 SV=3;Keratin, type II cytoskeletal 6C OS=Homo sapiens GN=KRT6C PE=1 SV=3	15.1	42	0.16	AQYEEIAQR+EYQELMNVK+FASFIDK+FASFIDKVR+FLEQQNK+KYEDEINKR+NKYEDEINKR+NLDLDSIIAEVK+QLDSIVGER+WTLLQEQGTK+YEDEINKR+YEELQVTAGR
503a	sp|Q5T4S7-2|UBR4_HUMAN sp|Q5T4S7-3|UBR4_HUMAN sp|Q5T4S7-4|UBR4_HUMAN sp|Q5T4S7|UBR4_HUMAN	1	Isoform of Q5T4S7, Isoform 2 of E3 ubiquitin-protein ligase UBR4 OS=Homo sapiens GN=UBR4;Isoform of Q5T4S7, Isoform 3 of E3 ubiquitin-protein ligase UBR4 OS=Homo sapiens GN=UBR4;Isoform of Q5T4S7, Isoform 4 of E3 ubiquitin-protein ligase UBR4 OS=Homo sapiens GN=UBR4;E3 ubiquitin-protein ligase UBR4 OS=Homo sapiens GN=UBR4 PE=1 SV=1	10.7	41	0.4	AAPPPPPPPPPLESSPR+ALGTLGMTTNEK+APSYIEIFGR+AQQALSELHTVEK+AVEMTDQLMVPTLGSQEGAFENVR+AVSNINTLLDK+AVSNINTLLDKADR+DLDPEVFQR+DNPEATQQMNDLIIGK+EGKDLDPEVFQR+ELFDYNLR+ESNIHLIPYIIHTVLYVLNTTR+FAMEQSFSADTGGGGR+FLSRPALPFILR+GITQNALDYMK+GLAIQHPGTQVLIGTDSIPNLHK+GVLPYVGNLITK+HILVSQGLIR+IIPYLSFGEVEK+IISLDLPVAEVYK+IISLDLPVAEVYKK+ITVLQLSALLK+LLALEEATLSTDLQQGYALK+LLSVFMSR+LQGFAAVLAIGSSR+MTTSPPKDSDQLDVIQENR+NLQGFLEQPK…
219a	sp|P04792|HSPB1_HUMAN	1	Heat shock protein beta-1 OS=Homo sapiens GN=HSPB1 PE=1 SV=2	67.8	41	0.39	AQLGGPEAAK+AQLGGPEAAKSDETAAK+DGVVEITGK+GPSWDPFR+GPSWDPFRDWYPHSR+KYTLPPGVDPTQVSSSLSPEGTLTVEAPMPK+LATQSNEITIPVTFESR+LFDQAFGLPR+QLSSGVSEIR+RVPFSLLR+TKDGVVEITGK+TKDGVVEITGKHEER+VPFSLLR+VSLDVNHFAPDELTVK+YTLPPGVDPTQVSSSLSPEGTLTVEAPMPK
124	sp|Q9HCN8|SDF2L_HUMAN	1	Stromal cell-derived factor 2-like protein 1 OS=Homo sapiens GN=SDF2L1 PE=1 SV=2	41.6	41	0.39	AMEGIFIKPSVEPSAGHDEL+FQHVGTSVFLSVTGEQYGSPIR+GQHEVHGMPSANTHNTWK+LTHVLTGK+YGSGSGQQSVTGVEASDDANSYWR
241f	sp|P08779|K1C16_HUMAN	0.9999	Keratin, type I cytoskeletal 16 OS=Homo sapiens GN=KRT16 PE=1 SV=4	21.1	41	0.12	ALEEANADLEVK+ASLENSLEETK+LAADDFR+LASYLDK+LASYLDKVR+LEQEIATYR+RVLDELTLAR+TDLEMQIEGLK+TEELNKEVASNSELVQSSR+TRLEQEIATYR+TRLEQEIATYRR+VLDELTLAR+VTMQNLNDR
83	sp|Q5T0W9|FA83B_HUMAN	1	Protein FAM83B OS=Homo sapiens GN=FAM83B PE=1 SV=1	34.1	40	0.37	EGYVSHHNTPAQSFANR+EINAVVTPER+EVPDTPTNVQHLTDKPLPESIPK+FGNFIHK+FNTEQIQYR+GIYTLNEHDKYNIR+HSYAGEQPETVPYLLLNR+HYVYSTLTR+IESSIQPTSNMPNTSINRPEIK+IESYLNDHSEATPDSNGSALGDRFEGYDNPENLK+LPLQSEAPK+NQQTENLLK+QFQPNQINENWKR+RPTSSPRPTSSELLR+SFPLFDNSK+SKEDVTVSPSQEINAPPDENKR+SLLSLTPDKK+SMHNVTHNLEEDEEEVTKR+SSLVFKPTLPEQK+SSPLLNYNTGVYR+SVSIAALLDVNKEESNKELASK+VRQPEKPKEDLLK+VSDFLAEEEINYILK
607a	sp|Q99470|SDF2_HUMAN	1	Stromal cell-derived factor 2 OS=Homo sapiens GN=SDF2 PE=1 SV=2	37	40	0.38	AMEGIFMKPSELLK+EVHGMAQPSQNNYWK+FKHSSTEVLLSVTGEQYGRPISGQK+HSSTEVLLSVTGEQYGRPISGQK+YGSGSGQQSVTGVTSVDDSNSYWR
314a	sp|P38646|GRP75_HUMAN	1	Stress-70 protein, mitochondrial OS=Homo sapiens GN=HSPA9 PE=1 SV=2	40.6	38	0.39	AMQDAEVSKSDIGEVILVGGMTR+AQFEGIVTDLIR+ASNGDAWVEAHGK+DAGQISGLNVLR+EQQIVIQSSGGLSK+EQQIVIQSSGGLSKDDIENMVK+ETGVDLTKDNMALQR+GAVVGIDLGTTNSCVAVMEGK+LLGQFTLIGIPPAPR+LYSPSQIGAFVLMK+NAVITVPAYFNDSQR+NTTIPTK+QAASSLQQASLK+QAVTNPNNTFYATK+SDIGEVILVGGMTR+SQVFSTAADGQTQVEIK+STNGDTFLGGEDFDQALLR+TTPSVVAFTADGER+VINEPTAAALAYGLDK+VINEPTAAALAYGLDKSEDK+VQQTVQDLFGR
689a	sp|Q9UBS4|DJB11_HUMAN	1	DnaJ homolog subfamily B member 11 OS=Homo sapiens GN=DNAJB11 PE=1 SV=1	28.2	37	0.36	DGMEYPFIGEGEPHVDGEPGDLR+EQLTEEAR+FQDLGAAYEVLSDSEK+FQDLGAAYEVLSDSEKR+GEGLPNFDNNNIK+KGEGLPNFDNNNIK+KLALQLHPDRNPDDPQAQEK+LALQLHPDRNPDDPQAQEK+TLEVEIEPGVR+TLEVEIEPGVRDGMEYPFIGEGEPHVDGEPGDLR+TTQLGPGR
457a	sp|Q14257-2|RCN2_HUMAN sp|Q14257|RCN2_HUMAN	1	Isoform of Q14257, Isoform 2 of Reticulocalbin-2 OS=Homo sapiens GN=RCN2;Reticulocalbin-2 OS=Homo sapiens GN=RCN2 PE=1 SV=1	52.7	37	0.34	AEELHYPLGER+EALLGVQEDVDEYVK+FVNDYDKDNDGR+HYAMQEAK+LSEEEILENPDLFLTSEATDYGR+NGDGFVSLEEFLGDYR+NSDDTVTWDEYNIQMYDR+QLHDDYFYHDEL+QQFVEYDK+QQFVEYDKNSDDTVTWDEYNIQMYDR+RSDYDREALLGVQEDVDEYVK+SDYDREALLGVQEDVDEYVK+VIDFDENTALDDAEEESFR+VIDFDENTALDDAEEESFRK+WDPTANEDPEWILVEK+WDPTANEDPEWILVEKDR
239a	sp|P08238|HS90B_HUMAN	1	Heat shock protein HSP 90-beta OS=Homo sapiens GN=HSP90AB1 PE=1 SV=4	34.4	37	0.24	ADLINNLGTIAK+ALLFIPR+EDQTEYLEER+EGLELPEDEEEK+ELISNASDALDK+ELISNASDALDKIR+EQVANSAFVER+FYEAFSK+GVVDSEDIPLNLSR+HFSVEGQLEFR+HLEINPDHPIVETLR+HNDDEQYAWESSAGGSFTVR+IDIIPNPQER+LGLGIDEDEVAAEEPNAAVPDEIPPLEGDEDASR+NPDDITQEEYGEFYK+SIYYITGESK+SLTNDWEDHLAVK+TLTIVDTGIGMTK+VILHLKEDQTEYLEER+YESLTDPSKLDSGK+YHTSQSGDEMTSLSEYVSR+YIDQEELNK
652a	sp|Q9H6S0|YTDC2_HUMAN	1	Probable ATP-dependent RNA helicase YTHDC2 OS=Homo sapiens GN=YTHDC2 PE=1 SV=2	23.1	36	0.34	ALPTDWLIYDEMTR+APEPPPALIVR+APSKPWSQVDEATIR+ASNGWMALDWAK+DVNTNSENWAVVK+EKSQDWGSAGLGGVFK+EMEFPSSLTSTER+EMFLEDILR+FHPASVLSQPQYK+FQNMLEFQTPELLR+FSDFLLTK+FTAGAFSDHMALLR+GESEFDSFR+GFASQVEQLISMGANVHSK+GGGDIRDVNTNSENWAVVK+GIWSTTPSNER+IGQTIGYQIR+LAAIAVAER+LASNALQEPSSFR+LSQSLGLVSK+QQTTLTEWYSAQENSFKPESQR+QSLPVFEK+QSLPVFEKQEEIVK+SFDALNFVTMLK+SQDWGSAGLGGVFK+TLMAGDSTLSTVTHVIVDEVHER+TQLLGQLR+VVLIVGETGSGK
249a	sp|P10809|CH60_HUMAN	1	60 kDa heat shock protein, mitochondrial OS=Homo sapiens GN=HSPD1 PE=1 SV=2	45.2	35	0.33	ALMLQGVDLLADAVAVTMGPK+EIGNIISDAMK+GVMLAVDAVIAELKK+GYISPYFINTSK+IGIEIIK+IMQSSSEVGYDAMAGDFVNMVEK+IPAMTIAK+IQEIIEQLDVTTSEYEKEK+ISSIQSIVPALEIANAHR+KISSIQSIVPALEIANAHR+LKVGLQVVAVK+LSDGVAVLK+LVQDVANNTNEEAGDGTTTATVLAR+NAGVEGSLIVEK+TLKIPAMTIAK+TLNDELEIIEGMK+TLNDELEIIEGMKFDR+TVIIEQSWGSPK+VGEVIVTK+VGEVIVTKDDAMLLK+VGGTSDVEVNEK+VGLQVVAVK+VTDALNATR
185a	sp|O60884|DNJA2_HUMAN	1	DnaJ homolog subfamily A member 2 OS=Homo sapiens GN=DNAJA2 PE=1 SV=1	34.7	35	0.33	DGNDLHMTYK+EHEVFQR+EISFAYEVLSNPEK+EISFAYEVLSNPEKR+ELYDRYGEQGLR+EYHPDKNPNAGDKFK+FDVQFPENNWINPDK+GEGMPQYR+ILEVHVDK+ITFTGEADQAPGVEPGDIVLLLQEK+LYDILGVPPGASENELK+LYDILGVPPGASENELKK+VSLEDLYNGK
639a	sp|Q9C0C7|AMRA1_HUMAN	1	Activating molecule in BECN1-regulated autophagy protein 1 OS=Homo sapiens GN=AMBRA1 PE=1 SV=2	30.7	34	0.32	ALLQSQPVR+EIAPGLTGSEWTR+EVPEPGTAASGPGEGEGSEYGASGEDALSR+GFPASGLATESDGGNGSSQNNSGSIR+GLLPEAGQLAER+LELSSSASPQEER+LLESSLISLSR+LLQELVEDK+LLQELVEDKTR+LMAEGGMTAVVQR+LSPAAYYAQR+NPATSVTSQGTQTLALQLQNAETQTER+QQEGGSQASVYTSATEGR+SGTVSQEALHQDMPEESSEEDSLR+SGTVSQEALHQDMPEESSEEDSLRR+SLGGPLSSHPSR+SSGIQVGEQSTVQDSATPSPPPPPPQPSTERPR+SSQTGTEPGAAHTSSPQPSTSR+SSTSSSSSDNQGPSVEGTDLEFEDFEDNGDR+STFLLAFSPDR+TLLASTHVNHNIYITEVK+…
149a	sp|ALBU_BOVIN|	1	sp ALBU_BOVIN	26.4	34	0.32	AEFVEVTK+DAFLGSFLYEYSR+FKDLGEEHFK+HLVDEPQNLIK+HPYFYAPELLYYANK+KQTALVELLK+KVPQVSTPTLVEVSR+LGEYGFQNALIVR+LSQKFPK+LVNELTEFAK+LVTDLTK+LVVSTQTALA+QTALVELLK+RHPEYAVSVLLR+TVMENFVAFVDK+VPQVSTPTLVEVSR+YLYEIAR
698a	sp|Q9UJS0-2|CMC2_HUMAN sp|Q9UJS0|CMC2_HUMAN	1	Isoform of Q9UJS0, Isoform 2 of Calcium-binding mitochondrial carrier protein Aralar2 OS=Homo sapiens GN=SLC25A13;Calcium-binding mitochondrial carrier protein Aralar2 OS=Homo sapiens GN=SLC25A13 PE=1 SV=2	36.9	33	0.29	ASGDSARPVLLQVAESAYR+DLGFFGIYK+DVEVTKEEFVLAAQK+FGLGSVAGAVGATAVYPIDLVK+FGLYLPLFKPSVSTSK+GLIPQLIGVAPEK+IAPLEEGTLPFNLAEAQR+INLPAPNPDHVGGYK+KIYSTLAGTR+LAVATFAGIENK+LQVAGEITTGPR+LTVNDFVR+NGEFFMSPNDFVTR+SSPQFGVTLLTYELLQR+STGSFVGELMYK+TVELLSGVVDQTK+VSALSVVR+VTAIDFR+YEGFFGLYR+YLNIFGESQPNPK
732a	sp|Q9Y5V3-2|MAGD1_HUMAN sp|Q9Y5V3|MAGD1_HUMAN	1	Isoform of Q9Y5V3, Isoform 2 of Melanoma-associated antigen D1 OS=Homo sapiens GN=MAGED1;Melanoma-associated antigen D1 OS=Homo sapiens GN=MAGED1 PE=1 SV=3	30.3	32	0.3	APTADTQTQNVNQAK+ASEAVLWEALR+ASEAVLWEALRK+AWNDTTKAPTADTQTQNVNQAK+DVAILQER+EYTDVYPEIIER+FIAEVQK+GPNAAYDFSQAATTGELAANK+GPNGVYDFSQAHNAK+INNLNVEENSSGDQR+IPFTFWAR+LLTYEFVK+MATSQADIETDPGISEPDGATAQTSADGSQAQNLESR+RVPNSNPPEYEFLWGLR+SAPVPVTTQNPPGAPPNVLWQTPLAWQNPSGWQNQTAR+VGPNATYNFSQSLNANDLANSRPK+VPNSNPPEYEFLWGLR
239b	sp|P07900-2|HS90A_HUMAN sp|P07900|HS90A_HUMAN	1	Isoform of P07900, Isoform 2 of Heat shock protein HSP 90-alpha OS=Homo sapiens GN=HSP90AA1;Heat shock protein HSP 90-alpha OS=Homo sapiens GN=HSP90AA1 PE=1 SV=5	28.3	32	0.19	ADLINNLGTIAK+AILFVPR+DQVANSAFVER+EDQTEYLEER+EGLELPEDEEEK+ELISNSSDALDKIR+FYEQFSK+GVVDSEDIPLNLSR+HFSVEGQLEFR+HIYYITGETK+HIYYITGETKDQVANSAFVER+HLEINPDHSIIETLR+HNDDEQYAWESSAGGSFTVR+HSQFIGYPITLFVEK+NPDDITNEEYGEFYK+SLTNDWEDHLAVK+TLTIVDTGIGMTK+VILHLKEDQTEYLEER+YESLTDPSKLDSGK+YIDQEELNK
251c	sp|P54652|HSP72_HUMAN	1	Heat shock-related 70 kDa protein 2 OS=Homo sapiens GN=HSPA2 PE=1 SV=1	25.5	31	0.15	ARFEELNADLFR+DAGTITGLNVLR+FEELNADLFR+IINEPTAAAIAYGLDK+IINEPTAAAIAYGLDKK+ITITNDK+ITITNDKGR+LDKGQIQEIVLVGGSTR+LLQDFFNGK+LLQDFFNGKELNK+NALESYTYNIK+NQVAMNPTNTIFDAK+NTTIPTK+STAGDTHLGGEDFDNR+TTPSYVAFTDTER+VEIIANDQGNR+VQVEYKGETK
537a	sp|Q8IWZ3-4|ANKH1_HUMAN sp|Q8IWZ3-6|ANKH1_HUMAN sp|Q8IWZ3|ANKH1_HUMAN	1	Isoform of Q8IWZ3, Isoform 4 of Ankyrin repeat and KH domain-containing protein 1 OS=Homo sapiens GN=ANKHD1;Isoform of Q8IWZ3, Isoform 6 of Ankyrin repeat and KH domain-containing protein 1 OS=Homo sapiens GN=ANKHD1;Ankyrin repeat and KH domain-containing protein 1 OS=Homo sapiens GN=ANKHD1 PE=1 SV=1	14	30	0.23	AEVVSLLLDR+AFADPEVLR+GADVNAPPVPSSR+GANLEEVNDEGYTPLMEAAR+ILLNAGAEINSR+LEALLEAAGIGK+LEGEVTPNSLSTSYK+LFGEAGPASGVGSSGGGGSGSGTGGGDAALDFK+MVAADNQDTSNLPQLAVPAPR+NVSDYTPLSLAASGGYVNIIK+QEVVDLLLAR+SAPAGASEPPPPGGVGLGIR+SIHANFSSGVGTTAASSK+TGLTPLMEAASGGYAEVGR+TQTRLEGEVTPNSLSTSYK+TSQENSPALLGVQK+TTSEIFLSSTAEGADLR+TVSLPLSSPNIK+VFLQGPAPVGTPSFNR+VSTSPVGLPSIDPSGSSPSSSSAPLASFSGIPGTR+YIATITDKELLKK+YPSLLLHSQEEK
421b	sp|P17858|PFKAL_HUMAN	1	ATP-dependent 6-phosphofructokinase, liver type OS=Homo sapiens GN=PFKL PE=1 SV=6	26.3	30	0.21	AIGVLTSGGDAQGMNAAVR+AMLWLSEK+AVAFSPVTELKK+EQWWLSLR+GGTPSAFDR+GQLESIVENIR+GQVQEVGWHDVAGWLGR+IMEVIDAITTTAQSHQR+SEWGSLLEELVAEGK+SNFSLAILNVGAPAAGMNAAVR+TFVLEVMGR+TGISHGHTVYVVHDGFEGLAK+TNVLGHLQQGGAPTPFDR+VFLIYEGYEGLVEGGENIK
409a	sp|P67809|YBOX1_HUMAN	1	Nuclease-sensitive element-binding protein 1 OS=Homo sapiens GN=YBX1 PE=1 SV=3	50	30	0.24	AADPPAENSSAPEAEQGGAE+EDGNEEDKENQGDETQGQQPPQR+GAEAANVTGPGGVPVQGSK+NDTKEDVFVHQTAIK+NDTKEDVFVHQTAIKK+NGYGFINR+NYQQNYQNSESGEKNEGSESAPEGQAQQR+RPQYSNPPVQGEVMEGADNQGAGEQGRPVR+SVGDGETVEFDVVEGEK+SVGDGETVEFDVVEGEKGAEAANVTGPGGVPVQGSK
253c	sp|P12235|ADT1_HUMAN	1	ADP/ATP translocase 1 OS=Homo sapiens GN=SLC25A4 PE=1 SV=4	30.9	29	0.11	AAYFGVYDTAK+DFLAGGVAAAVSK+EQGFLSFWR+GAWSNVLR+GMGGAFVLVLYDEIKK+GMLPDPK+LLLQVQHASK+VKLLLQVQHASK+YFPTQALNFAFK+YFPTQALNFAFKDK+YFPTQALNFAFKDKYK
406a	sp|P63173|RL38_HUMAN	1	60S ribosomal protein L38 OS=Homo sapiens GN=RPL38 PE=1 SV=2	52.9	28	0.27	IEEIKDFLLTAR+KIEEIKDFLLTAR+LKQSLPPGLAVK+QSLPPGLAVK+YLYTLVITDKEK
358a	sp|P52272-2|HNRPM_HUMAN sp|P52272|HNRPM_HUMAN tr|A0A087X0X3|A0A087X0X3_HUMAN	1	Isoform of P52272, Isoform 2 of Heterogeneous nuclear ribonucleoprotein M OS=Homo sapiens GN=HNRNPM;Heterogeneous nuclear ribonucleoprotein M OS=Homo sapiens GN=HNRNPM PE=1 SV=3;Isoform of P52272, Heterogeneous nuclear ribonucleoprotein M OS=Homo sapiens GN=HNRNPM PE=1 SV=1	31.5	28	0.27	AFITNIPFDVK+FESPEVAER+GIGMGNIGPAGMGMEGIGFGINK+GNFGGSFAGSFGGAGGHAPGVAR+INEILSNALK+INEILSNALKR+LGSTVFVANLDYK+LKEVFSMAGVVVR+MGAGMGFGLER+MGANSLER+MGLAMGGGGGASFDR+MGPAMGPALGAGIER+MGPLGLDHMASSIER+MVPAGMGAGLER+QGGGGGGGSVPGIER+VGEVTYVELLMDAEGK
37	sp|P42677|RS27_HUMAN tr|Q5T4L4|Q5T4L4_HUMAN	1	40S ribosomal protein S27 OS=Homo sapiens GN=RPS27 PE=1 SV=3;Isoform of P42677, 40S ribosomal protein S27 OS=Homo sapiens GN=RPS27 PE=1 SV=1	40.9	28	0.18	DLLHPSPEEEK+DLLHPSPEEEKR+DLLHPSPEEEKRK+LVQSPNSYFMDVK+RLVQSPNSYFMDVK
621a	sp|Q9BRK5|CAB45_HUMAN	1	45 kDa calcium-binding protein OS=Homo sapiens GN=SDF4 PE=1 SV=1	39	27	0.24	AVDPDGDGHVSWDEYK+AVDPDGDGHVSWDEYKVK+DLGGFDEDAEPR+DLGGFDEDAEPRR+GFHQEVFLGK+KLMVIFSK+LEMDGHLNR+LMVIFSK+LNEELKVDEETQEVLENLK+LNEELKVDEETQEVLENLKDR+QMIAVADENQNHHLEPEEVLK+TAEHFQEAMEESK+VANREENEILPPDHLNGVK+YSEFFTGSK
416a	sp|Q00325-2|MPCP_HUMAN sp|Q00325|MPCP_HUMAN	1	Isoform of Q00325, Isoform B of Phosphate carrier protein, mitochondrial OS=Homo sapiens GN=SLC25A3;Phosphate carrier protein, mitochondrial OS=Homo sapiens GN=SLC25A3 PE=1 SV=2	29.9	27	0.25	EKGSSASLVLKR+FGFYEVFK+FVVPKPR+GIFNGFSVTLK+GIFNGFSVTLKEDGVR+GSSASLVLK+GVAPLWMR+IQTQPGYANTLR+LPRPPPPEMPESLK+QIPYTMMK+TVEALYK+VLYSNMLGEENTYLWR
289a	sp|P27708|PYR1_HUMAN tr|F8VPD4|F8VPD4_HUMAN	1	CAD protein OS=Homo sapiens GN=CAD PE=1 SV=3;Isoform of P27708, CAD protein OS=Homo sapiens GN=CAD PE=1 SV=1	13.6	27	0.26	AAFALGGLGSGFASNR+ATGYPLAYVAAK+DQMSHLFNVAHTLR+ELSDLESAR+FLSSAAAVSK+GQPLPPDLLQQAK+IIAHAQLLEQHR+LALGIPLPELR+LGGAVLSFSEATSSVQK+LGYPVLVR+LLDTIGISQPQWR+LSLDDLLQR+MAEIGEHVAPSEAANSLEQAQAAAER+MALLATVLGR+QIALAVLSTELAVR+TLGVDLVALATR+TPHVLVLGSGVYR+VLGTPVETIELTEDR+VLGTSPEAIDSAENR+VNEISVEVDSDPR+VPQFSFSR+VYFLPITPHYVTQVIR+YVAPPSLR
610a	sp|Q99569-2|PKP4_HUMAN sp|Q99569|PKP4_HUMAN	1	Isoform of Q99569, Isoform 2 of Plakophilin-4 OS=Homo sapiens GN=PKP4;Plakophilin-4 OS=Homo sapiens GN=PKP4 PE=1 SV=2	24.9	26	0.25	AAAQVLNTLWQYR+AEGQTLVQPSVANR+AQSPSYVISTGVSPSR+DGWNQNHFITPVSTLER+FQTSLVLR+GLPILVELLR+LELEVPQAR+LGAESPSIASTSSTEK+NNYALNTTATYAEPYRPIQYR+NVGGIPALLR+SGMTAVPQHLGPSLQR+SPNHGTVELQGSQTALYR+SSTQMNSYSDSGYQEAGSFHNSQNVSK+STTNYVDFYSTK+TEPEQGTLYSPEQTSLHESEGSLGNSR+TGSVGIGNLQR+TPQEDQWDGVGPIPGLSK+VGSPLTLTDAQTR+VVSSVATALR
472a	sp|Q15293|RCN1_HUMAN	1	Reticulocalbin-1 OS=Homo sapiens GN=RCN1 PE=1 SV=1	54.4	26	0.25	AADLNGDLTATR+DGKLDKDEIR+DKDDKISWEEYK+EEFTAFLHPEEFEHMK+EIVVLETLEDIDK+EQFNEFR+HWILPQDYDHAQAEAR+IDNDGDGFVTTEELK+ISWEEYK+IVDRIDNDGDGFVTTEELK+QATYGYYLGNPAEFHDSSDHHTFKK+TFDQLTPDESK+TFDQLTPDESKER+VVRPDSELGERPPEDNQSFQYDHEAFLGK+YIFDNVAK
88	sp|Q71UM5|RS27L_HUMAN tr|C9JLI6|C9JLI6_HUMAN tr|H0YMV8|H0YMV8_HUMAN	1	40S ribosomal protein S27-like OS=Homo sapiens GN=RPS27L PE=1 SV=3;Isoform of Q71UM5, 40S ribosomal protein S27 OS=Homo sapiens GN=RPS27L PE=1 SV=1;Isoform of Q71UM5, 40S ribosomal protein S27 OS=Homo sapiens GN=RPS27L PE=1 SV=1	32.1	25	0.14	DLLHPSLEEEK+DLLHPSLEEEKKK+LVQSPNSYFMDVK+RLVQSPNSYFMDVK
627a	sp|Q9BUJ2-2|HNRL1_HUMAN sp|Q9BUJ2-4|HNRL1_HUMAN sp|Q9BUJ2|HNRL1_HUMAN tr|A0A0A0MRA5|A0A0A0MRA5_HUMAN tr|B7Z4B8|B7Z4B8_HUMAN	1	Isoform of Q9BUJ2, Isoform 2 of Heterogeneous nuclear ribonucleoprotein U-like protein 1 OS=Homo sapiens GN=HNRNPUL1;Isoform of Q9BUJ2, Isoform 4 of Heterogeneous nuclear ribonucleoprotein U-like protein 1 OS=Homo sapiens GN=HNRNPUL1;Heterogeneous nuclear ribonucleoprotein U-like protein 1 OS=Homo sapiens GN=HNRNPUL1 PE=1 SV=2;Isoform of Q9BUJ2, Heterogeneous nuclear ribonucleoprotein U-like prot…	17.9	25	0.23	EALGGQALYPHVLVK+HLPSTEPDPHVVR+LIQIAAR+NYILDQTNVYGSAQR+QGAPTSFLPPEASQLKPDR+QNQFYDTQVIK+QNQFYDTQVIKQENESGYER+RPLEMEQQQAYRPEMK+RTDEEGKDVPDHAVLEMK+TDEEGKDVPDHAVLEMK+YNILGTNAIMDK
505a	sp|Q5VUA4|ZN318_HUMAN	1	Zinc finger protein 318 OS=Homo sapiens GN=ZNF318 PE=1 SV=2	14.1	25	0.23	AFGGEEVILK+DGHKDPLLVEVSR+DLYDIFYSSGGK+ESSADLLLPPDIISK+FLDPEFR+GSIPAAQVPVQVSIPSLIR+HTDFLLPHER+HTQTLDPYNRPWASK+ILSMLADSTSTQEK+INSMGGDHPSFTSGTR+IRPNLPIPSTVLR+ISAPELLLHSPAR+LESLEETNPEYAK+LSGGPLANGENSNLSR+SSDTSSTSPLNSSASQEELHQDEGLVAAPIVSNSEKPIAK+STGSTYGFLQPLTR+TDTLAIWTSSSFQSDTSR+TIGLDIGVAEISQLAAR+TLVLDFETEGER+VAQILGINIFDK+VIPTVTPDKPK+YVDENPLYEER
224a	sp|P05387|RLA2_HUMAN	1	60S acidic ribosomal protein P2 OS=Homo sapiens GN=RPLP2 PE=1 SV=1	80.9	25	0.24	ILDSVGIEADDDR+ILDSVGIEADDDRLNK+KILDSVGIEADDDRLNK+LASVPAGGAVAVSAAPGSAAPAAGSAPAAAEEK+LASVPAGGAVAVSAAPGSAAPAAGSAPAAAEEKK+LASVPAGGAVAVSAAPGSAAPAAGSAPAAAEEKKDEK+NIEDVIAQGIGK+VISELNGKNIEDVIAQGIGK+YVASYLLAALGGNSSPSAK
489a	sp|Q16795|NDUA9_HUMAN	1	NADH dehydrogenase [ubiquinone] 1 alpha subcomplex subunit 9, mitochondrial OS=Homo sapiens GN=NDUFA9 PE=1 SV=2	42.7	24	0.23	DAFPEAIIVKPSDIFGR+FGPIPLGSLGWK+FLNSFASMHR+GIVNAVKDPDANGK+IPQAIAQLSK+LPHLPGLEDLGIQATPLELK+MGSQVIIPYR+NFDFEDVFVK+TVKQPVYVVDVSK+VFEISPFEPWITR+VVQHSNVVINLIGRDWETK+WLSAEIEDVKPAK
464a	sp|Q14764|MVP_HUMAN	1	Major vault protein OS=Homo sapiens GN=MVP PE=1 SV=4	26.9	24	0.23	AQLELEVSK+AQQLAEVEVK+AVIGSTYMLTQDEVLWEK+DAQGLVLFDVTGQVR+DITPLQVVLPNTALHLK+DLAVAGPEMQVK+ELLELEALSMAVESTGTAK+IEGEGSVLQAK+IPPYHYIHVLDQNSNVSR+LAQDPFPLYPGEVLEK+LKAQALAIETEAELQR+LLQSLGLK+QAIPLDENEGIYVQDVK+RVASGPSPGEGISPQSAQAPQAPGDNHVVPVLR+SLQPLAPR+VASGPSPGEGISPQSAQAPQAPGDNHVVPVLR+VPHNAAVQVYDYR
374b	sp|P62736|ACTA_HUMAN sp|P63267|ACTH_HUMAN sp|P68032|ACTC_HUMAN sp|P68133|ACTS_HUMAN	1	Actin, aortic smooth muscle OS=Homo sapiens GN=ACTA2 PE=1 SV=1;Actin, gamma-enteric smooth muscle OS=Homo sapiens GN=ACTG2 PE=1 SV=1;Actin, alpha cardiac muscle 1 OS=Homo sapiens GN=ACTC1 PE=1 SV=1;Actin, alpha skeletal muscle OS=Homo sapiens GN=ACTA1 PE=1 SV=1	26.6	24	0.12	AGFAGDDAPR+AVFPSIVGRPR+DLTDYLMK+DSYVGDEAQSK+EITALAPSTMK+GYSFVTTAER+IIAPPER+SYELPDGQVITIGNER+YPIEHGIITNWDDMEK
742a	tr|F1T0I1|F1T0I1_HUMAN tr|J3KNL6|J3KNL6_HUMAN	1	Isoform of O15027, Protein transport protein Sec16A OS=Homo sapiens GN=SEC16A PE=1 SV=1;Isoform of O15027, Protein transport protein Sec16A OS=Homo sapiens GN=SEC16A PE=1 SV=1	13.5	23	0.21	ADSGPTQPPLSLSPAPETK+AHASPFSGALTPSAPPGPEMNR+DDTHKVDVINFAQNK+GGIGASENLENPPK+GLANPEPAPEPK+GSVSQPSTPSPPKPTGIFQTSANSSFEPVK+IVNHWASPELR+LLPSAPQTLPDGPLASPAR+LVLIGSNHSLPFLK+NQWVNLNEPEEEK+QIDSSPVGGETDETTVSQNYR+QNGTVVGTDIAELLLR+SPDPGIVPQEAPVGNSLSELSEENFDGK+TLENPVNVYNPSHSDSLASQQSVASHPR+TVQAAPPALPGPPGAPVNMYSR+TVWLPGK+YGPLPGPAVPR+YVDVLNPSGTQR
428a	sp|Q08380|LG3BP_HUMAN	1	Galectin-3-binding protein OS=Homo sapiens GN=LGALS3BP PE=1 SV=1	21.9	23	0.22	ASHEEVEGLVEK+AVDTWSWGER+ELSEALGQIFDSQR+IDITLSSVK+IYTSPTWSAFVTDSSWSAR+RIDITLSSVK+SDLAVPSELALLK+TLQALEFHTVPFQLLAR+YSSDYFQAPSDYR+YYPYQSFQTPQHPSFLFQDK
280a	sp|P23396|RS3_HUMAN	1	40S ribosomal protein S3 OS=Homo sapiens GN=RPS3 PE=1 SV=2	60.1	23	0.22	AELNEFLTR+DEILPTTPISEQK+ELAEDGYSGVEVR+FGFPEGSVELYAEK+FVADGIFK+FVDGLMIHSGDPVNYYVDTAVR+GGKPEPPAMPQPVPTA+IMLPWDPTGK+IRELTAVVQK+KFVADGIFK+KPLPDHVSIVEPK+KPLPDHVSIVEPKDEILPTTPISEQK+LLGGLAVR+TEIIILATR
738a	tr|A0A087WZ13|A0A087WZ13_HUMAN tr|E9PAU2|E9PAU2_HUMAN	1	Isoform of Q8IY67, Ribonucleoprotein PTB-binding 1 OS=Homo sapiens GN=RAVER1 PE=1 SV=1;Isoform of Q8IY67, Ribonucleoprotein PTB-binding 1 OS=Homo sapiens GN=RAVER1 PE=1 SV=1	31.1	22	0.22	AKSDLLGKPLGPR+DSGPLPTPPGVSLLGEPPKDYR+EALGLGPPAAQLTPPPAPVGLR+GKPPPLLPSVLGPAGGDR+GLPGDVTNQEVHDLLSDYELK+GTAFVTLLNGEQAEAAINAFHQSR+IPLNPYLNLHSLLPASNLAGK+LPPEPGLSDSYSFDYPSDMGPR+RAPEEELPPLDPEEIRK+RPAEGPPTNPPAPGGGSSSSK+SGAEVEAGDAAER+SMLAALIAAQATALNR
633a	sp|Q9BY77|PDIP3_HUMAN tr|F6VRR5|F6VRR5_HUMAN	1	Polymerase delta-interacting protein 3 OS=Homo sapiens GN=POLDIP3 PE=1 SV=2;Isoform of Q9BY77, Polymerase delta-interacting protein 3 OS=Homo sapiens GN=POLDIP3 PE=1 SV=1	38	22	0.19	EEPPKELPAAEPVLSPLEGTK+ELPAAEPVLSPLEGTK+FAASGGFLHHMAGLSSSK+LVHPGVAEVVFVK+QNLYDLDEDDDGIASVPTK+RVNSASSSNPPAEVDPDTILK+SSGASVTTQPTEFK+SSPAAFINPPIGTVTPALK+TLVNKEEPPKELPAAEPVLSPLEGTK+VGIQQGLLSQSTR+VNSASSSNPPAEVDPDTILK+VVQNDAYTAPALPSSIR
491a	sp|Q3ZCQ8-2|TIM50_HUMAN sp|Q3ZCQ8|TIM50_HUMAN	1	Isoform of Q3ZCQ8, Isoform 2 of Mitochondrial import inner membrane translocase subunit TIM50 OS=Homo sapiens GN=TIMM50;Mitochondrial import inner membrane translocase subunit TIM50 OS=Homo sapiens GN=TIMM50 PE=1 SV=2	27.8	22	0.2	APDQAAEIGSR+AQGPQQQPGSEGPSYAK+IPDEFDNDPILVQQLR+IPDEFDNDPILVQQLRR+QNLFLGSLTSR+RAPDQAAEIGSR+SNKQNLFLGSLTSR+TIALNGVEDVR+TVLEHYALEDDPLAAFK+VLLDLSAFLK
454a	sp|Q14157-1|UBP2L_HUMAN sp|Q14157-4|UBP2L_HUMAN	1	Isoform of Q14157, Isoform 2 of Ubiquitin-associated protein 2-like OS=Homo sapiens GN=UBAP2L;Isoform of Q14157, Isoform 4 of Ubiquitin-associated protein 2-like OS=Homo sapiens GN=UBAP2L	27.6	22	0.11	AINVLLEGNPDTHSWEMVGK+DGSLASNPYSGDLTK+FPLDYYSIPFPTPTTPLTGR+GGSTTGSQFLEQFK+IDLAVLLGK+IFTASNVSSVPLPAENVTITAGQR+LAQMISDHNDADFEEK+NGFSSVQATQLQTTQSVEGATGSAVK+NPSDSAVHSPFTK+QAFTPSSTMMEVFLQEK+QHGVNVSVNASATPFQQPSGYGSHGYNTGR+SPAVATSTAAPPPPSSPLPSK+STSAPQMSPGSSDNQSSSPQPAQQK+TATEEWGTEDWNEDLSETK
308a	sp|P35527|K1C9_HUMAN	1	Keratin, type I cytoskeletal 9 OS=Homo sapiens GN=KRT9 PE=1 SV=3	40.9	22	0.21	DIENQYETQITQIEHEVSSSGQEVQSSAK+EIETYHNLLEGGQEDFESSGAGK+FSSSSGYGGGSSR+GGSGGSHGGGSGFGGESGGSYGGGEEASGSGGGYGGGSGK+GGSGGSYGGGGSGGGYGGGSGSR+HGVQELEIELQSQLSK+HGVQELEIELQSQLSKK+IGLGGRGGSGGSYGR+IKFEMEQNLR+LASYLDK+LASYLDKVQALEEANNDLENK+QEYEQLIAK+QGVDADINGLR+QVLDNLTMEK+SGGGGGGGLGSGGSIR+STMQELNSR+TLLDIDNTR
252a	sp|P11940-2|PABP1_HUMAN sp|P11940|PABP1_HUMAN tr|A0A087WTT1|A0A087WTT1_HUMAN tr|E7EQV3|E7EQV3_HUMAN	1	Isoform of P11940, Isoform 2 of Polyadenylate-binding protein 1 OS=Homo sapiens GN=PABPC1;Polyadenylate-binding protein 1 OS=Homo sapiens GN=PABPC1 PE=1 SV=2;Isoform of P11940, Polyadenylate-binding protein OS=Homo sapiens GN=PABPC1 PE=1 SV=1;Isoform of P11940, Polyadenylate-binding protein OS=Homo sapiens GN=PABPC1 PE=1 SV=1	29.9	22	0.18	AKEFTNVYIK+ALDTMNFDVIK+EFSPFGTITSAK+FGPALSVK+GFGFVSFER+GYGFVHFETQEAAER+IVATKPLYVALAQR+KEFSPFGTITSAK+LFPLIQAMHPTLAGK+NLDDGIDDER+QKQMLGERLFPLIQAMHPTLAGK+RSLGYAYVNFQQPADAER+SGVGNIFIK+SKVDEAVAVLQAHQAK+SLGYAYVNFQQPADAER
227e	sp|P13647|K2C5_HUMAN	1	Keratin, type II cytoskeletal 5 OS=Homo sapiens GN=KRT5 PE=1 SV=3	18.8	22	0.09	AQYEEIANR+FASFIDK+FASFIDKVR+FLEQQNK+ISISTSGGSFR+KYEDEINKR+NKYEDEINKR+NLDLDSIIAEVK+QLDSIVGER+SFSTASAITPSVSR+TEAESWYQTK+WTLLQEQGTK+YEDEINKR+YEELQQTAGR
184a	sp|O60762|DPM1_HUMAN tr|H0Y368|H0Y368_HUMAN tr|Q5QPK2|Q5QPK2_HUMAN	1	Dolichol-phosphate mannosyltransferase subunit 1 OS=Homo sapiens GN=DPM1 PE=1 SV=1;Isoform of O60762, Dolichol-phosphate mannosyltransferase subunit 1 (Fragment) OS=Homo sapiens GN=DPM1 PE=1 SV=1;Isoform of O60762, Dolichol-phosphate mannosyltransferase subunit 1 OS=Homo sapiens GN=DPM1 PE=1 SV=1	33.1	22	0.21	DVAEQLEK+EGNFDIVSGTR+GNGGVYGWDLK+GNGGVYGWDLKR+KLGLGTAYIHGMK+LGGNEIVSFLK+LGLGTAYIHGMK+QKEGNFDIVSGTR+QLNYTIGEVPISFVDR+YKGNGGVYGWDLK+YKGNGGVYGWDLKR+YSVLLPTYNER
714a	sp|Q9Y265|RUVB1_HUMAN	1	RuvB-like 1 OS=Homo sapiens GN=RUVBL1 PE=1 SV=1	39.7	21	0.2	ALESSIAPIVIFASNR+AQTEGINISEEALNHLGEIGTK+AVLLAGPPGTGK+GLGLDESGLAK+GTEDITSPHGIPLDLLDR+ILADQQDKYMK+LDPSIFESLQK+QAASGLVGQENAR+QLKLDPSIFESLQK+TALALAIAQELGSK+TEVLMENFR+TISHVIIGLK+VEAGDVIYIEANSGAVK+YSVQLLTPANLLAK
609a	sp|Q99567|NUP88_HUMAN	1	Nuclear pore complex protein Nup88 OS=Homo sapiens GN=NUP88 PE=1 SV=2	27	21	0.21	AYTASLGETAVAFDFGPLAAVPK+EDVEVAESPLR+ELQLIPDQLR+EPQTPTNVIILSEAEEESLVLNK+FFTSSTSLTLK+FLGSDEEDKDSLQELSTEQK+GLMVLELPK+GPSGGGEEPALSQYQR+IYSLREPQTPTNVIILSEAEEESLVLNK+LLHSFHSELPVLSDSER+LRGPSGGGEEPALSQYQR+NQSPTEAEKPASSSLPSSPPPQLLTR+VLAETPDSFEK+VLSLPKPTIILSAYQR
454b	sp|Q14157-5|UBP2L_HUMAN sp|Q14157|UBP2L_HUMAN	1	Isoform of Q14157, Isoform 5 of Ubiquitin-associated protein 2-like OS=Homo sapiens GN=UBAP2L;Ubiquitin-associated protein 2-like OS=Homo sapiens GN=UBAP2L PE=1 SV=2	23.3	21	0.1	AINVLLEGNPDTHSWEMVGK+DGSLASNPYSGDLTK+FPLDYYSIPFPTPTTPLTGR+GGSTTGSQFLEQFK+IDLAVLLGK+IFTASNVSSVPLPAENVTITAGQR+LAQMISDHNDADFEEK+NGFSSVQATQLQTTQSVEGATGSAVK+NPSDSAVHSPFTK+QAFTPSSTMMEVFLQEK+SPAVATSTAAPPPPSSPLPSK+SQTSSIPQKPQTNK+STSAPQMSPGSSDNQSSSPQPAQQK+TATEEWGTEDWNEDLSETK
221a	sp|P04844-2|RPN2_HUMAN sp|P04844|RPN2_HUMAN	1	Isoform of P04844, Isoform 2 of Dolichyl-diphosphooligosaccharide--protein glycosyltransferase subunit 2 OS=Homo sapiens GN=RPN2;Dolichyl-diphosphooligosaccharide--protein glycosyltransferase subunit 2 OS=Homo sapiens GN=RPN2 PE=1 SV=3	30.1	21	0.21	EETVLATVQALQTASHLSQQADLR+FPEEEAPSTVLSQNLFTPK+ISTEVGITNVDLSTVDKDQSIAPK+LQVTNVLSQPLTQATVK+NPILWNVADVVIK+NVYKFELDTSER+SIVEEIEDLVAR+TGQEVVFVAEPDNK+TGQEVVFVAEPDNKNVYK+TSFTPVGDVFELNFMNVK+YHVPVVVVPEGSASDTHEQAILR+YIANTVELR
208a	sp|O95817|BAG3_HUMAN	1	BAG family molecular chaperone regulator 3 OS=Homo sapiens GN=BAG3 PE=1 SV=3	31.5	21	0.19	AAPSTAPAEATPPKPGEAEAPPK+AAPSTAPAEATPPKPGEAEAPPKHPGVLK+EGHPVYPQLRPGYIPIPVLHEGAENR+ELLALDSVDPEGR+EVDSKPVSQKPPPPSEKVEVK+IDPQTGWPFFVDHNSR+IQGDDWEPRPLR+KVQTILEK+SSLGSHQLPR+SSTPLHSPSPIR+THYPAQQGEYQTHQPVYHK+VQGLEQAVDNFEGK+VQGLEQAVDNFEGKK+VQTILEK
374c	sp|Q562R1|ACTBL_HUMAN	1	Beta-actin-like protein 2 OS=Homo sapiens GN=ACTBL2 PE=1 SV=2	38.3	20	0.13	AGFGGDDAPR+DLTDYLMK+DLYANTVLSGGSTMYPGIADR+GYNFTTTAER+IIAPPER+IWYHTFYNELR+QEYDEAGPPIVHR+SYELPDGQVITIGNER+TTGIVMDSGDGVTHIVPIYEGYALPHAILR+VAPDEHPILLTEAPLNPK
343a	sp|P49411|EFTU_HUMAN	1	Elongation factor Tu, mitochondrial OS=Homo sapiens GN=TUFM PE=1 SV=2	35.4	20	0.18	AEAGDNLGALVR+DKPHVNVGTIGHVDHGK+DLEKPFLLPVEAVYSVPGR+EHLLLAR+GITINAAHVEYSTAAR+GTVVTGTLER+KYEEIDNAPEER+LLDAVDTYIPVPAR+QIGVEHVVVYVNK+TIGTGLVTNTLAMTEEEK+TIGTGLVTNTLAMTEEEKNIK+TTLTAAITK+VEAQVYILSK+YEEIDNAPEER
263a	sp|P16615-2|AT2A2_HUMAN sp|P16615-3|AT2A2_HUMAN sp|P16615-5|AT2A2_HUMAN sp|P16615|AT2A2_HUMAN	1	Isoform of P16615, Isoform 2 of Sarcoplasmic/endoplasmic reticulum calcium ATPase 2 OS=Homo sapiens GN=ATP2A2;Isoform of P16615, Isoform 3 of Sarcoplasmic/endoplasmic reticulum calcium ATPase 2 OS=Homo sapiens GN=ATP2A2;Isoform of P16615, Isoform 5 of Sarcoplasmic/endoplasmic reticulum calcium ATPase 2 OS=Homo sapiens GN=ATP2A2;Sarcoplasmic/endoplasmic reticulum calcium ATPase 2 OS=Homo sapiens G…	17.5	20	0.2	AEIGIAMGSGTAVAK+AKDIVPGDIVEIAVGDKVPADIR+AMGVVVATGVNTEIGK+DIVPGDIVEIAVGDK+DIVPGDIVEIAVGDKVPADIR+EFDELNPSAQR+IGIFGQDEDVTSK+IRDEMVATEQER+ISLPVILMDETLK+LDEFGEQLSK+MNVFDTELK+NMLFSGTNIAAGK+TVEEVLGHFGVNESTGLSLEQVK+TVEEVLGHFGVNESTGLSLEQVKK+VDQSILTGESVSVIK
103	sp|Q92616|GCN1_HUMAN	1	eIF-2-alpha kinase activator GCN1 OS=Homo sapiens GN=GCN1 PE=1 SV=6	9.2	20	0.2	AIITALGVER+ALGTLVSHVTLR+ALQAAIQQLAEAQPEATAK+DAVLYFSESLVPTAR+DLAPYLPSVTPGLK+GAAYGLAGLVK+HLDQIIPR+KGAAYGLAGLVK+LMPEIVATASK+LTSADALRPSVVSITGPLIR+LYRPPPVLDALGR+QAGAEALSQAVAR+QLDDEEVSEFALDGLK+SIIQSAQQDSIKKANMK+VDENGPELLPR+VISESPPDQWEAR+VLAFLSSVAGDALTR+VLPLEALVTDAGEVTEAGK+VVLPYLVPK
713a	sp|Q9Y230|RUVB2_HUMAN	1	RuvB-like 2 OS=Homo sapiens GN=RUVBL2 PE=1 SV=3	25.3	19	0.18	AAGVVLEMIR+AVLIAGQPGTGK+DKVQAGDVITIDK+GLGLDDALEPR+LLIVSTTPYSEK+LLIVSTTPYSEKDTK+QASQGMVGQLAAR+TQGFLALFSGDTGEIK+TQGFLALFSGDTGEIKSEVR+TTEMETIYDLGTK+VQAGDVITIDK+VYSLFLDESR
573a	sp|Q93008-1|USP9X_HUMAN sp|Q93008|USP9X_HUMAN	1	Isoform of Q93008, Isoform 2 of Probable ubiquitin carboxyl-terminal hydrolase FAF-X OS=Homo sapiens GN=USP9X;Probable ubiquitin carboxyl-terminal hydrolase FAF-X OS=Homo sapiens GN=USP9X PE=1 SV=3	7.9	19	0.16	AQENYEGSEEVSPPQTK+DGLTISFTK+ELDMEPYTVAGVAK+ELLAFQTSEK+FNDYFEFPR+ILTDEAVSGWK+LAQQISDEASR+LEGDNVNPESQLIQQSEQSESETAGSTK+LLQISSFNGK+LQYYVPR+MDTIDQDDELIR+QVDDLEVWSHTNDTIGSVR+SGGLPLVLSMLTR+VISSVSYYTHR+VVIQSNDDIASR+WVVPVLPK
518a	sp|Q6R327-3|RICTR_HUMAN sp|Q6R327|RICTR_HUMAN	1	Isoform of Q6R327, Isoform 3 of Rapamycin-insensitive companion of mTOR OS=Homo sapiens GN=RICTOR;Rapamycin-insensitive companion of mTOR OS=Homo sapiens GN=RICTOR PE=1 SV=1	12	19	0.18	AFAHDAGGLPSGTGGLVK+ALSYASLDKEDLLSPINQNTLQR+DAFGYATLK+EILQNVAR+HIEDTGSTPSIGENDLK+HSPDTAEGQLKEDR+ILAPYTDFHYR+ILNSLTLPNKK+LKVDYLIAR+LLYFYKPSSK+NSFPFFASSK+STELLLGVK+TLQLETSFMGNK+TSHYLTPQSNHLSLSK+YLIQDSSILQK+YVDLIEEQLNEALTTYR
441a	sp|Q13188-2|STK3_HUMAN sp|Q13188|STK3_HUMAN	1	Isoform of Q13188, Isoform 2 of Serine/threonine-protein kinase 3 OS=Homo sapiens GN=STK3;Serine/threonine-protein kinase 3 OS=Homo sapiens GN=STK3 PE=1 SV=2	29.9	19	0.14	AGNILLNTEGHAK+AIFMIPTNPPPTFR+ATATQLLQHPFIK+DLITEAMEIK+LADFGVAGQLTDTMAK+LGEGSYGSVFK+LSEDSLTKQPEEVFDVLEK+NLSLEELQMR+NVFPDNWK+QPEEVFDVLEK+TLIEDEIATILK+TSVESVGTMR+VPQDGDFDFLK
227f	sp|Q7Z794|K2C1B_HUMAN	1	Keratin, type II cytoskeletal 1b OS=Homo sapiens GN=KRT77 PE=2 SV=3	14.2	19	0.07	EQIMVLNNK+FASFIDK+FASFIDKVR+FLEQQNQVLQTK+KYEDEINKR+LLEGEESR+QVDLLSAEQMR+SLDLDSIIDAVR+VDTLTGEVNFLK+YEDEINKR
178a	sp|O43852-3|CALU_HUMAN sp|O43852|CALU_HUMAN	1	Isoform of O43852, Isoform 3 of Calumenin OS=Homo sapiens GN=CALU;Calumenin OS=Homo sapiens GN=CALU PE=1 SV=2	47	19	0.17	DWILPSDYDHAEAEAR+EEFTAFLHPEEYDYMK+EEIVDKYDLFVGSQATDFGEALVR+EQFVEFR+HLVYESDQNKDGK+IDGDKDGFVTVDELKDWIK+MDKEETKDWILPSDYDHAEAEAR+TEREQFVEFR+TFDQLTPEESK+TFDQLTPEESKER+VHNDAQSFDYDHDAFLGAEEAK+WIYEDVER
146a	sp|A5YKK6|CNOT1_HUMAN	1	CCR4-NOT transcription complex subunit 1 OS=Homo sapiens GN=CNOT1 PE=1 SV=2	10.4	19	0.17	AFSAFVGQMHQQGILK+AVEGLLDATSGADADLLLR+DAIAALGLLQK+EIDDEANSYFQR+EVTYELDHPGFQIR+GAFGVGQEQIDAFLK+GQQELLYVVPFVAK+IVEPPENIQEK+LGTSGLNQPTFQQSK+MQGSITTPGSIALAQAQAQAQVPAK+NLILSAFPR+NVPGFLPTNDLSQPTGFLAQPMK+QLAVYEEFAR+SLDLIESLLR+SLLEVVVLSR+SPVTFLSDLR+VDMLSEINIAPR+YLFLNAIANQLR
571a	sp|Q92945|FUBP2_HUMAN tr|A0A087WTP3|A0A087WTP3_HUMAN	1	Far upstream element-binding protein 2 OS=Homo sapiens GN=KHSRP PE=1 SV=4;Isoform of Q92945, Far upstream element-binding protein 2 OS=Homo sapiens GN=KHSRP PE=1 SV=1	21.7	18	0.17	AINQQTGAFVEISR+GGGGPGGGGPGGGSAGGPSQPPGGGGPGIR+GGGGPGGGGPGGGSAGGPSQPPGGGGPGIRK+IGGDAATTVNNSTPDFGFGGQK+IGGDAATTVNNSTPDFGFGGQKR+IGGGIDVPVPR+IINDLLQSLR+KLASQGDSISSQLGPIHPPPR+LASQGDSISSQLGPIHPPPR+MILIQDGSQNTNVDKPLR+SVSLTGAPESVQK+VQISPDSGGLPER
468a	sp|Q15020|SART3_HUMAN	1	Squamous cell carcinoma antigen recognized by T-cells 3 OS=Homo sapiens GN=SART3 PE=1 SV=1	18.2	18	0.15	ALQRPSAAAPQAENGPAAAPAVAAPAATEAPK+EAALVQQEEEKAEQR+GADEDDEKEWGDDEEEQPSK+GLALWEAYR+HGVDHQVISVTFEK+IQLIFER+KAPGGPMLLPQTYGAR+RRVENSIPAAGETQNVEVAAGPAGK+RVENSIPAAGETQNVEVAAGPAGK+TEGSLEDWDIAVQK+TQLSLLPR+YKPYEEALLQAEAPR
359a	sp|P52292|IMA1_HUMAN	1	Importin subunit alpha-1 OS=Homo sapiens GN=KPNA2 PE=1 SV=1	20.4	18	0.17	EATWTMSNITAGR+GINSSNVENQLQATQAAR+LLGASELPIVTPALR+NKNPAPPIDAVEQILPTLVR+NNQGTVNWSVDDIVK+NPAPPIDAVEQILPTLVR+NVSSFPDDATSPLQENR+RNVSSFPDDATSPLQENR+TGVVPQLVK
346a	sp|P50402|EMD_HUMAN	1	Emerin OS=Homo sapiens GN=EMD PE=1 SV=1	57.5	18	0.17	APGAGLGQDR+DSAYQSITHYRPVSASR+GDADMYDLPK+GYNDDYYEESYFTTR+IFEYETQR+KEDALLYQSK+LSPPSSSAASSYSFSDLNSTR+RLSPPSSSAASSYSFSDLNSTR+SSLDLSYYPTSSSTSFMSSSSSSSSWLTR+TYGEPESAGPSR+YNIPHGPVVGSTR
338a	sp|P48634-3|PRC2A_HUMAN sp|P48634|PRC2A_HUMAN	1	Isoform of P48634, Isoform 3 of Protein PRRC2A OS=Homo sapiens GN=PRRC2A;Protein PRRC2A OS=Homo sapiens GN=PRRC2A PE=1 SV=3	12.2	18	0.17	AENKGNDPNVSLVPK+AVGTPGGGGGGAVPGISAMSR+DTGTEALTPHIWNR+FPLEEPGPRPLPWPPGSDEVAK+GPAGNWGPPGDYPDR+GSEGKPSLTLPASAPGPEEALTTVTVAPAPR+LDQVIHSNPAGIQQALAQLSSR+LIPGPLSPVAR+LKAEPAAPPAAPSTPAPPPAVPK+QSSSEISLAVER+RPPAAPENTPLVPSGVK+SLEIQKPAVAPR+SQPLYLPPGPAPPSALLSGLALK+VDLYQQASPPDALR+YSSLNLFDTYK
231a	sp|P06899|H2B1J_HUMAN sp|P23527|H2B1O_HUMAN sp|P33778|H2B1B_HUMAN sp|Q16778|H2B2E_HUMAN	1	Histone H2B type 1-J OS=Homo sapiens GN=HIST1H2BJ PE=1 SV=3;Histone H2B type 1-O OS=Homo sapiens GN=HIST1H2BO PE=1 SV=3;Histone H2B type 1-B OS=Homo sapiens GN=HIST1H2BB PE=1 SV=2;Histone H2B type 2-E OS=Homo sapiens GN=HIST2H2BE PE=1 SV=3	41.3	18	0.1	AMGIMNSFVNDIFER+EIQTAVR+ESYSIYVYK+KESYSIYVYK+LLLPGELAK+QVHPDTGISSK
228a	sp|P06576|ATPB_HUMAN	1	ATP synthase subunit beta, mitochondrial OS=Homo sapiens GN=ATP5B PE=1 SV=3	40.3	18	0.18	AIAELGIYPAVDPLDSTSR+EGNDLYHEMIESGVINLK+FLSQPFQVAEVFTGHMGK+FTQAGSEVSALLGR+IGLFGGAGVGK+IMDPNIVGSEHYDVAR+IMNVIGEPIDER+IPSAVGYQPTLATDMGTMQER+LVLEVAQHLGESTVR+TIAMDGTEGLVR+TVLIMELINNVAK+VALVYGQMNEPPGAR+VLDSGAPIKIPVGPETLGR+VVDLLAPYAK
163a	sp|O14980|XPO1_HUMAN	1	Exportin-1 OS=Homo sapiens GN=XPO1 PE=1 SV=1	16.4	18	0.17	AIIASNIMYIVGQYPR+AVGHPFVIQLGR+EFAGEDTSDLFLEER+EPEVLSTMAIIVNK+ETLVYLTHLDYVDTER+IYLDMLNVYK+LISGWVSR+MAKPEEVLVVENDQGEVVR+NVDILKDPETVK+QLLDFSQK+SAFPHLQDAQVK+VDTILEFSQNMNTK+YVVGLIIK+YYGLQILENVIK
150a	sp|O00159-2|MYO1C_HUMAN sp|O00159-3|MYO1C_HUMAN sp|O00159|MYO1C_HUMAN tr|F5H6E2|F5H6E2_HUMAN	1	Isoform of O00159, Isoform 2 of Unconventional myosin-Ic OS=Homo sapiens GN=MYO1C;Isoform of O00159, Isoform 3 of Unconventional myosin-Ic OS=Homo sapiens GN=MYO1C;Unconventional myosin-Ic OS=Homo sapiens GN=MYO1C PE=1 SV=4;Isoform of O00159, Unconventional myosin-Ic OS=Homo sapiens GN=MYO1C PE=1 SV=1	17.1	18	0.16	AVASEIFK+GDVVLQSDHVIETLTK+GEELLSPLNLEQAAYAR+GVSFYEVPPHLFAVADTVYR+LGTDEISPR+LLQSNPVLEAFGNAK+LLSVEGSTLR+NPQSYLYLVK+TFTWLVGK+TSFLLNLR+VLQALGSEPIQYAVPVVK+VNSININQGSITFAGGPGR+YLGLLENLR+YMDVQFDFK
694a	sp|Q9UHD2|TBK1_HUMAN	1	Serine/threonine-protein kinase TBK1 OS=Homo sapiens GN=TBK1 PE=1 SV=1	28.1	17	0.17	ELAENNHILER+ELEDDEQFVSLYGTEEYLHPDMYER+EPLNTIGLIYEK+FGSLTMDGGLR+IISSNQELIYEGR+IITGKPSGAISGVQK+INLEAAELGEISDIHTK+LFAIEEETTTR+LKEEMEGVVK+LSPGGSLADAWAHQEGTHPK+LSSSQGTIETSLQDIDSR+TGDLFAIK+TTEENPIFVVSR+VIGEDGQSVYK+YDLDGDASMAK
677a	sp|Q9NXS2|QPCTL_HUMAN	1	Glutaminyl-peptide cyclotransferase-like protein OS=Homo sapiens GN=QPCTL PE=1 SV=2	23.3	17	0.16	ELRVPLIGSLPEAR+FLEATLR+GLMEPLLPPK+HLAQLMESIPHSPGPTR+LWSTYLRPLLVVR+TEELPLGR+TPGSPGNLQVR+VVGQLDPQR
409b	sp|P16989|YBOX3_HUMAN	1	Y-box-binding protein 3 OS=Homo sapiens GN=YBX3 PE=1 SV=4	48.4	17	0.09	AGEAPTENPAPPTQQSSAE+DGVPEGAQLQGPVHR+GAEAANVTGPDGVPVEGSR+IQAGEIGEMKDGVPEGAQLQGPVHR+NDTKEDVFVHQTAIK+NDTKEDVFVHQTAIKK+NGYGFINR+NYAGEEEEEGSGSSEGFDPPATDR+SPVGSGAPQAAAPAPAAHVAGNPGGDAAPAATGTAAAASLATAAGSEDAEKK+SVGDGETVEFDVVEGEK
277a	sp|P22695|QCR2_HUMAN	1	Cytochrome b-c1 complex subunit 2, mitochondrial OS=Homo sapiens GN=UQCRC2 PE=1 SV=3	29.4	17	0.16	ATAAPAGAPPQPQDLEFTK+AVAFQNPQTHVIENLHAAAYR+LPNGLVIASLENYSPVSR+MALIGLGVSHPVLK+QVAEQFLNMR+SMAASGNLGHTPFVDEL+TIAQGNLSNTDVQAAK+VTSEELHYFVQNHFTSAR
231b	sp|O60814|H2B1K_HUMAN sp|P57053|H2BFS_HUMAN sp|P58876|H2B1D_HUMAN sp|P62807|H2B1C_HUMAN sp|Q5QNW6-2|H2B2F_HUMAN sp|Q5QNW6|H2B2F_HUMAN sp|Q93079|H2B1H_HUMAN sp|Q99877|H2B1N_HUMAN sp|Q99879|H2B1M_HUMAN sp|Q99880|H2B1L_HUMAN tr|B2R4S9|B2R4S9_HUMAN tr|U3KQK0|U3KQK0_HUMAN	1	Histone H2B type 1-K OS=Homo sapiens GN=HIST1H2BK PE=1 SV=3;Histone H2B type F-S OS=Homo sapiens GN=H2BFS PE=1 SV=2;Histone H2B type 1-D OS=Homo sapiens GN=HIST1H2BD PE=1 SV=2;Histone H2B type 1-C/E/F/G/I OS=Homo sapiens GN=HIST1H2BC PE=1 SV=4;Isoform of Q5QNW6, Isoform 2 of Histone H2B type 2-F OS=Homo sapiens GN=HIST2H2BF;Histone H2B type 2-F OS=Homo sapiens GN=HIST2H2BF PE=1 SV=3;Histone H2B t…	41.3	17	0.09	AMGIMNSFVNDIFER+EIQTAVR+ESYSVYVYK+KESYSVYVYK+LLLPGELAK+QVHPDTGISSK
225a	sp|P05388|RLA0_HUMAN	1	60S acidic ribosomal protein P0 OS=Homo sapiens GN=RPLP0 PE=1 SV=1	36	17	0.15	AFLADPSAFVAAAPVAAATTAAPAAAAAPAK+AFLADPSAFVAAAPVAAATTAAPAAAAAPAKVEAK+GHLENNPALEK+GNVGFVFTK+GNVGFVFTKEDLTEIR+GTIEILSDVQLIK+IIQLLDDYPK+TSFFQALGITTK+VLALSVETDYTFPLAEK
191a	sp|O75489|NDUS3_HUMAN	1	NADH dehydrogenase [ubiquinone] iron-sulfur protein 3, mitochondrial OS=Homo sapiens GN=NDUFS3 PE=1 SV=1	40.9	17	0.17	DFPLSGYVELR+FDLNSPWEAFPVYR+FEIVYNLLSLR+ILTDYGFEGHPFR+KFDLNSPWEAFPVYR+QLSAFGEYVAEILPK+SLVDLTAVDVPTR+TYTDELTPIESAVSVFK+VVAEPVELAQEFR+VVAEPVELAQEFRK
698b	sp|O75746|CMC1_HUMAN	1	Calcium-binding mitochondrial carrier protein Aralar1 OS=Homo sapiens GN=SLC25A12 PE=1 SV=2	25.5	16	0.12	DLGIFGLYK+DVEVTKEEFAQSAIR+FTLGSVAGAVGATAVYPIDLVK+GLIPQLIGVAPEK+IAPLAEGALPYNLAELQR+IVQLLAGVADQTK+KIYSTLAGTR+LATATFAGIENK+LQVAGEITTGPR+LTVNDFVR+WFYIDFGGLKPAGSEPTPK+YEGFFGLYR+YLGLYNDPNSNPK
595a	sp|Q96I24|FUBP3_HUMAN	1	Far upstream element-binding protein 3 OS=Homo sapiens GN=FUBP3 PE=1 SV=2	30.2	16	0.14	DGFGGLAAAR+EMVLEIIR+FAVGIVIGR+GDWSVGAPGGVQEITYTVPADK+GVPQQIEVAR+IDSIPHLNNSTPLVDPSVYGYGVQK+IQFKPDDGISPER+MGGGSIEVSVPR+MVGFIIGR+NGPGFHNDIDSNSTIQEILIPASK+RPLDDGVGNQLGALVHQR+SINQQSGAHVELQR
570a	sp|Q92621|NU205_HUMAN	1	Nuclear pore complex protein Nup205 OS=Homo sapiens GN=NUP205 PE=1 SV=3	7.6	16	0.14	ASTEGVAIQGQQGTR+DLPSADSVQYR+FQDDNVEGDKVSK+FTDELMEQGLTYK+LAWALALR+LLDIEGLYSK+LLPEQLIK+LPGLQATVR+LQDSFASETNLDFR+LTAPEDVFSK+LVGDFTHDQSISQK+RQPEAVHLLDK+VGNALWR+YSFIQALVR
561a	sp|Q8WUF5|IASPP_HUMAN	1	RelA-associated inhibitor OS=Homo sapiens GN=PPP1R13L PE=1 SV=4	25.4	16	0.14	AMLPGSPLFTR+DNLTSATLPR+ESSLDGLGGTGKDNLTSATLPR+GPSPRPPATAYDAPASAFGSSLLGSGGSAFAPPLR+GSPLAEGPQAFFPER+HGGPGPGGPEPELSPITEGSEAR+NYFGLFPR+QLESLWSDSPAPPGPQAGPPSRPPR+QQGPPTPFDFLGR+RSLGSAGPSGTLPR+SESAPTLHPYSPLSPK+SLGSAGPSGTLPR+TPLYLQPDAYGSLDR+YSSSSIPEPFGSR
47	sp|P53621-2|COPA_HUMAN sp|P53621|COPA_HUMAN	1	Isoform of P53621, Isoform 2 of Coatomer subunit alpha OS=Homo sapiens GN=COPA;Coatomer subunit alpha OS=Homo sapiens GN=COPA PE=1 SV=2	16.4	16	0.16	ASNLENSTYDLYTIPK+DADSITLFDVQQK+DVAVMQLR+GVNWAAFHPTMPLIVSGADDR+LLELGPKPEVAQQTR+LLHDQVGVIQFGPYK+LLQPPAPIMPLDTNWPLLTVSK+NLSPGAVESDVR+QLFLQTYAR+QQPLFVSGGDDYK+RLLELGPKPEVAQQTR+SSGLTAVWVAR+TLDLPIYVTR+VTTVTEIGKDVIGLR+VWDISGLR+YAVTTGDHGIIR
223a	sp|P05023-3|AT1A1_HUMAN sp|P05023-4|AT1A1_HUMAN sp|P05023|AT1A1_HUMAN	1	Isoform of P05023, Isoform 3 of Sodium/potassium-transporting ATPase subunit alpha-1 OS=Homo sapiens GN=ATP1A1;Isoform of P05023, Isoform 4 of Sodium/potassium-transporting ATPase subunit alpha-1 OS=Homo sapiens GN=ATP1A1;Sodium/potassium-transporting ATPase subunit alpha-1 OS=Homo sapiens GN=ATP1A1 PE=1 SV=1	16.1	16	0.15	ADIGVAMGIAGSDVSK+AVAGDASESALLK+AVFQANQENLPILK+GVGIISEGNETVEDIAAR+LNIPVSQVNPR+MSINAEEVVVGDLVEVK+NMVPQQALVIR+QGAIVAVTGDGVNDSPALK+SPDFTNENPLETR+VDNSSLTGESEPQTR+VIMVTGDHPITAK
196a	sp|O75955|FLOT1_HUMAN	1	Flotillin-1 OS=Homo sapiens GN=FLOT1 PE=1 SV=3	38.6	16	0.16	AAYDIEVNTR+AQADLAYQLQVAK+AQQVAVQEQEIAR+DIHDDQDYLHSLGK+ISLNTLTLNVK+ITLVSSGSGTMGAAK+LPQVAEEISGPLTSANK+LTGVSISQVNHKPLR+RAQADLAYQLQVAK+TEAEIAHIALETLEGHQR+VASSDLVNMGISVVSYTLK+VQVQVVER+VTGEVLDILTR
123	sp|Q9HAV7|GRPE1_HUMAN	1	GrpE protein homolog 1, mitochondrial OS=Homo sapiens GN=GRPEL1 PE=1 SV=2	51.6	16	0.16	ALADTENLR+DLLEVADVLEK+FDPYEHEALFHTPVEGK+FDPYEHEALFHTPVEGKEPGTVALVSK+NLYEGLVMTEVQIQK+NSGQNLEEDMGQSEQK+NSGQNLEEDMGQSEQKADPPATEK+QKNSGQNLEEDMGQSEQKADPPATEK+TLRPALVGVVK+VKLEEQLKETVEK
615a	sp|Q99959-2|PKP2_HUMAN	1	Isoform of Q99959, Isoform 1 of Plakophilin-2 OS=Homo sapiens GN=PKP2	20.9	15	0.15	AHLTVGQAAAGGSGNLLTER+DLLNTGGIQK+EQYQDVPMPEEK+IMAISAGDAYASNK+IQEQVQQTLAR+NLSLQNEIAK+NLVFEDNDNKLEVAELNGVPR+QITGLLWNLSSNDKLK+STFTDSQLGNADMEMTLER+TAISLLR+TVLGQQILGQLDSSSLALPSEAK+VKEQYQDVPMPEEK+YSQNIYIQNR
602a	sp|Q96RT1-2|LAP2_HUMAN sp|Q96RT1-3|LAP2_HUMAN sp|Q96RT1-5|LAP2_HUMAN sp|Q96RT1-6|LAP2_HUMAN sp|Q96RT1-8|LAP2_HUMAN sp|Q96RT1|LAP2_HUMAN	1	Isoform of Q96RT1, Isoform 2 of Protein LAP2 OS=Homo sapiens GN=ERBB2IP;Isoform of Q96RT1, Isoform 3 of Protein LAP2 OS=Homo sapiens GN=ERBB2IP;Isoform of Q96RT1, Isoform 5 of Protein LAP2 OS=Homo sapiens GN=ERBB2IP;Isoform of Q96RT1, Isoform 6 of Protein LAP2 OS=Homo sapiens GN=ERBB2IP;Isoform of Q96RT1, Isoform 8 of Protein LAP2 OS=Homo sapiens GN=ERBB2IP;Protein LAP2 OS=Homo sapiens GN=ERBB2IP…	15.4	15	0.13	DLKPHEDQQDINKDVGVK+EIFTFEK+EQLIDYLMLK+GPTSGPQSAPQIYGPPQYNIQYSSSAAVK+IIQANGYSFINIEHGQAVSLLK+IYDILSDNGPQQPSTTVK+LITNDTFQPEIMER+LTFIPGFIGSLK+NLPFSFTK+QSSVSSTASVNLGDPGSTR+SATLLYDQPLQVFTGSSSSSDLISGTK+TFQNTVELIIVR+TMSVSDFNYSR
510a	sp|Q6IAN0|DRS7B_HUMAN tr|A0A0C4DGQ8|A0A0C4DGQ8_HUMAN	1	Dehydrogenase/reductase SDR family member 7B OS=Homo sapiens GN=DHRS7B PE=1 SV=2;Isoform of Q6IAN0, Dehydrogenase/reductase SDR family member 7B OS=Homo sapiens GN=DHRS7B PE=1 SV=1	30.3	15	0.15	GTIMDTTVDVDKR+NAVVVITGATSGLGK+NGGALEELIR+SPVEVAQDVLAAVGK+SPVEVAQDVLAAVGKK+TLAPGLFFSLMASR+VMETNYFGPVALTK+YGVMDTTTAQGR
469a	sp|Q15029-2|U5S1_HUMAN sp|Q15029-3|U5S1_HUMAN sp|Q15029|U5S1_HUMAN	1	Isoform of Q15029, Isoform 2 of 116 kDa U5 small nuclear ribonucleoprotein component OS=Homo sapiens GN=EFTUD2;Isoform of Q15029, Isoform 3 of 116 kDa U5 small nuclear ribonucleoprotein component OS=Homo sapiens GN=EFTUD2;116 kDa U5 small nuclear ribonucleoprotein component OS=Homo sapiens GN=EFTUD2 PE=1 SV=1	18.1	15	0.14	AFIPAIDSFGFETDLR+DSIVQGFQWGTR+FFDDPMLLELAK+GNEEAQIFRPLK+IAVEPVNPSELPK+ILAQVVGDVDTSLPR+IYADTFGDINYQEFAK+LGEFFQTK+MYSTDDGVQFHAFGR+SIWAFGPDATGPNILVDDTLPSEVDK+STPVTVVLPDTK+VLSGTIHAGQPVK
465a	sp|Q14974|IMB1_HUMAN	1	Importin subunit beta-1 OS=Homo sapiens GN=KPNB1 PE=1 SV=2	15.1	15	0.13	AAVENLPTFLVELSR+LAATNALLNSLEFTK+LLETTDRPDGHQNNLR+LQQVLQMESHIQSTSDR+SSAYESLMEIVK+TVSPDRLELEAAQK+VAAGLQIK+VAALQNLVK+VLANPGNSQVAR+YMEAFKPFLGIGLK
409c	sp|P16989-2|YBOX3_HUMAN	1	Isoform of P16989, Isoform 2 of Y-box-binding protein 3 OS=Homo sapiens GN=YBX3	51.2	15	0.07	AGEAPTENPAPPTQQSSAE+DGVPEGAQLQGPVHR+GAEAANVTGPDGVPVEGSR+NAGEIGEMKDGVPEGAQLQGPVHR+NDTKEDVFVHQTAIK+NDTKEDVFVHQTAIKK+NGYGFINR+SPVGSGAPQAAAPAPAAHVAGNPGGDAAPAATGTAAAASLATAAGSEDAEKK+SVGDGETVEFDVVEGEK
391a	sp|P62263|RS14_HUMAN	1	40S ribosomal protein S14 OS=Homo sapiens GN=RPS14 PE=1 SV=3	40.4	15	0.14	ADRDESSPYAAMLAAQDVAQR+ELGITALHIK+IEDVTPIPSDSTR+IEDVTPIPSDSTRR+IGRIEDVTPIPSDSTR+TPGPGAQSALR+VKADRDESSPYAAMLAAQDVAQR
283a	sp|P26373|RL13_HUMAN	1	60S ribosomal protein L13 OS=Homo sapiens GN=RPL13 PE=1 SV=4	28.9	15	0.13	GFSLEELR+LATQLTGPVMPVR+STESLQANVQR+TIGISVDPR+VATWFNQPAR+VITEEEKNFK
271a	sp|P21333-2|FLNA_HUMAN sp|P21333|FLNA_HUMAN tr|A0A087WWY3|A0A087WWY3_HUMAN tr|Q5HY54|Q5HY54_HUMAN tr|Q60FE5|Q60FE5_HUMAN	1	Isoform of P21333, Isoform 2 of Filamin-A OS=Homo sapiens GN=FLNA;Filamin-A OS=Homo sapiens GN=FLNA PE=1 SV=4;Isoform of P21333, Filamin-A OS=Homo sapiens GN=FLNA PE=1 SV=1;Isoform of P21333, Filamin-A OS=Homo sapiens GN=FLNA PE=1 SV=1;Isoform of P21333, Filamin A OS=Homo sapiens GN=FLNA PE=1 SV=1	8.7	15	0.14	EGPYSISVLYGDEEVPR+FNEEHIPDSPFVVPVASPSGDAR+GAGTGGLGLAVEGPSEAK+IANLQTDLSDGLR+LLGWIQNK+SAGQGEVLVYVEDPAGHQEEAK+TGVAVNKPAEFTVDAK+VANPSGNLTETYVQDR+VAQPTITDNKDGTVTVR+VTAQGPGLEPSGNIANK+YGGPYHIGGSPFK+YTPVQQGPVGVNVTYGGDPIPK
248a	sp|P10412|H14_HUMAN sp|P16402|H13_HUMAN sp|P16403|H12_HUMAN	1	Histone H1.4 OS=Homo sapiens GN=HIST1H1E PE=1 SV=2;Histone H1.3 OS=Homo sapiens GN=HIST1H1D PE=1 SV=2;Histone H1.2 OS=Homo sapiens GN=HIST1H1C PE=1 SV=2	17.8	15	0.13	ALAAAGYDVEK+ALAAAGYDVEKNNSR+ASGPPVSELITK+KALAAAGYDVEK+KASGPPVSELITK+SGVSLAALK+SGVSLAALKK
25	sp|P15924-2|DESP_HUMAN sp|P15924-3|DESP_HUMAN sp|P15924|DESP_HUMAN	1	Isoform of P15924, Isoform DPII of Desmoplakin OS=Homo sapiens GN=DSP;Isoform of P15924, Isoform DSPIa of Desmoplakin OS=Homo sapiens GN=DSP;Desmoplakin OS=Homo sapiens GN=DSP PE=1 SV=3	8.1	15	0.15	AELIVQPELK+AFIGFEGVK+AITGFDDPFSGK+AQQIHSQTSQQYPLYDLDLGK+FLEFQYLTGGLVDPEVHGR+GLVGIEFK+GYFNEELSEILSDPSDDTK+LLEAQIASGGVVDPVNSVFLPK+LLEAQIATGGIIDPK+QLQNIIQATSR+QQIQNDLNQWK+TMIQSPSGVILQEAADVHAR+YIELLTR
99	sp|Q8WUM0|NU133_HUMAN	1	Nuclear pore complex protein Nup133 OS=Homo sapiens GN=NUP133 PE=1 SV=2	13.5	14	0.14	AHATLLGLANMETR+DGIQLSEYLPEVK+DLLQADQLGSLK+EYEIPSNLTPADVFFR+FLLHQETLPEQLLAEK+GLPLGSAVSSPVLFSPVGR+KGLPLGSAVSSPVLFSPVGR+LAALASDFSEDMLQEK+LSDLVNTAILIALNKR+NSGLVSITSR+SNPYFEFVLK+SSFYSLTSSNISK
643a	sp|Q9H019-3|MFR1L_HUMAN sp|Q9H019|MFR1L_HUMAN	1	Isoform of Q9H019, Isoform 3 of Mitochondrial fission regulator 1-like OS=Homo sapiens GN=MTFR1L;Mitochondrial fission regulator 1-like OS=Homo sapiens GN=MTFR1L PE=1 SV=2	28.9	14	0.13	ASSFADMMGILK+FALKEEDISR+HTWKPSPLIVMQR+KPALPALSR+NASVPNLR+SLLKEEDPAVLISEVLR+TTELQDELSHLR
592a	sp|Q96GD4-5|AURKB_HUMAN sp|Q96GD4|AURKB_HUMAN	1	Isoform of Q96GD4, Isoform 5 of Aurora kinase B OS=Homo sapiens GN=AURKB;Aurora kinase B OS=Homo sapiens GN=AURKB PE=1 SV=3	41.6	14	0.14	DIKPENLLLGLK+ENSYPWPYGR+EPVTPSALVLMSR+FGNVYLAR+HFTIDDFEIGRPLGK+IADFGWSVHAPSLR+IYLILEYAPR+KEPVTPSALVLMSR+LPLAQVSAHPWVR+LYNYFYDR+QTAPSGLSTLPQR+SNVQPTAAPGQK+VMENSSGTPDILTR
563a	sp|Q8WVX9|FACR1_HUMAN	1	Fatty acyl-CoA reductase 1 OS=Homo sapiens GN=FAR1 PE=1 SV=1	22.5	14	0.14	ALAEYVVQQEGAK+APAFLYDIYLR+IIAINSELTQPK+LIGDRPNTYIYTK+LNVAIVRPSIVGASWK+NPLEQAFR+NVLLTGATGFLGK+TFNIDVR+VNSVYVLVR+YVLNEEMSGLPAAR
532a	sp|Q7Z7L1|SLN11_HUMAN	1	Schlafen family member 11 OS=Homo sapiens GN=SLFN11 PE=1 SV=2	12.3	14	0.12	ELFVHGLPGSGK+ELIQSSDLQAFFETK+ELQQLLFSVPPGYLR+EVEHYKYELLK+GILIFSR+GLEELINK+GVYQELPNSDPADPNSDPADLIFQK+LVNMGGYTGK+YTPESLWR
494a	sp|Q53GQ0|DHB12_HUMAN	1	Very-long-chain 3-oxoacyl-CoA reductase OS=Homo sapiens GN=HSD17B12 PE=1 SV=2	45.2	14	0.13	DKLDQVSSEIKEK+GVFVQSVLPYFVATK+IRKPTLDKPSPETFVK+KPTLDKPSPETFVK+MTQLVLPGMVER+SKDKLDQVSSEIK+TIAVDFASEDIYDK+TIAVDFASEDIYDKIK+TVGLQSRTNGYLIHALMGSIISNLPSWIYLKIVMNMNK+VWGVGNEAGVGPGLGEWAVVTGSTDGIGK
398a	sp|P62701|RS4X_HUMAN	1	40S ribosomal protein S4, X isoform OS=Homo sapiens GN=RPS4X PE=1 SV=2	42.2	14	0.14	GIPHLVTHDAR+GNKPWISLPR+HPGSFDVVHVK+LSNIFVIGK+LTGVFAPRPSTGPHK+TDITYPAGFMDVISIDK+TDITYPAGFMDVISIDKTGENFR+TIRYPDPLIK+VNDTIQIDLETGK+YALTGDEVK+YPDPLIK
255a	sp|P12956|XRCC6_HUMAN	1	X-ray repair cross-complementing protein 6 OS=Homo sapiens GN=XRCC6 PE=1 SV=2	25.8	14	0.13	DSLIFLVDASK+DTGIFLDLMHLK+IISSDRDLLAVVFYGTEK+ILELDQFKGQQGQK+IMLFTNEDNPHGNDSAK+KQELLEALTK+LGSLVDEFK+NIYVLQELDNPGAK+SDSFENPVLQQHFR+TEGDEEAEEEQEENLEASGDYK+TFNTSTGGLLLPSDTK
247a	sp|P10321|1C07_HUMAN tr|A2AEA2|A2AEA2_HUMAN	1	Isoform of Q95604, HLA class I histocompatibility antigen, Cw-7 alpha chain OS=Homo sapiens GN=HLA-C PE=1 SV=3;Isoform of Q95604, HLA class I histocompatibility antigen, Cw-6 alpha chain OS=Homo sapiens GN=HLA-C PE=1 SV=2	28.1	14	0.11	APWVEQEGPEYWDR+APWVEQEGPEYWDRETQK+DGEDQTQDTELVETRPAGDGTFQK+FISVGYVDDTQFVR+GYDQSAYDGKDYIALNEDLR+SWTAADTAAQITQR+WAAVVVPSGQEQR
206a	sp|O95793-2|STAU1_HUMAN sp|O95793-3|STAU1_HUMAN sp|O95793|STAU1_HUMAN	1	Isoform of O95793, Isoform Short of Double-stranded RNA-binding protein Staufen homolog 1 OS=Homo sapiens GN=STAU1;Isoform of O95793, Isoform 3 of Double-stranded RNA-binding protein Staufen homolog 1 OS=Homo sapiens GN=STAU1;Double-stranded RNA-binding protein Staufen homolog 1 OS=Homo sapiens GN=STAU1 PE=1 SV=2	27.8	14	0.13	ELLYGGTSPTAETILK+ILQNEPLPER+KLPPLPAVERVKPR+LLSELDQQSTEMPR+LPPLPAVER+NAAENMLEILGFK+NAAIAVLEELK+NAAIAVLEELKK+SEISQVFEIALKR+TKPIVKPQTSPEYGQGINPISR+VPQAQPTKPALK+VSVGEFVGEGEGK
693a	sp|Q9UH99-3|SUN2_HUMAN sp|Q9UH99|SUN2_HUMAN	1	Isoform of Q9UH99, Isoform 3 of SUN domain-containing protein 2 OS=Homo sapiens GN=SUN2;SUN domain-containing protein 2 OS=Homo sapiens GN=SUN2 PE=1 SV=3	27.9	13	0.13	DFAIFGFDEDLQQEGTLLGK+EAAASLSLTLQK+EGVIGVTEEQVHHIVK+IGLADYALESGGASVISTR+ILTHVAEMQGK+IRPTAVTLEHVPK+KATEDFLGSSSGYSSEDDYVGYSDVDQQSSSSR+RLEALAAEFSSNWQK+SEWQSMTQESFQESSVK+SSLEELHGDANWGEDLR+YSQGDDDGSSSSGGSSVAGSQSTLFK
682a	sp|Q9NZI8|IF2B1_HUMAN	1	Insulin-like growth factor 2 mRNA-binding protein 1 OS=Homo sapiens GN=IGF2BP1 PE=1 SV=2	26.3	13	0.14	DQTPDENDQVIVK+IAPPETPDSK+IIGHFYASQMAQR+ILAHNNFVGR+ISYSGQFLVK+ITISSLQDLTLYNPER+LLVPTQYVGAIIGK+LYIGNLNESVTPADLEK+MVIITGPPEAQFK+QQQVDIPLR+RLEIEHSVPK+TVNELQNLTAAEVVVPR
604a	sp|Q96TA2-2|YMEL1_HUMAN sp|Q96TA2-3|YMEL1_HUMAN sp|Q96TA2|YMEL1_HUMAN	1	Isoform of Q96TA2, Isoform 2 of ATP-dependent zinc metalloprotease YME1L1 OS=Homo sapiens GN=YME1L1;Isoform of Q96TA2, Isoform 3 of ATP-dependent zinc metalloprotease YME1L1 OS=Homo sapiens GN=YME1L1;ATP-dependent zinc metalloprotease YME1L1 OS=Homo sapiens GN=YME1L1 PE=1 SV=2	21.1	13	0.13	FDQSVDPEIIAR+GILLVGPPGTGK+GPTLGHVSLLPENDRWNETR+GTVGFSGAELENLVNQAALK+IKFDQSVDPEIIAR+LSPETQSAIEQEIR+NLAEALLTYETLDAK+TGFAEGFLK+TTTGLDSAVDPVQMK+VAEELIFGTDHITTGASSDFDNATK
584a	sp|Q96C92-2|SDCG3_HUMAN sp|Q96C92-3|SDCG3_HUMAN sp|Q96C92-4|SDCG3_HUMAN sp|Q96C92|SDCG3_HUMAN	1	Isoform of Q96C92, Isoform 2 of Serologically defined colon cancer antigen 3 OS=Homo sapiens GN=SDCCAG3;Isoform of Q96C92, Isoform 3 of Serologically defined colon cancer antigen 3 OS=Homo sapiens GN=SDCCAG3;Isoform of Q96C92, Isoform 4 of Serologically defined colon cancer antigen 3 OS=Homo sapiens GN=SDCCAG3;Serologically defined colon cancer antigen 3 OS=Homo sapiens GN=SDCCAG3 PE=1 SV=3	29.3	13	0.12	ISEVKDEEEDS+KLNEVQSFSEAQTEMVR+LKQEISLLQAQVSNFQR+LNEVQSFSEAQTEMVR+QNADVALQNLR+TLQISYDALKDENSK+VSPASPAGSPSADFAVHGESLGDR+VVMNSAQASIK
575a	sp|Q969U6|FBXW5_HUMAN	1	F-box/WD repeat-containing protein 5 OS=Homo sapiens GN=FBXW5 PE=1 SV=1	18.4	13	0.13	DFVASGAEDR+HGYIWDR+HPAAMSWYEEFQR+IFDLGSDNEEVVAGPAPAHAK+IQNLNASTVR+QILPHQMTTAGPVLGEGR+TFFSWLASQR+VAELLAQGHTKPPER
574a	sp|Q93062-5|RBPMS_HUMAN sp|Q93062|RBPMS_HUMAN	1	Isoform of Q93062, Isoform E of RNA-binding protein with multiple splicing OS=Homo sapiens GN=RBPMS;RNA-binding protein with multiple splicing OS=Homo sapiens GN=RBPMS PE=1 SV=1	63.8	13	0.12	AEKENTPSEANLQEEEVR+ELYLLFRPFK+ENTPSEANLQEEEVR+FDPEIPQTLR+LVGTPNPSTPLPNTVPQFIAR+QPVGFVSFDSR+TLFVSGLPLDIKPR+WLPPSEATSQGWK
549a	sp|Q8NBP0|TTC13_HUMAN	1	Tetratricopeptide repeat protein 13 OS=Homo sapiens GN=TTC13 PE=2 SV=3	19.4	13	0.13	AIQLQPSAR+ALLLNQNHVQTLQLR+ELGNFEAATESFQK+EYDGFTITITGDK+GFNNHINLIR+IADPDQPVLWLDQMPAR+ILVYHGANNPK+LGSLMQYETPGFLPNKR+LVDFEAMTAPGSEAFSK+NAELALFELSR+NLPFLIEDYEEQPGLQPHIK+TLPSVSETFPTLR
501a	sp|Q5SW79-2|CE170_HUMAN sp|Q5SW79-3|CE170_HUMAN sp|Q5SW79|CE170_HUMAN tr|H0Y2V6|H0Y2V6_HUMAN	1	Isoform of Q5SW79, Isoform 2 of Centrosomal protein of 170 kDa OS=Homo sapiens GN=CEP170;Isoform of Q5SW79, Isoform 3 of Centrosomal protein of 170 kDa OS=Homo sapiens GN=CEP170;Centrosomal protein of 170 kDa OS=Homo sapiens GN=CEP170 PE=1 SV=1;Isoform of Q5SW79, Centrosomal protein of 170 kDa (Fragment) OS=Homo sapiens GN=CEP170 PE=1 SV=1	13.3	13	0.12	ASVASEVSTTSSTSKPPTGR+GTPLYGQPSWWGDDEVDEKR+IDLLAQPR+ISQDLALIAR+LQQQEQREEAQWTPTK+LQSAGSAMPTSSSFK+QTSSTPSSLALTSASR+SDSEATISRSSASSRTAEAIIR+SGDPRPQAAEPPDHLTITR+SSPVNNHHSPGQTPTLGQPEAR+TLLHLGSSAPGK+TSSMEISSILQELK
500a	sp|Q5SRE5-2|NU188_HUMAN sp|Q5SRE5|NU188_HUMAN	1	Isoform of Q5SRE5, Isoform 2 of Nucleoporin NUP188 homolog OS=Homo sapiens GN=NUP188;Nucleoporin NUP188 homolog OS=Homo sapiens GN=NUP188 PE=1 SV=1	8.5	13	0.12	ELSQIEAELNK+ELWTILLGR+FAYWSGYVK+GAPSSPATGVLPSPQGK+HTLNPEETSSVVR+KEPLTQAVGLSTQAEGTR+LLEGLSYYKPPSPSSAEK+LLYPLGGQTNLR+VQRPPSAASAAPSSSK+YNFLPEALDFVGVHQER
490a	sp|Q17RY0-2|CPEB4_HUMAN sp|Q17RY0|CPEB4_HUMAN tr|B7ZLQ8|B7ZLQ8_HUMAN tr|E5RJM0|E5RJM0_HUMAN	1	Isoform of Q17RY0, Isoform 2 of Cytoplasmic polyadenylation element-binding protein 4 OS=Homo sapiens GN=CPEB4;Cytoplasmic polyadenylation element-binding protein 4 OS=Homo sapiens GN=CPEB4 PE=1 SV=1;Isoform of Q17RY0, CPEB4 protein OS=Homo sapiens GN=CPEB4 PE=1 SV=1;Isoform of Q17RY0, Cytoplasmic polyadenylation element-binding protein 4 OS=Homo sapiens GN=CPEB4 PE=1 SV=1	17.4	13	0.12	ADNIFPFPDRPR+FGPLIVDWPHK+FVQLQHGEIDKR+GLNGGITPLNSISPLK+GLNGGITPLNSISPLKK+NFASNHIQLQK+SWMEDSLNR+TIFVGGVPRPLR+VAFSNQQSYIAAISAR+YARPSSAFAPK
473a	sp|Q15365|PCBP1_HUMAN	1	Poly(rC)-binding protein 1 OS=Homo sapiens GN=PCBP1 PE=1 SV=2	20.5	13	0.08	ESTGAQVQVAGDMLPNSTER+EVGSIIGK+IANPVEGSSGR+IITLTGPTNAIFK+QVTITGSAASISLAQYLINAR
438a	sp|Q13049|TRI32_HUMAN	1	E3 ubiquitin-protein ligase TRIM32 OS=Homo sapiens GN=TRIM32 PE=1 SV=2	26	13	0.12	EILHFPK+ELTLQDVELLK+FFTGSLAEVEK+GGGYSVLIR+ITSLTQLTDNLTVLK+LLASSINGVR+LRELMGELQR+QADVALLEETADEEEPELTASLPR+QISHFFSENEDFR+QNEHHLEGGFSIGSVGPDGQLGR+SNSQVVEEQSYLLNIAEVQAVSR+VGHVGPLQIGQAVK
400a	sp|P62750|RL23A_HUMAN tr|A8MUS3|A8MUS3_HUMAN tr|H7BY10|H7BY10_HUMAN tr|K7EJV9|K7EJV9_HUMAN tr|K7ERT8|K7ERT8_HUMAN	1	60S ribosomal protein L23a OS=Homo sapiens GN=RPL23A PE=1 SV=1;Isoform of P62750, 60S ribosomal protein L23a OS=Homo sapiens GN=RPL23A PE=1 SV=1;Isoform of P62750, 60S ribosomal protein L23a (Fragment) OS=Homo sapiens GN=RPL23A PE=1 SV=1;Isoform of P62750, 60S ribosomal protein L23a (Fragment) OS=Homo sapiens GN=RPL23A PE=1 SV=1;Isoform of P62750, 60S ribosomal protein L23a (Fragment) OS=Homo sap…	34.6	13	0.12	FPLTTESAMK+KLYDIDVAK+LAPDYDALDVANK+LYDIDVAK+NKLDHYAIIK+VNTLIRPDGEK+VNTLIRPDGEKK
350a	sp|P50990-2|TCPQ_HUMAN sp|P50990|TCPQ_HUMAN	1	Isoform of P50990, Isoform 2 of T-complex protein 1 subunit theta OS=Homo sapiens GN=CCT8;T-complex protein 1 subunit theta OS=Homo sapiens GN=CCT8 PE=1 SV=4	22.5	13	0.12	AIADTGANVVVTGGK+DIDEVSSLLR+DMLEAGILDTYLGK+FAEAFEAIPR+GSTDNLMDDIER+HFSGLEEAVYR+LATNAAVTVLR+LFVTNDAATILR+LVPGGGATEIELAK+TAEELMNFSK
265a	sp|P18621-3|RL17_HUMAN sp|P18621|RL17_HUMAN tr|A0A087WXM6|A0A087WXM6_HUMAN tr|A0A0A6YYL6|A0A0A6YYL6_HUMAN tr|J3KRX5|J3KRX5_HUMAN tr|J3QQT2|J3QQT2_HUMAN	1	Isoform of P18621, Isoform 3 of 60S ribosomal protein L17 OS=Homo sapiens GN=RPL17;60S ribosomal protein L17 OS=Homo sapiens GN=RPL17 PE=1 SV=3;Isoform of P18621, 60S ribosomal protein L17 (Fragment) OS=Homo sapiens GN=RPL17 PE=3 SV=1;Protein RPL17-C18orf32 OS=Homo sapiens GN=RPL17-C18orf32 PE=3 SV=1;Isoform of P18621, 60S ribosomal protein L17 (Fragment) OS=Homo sapiens GN=RPL17 PE=3 SV=1;Isofor…	40.8	13	0.13	EQIVPKPEEEVAQK+EQIVPKPEEEVAQKK+GLDVDSLVIEHIQVNK+KSAEFLLHMLK+QWGWTQGR+SAEFLLHMLK+YLKDVTLQK+YSLDPENPTK
243a	sp|P09543-2|CN37_HUMAN sp|P09543|CN37_HUMAN	1	Isoform of P09543, Isoform CNPI of 2',3'-cyclic-nucleotide 3'-phosphodiesterase OS=Homo sapiens GN=CNP;2',3'-cyclic-nucleotide 3'-phosphodiesterase OS=Homo sapiens GN=CNP PE=1 SV=2	26.2	13	0.13	AIFTGYYGK+APGAEEYAQQDVLK+APGAEEYAQQDVLKK+ILVLDDTNHER+KAGQVFLEELGNHK+MDLVTYFGK+NQWQLSADDLK+NQWQLSADDLKK+QFVPGDEPR+VELSEQQLQLWPSDVDKLSPTDNLPR
229a	sp|P06733|ENOA_HUMAN	1	Alpha-enolase OS=Homo sapiens GN=ENO1 PE=1 SV=2	34.6	13	0.13	AAVPSGASTGIYEALELR+DATNVGDEGGFAPNILENK+FTASAGIQVVGDDLTVTNPK+GNPTVEVDLFTSK+HIADLAGNSEVILPVPAFNVINGGSHAGNK+KLNVTEQEKIDK+LAMQEFMILPVGAANFR+TIAPALVSK+YISPDQLADLYK
218a	sp|P04406-2|G3P_HUMAN sp|P04406|G3P_HUMAN	1	Isoform of P04406, Isoform 2 of Glyceraldehyde-3-phosphate dehydrogenase OS=Homo sapiens GN=GAPDH;Glyceraldehyde-3-phosphate dehydrogenase OS=Homo sapiens GN=GAPDH PE=1 SV=3	30.4	13	0.12	GALQNIIPASTGAAK+LISWYDNEFGYSNR+LVINGNPITIFQER+LVINGNPITIFQERDPSK+VIISAPSADAPMFVMGVNHEK+WGDAGAEYVVESTGVFTTMEK
165a	sp|O15084|ANR28_HUMAN	1	Serine/threonine-protein phosphatase 6 regulatory ankyrin repeat subunit A OS=Homo sapiens GN=ANKRD28 PE=1 SV=5	12	13	0.11	LLSSGFDIDTPDDFGR+LRDQPSLVQAIFNGDPDEVR+NGLTMVVQELLGK+NLINATNAALQTPLHVAAR+SYTPLHAAASSGMISVVK+TPLDLAAFK+TVSFEALPIMR+YGHELLINTLITSGADTAK+YGHELLINTLITSGADTAKR
97	sp|Q8TAE8|G45IP_HUMAN	1	Growth arrest and DNA damage-inducible proteins-interacting protein 1 OS=Homo sapiens GN=GADD45GIP1 PE=1 SV=1	35.1	12	0.1	AAALAAAVAQDPAASGAPSS+FQELLQDLEKK+LQAEAQELLGYQVDPR+WPDPEDLLTPR+YGAASGVVPGSLWPSPEQLR
76	sp|Q16891-2|MIC60_HUMAN sp|Q16891-3|MIC60_HUMAN sp|Q16891-4|MIC60_HUMAN sp|Q16891|MIC60_HUMAN tr|B9A067|B9A067_HUMAN tr|C9J406|C9J406_HUMAN tr|H7C463|H7C463_HUMAN	1	Isoform of Q16891, Isoform 2 of MICOS complex subunit MIC60 OS=Homo sapiens GN=IMMT;Isoform of Q16891, Isoform 3 of MICOS complex subunit MIC60 OS=Homo sapiens GN=IMMT;Isoform of Q16891, Isoform 4 of MICOS complex subunit MIC60 OS=Homo sapiens GN=IMMT;MICOS complex subunit MIC60 OS=Homo sapiens GN=IMMT PE=1 SV=1;Isoform of Q16891, MICOS complex subunit MIC60 OS=Homo sapiens GN=IMMT PE=1 SV=2;Isof…	21.7	12	0.1	AVDEAADALLK+ELDSITPEVLPGWK+EVAGAKPHITAAEGK+LSEQELQFR+LSQEQVDNFTLDINTAYAR+QHITLALEK+QTASVTLQAIAAQNAAVQAVNAHSNILK+TSSAETPTIPLGSAVEAIK+VQEQELKSEFEQNLSEK+VVSQYHELVVQAR
651a	sp|Q9H6R7|CB044_HUMAN	1	WD repeat and coiled-coil-containing protein C2orf44 OS=Homo sapiens GN=C2orf44 PE=1 SV=1	19	12	0.12	DMTPYALPVIGEVR+DSFSHSPGAVSSLK+EIMLEEEPSITSGESQTTYSTFSAPLNK+GLLLTVNTSSQNGRPGR+HSSTPDHTSTLEPPR+HSSTPDHTSTLEPPRLPQR+LTDTTFLPSSK+SDQYAISLIVR+VFTGLAAPSLDTTGCCNHVDGMA
8	sp|O75306-2|NDUS2_HUMAN sp|O75306|NDUS2_HUMAN	1	Isoform of O75306, Isoform 2 of NADH dehydrogenase [ubiquinone] iron-sulfur protein 2, mitochondrial OS=Homo sapiens GN=NDUFS2;NADH dehydrogenase [ubiquinone] iron-sulfur protein 2, mitochondrial OS=Homo sapiens GN=NDUFS2 PE=1 SV=2	25.6	12	0.11	GEFGVYLVSDGSSRPYR+IKAPGFAHLAGLDK+LDELEELLTNNR+LVMELSGEMVR+MFEFYER+NITLNFGPQHPAAHGVLR+TQPYDVYDQVEFDVPVGSR+TSMESLIHHFK+VLFGEITR
542a	sp|Q8N1F7|NUP93_HUMAN	1	Nuclear pore complex protein Nup93 OS=Homo sapiens GN=NUP93 PE=1 SV=2	13.1	12	0.1	AFDIIER+EALQYFYFLR+ESMLVEWEQVK+FTSDTKPIINK+LLSPVVPQISAPQSNK+LLSPVVPQISAPQSNKER+LVPLNQESVEER+NEKDNALLSAIEESR+NLQEIQQAGER+TLITFAGMIPYR
537b	sp|O75179-2|ANR17_HUMAN sp|O75179-6|ANR17_HUMAN sp|O75179-7|ANR17_HUMAN sp|O75179|ANR17_HUMAN tr|H0YM23|H0YM23_HUMAN	1	Isoform of O75179, Isoform 2 of Ankyrin repeat domain-containing protein 17 OS=Homo sapiens GN=ANKRD17;Isoform of O75179, Isoform 6 of Ankyrin repeat domain-containing protein 17 OS=Homo sapiens GN=ANKRD17;Isoform of O75179, Isoform 7 of Ankyrin repeat domain-containing protein 17 OS=Homo sapiens GN=ANKRD17;Ankyrin repeat domain-containing protein 17 OS=Homo sapiens GN=ANKRD17 PE=1 SV=3;Isoform o…	5.9	12	0.08	AFADPEVLR+APSPAPSSVPLGSEKPSNVSQDR+GADVNAPPVPSSR+ILLNAGAEINSR+LEALLEAAGIGK+LLLSGTADGADLR+NVSDYTPLSLAASGGYVNIIK+SSYLPNSDPLHQSDTSK+TGLTPLMEAASGGYAEVGR
423a	sp|Q02978|M2OM_HUMAN tr|I3L1P8|I3L1P8_HUMAN	1	Mitochondrial 2-oxoglutarate/malate carrier protein OS=Homo sapiens GN=SLC25A11 PE=1 SV=3;Isoform of Q02978, Mitochondrial 2-oxoglutarate/malate carrier protein (Fragment) OS=Homo sapiens GN=SLC25A11 PE=1 SV=1	32.1	12	0.12	AVIGMTAGATGAFVGTPAEVALIR+AVVVNAAQLASYSQSK+EEGVLTLWR+ITREEGVLTLWR+LGIYTVLFER+LTGADGTPPGFLLK+NGLDVLFK+TSFHALTSILK
418a	sp|Q00587-2|BORG5_HUMAN sp|Q00587|BORG5_HUMAN	1	Isoform of Q00587, Isoform 2 of Cdc42 effector protein 1 OS=Homo sapiens GN=CDC42EP1;Cdc42 effector protein 1 OS=Homo sapiens GN=CDC42EP1 PE=1 SV=1	39.3	12	0.12	ASWESLDEEWR+ASWESLDEEWRAPQAGSR+DGSFPSEPGLR+GGDVFGDTSFLSNHGGSSGSTHR+LSPVGWVSSSQGK+LTADMISHPLGDFR+MASPPAPSPAPPAISPIIK+NAISLPQLNQAAYDSLVVGK+SDSLLSFR+TPVPSTVQANTFEFADAEEDDEVKV
393a	sp|P62269|RS18_HUMAN	1	40S ribosomal protein S18 OS=Homo sapiens GN=RPS18 PE=1 SV=3	44.7	12	0.12	AGELTEDEVER+IAFAITAIK+IPDWFLNR+KADIDLTK+KIAFAITAIK+RAGELTEDEVER+VITIMQNPR+VLNTNIDGR+YSQVLANGLDNK
335a	sp|P46783|RS10_HUMAN	1	40S ribosomal protein S10 OS=Homo sapiens GN=RPS10 PE=1 SV=1	23.6	12	0.12	AEAGAGSATEFQFR+DYLHLPPEIVPATLR+IAIYELLFK+KAEAGAGSATEFQFR
315a	sp|P39019|RS19_HUMAN	1	40S ribosomal protein S19 OS=Homo sapiens GN=RPS19 PE=1 SV=2	42.1	12	0.12	DVNQQEFVR+ELAPYDENWFYTR+HKELAPYDENWFYTR+IAGQVAAANK+LKVPEWVDTVK+PGVTVKDVNQQEFVR+RVLQALEGLK+VLQALEGLK+VPEWVDTVK
309a	sp|P35606-2|COPB2_HUMAN sp|P35606|COPB2_HUMAN	1	Isoform of P35606, Isoform 2 of Coatomer subunit beta' OS=Homo sapiens GN=COPB2;Coatomer subunit beta' OS=Homo sapiens GN=COPB2 PE=1 SV=2	15.2	12	0.11	AAESLADPTEYENLFPGLK+EAFVVEEWVK+GSNNVALGYDEGSIIVK+IAYQLAVEAESEQK+LPEAAFLAR+NNVAFMSYFLQGK+NVMEEGKDFQPSR+QLAELAISK+SFGSAQEFAWAHDSSEYAIR+VFNYNTLER
272a	sp|P21796|VDAC1_HUMAN	1	Voltage-dependent anion-selective channel protein 1 OS=Homo sapiens GN=VDAC1 PE=1 SV=2	44.5	12	0.11	KLETAVNLAWTAGNSNTR+LTFDSSFSPNTGKK+LTLSALIDGK+TDEFQLHTNVNDGTEFGGSIYQK+TKSENGLEFTSSGSANTETTK+VNNSSLIGLGYTQTLKPGIK+WNTDNTLGTEITVEDQLAR+WTEYGLTFTEK
195a	sp|O75643|U520_HUMAN	1	U5 small nuclear ribonucleoprotein 200 kDa helicase OS=Homo sapiens GN=SNRNP200 PE=1 SV=2	6.5	12	0.12	DEPTGEVLSLVGK+DIDAFWLQR+EEGWWVVIGDAK+GNIIISTPEKWDILSR+LYDLNHNEIGELIR+SLVQEMVGSFGK+TNLLLQAHLSR+VELTITPDFQWDEK+VPIPVKESIEEPSAK+VVLLTGETSTDLK+YAQAGFEGFK
91	sp|Q86VI3|IQGA3_HUMAN tr|F2Z2E2|F2Z2E2_HUMAN	1	Ras GTPase-activating-like protein IQGAP3 OS=Homo sapiens GN=IQGAP3 PE=1 SV=2;Isoform of Q86VI3, Ras GTPase-activating-like protein IQGAP3 OS=Homo sapiens GN=IQGAP3 PE=1 SV=1	8.2	11	0.11	AQVTGDPGAVLWLEEIR+GQSALQEILGK+GVLVEIEDLPASHFR+NWINQTEAQTGQR+SHLPYDVTPEQALSHPEVQR+TLSALLLPAAGLDDVSLPVAPR+VLAVSLINEALDK+VLNDYLEETHLK+YFDALLK
735a	sp|Q9Y6J9|TAF6L_HUMAN	1	TAF6-like RNA polymerase II p300/CBP-associated factor-associated factor 65 kDa subunit 6L OS=Homo sapiens GN=TAF6L PE=1 SV=1	17.8	11	0.11	EVNLVELALATNIPK+GSGGGGPASASGPAASESRPLPR+LFQTAFPAPYGPSPASR+LTVEDFNR+MPQLTASAIVSPHGDESPR+RFVEIPR+VALQDLQTNSK+VYGAILVAVER
686a	sp|Q9P2P1|NYNRI_HUMAN	1	Protein NYNRIN OS=Homo sapiens GN=NYNRIN PE=2 SV=3	7.6	11	0.1	AAEEDDLDSSLASVFR+DGPTLDEFLK+ESQEKEWNVGDQVLLLSLPR+EVTVFVPTWQLK+LPGQNPLPLNLEWK+QGAQGGGQWWSLPK+TVVNQPVLVAQVEPTTPK+VIESPWPLR+VPTDAGPTLDVAR+VWVVPTQLR+WVGPFYIGDR
671a	sp|Q9NVI1-1|FANCI_HUMAN sp|Q9NVI1|FANCI_HUMAN	1	Isoform of Q9NVI1, Isoform 1 of Fanconi anemia group I protein OS=Homo sapiens GN=FANCI;Fanconi anemia group I protein OS=Homo sapiens GN=FANCI PE=1 SV=4	12.2	11	0.1	ALDVTDKEGEEREDADVSVTQR+DLSQDIHGHLGDIDQDVEVEK+FQDQVLDLLK+FVSSLLTALFR+LKGQVSQETLSEEASSQATLPNQPVEK+LVKLSGSHLTPLCYSFISYVQNK+QVLDLIK+SLLNLLSSQEEDFNSK+VLEEVDWLITK+YTSIPTSVEESGKK
640a	sp|Q9C0D3|ZY11B_HUMAN	1	Protein zyg-11 homolog B OS=Homo sapiens GN=ZYG11B PE=1 SV=2	14.9	11	0.11	DILPNLVSLDVSGR+ILQDVPFNR+LLADVTHLLLK+LSTEQTAQLGTELFIVR+NSLLDDLHSAILK+TMAFHGLLNDGTVGIFR+VLESFPTESSIQQK+VSGEANETQIAEALK+VSGEANETQIAEALKR
611a	sp|Q99623-2|PHB2_HUMAN sp|Q99623|PHB2_HUMAN tr|F5GY37|F5GY37_HUMAN tr|J3KPX7|J3KPX7_HUMAN	1	Isoform of Q99623, Isoform 2 of Prohibitin-2 OS=Homo sapiens GN=PHB2;Prohibitin-2 OS=Homo sapiens GN=PHB2 PE=1 SV=2;Isoform of Q99623, Prohibitin-2 OS=Homo sapiens GN=PHB2 PE=1 SV=1;Isoform of Q99623, Prohibitin-2 OS=Homo sapiens GN=PHB2 PE=1 SV=2	44.8	11	0.11	AQVSLLIR+DLQMVNISLR+ESVFTVEGGHR+FNASQLITQR+IGGVQQDTILAEGLHFR+IPWFQYPIIYDIR+LGLDYEER+LLLGAGAVAYGVR+VLPSIVNEVLK+VLSRPNAQELPSMYQR
605a	sp|Q99081-3|HTF4_HUMAN sp|Q99081|HTF4_HUMAN	1	Isoform of Q99081, Isoform 3 of Transcription factor 12 OS=Homo sapiens GN=TCF12;Transcription factor 12 OS=Homo sapiens GN=TCF12 PE=1 SV=1	19.1	11	0.1	GFTDSPHYSDHLNDSR+GGLQSQSGTVVTTEIK+GSTSSSPYVAASHTPPINGSDSILGTR+KVPPGLPSSVYAPSPNSDDFNR+QDLGLGSPAQLSSSGKPGTAYYSFSATSSR+TRPTTLGSSQFSGSGIDER
64	sp|P83731|RL24_HUMAN tr|C9JNW5|C9JNW5_HUMAN tr|C9JXB8|C9JXB8_HUMAN	1	60S ribosomal protein L24 OS=Homo sapiens GN=RPL24 PE=1 SV=1;Isoform of P83731, 60S ribosomal protein L24 OS=Homo sapiens GN=RPL24 PE=1 SV=1;Isoform of P83731, 60S ribosomal protein L24 OS=Homo sapiens GN=RPL24 PE=1 SV=1	24.8	11	0.11	AITGASLADIMAK+QINWTVLYR+VFQFLNAK
521a	sp|Q6ZRY4|RBPS2_HUMAN	1	RNA-binding protein with multiple splicing 2 OS=Homo sapiens GN=RBPMS2 PE=1 SV=1	41.1	11	0.11	ELYLLFRPFK+FDPENPQTLR+LMATPNPSNVHPALGAHFIAR+NALNGIRFDPENPQTLR+QPVGFVIFDSR+TLFVSGLPVDIKPR+WYPSSDTTQQGWK
434a	sp|Q12906-2|ILF3_HUMAN sp|Q12906-3|ILF3_HUMAN sp|Q12906-4|ILF3_HUMAN sp|Q12906-5|ILF3_HUMAN sp|Q12906-6|ILF3_HUMAN sp|Q12906-7|ILF3_HUMAN sp|Q12906|ILF3_HUMAN	1	Isoform of Q12906, Isoform 2 of Interleukin enhancer-binding factor 3 OS=Homo sapiens GN=ILF3;Isoform of Q12906, Isoform 3 of Interleukin enhancer-binding factor 3 OS=Homo sapiens GN=ILF3;Isoform of Q12906, Isoform 4 of Interleukin enhancer-binding factor 3 OS=Homo sapiens GN=ILF3;Isoform of Q12906, Isoform 5 of Interleukin enhancer-binding factor 3 OS=Homo sapiens GN=ILF3;Isoform of Q12906, Isof…	15.5	11	0.1	AYAALAALEK+EDITQSAQHALR+FVMEVEVDGQK+LFPDTPLALDANK+LNQLKPGLQYK+VLAGETLSVNDPPDVLDR+VLGMDPLPSK+VLQDMGLPTGAEGR+VPTWGPLR
433a	sp|Q12905|ILF2_HUMAN tr|B4DY09|B4DY09_HUMAN	1	Interleukin enhancer-binding factor 2 OS=Homo sapiens GN=ILF2 PE=1 SV=2;Isoform of Q12905, Interleukin enhancer-binding factor 2 OS=Homo sapiens GN=ILF2 PE=1 SV=1	23.3	11	0.11	ILITTVPPNLR+ILPTLEAVAALGNK+NQDLAPNSAEQASILSLVTK+QPLALNVAYR+VKPAPDETSFSEALLK+VKPAPDETSFSEALLKR+VLQSALAAIR
427a	sp|Q08211|DHX9_HUMAN	1	ATP-dependent RNA helicase A OS=Homo sapiens GN=DHX9 PE=1 SV=4	8.6	11	0.11	AIEPPPLDAVIEAEHTLR+ELDALDANDELTPLGR+LGGIGQFLAK+QPAIISQLDPVNER+TPLHEIALSIK+TTQVPQFILDDFIQNDR+YPSPFFVFGEK+YQILPLHSQIPR
394a	sp|P62277|RS13_HUMAN tr|J3KMX5|J3KMX5_HUMAN	1	40S ribosomal protein S13 OS=Homo sapiens GN=RPS13 PE=1 SV=2;Isoform of P62277, 40S ribosomal protein S13 OS=Homo sapiens GN=RPS13 PE=1 SV=1	34.5	11	0.11	GLAPDLPEDLYHLIK+GLSQSALPYR+GLSQSALPYRR+GLTPSQIGVILR+KGLTPSQIGVILR+LTSDDVKEQIYK
390a	sp|P62258-2|1433E_HUMAN sp|P62258|1433E_HUMAN	1	Isoform of P62258, Isoform SV of 14-3-3 protein epsilon OS=Homo sapiens GN=YWHAE;14-3-3 protein epsilon OS=Homo sapiens GN=YWHAE PE=1 SV=1	30.5	11	0.07	AASDIAMTELPPTHPIR+DSTLIMQLLR+EAAENSLVAYK+NLLSVAYK+VAGMDVELTVEER+YLAEFATGNDR+YLAEFATGNDRK
389a	sp|P62249|RS16_HUMAN	1	40S ribosomal protein S16 OS=Homo sapiens GN=RPS16 PE=1 SV=2	35.6	11	0.1	ALVAYYQK+DILIQYDR+EIKDILIQYDR+GPLQSVQVFGR+LLEPVLLLGK+VNGRPLEMIEPR
371a	sp|P57740|NU107_HUMAN	1	Nuclear pore complex protein Nup107 OS=Homo sapiens GN=NUP107 PE=1 SV=1	14.7	11	0.11	EADLDVATITK+EYLGANWTLEK+IQSALEEESVFAVTAVNASEK+LYHDPNVNGGTELEPVEGNPYR+QLTSYVGSVRPLVTELDPDAPIR+SGFGEISSPVIR+TVVEALFQR+VFEELQATDK+VLLQASQDENFGNTTPR
360b	sp|P31943|HNRH1_HUMAN tr|E9PCY7|E9PCY7_HUMAN tr|G8JLB6|G8JLB6_HUMAN	1	Heterogeneous nuclear ribonucleoprotein H OS=Homo sapiens GN=HNRNPH1 PE=1 SV=4;Isoform of P31943, Heterogeneous nuclear ribonucleoprotein H OS=Homo sapiens GN=HNRNPH1 PE=1 SV=1;Isoform of P31943, Heterogeneous nuclear ribonucleoprotein H OS=Homo sapiens GN=HNRNPH1 PE=1 SV=1	19.6	11	0.07	ATENDIYNFFSPLNPVR+EGRPSGEAFVELESEDEVK+STGEAFVQFASQEIAEK+VHIEIGPDGR+VTGEADVEFATHEDAVAAMSK
360a	sp|P52597|HNRPF_HUMAN	1	Heterogeneous nuclear ribonucleoprotein F OS=Homo sapiens GN=HNRNPF PE=1 SV=3	25.3	11	0.08	ATENDIYNFFSPLNPVR+FMSVQRPGPYDRPGTAR+HSGPNSADSANDGFVR+ITGEAFVQFASQELAEK+RYIGIVK+VHIEIGPDGR+VTGEADVEFATHEEAVAAMSK
41	sp|P49790-2|NU153_HUMAN sp|P49790-3|NU153_HUMAN sp|P49790|NU153_HUMAN	1	Isoform of P49790, Isoform 2 of Nuclear pore complex protein Nup153 OS=Homo sapiens GN=NUP153;Isoform of P49790, Isoform 3 of Nuclear pore complex protein Nup153 OS=Homo sapiens GN=NUP153;Nuclear pore complex protein Nup153 OS=Homo sapiens GN=NUP153 PE=1 SV=2	11	11	0.11	FGVSSSSSGPSQTLTSTGNFK+GFDTSSSSSNSAASSSFK+IGVSSDSGSINPMSEGFK+LMTPKPVSIATNR+NIVPGWLQR+NTSLPPLWSPEAER+NVFSSSGTSFSGR+QLSAQSYGVTSSTAR+SSFNLGTIETK+TSQLGDSPFYPGK+TTLSASGTGFGDK
5	sp|O14773-2|TPP1_HUMAN sp|O14773|TPP1_HUMAN tr|A0A0C4DGZ9|A0A0C4DGZ9_HUMAN	1	Isoform of O14773, Isoform 2 of Tripeptidyl-peptidase 1 OS=Homo sapiens GN=TPP1;Tripeptidyl-peptidase 1 OS=Homo sapiens GN=TPP1 PE=1 SV=2;Isoform of O14773, Tripeptidyl-peptidase 1 OS=Homo sapiens GN=TPP1 PE=1 SV=1	18.8	11	0.1	AYPDVAALSDGYWVVSNR+ILSGRPPLGFLNPR+LFGGNFAHQASVAR+LYQQHGAGLFDVTR
355a	sp|P51617-2|IRAK1_HUMAN sp|P51617-3|IRAK1_HUMAN sp|P51617-4|IRAK1_HUMAN sp|P51617|IRAK1_HUMAN tr|D3YTB5|D3YTB5_HUMAN	1	Isoform of P51617, Isoform 2 of Interleukin-1 receptor-associated kinase 1 OS=Homo sapiens GN=IRAK1;Isoform of P51617, Isoform 3 of Interleukin-1 receptor-associated kinase 1 OS=Homo sapiens GN=IRAK1;Isoform of P51617, Isoform 4 of Interleukin-1 receptor-associated kinase 1 OS=Homo sapiens GN=IRAK1;Interleukin-1 receptor-associated kinase 1 OS=Homo sapiens GN=IRAK1 PE=1 SV=2;Isoform of P51617, In…	14.4	11	0.1	AHSGAAPWQPLAAPSGASAQAAEQLQR+GPNQPVESDESLGGLSAALR+GTLAYLPEEYIK+LDILLGTAR+QSFLTEVEQLSR+TASVLWPWINR
339a	sp|P48729-2|KC1A_HUMAN sp|P48729-3|KC1A_HUMAN sp|P48729|KC1A_HUMAN	1	Isoform of P48729, Isoform 2 of Casein kinase I isoform alpha OS=Homo sapiens GN=CSNK1A1;Isoform of P48729, Isoform 3 of Casein kinase I isoform alpha OS=Homo sapiens GN=CSNK1A1;Casein kinase I isoform alpha OS=Homo sapiens GN=CSNK1A1 PE=1 SV=2	24.6	11	0.1	DIKPDNFLMGIGR+FEEAPDYMYLR+HPQLLYESK+ILQGGVGIPHIR+TSLPWQGLK+TVLMLADQMISR+YASINAHLGIEQSR
334a	sp|P46781|RS9_HUMAN tr|A0A024R4M0|A0A024R4M0_HUMAN	1	40S ribosomal protein S9 OS=Homo sapiens GN=RPS9 PE=1 SV=3;Isoform of P46781, 40S ribosomal protein S9 OS=Homo sapiens GN=RPS9 PE=1 SV=1	35.6	11	0.11	HIDFSLR+IEDFLER+IGVLDEGK+LDYILGLK+LFEGNALLR+LIGEYGLR+MKLDYILGLK+QVVNIPSFIVR+RLFEGNALLR+RLQTQVFK
313a	sp|P37198|NUP62_HUMAN	1	Nuclear pore glycoprotein p62 OS=Homo sapiens GN=NUP62 PE=1 SV=3	16.7	11	0.11	EQSGTIYLQHADEEREK+HFLQQATQVNAWDR+ILNAHMDSLQWIDQNSALLQR+LAENIDAQLKR+LDQELDFILSQQK+RLDQELDFILSQQK+WSLELEDQER
237a	sp|P07910-2|HNRPC_HUMAN sp|P07910-4|HNRPC_HUMAN tr|B2R5W2|B2R5W2_HUMAN tr|B4DY08|B4DY08_HUMAN tr|G3V4C1|G3V4C1_HUMAN tr|G3V4W0|G3V4W0_HUMAN	1	Isoform of P07910, Isoform C1 of Heterogeneous nuclear ribonucleoproteins C1/C2 OS=Homo sapiens GN=HNRNPC;Isoform of P07910, Isoform 4 of Heterogeneous nuclear ribonucleoproteins C1/C2 OS=Homo sapiens GN=HNRNPC;Isoform of P07910, Heterogeneous nuclear ribonucleoproteins C1/C2 OS=Homo sapiens GN=HNRNPC PE=1 SV=1;Isoform of P07910, Heterogeneous nuclear ribonucleoproteins C1/C2 OS=Homo sapiens GN=H…	26	11	0.1	KSDVEAIFSK+MIAGQVLDINLAAEPK+QKVDSLLENLEK+SAAEMYGSSFDLDYDFQR+VPPPPPIAR
227g	sp|Q8N1N4|K2C78_HUMAN	1	Keratin, type II cytoskeletal 78 OS=Homo sapiens GN=KRT78 PE=2 SV=2	9.8	11	0.04	FASFIDK+FASFIDKVR+FLEQQNK+IEIDPQFQVVR+VQISQLHQEIQR+YLDFSSIITEVR
209a	sp|O95831-3|AIFM1_HUMAN sp|O95831|AIFM1_HUMAN	1	Isoform of O95831, Isoform 3 of Apoptosis-inducing factor 1, mitochondrial OS=Homo sapiens GN=AIFM1;Apoptosis-inducing factor 1, mitochondrial OS=Homo sapiens GN=AIFM1 PE=1 SV=1	19.4	11	0.11	ALGTEVIQLFPEK+ELWFSDDPNVTK+ILPEYLSNWTMEK+ISGLGLTPEQK+TGGLEIDSDFGGFR+VETDHIVAAVGLEPNVELAK+VLIVSEDPELPYMRPPLSK+VMPNAIVQSVGVSSGK
181a	sp|O60318|GANP_HUMAN	1	Germinal-center associated nuclear protein OS=Homo sapiens GN=MCM3AP PE=1 SV=2	9.6	11	0.09	ALNFAYTVSTQR+DLLGASGLMLLLPPK+EAKKETGFVESAESDHMAIPGGNQSVLAPSR+ETGFVESAESDHMAIPGGNQSVLAPSR+EVQQFHPAVR+LISDYTVTEIPDTINDLQGSTK+SAFLEPEGLSK+SPTSVGAFPSTSAFGQEAGEIVNSGFGK+SQLSVFEVVPGTDQVDHAAAVK+TSVTTSPQSDMMR+YIGESLAAELPVSTQRPGSDTVGGGR
110	sp|Q96PK6|RBM14_HUMAN	1	RNA-binding protein 14 OS=Homo sapiens GN=RBM14 PE=1 SV=2	15.2	11	0.11	AQPSASLGVGYR+AQPSVSLGAAYR+AQPSVSLGAPYR+ASYVAPLTAQPATYR+LAELSDYR+LSESQLSFR+TQSSASLAASYAAQQHPQAAASYR+YSGSYNDYLR
222a	sp|P04908|H2A1B_HUMAN sp|Q7L7L0|H2A3_HUMAN sp|Q93077|H2A1C_HUMAN	0.9999	Histone H2A type 1-B/E OS=Homo sapiens GN=HIST1H2AB PE=1 SV=2;Histone H2A type 3 OS=Homo sapiens GN=HIST3H2A PE=1 SV=3;Histone H2A type 1-C OS=Homo sapiens GN=HIST1H2AC PE=1 SV=3	35.4	11	0.04	AGLQFPVGR+HLQLAIR+HLQLAIRNDEELNK+NDEELNKLLGR+VTIAQGGVLPNIQAVLLPK
222c	sp|P16104|H2AX_HUMAN sp|Q96QV6|H2A1A_HUMAN	0.9993	Histone H2AX OS=Homo sapiens GN=H2AFX PE=1 SV=2;Histone H2A type 1-A OS=Homo sapiens GN=HIST1H2AA PE=1 SV=3	35.1	11	0.04	AGLQFPVGR+HLQLAIR+HLQLAIRNDEELNK+LLGGVTIAQGGVLPNIQAVLLPK+VTIAQGGVLPNIQAVLLPK
222d	sp|P0C0S8|H2A1_HUMAN sp|P20671|H2A1D_HUMAN sp|Q16777|H2A2C_HUMAN sp|Q6FI13|H2A2A_HUMAN sp|Q96KK5|H2A1H_HUMAN sp|Q99878|H2A1J_HUMAN sp|Q9BTM1|H2AJ_HUMAN tr|A0A0U1RR32|A0A0U1RR32_HUMAN tr|A0A0U1RRH7|A0A0U1RRH7_HUMAN	0.9893	Histone H2A type 1 OS=Homo sapiens GN=HIST1H2AG PE=1 SV=2;Histone H2A type 1-D OS=Homo sapiens GN=HIST1H2AD PE=1 SV=2;Histone H2A type 2-C OS=Homo sapiens GN=HIST2H2AC PE=1 SV=4;Histone H2A type 2-A OS=Homo sapiens GN=HIST2H2AA3 PE=1 SV=3;Histone H2A type 1-H OS=Homo sapiens GN=HIST1H2AH PE=1 SV=3;Histone H2A type 1-J OS=Homo sapiens GN=HIST1H2AJ PE=1 SV=3;Histone H2A.J OS=Homo sapiens GN=H2AFJ P…	35.9	11	0.04	AGLQFPVGR+HLQLAIR+HLQLAIRNDEELNK+NDEELNKLLGK+VTIAQGGVLPNIQAVLLPK
728a	sp|Q9Y4W6|AFG32_HUMAN	1	AFG3-like protein 2 OS=Homo sapiens GN=AFG3L2 PE=1 SV=2	10.2	10	0.09	GAILTGPPGTGK+NLETLQQELGIEGENR+QGDMVLEKPYSEATAR+QIFIGPPDIK+VALLLLEK+VGQISFDLPR+VSEEIFFGR
709a	sp|Q9UMS4|PRP19_HUMAN	1	Pre-mRNA-processing factor 19 OS=Homo sapiens GN=PRPF19 PE=1 SV=1	22.8	10	0.1	ALQDEWDAVMLHSFTLR+ILTGGADKNVVVFDK+KVTSVVFHPSQDLVFSASPDATIR+SSEQILATLK+TLQLDNNFEVK+TVPEELVKPEELSK+VTSVVFHPSQDLVFSASPDATIR+YIAENGTDPINNQPLSEEQLIDIK
683a	sp|Q9P035|HACD3_HUMAN	1	Very-long-chain (3R)-3-hydroxyacyl-CoA dehydratase 3 OS=Homo sapiens GN=HACD3 PE=1 SV=2	18.5	10	0.09	FSFTLPYPVK+LESEGSPETLTNLRK+LRLESEGSPETLTNLR+LRLESEGSPETLTNLRK+QVNITVQK+RPLFLAPDFDR+VELSDVQNPAISITENVLHFK
675a	sp|Q9NXE4-3|NSMA3_HUMAN sp|Q9NXE4-4|NSMA3_HUMAN sp|Q9NXE4|NSMA3_HUMAN tr|B1PBA3|B1PBA3_HUMAN	1	Isoform of Q9NXE4, Isoform 3 of Sphingomyelin phosphodiesterase 4 OS=Homo sapiens GN=SMPD4;Isoform of Q9NXE4, Isoform 4 of Sphingomyelin phosphodiesterase 4 OS=Homo sapiens GN=SMPD4;Sphingomyelin phosphodiesterase 4 OS=Homo sapiens GN=SMPD4 PE=1 SV=2;Isoform of Q9NXE4, SKNY protein OS=Homo sapiens GN=SMPD4 PE=1 SV=1	14.8	10	0.1	ESFTPTEEHVLVVR+FDFPVSYLPGPVK+GEQLFLEPELVIPHR+HISHQTSVNADPASHEIWR+HLLSPVGR+LAQLITQAK+LFVGFLNR+LQAEDYKFDFPVSYLPGPVK+RFEIEYQGDPELQPIR
586a	sp|Q96CU9-3|FXRD1_HUMAN sp|Q96CU9|FXRD1_HUMAN	1	Isoform of Q96CU9, Isoform 3 of FAD-dependent oxidoreductase domain-containing protein 1 OS=Homo sapiens GN=FOXRED1;FAD-dependent oxidoreductase domain-containing protein 1 OS=Homo sapiens GN=FOXRED1 PE=1 SV=2	17.4	10	0.1	EGLGSNYLGGR+FQTIDLSPFLFTR+NINEYLAVVDAPPLDLR+SPTEQEEPDPANLEVDHDFFQDK+VPAFETLK+VSLMSPDQLR
541a	sp|Q8IYB3-2|SRRM1_HUMAN sp|Q8IYB3|SRRM1_HUMAN tr|A9Z1X7|A9Z1X7_HUMAN	1	Isoform of Q8IYB3, Isoform 2 of Serine/arginine repetitive matrix protein 1 OS=Homo sapiens GN=SRRM1;Serine/arginine repetitive matrix protein 1 OS=Homo sapiens GN=SRRM1 PE=1 SV=2;Isoform of Q8IYB3, Serine/arginine repetitive matrix protein 1 OS=Homo sapiens GN=SRRM1 PE=1 SV=1	11.5	10	0.09	APQTSSSPPPVRR+AVAAAAAAAVTPAAIAAATTTLAQEEPVAAPEPK+KETESEAEDNLDDLEK+QSPSPSTRPIRR+VNLEVIKPWITK+VPKPEPIPEPKEPSPEK
473b	sp|Q15366-2|PCBP2_HUMAN sp|Q15366-3|PCBP2_HUMAN sp|Q15366-4|PCBP2_HUMAN sp|Q15366-5|PCBP2_HUMAN sp|Q15366-6|PCBP2_HUMAN sp|Q15366-7|PCBP2_HUMAN sp|Q15366-8|PCBP2_HUMAN sp|Q15366|PCBP2_HUMAN tr|F8VZX2|F8VZX2_HUMAN tr|H3BRU6|H3BRU6_HUMAN	1	Isoform of Q15366, Isoform 2 of Poly(rC)-binding protein 2 OS=Homo sapiens GN=PCBP2;Isoform of Q15366, Isoform 3 of Poly(rC)-binding protein 2 OS=Homo sapiens GN=PCBP2;Isoform of Q15366, Isoform 4 of Poly(rC)-binding protein 2 OS=Homo sapiens GN=PCBP2;Isoform of Q15366, Isoform 5 of Poly(rC)-binding protein 2 OS=Homo sapiens GN=PCBP2;Isoform of Q15366, Isoform 6 of Poly(rC)-binding protein 2 OS=H…	15.7	10	0.05	ESTGAQVQVAGDMLPNSTER+EVGSIIGK+IANPVEGSTDR+IITLAGPTNAIFK
452a	sp|Q14008-2|CKAP5_HUMAN sp|Q14008|CKAP5_HUMAN	1	Isoform of Q14008, Isoform 2 of Cytoskeleton-associated protein 5 OS=Homo sapiens GN=CKAP5;Cytoskeleton-associated protein 5 OS=Homo sapiens GN=CKAP5 PE=1 SV=3	6.4	10	0.09	DAAFEALGTALK+DALRPPLQNINSVQLK+EWLEGEDLSEELKK+FVTDSNAVVQLK+IILLKPIIK+ILDHLTMIDNK+LDDIFEPVLIPEPK+NLGIPIITVLGDSK+NSSQFFQSYVER+TTGEVVSGVVSK
378a	sp|P61247|RS3A_HUMAN	1	40S ribosomal protein S3a OS=Homo sapiens GN=RPS3A PE=1 SV=2	22.3	10	0.08	ADGYEPPVQESV+APAMFNIR+EVQTNDLKEVVNK+TTDGYLLR+VFEVSLADLQNDEVAFR+VFEVSLADLQNDEVAFRK
362a	sp|P53007|TXTP_HUMAN	1	Tricarboxylate transport protein, mitochondrial OS=Homo sapiens GN=SLC25A1 PE=1 SV=2	21.9	10	0.1	FFVMTSLR+FGMFEFLSNHMR+GFFHGVR+GLSSLLYGSIPK+GTYQGLTATVLK+SHGVLGLYR+TQLQLDER
323a	sp|P42167|LAP2B_HUMAN tr|G5E972|G5E972_HUMAN	1	Isoform of P42166, Lamina-associated polypeptide 2, isoforms beta/gamma OS=Homo sapiens GN=TMPO PE=1 SV=2;Isoform of P42166, Lamina-associated polypeptide 2, isoforms beta/gamma OS=Homo sapiens GN=TMPO PE=1 SV=1	30.9	10	0.1	GAAGRPLELSDFR+GPPDFSSDEEREPTPVLGSGAAAAGR+HASPILPITEFSDIPR+IDGPVISESTPIAETIMASSNESLVVNR+SELVANNVTLPAGEQR+SSTPLPTISSSAENTR+YGVNPGPIVGTTR
279a	sp|P23258|TBG1_HUMAN	1	Tubulin gamma-1 chain OS=Homo sapiens GN=TUBG1 PE=1 SV=2	20.6	10	0.07	AVLLDLEPR+DVFFYQADDEHYIPR+EAFLEQFR+KTTVLDVMRR+LANFIPWGPASIQVALSR+LHFLMTGYTPLTTDQSVASVR+VIHSILNSPYAK
252b	sp|Q13310-2|PABP4_HUMAN sp|Q13310-3|PABP4_HUMAN sp|Q13310|PABP4_HUMAN tr|B1ANR0|B1ANR0_HUMAN	1	Isoform of Q13310, Isoform 2 of Polyadenylate-binding protein 4 OS=Homo sapiens GN=PABPC4;Isoform of Q13310, Isoform 3 of Polyadenylate-binding protein 4 OS=Homo sapiens GN=PABPC4;Polyadenylate-binding protein 4 OS=Homo sapiens GN=PABPC4 PE=1 SV=1;Isoform of Q13310, Polyadenylate-binding protein OS=Homo sapiens GN=PABPC4 PE=1 SV=1	13.8	10	0.07	AKEFTNVYIK+ALDTMNFDVIK+EFSPFGSITSAK+FSPAGPVLSIR+IVGSKPLYVALAQR+RSLGYAYVNFQQPADAER+SLGYAYVNFQQPADAER+YQGVNLYIK
233a	sp|P07237|PDIA1_HUMAN	1	Protein disulfide-isomerase OS=Homo sapiens GN=P4HB PE=1 SV=3	23	10	0.09	EADDIVNWLK+ENLLDFIK+ILEFFGLK+ILFIFIDSDHTDNQR+LGETYKDHENIVIAK+LITLEEEMTK+NFEDVAFDEK+QFLQAAEAIDDIPFGITSNSDVFSK+VDATEESDLAQQYGVR
220a	sp|P04843|RPN1_HUMAN	1	Dolichyl-diphosphooligosaccharide--protein glycosyltransferase subunit 1 OS=Homo sapiens GN=RPN1 PE=1 SV=1	18.1	10	0.1	ALTSEIALLQSR+ATSFLLALEPELEAR+FPLFGGWK+FVDHVFDEQVIDSLTVK+IDHILDAL+NIEIDSPYEISR+QPDSGISSIR+SEDLLDYGPFR+VTAEVVLAHLGGGSTSR
441b	sp|Q13043-2|STK4_HUMAN sp|Q13043|STK4_HUMAN	0.9999	Isoform of Q13043, Isoform 2 of Serine/threonine-protein kinase 4 OS=Homo sapiens GN=STK4;Serine/threonine-protein kinase 4 OS=Homo sapiens GN=STK4 PE=1 SV=2	13.9	10	0.05	AGNILLNTEGHAK+AIFMIPTNPPPTFR+DLINEAMDVK+LADFGVAGQLTDTMAK+QPEEVFDVLEK
734a	sp|Q9Y679-2|AUP1_HUMAN sp|Q9Y679|AUP1_HUMAN	1	Isoform of Q9Y679, Isoform Short of Ancient ubiquitous protein 1 OS=Homo sapiens GN=AUP1;Ancient ubiquitous protein 1 OS=Homo sapiens GN=AUP1 PE=1 SV=1	18.3	9	0.09	FPSSGPVTPQPTALTFAK+GTQSLPTASASK+LPPTPLLLFPEEEATNGR+QLGEANEEFALR+VKEVLPHVPLGVIQR
680a	sp|Q9NZ01|TECR_HUMAN	1	Very-long-chain enoyl-CoA reductase OS=Homo sapiens GN=TECR PE=1 SV=1	22.7	9	0.07	EFRDYPPLR+HYEVEILDAK+LPVGTTATLYFR+MKHYEVEILDAK+SLKDEDVLQK+THPQWYPAR+VEPHATIAEIK+YDFTSSR
667a	sp|Q9NU22|MDN1_HUMAN	1	Midasin OS=Homo sapiens GN=MDN1 PE=1 SV=2	2.3	9	0.08	ALVLANPEVSLWR+DVNALPETLSDALR+EAFEELFAQTFSK+FLNGLEILLAK+LFLESSDANPVR+LLEEAQLQDLEK+SLLQAWGLILR+TVDTDSHAEQGPAQQPQAQVEDADAFEHIK+VFTEANLVSVGSK
654a	sp|Q9H936|GHC1_HUMAN tr|E9PJH7|E9PJH7_HUMAN	1	Mitochondrial glutamate carrier 1 OS=Homo sapiens GN=SLC25A22 PE=1 SV=1;Isoform of Q9H936, Mitochondrial glutamate carrier 1 (Fragment) OS=Homo sapiens GN=SLC25A22 PE=1 SV=5	23.3	9	0.08	GAAVNLTLVTPEK+GLGATLLR+HEGPSAFLK+ILAAQGQLSAQGGAQPSVEAPAAPRPTATQLTR+KILAAQGQLSAQGGAQPSVEAPAAPRPTATQLTR+SEGYFGMYR
630a	sp|Q9BW92|SYTM_HUMAN	1	Threonine--tRNA ligase, mitochondrial OS=Homo sapiens GN=TARS2 PE=1 SV=1	14.1	9	0.09	AAGLVSDLDADSGLTLSR+AEASGGLGGLTR+IDAVAWNTTPYQLAR+LGEWDLPEAVQR+LGLFEELWAAQVK+LVELQNTR+VSGISFPTTELLR+VYNALVAFIR
619a	sp|Q9BQG0-2|MBB1A_HUMAN sp|Q9BQG0|MBB1A_HUMAN tr|I3L1L3|I3L1L3_HUMAN	1	Isoform of Q9BQG0, Isoform 2 of Myb-binding protein 1A OS=Homo sapiens GN=MYBBP1A;Myb-binding protein 1A OS=Homo sapiens GN=MYBBP1A PE=1 SV=2;Isoform of Q9BQG0, Myb-binding protein 1A (Fragment) OS=Homo sapiens GN=MYBBP1A PE=1 SV=1	7.2	9	0.09	ALVDILSEVSK+FLSPPALQGYVAWLR+KLVGSVNLFSDENVPR+LLGAALPLLTK+LLQALAQYQNHLQEQPR+LVGSVNLFSDENVPR+SPLSALAR+VYSTALSSFLTK
617a	sp|Q9BQ70|TCF25_HUMAN	1	Transcription factor 25 OS=Homo sapiens GN=TCF25 PE=1 SV=1	17.8	9	0.08	HLNPDTELKR+HVILSEIK+IEDSTGLNRPGPAPLSSR+LSPISHGNTIALFFR+NYEYLIR+SLLPNYTMEGERPEEGVAGGLNR+SSTGEASENGLEDIDR+VNNRFELINIDDLEDDPVVNGER
594a	sp|Q96HS1|PGAM5_HUMAN	1	Serine/threonine-protein phosphatase PGAM5, mitochondrial OS=Homo sapiens GN=PGAM5 PE=1 SV=2	31.5	9	0.08	AIETTDIISR+EGAPIEPDPPVSHWKPEAVQYYEDGAR+EPLSLINVR+EQAELTGLR+HSQYHVDGSLEK+NVESGEEELASK+TLGDTGFMPPDK
515a	sp|Q6P444|MTFR2_HUMAN	1	Mitochondrial fission regulator 2 OS=Homo sapiens GN=MTFR2 PE=1 SV=2	29.4	9	0.09	AVDQGISNTSLLNSR+FAFQEDDSFEKENR+ISLGQLSSSR+LVRDPLSPAVR+NDLPVNEAAIR+NEEEKVEIFHPLR+NKDIPNMLDVLK+SQIAAIVEMQELK+SWESSPFSSPETSR
514a	sp|Q6P2Q9|PRP8_HUMAN	1	Pre-mRNA-processing-splicing factor 8 OS=Homo sapiens GN=PRPF8 PE=1 SV=2	5.3	9	0.09	ALDIPLVK+DINLQDEDWNEFNDINK+EELGLIEQAYDNPHEALSR+FTLWWSPTINR+HGDEIITSTTSNYETQTFSSK+IDLTLLNR+LLILALER+TAEEVAALIR+TEDPDLPAFYFDPLINPISHR
460a	sp|Q14596-2|NBR1_HUMAN sp|Q14596|NBR1_HUMAN	1	Isoform of Q14596, Isoform 2 of Next to BRCA1 gene 1 protein OS=Homo sapiens GN=NBR1;Next to BRCA1 gene 1 protein OS=Homo sapiens GN=NBR1 PE=1 SV=3	10.8	9	0.07	ALPDSMVSVK+EQVVNETVEKLEQK+FMWGNLTLASTEK+GAEGKPGVEAGQEPAEAGER+KPLAHYSSLVR+VSFDLNTIQIK+YLDEENEEVSINSQGEYEEALK
456a	sp|Q14254|FLOT2_HUMAN tr|E7EMK3|E7EMK3_HUMAN tr|J3QLD9|J3QLD9_HUMAN	1	Flotillin-2 OS=Homo sapiens GN=FLOT2 PE=1 SV=2;Isoform of Q14254, Flotillin-2 OS=Homo sapiens GN=FLOT2 PE=1 SV=1;Isoform of Q14254, Flotillin-2 OS=Homo sapiens GN=FLOT2 PE=1 SV=1	21.7	9	0.09	IGEAEAAVIEAMGK+LLAELPASVHALTGVDLSK+MALVLEALPQIAAK+QIAVEAQEILR+QVLLAQAEAEK+SAFSEEVNIK+TAEAQLAYELQGAR
444a	sp|Q13428-2|TCOF_HUMAN sp|Q13428-3|TCOF_HUMAN sp|Q13428-4|TCOF_HUMAN sp|Q13428-6|TCOF_HUMAN sp|Q13428-7|TCOF_HUMAN sp|Q13428-8|TCOF_HUMAN sp|Q13428|TCOF_HUMAN tr|E7ETY2|E7ETY2_HUMAN tr|J3KQ96|J3KQ96_HUMAN	1	Isoform of Q13428, Isoform 2 of Treacle protein OS=Homo sapiens GN=TCOF1;Isoform of Q13428, Isoform 3 of Treacle protein OS=Homo sapiens GN=TCOF1;Isoform of Q13428, Isoform 4 of Treacle protein OS=Homo sapiens GN=TCOF1;Isoform of Q13428, Isoform 6 of Treacle protein OS=Homo sapiens GN=TCOF1;Isoform of Q13428, Isoform 7 of Treacle protein OS=Homo sapiens GN=TCOF1;Isoform of Q13428, Isoform 8 of Tr…	7.5	9	0.08	GKGSLGSQGAKDEPEEELQK+GSLGSQGAKDEPEEELQK+LGAGEGGEASVSPEK+SLGNILQAKPTSSPAK+SPAGPAATPAQAQAASTPR+TNVVTMPTAHPRIAPKASMAGASSSK+VLTELLEQER
417b	sp|P06493|CDK1_HUMAN tr|A0A024QZP7|A0A024QZP7_HUMAN	1	Cyclin-dependent kinase 1 OS=Homo sapiens GN=CDK1 PE=1 SV=3;Isoform of P06493, Cyclin-dependent kinase 1 OS=Homo sapiens GN=CDK1 PE=1 SV=1	20.2	9	0.08	AFGIPIR+IADFGLAR+IGEGTYGVVYK+IRLESEEEGVPSTAIR+LESEEEGVPSTAIR+MALNHPYFNDLDNQIK+SPEVLLGSAR
417a	sp|Q00537-2|CDK17_HUMAN sp|Q00537|CDK17_HUMAN tr|F5H6Z0|F5H6Z0_HUMAN	1	Isoform of Q00537, Isoform 2 of Cyclin-dependent kinase 17 OS=Homo sapiens GN=CDK17;Cyclin-dependent kinase 17 OS=Homo sapiens GN=CDK17 PE=1 SV=2;Isoform of Q00537, Cyclin-dependent kinase 17 OS=Homo sapiens GN=CDK17 PE=1 SV=1	23	9	0.08	DLKPQNLLINEK+IADFGLAR+IHALPESVSIFSLK+LDSEGIELITK+LFLYQILR+LGEGTYATVYK+LLGTPSQETWPGISSNEEFKNYNFPK+LQINSPPFDQPMSR+YKPQPLINHAPR
404a	sp|P62854|RS26_HUMAN	1	40S ribosomal protein S26 OS=Homo sapiens GN=RPS26 PE=1 SV=3	33.9	9	0.09	DISEASVFDAYVLPK+FRPAGAAPRPPPKPM+NIVEAAAVR
401a	sp|P62753|RS6_HUMAN	1	40S ribosomal protein S6 OS=Homo sapiens GN=RPS6 PE=1 SV=1	22.5	9	0.09	DIPGLTDTTVPR+KGEKDIPGLTDTTVPR+KLFNLSKEDDVR+LIEVDDER+MATEVAADALGEEWK+MATEVAADALGEEWKGYVVR
390b	sp|P63104|1433Z_HUMAN	1	14-3-3 protein zeta/delta OS=Homo sapiens GN=YWHAZ PE=1 SV=1	25.7	9	0.06	DSTLIMQLLR+FLIPNASQAESK+GIVDQSQQAYQEAFEISK+GIVDQSQQAYQEAFEISKK+NLLSVAYK+SVTEQGAELSNEER
367a	sp|P56192|SYMC_HUMAN	1	Methionine--tRNA ligase, cytoplasmic OS=Homo sapiens GN=MARS PE=1 SV=2	10.1	9	0.08	GFVLQDTVEQLR+ITQDIFQQLLK+LENDQIESLR+NNSELLNNLGNFINR+QLAVAEGKPPEAPK+QQGVLALRPYLQK+TLPGSDWTPNAQFITR
364a	sp|P53985|MOT1_HUMAN	1	Monocarboxylate transporter 1 OS=Homo sapiens GN=SLC16A1 PE=1 SV=3	10.8	9	0.08	AAESPDQKDTDGGPKEEESPV+DLHDANTDLIGR+EEETSIDVAGKPNEVTK+ESKEEETSIDVAGKPNEVTK+KESKEEETSIDVAGKPNEVTK
316a	sp|P39656-3|OST48_HUMAN sp|P39656|OST48_HUMAN tr|A0A0C4DGS1|A0A0C4DGS1_HUMAN	1	Isoform of P39656, Isoform 3 of Dolichyl-diphosphooligosaccharide--protein glycosyltransferase 48 kDa subunit OS=Homo sapiens GN=DDOST;Dolichyl-diphosphooligosaccharide--protein glycosyltransferase 48 kDa subunit OS=Homo sapiens GN=DDOST PE=1 SV=4;Isoform of P39656, Dolichyl-diphosphooligosaccharide--protein glycosyltransferase 48 kDa subunit OS=Homo sapiens GN=DDOST PE=1 SV=1	16.7	9	0.08	NTLLIAGLQAR+TADDPSLSLIK+TLVLLDNLNVR+WVFKEEGVLR+WVPFDGDDIQLEFVR+YSQTGNYELAVALSR
298a	sp|P30876|RPB2_HUMAN tr|C9J2Y9|C9J2Y9_HUMAN	1	DNA-directed RNA polymerase II subunit RPB2 OS=Homo sapiens GN=POLR2B PE=1 SV=1;Isoform of P30876, DNA-directed RNA polymerase OS=Homo sapiens GN=POLR2B PE=1 SV=2	9.1	9	0.09	GEIGDATPFNDAVNVQK+GPIQILNR+ISNLLSDYGYHLR+IVATLPYIK+IVEDAPPIDLQAEAQHASGEVEEPPR+TVIKEGEEQLQTQHQK+VSANKGEIGDATPFNDAVNVQK+YSLATGNWGDQK
296a	sp|P30050|RL12_HUMAN	1	60S ribosomal protein L12 OS=Homo sapiens GN=RPL12 PE=1 SV=1	33.3	9	0.08	CTGGEVGATSALAPK+HSGNITFDEIVNIAR+IGPLGLSPK+QAQIEVVPSASALIIK
31	sp|P26641-2|EF1G_HUMAN sp|P26641|EF1G_HUMAN	1	Isoform of P26641, Isoform 2 of Elongation factor 1-gamma OS=Homo sapiens GN=EEF1G;Elongation factor 1-gamma OS=Homo sapiens GN=EEF1G PE=1 SV=3	17.4	9	0.09	ALIAAQYSGAQVR+EYFSWEGAFQHVGK+ILGLLDAYLK+KLDPGSEETQTLVR+QVLEPSFR+STFVLDEFKR+TFLVGER
211a	sp|P00367|DHE3_HUMAN	1	Glutamate dehydrogenase 1, mitochondrial OS=Homo sapiens GN=GLUD1 PE=1 SV=2	18.8	9	0.08	ALASLMTYK+DDGSWEVIEGYR+HGGTIPIVPTAEFQDR+IIAEGANGPTTPEADKIFLER+KGFIGPGIDVPAPDMSTGER+MVEGFFDR+YNLGLDLR+YSTDVSVDEVK
182a	sp|O60573|IF4E2_HUMAN	1	Eukaryotic translation initiation factor 4E type 2 OS=Homo sapiens GN=EIF4E2 PE=1 SV=1	35.1	9	0.08	FDALKDDDSGDHDQNEENSTQK+FQEDIISIWNK+LLFQNLWKPR+QIGTFASVEQFWR+RTPGRPTSSQSYEQNIK+TPGRPTSSQSYEQNIK+VLNLPPNTIMEYK
180a	sp|O60313-2|OPA1_HUMAN sp|O60313|OPA1_HUMAN	1	Isoform of O60313, Isoform 2 of Dynamin-like 120 kDa protein, mitochondrial OS=Homo sapiens GN=OPA1;Dynamin-like 120 kDa protein, mitochondrial OS=Homo sapiens GN=OPA1 PE=1 SV=3	12.1	9	0.09	AKNEILDEVISLSQVTPK+ALGYFAVVTGK+AVEVAWETLQEEFSR+DFFTSGSPEETAFR+ESVEQQADSFK+IDQLQEELLHTQLK+SIVTDLVSQMDPHGR+TIFVLTK+TSVLEMIAQAR
151a	sp|O00165-2|HAX1_HUMAN sp|O00165-5|HAX1_HUMAN sp|O00165|HAX1_HUMAN	1	Isoform of O00165, Isoform 2 of HCLS1-associated protein X-1 OS=Homo sapiens GN=HAX1;Isoform of O00165, Isoform 5 of HCLS1-associated protein X-1 OS=Homo sapiens GN=HAX1;HCLS1-associated protein X-1 OS=Homo sapiens GN=HAX1 PE=1 SV=2	41.1	9	0.09	FDDVWPMDPHPR+FHDNFGFDDLVR+GFFGFPGPR+IFGGVLESDAR+ITKPDGIVEER+TREDNDLDSQVSQEGLGPVLQPQPK+TVVDSEGRTETTVTR
94	sp|Q8IZH2-2|XRN1_HUMAN sp|Q8IZH2|XRN1_HUMAN tr|H7C5E4|H7C5E4_HUMAN	1	Isoform of Q8IZH2, Isoform 2 of 5'-3' exoribonuclease 1 OS=Homo sapiens GN=XRN1;5'-3' exoribonuclease 1 OS=Homo sapiens GN=XRN1 PE=1 SV=1;Isoform of Q8IZH2, 5'-3' exoribonuclease 1 (Fragment) OS=Homo sapiens GN=XRN1 PE=1 SV=1	8.5	8	0.08	APELFSYIAK+ENFSVPVGLR+FTGSIFIGR+LPTSALVNLSHGSR+MQYFQPTIQEK+QIANEIPVSSNR+RDEYGLPSQPK+SVFVNWPHLEEAR+VQEIITWLK
692a	sp|Q9UGJ1-2|GCP4_HUMAN sp|Q9UGJ1|GCP4_HUMAN	1	Isoform of Q9UGJ1, Isoform 2 of Gamma-tubulin complex component 4 OS=Homo sapiens GN=TUBGCP4;Gamma-tubulin complex component 4 OS=Homo sapiens GN=TUBGCP4 PE=1 SV=1	17.4	8	0.08	GAAQLSILVK+LIEEENMLAPSLK+NQEDTFAAELHR+QGPSSGNVSAQPEEDEEDLGIGGLTGK+SGLQVSQDFPFLHPSETSVLNR+TPPTAVTEHDVNVAFQQSAHK+VEILPSYIPVR
653a	sp|Q9H857-2|NT5D2_HUMAN sp|Q9H857-3|NT5D2_HUMAN sp|Q9H857-4|NT5D2_HUMAN sp|Q9H857|NT5D2_HUMAN	1	Isoform of Q9H857, Isoform 2 of 5'-nucleotidase domain-containing protein 2 OS=Homo sapiens GN=NT5DC2;Isoform of Q9H857, Isoform 3 of 5'-nucleotidase domain-containing protein 2 OS=Homo sapiens GN=NT5DC2;Isoform of Q9H857, Isoform 4 of 5'-nucleotidase domain-containing protein 2 OS=Homo sapiens GN=NT5DC2;5'-nucleotidase domain-containing protein 2 OS=Homo sapiens GN=NT5DC2 PE=1 SV=1	20	8	0.08	ALFNAQFGSIFR+GDETFAVLSR+IDAFHYVQLGTAYR+QGNLFDFLR+QLFLITNSPFSFVDK+TGAIIPELER+VDFTFYPR
593a	sp|Q96H55|MYO19_HUMAN	1	Unconventional myosin-XIX OS=Homo sapiens GN=MYO19 PE=1 SV=2	10.8	8	0.08	AQQMTGAAVQTYLLEK+FYAVVATSPASWESHK+GSPSSYTVQTAQDQAGVTSIR+LLQQSQDPLLMGLFPTNPK+LNRPSSAAQLQTR+SLIEPVNQSIVVSGESGAGK
569a	sp|Q92615|LAR4B_HUMAN	1	La-related protein 4B OS=Homo sapiens GN=LARP4B PE=1 SV=3	10.8	8	0.08	EISESTPVEEVEALFK+GPGLLESPSIFNFTADR+LSSLIIGPSK+SVQVNGAATELR+TEDLFENR+TLSADASVNTLPVVVSR
559a	sp|Q8TBC5-3|ZSC18_HUMAN sp|Q8TBC5|ZSC18_HUMAN	1	Isoform of Q8TBC5, Isoform 3 of Zinc finger and SCAN domain-containing protein 18 OS=Homo sapiens GN=ZSCAN18;Zinc finger and SCAN domain-containing protein 18 OS=Homo sapiens GN=ZSCAN18 PE=2 SV=2	25.7	8	0.08	AGGPPESVEGEAPPAPPEAQR+LLLWGYQLSQPDAASR+LVERDPQGSSLPEGGR+QSVIQQPAPDR+RPHPEDGDGQSLEGVSSSGDSAGLEAGQGPGADEPGLSR+SSPAPPDLPTPGSAAGVQQEEPETIPER
530a	sp|Q7Z736-2|PKHH3_HUMAN sp|Q7Z736-3|PKHH3_HUMAN sp|Q7Z736|PKHH3_HUMAN tr|X6R3U4|X6R3U4_HUMAN	1	Isoform of Q7Z736, Isoform 2 of Pleckstrin homology domain-containing family H member 3 OS=Homo sapiens GN=PLEKHH3;Isoform of Q7Z736, Isoform 3 of Pleckstrin homology domain-containing family H member 3 OS=Homo sapiens GN=PLEKHH3;Pleckstrin homology domain-containing family H member 3 OS=Homo sapiens GN=PLEKHH3 PE=1 SV=2;Isoform of Q7Z736, Pleckstrin homology domain-containing family H member 3 O…	13	8	0.07	APLETPTQLLLR+EGGGGAGTAAAVLGGWK+ELVPSLAEISALSQR+GPLEVTLTQPVR+LFLALQALEGAR+NAFALYEQR+TEQALPDSELAEYAR
502a	sp|Q5T160|SYRM_HUMAN	1	Probable arginine--tRNA ligase, mitochondrial OS=Homo sapiens GN=RARS2 PE=1 SV=1	15.4	8	0.07	AAQEFFQR+GDTGVFLQYTHAR+IVVEFSSPNVAK+LELGDVQALSLWQK+LGVYFDEYSGESFYR+TLQIKDSPPEVAGAR+TVLQQVIEDGSK
499a	sp|Q5SQN1-2|SNP47_HUMAN sp|Q5SQN1|SNP47_HUMAN tr|A0A087X0B7|A0A087X0B7_HUMAN tr|H7C3C7|H7C3C7_HUMAN	1	Isoform of Q5SQN1, Isoform 2 of Synaptosomal-associated protein 47 OS=Homo sapiens GN=SNAP47;Synaptosomal-associated protein 47 OS=Homo sapiens GN=SNAP47 PE=1 SV=3;Isoform of Q5SQN1, Synaptosomal-associated protein 47 OS=Homo sapiens GN=SNAP47 PE=1 SV=1;Isoform of Q5SQN1, Synaptosomal-associated protein 47 (Fragment) OS=Homo sapiens GN=SNAP47 PE=1 SV=1	24.3	8	0.07	ELLLSQPGAVADASVPR+GLDKMESDLEVADR+KMELLEDALVLR+LLTELESPAWWPFSSK+TRGEELTGLMAGSQK+VLHHQGQQLDSVMR+WVTGQLSLTSLSLR
482a	sp|Q15717-2|ELAV1_HUMAN sp|Q15717|ELAV1_HUMAN	1	Isoform of Q15717, Isoform 2 of ELAV-like protein 1 OS=Homo sapiens GN=ELAVL1;ELAV-like protein 1 OS=Homo sapiens GN=ELAVL1 PE=1 SV=2	26.1	8	0.07	NVALLSQLYHSPAR+SEAEEAITSFNGHKPPGSSEPITVK+TNLIVNYLPQNMTQDELR+VAGHSLGYGFVNYVTAK+VLVDQTTGLSR
480a	sp|Q15637-2|SF01_HUMAN sp|Q15637-3|SF01_HUMAN sp|Q15637-4|SF01_HUMAN sp|Q15637-5|SF01_HUMAN sp|Q15637-6|SF01_HUMAN sp|Q15637-7|SF01_HUMAN sp|Q15637|SF01_HUMAN	1	Isoform of Q15637, Isoform 2 of Splicing factor 1 OS=Homo sapiens GN=SF1;Isoform of Q15637, Isoform 3 of Splicing factor 1 OS=Homo sapiens GN=SF1;Isoform of Q15637, Isoform 4 of Splicing factor 1 OS=Homo sapiens GN=SF1;Isoform of Q15637, Isoform 5 of Splicing factor 1 OS=Homo sapiens GN=SF1;Isoform of Q15637, Isoform 6 of Splicing factor 1 OS=Homo sapiens GN=SF1;Isoform of Q15637, Isoform 7 of Sp…	10.2	8	0.08	AYIVQLQIEDLTR+FQRPGDPQSAQDK+QGIETPEDQNDLR+QGIETPEDQNDLRK+TVIPGMPTVIPPGLTR
467a	sp|Q15007|FL2D_HUMAN	1	Pre-mRNA-splicing regulator WTAP OS=Homo sapiens GN=WTAP PE=1 SV=2	15.9	8	0.07	QQLAQYQQQQSQASAPSTSR+QVQQPSVAQLR+STMVDPAINLFFLK+YTDLNSNDVTGLR+YTDLNSNDVTGLRESEEK
449a	sp|Q13724-2|MOGS_HUMAN sp|Q13724|MOGS_HUMAN	1	Isoform of Q13724, Isoform 2 of Mannosyl-oligosaccharide glucosidase OS=Homo sapiens GN=MOGS;Mannosyl-oligosaccharide glucosidase OS=Homo sapiens GN=MOGS PE=1 SV=5	15	8	0.07	ANVVGNVWR+GRDPALPTLLNPK+LAGSLLTQALESHAEGFR+LGPLLDILADSR+QYQATGFLWEQYSDRDGR+VDPALFPPVPLFTAVPSR+WEDRGPSGQGQGQFLIQQVTLK
390c	sp|P31946-2|1433B_HUMAN sp|P31946|1433B_HUMAN	1	Isoform of P31946, Isoform Short of 14-3-3 protein beta/alpha OS=Homo sapiens GN=YWHAB;14-3-3 protein beta/alpha OS=Homo sapiens GN=YWHAB PE=1 SV=3	24.6	8	0.04	AVTEQGHELSNEER+DSTLIMQLLR+NLLSVAYK+QTTVSNSQQAYQEAFEISKK+VISSIEQK
354a	sp|P51571|SSRD_HUMAN	1	Translocon-associated protein subunit delta OS=Homo sapiens GN=SSR4 PE=1 SV=1	30.6	8	0.08	FFDEESYSLLR+NNEDISIIPPLFTVSVDHR+VQNMALYADVGGK+YQVSWSLDHK
342a	sp|P49368-2|TCPG_HUMAN sp|P49368|TCPG_HUMAN tr|B4DUR8|B4DUR8_HUMAN	1	Isoform of P49368, Isoform 2 of T-complex protein 1 subunit gamma OS=Homo sapiens GN=CCT3;T-complex protein 1 subunit gamma OS=Homo sapiens GN=CCT3 PE=1 SV=4;Isoform of P49368, T-complex protein 1 subunit gamma OS=Homo sapiens GN=CCT3 PE=1 SV=1	19.2	8	0.08	AMTGVEQWPYR+AVAQALEVIPR+ELGIWEPLAVK+IVLLDSSLEYK+IVSRPEELREDDVGTGAGLLEIK+KGESQTDIEITREEDFTR+TAVETAVLLLR
330a	sp|P46060|RAGP1_HUMAN	1	Ran GTPase-activating protein 1 OS=Homo sapiens GN=RANGAP1 PE=1 SV=1	15.7	8	0.08	DAALAVAEAMADKAELEK+GAVAMAETLK+MAVQDAVDALMQK+NRLENDGATALAEAFR+SSVLIAQQTDTSDPEK+SSVLIAQQTDTSDPEKVVSAFLK+VINLNDNTFTEK
304a	sp|P35222|CTNB1_HUMAN tr|B4DGU4|B4DGU4_HUMAN	1	Catenin beta-1 OS=Homo sapiens GN=CTNNB1 PE=1 SV=1;Isoform of P35222, Catenin beta-1 OS=Homo sapiens GN=CTNNB1 PE=1 SV=1	10.9	8	0.08	AAVSHWQQQSYLDSGIHSGATTTAPSLSGK+HAVVNLINYQDDAELATR+LVQLLVR+NEGVATYAAAVLFR+TSMGGTQQQFVEGVR
275a	sp|P22392-2|NDKB_HUMAN sp|P22392|NDKB_HUMAN tr|J3KPD9|J3KPD9_HUMAN tr|Q32Q12|Q32Q12_HUMAN	1	Isoform of P22392, Isoform 3 of Nucleoside diphosphate kinase B OS=Homo sapiens GN=NME2;Nucleoside diphosphate kinase B OS=Homo sapiens GN=NME2 PE=1 SV=1;Isoform of P22392, Protein NME1-NME2 OS=Homo sapiens GN=NME1-NME2 PE=1 SV=1;Isoform of P22392, Nucleoside diphosphate kinase OS=Homo sapiens GN=NME1-NME2 PE=1 SV=1	34	8	0.08	DRPFFPGLVK+GLVGEIIK+TFIAIKPDGVQR+VMLGETNPADSKPGTIR
262a	sp|P15880|RS2_HUMAN tr|H0YEN5|H0YEN5_HUMAN	1	40S ribosomal protein S2 OS=Homo sapiens GN=RPS2 PE=1 SV=2;Isoform of P15880, 40S ribosomal protein S2 (Fragment) OS=Homo sapiens GN=RPS2 PE=1 SV=1	31.8	8	0.08	ATFDAISK+GTGIVSAPVPK+LSIVPVR+SLEEIYLFSLPIK+SPYQEFTDHLVK+TYSYLTPDLWK
257a	sp|P13674|P4HA1_HUMAN	1	Prolyl 4-hydroxylase subunit alpha-1 OS=Homo sapiens GN=P4HA1 PE=1 SV=2	19.1	8	0.08	ATISNPITGDLETVHYR+GVAVDYLPER+LNTEWSELENLVLK+LQDTYNLDTDTISK+LTSTATKDPEGFVGHPVNAFK+QLDEGEISTIDK+QYFPNDEDQVGAAK
242a	sp|P08865|RSSA_HUMAN tr|A0A0C4DG17|A0A0C4DG17_HUMAN tr|C9J9K3|C9J9K3_HUMAN	1	40S ribosomal protein SA OS=Homo sapiens GN=RPSA PE=1 SV=4;Isoform of P08865, 40S ribosomal protein SA OS=Homo sapiens GN=RPSA PE=1 SV=1;Isoform of P08865, 40S ribosomal protein SA (Fragment) OS=Homo sapiens GN=RPSA PE=1 SV=7	23.9	8	0.07	AIVAIENPADVSVISSR+FAAATGATPIAGR+FTPGTFTNQIQAAFR+LLVVTDPR+SDGIYIINLK
232a	sp|P07195|LDHB_HUMAN	1	L-lactate dehydrogenase B chain OS=Homo sapiens GN=LDHB PE=1 SV=2	18.9	8	0.08	FIIPQIVK+GLTSVINQK+IVVVTAGVR+LIAPVAEEEATVPNNK+MVVESAYEVIK+SADTLWDIQK
169a	sp|O43175|SERA_HUMAN	1	D-3-phosphoglycerate dehydrogenase OS=Homo sapiens GN=PHGDH PE=1 SV=4	12.4	8	0.08	AGTGVDNVDLEAATR+DLPLLLFR+GGIVDEGALLR+ILQDGGLQVVEK+TLGILGLGR+VTADVINAAEK
164a	sp|O15014|ZN609_HUMAN	1	Zinc finger protein 609 OS=Homo sapiens GN=ZNF609 PE=1 SV=2	8.7	8	0.07	AEADKIYSFTDNAPSPSIGGSSR+ESTSSDCK+EVGIPAPNAVATLPDNIK+FVTPVPGPQGK+LENTTPTQPLTPLHVVTQNGAEASSVK+MRPNSNTPVNETATASDSK+SGDGANAGGLVAAIAPK
134	sp|Q9ULL1|PKHG1_HUMAN	1	Pleckstrin homology domain-containing family G member 1 OS=Homo sapiens GN=PLEKHG1 PE=1 SV=2	4.2	8	0.08	DLAAILEEK+GPSPNQQNIVQSLR+IAEYSQLYDQIVFR+LSDLTLQDSQK+VVQEILETER
128	sp|Q9P032|NDUF4_HUMAN	1	NADH dehydrogenase [ubiquinone] 1 alpha subcomplex assembly factor 4 OS=Homo sapiens GN=NDUFAF4 PE=1 SV=1	39.4	8	0.08	DVYVDSKDPVSSLQVK+EQISLYPEVK+HPSTNSLLR+IMQEYQLEQK+ISIVEALTLLNNHK+LFPETWTAEK
120	sp|Q9H0D6-2|XRN2_HUMAN sp|Q9H0D6|XRN2_HUMAN	1	Isoform of Q9H0D6, Isoform 2 of 5'-3' exoribonuclease 2 OS=Homo sapiens GN=XRN2;5'-3' exoribonuclease 2 OS=Homo sapiens GN=XRN2 PE=1 SV=1	9	8	0.08	AALEEVYPDLTPEETR+AALEEVYPDLTPEETRR+DQPAFTPSGILTPHALGSR+IFEYLDR+NLTVILSDASAPGEGEHK+QWKPQLGFNR+YAWQGVALLPFVDER
82	sp|Q5JVF3-2|PCID2_HUMAN sp|Q5JVF3-3|PCID2_HUMAN sp|Q5JVF3-4|PCID2_HUMAN sp|Q5JVF3|PCID2_HUMAN	1	Isoform of Q5JVF3, Isoform 2 of PCI domain-containing protein 2 OS=Homo sapiens GN=PCID2;Isoform of Q5JVF3, Isoform 3 of PCI domain-containing protein 2 OS=Homo sapiens GN=PCID2;Isoform of Q5JVF3, Isoform 4 of PCI domain-containing protein 2 OS=Homo sapiens GN=PCID2;PCI domain-containing protein 2 OS=Homo sapiens GN=PCID2 PE=1 SV=2	14.6	7	0.07	AIDSSNLKDDYSTAQR+AVSEGNLLLLHEALAK+MILIYLLPVK+VFANNADQQLVK+VFANNADQQLVKK
727a	sp|Q9Y467|SALL2_HUMAN tr|E7EW59|E7EW59_HUMAN tr|H0YFS7|H0YFS7_HUMAN	1	Sal-like protein 2 OS=Homo sapiens GN=SALL2 PE=1 SV=4;Isoform of Q9Y467, Sal-like protein 2 OS=Homo sapiens GN=SALL2 PE=1 SV=2;Isoform of Q9Y467, Sal-like protein 2 (Fragment) OS=Homo sapiens GN=SALL2 PE=1 SV=2	7	7	0.06	NKADENTPPGSEGSAISGVAESSTATR+STGSFPFPYVLEPLGASPSETSK+VFGSDSALQIHLR
726a	sp|Q9Y446-2|PKP3_HUMAN sp|Q9Y446|PKP3_HUMAN	1	Isoform of Q9Y446, Isoform PKP3b of Plakophilin-3 OS=Homo sapiens GN=PKP3;Plakophilin-3 OS=Homo sapiens GN=PKP3 PE=1 SV=1	14.7	7	0.07	AASSLLANLWQYNK+ADYDTLSLR+AGGLDWPEATEVSPSR+LGPGGLDDRYSLVSEQLEPAATSTYR+LLQLGQQPR+LSSGFDDIDLPSAVK+SQGLSGDKTSGFRPIAKPAYSPASWSSR
81	sp|Q5JTZ9|SYAM_HUMAN	1	Alanine--tRNA ligase, mitochondrial OS=Homo sapiens GN=AARS2 PE=1 SV=1	6.7	7	0.06	AAFLNFFR+AGLDPDLETR+DIWLSLGVPASR+EADGSLQPLPQR+GVQLDSAGLER+TGAVGDLVIIGDR
707a	sp|Q9ULH0-2|KDIS_HUMAN sp|Q9ULH0-4|KDIS_HUMAN sp|Q9ULH0|KDIS_HUMAN	1	Isoform of Q9ULH0, Isoform 2 of Kinase D-interacting substrate of 220 kDa OS=Homo sapiens GN=KIDINS220;Isoform of Q9ULH0, Isoform 4 of Kinase D-interacting substrate of 220 kDa OS=Homo sapiens GN=KIDINS220;Kinase D-interacting substrate of 220 kDa OS=Homo sapiens GN=KIDINS220 PE=1 SV=3	7.5	7	0.07	DVEPLLEIDGDIR+ETSQVILRPSSSPNPTTIQNENLK+EYIAQMSQLEGGPGSTTISGR+FLSESSSGPAPHGEPAR+LLNIVSVTGR+RTPSLSSLNSQDSSIEISK+SGDTVLIGAVR+SILTQIFGAR
681a	sp|Q9NZB2-4|F120A_HUMAN sp|Q9NZB2-6|F120A_HUMAN sp|Q9NZB2|F120A_HUMAN	1	Isoform of Q9NZB2, Isoform D of Constitutive coactivator of PPAR-gamma-like protein 1 OS=Homo sapiens GN=FAM120A;Isoform of Q9NZB2, Isoform F of Constitutive coactivator of PPAR-gamma-like protein 1 OS=Homo sapiens GN=FAM120A;Constitutive coactivator of PPAR-gamma-like protein 1 OS=Homo sapiens GN=FAM120A PE=1 SV=2	9	7	0.07	EAALEAAVLNKEE+LYEPDQLQELK+NIQDTSDLDAIAK+NLTEQNSYSNIPHEGK+NQAAIQGRPPYAASAEEVAK+QSVLEGLSFSR+QTAQQIVSHVQNK
676a	sp|Q9NXR1-2|NDE1_HUMAN sp|Q9NXR1|NDE1_HUMAN tr|X5DR54|X5DR54_HUMAN	1	Isoform of Q9NXR1, Isoform 2 of Nuclear distribution protein nudE homolog 1 OS=Homo sapiens GN=NDE1;Nuclear distribution protein nudE homolog 1 OS=Homo sapiens GN=NDE1 PE=1 SV=2;Isoform of Q9NXR1, Nuclear distribution protein nudE homolog 1 (Fragment) OS=Homo sapiens GN=NDE1 PE=1 SV=1	25.4	7	0.07	ATIMSLEDFEQR+GLDDSTGGTPLTPAAR+GPSSSLNTPGSFR+ISALNIVGDLLR+QISALEDDLAQTK+TDTAVQATGSVPSTPIAHR
673a	sp|Q9NWS9|ZN446_HUMAN tr|A0A087WUM8|A0A087WUM8_HUMAN tr|M0R202|M0R202_HUMAN	1	Zinc finger protein 446 OS=Homo sapiens GN=ZNF446 PE=1 SV=1;Isoform of Q9NWS9, Zinc finger protein 446 OS=Homo sapiens GN=ZNF446 PE=1 SV=1;Isoform of Q9NWS9, Zinc finger protein 446 OS=Homo sapiens GN=ZNF446 PE=1 SV=1	11.3	7	0.07	ELYWDAMLEK+IQEEWGLLDR+TEEPLGSPHPSGTVESPGEGPQDTR
672c	sp|P40937-2|RFC5_HUMAN sp|P40937|RFC5_HUMAN	1	Isoform of P40937, Isoform 2 of Replication factor C subunit 5 OS=Homo sapiens GN=RFC5;Replication factor C subunit 5 OS=Homo sapiens GN=RFC5 PE=1 SV=1	23.2	7	0.06	ALNILQSTNMAFGK+ALVTLSSGDMR+FINEDRLPHLLLYGPPGTGK+GPILSFASTR+HILLYGPPGTGK+LVILDEADAMTQDAQNALR
668a	sp|Q9NUJ3|T11L1_HUMAN tr|E9PJ55|E9PJ55_HUMAN	1	T-complex protein 11-like protein 1 OS=Homo sapiens GN=TCP11L1 PE=1 SV=1;Isoform of Q9NUJ3, T-complex protein 11-like protein 1 OS=Homo sapiens GN=TCP11L1 PE=1 SV=1	11	7	0.04	EIFSVLDLMK+FVTVEELLETAR+LSPVAVQNYAYLK+SNDSEEGLEDAVEGADEALQK
75	sp|Q15678|PTN14_HUMAN	1	Tyrosine-protein phosphatase non-receptor type 14 OS=Homo sapiens GN=PTPN14 PE=1 SV=2	7.7	7	0.07	ANGIFSTAALPENAER+GILHTDSQSQSLR+IPNKPPPEYPGPR+NLNIINTHAYNQPEDLVYSQPEMR+TFQEDSSPVVHQSLQEVSEPLTATK
661a	sp|Q9NNW5|WDR6_HUMAN tr|A0A087X295|A0A087X295_HUMAN tr|E9PDU5|E9PDU5_HUMAN	1	WD repeat-containing protein 6 OS=Homo sapiens GN=WDR6 PE=1 SV=1;Isoform of Q9NNW5, WD repeat-containing protein 6 OS=Homo sapiens GN=WDR6 PE=1 SV=1;Isoform of Q9NNW5, WD repeat-containing protein 6 OS=Homo sapiens GN=WDR6 PE=1 SV=1	11.8	7	0.07	AGAGAPVVGSGSSGGGNAFTGLGPVSTLPSLHGK+AVAVWGIGTPGGPQDPQPGLTAHVVSAGGR+DGAYYQLFVR+GLLATASEDR+LFLLQDSGR+QAWVITGGDDSGIR+VVPINTPTAAVDQTLFPGK
648a	sp|Q9H3U1-2|UN45A_HUMAN sp|Q9H3U1|UN45A_HUMAN	1	Isoform of Q9H3U1, Isoform 2 of Protein unc-45 homolog A OS=Homo sapiens GN=UNC45A;Protein unc-45 homolog A OS=Homo sapiens GN=UNC45A PE=1 SV=1	8.9	7	0.07	AKRASFITANGVSLLK+ALIPLALEGTDVGQTK+ASQNLVVLAR+EVQDLFEAQGNDR+GAVVVLNMVEASR+LLVLYSGEDDELLQR
634a	sp|Q9BYD3-2|RM04_HUMAN sp|Q9BYD3|RM04_HUMAN tr|K7ELQ0|K7ELQ0_HUMAN tr|K7ES61|K7ES61_HUMAN tr|X6RAY8|X6RAY8_HUMAN	1	Isoform of Q9BYD3, Isoform 2 of 39S ribosomal protein L4, mitochondrial OS=Homo sapiens GN=MRPL4;39S ribosomal protein L4, mitochondrial OS=Homo sapiens GN=MRPL4 PE=1 SV=1;Isoform of Q9BYD3, 39S ribosomal protein L4, mitochondrial OS=Homo sapiens GN=MRPL4 PE=1 SV=1;Isoform of Q9BYD3, 39S ribosomal protein L4, mitochondrial (Fragment) OS=Homo sapiens GN=MRPL4 PE=1 SV=1;Isoform of Q9BYD3, 39S ribos…	26.4	7	0.07	ATENPEQVASEGLPEPVLR+GPTSYYYMLPMK+RPVQAWVESLR+VGLADLHPDVFATAPR
628a	sp|Q9BVG9|PTSS2_HUMAN	1	Phosphatidylserine synthase 2 OS=Homo sapiens GN=PTDSS2 PE=1 SV=1	14	7	0.06	ASLEEPPDGPSAGQATGPGEGR+ASLEEPPDGPSAGQATGPGEGRR+IAFQFTPYSWVR+LGVPLPER+STESEVYDDGTNTFFWR+TLEWLSLK
589a	sp|Q96DF8|DGC14_HUMAN	1	Protein DGCR14 OS=Homo sapiens GN=DGCR14 PE=1 SV=1	19.3	7	0.07	EYLEAEENGDLER+GLEDGEAGEEEEKEPLPSLDVFLSR+TPASGLQTPTSTPAPGSATR+VLDEEEYIEGLQTVIQR+YTSEDNASFQEIMEVAK
587a	sp|Q96CW5|GCP3_HUMAN	1	Gamma-tubulin complex component 3 OS=Homo sapiens GN=TUBGCP3 PE=1 SV=2	10.6	7	0.07	EIEGQWGVTAAEEEEENKR+LAWTLTANQPSSQATTSK+SEADVAQQFQYAVR+VIGSNFAPTVERDEFLVAEK+VSSYATLFAQALPR+YLLLGQGDFIR
580a	sp|Q96AE7-2|TTC17_HUMAN	1	Isoform of Q96AE7, Isoform 2 of Tetratricopeptide repeat protein 17 OS=Homo sapiens GN=TTC17	6.2	7	0.07	GTEEDPVFSVENSGR+LIQEEQILR+VPVGGELPTYFLPPENK+YFDNSQSLDAAEEEPSER
579a	sp|Q96A33-2|CCD47_HUMAN sp|Q96A33|CCD47_HUMAN	1	Isoform of Q96A33, Isoform 2 of Coiled-coil domain-containing protein 47 OS=Homo sapiens GN=CCDC47;Coiled-coil domain-containing protein 47 OS=Homo sapiens GN=CCDC47 PE=1 SV=1	12.5	7	0.06	ELLESNFTLVGDDGTNKEATSTGK+LAQAWFNTHR+QDLLNVLAR+TLLFTFNVPGSGNTYPK
517a	sp|Q6P9H4|CNKR3_HUMAN tr|C9IZX4|C9IZX4_HUMAN	1	Connector enhancer of kinase suppressor of ras 3 OS=Homo sapiens GN=CNKSR3 PE=1 SV=1;Isoform of Q6P9H4, Connector enhancer of kinase suppressor of ras 3 OS=Homo sapiens GN=CNKSR3 PE=1 SV=1	21.3	7	0.07	ASSHNLQNYISSR+ENPTGVVLLLK+GSESPNSFLDQESR+IPPIIEESSSPPYR+KRPTGSFNFTPAPLK+SAILDLYIPPPPAVPYSPR+SSSTEPSLLVSWFTR
516a	sp|Q6P4A7|SFXN4_HUMAN	1	Sideroflexin-4 OS=Homo sapiens GN=SFXN4 PE=1 SV=1	14.8	7	0.06	ATVHPDSSNLIPK+DAVPAFIEPNVR+IQSPTEETEIFYHR+SLATVHPDSSNLIPK+YGLTGPWIK
508a	sp|Q63ZY3-2|KANK2_HUMAN sp|Q63ZY3-3|KANK2_HUMAN sp|Q63ZY3|KANK2_HUMAN	1	Isoform of Q63ZY3, Isoform 2 of KN motif and ankyrin repeat domain-containing protein 2 OS=Homo sapiens GN=KANK2;Isoform of Q63ZY3, Isoform 3 of KN motif and ankyrin repeat domain-containing protein 2 OS=Homo sapiens GN=KANK2;KN motif and ankyrin repeat domain-containing protein 2 OS=Homo sapiens GN=KANK2 PE=1 SV=1	9.5	7	0.06	ALQELQAAQAR+ESQHIPTAEGASGSNTEEEIR+EVEVVASTAAGAPAQR+LDLDFLK+TQDDIETVLQLFR+VAYTTVLQEWLR
507a	sp|Q5XKP0|MIC13_HUMAN	1	MICOS complex subunit MIC13 OS=Homo sapiens GN=MIC13 PE=1 SV=1	41.5	7	0.06	DSWNAGIMTVMSALSVAPSK+EGWEYVK+GSVAGGAVYLVYDQELLGPSDK
498a	sp|Q5JTV8-3|TOIP1_HUMAN tr|J3KN66|J3KN66_HUMAN	1	Isoform of Q5JTV8, Isoform 3 of Torsin-1A-interacting protein 1 OS=Homo sapiens GN=TOR1AIP1;Isoform of Q5JTV8, Torsin-1A-interacting protein 1 OS=Homo sapiens GN=TOR1AIP1 PE=1 SV=1	14.4	7	0.07	LQQQHSEQPPLQPSPVMTR+QVTGQPQNASFVK+SIQEAPAVSEDLVIR+SQPAILLLTAAR+VNFSEEGETEEDDQDSSHSSVTTVK
57	sp|P62847-2|RS24_HUMAN sp|P62847-3|RS24_HUMAN sp|P62847-4|RS24_HUMAN sp|P62847|RS24_HUMAN tr|A0A087WUS0|A0A087WUS0_HUMAN tr|E7ETK0|E7ETK0_HUMAN	1	Isoform of P62847, Isoform 2 of 40S ribosomal protein S24 OS=Homo sapiens GN=RPS24;Isoform of P62847, Isoform 3 of 40S ribosomal protein S24 OS=Homo sapiens GN=RPS24;Isoform of P62847, Isoform 4 of 40S ribosomal protein S24 OS=Homo sapiens GN=RPS24;40S ribosomal protein S24 OS=Homo sapiens GN=RPS24 PE=1 SV=1;Isoform of P62847, 40S ribosomal protein S24 OS=Homo sapiens GN=RPS24 PE=1 SV=1;Isoform o…	30	7	0.07	KQMVIDVLHPGK+TTGFGMIYDSLDYAK+TTPDVIFVFGFR
471a	sp|Q15233-2|NONO_HUMAN sp|Q15233|NONO_HUMAN	1	Isoform of Q15233, Isoform 2 of Non-POU domain-containing octamer-binding protein OS=Homo sapiens GN=NONO;Non-POU domain-containing octamer-binding protein OS=Homo sapiens GN=NONO PE=1 SV=4	16.8	7	0.07	FAQPGSFEYEYAMR+FGQAATMEGIGAIGGTPPAFNR+GIVEFSGKPAAR+TLAEIAKVELDNMPLR+VELDNMPLR
459a	sp|Q14527|HLTF_HUMAN tr|A0A0C4DGA6|A0A0C4DGA6_HUMAN	1	Helicase-like transcription factor OS=Homo sapiens GN=HLTF PE=1 SV=2;Isoform of Q14527, Helicase-like transcription factor OS=Homo sapiens GN=HLTF PE=1 SV=1	10.6	7	0.07	AVLDLESERR+ELAGALAYIMDNK+ELPPFWEQR+LSYPTFFPR+NDLYYNTITNFSEK+TAVQYIESSDSEEIETSELPQK+TLGFNLESGWGSGR+YYTGVVNNNEMVALQR
445a	sp|Q13501-2|SQSTM_HUMAN sp|Q13501|SQSTM_HUMAN	1	Isoform of Q13501, Isoform 2 of Sequestosome-1 OS=Homo sapiens GN=SQSTM1;Sequestosome-1 OS=Homo sapiens GN=SQSTM1 PE=1 SV=1	34.3	7	0.07	AGEARPGPTAESASGPSEDPSVNFLK+EAALYPHLPPEADPR+EVDPSTGELQSLQMPESEGPSSLDPSQEGPTGLK+LAFPSPFGHLSEGFSHSR+LTPVSPESSSTEEK+NYDIGAALDTIQYSK
419a	sp|Q00610-2|CLH1_HUMAN sp|Q00610|CLH1_HUMAN tr|A0A087WVQ6|A0A087WVQ6_HUMAN	1	Isoform of Q00610, Isoform 2 of Clathrin heavy chain 1 OS=Homo sapiens GN=CLTC;Clathrin heavy chain 1 OS=Homo sapiens GN=CLTC PE=1 SV=5;Isoform of Q00610, Clathrin heavy chain OS=Homo sapiens GN=CLTC PE=1 SV=1	5.8	7	0.06	ISGETIFVTAPHEATAGIIGVNR+IYIDSNNNPER+LLLPWLEAR+LLYNNVSNFGR+NLQNLLILTAIK+SVNESLNNLFITEEDYQALR+VANVELYYR
412a	sp|P78406|RAE1L_HUMAN tr|E9PQ57|E9PQ57_HUMAN	1	mRNA export factor OS=Homo sapiens GN=RAE1 PE=1 SV=1;Isoform of P78406, mRNA export factor OS=Homo sapiens GN=RAE1 PE=1 SV=1	26.9	7	0.07	GLIVYQLENQPSEFR+GLIVYQLENQPSEFRR+MWDLSSNQAIQIAQHDAPVK+QNKPTGFALGSIEGR+SNGTNTSAPQDIYAVNGIAFHPVHGTLATVGSDGR+VAIHYINPPNPAK
411a	sp|P78371|TCPB_HUMAN	1	T-complex protein 1 subunit beta OS=Homo sapiens GN=CCT2 PE=1 SV=4	21.3	7	0.07	EALLSSAVDHGSDEVK+GATQQILDEAER+ILIANTGMDTDKIK+LALVTGGEIASTFDHPELVK+LTSFIGAIAIGDLVK+MLPTIIADNAGYDSADLVAQLR+QVLLSAAEAAEVILR
408a	sp|P63244|GBLP_HUMAN	1	Guanine nucleotide-binding protein subunit beta-2-like 1 OS=Homo sapiens GN=GNB2L1 PE=1 SV=3	16.4	7	0.07	DETNYGIPQR+DVLSVAFSSDNR+IWDLEGK+LTRDETNYGIPQR+LWDLTTGTTTR+VWQVTIGTR
387a	sp|P62191-2|PRS4_HUMAN sp|P62191|PRS4_HUMAN	1	Isoform of P62191, Isoform 2 of 26S protease regulatory subunit 4 OS=Homo sapiens GN=PSMC1;26S protease regulatory subunit 4 OS=Homo sapiens GN=PSMC1 PE=1 SV=1	18.3	7	0.05	AVANQTSATFLR+GVILYGPPGTGK+IETLDPALIRPGR+VAEEHAPSIVFIDEIDAIGTK+VVGSELIQK
383a	sp|P61962|DCAF7_HUMAN	1	DDB1- and CUL4-associated factor 7 OS=Homo sapiens GN=DCAF7 PE=1 SV=1	19.3	7	0.06	DMFASVGADGSVR+GVYPDLLATSGDYLR+LALGSFVEEYNNK+LMWIPDTK+TQLIAHDKEVYDIAFSR
380a	sp|P61353|RL27_HUMAN	1	60S ribosomal protein L27 OS=Homo sapiens GN=RPL27 PE=1 SV=2	40.4	7	0.06	DVFRDPALKR+NIDDGTSDRPYSHALVAGIDR+TVVNKDVFRDPALK+VVLVLAGR+VYNYNHLMPTR
375a	sp|P60842|IF4A1_HUMAN	1	Eukaryotic initiation factor 4A-I OS=Homo sapiens GN=EIF4A1 PE=1 SV=1	19.7	7	0.07	ATQALVLAPTR+GIYAYGFEKPSAIQQR+GYDVIAQAQSGTGK+KGVAINMVTEEDKR+LQMEAPHIIVGTPGR+VLITTDLLAR
333a	sp|P46778|RL21_HUMAN	1	60S ribosomal protein L21 OS=Homo sapiens GN=RPL21 PE=1 SV=2	31.9	7	0.06	GTWVQLK+HGVVPLATYMR+TNGKEPELLEPIPYEFMA+VYNVTQHAVGIVVNK
329a	sp|P43307-2|SSRA_HUMAN sp|P43307|SSRA_HUMAN	1	Isoform of P43307, Isoform 2 of Translocon-associated protein subunit alpha OS=Homo sapiens GN=SSR1;Translocon-associated protein subunit alpha OS=Homo sapiens GN=SSR1 PE=1 SV=3	18.9	7	0.07	FLVGFTNK+GTEDFIVESLDASFR+VEMGTSSQNDVDMSWIPQETLNQINK
327a	sp|P42704|LPPRC_HUMAN	1	Leucine-rich PPR motif-containing protein, mitochondrial OS=Homo sapiens GN=LRPPRC PE=1 SV=3	5	7	0.06	FSPTDFLAK+GAYDIFLNAK+GDVENIEVVQK+IQEENVIPR+LDDLFLK+NVQGIIEILK+SGGLGGSHALLLLR
303a	sp|P35221-2|CTNA1_HUMAN sp|P35221|CTNA1_HUMAN	1	Isoform of P35221, Isoform 2 of Catenin alpha-1 OS=Homo sapiens GN=CTNNA1;Catenin alpha-1 OS=Homo sapiens GN=CTNNA1 PE=1 SV=1	8.8	7	0.06	IAEQVASFQEEK+LLEPLVTQVTTLVNTNSK+NAGNEQDLGIQYK+NLMNAVVQTVK+QDLLAYLQR+TSVQTEDDQLIAGQSAR
287a	sp|P27635|RL10_HUMAN tr|A0A087WV22|A0A087WV22_HUMAN tr|F8W7C6|F8W7C6_HUMAN tr|X1WI28|X1WI28_HUMAN	1	60S ribosomal protein L10 OS=Homo sapiens GN=RPL10 PE=1 SV=4;Isoform of P27635, 60S ribosomal protein L10 OS=Homo sapiens GN=RPL10 PE=1 SV=1;Isoform of P27635, 60S ribosomal protein L10 OS=Homo sapiens GN=RPL10 PE=1 SV=2;Isoform of P27635, 60S ribosomal protein L10 (Fragment) OS=Homo sapiens GN=RPL10 PE=1 SV=6	27.6	7	0.07	EHVIEALR+FNADEFEDMVAEK+FNADEFEDMVAEKR+GAFGKPQGTVAR+VHIGQVIMSIR
274a	sp|P22314-2|UBA1_HUMAN sp|P22314|UBA1_HUMAN	1	Isoform of P22314, Isoform 2 of Ubiquitin-like modifier-activating enzyme 1 OS=Homo sapiens GN=UBA1;Ubiquitin-like modifier-activating enzyme 1 OS=Homo sapiens GN=UBA1 PE=1 SV=3	6.5	7	0.07	AAVATFLQSVQVPEFTPK+LQTSSVLVSGLR+NEEDAAELVALAQAVNAR+SLVASLAEPDFVVTDFAK
266a	sp|P19338|NUCL_HUMAN	1	Nucleolin OS=Homo sapiens GN=NCL PE=1 SV=3	12.1	7	0.07	FGYVDFESAEDLEK+GFGFVDFNSEEDAK+GIAYIEFK+GLSEDTTEETLKESFDGSVR+TGISDVFAK+VEGTEPTTAFNLFVGNLNFNK
264a	sp|P17844-2|DDX5_HUMAN sp|P17844|DDX5_HUMAN tr|J3KTA4|J3KTA4_HUMAN	1	Isoform of P17844, Isoform 2 of Probable ATP-dependent RNA helicase DDX5 OS=Homo sapiens GN=DDX5;Probable ATP-dependent RNA helicase DDX5 OS=Homo sapiens GN=DDX5 PE=1 SV=1;Isoform of P17844, Probable ATP-dependent RNA helicase DDX5 OS=Homo sapiens GN=DDX5 PE=1 SV=1	16.4	7	0.06	APILIATDVASR+FVINYDYPNSSEDYIHR+LLQLVEDR+NFYQEHPDLAR+QTLMWSATWPK+QVSDLISVLR+TIVFVETK+TTYLVLDEADR
259a	sp|P14618-2|KPYM_HUMAN sp|P14618-3|KPYM_HUMAN sp|P14618|KPYM_HUMAN tr|H3BTN5|H3BTN5_HUMAN	1	Isoform of P14618, Isoform M1 of Pyruvate kinase PKM OS=Homo sapiens GN=PKM;Isoform of P14618, Isoform 3 of Pyruvate kinase PKM OS=Homo sapiens GN=PKM;Pyruvate kinase PKM OS=Homo sapiens GN=PKM PE=1 SV=4;Isoform of P14618, Pyruvate kinase (Fragment) OS=Homo sapiens GN=PKM PE=1 SV=1	18.4	7	0.06	GADFLVTEVENGGSLGSK+GDLGIEIPAEK+GVNLPGAAVDLPAVSEK+GVNLPGAAVDLPAVSEKDIQDLK+IYVDDGLISLQVK+KGVNLPGAAVDLPAVSEK+TATESFASDPILYRPVAVALDTK
239c	sp|P14625|ENPL_HUMAN	1	Endoplasmin OS=Homo sapiens GN=HSP90B1 PE=1 SV=1	8.5	7	0.05	ELISNASDALDK+ELISNASDALDKIR+LISLTDENALSGNEELTVK+SILFVPTSAPR+TDDEVVQREEEAIQLDGLNASQIR
204a	sp|O95628-10|CNOT4_HUMAN sp|O95628-2|CNOT4_HUMAN sp|O95628-3|CNOT4_HUMAN sp|O95628-4|CNOT4_HUMAN sp|O95628-6|CNOT4_HUMAN sp|O95628-7|CNOT4_HUMAN sp|O95628-8|CNOT4_HUMAN sp|O95628-9|CNOT4_HUMAN sp|O95628|CNOT4_HUMAN	1	Isoform of O95628, Isoform 10 of CCR4-NOT transcription complex subunit 4 OS=Homo sapiens GN=CNOT4;Isoform of O95628, Isoform 2 of CCR4-NOT transcription complex subunit 4 OS=Homo sapiens GN=CNOT4;Isoform of O95628, Isoform 3 of CCR4-NOT transcription complex subunit 4 OS=Homo sapiens GN=CNOT4;Isoform of O95628, Isoform 4 of CCR4-NOT transcription complex subunit 4 OS=Homo sapiens GN=CNOT4;Isofor…	17.7	7	0.06	AVYNSFSFPGQAAR+ELSVQDQPSLSPTSLQNSSSHTTTAK+QPEDDLGFDPFDVTR+SPFEGAVTESQSLFSDNFR+VVINNSTSYAGSQGPSASAYVTYIR
158a	sp|O00571-2|DDX3X_HUMAN sp|O00571|DDX3X_HUMAN tr|A0A0D9SF53|A0A0D9SF53_HUMAN tr|A0A0D9SFB3|A0A0D9SFB3_HUMAN tr|A0A0D9SG12|A0A0D9SG12_HUMAN	1	Isoform of O00571, Isoform 2 of ATP-dependent RNA helicase DDX3X OS=Homo sapiens GN=DDX3X;ATP-dependent RNA helicase DDX3X OS=Homo sapiens GN=DDX3X PE=1 SV=3;Isoform of O00571, ATP-dependent RNA helicase DDX3X OS=Homo sapiens GN=DDX3X PE=1 SV=1;Isoform of O00571, ATP-dependent RNA helicase DDX3X OS=Homo sapiens GN=DDX3X PE=1 SV=1;Isoform of O00571, ATP-dependent RNA helicase DDX3X OS=Homo sapiens…	11.9	7	0.07	DLLDLLVEAK+DREEALHQFR+ELAVQIYEEAR+HAIPIIK+SFLLDLLNATGK+SPILVATAVAAR+TIVFVETK+VGNLGLATSFFNER
118	sp|Q9BW61|DDA1_HUMAN	1	DET1- and DDB1-associated protein 1 OS=Homo sapiens GN=DDA1 PE=1 SV=1	38.2	7	0.07	DQEQVELEGESSAPPR+EYPSEQIIVTEK+KRDQEQVELEGESSAPPR+RPSVYLPTR
247c	sp|P18463|1B37_HUMAN sp|P30462|1B14_HUMAN sp|P30475|1B39_HUMAN sp|Q29718|1B82_HUMAN sp|Q29836|1B67_HUMAN sp|Q95365|1B38_HUMAN	0.9998	Isoform of Q31612, HLA class I histocompatibility antigen, B-37 alpha chain OS=Homo sapiens GN=HLA-B PE=1 SV=1;Isoform of Q31612, HLA class I histocompatibility antigen, B-14 alpha chain OS=Homo sapiens GN=HLA-B PE=1 SV=1;Isoform of Q31612, HLA class I histocompatibility antigen, B-39 alpha chain OS=Homo sapiens GN=HLA-B PE=1 SV=1;Isoform of Q31612, HLA class I histocompatibility antigen, B-82 al…	20.7	7	0.04	APWIEQEGPEYWDR+DGEDQTQDTELVETRPAGDR+FISVGYVDDTQFVR+SWTAADTAAQITQR+WAAVVVPSGEEQR
100	sp|Q8WUY8|NAT14_HUMAN tr|M0R1E3|M0R1E3_HUMAN	1	N-acetyltransferase 14 OS=Homo sapiens GN=NAT14 PE=1 SV=1;Isoform of Q8WUY8, N-acetyltransferase 14 (Fragment) OS=Homo sapiens GN=NAT14 PE=1 SV=1	15.6	6	0.05	RLLAFAEAR+WGSLPPPGGLGGPWVAVR
84	sp|Q5VV42-2|CDKAL_HUMAN sp|Q5VV42|CDKAL_HUMAN	1	Isoform of Q5VV42, Isoform 2 of Threonylcarbamoyladenosine tRNA methylthiotransferase OS=Homo sapiens GN=CDKAL1;Threonylcarbamoyladenosine tRNA methylthiotransferase OS=Homo sapiens GN=CDKAL1 PE=1 SV=1	15.4	6	0.06	DIGTNLPTLLWK+GLSIIGVQQIDR+GNLASYPIDELVDR+LVEVIPEGAMLR+QQVLVTEESFDSK+VYTPSISKPLAK
730a	sp|Q9Y5A9-2|YTHD2_HUMAN sp|Q9Y5A9|YTHD2_HUMAN tr|A0A087WXZ3|A0A087WXZ3_HUMAN	1	Isoform of Q9Y5A9, Isoform 2 of YTH domain-containing family protein 2 OS=Homo sapiens GN=YTHDF2;YTH domain-containing family protein 2 OS=Homo sapiens GN=YTHDF2 PE=1 SV=2;Isoform of Q9Y5A9, YTH domain-containing family protein 2 OS=Homo sapiens GN=YTHDF2 PE=1 SV=1	10.8	6	0.05	APGMNTIDQGMAALK+HNMDIGTWDNKGPVAK+LGSTEVASNVPK+NGIAGSSLPPPPIK
719a	sp|Q9Y2X3|NOP58_HUMAN	1	Nucleolar protein 58 OS=Homo sapiens GN=NOP58 PE=1 SV=1	14	6	0.06	LIAHAGSLLNLAK+LSELLPEEVEAEVK+TQLYEYLQNR+VKVEEEEEEKVAEEEETSVK+YDAFGEDSSSAMGVENR
705a	sp|Q9UKV8-2|AGO2_HUMAN sp|Q9UKV8|AGO2_HUMAN	1	Isoform of Q9UKV8, Isoform 2 of Protein argonaute-2 OS=Homo sapiens GN=AGO2;Protein argonaute-2 OS=Homo sapiens GN=AGO2 PE=1 SV=3	8.4	6	0.05	AIATPVQGVWDMR+ELLIQFYK+LQANFFEMDIPK+NLYTAMPLPIGR+QEIIQDLAAMVR+VLQPPSILYGGR
704a	sp|Q9UKV5|AMFR_HUMAN	1	E3 ubiquitin-protein ligase AMFR OS=Homo sapiens GN=AMFR PE=1 SV=2	16	6	0.06	ALSQPEAGPGEPDQLTASLQPEPPAPARPSAGGPR+SDSIRPALNSPVERPSSDQEEGETSAQTER+SSEDDAASESFLPSEGASSDPVTLR+SVEITTDNILEGR
697a	sp|Q9UI09|NDUAC_HUMAN	1	NADH dehydrogenase [ubiquinone] 1 alpha subcomplex subunit 12 OS=Homo sapiens GN=NDUFA12 PE=1 SV=1	48.3	6	0.06	FNVTGTPEQYVPYSTTR+GLQQITGHGGLR+IQEWIPPSTPYK+WLHSMTDDPPTTKPLTAR+YYEDNKQFFGR
678a	sp|Q9NYU1|UGGG2_HUMAN	1	UDP-glucose:glycoprotein glucosyltransferase 2 OS=Homo sapiens GN=UGGT2 PE=1 SV=4	3.6	6	0.04	ANPGAWILR+AQNEEILYVLR+IIFVDADQIVR+KYHISALYVVDLKK+LGIIYNPTSK
674a	sp|Q9NX63|MIC19_HUMAN tr|C9JRZ6|C9JRZ6_HUMAN tr|F8WAR4|F8WAR4_HUMAN	1	MICOS complex subunit MIC19 OS=Homo sapiens GN=CHCHD3 PE=1 SV=1;Isoform of Q9NX63, MICOS complex subunit OS=Homo sapiens GN=CHCHD3 PE=1 SV=1;Isoform of Q9NX63, MICOS complex subunit OS=Homo sapiens GN=CHCHD3 PE=1 SV=1	18.9	6	0.05	RVTFEADENENITVVK+VAEELALEQAK+VTFEADENENITVVK+YSGAYGASVSDEELK+YSGAYGASVSDEELKR
663a	sp|Q9NPA8-2|ENY2_HUMAN sp|Q9NPA8|ENY2_HUMAN	1	Isoform of Q9NPA8, Isoform 2 of Transcription and mRNA export factor ENY2 OS=Homo sapiens GN=ENY2;Transcription and mRNA export factor ENY2 OS=Homo sapiens GN=ENY2 PE=1 SV=1	36.5	6	0.06	ALVPDSVKK+GLEHVTVDDLVAEITPK+TFLAQHASL
660a	sp|Q9HCU5|PREB_HUMAN	1	Prolactin regulatory element-binding protein OS=Homo sapiens GN=PREB PE=1 SV=2	22.8	6	0.06	AHEGEIEDLALGPDGK+APFPLYALQVDPSTGLLIAAGGGGAAK+DQLVTQLHWQENGPTFSSTPYR+FGQVPDQPAGLR+VENLQAVQTDFSSDPLQK
657a	sp|Q9HC21-2|TPC_HUMAN sp|Q9HC21|TPC_HUMAN	1	Isoform of Q9HC21, Isoform 2 of Mitochondrial thiamine pyrophosphate carrier OS=Homo sapiens GN=SLC25A19;Mitochondrial thiamine pyrophosphate carrier OS=Homo sapiens GN=SLC25A19 PE=1 SV=1	19	6	0.06	ALISPFDVIK+EGALGFFK+QILQEEGPTAFWK+SEGPQVFYK+TLTYPLDLFK
656a	sp|Q9HC07|TM165_HUMAN	1	Transmembrane protein 165 OS=Homo sapiens GN=TMEM165 PE=1 SV=1	13.9	6	0.05	LLNGPGDVETGTSITVPQKK+NKEPPAPAQQLQPQPVAVQGPEPAR
74	sp|Q15629-2|TRAM1_HUMAN sp|Q15629|TRAM1_HUMAN tr|G3XAN4|G3XAN4_HUMAN	1	Isoform of Q15629, Isoform 2 of Translocating chain-associated membrane protein 1 OS=Homo sapiens GN=TRAM1;Translocating chain-associated membrane protein 1 OS=Homo sapiens GN=TRAM1 PE=1 SV=3;Isoform of Q15629, Translocating chain-associated membrane protein 1 OS=Homo sapiens GN=TRAM1 PE=1 SV=1	20.5	6	0.05	AENQKLDFSTGNFNVLAVR+FINFQLR+KGTENGVNGTLTSNVADSPR+LDFSTGNFNVLAVR+WREHSAFQAPAVK
644a	sp|Q9H061|T126A_HUMAN	1	Transmembrane protein 126A OS=Homo sapiens GN=TMEM126A PE=1 SV=1	28.2	6	0.06	ALQLSEPGKEIH+GNILSYWIR+IAAGLPMAGIPFLTTDLTYR+SNNKENITIVDISR
637a	sp|Q9BZK7|TBL1R_HUMAN tr|A0A0D9SF63|A0A0D9SF63_HUMAN	1	F-box-like/WD repeat-containing protein TBL1XR1 OS=Homo sapiens GN=TBL1XR1 PE=1 SV=1;Isoform of Q9BZK7, F-box-like/WD repeat-containing protein TBL1XR1 OS=Homo sapiens GN=TBL1XR1 PE=1 SV=1	12.2	6	0.06	DKLAQQQAAAAAAAAAAASQQGSAK+HQEPVYSVAFSPDGR+IWNLSENSTSGSTQLVLR+LAQQQAAAAAAAAAAASQQGSAK
622a	sp|Q9BSJ2-4|GCP2_HUMAN sp|Q9BSJ2|GCP2_HUMAN tr|F2Z2B9|F2Z2B9_HUMAN	1	Isoform of Q9BSJ2, Isoform 3 of Gamma-tubulin complex component 2 OS=Homo sapiens GN=TUBGCP2;Gamma-tubulin complex component 2 OS=Homo sapiens GN=TUBGCP2 PE=1 SV=2;Isoform of Q9BSJ2, Gamma-tubulin complex component 2 OS=Homo sapiens GN=TUBGCP2 PE=1 SV=1	9.8	6	0.06	AASAPYFEVLEK+LTEDKETLQYLQQNAK+NLDPLVYLLSK+TFLVDPNLDLSIR+WPLSLIINR+YVSAQPLAGR
590a	sp|Q96DH6-2|MSI2H_HUMAN sp|Q96DH6|MSI2H_HUMAN tr|B4DHE8|B4DHE8_HUMAN	1	Isoform of Q96DH6, Isoform 2 of RNA-binding protein Musashi homolog 2 OS=Homo sapiens GN=MSI2;RNA-binding protein Musashi homolog 2 OS=Homo sapiens GN=MSI2 PE=1 SV=1;Isoform of Q96DH6, RNA-binding protein Musashi homolog 2 OS=Homo sapiens GN=MSI2 PE=1 SV=1	29.5	6	0.06	GFGFVTFADPASVDK+GFGFVTFENEDVVEK+IFVGGLSANTVVEDVK+MFIGGLSWQTSPDSLR+VLGQPHHELDSK
66	sp|Q03518|TAP1_HUMAN	1	Antigen peptide transporter 1 OS=Homo sapiens GN=TAP1 PE=1 SV=2	9.4	6	0.05	IFEYLDR+QVAAVGQEPQVFGR+SGAHSFISGLPQGYDTEVDEAGSQLSGGQR+SLQENIAYGLTQKPTMEEITAAAVK
572a	sp|Q92947|GCDH_HUMAN	1	Glutaryl-CoA dehydrogenase, mitochondrial OS=Homo sapiens GN=GCDH PE=1 SV=1	17.6	6	0.06	AITGIQAFTASK+DMLGGNGISDEYHVIR+EIISEMGELGVLGPTIK+MQFGVPLAR+SAMSVQSSLVMHPIYAYGSEEQR
547a	sp|Q8NBM4|UBAC2_HUMAN	1	Ubiquitin-associated domain-containing protein 2 OS=Homo sapiens GN=UBAC2 PE=1 SV=1	22.4	6	0.06	ASNNDLNVATNFLLQH+FFSWTLEPIFSSSEPTSEAR+IGMGATLDIQR+MFTSTGSSGLYK+QSEPAAPPLEVSEEQVAR
540a	sp|Q8IY17-2|PLPL6_HUMAN sp|Q8IY17-3|PLPL6_HUMAN sp|Q8IY17-4|PLPL6_HUMAN sp|Q8IY17-5|PLPL6_HUMAN sp|Q8IY17|PLPL6_HUMAN	1	Isoform of Q8IY17, Isoform 2 of Neuropathy target esterase OS=Homo sapiens GN=PNPLA6;Isoform of Q8IY17, Isoform 3 of Neuropathy target esterase OS=Homo sapiens GN=PNPLA6;Isoform of Q8IY17, Isoform 4 of Neuropathy target esterase OS=Homo sapiens GN=PNPLA6;Isoform of Q8IY17, Isoform 5 of Neuropathy target esterase OS=Homo sapiens GN=PNPLA6;Neuropathy target esterase OS=Homo sapiens GN=PNPLA6 PE=1 S…	7.8	6	0.06	AQPSVVLSAAHTVAAR+ETPGRPPDPTGAPLPGPTGDPVKPTSLETPSAPLLSR+ISVSLQEEASGGSLAAPAR+LGASALDSIQEFR+VLTGNTIALVLGGGGAR
534a	sp|Q86UT6-2|NLRX1_HUMAN sp|Q86UT6|NLRX1_HUMAN	1	Isoform of Q86UT6, Isoform 2 of NLR family member X1 OS=Homo sapiens GN=NLRX1;NLR family member X1 OS=Homo sapiens GN=NLRX1 PE=1 SV=1	7.4	6	0.06	ALPLLFNLIK+FSAEVLSSLR+NLAEWFSR+QFGPTFALDTVHVDPVIR+TLLPVFLR+VQTVVLYGTVGTGK
519a	sp|Q6UUV7-3|CRTC3_HUMAN sp|Q6UUV7|CRTC3_HUMAN	1	Isoform of Q6UUV7, Isoform 3 of CREB-regulated transcription coactivator 3 OS=Homo sapiens GN=CRTC3;CREB-regulated transcription coactivator 3 OS=Homo sapiens GN=CRTC3 PE=1 SV=2	18.3	6	0.06	AFEQLMTDLTLSR+LFSLSNPSLSTTNLSGPSR+LTQYHGGSLPNVSQLR+QFDGSAFGANYSSQPLDESWPR+SSASEFQPSFHQADNVR+TVLSSSLNNHPQTSVPNASALHPSLR
513a	sp|Q6P1M0|S27A4_HUMAN	1	Long-chain fatty acid transport protein 4 OS=Homo sapiens GN=SLC27A4 PE=1 SV=1	10.6	6	0.06	ILSFVYPIR+LLDMADVAVYGVEVPGTEGR+TVPILFASTVR+WKGENVSTTEVEGTLSR+YVPLDQEAYSR
58	sp|P62851|RS25_HUMAN	1	40S ribosomal protein S25 OS=Homo sapiens GN=RPS25 PE=1 SV=1	29.6	6	0.05	AALQELLSK+AQVIYTR+DKLNNLVLFDK+LITPAVVSER
495a	sp|Q53H12|AGK_HUMAN tr|E9PC15|E9PC15_HUMAN	1	Acylglycerol kinase, mitochondrial OS=Homo sapiens GN=AGK PE=1 SV=2;Isoform of Q53H12, Acylglycerol kinase, mitochondrial OS=Homo sapiens GN=AGK PE=1 SV=1	15	6	0.06	GDFITIGSR+GETVPLDVLQIK+IPIGFIPLGETSSLSHTLFAESGNK+VQHITDATLAIVK
470a	sp|Q15070-2|OXA1L_HUMAN sp|Q15070|OXA1L_HUMAN tr|J3KNA0|J3KNA0_HUMAN tr|S4R3Q9|S4R3Q9_HUMAN	1	Isoform of Q15070, Isoform 2 of Mitochondrial inner membrane protein OXA1L OS=Homo sapiens GN=OXA1L;Mitochondrial inner membrane protein OXA1L OS=Homo sapiens GN=OXA1L PE=1 SV=3;Isoform of Q15070, Mitochondrial inner membrane protein OXA1L OS=Homo sapiens GN=OXA1L PE=1 SV=1;Isoform of Q15070, Mitochondrial inner membrane protein OXA1L OS=Homo sapiens GN=OXA1L PE=1 SV=1	8.8	6	0.05	EGFLESFK+EGFLESFKK+IHNHLPEIQK+LAGDHIEYYK+NQLELAAR
466a	sp|Q14999-2|CUL7_HUMAN sp|Q14999|CUL7_HUMAN	1	Isoform of Q14999, Isoform 2 of Cullin-7 OS=Homo sapiens GN=CUL7;Cullin-7 OS=Homo sapiens GN=CUL7 PE=1 SV=2	5.2	6	0.06	FLPDDEAAQALGK+ILLDLEQALSSEGTQENK+SEFASGNTYALYVR+SPGSIFQPQLADVSPGLPAAQAQPSFR+VPLGPGLHAYPDELIR
458a	sp|Q14318-2|FKBP8_HUMAN sp|Q14318|FKBP8_HUMAN	1	Isoform of Q14318, Isoform 2 of Peptidyl-prolyl cis-trans isomerase FKBP8 OS=Homo sapiens GN=FKBP8;Peptidyl-prolyl cis-trans isomerase FKBP8 OS=Homo sapiens GN=FKBP8 PE=1 SV=2	14.8	6	0.06	ADFVLAANSYDLAIK+TAVDGPDLEMLTGQER+TLVPGPPGSSRPVK+VLAQQGEYSEAIPILR
448a	sp|Q13627-2|DYR1A_HUMAN sp|Q13627-3|DYR1A_HUMAN sp|Q13627-4|DYR1A_HUMAN sp|Q13627-5|DYR1A_HUMAN sp|Q13627|DYR1A_HUMAN	1	Isoform of Q13627, Isoform 1 of Dual specificity tyrosine-phosphorylation-regulated kinase 1A OS=Homo sapiens GN=DYRK1A;Isoform of Q13627, Isoform 2 of Dual specificity tyrosine-phosphorylation-regulated kinase 1A OS=Homo sapiens GN=DYRK1A;Isoform of Q13627, Isoform 3 of Dual specificity tyrosine-phosphorylation-regulated kinase 1A OS=Homo sapiens GN=DYRK1A;Isoform of Q13627, Isoform 4 of Dual sp…	15.3	6	0.06	AFLNQAQIEVR+AYDRVEQEWVAIK+HINEVYYAK+IQPYYALQHSFFK+IVEVLGIPPAHILDQAPK+KVYNDGYDDDNYDYIVK
437a	sp|Q13045-2|FLII_HUMAN sp|Q13045|FLII_HUMAN	1	Isoform of Q13045, Isoform 2 of Protein flightless-1 homolog OS=Homo sapiens GN=FLII;Protein flightless-1 homolog OS=Homo sapiens GN=FLII PE=1 SV=2	5.4	6	0.06	ADLTALFLPR+AVQGAQQPSLYQIR+FVFLLDR+GLDIYVWR+GVDLSGNDFK+VGLGLGYLELPQINYK
51	sp|P55316|FOXG1_HUMAN	1	Forkhead box protein G1 OS=Homo sapiens GN=FOXG1 PE=1 SV=2	15.5	6	0.06	ADGLGGKGEPGGGPGELAPVGPDEKEK+GAPAADDDKGPQQLLLPPPPPPPPAAALDGAK+GEPGGGPGELAPVGPDEKEK+YEKPPFSYNALIMMAIR
424a	sp|Q04837|SSBP_HUMAN	1	Single-stranded DNA-binding protein, mitochondrial OS=Homo sapiens GN=SSBP1 PE=1 SV=1	41.2	6	0.05	IDYGEYMDKNNVR+NPVTIFSLATNEMWR+QATTIIADNIIFLSDQTK+SGDSEVYQLGDVSQK
46	sp|P52701-2|MSH6_HUMAN sp|P52701-3|MSH6_HUMAN sp|P52701-4|MSH6_HUMAN sp|P52701|MSH6_HUMAN tr|A0A087WWJ1|A0A087WWJ1_HUMAN	1	Isoform of P52701, Isoform GTBP-alt of DNA mismatch repair protein Msh6 OS=Homo sapiens GN=MSH6;Isoform of P52701, Isoform 3 of DNA mismatch repair protein Msh6 OS=Homo sapiens GN=MSH6;Isoform of P52701, Isoform 4 of DNA mismatch repair protein Msh6 OS=Homo sapiens GN=MSH6;DNA mismatch repair protein Msh6 OS=Homo sapiens GN=MSH6 PE=1 SV=2;Isoform of P52701, DNA mismatch repair protein Msh6 OS=Hom…	6.5	6	0.06	FPDLTVELNR+GNWAHSGFPEIAFGR+GTQTYSVLEGDPSENYSK+LSDGIGVMLPQVLK+YQLEIPENFTTR
387b	sp|P62195-2|PRS8_HUMAN sp|P62195|PRS8_HUMAN	1	Isoform of P62195, Isoform 2 of 26S protease regulatory subunit 8 OS=Homo sapiens GN=PSMC5;26S protease regulatory subunit 8 OS=Homo sapiens GN=PSMC5 PE=1 SV=1	14.8	6	0.04	EHAPSIIFMDEIDSIGSSR+GVILYGPPGTGK+IDILDSALLRPGR+IEELQLIVNDK+TMLELLNQLDGFEATK
385a	sp|P61978-2|HNRPK_HUMAN sp|P61978-3|HNRPK_HUMAN sp|P61978|HNRPK_HUMAN	1	Isoform of P61978, Isoform 2 of Heterogeneous nuclear ribonucleoprotein K OS=Homo sapiens GN=HNRNPK;Isoform of P61978, Isoform 3 of Heterogeneous nuclear ribonucleoprotein K OS=Homo sapiens GN=HNRNPK;Heterogeneous nuclear ribonucleoprotein K OS=Homo sapiens GN=HNRNPK PE=1 SV=1	14.3	6	0.06	DLAGSIIGK+IDEPLEGSEDR+IILDLISESPIK+RPAEDMEEEQAFKR+TDYNASVSVPDSSGPER
376a	sp|P60866-2|RS20_HUMAN sp|P60866|RS20_HUMAN	1	Isoform of P60866, Isoform 2 of 40S ribosomal protein S20 OS=Homo sapiens GN=RPS20;40S ribosomal protein S20 OS=Homo sapiens GN=RPS20 PE=1 SV=1	22.7	6	0.06	DTGKTPVEPEVAIHR+LIDLHSPSEIVK+TPVEPEVAIHR
43	sp|P50991-2|TCPD_HUMAN sp|P50991|TCPD_HUMAN	1	Isoform of P50991, Isoform 2 of T-complex protein 1 subunit delta OS=Homo sapiens GN=CCT4;T-complex protein 1 subunit delta OS=Homo sapiens GN=CCT4 PE=1 SV=4	9.8	6	0.05	ALIAGGGAPEIELALR+AYILNLVK+DALSDLALHFLNK+VIDPATATSVDLR
366a	sp|P55060-3|XPO2_HUMAN sp|P55060-4|XPO2_HUMAN sp|P55060|XPO2_HUMAN	1	Isoform of P55060, Isoform 3 of Exportin-2 OS=Homo sapiens GN=CSE1L;Isoform of P55060, Isoform 4 of Exportin-2 OS=Homo sapiens GN=CSE1L;Exportin-2 OS=Homo sapiens GN=CSE1L PE=1 SV=3	8.4	6	0.05	AADEEAFEDNSEEYIR+GSNTIASAAADKIPGLLGVFQK+IIIPEIQK+QLSDAISIIGR+SANVNEFPVLK+VIVPNMEFR
353a	sp|P51511|MMP15_HUMAN	1	Matrix metalloproteinase-15 OS=Homo sapiens GN=MMP15 PE=1 SV=1	11.5	6	0.06	DVDNFKLPEDDLR+GAFLSNDAAYTYFYK+GDPGYPKPISVWQGIPASPK+VVVQMEEVAR+VWEQATPLVFQEVPYEDIR
345a	sp|P49792|RBP2_HUMAN	1	E3 SUMO-protein ligase RanBP2 OS=Homo sapiens GN=RANBP2 PE=1 SV=2	2.5	6	0.05	ELLQSFDSALQSVK+ELVGPPLAETVFTPK+IIDDSDSNLSVVK+NSIPEPIDPLFK+SVFGTPTLETANK+YIASVQGSTPSPR
341a	sp|P49327|FAS_HUMAN tr|A0A0U1RQF0|A0A0U1RQF0_HUMAN	1	Fatty acid synthase OS=Homo sapiens GN=FASN PE=1 SV=3;Isoform of P49327, Fatty acid synthase OS=Homo sapiens GN=FASN PE=4 SV=1	3.3	6	0.06	AFEVSENGNLVVSGK+AGLYGLPR+LHLSGIDANPNALFPPVEFPAPR+SEGVVAVLLTK+VAAAVDLIIK+VVVQVLAEEPEAVLK
321a	sp|P41208|CETN2_HUMAN	1	Centrin-2 OS=Homo sapiens GN=CETN2 PE=1 SV=1	34.3	6	0.05	EAFDLFDADGTGTIDVK+LFDDDETGKISFK+MNFGDFLTVMTQK+MSPKPELTEEQKQEIR
319a	sp|P40926|MDHM_HUMAN	1	Malate dehydrogenase, mitochondrial OS=Homo sapiens GN=MDH2 PE=1 SV=3	15.4	6	0.05	IFGVTTLDIVR+LTLYDIAHTPGVAADLSHIETK+VAVLGASGGIGQPLSLLLK
312a	sp|P36542|ATPG_HUMAN	1	ATP synthase subunit gamma, mitochondrial OS=Homo sapiens GN=ATP5C1 PE=1 SV=1	17.1	6	0.05	ELIEIISGAAALD+IYGLGSLALYEK+NASEMIDKLTLTFNR+SEVATLTAAGK
306a	sp|P35249-2|RFC4_HUMAN sp|P35249|RFC4_HUMAN tr|C9JZI1|C9JZI1_HUMAN	1	Isoform of P35249, Isoform 2 of Replication factor C subunit 4 OS=Homo sapiens GN=RFC4;Replication factor C subunit 4 OS=Homo sapiens GN=RFC4 PE=1 SV=2;Isoform of P35249, Replication factor C subunit 4 OS=Homo sapiens GN=RFC4 PE=1 SV=1	22.4	6	0.05	AITFLQSATR+ELFGPELFR+IVILDEADSMTSAAQAALR+SLEGADLPNLLFYGPPGTGK+VLELNASDER
278a	sp|P23246|SFPQ_HUMAN	1	Splicing factor, proline- and glutamine-rich OS=Homo sapiens GN=SFPQ PE=1 SV=2	9.1	6	0.05	ANLSLLR+FAQHGTFEYEYSQR+FGQGGAGPVGGQGPR+LFVGNLPADITEDEFKR+YGEPGEVFINK
254a	sp|P12277|KCRB_HUMAN	1	Creatine kinase B-type OS=Homo sapiens GN=CKB PE=1 SV=1	12.9	6	0.06	GTGGVDTAAVGGVFDVSNADR+LAVEALSSLDGDLAGR+RGTGGVDTAAVGGVFDVSNADR+VLTPELYAELR
245a	sp|P0CG47|UBB_HUMAN sp|P0CG48|UBC_HUMAN sp|P62979|RS27A_HUMAN sp|P62987|RL40_HUMAN tr|B4DV12|B4DV12_HUMAN tr|F5GXK7|F5GXK7_HUMAN tr|F5GYU3|F5GYU3_HUMAN tr|F5H265|F5H265_HUMAN tr|F5H2Z3|F5H2Z3_HUMAN tr|F5H388|F5H388_HUMAN tr|F5H6Q2|F5H6Q2_HUMAN tr|F5H747|F5H747_HUMAN tr|J3QKN0|J3QKN0_HUMAN tr|J3QS39|J3QS39_HUMAN tr|J3QTR3|J3QTR3_HUMAN tr|M0R1V7|M0R1V7_HUMAN tr|Q5PY61|Q5PY61_HUMAN tr|Q96C32|Q96C32_…	1	Polyubiquitin-B OS=Homo sapiens GN=UBB PE=1 SV=1;Polyubiquitin-C OS=Homo sapiens GN=UBC PE=1 SV=3;Ubiquitin-40S ribosomal protein S27a OS=Homo sapiens GN=RPS27A PE=1 SV=2;Ubiquitin-60S ribosomal protein L40 OS=Homo sapiens GN=UBA52 PE=1 SV=2;Isoform of P0CG47, Polyubiquitin-B OS=Homo sapiens GN=UBB PE=1 SV=1;Isoform of P0CG48, Polyubiquitin-C (Fragment) OS=Homo sapiens GN=UBC PE=1 SV=2;Isoform of…	49.9	6	0.05	IQDKEGIPPDQQR+TITLEVEPSDTIENVK+TLSDYNIQK
27	sp|P17987|TCPA_HUMAN tr|E7EQR6|E7EQR6_HUMAN tr|F5H282|F5H282_HUMAN	1	T-complex protein 1 subunit alpha OS=Homo sapiens GN=TCP1 PE=1 SV=1;Isoform of P17987, T-complex protein 1 subunit alpha OS=Homo sapiens GN=TCP1 PE=1 SV=1;Isoform of P17987, T-complex protein 1 subunit alpha OS=Homo sapiens GN=TCP1 PE=1 SV=1	18.7	6	0.06	DDKHGSYEDAVHSGALND+EQLAIAEFAR+FATEAAITILR+SLLVIPNTLAVNAAQDSTDLVAK
227h	sp|P07196|NFL_HUMAN	1	Neurofilament light polypeptide OS=Homo sapiens GN=NEFL PE=1 SV=3	12.3	6	0.04	EYQDLLNVK+QALQGEREGLEETLR+SAYGGLQTSSYLMSTR+SAYSSYSAPVSSSLSVR+VLEAELLVLR
198a	sp|O94964-2|SOGA1_HUMAN sp|O94964|SOGA1_HUMAN	1	Isoform of O94964, Isoform 2 of Protein SOGA1 OS=Homo sapiens GN=SOGA1;Protein SOGA1 OS=Homo sapiens GN=SOGA1 PE=1 SV=2	5.1	6	0.06	AAQTGQVDGELIR+EFELQSLSLQR+ESAEADGLAESSYGR+IIIEPGFLFTTAKPK+STSSQTVGLASVGTQTIR
190a	sp|O75439|MPPB_HUMAN	1	Mitochondrial-processing peptidase subunit beta OS=Homo sapiens GN=PMPCB PE=1 SV=2	10.4	6	0.05	DLVDYITTHYK+IVLAAAGGVSHDELLDLAK+RIPIPELEAR+SPAIAAVGPIK
186a	sp|O75190|DNJB6_HUMAN	1	DnaJ homolog subfamily B member 6 OS=Homo sapiens GN=DNAJB6 PE=1 SV=2	19.9	6	0.05	APGPWDPLASAAGLK+FKQVAEAYEVLSDAK+IVENGQERVEVEEDGQLK+QVAEAYEVLSDAK+SLTINGVADDDALAEER+VEVEEDGQLK
155a	sp|O00459|P85B_HUMAN	1	Phosphatidylinositol 3-kinase regulatory subunit beta OS=Homo sapiens GN=PIK3R2 PE=1 SV=2	8.4	6	0.05	EAAGPVGPALEPPTLPLHR+EYDQLYEEYTR+SFLLALPAPLVTPEASAEAR+TAIEAFNETIK
15	sp|P00403|COX2_HUMAN	1	Cytochrome c oxidase subunit 2 OS=Homo sapiens GN=MT-CO2 PE=1 SV=1	23.3	6	0.06	ILYMTDEVNDPSLTIK+LLDVDNRVVLPIEAPIR+MMITSQDVLHSWAVPTLGLK+VVLPIEAPIR
138	sp|Q9Y2X9-2|ZN281_HUMAN sp|Q9Y2X9|ZN281_HUMAN	1	Isoform of Q9Y2X9, Isoform 2 of Zinc finger protein 281 OS=Homo sapiens GN=ZNF281;Zinc finger protein 281 OS=Homo sapiens GN=ZNF281 PE=1 SV=1	10.4	6	0.06	SLSGKPSGSLGIVSNNSVETIGLLQSTSGK+TSWGFLQSLVSIK+TTYQIENFAQAFGSQFK+VDLHTSGEHSELVQEENLSPGTQTPSNDK
125	sp|Q9NQL9|DMRT3_HUMAN	1	Doublesex- and mab-3-related transcription factor 3 OS=Homo sapiens GN=DMRT3 PE=1 SV=1	19.7	6	0.06	QQANESLESLIPDSLR+SQYVSPFPSNSTSVFR+TSAEPESLALPSNGHIFEHTLSSYPISSSK+WSVGSAFR+WTAEPQPGALQAQLAKPDLTEER
117	sp|Q9BT25-2|HAUS8_HUMAN sp|Q9BT25-3|HAUS8_HUMAN sp|Q9BT25|HAUS8_HUMAN	1	Isoform of Q9BT25, Isoform 2 of HAUS augmin-like complex subunit 8 OS=Homo sapiens GN=HAUS8;Isoform of Q9BT25, Isoform 3 of HAUS augmin-like complex subunit 8 OS=Homo sapiens GN=HAUS8;HAUS augmin-like complex subunit 8 OS=Homo sapiens GN=HAUS8 PE=1 SV=3	21.8	6	0.06	GDLQSTLLEGHGTAPPDLDLSAINDK+KKSPDLSEAMEMMESQTLLLTLLSVK+SFAQVLELSAEASK+TFATALDTTR
248b	sp|Q02539|H11_HUMAN	0.9999	Histone H1.1 OS=Homo sapiens GN=HIST1H1A PE=1 SV=3	16.7	6	0.04	ALAAAGYDVEK+ALAAAGYDVEKNNSR+KALAAAGYDVEK+KKPAGPSVSELIVQAASSSK
397a	sp|P62424|RL7A_HUMAN	0.9998	60S ribosomal protein L7a OS=Homo sapiens GN=RPL7A PE=1 SV=2	22.2	6	0.04	AGVNTVTTLVENK+HWGGNVLGPK+LKVPPAINQFTQALDR+NFGIGQDIQPK+VAPAPAVVK
390d	sp|Q04917|1433F_HUMAN	0.9998	14-3-3 protein eta OS=Homo sapiens GN=YWHAH PE=1 SV=4	16.3	6	0.02	AVTELNEPLSNEDR+DSTLIMQLLR+NLLSVAYK+VISSIEQK
390e	sp|P27348|1433T_HUMAN	0.9997	14-3-3 protein theta OS=Homo sapiens GN=YWHAQ PE=1 SV=1	16.3	6	0.02	AVTEQGAELSNEER+DSTLIMQLLR+NLLSVAYK+VISSIEQK
390f	sp|P61981|1433G_HUMAN	0.9992	14-3-3 protein gamma OS=Homo sapiens GN=YWHAG PE=1 SV=2	16.2	6	0.02	DSTLIMQLLR+NLLSVAYK+NVTELNEPLSNEER+VISSIEQK
397b	tr|Q5T8U3|Q5T8U3_HUMAN	0.9757	Isoform of P62424, 60S ribosomal protein L7a (Fragment) OS=Homo sapiens GN=RPL7A PE=1 SV=1	30.9	6	0.03	AGVNTVTTLVENK+KLLASLVQPK+LKVPPAINQFTQALDR+NFGIGQDIQPK+VAPAPAVVK
95	sp|Q8N5N7-2|RM50_HUMAN sp|Q8N5N7|RM50_HUMAN	1	Isoform of Q8N5N7, Isoform 2 of 39S ribosomal protein L50, mitochondrial OS=Homo sapiens GN=MRPL50;39S ribosomal protein L50, mitochondrial OS=Homo sapiens GN=MRPL50 PE=1 SV=2	32.6	5	0.05	AYTPPEDLQSR+EKEPVVVETVEEK+EVFGSSLPSNWQDISLEDSR
743a	tr|G3V325|G3V325_HUMAN	1	Protein ATP5J2-PTCD1 OS=Homo sapiens GN=ATP5J2-PTCD1 PE=4 SV=1	6.3	5	0.05	DFSPSGIFGAFQR+LALIGGLEGFLSK+LGELPSWILMR+LVEALDLFER
736a	sp|Q9Y6M1-1|IF2B2_HUMAN sp|Q9Y6M1|IF2B2_HUMAN tr|F8W930|F8W930_HUMAN	1	Isoform of Q9Y6M1, Isoform 2 of Insulin-like growth factor 2 mRNA-binding protein 2 OS=Homo sapiens GN=IGF2BP2;Insulin-like growth factor 2 mRNA-binding protein 2 OS=Homo sapiens GN=IGF2BP2 PE=1 SV=2;Isoform of Q9Y6M1, Insulin-like growth factor 2 mRNA-binding protein 2 OS=Homo sapiens GN=IGF2BP2 PE=1 SV=1	18.9	5	0.07	IAPAEGPDVSER+ILVPTQFVGAIIGK+ISYIPDEEVSSPSPPQR+ITISSLQDLSIYNPER+LYIGNLSPAVTADDLR+MVIITGPPEAQFK+TVNELQNLTSAEVIVPR
725a	sp|Q9Y3Z3-2|SAMH1_HUMAN sp|Q9Y3Z3-4|SAMH1_HUMAN sp|Q9Y3Z3|SAMH1_HUMAN	1	Isoform of Q9Y3Z3, Isoform 2 of Deoxynucleoside triphosphate triphosphohydrolase SAMHD1 OS=Homo sapiens GN=SAMHD1;Isoform of Q9Y3Z3, Isoform 4 of Deoxynucleoside triphosphate triphosphohydrolase SAMHD1 OS=Homo sapiens GN=SAMHD1;Deoxynucleoside triphosphate triphosphohydrolase SAMHD1 OS=Homo sapiens GN=SAMHD1 PE=1 SV=2	7.8	5	0.05	GGFEEPVLLK+ISTAIDDMEAYTK+SFLYEIVSNKR+YVGETQPTGQIK
715a	sp|Q9Y285-2|SYFA_HUMAN sp|Q9Y285|SYFA_HUMAN tr|K7ER00|K7ER00_HUMAN	1	Isoform of Q9Y285, Isoform 2 of Phenylalanine--tRNA ligase alpha subunit OS=Homo sapiens GN=FARSA;Phenylalanine--tRNA ligase alpha subunit OS=Homo sapiens GN=FARSA PE=1 SV=3;Isoform of Q9Y285, Phenylalanine--tRNA ligase alpha subunit OS=Homo sapiens GN=FARSA PE=1 SV=1	12.4	5	0.05	HWELTAEGEEIAR+LDAEPRPPPTQEAA+LGITQLR+SLQALGEVIEAELR+VVDSMEDEVQR
712a	sp|Q9Y224|CN166_HUMAN	1	UPF0568 protein C14orf166 OS=Homo sapiens GN=C14orf166 PE=1 SV=1	20.1	5	0.05	AGVMALANLLQIQR+EGLPVALDK+INEAIVAVQAIIADPK+NFIVWLEDQK
711a	sp|Q9UPN7|PP6R1_HUMAN	1	Serine/threonine-protein phosphatase 6 regulatory subunit 1 OS=Homo sapiens GN=PPP6R1 PE=1 SV=5	9.2	5	0.05	SQDPTPPSAPQEATEGSK+TDQLVSFLR+VAGALVQNTEK+VAGALVQNTEKGPNAEQLR+VSGEEELHTGPPAPQGPLSVPQGLPTQSLASPPAR
695a	sp|Q9UHG0|DCDC2_HUMAN	1	Doublecortin domain-containing protein 2 OS=Homo sapiens GN=DCDC2 PE=1 SV=2	10.3	5	0.05	EVTGGVQAPFGAVR+LNYLDIGEIK+STVGSSDNSSPQPLKR+VSSFEVFLK
684a	sp|Q9P0J0-2|NDUAD_HUMAN sp|Q9P0J0|NDUAD_HUMAN	1	Isoform of Q9P0J0, Isoform 2 of NADH dehydrogenase [ubiquinone] 1 alpha subcomplex subunit 13 OS=Homo sapiens GN=NDUFA13;NADH dehydrogenase [ubiquinone] 1 alpha subcomplex subunit 13 OS=Homo sapiens GN=NDUFA13 PE=1 SV=3	30.6	5	0.05	ENLEEEAIIMK+IALLPLLQAETDR+IALLPLLQAETDRR+LQIEDFEAR+VGESVFHTTR
650a	sp|Q9H5Z1|DHX35_HUMAN tr|Q5THR1|Q5THR1_HUMAN	1	Probable ATP-dependent RNA helicase DHX35 OS=Homo sapiens GN=DHX35 PE=1 SV=2;Isoform of Q9H5Z1, Probable ATP-dependent RNA helicase DHX35 OS=Homo sapiens GN=DHX35 PE=1 SV=1	9.1	5	0.05	ALGIDNVLR+IAEFPLNPMFAK+SNLAPVILQLK+STQIPQYLAEAGWTAEGR+TLYTDIAIGLLK
642a	sp|Q9GZT3-2|SLIRP_HUMAN sp|Q9GZT3|SLIRP_HUMAN tr|A0A087WUN7|A0A087WUN7_HUMAN tr|G3V2S9|G3V2S9_HUMAN tr|G3V4X6|G3V4X6_HUMAN tr|H0YJ40|H0YJ40_HUMAN	1	Isoform of Q9GZT3, Isoform 2 of SRA stem-loop-interacting RNA-binding protein, mitochondrial OS=Homo sapiens GN=SLIRP;SRA stem-loop-interacting RNA-binding protein, mitochondrial OS=Homo sapiens GN=SLIRP PE=1 SV=1;Isoform of Q9GZT3, SRA stem-loop-interacting RNA-binding protein, mitochondrial OS=Homo sapiens GN=SLIRP PE=1 SV=1;Isoform of Q9GZT3, SRA stem-loop-interacting RNA-binding protein, mito…	54.3	5	0.04	GLGWVQFSSEEGLR+NALQQENHIIDGVK+SINQPVAFVR+SINQPVAFVRRIPWTAASSQLK
641a	sp|Q9C0H9-2|SRCN1_HUMAN sp|Q9C0H9-5|SRCN1_HUMAN sp|Q9C0H9|SRCN1_HUMAN tr|A0A087WVV7|A0A087WVV7_HUMAN tr|A0A087X165|A0A087X165_HUMAN	1	Isoform of Q9C0H9, Isoform 2 of SRC kinase signaling inhibitor 1 OS=Homo sapiens GN=SRCIN1;Isoform of Q9C0H9, Isoform 4 of SRC kinase signaling inhibitor 1 OS=Homo sapiens GN=SRCIN1;SRC kinase signaling inhibitor 1 OS=Homo sapiens GN=SRCIN1 PE=1 SV=3;Isoform of Q9C0H9, SRC kinase-signaling inhibitor 1 (Fragment) OS=Homo sapiens GN=SRCIN1 PE=1 SV=1;Isoform of Q9C0H9, SRC kinase-signaling inhibitor…	8.7	5	0.04	AVSEVARPASTPPIMASAIK+GEGLYADPYGLLHEGR+SLVGFGPPVPAK+SLVGFGPPVPAKDTETR+SSGATPVSGPPPPSASSTPAGQPTAVSR
636a	sp|Q9BZF1-2|OSBL8_HUMAN sp|Q9BZF1-3|OSBL8_HUMAN sp|Q9BZF1|OSBL8_HUMAN	1	Isoform of Q9BZF1, Isoform 2 of Oxysterol-binding protein-related protein 8 OS=Homo sapiens GN=OSBPL8;Isoform of Q9BZF1, Isoform 3 of Oxysterol-binding protein-related protein 8 OS=Homo sapiens GN=OSBPL8;Oxysterol-binding protein-related protein 8 OS=Homo sapiens GN=OSBPL8 PE=1 SV=3	6.3	5	0.04	GEAVGSITQPLPSSYLIIR+GIELGDIQSSIESIK+SLIWTLLK+VVLPTFILEPR
614a	sp|Q99832-3|TCPH_HUMAN sp|Q99832|TCPH_HUMAN	1	Isoform of Q99832, Isoform 3 of T-complex protein 1 subunit eta OS=Homo sapiens GN=CCT7;T-complex protein 1 subunit eta OS=Homo sapiens GN=CCT7 PE=1 SV=2	9.6	5	0.04	GGAEQFMEETER+LPIGDVATQYFADR+SQDAEVGDGTTSVTLLAAEFLK
612a	sp|Q99653|CHP1_HUMAN tr|F5GX29|F5GX29_HUMAN tr|H0YKE7|H0YKE7_HUMAN tr|H0YNG9|H0YNG9_HUMAN	1	Calcineurin B homologous protein 1 OS=Homo sapiens GN=CHP1 PE=1 SV=3;Isoform of Q99653, Calcineurin B homologous protein 1 OS=Homo sapiens GN=CHP1 PE=1 SV=1;Isoform of Q99653, Calcineurin B homologous protein 1 OS=Homo sapiens GN=CHP1 PE=1 SV=1;Isoform of Q99653, Calcineurin B homologous protein 1 OS=Homo sapiens GN=CHP1 PE=1 SV=1	34.1	5	0.05	FTSLDKGENGTLSR+IINAFFPEGEDQVNFR+IPELAINPLGDR
603a	sp|Q96RT7-2|GCP6_HUMAN sp|Q96RT7-3|GCP6_HUMAN sp|Q96RT7|GCP6_HUMAN	1	Isoform of Q96RT7, Isoform 2 of Gamma-tubulin complex component 6 OS=Homo sapiens GN=TUBGCP6;Isoform of Q96RT7, Isoform 3 of Gamma-tubulin complex component 6 OS=Homo sapiens GN=TUBGCP6;Gamma-tubulin complex component 6 OS=Homo sapiens GN=TUBGCP6 PE=1 SV=3	4.1	5	0.05	LFGQVSGGGLPTGDYASEIAPTRPR+LGAGQTPGELLNPLVLNSVLSK+VGENVSDVAPIR+VGENVSDVAPTQPR
601a	sp|Q96PV6-2|LENG8_HUMAN sp|Q96PV6|LENG8_HUMAN tr|A0A087WTE7|A0A087WTE7_HUMAN tr|A0A087WUE4|A0A087WUE4_HUMAN tr|A0A0G2JNN3|A0A0G2JNN3_HUMAN tr|C9JMY0|C9JMY0_HUMAN	1	Isoform of Q96PV6, Isoform 2 of Leukocyte receptor cluster member 8 OS=Homo sapiens GN=LENG8;Leukocyte receptor cluster member 8 OS=Homo sapiens GN=LENG8 PE=1 SV=2;Isoform of Q96PV6, Leukocyte receptor cluster member 8 OS=Homo sapiens GN=LENG8 PE=1 SV=1;Isoform of Q96PV6, Leukocyte receptor cluster member 8 OS=Homo sapiens GN=LENG8 PE=1 SV=1;Isoform of Q96PV6, Leukocyte receptor cluster member 8 …	10.2	5	0.05	LQDGSAYTIDWSR+NSGDITTELAYLTR+RPFAVTTQSFGSNAEGQHSGFGPQPNPEK+SLYAENLPGNVGEFTAYR
588a	sp|Q96D53|ADCK4_HUMAN	1	AarF domain-containing protein kinase 4 OS=Homo sapiens GN=ADCK4 PE=1 SV=2	11.9	5	0.05	IQDLIPVLLR+LQSEGGSGLDSSPFLSEANAER+QLLANDPFFR+VASLEEVPFAAASIGQVHQGLLR
585a	sp|Q96CP6-2|GRM1A_HUMAN sp|Q96CP6-3|GRM1A_HUMAN sp|Q96CP6|GRM1A_HUMAN tr|M0QZ12|M0QZ12_HUMAN	1	Isoform of Q96CP6, Isoform 2 of GRAM domain-containing protein 1A OS=Homo sapiens GN=GRAMD1A;Isoform of Q96CP6, Isoform 3 of GRAM domain-containing protein 1A OS=Homo sapiens GN=GRAMD1A;GRAM domain-containing protein 1A OS=Homo sapiens GN=GRAMD1A PE=1 SV=2;Isoform of Q96CP6, GRAM domain-containing protein 1A OS=Homo sapiens GN=GRAMD1A PE=1 SV=1	8.6	5	0.05	EVGDVIALSDITSSGAADR+FTDVTLSPWSGDSK+GGVPGTPSTQSLGSR+LLINSVFHVGAER
583a	sp|Q96C36|P5CR2_HUMAN	1	Pyrroline-5-carboxylate reductase 2 OS=Homo sapiens GN=PYCR2 PE=1 SV=1	17.8	5	0.04	GFTAAGILSAHK+IIASSPEMNLPTVSALR+KLMAFQPAPK+VKLESPTVSTLTPSSPGK
577a	sp|Q969X5-2|ERGI1_HUMAN sp|Q969X5|ERGI1_HUMAN	1	Isoform of Q969X5, Isoform 2 of Endoplasmic reticulum-Golgi intermediate compartment protein 1 OS=Homo sapiens GN=ERGIC1;Endoplasmic reticulum-Golgi intermediate compartment protein 1 OS=Homo sapiens GN=ERGIC1 PE=1 SV=1	32.8	5	0.05	FEGQFSINK+IIPAIWFR+LSFGDTLQVQNIHGAFNALGGADR+LTSNPLASHDYILK+YSYQYTVANK
567a	sp|Q92552-2|RT27_HUMAN sp|Q92552|RT27_HUMAN tr|G5EA06|G5EA06_HUMAN	1	Isoform of Q92552, Isoform 2 of 28S ribosomal protein S27, mitochondrial OS=Homo sapiens GN=MRPS27;28S ribosomal protein S27, mitochondrial OS=Homo sapiens GN=MRPS27 PE=1 SV=3;Isoform of Q92552, 28S ribosomal protein S27, mitochondrial OS=Homo sapiens GN=MRPS27 PE=1 SV=1	13.1	5	0.04	EALDVLGAVLK+IESEGLLSLTTQLVK+LVEQLDIEETEQSK+LVEQLDIEETEQSKLPQYLER
564a	sp|Q8WWC4|CB047_HUMAN	1	Uncharacterized protein C2orf47, mitochondrial OS=Homo sapiens GN=C2orf47 PE=1 SV=1	16.8	5	0.05	EFTQGVKPDWTIAR+FDLLEELVAK+MIVLGFSNPINWVR+QLLSASYEFQR
562a	sp|Q8WUK0|PTPM1_HUMAN	1	Phosphatidylglycerophosphatase and protein-tyrosine phosphatase 1 OS=Homo sapiens GN=PTPMT1 PE=1 SV=1	20.4	5	0.05	GVITMNEEYETR+IDPTVLLGALPLR+LGVEQLR+QLVQDENVR
557a	sp|Q8NI60-3|ADCK3_HUMAN sp|Q8NI60|ADCK3_HUMAN	1	Isoform of Q8NI60, Isoform 3 of Atypical kinase ADCK3, mitochondrial OS=Homo sapiens GN=ADCK3;Atypical kinase ADCK3, mitochondrial OS=Homo sapiens GN=ADCK3 PE=1 SV=1	8.4	5	0.04	AVLGSSPFLSEANAER+LVPPPEETYSLHR+TLNNDLGPNWR+VALLDFGATR
551a	sp|Q8NC56|LEMD2_HUMAN	1	LEM domain-containing protein 2 OS=Homo sapiens GN=LEMD2 PE=1 SV=1	15.3	5	0.05	AEPWLSQPASGSAYATPGAYGDIRPSAASWVGSR+AVEFLASNESR+ELQALGFQPGPITDTTR+LPSSLLGPDPRPGLR
543a	sp|Q8N1F8|S11IP_HUMAN tr|C9JQV3|C9JQV3_HUMAN	1	Serine/threonine-protein kinase 11-interacting protein OS=Homo sapiens GN=STK11IP PE=1 SV=3;Isoform of Q8N1F8, Serine/threonine-protein kinase 11-interacting protein OS=Homo sapiens GN=STK11IP PE=1 SV=1	5.9	5	0.04	HLDLAYNLLEGHR+LELQSLEAAEIEPEAQAQR+LWPLLEK+MGPSGAALGVLILR+TVIQEALALDR
528a	sp|Q7Z3U7-2|MON2_HUMAN sp|Q7Z3U7-5|MON2_HUMAN sp|Q7Z3U7-6|MON2_HUMAN sp|Q7Z3U7|MON2_HUMAN	1	Isoform of Q7Z3U7, Isoform 2 of Protein MON2 homolog OS=Homo sapiens GN=MON2;Isoform of Q7Z3U7, Isoform 5 of Protein MON2 homolog OS=Homo sapiens GN=MON2;Isoform of Q7Z3U7, Isoform 6 of Protein MON2 homolog OS=Homo sapiens GN=MON2;Protein MON2 homolog OS=Homo sapiens GN=MON2 PE=1 SV=3	3.3	5	0.04	AGLTFNHDPPLSQNQR+AWDVLLDHIQSAALSK+LQLLLLNPLK+SFQEILQIVSPVR
527a	sp|Q7Z3B4-3|NUP54_HUMAN sp|Q7Z3B4|NUP54_HUMAN	1	Isoform of Q7Z3B4, Isoform 3 of Nucleoporin p54 OS=Homo sapiens GN=NUP54;Nucleoporin p54 OS=Homo sapiens GN=NUP54 PE=1 SV=2	13.9	5	0.05	LDIISEDISELQK+LNELMSQIR+SGYAIQADEEQLR+VQLDTIQGELNAPTQFK+WNQLQAFWGTGK
504a	sp|Q5T5P2-2|SKT_HUMAN sp|Q5T5P2-7|SKT_HUMAN sp|Q5T5P2-9|SKT_HUMAN sp|Q5T5P2|SKT_HUMAN	1	Isoform of Q5T5P2, Isoform 2 of Sickle tail protein homolog OS=Homo sapiens GN=KIAA1217;Isoform of Q5T5P2, Isoform 5 of Sickle tail protein homolog OS=Homo sapiens GN=KIAA1217;Isoform of Q5T5P2, Isoform 9 of Sickle tail protein homolog OS=Homo sapiens GN=KIAA1217;Sickle tail protein homolog OS=Homo sapiens GN=KIAA1217 PE=1 SV=2	5.5	5	0.04	GDAPVDKVELSEDSPNSEQDLEK+QLQLQNQELLR+QVFAYSTATIPK+QVGEAVATLK+SLGVLYLQYGDETK
56	sp|P62805|H4_HUMAN	1	Histone H4 OS=Homo sapiens GN=HIST1H4A PE=1 SV=2	34	5	0.04	DNIQGITKPAIR+ISGLIYEETR+TVTAMDVVYALK+TVTAMDVVYALKR
478a	sp|Q15434|RBMS2_HUMAN	1	RNA-binding motif, single-stranded-interacting protein 2 OS=Homo sapiens GN=RBMS2 PE=1 SV=1	11.8	5	0.05	GLQPGTTDQDLVK+GYGFVDFDSPSAAQK+MLAQSALSPYLSSPVSSYQR
475a	sp|Q15370-2|ELOB_HUMAN sp|Q15370|ELOB_HUMAN tr|B8ZZU8|B8ZZU8_HUMAN	1	Isoform of Q15370, Isoform 2 of Transcription elongation factor B polypeptide 2 OS=Homo sapiens GN=TCEB2;Transcription elongation factor B polypeptide 2 OS=Homo sapiens GN=TCEB2 PE=1 SV=1;Isoform of Q15370, Transcription elongation factor B (SIII), polypeptide 2 (18kDa, elongin B), isoform CRA_b OS=Homo sapiens GN=TCEB2 PE=1 SV=1	25.7	5	0.05	ESSTVFELK+ESSTVFELKR+IVEGILK+LYKDDQLLDDGK
474a	sp|Q15369-2|ELOC_HUMAN sp|Q15369|ELOC_HUMAN tr|E5RHG8|E5RHG8_HUMAN	1	Isoform of Q15369, Isoform 2 of Transcription elongation factor B polypeptide 1 OS=Homo sapiens GN=TCEB1;Transcription elongation factor B polypeptide 1 OS=Homo sapiens GN=TCEB1 PE=1 SV=1;Isoform of Q15369, Transcription elongation factor B polypeptide 1 (Fragment) OS=Homo sapiens GN=TCEB1 PE=1 SV=1	37.1	5	0.05	AMLSGPGQFAENETNEVNFR+LISSDGHEFIVK+LISSDGHEFIVKR
463a	sp|Q14739|LBR_HUMAN	1	Lamin-B receptor OS=Homo sapiens GN=LBR PE=1 SV=2	6.8	5	0.04	LTPLILKPFGNSISR+NDLSPASSGNAVYDFFIGR+TFEVTPIR
461a	sp|Q14671-2|PUM1_HUMAN sp|Q14671-3|PUM1_HUMAN sp|Q14671-4|PUM1_HUMAN sp|Q14671|PUM1_HUMAN tr|E9PR38|E9PR38_HUMAN tr|H0YDK8|H0YDK8_HUMAN tr|H0YEH2|H0YEH2_HUMAN tr|Q5T1Z4|Q5T1Z4_HUMAN tr|Q5T1Z8|Q5T1Z8_HUMAN	1	Isoform of Q14671, Isoform 2 of Pumilio homolog 1 OS=Homo sapiens GN=PUM1;Isoform of Q14671, Isoform 3 of Pumilio homolog 1 OS=Homo sapiens GN=PUM1;Isoform of Q14671, Isoform 4 of Pumilio homolog 1 OS=Homo sapiens GN=PUM1;Pumilio homolog 1 OS=Homo sapiens GN=PUM1 PE=1 SV=3;Isoform of Q14671, Pumilio homolog 1 OS=Homo sapiens GN=PUM1 PE=1 SV=1;Isoform of Q14671, Pumilio homolog 1 (Fragment) OS=Hom…	5.3	5	0.05	DQYANYVVQK+FFEFGSLEQK+GNVLVLSQHK+SASSASSLFSPSSTLFSSSR
432a	sp|Q12815|TROAP_HUMAN tr|F8W130|F8W130_HUMAN	1	Tastin OS=Homo sapiens GN=TROAP PE=1 SV=3;Isoform of Q12815, Tastin OS=Homo sapiens GN=TROAP PE=1 SV=1	9.3	5	0.05	EVVTHSDEGGVASLGLAQR+IGILQQLLR+LVGISQPR+SLEGSGKPPVATPSGPHSNR+VPSPGPPTLTSYSVLR
430a	sp|Q10713|MPPA_HUMAN	1	Mitochondrial-processing peptidase subunit alpha OS=Homo sapiens GN=PMPCA PE=1 SV=2	12.2	5	0.04	FDSKDEILLTLEK+LTDEEVEMTR+SVAQYTGGIAK+YLLGVQPAWGSAEAVDIDR+YLSGIAHFLEK
414a	sp|P80723|BASP1_HUMAN	1	Brain acid soluble protein 1 OS=Homo sapiens GN=BASP1 PE=1 SV=2	35.7	5	0.04	AAEAAAAPAESAAPAAGEEPSKEEGEPK+AEPPKAPEQEQAAPGPAAGGEAPK+AQGPAASAEEPKPVEAPAANSDQTVTVKE
407a	sp|P63208|SKP1_HUMAN tr|E5RJR5|E5RJR5_HUMAN	1	S-phase kinase-associated protein 1 OS=Homo sapiens GN=SKP1 PE=1 SV=2;Isoform of P63208, S-phase kinase-associated protein 1 OS=Homo sapiens GN=SKP1 PE=1 SV=1	22.7	5	0.05	NDFTEEEEAQVR+TDDIPVWDQEFLK+TFNIKNDFTEEEEAQVR+TVANMIK
395a	sp|P62280|RS11_HUMAN tr|M0QZC5|M0QZC5_HUMAN	1	40S ribosomal protein S11 OS=Homo sapiens GN=RPS11 PE=1 SV=3;Isoform of P62280, 40S ribosomal protein S11 OS=Homo sapiens GN=RPS11 PE=1 SV=1	29.7	5	0.04	EAIEGTYIDKK+ILSGVVTK+QPTIFQNK+VLLGETGK
386a	sp|P62136-2|PP1A_HUMAN sp|P62136|PP1A_HUMAN	1	Isoform of P62136, Isoform 2 of Serine/threonine-protein phosphatase PP1-alpha catalytic subunit OS=Homo sapiens GN=PPP1CA;Serine/threonine-protein phosphatase PP1-alpha catalytic subunit OS=Homo sapiens GN=PPP1CA PE=1 SV=1	18.8	5	0.03	AHQVVEDGYEFFAK+IKYPENFFLLR+LNLDSIIGR+NVQLTENEIR+YGQFSGLNPGGRPITPPR
382a	sp|P61619|S61A1_HUMAN tr|B4DR61|B4DR61_HUMAN	1	Protein transport protein Sec61 subunit alpha isoform 1 OS=Homo sapiens GN=SEC61A1 PE=1 SV=2;Isoform of P61619, Protein transport protein Sec61 subunit alpha isoform 1 OS=Homo sapiens GN=SEC61A1 PE=1 SV=1	10.5	5	0.05	AFSPTTVNTGR+ETSMVHELNR+GQYNTYPIK+IIEVGDTPK+TWIEVSGSSAK
357a	sp|P51659|DHB4_HUMAN	1	Peroxisomal multifunctional enzyme type 2 OS=Homo sapiens GN=HSD17B4 PE=1 SV=3	11.3	5	0.05	ATSTATSGFAGAIGQK+IDVVVNNAGILR+LGLLGLANSLAIEGR+VAVAIPNRPPDAVLTDTTSLNQAALYR+VVLVTGAGAGLGR
356a	sp|P51648-2|AL3A2_HUMAN sp|P51648|AL3A2_HUMAN tr|J3QRD1|J3QRD1_HUMAN	1	Isoform of P51648, Isoform 2 of Fatty aldehyde dehydrogenase OS=Homo sapiens GN=ALDH3A2;Fatty aldehyde dehydrogenase OS=Homo sapiens GN=ALDH3A2 PE=1 SV=1;Isoform of P51648, Fatty aldehyde dehydrogenase OS=Homo sapiens GN=ALDH3A2 PE=1 SV=1	16	5	0.05	IAFGGETDEATR+ILSLLEGQK+NVDEAINFINER+VMQEEIFGPILPIVPVK+YIAPTVLTDVDPK
331a	sp|P46776|RL27A_HUMAN tr|E9PLL6|E9PLL6_HUMAN	1	60S ribosomal protein L27a OS=Homo sapiens GN=RPL27A PE=1 SV=2;Isoform of P46776, 60S ribosomal protein L27a OS=Homo sapiens GN=RPL27A PE=1 SV=1	33.3	5	0.05	INFDKYHPGYFGK+LWTLVSEQTR+NKTGAAPIIDVVR+TGAAPIIDVVR
38	sp|P43686-2|PRS6B_HUMAN sp|P43686|PRS6B_HUMAN	1	Isoform of P43686, Isoform 2 of 26S protease regulatory subunit 6B OS=Homo sapiens GN=PSMC4;26S protease regulatory subunit 6B OS=Homo sapiens GN=PSMC4 PE=1 SV=2	14	5	0.04	EAVELPLTHFELYK+ELLKPNASVALHK+LIFSTITSK+MNLSEEVDLEDYVARPDK
317a	sp|P40227|TCPZ_HUMAN	1	T-complex protein 1 subunit zeta OS=Homo sapiens GN=CCT6A PE=1 SV=3	12.1	5	0.05	AQAALAVNISAAR+GIDPFSLDALSK+IITEGFEAAK+QADLYISEGLHPR+VLAQNSGFDLQETLVK
301a	sp|P33993|MCM7_HUMAN	1	DNA replication licensing factor MCM7 OS=Homo sapiens GN=MCM7 PE=1 SV=4	8.6	5	0.04	GSSGVGLTAAVLR+IAQPGDHVSVTGIFLPILR+LFADAVQELLPQYK+QVVQGLLSETYLEAHR
292a	sp|P28340|DPOD1_HUMAN tr|M0R2B7|M0R2B7_HUMAN	1	DNA polymerase delta catalytic subunit OS=Homo sapiens GN=POLD1 PE=1 SV=2;Isoform of P28340, DNA polymerase OS=Homo sapiens GN=POLD1 PE=1 SV=1	4.2	5	0.04	IFEPILGEGR+SEGGEDYTGATVIEPLK+VQMDMLQVLLR+VQTFPFLGR
288a	sp|P27694|RFA1_HUMAN	1	Replication protein A 70 kDa DNA-binding subunit OS=Homo sapiens GN=RPA1 PE=1 SV=2	13.5	5	0.04	GDTNIKPILQVINIRPITTGNSPPR+GWFDAEGQALDGVSISDLK+SLSVLSSSTIIANPDIPEAYK+VVTATLWGEDADKFDGSR
284a	sp|P26599-2|PTBP1_HUMAN sp|P26599-3|PTBP1_HUMAN sp|P26599|PTBP1_HUMAN tr|A0A0U1RRM4|A0A0U1RRM4_HUMAN tr|A6NLN1|A6NLN1_HUMAN	1	Isoform of P26599, Isoform 2 of Polypyrimidine tract-binding protein 1 OS=Homo sapiens GN=PTBP1;Isoform of P26599, Isoform 3 of Polypyrimidine tract-binding protein 1 OS=Homo sapiens GN=PTBP1;Polypyrimidine tract-binding protein 1 OS=Homo sapiens GN=PTBP1 PE=1 SV=1;Isoform of P26599, Polypyrimidine tract-binding protein 1 OS=Homo sapiens GN=PTBP1 PE=4 SV=1;Isoform of P26599, Polypyrimidine tract …	12.5	5	0.05	GQPIYIQFSNHK+IAIPGLAGAGNSVLLVSNLNPER+NNQFQALLQYADPVSAQHAK+VLFSSNGGVVK
273a	sp|P22087|FBRL_HUMAN	1	rRNA 2'-O-methyltransferase fibrillarin OS=Homo sapiens GN=FBL PE=1 SV=2	21.5	5	0.05	DHAVVVGVYRPPPK+IVALNAHTFLR+LAAAILGGVDQIHIKPGAK+NLVPGESVYGEK+VSISEGDDKIEYR
32	sp|P28331-2|NDUS1_HUMAN sp|P28331-3|NDUS1_HUMAN sp|P28331-4|NDUS1_HUMAN sp|P28331-5|NDUS1_HUMAN sp|P28331|NDUS1_HUMAN tr|B4DJ81|B4DJ81_HUMAN	1	Isoform of P28331, Isoform 2 of NADH-ubiquinone oxidoreductase 75 kDa subunit, mitochondrial OS=Homo sapiens GN=NDUFS1;Isoform of P28331, Isoform 3 of NADH-ubiquinone oxidoreductase 75 kDa subunit, mitochondrial OS=Homo sapiens GN=NDUFS1;Isoform of P28331, Isoform 4 of NADH-ubiquinone oxidoreductase 75 kDa subunit, mitochondrial OS=Homo sapiens GN=NDUFS1;Isoform of P28331, Isoform 5 of NADH-ubiqu…	11.2	5	0.05	FASEIAGVDDLGTTGR+GLLTYTSWEDALSR+ILQDIASGSHPFSQVLK+VALIGSPVDLTYTYDHLGDSPK
270a	sp|P20700|LMNB1_HUMAN tr|E9PBF6|E9PBF6_HUMAN	1	Lamin-B1 OS=Homo sapiens GN=LMNB1 PE=1 SV=2;Isoform of P20700, Lamin-B1 OS=Homo sapiens GN=LMNB1 PE=1 SV=1	12.1	5	0.04	AGGPTTPLSPTR+ALYETELADAR+IQELEDLLAK+LSSEMNTSTVNSAR
268a	sp|P19387|RPB3_HUMAN	1	DNA-directed RNA polymerase II subunit RPB3 OS=Homo sapiens GN=POLR2C PE=1 SV=2	29.1	5	0.05	FIIENTDLAVANSIR+ITELTDENVK+LGLIPLISDDIVDK+SEYSELDEDESQAPYDPNGKPER+WNPTAGVAFEYDPDNALR
267a	sp|P19367-2|HXK1_HUMAN sp|P19367-3|HXK1_HUMAN sp|P19367-4|HXK1_HUMAN sp|P19367|HXK1_HUMAN	1	Isoform of P19367, Isoform 2 of Hexokinase-1 OS=Homo sapiens GN=HK1;Isoform of P19367, Isoform 3 of Hexokinase-1 OS=Homo sapiens GN=HK1;Isoform of P19367, Isoform 4 of Hexokinase-1 OS=Homo sapiens GN=HK1;Hexokinase-1 OS=Homo sapiens GN=HK1 PE=1 SV=3	8	5	0.05	GAALITAVGVRLRTEASS+GDFIALDLGGSSFR+ITPELLTR+LALLQVR+LNVTVGVDGTLYK+LSDETLIDIMTR
264b	sp|Q92841-1|DDX17_HUMAN sp|Q92841-2|DDX17_HUMAN sp|Q92841-3|DDX17_HUMAN sp|Q92841|DDX17_HUMAN tr|H3BLZ8|H3BLZ8_HUMAN	1	Isoform of Q92841, Isoform 2 of Probable ATP-dependent RNA helicase DDX17 OS=Homo sapiens GN=DDX17;Isoform of Q92841, Isoform 3 of Probable ATP-dependent RNA helicase DDX17 OS=Homo sapiens GN=DDX17;Isoform of Q92841, Isoform 4 of Probable ATP-dependent RNA helicase DDX17 OS=Homo sapiens GN=DDX17;Probable ATP-dependent RNA helicase DDX17 OS=Homo sapiens GN=DDX17 PE=1 SV=2;Isoform of Q92841, Probab…	9.2	5	0.04	APILIATDVASR+ELAQQVQQVADDYGK+LTPYEVDELRR+NFYVEHPEVAR+QTLMWSATWPK
260a	sp|P14678-2|RSMB_HUMAN sp|P14678-3|RSMB_HUMAN sp|P14678|RSMB_HUMAN sp|P63162-2|RSMN_HUMAN sp|P63162|RSMN_HUMAN tr|A8MT02|A8MT02_HUMAN tr|J3QLE5|J3QLE5_HUMAN	1	Isoform of P14678, Isoform SM-B of Small nuclear ribonucleoprotein-associated proteins B and B' OS=Homo sapiens GN=SNRPB;Isoform of P14678, Isoform SM-B1 of Small nuclear ribonucleoprotein-associated proteins B and B' OS=Homo sapiens GN=SNRPB;Small nuclear ribonucleoprotein-associated proteins B and B' OS=Homo sapiens GN=SNRPB PE=1 SV=2;Isoform of P63162, Isoform 2 of Small nuclear ribonucleoprot…	15.6	5	0.05	GENLVSMTVEGPPPKDTGIAR+IFIGTFK+VLGLVLLR
256a	sp|P13010|XRCC5_HUMAN	1	X-ray repair cross-complementing protein 5 OS=Homo sapiens GN=XRCC5 PE=1 SV=3	8.9	5	0.05	ANPQVGVAFPHIK+HIEIFTDLSSR+KKDQVTAQEIFQDNHEDGPTAK+LTIGSNLSIR+TLFPLIEAK
246a	sp|P10155-3|RO60_HUMAN sp|P10155-4|RO60_HUMAN sp|P10155-5|RO60_HUMAN sp|P10155|RO60_HUMAN	1	Isoform of P10155, Isoform 3 of 60 kDa SS-A/Ro ribonucleoprotein OS=Homo sapiens GN=TROVE2;Isoform of P10155, Isoform 4 of 60 kDa SS-A/Ro ribonucleoprotein OS=Homo sapiens GN=TROVE2;Isoform of P10155, Isoform 5 of 60 kDa SS-A/Ro ribonucleoprotein OS=Homo sapiens GN=TROVE2;60 kDa SS-A/Ro ribonucleoprotein OS=Homo sapiens GN=TROVE2 PE=1 SV=2	9.5	5	0.05	AIADWYNEK+ALLQEMPLTALLR+LGLENAEALIR+LSHLKPSSEGLAIVTK
239d	sp|Q12931-2|TRAP1_HUMAN sp|Q12931|TRAP1_HUMAN	1	Isoform of Q12931, Isoform 2 of Heat shock protein 75 kDa, mitochondrial OS=Homo sapiens GN=TRAP1;Heat shock protein 75 kDa, mitochondrial OS=Homo sapiens GN=TRAP1 PE=1 SV=3	9.4	5	0.04	AFLDALQNQAEASSK+ELISNASDALEK+GVVDSEDIPLNLSR+YESSALPSGQLTSLSEYASR
234a	sp|P07355-2|ANXA2_HUMAN sp|P07355|ANXA2_HUMAN	1	Isoform of P07355, Isoform 2 of Annexin A2 OS=Homo sapiens GN=ANXA2;Annexin A2 OS=Homo sapiens GN=ANXA2 PE=1 SV=2	16.2	5	0.05	GVDEVTIVNILTNR+QDIAFAYQR+SLYYYIQQDTK+TNQELQEINR+TPAQYDASELK
226a	sp|P05455|LA_HUMAN	1	Lupus La protein OS=Homo sapiens GN=SSB PE=1 SV=2	13.2	5	0.05	EGIILFK+GSIFVVFDSIESAK+LTTDFNVIVEALSK+RSPSKPLPEVTDEYKNDVK+SPSKPLPEVTDEYKNDVK
212a	sp|P00387-2|NB5R3_HUMAN sp|P00387-3|NB5R3_HUMAN sp|P00387|NB5R3_HUMAN	1	Isoform of P00387, Isoform 2 of NADH-cytochrome b5 reductase 3 OS=Homo sapiens GN=CYB5R3;Isoform of P00387, Isoform 3 of NADH-cytochrome b5 reductase 3 OS=Homo sapiens GN=CYB5R3;NADH-cytochrome b5 reductase 3 OS=Homo sapiens GN=CYB5R3 PE=1 SV=3	17.3	5	0.04	APEAWDYGQGFVNEEMIR+GPSGLLVYQGK+SVGMIAGGTGITPMLQVIR
22	sp|P11586|C1TC_HUMAN tr|F5H2F4|F5H2F4_HUMAN	1	C-1-tetrahydrofolate synthase, cytoplasmic OS=Homo sapiens GN=MTHFD1 PE=1 SV=3;Isoform of P11586, C-1-tetrahydrofolate synthase, cytoplasmic OS=Homo sapiens GN=MTHFD1 PE=1 SV=1	7.1	5	0.05	EIGLLSEEVELYGETK+GALALAQAVQR+TDTESELDLISR+TPVPSDIDISR+YVVVTGITPTPLGEGK
202a	sp|O95299-2|NDUAA_HUMAN sp|O95299|NDUAA_HUMAN tr|A0A087WXC5|A0A087WXC5_HUMAN tr|E7ESZ7|E7ESZ7_HUMAN	1	Isoform of O95299, Isoform 2 of NADH dehydrogenase [ubiquinone] 1 alpha subcomplex subunit 10, mitochondrial OS=Homo sapiens GN=NDUFA10;NADH dehydrogenase [ubiquinone] 1 alpha subcomplex subunit 10, mitochondrial OS=Homo sapiens GN=NDUFA10 PE=1 SV=1;Isoform of O95299, NADH dehydrogenase [ubiquinone] 1 alpha subcomplex subunit 10, mitochondrial OS=Homo sapiens GN=NDUFA10 PE=1 SV=1;Isoform of O9529…	9.6	5	0.05	ITSAYLQDIENAYK+ITSAYLQDIENAYKK+KVVEDIEYLK+LQSWLYSSR+VVEDIEYLK
201a	sp|O95163|ELP1_HUMAN tr|F5H2T0|F5H2T0_HUMAN	1	Elongator complex protein 1 OS=Homo sapiens GN=IKBKAP PE=1 SV=3;Isoform of O95163, Elongator complex protein 1 OS=Homo sapiens GN=IKBKAP PE=1 SV=1	7.7	5	0.05	IQFENNEDQDVNPLK+NYMAFLDSQTATFSR+SVVLQLADGQIFK+VFLGNVETFIK+VHELQGNAPSDPDAVSAEEALK
192a	sp|O75533|SF3B1_HUMAN	1	Splicing factor 3B subunit 1 OS=Homo sapiens GN=SF3B1 PE=1 SV=3	5	5	0.05	ATVNTFGYIAK+IWDPTPSHTPAGAATPGR+LLVDVDESTLSPEEQKER+NRPLSDEELDAMFPEGYK
183a	sp|O60716-10|CTND1_HUMAN sp|O60716-11|CTND1_HUMAN sp|O60716-12|CTND1_HUMAN sp|O60716-13|CTND1_HUMAN sp|O60716-14|CTND1_HUMAN sp|O60716-15|CTND1_HUMAN sp|O60716-16|CTND1_HUMAN sp|O60716-17|CTND1_HUMAN sp|O60716-18|CTND1_HUMAN sp|O60716-19|CTND1_HUMAN sp|O60716-20|CTND1_HUMAN sp|O60716-21|CTND1_HUMAN sp|O60716-22|CTND1_HUMAN sp|O60716-23|CTND1_HUMAN sp|O60716-24|CTND1_HUMAN sp|O60716-2|CTND1_HUMAN …	1	Isoform of O60716, Isoform 2AB of Catenin delta-1 OS=Homo sapiens GN=CTNND1;Isoform of O60716, Isoform 2AC of Catenin delta-1 OS=Homo sapiens GN=CTNND1;Isoform of O60716, Isoform 2BC of Catenin delta-1 OS=Homo sapiens GN=CTNND1;Isoform of O60716, Isoform 2A of Catenin delta-1 OS=Homo sapiens GN=CTNND1;Isoform of O60716, Isoform 2B of Catenin delta-1 OS=Homo sapiens GN=CTNND1;Isoform of O60716, Is…	8	5	0.05	AAALVLQTIWGYK+ALSAIADLLTNEHER+GYELLFQPEVVR+HYEDGYPGGSDNYGSLSR+SDFQVNLNNASR
19	sp|P09874|PARP1_HUMAN	1	Poly [ADP-ribose] polymerase 1 OS=Homo sapiens GN=PARP1 PE=1 SV=4	6.6	5	0.04	GFSLLATEDKEALKK+QQVPSGESAILDR+TLGDFAAEYAK+TTNFAGILSQGLR+VVSEDFLQDVSASTK
172a	sp|O43318-2|M3K7_HUMAN sp|O43318|M3K7_HUMAN	1	Isoform of O43318, Isoform 1A of Mitogen-activated protein kinase kinase kinase 7 OS=Homo sapiens GN=MAP3K7;Mitogen-activated protein kinase kinase kinase 7 OS=Homo sapiens GN=MAP3K7 PE=1 SV=1	13.6	5	0.04	DLKPPNLLLVAGGTVLK+KQELVAELDQDEKDQQNTSR+MDIASTNTSNK+RRSIQDLTVTGTEPGQVSSR+SIQDLTVTGTEPGQVSSR+VQTEIALLLQR
171a	sp|O43251-6|RFOX2_HUMAN sp|O43251-8|RFOX2_HUMAN	1	Isoform of O43251, Isoform 6 of RNA binding protein fox-1 homolog 2 OS=Homo sapiens GN=RBFOX2;Isoform of O43251, Isoform 8 of RNA binding protein fox-1 homolog 2 OS=Homo sapiens GN=RBFOX2	16.9	5	0.05	GFGFVTFENSADADR+QMFGQFGK+TEEAAADGGGGMQNEPLTPGYHGFPAR+YAQPATATAATAAAAAAAAYSDGYGR
159a	sp|O14579-3|COPE_HUMAN sp|O14579|COPE_HUMAN tr|A0A087X0I4|A0A087X0I4_HUMAN tr|M0QXB4|M0QXB4_HUMAN	1	Isoform of O14579, Isoform 3 of Coatomer subunit epsilon OS=Homo sapiens GN=COPE;Coatomer subunit epsilon OS=Homo sapiens GN=COPE PE=1 SV=3;Isoform of O14579, Coatomer subunit epsilon OS=Homo sapiens GN=COPE PE=1 SV=1;Isoform of O14579, Coatomer protein complex, subunit epsilon, isoform CRA_g OS=Homo sapiens GN=COPE PE=1 SV=1	16.8	5	0.03	DSIVAELDR+DSIVAELDREMSR+FGVVLDEIKPSSAPELQAVR+KFGVVLDEIKPSSAPELQAVR+LVLQYAPSA
154a	sp|O00425|IF2B3_HUMAN	1	Insulin-like growth factor 2 mRNA-binding protein 3 OS=Homo sapiens GN=IGF2BP3 PE=1 SV=2	16.8	5	0.07	DQTPDENDQVVVK+ILAHNNFVGR+ILVPTQFVGAIIGK+ITISPLQELTLYNPER+LYIGNLSENAAPSDLESIFK+MVIITGPPEAQFK+TVNELQNLSSAEVVVPR+VPSFAAGR
153a	sp|O00311|CDC7_HUMAN	1	Cell division cycle 7-related protein kinase OS=Homo sapiens GN=CDC7 PE=1 SV=1	15.3	5	0.05	IPLSGPVPK+ITAEEALLHPFFK+KTASSCPASLTCDCYATDK+LTSDIQGHASHQPAISEK+LYEAVPQLSNVFK+NFNIHSSISHESPAVK
16	sp|P05386|RLA1_HUMAN	1	60S acidic ribosomal protein P1 OS=Homo sapiens GN=RPLP1 PE=1 SV=1	14	5	0.05	AAGVNVEPFWPGLFAK
143	sp|Q9Y4R8|TELO2_HUMAN tr|H3BRS3|H3BRS3_HUMAN	1	Telomere length regulation protein TEL2 homolog OS=Homo sapiens GN=TELO2 PE=1 SV=2;Isoform of Q9Y4R8, Telomere length regulation protein TEL2 homolog OS=Homo sapiens GN=TELO2 PE=1 SV=1	12	5	0.04	LAALTQGSYLHQR+LQQENLAEFFPQNYFR+QQTQPGFILLR+VVALPDHLGNR
106	sp|Q93063-2|EXT2_HUMAN sp|Q93063-3|EXT2_HUMAN sp|Q93063|EXT2_HUMAN	1	Isoform of Q93063, Isoform 2 of Exostosin-2 OS=Homo sapiens GN=EXT2;Isoform of Q93063, Isoform 3 of Exostosin-2 OS=Homo sapiens GN=EXT2;Exostosin-2 OS=Homo sapiens GN=EXT2 PE=1 SV=1	8.5	5	0.05	ALLAGGGFSTWTYR+IKETAQAMAQLSR+LLVVWNNQNK+YFNYLYTYK+YVDDFGVSVSNTISR
222b	sp|P0C0S5|H2AZ_HUMAN sp|Q71UI9|H2AV_HUMAN	0.9997	Histone H2A.Z OS=Homo sapiens GN=H2AFZ PE=1 SV=2;Histone H2A.V OS=Homo sapiens GN=H2AFV PE=1 SV=3	23.4	5	0.02	AGLQFPVGR+ATIAGGGVIPHIHK+HLQLAIR
668b	tr|E9PMB0|E9PMB0_HUMAN	0.9897	Isoform of Q9NUJ3, T-complex protein 11-like protein 1 OS=Homo sapiens GN=TCP11L1 PE=1 SV=1	29.2	5	0.02	FVTVEELLETAR+SAGITGLEEESK+SNDSEEGLEDAVEGADEALQK
96	sp|Q8NCH0|CHSTE_HUMAN tr|H0YN65|H0YN65_HUMAN	1	Carbohydrate sulfotransferase 14 OS=Homo sapiens GN=CHST14 PE=1 SV=2;Isoform of Q8NCH0, Carbohydrate sulfotransferase 14 OS=Homo sapiens GN=CHST14 PE=1 SV=1	11.7	4	0.04	AGAGPSPAGDDVTFPEFLR+ALLQDVLPK+LEADANQVLEWVR
10	sp|O75880|SCO1_HUMAN tr|J3QL56|J3QL56_HUMAN	1	Protein SCO1 homolog, mitochondrial OS=Homo sapiens GN=SCO1 PE=1 SV=1;Isoform of O75880, Protein SCO1 homolog, mitochondrial OS=Homo sapiens GN=SCO1 PE=1 SV=1	15.2	4	0.04	EAIANYVK+GPGDSTRPSKPGPVSWK+LVGLTGTREEVDQVAR
89	sp|Q7L2E3-2|DHX30_HUMAN sp|Q7L2E3-3|DHX30_HUMAN sp|Q7L2E3|DHX30_HUMAN tr|H7BXY3|H7BXY3_HUMAN	1	Isoform of Q7L2E3, Isoform 2 of Putative ATP-dependent RNA helicase DHX30 OS=Homo sapiens GN=DHX30;Isoform of Q7L2E3, Isoform 3 of Putative ATP-dependent RNA helicase DHX30 OS=Homo sapiens GN=DHX30;Putative ATP-dependent RNA helicase DHX30 OS=Homo sapiens GN=DHX30 PE=1 SV=1;Isoform of Q7L2E3, Putative ATP-dependent RNA helicase DHX30 OS=Homo sapiens GN=DHX30 PE=1 SV=1	5.5	4	0.04	DSGPLSDPITGKPYVPLLEAEEVR+ENYLEENLLYAPSLR+GVLMAGLYPNLIQVR+LSQSLLELWR
86	sp|Q6P1L8|RM14_HUMAN	1	39S ribosomal protein L14, mitochondrial OS=Homo sapiens GN=MRPL14 PE=1 SV=1	40.7	4	0.04	ALIVGHCMPGPRMTPR+FDSNNVVLIEDNGNPVGTR+VGDQILLAIK+VVDNSALGNSPYHR
740a	tr|B4DLN1|B4DLN1_HUMAN	1	Uncharacterized protein OS=Homo sapiens PE=2 SV=1	12.2	4	0.03	LGPLAFYK+LVESLPQEIK+NYIQGINLVQAK+VLLGSVSGLAGGFVGTPADLVNVR
731a	sp|Q9Y5M8|SRPRB_HUMAN	1	Signal recognition particle receptor subunit beta OS=Homo sapiens GN=SRPRB PE=1 SV=3	22.5	4	0.04	AIVFVVDSAAFQR+GDVGSADIQDLEK+GNSLTLIDLPGHESLR+SAAPSTLDSSSTAPAQLGK
724a	sp|Q9Y3Y2-3|CHTOP_HUMAN sp|Q9Y3Y2-4|CHTOP_HUMAN sp|Q9Y3Y2|CHTOP_HUMAN tr|X6R700|X6R700_HUMAN	1	Isoform of Q9Y3Y2, Isoform 2 of Chromatin target of PRMT1 protein OS=Homo sapiens GN=CHTOP;Isoform of Q9Y3Y2, Isoform 3 of Chromatin target of PRMT1 protein OS=Homo sapiens GN=CHTOP;Chromatin target of PRMT1 protein OS=Homo sapiens GN=CHTOP PE=1 SV=2;Isoform of Q9Y3Y2, Chromatin target of PRMT1 protein OS=Homo sapiens GN=CHTOP PE=1 SV=1	21.3	4	0.03	ASMQQQQQLASAR+EQLDNQLDAYMSK+LAQQMENRPSVQAALK+RLAQQMENRPSVQAALK
723a	sp|Q9Y3F4-2|STRAP_HUMAN sp|Q9Y3F4|STRAP_HUMAN	1	Isoform of Q9Y3F4, Isoform 2 of Serine-threonine kinase receptor-associated protein OS=Homo sapiens GN=STRAP;Serine-threonine kinase receptor-associated protein OS=Homo sapiens GN=STRAP PE=1 SV=1	14	4	0.04	FSPDGELYASGSEDGTLR+TVDFTQDSNYLLTGGQDK+YDYNSGEELESYK
716a	sp|Q9Y2G8|DJC16_HUMAN tr|Q5TDG9|Q5TDG9_HUMAN tr|Q5TDH4|Q5TDH4_HUMAN	1	DnaJ homolog subfamily C member 16 OS=Homo sapiens GN=DNAJC16 PE=2 SV=3;Isoform of Q9Y2G8, DnaJ (Hsp40) homolog, subfamily C, member 16, isoform CRA_a OS=Homo sapiens GN=DNAJC16 PE=1 SV=1;Isoform of Q9Y2G8, DnaJ homolog subfamily C member 16 OS=Homo sapiens GN=DNAJC16 PE=1 SV=1	10.1	4	0.04	ISFFHNAVVR+MTRRYNINIYAPTLLVFK+QFVESLLPGNLVEK+QQEFADTLLPDSEAFQGK+YNINIYAPTLLVFK
706a	sp|Q9ULD9|ZN608_HUMAN	1	Zinc finger protein 608 OS=Homo sapiens GN=ZNF608 PE=1 SV=4	3.6	4	0.04	KVDHNSASLQPQHQSVITQR+SLPSAALYGIPEISSTGK+SQLLSNHQQQLQADSFK
702a	sp|Q9UKF6|CPSF3_HUMAN tr|G5E9W3|G5E9W3_HUMAN	1	Cleavage and polyadenylation specificity factor subunit 3 OS=Homo sapiens GN=CPSF3 PE=1 SV=1;Isoform of Q9UKF6, Cleavage and polyadenylation specific factor 3, 73kDa, isoform CRA_b OS=Homo sapiens GN=CPSF3 PE=1 SV=1	7.9	4	0.04	EYEDNDEVHIEVHNPR+GLIPVFALGR+LTGDVEELEIQEKPALK+WLLSDYVK
696a	sp|Q9UHI6|DDX20_HUMAN	1	Probable ATP-dependent RNA helicase DDX20 OS=Homo sapiens GN=DDX20 PE=1 SV=2	6.9	4	0.04	IPFNQALVFSNLHSR+NSVQTPVENSTNSQHQVK+QLIELDYLNPGSIR+VLISTDLTSR
691a	sp|Q9UG56-2|PISD_HUMAN sp|Q9UG56|PISD_HUMAN tr|H0Y7P7|H0Y7P7_HUMAN	1	Isoform of Q9UG56, Isoform 2 of Phosphatidylserine decarboxylase proenzyme, mitochondrial OS=Homo sapiens GN=PISD;Phosphatidylserine decarboxylase proenzyme, mitochondrial OS=Homo sapiens GN=PISD PE=2 SV=4;Isoform of Q9UG56, Phosphatidylserine decarboxylase proenzyme (Fragment) OS=Homo sapiens GN=PISD PE=1 SV=1	11.6	4	0.04	GSYNDFSFVTHTNR+GVTYSLESFLGPR+ILNFGQVK+NLSEFFR
688a	sp|Q9UBM7|DHCR7_HUMAN	1	7-dehydrocholesterol reductase OS=Homo sapiens GN=DHCR7 PE=1 SV=1	5.5	4	0.04	LLVSGFWGVAR+LSDIWAK+YTAAVPYR
685a	sp|Q9P0U3-2|SENP1_HUMAN sp|Q9P0U3|SENP1_HUMAN	1	Isoform of Q9P0U3, Isoform 2 of Sentrin-specific protease 1 OS=Homo sapiens GN=SENP1;Sentrin-specific protease 1 OS=Homo sapiens GN=SENP1 PE=1 SV=2	7.2	4	0.04	ALALQLQNQR+SAAYNPSYYSDNPSSDSFLGSGDLR+TFGQSANGQWR
670a	sp|Q9NVH0-2|EXD2_HUMAN sp|Q9NVH0|EXD2_HUMAN	1	Isoform of Q9NVH0, Isoform 2 of Exonuclease 3'-5' domain-containing protein 2 OS=Homo sapiens GN=EXD2;Exonuclease 3'-5' domain-containing protein 2 OS=Homo sapiens GN=EXD2 PE=1 SV=2	9.9	4	0.04	EFQAPIGSEEGLR+LLQDYGLVVR+SLAETVLNFPLDK+TLLDILADGTILK
662a	sp|Q9NP97|DLRB1_HUMAN tr|B1AKR6|B1AKR6_HUMAN	1	Dynein light chain roadblock-type 1 OS=Homo sapiens GN=DYNLRB1 PE=1 SV=3;Isoform of Q9NP97, Dynein light chain roadblock-type 1 OS=Homo sapiens GN=DYNLRB1 PE=1 SV=1	51	4	0.04	DIDPQNDLTFLR+GVQGIIVVNTEGIPIK+STMDNPTTTQYASLMHSFILK
658a	sp|Q9HC77|CENPJ_HUMAN	1	Centromere protein J OS=Homo sapiens GN=CENPJ PE=1 SV=2	3.6	4	0.03	LNISQDQPPGDNAR+LVTNQSTSEDQPLFK+NLFPDGQEESIFPDGTIVR
647a	sp|Q9H2H8-2|PPIL3_HUMAN sp|Q9H2H8|PPIL3_HUMAN tr|B8ZZ77|B8ZZ77_HUMAN tr|H7BZ14|H7BZ14_HUMAN	1	Isoform of Q9H2H8, Isoform 2 of Peptidyl-prolyl cis-trans isomerase-like 3 OS=Homo sapiens GN=PPIL3;Peptidyl-prolyl cis-trans isomerase-like 3 OS=Homo sapiens GN=PPIL3 PE=1 SV=1;Isoform of Q9H2H8, Peptidyl-prolyl cis-trans isomerase-like 3 OS=Homo sapiens GN=PPIL3 PE=1 SV=1;Isoform of Q9H2H8, Peptidyl-prolyl cis-trans isomerase (Fragment) OS=Homo sapiens GN=PPIL3 PE=1 SV=1	26.1	4	0.04	KFEDEYSEYLK+TYRPLNDVHIK+VIDGLETLDELEKLPVNEK
645a	sp|Q9H078-2|CLPB_HUMAN sp|Q9H078-3|CLPB_HUMAN sp|Q9H078-5|CLPB_HUMAN	1	Isoform of Q9H078, Isoform 2 of Caseinolytic peptidase B protein homolog OS=Homo sapiens GN=CLPB;Isoform of Q9H078, Isoform 3 of Caseinolytic peptidase B protein homolog OS=Homo sapiens GN=CLPB;Isoform of Q9H078, Isoform 5 of Caseinolytic peptidase B protein homolog OS=Homo sapiens GN=CLPB	11.3	4	0.04	ELLDGGANPLQR+EQGIHSLEVLITR+FIGSPPGYVGHEEGGQLTK+IAENLGDVQISDK
632a	sp|Q9BXW9|FACD2_HUMAN	1	Fanconi anemia group D2 protein OS=Homo sapiens GN=FANCD2 PE=1 SV=2	3.6	4	0.04	EQDSDESYDDSD+LLLGIDILQPAIIK+LPEYFFENK+TGESQNQLAVDQIAFQK
625a	sp|Q9BT22|ALG1_HUMAN	1	Chitobiosyldiphosphodolichol beta-mannosyltransferase OS=Homo sapiens GN=ALG1 PE=1 SV=2	8.4	4	0.03	AVTVYDKPASFFK+ETPLDLQHR+IQIVGLTELQSLAVGPR
608a	sp|Q99523|SORT_HUMAN	1	Sortilin OS=Homo sapiens GN=SORT1 PE=1 SV=3	6.1	4	0.04	ADLGALELWR+DPIYFTGLASEPGAR+TEFGMAIGPENSGK+VVLTAEVSGGSR
597a	sp|Q96K12|FACR2_HUMAN	1	Fatty acyl-CoA reductase 2 OS=Homo sapiens GN=FAR2 PE=2 SV=1	7.4	4	0.04	ALGEMVVQQESR+TVSMLEYFINR+VFNFDVR+VFQILDSK
582a	sp|Q96BP2|CHCH1_HUMAN	1	Coiled-coil-helix-coiled-coil-helix domain-containing protein 1 OS=Homo sapiens GN=CHCHD1 PE=1 SV=1	28.8	4	0.04	KPVLKPNKPLILANR+SIQETLGESGSLLPNK+SIQETLGESGSLLPNKLNK
581a	sp|Q96AX9-11|MIB2_HUMAN sp|Q96AX9-13|MIB2_HUMAN sp|Q96AX9-14|MIB2_HUMAN sp|Q96AX9-2|MIB2_HUMAN sp|Q96AX9-3|MIB2_HUMAN sp|Q96AX9-5|MIB2_HUMAN sp|Q96AX9-6|MIB2_HUMAN sp|Q96AX9-8|MIB2_HUMAN sp|Q96AX9|MIB2_HUMAN tr|D6RAZ0|D6RAZ0_HUMAN tr|E9PD12|E9PD12_HUMAN tr|F2Z2L2|F2Z2L2_HUMAN	1	Isoform of Q96AX9, Isoform 11 of E3 ubiquitin-protein ligase MIB2 OS=Homo sapiens GN=MIB2;Isoform of Q96AX9, Isoform 13 of E3 ubiquitin-protein ligase MIB2 OS=Homo sapiens GN=MIB2;Isoform of Q96AX9, Isoform 14 of E3 ubiquitin-protein ligase MIB2 OS=Homo sapiens GN=MIB2;Isoform of Q96AX9, Isoform 2 of E3 ubiquitin-protein ligase MIB2 OS=Homo sapiens GN=MIB2;Isoform of Q96AX9, Isoform 3 of E3 ubiqu…	7.4	4	0.04	HQLLPLVADGAGGDPGPLQLLSR+SVASVTWADGTTNVYR+TALQVAAYLGQVELIR+WGQQDGGEGGVGTVVELGR
566a	sp|Q92542-2|NICA_HUMAN sp|Q92542|NICA_HUMAN tr|H0Y6T7|H0Y6T7_HUMAN	1	Isoform of Q92542, Isoform 2 of Nicastrin OS=Homo sapiens GN=NCSTN;Nicastrin OS=Homo sapiens GN=NCSTN PE=1 SV=2;Isoform of Q92542, Nicastrin (Fragment) OS=Homo sapiens GN=NCSTN PE=1 SV=1	14.5	4	0.04	ALADVATVLGR+APDVTTLPR+LLYGFLIK+NQVEDLLATLEK
558a	sp|Q8TB37|NUBPL_HUMAN	1	Iron-sulfur protein NUBPL OS=Homo sapiens GN=NUBPL PE=1 SV=3	16.9	4	0.04	AIGLLDVDVYGPSVPK+EASDTGQPIVFSQPESDEAK+STTAVNLALALAANDSSK
555a	sp|Q8NF37|PCAT1_HUMAN tr|A0A0G2JQ62|A0A0G2JQ62_HUMAN	1	Lysophosphatidylcholine acyltransferase 1 OS=Homo sapiens GN=LPCAT1 PE=1 SV=2;Isoform of Q8NF37, Lysophosphatidylcholine acyltransferase 1 (Fragment) OS=Homo sapiens GN=LPCAT1 PE=1 SV=1	9.4	4	0.03	GLGLKPEKLEK+NPALYASNVR+TALGVAELTVTDLFR+TLDTIQLAFK
553a	sp|Q8NE22-2|SETD9_HUMAN sp|Q8NE22|SETD9_HUMAN	1	Isoform of Q8NE22, Isoform 2 of SET domain-containing protein 9 OS=Homo sapiens GN=SETD9;SET domain-containing protein 9 OS=Homo sapiens GN=SETD9 PE=2 SV=2	16.2	4	0.04	GAVVSMYPGTVYQK+TLGFSVAQATSSLISAGK+VFQALFLNDFNK
548a	sp|Q8NBN7|RDH13_HUMAN	1	Retinol dehydrogenase 13 OS=Homo sapiens GN=RDH13 PE=1 SV=2	13.3	4	0.04	APAPEAEDEEVAR+RLQGSGVTVNALHPGVAR+TVIVTGANTGIGK
546a	sp|Q8N4U5|T11L2_HUMAN	1	T-complex protein 11-like protein 2 OS=Homo sapiens GN=TCP11L2 PE=2 SV=1	9.1	4	0.03	ATGNIVEVLR+EILLSFLTPGGNR+QVYGPFYANILR+VVTFDEVMATAR
538a	sp|Q8IXI1|MIRO2_HUMAN	1	Mitochondrial Rho GTPase 2 OS=Homo sapiens GN=RHOT2 PE=1 SV=2	8.7	4	0.03	AVLHPTAPLYDPEAK+LSDQDLDQALSDEELNAFQK+SAFLQAFLGR+VPIILVGNK
535a	sp|Q8IUF1|CBWD2_HUMAN tr|C9J3G2|C9J3G2_HUMAN	1	COBW domain-containing protein 2 OS=Homo sapiens GN=CBWD2 PE=1 SV=1;Isoform of Q8IUF1, COBW domain-containing protein 2 OS=Homo sapiens GN=CBWD2 PE=1 SV=2	11.7	4	0.04	HLAEEKPDGLINEATR+IPVTIITGYLGAGK+TTLLNYILTEQHSK
61	sp|P62906|RL10A_HUMAN	1	60S ribosomal protein L10a OS=Homo sapiens GN=RPL10A PE=1 SV=2	15.7	4	0.04	AVDIPHMDIEALK+ILGPGLNK+KYDAFLASESLIK
7	sp|O15294-2|OGT1_HUMAN sp|O15294-3|OGT1_HUMAN sp|O15294-4|OGT1_HUMAN sp|O15294|OGT1_HUMAN	1	Isoform of O15294, Isoform 2 of UDP-N-acetylglucosamine--peptide N-acetylglucosaminyltransferase 110 kDa subunit OS=Homo sapiens GN=OGT;Isoform of O15294, Isoform 1 of UDP-N-acetylglucosamine--peptide N-acetylglucosaminyltransferase 110 kDa subunit OS=Homo sapiens GN=OGT;Isoform of O15294, Isoform 4 of UDP-N-acetylglucosamine--peptide N-acetylglucosaminyltransferase 110 kDa subunit OS=Homo sapien…	6.6	4	0.04	AFLDSLPDVK+DSGNIPEAIASYR+LVSIVADQLEK+VPNSVLWLLR
526a	sp|Q7Z2W4|ZCCHV_HUMAN	1	Zinc finger CCCH-type antiviral protein 1 OS=Homo sapiens GN=ZC3HAV1 PE=1 SV=3	6.1	4	0.04	DQVYPQYVIEYTEDK+FVVLETGGEAGITR+GPDHQPAK+VALVNDSLSDVTSTTSSR
524a	sp|Q71RC2-3|LARP4_HUMAN sp|Q71RC2-4|LARP4_HUMAN sp|Q71RC2-5|LARP4_HUMAN sp|Q71RC2-7|LARP4_HUMAN sp|Q71RC2|LARP4_HUMAN tr|Q96J85|Q96J85_HUMAN	1	Isoform of Q71RC2, Isoform 3 of La-related protein 4 OS=Homo sapiens GN=LARP4;Isoform of Q71RC2, Isoform 4 of La-related protein 4 OS=Homo sapiens GN=LARP4;Isoform of Q71RC2, Isoform 5 of La-related protein 4 OS=Homo sapiens GN=LARP4;Isoform of Q71RC2, Isoform 7 of La-related protein 4 OS=Homo sapiens GN=LARP4;La-related protein 4 OS=Homo sapiens GN=LARP4 PE=1 SV=3;Isoform of Q71RC2, C-Mpl bindin…	14.2	4	0.04	EIPETTPIEEVK+HNPTVTGHQEQTYLQK+LTTDPDLILEVLR+SSGGSEHSTEGSVSLGDGQLNR
523a	sp|Q70EL1-7|UBP54_HUMAN sp|Q70EL1|UBP54_HUMAN	1	Isoform of Q70EL1, Isoform 4 of Inactive ubiquitin carboxyl-terminal hydrolase 54 OS=Homo sapiens GN=USP54;Inactive ubiquitin carboxyl-terminal hydrolase 54 OS=Homo sapiens GN=USP54 PE=1 SV=4	4.6	4	0.04	DVRSKDLGSSTDLGTSLPLDSWVNITR+EFIPDEPSKPPSYDIK+FMDLDELQNQGR+TVGEGFLFVLSDAPR
522a	sp|Q70CQ3|UBP30_HUMAN tr|B3KUS5|B3KUS5_HUMAN	1	Ubiquitin carboxyl-terminal hydrolase 30 OS=Homo sapiens GN=USP30 PE=1 SV=1;Isoform of Q70CQ3, Ubiquitin carboxyl-terminal hydrolase 30 OS=Homo sapiens GN=USP30 PE=1 SV=1	17.3	4	0.03	EPPSHQYLSLTLLHLLK+LNKNPGPTLELQDGPGAPTPVLNQPGAPK+NPLSTSNQWLWVSDDTVRK+VTHLFDVHSLEQQSEITPK
511a	sp|Q6MZQ0|PRR5L_HUMAN	1	Proline-rich protein 5-like OS=Homo sapiens GN=PRR5L PE=1 SV=2	13.3	4	0.04	GGGLQSNELYALNENIR+GLFFVEEK+QVVSPFLGISGDR+SFSGPTYTLAR
59	sp|P62857|RS28_HUMAN	1	40S ribosomal protein S28 OS=Homo sapiens GN=RPS28 PE=1 SV=1	36.2	4	0.04	EGDVLTLLESER+GPVREGDVLTLLESER+VEFMDDTSR
509a	sp|Q66PJ3-2|AR6P4_HUMAN sp|Q66PJ3-3|AR6P4_HUMAN sp|Q66PJ3-4|AR6P4_HUMAN sp|Q66PJ3-7|AR6P4_HUMAN sp|Q66PJ3|AR6P4_HUMAN tr|A0A0C4DG62|A0A0C4DG62_HUMAN tr|F5GYV5|F5GYV5_HUMAN tr|F8WCT1|F8WCT1_HUMAN tr|H7BZV4|H7BZV4_HUMAN	1	Isoform of Q66PJ3, Isoform 2 of ADP-ribosylation factor-like protein 6-interacting protein 4 OS=Homo sapiens GN=ARL6IP4;Isoform of Q66PJ3, Isoform 3 of ADP-ribosylation factor-like protein 6-interacting protein 4 OS=Homo sapiens GN=ARL6IP4;Isoform of Q66PJ3, Isoform 4 of ADP-ribosylation factor-like protein 6-interacting protein 4 OS=Homo sapiens GN=ARL6IP4;Isoform of Q66PJ3, Isoform 7 of ADP-rib…	22.1	4	0.04	AEAQQVEALPGPSLDQWHR+LIKGDGEVLEEIVTK+SAGEEEDGPVLTDEQK
497a	sp|Q5JSZ5-5|PRC2B_HUMAN sp|Q5JSZ5|PRC2B_HUMAN	1	Isoform of Q5JSZ5, Isoform 1 of Protein PRRC2B OS=Homo sapiens GN=PRRC2B;Protein PRRC2B OS=Homo sapiens GN=PRRC2B PE=1 SV=2	5	4	0.04	AIGLSPMSFPTADLTLK+GVLDLSYGPGPSLRPQNVTSWR+LLSFSPEEFPTLK+SVSNLQKPTQSISQENTNSVPGGPK
496a	sp|Q5HYK3|COQ5_HUMAN	1	2-methoxy-6-polyprenyl-1,4-benzoquinol methylase, mitochondrial OS=Homo sapiens GN=COQ5 PE=1 SV=2	11	4	0.03	AQQNLSWEEIAK+NVTHIDQALQEAHR+VYQVFESVAK
492a	sp|Q494U1-2|PKHN1_HUMAN sp|Q494U1|PKHN1_HUMAN	1	Isoform of Q494U1, Isoform 2 of Pleckstrin homology domain-containing family N member 1 OS=Homo sapiens GN=PLEKHN1;Pleckstrin homology domain-containing family N member 1 OS=Homo sapiens GN=PLEKHN1 PE=1 SV=2	7.4	4	0.04	DGGPQPPDAPQLVSSAR+GPVTPLHLDLTQLHR+SFLIEGPLINTIR
487a	sp|Q16637-2|SMN_HUMAN sp|Q16637-3|SMN_HUMAN sp|Q16637-4|SMN_HUMAN sp|Q16637|SMN_HUMAN tr|E7EQZ4|E7EQZ4_HUMAN	1	Isoform of Q16637, Isoform SMN-delta5 of Survival motor neuron protein OS=Homo sapiens GN=SMN1;Isoform of Q16637, Isoform SMN-delta7 of Survival motor neuron protein OS=Homo sapiens GN=SMN1;Isoform of Q16637, Isoform SMN-delta57 of Survival motor neuron protein OS=Homo sapiens GN=SMN1;Survival motor neuron protein OS=Homo sapiens GN=SMN1 PE=1 SV=1;Isoform of Q16637, Survival motor neuron protein …	18.8	4	0.04	GTGQSDDSDIWDDTALIK+KNTAASLQQWK+NTAASLQQWK+SAPWNSFLPPPPPMPGPR
481a	sp|Q15645|PCH2_HUMAN	1	Pachytene checkpoint protein 2 homolog OS=Homo sapiens GN=TRIP13 PE=1 SV=2	9.7	4	0.04	IDVAFVDR+LSLLLNDISR+NVNSNLITWNR+NVQSVSIIDTELK
462a	sp|Q14697-2|GANAB_HUMAN sp|Q14697|GANAB_HUMAN tr|E9PKU7|E9PKU7_HUMAN tr|F5H6X6|F5H6X6_HUMAN	1	Isoform of Q14697, Isoform 2 of Neutral alpha-glucosidase AB OS=Homo sapiens GN=GANAB;Neutral alpha-glucosidase AB OS=Homo sapiens GN=GANAB PE=1 SV=3;Isoform of Q14697, Neutral alpha-glucosidase AB OS=Homo sapiens GN=GANAB PE=1 SV=1;Isoform of Q14697, Neutral alpha-glucosidase AB OS=Homo sapiens GN=GANAB PE=1 SV=1	8	4	0.04	FGAVWTGDNTAEWDHLK+LDLLEDR+LSVSGRDENSVELTMAEGPYK+QYASLTGTQALPPLFSLGYHQSR
450a	sp|Q13751|LAMB3_HUMAN	1	Laminin subunit beta-3 OS=Homo sapiens GN=LAMB3 PE=1 SV=1	4.3	4	0.04	LGQSSMLGEQGAR+QGTVALQEAQDTMQGTSR+VQLNLMDLVSGIPATQSQK
447a	sp|Q13608-3|PEX6_HUMAN sp|Q13608|PEX6_HUMAN	1	Isoform of Q13608, Isoform 3 of Peroxisome assembly factor 2 OS=Homo sapiens GN=PEX6;Peroxisome assembly factor 2 OS=Homo sapiens GN=PEX6 PE=1 SV=2	6.2	4	0.04	LLALGSGAWVR+LQPGGALLTGTSSVLLR+LVFVGANEDR+VLETRPALQGLLGPGTR
442a	sp|Q13200|PSMD2_HUMAN	1	26S proteasome non-ATPase regulatory subunit 2 OS=Homo sapiens GN=PSMD2 PE=1 SV=3	6.7	4	0.04	APVQPQQSPAAAPGGTDEKPSGK+LNILDTLSK+SSTTSMTSVPKPLK+VGQAVDVVGQAGKPK
425a	sp|Q06587|RING1_HUMAN	1	E3 ubiquitin-protein ligase RING1 OS=Homo sapiens GN=RING1 PE=1 SV=2	10.1	4	0.04	LHNQQALSSSIEEGLR+SLRPDPNFDALISK+TWELSLYELHR
402a	sp|P62826|RAN_HUMAN tr|B5MDF5|B5MDF5_HUMAN tr|F5H018|F5H018_HUMAN tr|J3KQE5|J3KQE5_HUMAN	1	GTP-binding nuclear protein Ran OS=Homo sapiens GN=RAN PE=1 SV=3;Isoform of P62826, GTP-binding nuclear protein Ran OS=Homo sapiens GN=RAN PE=1 SV=1;Isoform of P62826, GTP-binding nuclear protein Ran (Fragment) OS=Homo sapiens GN=RAN PE=1 SV=7;Isoform of P62826, GTP-binding nuclear protein Ran (Fragment) OS=Homo sapiens GN=RAN PE=1 SV=1	33.2	4	0.04	FNVWDTAGQEK+HLTGEFEK+KYVATLGVEVHPLVFHTNRGPIK+NLQYYDISAK+SNYNFEKPFLWLAR
392a	sp|P62266|RS23_HUMAN	1	40S ribosomal protein S23 OS=Homo sapiens GN=RPS23 PE=1 SV=3	16.1	4	0.04	GHAVGDIPGVR+KGHAVGDIPGVR+VANVSLLALYK
45	sp|P52429|DGKE_HUMAN tr|I3L112|I3L112_HUMAN	1	Diacylglycerol kinase epsilon OS=Homo sapiens GN=DGKE PE=1 SV=1;Isoform of P52429, Diacylglycerol kinase (Fragment) OS=Homo sapiens GN=DGKE PE=1 SV=1	8.6	4	0.03	ILLNPVQVFDVTK+QWTPLIILANSR+SGTNMGEGLLGEFR
379a	sp|P61254|RL26_HUMAN sp|Q9UNX3|RL26L_HUMAN tr|E5RIT6|E5RIT6_HUMAN tr|J3QQQ9|J3QQQ9_HUMAN tr|J3QQV1|J3QQV1_HUMAN tr|J3QRC4|J3QRC4_HUMAN tr|J3QRI7|J3QRI7_HUMAN	1	60S ribosomal protein L26 OS=Homo sapiens GN=RPL26 PE=1 SV=1;60S ribosomal protein L26-like 1 OS=Homo sapiens GN=RPL26L1 PE=1 SV=1;Isoform of Q9UNX3, 60S ribosomal protein L26-like 1 (Fragment) OS=Homo sapiens GN=RPL26L1 PE=1 SV=1;Uncharacterized protein OS=Homo sapiens PE=4 SV=1;Isoform of P61254, 60S ribosomal protein L26 OS=Homo sapiens GN=RPL26 PE=4 SV=1;Isoform of P61254, 60S ribosomal prote…	21.5	4	0.04	ANGTTVHVGIHPSK+FNPFVTSDR
377a	sp|P61026|RAB10_HUMAN	1	Ras-related protein Rab-10 OS=Homo sapiens GN=RAB10 PE=1 SV=1	15	4	0.03	AFLTLAEDILR+EPNSENVDISSGGGVTGWK+IQIWDTAGQER
372a	sp|P58107|EPIPL_HUMAN	1	Epiplakin OS=Homo sapiens GN=EPPK1 PE=1 SV=2	4.3	4	0.04	AVPVWDVLASGYVSR+EGQGEGETQEAAAAAAAAR+EGQGEGETQEAAAATAAAR+LSVEEAVAAGVVGGEIQEK
370a	sp|P57105|SYJ2B_HUMAN tr|A0A087WUM0|A0A087WUM0_HUMAN	1	Synaptojanin-2-binding protein OS=Homo sapiens GN=SYNJ2BP PE=1 SV=2;Protein SYNJ2BP-COX16 (Fragment) OS=Homo sapiens GN=SYNJ2BP-COX16 PE=4 SV=1	44.8	4	0.04	GPSGLGFNIVGGTDQQYVSNDSGIYVSR+LQVQNGPIGHR+NLLHQDAVDLFR+VDYLVTEEEINLTR
369a	sp|P57088|TMM33_HUMAN tr|D6RAA6|D6RAA6_HUMAN	1	Transmembrane protein 33 OS=Homo sapiens GN=TMEM33 PE=1 SV=2;Isoform of P57088, Transmembrane protein 33 (Fragment) OS=Homo sapiens GN=TMEM33 PE=1 SV=1	14	4	0.04	ALLANALTSALR+GSNSLPLLR+LSANQQNILK
365a	sp|P54709|AT1B3_HUMAN	1	Sodium/potassium-transporting ATPase subunit beta-3 OS=Homo sapiens GN=ATP1B3 PE=1 SV=1	14.3	4	0.03	IIGLKPEGVPR+LFIYNPTTGEFLGR+SDPTSYAGYIEDLKK
363a	sp|P53618|COPB_HUMAN	1	Coatomer subunit beta OS=Homo sapiens GN=COPB1 PE=1 SV=3	6	4	0.04	EAGELKPEEEITVGPVQK+NAVLAIYTIYR+VLSTPDLEVR+YEAAGTLVTLSSAPTAIK
361a	sp|P52948-5|NUP98_HUMAN sp|P52948-6|NUP98_HUMAN sp|P52948|NUP98_HUMAN tr|H7C3P6|H7C3P6_HUMAN	1	Isoform of P52948, Isoform 5 of Nuclear pore complex protein Nup98-Nup96 OS=Homo sapiens GN=NUP98;Isoform of P52948, Isoform 6 of Nuclear pore complex protein Nup98-Nup96 OS=Homo sapiens GN=NUP98;Nuclear pore complex protein Nup98-Nup96 OS=Homo sapiens GN=NUP98 PE=1 SV=4;Isoform of P52948, Nuclear pore complex protein Nup98-Nup96 (Fragment) OS=Homo sapiens GN=NUP98 PE=1 SV=1	5.2	4	0.04	EASGDLPEAQIVK+EYIQILER+SITADPLDYR+SLTQSYLR
351a	sp|P51116|FXR2_HUMAN	1	Fragile X mental retardation syndrome-related protein 2 OS=Homo sapiens GN=FXR2 PE=1 SV=2	10	4	0.03	AGYSTDESSSSSLHATR+LQIDEQLR+SYLEFSEDSVQVPR+TGGPAYGPSSDVSTASETESEKREEPNR
348a	sp|P50454|SERPH_HUMAN tr|E9PKH2|E9PKH2_HUMAN	1	Serpin H1 OS=Homo sapiens GN=SERPINH1 PE=1 SV=2;Isoform of P50454, Serpin H1 OS=Homo sapiens GN=SERPINH1 PE=1 SV=1	18.9	4	0.04	DTQSGSLLFIGR+GVVEVTHDLQK+HLAGLGLTEAIDKNK
347a	sp|P50416-2|CPT1A_HUMAN sp|P50416|CPT1A_HUMAN	1	Isoform of P50416, Isoform 2 of Carnitine O-palmitoyltransferase 1, liver isoform OS=Homo sapiens GN=CPT1A;Carnitine O-palmitoyltransferase 1, liver isoform OS=Homo sapiens GN=CPT1A PE=1 SV=2	4.6	4	0.04	EVLSEPWR+ILDNTSEPQPGEAR+IPGEETDTIQHMR
39	sp|P45880-1|VDAC2_HUMAN sp|P45880-2|VDAC2_HUMAN sp|P45880|VDAC2_HUMAN tr|A0A0A0MR02|A0A0A0MR02_HUMAN	1	Isoform of P45880, Isoform 1 of Voltage-dependent anion-selective channel protein 2 OS=Homo sapiens GN=VDAC2;Isoform of P45880, Isoform 2 of Voltage-dependent anion-selective channel protein 2 OS=Homo sapiens GN=VDAC2;Voltage-dependent anion-selective channel protein 2 OS=Homo sapiens GN=VDAC2 PE=1 SV=2;Isoform of P45880, Voltage-dependent anion-selective channel protein 2 (Fragment) OS=Homo sapi…	23	4	0.04	LTLSALVDGK+TGDFQLHTNVNDGTEFGGSIYQK+VNNSSLIGVGYTQTLRPGVK+YQLDPTASISAK
336a	sp|P46977|STT3A_HUMAN	1	Dolichyl-diphosphooligosaccharide--protein glycosyltransferase subunit STT3A OS=Homo sapiens GN=STT3A PE=1 SV=2	4.8	4	0.04	EAYYWLR+FLAEEGFYK+FYSLLDPSYAK+IIFDDFR
328a	sp|P43243|MATR3_HUMAN tr|A0A0R4J2E8|A0A0R4J2E8_HUMAN tr|A8MXP9|A8MXP9_HUMAN tr|D6REM6|D6REM6_HUMAN	1	Matrin-3 OS=Homo sapiens GN=MATR3 PE=1 SV=2;Isoform of P43243, Matrin-3 OS=Homo sapiens GN=MATR3 PE=4 SV=1;Isoform of P43243, Matrin-3 OS=Homo sapiens GN=MATR3 PE=1 SV=1;Isoform of P43243, Matrin-3 OS=Homo sapiens GN=MATR3 PE=1 SV=1	4.7	4	0.04	GDADQASNILASFGLSAR+VIHLSNLPHSGYSDSAVLK
311a	sp|P35658-2|NU214_HUMAN sp|P35658-3|NU214_HUMAN sp|P35658-4|NU214_HUMAN sp|P35658-5|NU214_HUMAN sp|P35658|NU214_HUMAN	1	Isoform of P35658, Isoform 2 of Nuclear pore complex protein Nup214 OS=Homo sapiens GN=NUP214;Isoform of P35658, Isoform 3 of Nuclear pore complex protein Nup214 OS=Homo sapiens GN=NUP214;Isoform of P35658, Isoform 4 of Nuclear pore complex protein Nup214 OS=Homo sapiens GN=NUP214;Isoform of P35658, Isoform 5 of Nuclear pore complex protein Nup214 OS=Homo sapiens GN=NUP214;Nuclear pore complex pr…	2.7	4	0.04	ETLFNTLANNR+NVPQVVNVQELK+TPHPVLTPVAANQAK+YGLVFAGGASGLQIFPTK
310a	sp|P35613-2|BASI_HUMAN sp|P35613|BASI_HUMAN tr|A0A087X2B5|A0A087X2B5_HUMAN	1	Isoform of P35613, Isoform 2 of Basigin OS=Homo sapiens GN=BSG;Basigin OS=Homo sapiens GN=BSG PE=1 SV=2;Isoform of P35613, Basigin (Fragment) OS=Homo sapiens GN=BSG PE=1 SV=1	21.3	4	0.04	FFVSSSQGR+GGVVLKEDALPGQK+GSDQAIITLR+SESVPPVTDWAWYK
300a	sp|P32969|RL9_HUMAN tr|D6RAN4|D6RAN4_HUMAN	1	60S ribosomal protein L9 OS=Homo sapiens GN=RPL9 PE=1 SV=1;Isoform of P32969, 60S ribosomal protein L9 (Fragment) OS=Homo sapiens GN=RPL9 PE=1 SV=7	15.9	4	0.03	FLDGIYVSEK+TILSNQTVDIPENVDITLK
297a	sp|P30153|2AAA_HUMAN	1	Serine/threonine-protein phosphatase 2A 65 kDa regulatory subunit A alpha isoform OS=Homo sapiens GN=PPP2R1A PE=1 SV=4	7.1	4	0.04	IGPILDNSTLQSEVKPILEK+LAGGDWFTSR+LSTIALALGVER
291a	sp|P28288|ABCD3_HUMAN	1	ATP-binding cassette sub-family D member 3 OS=Homo sapiens GN=ABCD3 PE=1 SV=1	9	4	0.03	FDHVPLATPNGDVLIR+LFYVPQRPYMTLGTLR+STHSELLEDYYQSGR+VLGELWPLFGGR
276a	sp|P22626-2|ROA2_HUMAN sp|P22626|ROA2_HUMAN	1	Isoform of P22626, Isoform A2 of Heterogeneous nuclear ribonucleoproteins A2/B1 OS=Homo sapiens GN=HNRNPA2B1;Heterogeneous nuclear ribonucleoproteins A2/B1 OS=Homo sapiens GN=HNRNPA2B1 PE=1 SV=2	13.5	4	0.04	GFGFVTFDDHDPVDK+GGGGNFGPGPGSNFR+LFIGGLSFETTEESLR
269a	sp|P20020-2|AT2B1_HUMAN sp|P20020-3|AT2B1_HUMAN sp|P20020-4|AT2B1_HUMAN sp|P20020-5|AT2B1_HUMAN sp|P20020-6|AT2B1_HUMAN sp|P20020|AT2B1_HUMAN sp|P23634-2|AT2B4_HUMAN sp|P23634-3|AT2B4_HUMAN sp|P23634-4|AT2B4_HUMAN sp|P23634-5|AT2B4_HUMAN sp|P23634-6|AT2B4_HUMAN sp|P23634-7|AT2B4_HUMAN sp|P23634-8|AT2B4_HUMAN sp|P23634|AT2B4_HUMAN	1	Isoform of P20020, Isoform A of Plasma membrane calcium-transporting ATPase 1 OS=Homo sapiens GN=ATP2B1;Isoform of P20020, Isoform B of Plasma membrane calcium-transporting ATPase 1 OS=Homo sapiens GN=ATP2B1;Isoform of P20020, Isoform C of Plasma membrane calcium-transporting ATPase 1 OS=Homo sapiens GN=ATP2B1;Isoform of P20020, Isoform E of Plasma membrane calcium-transporting ATPase 1 OS=Homo s…	4.4	4	0.04	EASDIILTDDNFTSIVK+QVVAVTGDGTNDGPALK+YGDLLPADGILIQGNDLK
29	sp|P23284|PPIB_HUMAN	1	Peptidyl-prolyl cis-trans isomerase B OS=Homo sapiens GN=PPIB PE=1 SV=2	15.7	4	0.03	DTNGSQFFITTVK+TVDNFVALATGEK+VIFGLFGK
28	sp|P20618|PSB1_HUMAN	1	Proteasome subunit beta type-1 OS=Homo sapiens GN=PSMB1 PE=1 SV=2	14.1	4	0.04	AGGSASAMLQPLLDNQVGFK+NMQNVEHVPLSLDR
240a	sp|P08708|RS17_HUMAN	1	40S ribosomal protein S17 OS=Homo sapiens GN=RPS17 PE=1 SV=2	23.7	4	0.03	IAGYVTHLMK+LLDFGSLSNLQVTQPTVGMNFK
238a	sp|P08237-3|PFKAM_HUMAN sp|P08237|PFKAM_HUMAN	1	Isoform of P08237, Isoform 3 of ATP-dependent 6-phosphofructokinase, muscle type OS=Homo sapiens GN=PFKM;ATP-dependent 6-phosphofructokinase, muscle type OS=Homo sapiens GN=PFKM PE=1 SV=2	11.4	4	0.05	AIAVLTSGGDAQGMNAAVR+ALVFQPVAELKDQTDFEHR+GGTPSAFDR+GQIEEAGWSYVGGWTGQGGSK+SEWSDLLSDLQK+TFVLEVMGR
227i	sp|P07197|NFM_HUMAN tr|E7ESP9|E7ESP9_HUMAN	1	Neurofilament medium polypeptide OS=Homo sapiens GN=NEFM PE=1 SV=3;Isoform of P07197, Neurofilament medium polypeptide OS=Homo sapiens GN=NEFM PE=1 SV=1	4.6	4	0.02	EYQDLLNVK+QASHAQLGDAYDQEIR+SEEVATKEELVADAK
24	sp|P13639|EF2_HUMAN	1	Elongation factor 2 OS=Homo sapiens GN=EEF2 PE=1 SV=4	5.9	4	0.04	AYLPVNESFGFTADLR+EGIPALDNFLDKL+KEDLYLKPIQR+VFSGLVSTGLK
216a	sp|P04049-2|RAF1_HUMAN sp|P04049|RAF1_HUMAN tr|H7C155|H7C155_HUMAN	1	Isoform of P04049, Isoform 2 of RAF proto-oncogene serine/threonine-protein kinase OS=Homo sapiens GN=RAF1;RAF proto-oncogene serine/threonine-protein kinase OS=Homo sapiens GN=RAF1 PE=1 SV=1;Isoform of P04049, RAF proto-oncogene serine/threonine-protein kinase (Fragment) OS=Homo sapiens GN=RAF1 PE=1 SV=1	12	4	0.04	IGDFGLATVK+SHSESASPSALSSSPNNLSPTGWSQPK+SNNIFLHEGLTVK+VVDPTPEQFQAFR
207a	sp|O95816|BAG2_HUMAN	1	BAG family molecular chaperone regulator 2 OS=Homo sapiens GN=BAG2 PE=1 SV=1	17.1	4	0.03	FLDDLGNAK+LLESLDQLELR+QISDGEREELNLTANR+RLETLIR
205a	sp|O95684-2|FR1OP_HUMAN sp|O95684|FR1OP_HUMAN tr|A0A087WV25|A0A087WV25_HUMAN	1	Isoform of O95684, Isoform 2 of FGFR1 oncogene partner OS=Homo sapiens GN=FGFR1OP;FGFR1 oncogene partner OS=Homo sapiens GN=FGFR1OP PE=1 SV=1;Isoform of O95684, FGFR1 oncogene partner OS=Homo sapiens GN=FGFR1OP PE=1 SV=1	17.1	4	0.03	ANDEANQSDTSVSLSEPK+IGSLGLGTGEDDDYVDDFNSTSHR+SGLSSLAGAPSLKDSESK
194a	sp|O75616|ERAL1_HUMAN	1	GTPase Era, mitochondrial OS=Homo sapiens GN=ERAL1 PE=1 SV=2	13	4	0.04	EIFMLSALSQEDVK+LLEHLPQEVPYNVQQK+STLSNQLLGR+TAVWEEGPGGELVIQQK
189a	sp|O75396|SC22B_HUMAN	1	Vesicle-trafficking protein SEC22b OS=Homo sapiens GN=SEC22B PE=1 SV=4	20	4	0.04	GEALSALDSK+NLGSINTELQDVQR+VADGLPLAASMQEDEQSGR
20	sp|P0DI83|NARR_HUMAN	1	Isoform of Q9BZG1, Ras-related protein Rab-34, isoform NARR OS=Homo sapiens GN=RAB34 PE=1 SV=1	31.8	4	0.04	AEGSRPGGAAPVPEEGGR+TPVGSPWPR+VADADPASAPSQGALQGR+VIVSSPWPAVVVASPRPR
177a	sp|O43819|SCO2_HUMAN	1	Protein SCO2 homolog, mitochondrial OS=Homo sapiens GN=SCO2 PE=1 SV=3	27.4	4	0.04	QAAVGQGDFHLLDHR+QGPAETGGQGQPQGPGLR+QLEAEPGLPPVQPVFITVDPERDDVEAMAR+SAEQISDSVR
173a	sp|O43347|MSI1H_HUMAN	1	RNA-binding protein Musashi homolog 1 OS=Homo sapiens GN=MSI1 PE=1 SV=1	14.1	4	0.04	GFGFVTFMDQAGVDK+GTGSHPWTMAPPPGSTPSR+SYTGLAPGYTYQFPEFR
170a	sp|O43242|PSMD3_HUMAN	1	26S proteasome non-ATPase regulatory subunit 3 OS=Homo sapiens GN=PSMD3 PE=1 SV=2	9.6	4	0.04	AVQGFFTSNNATR+FNQVLDQFGEK+HDADGQATLLNLLLR+VYEFLDKLDVVR
167a	sp|O15460-2|P4HA2_HUMAN sp|O15460|P4HA2_HUMAN	1	Isoform of O15460, Isoform IIa of Prolyl 4-hydroxylase subunit alpha-2 OS=Homo sapiens GN=P4HA2;Prolyl 4-hydroxylase subunit alpha-2 OS=Homo sapiens GN=P4HA2 PE=1 SV=1	9.9	4	0.03	SAADAEGYLAHPVNAYK+TAELLQVANYGVGGQYEPHFDFSR+YFEQLLEEEREK
161a	sp|O14874-2|BCKD_HUMAN sp|O14874-3|BCKD_HUMAN sp|O14874|BCKD_HUMAN tr|H3BS02|H3BS02_HUMAN tr|H3BTL2|H3BTL2_HUMAN	1	Isoform of O14874, Isoform 2 of [3-methyl-2-oxobutanoate dehydrogenase [lipoamide]] kinase, mitochondrial OS=Homo sapiens GN=BCKDK;Isoform of O14874, Isoform 3 of [3-methyl-2-oxobutanoate dehydrogenase [lipoamide]] kinase, mitochondrial OS=Homo sapiens GN=BCKDK;[3-methyl-2-oxobutanoate dehydrogenase [lipoamide]] kinase, mitochondrial OS=Homo sapiens GN=BCKDK PE=1 SV=2;Isoform of O14874, [3-methyl…	18.9	4	0.04	LTPTMMLYAGR+TVTSFYNQSAIDAAAEKPSVR+YLQQELPVR
147a	sp|A6ZKI3|F127A_HUMAN sp|Q9BWD3|F127B_HUMAN	1	Isoform of O15255, Protein FAM127A OS=Homo sapiens GN=FAM127A PE=1 SV=1;Protein FAM127B OS=Homo sapiens GN=FAM127B PE=1 SV=3	23.9	4	0.04	ESPLLNDYR+RVFGWEEDEDF+VFGWEEDEDF+VTFLITR
142	sp|Q9Y3I0|RTCB_HUMAN	1	tRNA-splicing ligase RtcB homolog OS=Homo sapiens GN=RTCB PE=1 SV=1	9.3	4	0.04	IASPEGQDYLK+LVMEEAPESYK+QIGNVAALPGIVHR+SYNDELQFLEK
130	sp|Q9UBF2-2|COPG2_HUMAN sp|Q9UBF2|COPG2_HUMAN	1	Isoform of Q9UBF2, Isoform 2 of Coatomer subunit gamma-2 OS=Homo sapiens GN=COPG2;Coatomer subunit gamma-2 OS=Homo sapiens GN=COPG2 PE=1 SV=1	7.2	4	0.03	IFNETPINPR+SIATLAITTLLK+SIPLAMAPVFEQK+SSEPVQLTEAETEYFVR
127	sp|Q9NT22|EMIL3_HUMAN	1	EMILIN-3 OS=Homo sapiens GN=EMILIN3 PE=2 SV=2	9.4	4	0.04	APAVPVGFGVIPEGLVGPGDR+GPLTPPLDEILSK+LAQTYGTLSGLVASHEDPNR+QELSQLGSQLQGLSVSGR
126	sp|Q9NQX7-2|ITM2C_HUMAN sp|Q9NQX7-3|ITM2C_HUMAN sp|Q9NQX7|ITM2C_HUMAN tr|C9JG41|C9JG41_HUMAN	1	Isoform of Q9NQX7, Isoform 2 of Integral membrane protein 2C OS=Homo sapiens GN=ITM2C;Isoform of Q9NQX7, Isoform 3 of Integral membrane protein 2C OS=Homo sapiens GN=ITM2C;Integral membrane protein 2C OS=Homo sapiens GN=ITM2C PE=1 SV=1;Isoform of Q9NQX7, Integral membrane protein 2C (Fragment) OS=Homo sapiens GN=ITM2C PE=1 SV=1	17.2	4	0.04	ASASAPAPASATEILLTPAR+ISFQPAVAGIK
122	sp|Q9H5Q4|TFB2M_HUMAN	1	Dimethyladenosine transferase 2, mitochondrial OS=Homo sapiens GN=TFB2M PE=1 SV=1	11.1	4	0.03	LYLIQMIPR+NLGIEAVPWTADIPLK+VVALESDKTFIPHLESLGK
13	sp|O95373|IPO7_HUMAN	1	Importin-7 OS=Homo sapiens GN=IPO7 PE=1 SV=1	3.7	4	0.04	AFAVGVQQVLLK+AIFQTIQNR+NPVWYQALTHGLNEEQR
796a	sp|Q9UHX1-2|PUF60_HUMAN sp|Q9UHX1-3|PUF60_HUMAN sp|Q9UHX1-4|PUF60_HUMAN sp|Q9UHX1-5|PUF60_HUMAN sp|Q9UHX1-6|PUF60_HUMAN sp|Q9UHX1|PUF60_HUMAN tr|A0A0J9YVP6|A0A0J9YVP6_HUMAN tr|A0A0J9YVR6|A0A0J9YVR6_HUMAN tr|A0A0J9YWM1|A0A0J9YWM1_HUMAN tr|A0A0J9YXJ8|A0A0J9YXJ8_HUMAN tr|A0A0J9YXX5|A0A0J9YXX5_HUMAN tr|A0A0J9YYL3|A0A0J9YYL3_HUMAN tr|E9PQ56|E9PQ56_HUMAN tr|H0YEM1|H0YEM1_HUMAN	0.9999	Isoform of Q9UHX1, Isoform 2 of Poly(U)-binding-splicing factor PUF60 OS=Homo sapiens GN=PUF60;Isoform of Q9UHX1, Isoform 3 of Poly(U)-binding-splicing factor PUF60 OS=Homo sapiens GN=PUF60;Isoform of Q9UHX1, Isoform 4 of Poly(U)-binding-splicing factor PUF60 OS=Homo sapiens GN=PUF60;Isoform of Q9UHX1, Isoform 5 of Poly(U)-binding-splicing factor PUF60 OS=Homo sapiens GN=PUF60;Isoform of Q9UHX1, …	13.8	4	0.04	AVTPPMPLLTPATPGGLPPAAAVAAAAATAK+LGLPPLTPEQQEALQK+VGRPSNIGQAQPIIDQLAEEAR
790a	sp|Q6NZ36-2|FAP20_HUMAN sp|Q6NZ36-3|FAP20_HUMAN sp|Q6NZ36-4|FAP20_HUMAN sp|Q6NZ36-5|FAP20_HUMAN sp|Q6NZ36|FAP20_HUMAN tr|H7C2E6|H7C2E6_HUMAN tr|H7C361|H7C361_HUMAN	0.9999	Isoform of Q6NZ36, Isoform 2 of Fanconi anemia core complex-associated protein 20 OS=Homo sapiens GN=FAAP20;Isoform of Q6NZ36, Isoform 3 of Fanconi anemia core complex-associated protein 20 OS=Homo sapiens GN=FAAP20;Isoform of Q6NZ36, Isoform 4 of Fanconi anemia core complex-associated protein 20 OS=Homo sapiens GN=FAAP20;Isoform of Q6NZ36, Isoform 5 of Fanconi anemia core complex-associated prot…	26.5	4	0.03	LWAELLR+TVSPELILDHEVPSLPAFPGQEPR+VEQQPSVEGAAALR
788a	sp|Q15118-2|PDK1_HUMAN sp|Q15118|PDK1_HUMAN	0.9999	Isoform of Q15118, Isoform 2 of [Pyruvate dehydrogenase (acetyl-transferring)] kinase isozyme 1, mitochondrial OS=Homo sapiens GN=PDK1;[Pyruvate dehydrogenase (acetyl-transferring)] kinase isozyme 1, mitochondrial OS=Homo sapiens GN=PDK1 PE=1 SV=1	11.5	4	0.02	AVPLAGFGYGLPISR+EISLLPDNLLR+ESFGVDPVTSQNVQYFLDRFYMSR
757	sp|Q13015|AF1Q_HUMAN	0.9999	Protein AF1q OS=Homo sapiens GN=MLLT11 PE=1 SV=1	31.1	4	0.04	APIASIHSFELDLL+DPVSSQYSSFLFWR
751	sp|P42766|RL35_HUMAN tr|F2Z388|F2Z388_HUMAN	0.9999	60S ribosomal protein L35 OS=Homo sapiens GN=RPL35 PE=1 SV=2;Isoform of P42766, 60S ribosomal protein L35 OS=Homo sapiens GN=RPL35 PE=1 SV=1	29.2	4	0.03	QLDDLKVELSQLR+VLTVINQTQK+VLTVINQTQKENLRK
748	sp|O95490-2|AGRL2_HUMAN sp|O95490-3|AGRL2_HUMAN sp|O95490-4|AGRL2_HUMAN sp|O95490-5|AGRL2_HUMAN sp|O95490-6|AGRL2_HUMAN sp|O95490-7|AGRL2_HUMAN sp|O95490|AGRL2_HUMAN tr|B1ALU1|B1ALU1_HUMAN tr|B1ALU3|B1ALU3_HUMAN tr|H0Y5C0|H0Y5C0_HUMAN	0.9999	Isoform of O95490, Isoform 2 of Adhesion G protein-coupled receptor L2 OS=Homo sapiens GN=ADGRL2;Isoform of O95490, Isoform 3 of Adhesion G protein-coupled receptor L2 OS=Homo sapiens GN=ADGRL2;Isoform of O95490, Isoform 4 of Adhesion G protein-coupled receptor L2 OS=Homo sapiens GN=ADGRL2;Isoform of O95490, Isoform 5 of Adhesion G protein-coupled receptor L2 OS=Homo sapiens GN=ADGRL2;Isoform of …	5.8	4	0.03	AASNAFMICGVLYVVR+DNQLYVWNNNFILR+GPVFAGDVSSSVR+SVYQDNESETGKNSIDYIYNTR
247b	tr|A0A0G2JH66|A0A0G2JH66_HUMAN tr|A0A0G2JNF2|A0A0G2JNF2_HUMAN tr|A0A0G2JPA3|A0A0G2JPA3_HUMAN tr|D0EV57|D0EV57_HUMAN	0.9999	Isoform of P30511, HLA class I histocompatibility antigen, alpha chain F OS=Homo sapiens GN=HLA-F PE=1 SV=1;Isoform of P30511, HLA class I histocompatibility antigen, alpha chain F OS=Homo sapiens GN=HLA-F PE=1 SV=1;Isoform of P30511, HLA class I histocompatibility antigen, alpha chain F OS=Homo sapiens GN=HLA-F PE=1 SV=1;Isoform of P30511, HLA class I histocompatibility antigen, alpha chain F OS…	15	4	0.04	DGEEQTQDTELVETRPAGDGTFQK+SWTAADTVAQITQR+WAAVVVPSGEEQR
360c	sp|P55795|HNRH2_HUMAN	0.9998	Heterogeneous nuclear ribonucleoprotein H2 OS=Homo sapiens GN=HNRNPH2 PE=1 SV=1	10.2	4	0.02	EGRPSGEAFVELESEEEVK+STGEAFVQFASQEIAEK+VHIEIGPDGR
822	sp|P62899-2|RL31_HUMAN sp|P62899-3|RL31_HUMAN sp|P62899|RL31_HUMAN tr|B7Z4C8|B7Z4C8_HUMAN tr|B7Z4E3|B7Z4E3_HUMAN tr|C9JU56|C9JU56_HUMAN tr|H7C2W9|H7C2W9_HUMAN	0.9996	Isoform of P62899, Isoform 2 of 60S ribosomal protein L31 OS=Homo sapiens GN=RPL31;Isoform of P62899, Isoform 3 of 60S ribosomal protein L31 OS=Homo sapiens GN=RPL31;60S ribosomal protein L31 OS=Homo sapiens GN=RPL31 PE=1 SV=1;Isoform of P62899, 60S ribosomal protein L31 OS=Homo sapiens GN=RPL31 PE=1 SV=1;Isoform of P62899, 60S ribosomal protein L31 OS=Homo sapiens GN=RPL31 PE=1 SV=1;Isoform of P…	19.2	4	0.03	LYTLVTYVPVTTFK+NEDEDSPNKLYTLVTYVPVTTFK
858	sp|O15379-2|HDAC3_HUMAN sp|O15379|HDAC3_HUMAN	0.9973	Isoform of O15379, Isoform 2 of Histone deacetylase 3 OS=Homo sapiens GN=HDAC3;Histone deacetylase 3 OS=Homo sapiens GN=HDAC3 PE=1 SV=2	7.2	4	0.02	FHSEDYIDFLQR+QTIFENLK+VSPTNMQGFTK
870a	sp|P62937|PPIA_HUMAN tr|C9J5S7|C9J5S7_HUMAN tr|F8WE65|F8WE65_HUMAN	0.9951	Peptidyl-prolyl cis-trans isomerase A OS=Homo sapiens GN=PPIA PE=1 SV=2;Isoform of P62937, Peptidyl-prolyl cis-trans isomerase OS=Homo sapiens GN=PPIA PE=1 SV=1;Isoform of P62937, Peptidyl-prolyl cis-trans isomerase OS=Homo sapiens GN=PPIA PE=1 SV=1	22.5	4	0.02	SIYGEKFEDENFILK+VSFELFADK+VSFELFADKVPK
303b	sp|P26232-2|CTNA2_HUMAN sp|P26232-5|CTNA2_HUMAN sp|P26232|CTNA2_HUMAN	0.97	Isoform of P26232, Isoform 2 of Catenin alpha-2 OS=Homo sapiens GN=CTNNA2;Isoform of P26232, Isoform 5 of Catenin alpha-2 OS=Homo sapiens GN=CTNNA2;Catenin alpha-2 OS=Homo sapiens GN=CTNNA2 PE=1 SV=5	4.9	4	0.02	LLEPLVTQVTTLVNTSNK+QDLLAYLQR+TSVQTEDDQLIAGQSAR
387c	sp|Q8NB90|SPAT5_HUMAN	0.9683	Spermatogenesis-associated protein 5 OS=Homo sapiens GN=SPATA5 PE=1 SV=3	1.3	4	0.02	GVILYGPPGTGK+IIYVPLPDAATR
90	sp|Q86V81|THOC4_HUMAN tr|E9PB61|E9PB61_HUMAN	1	THO complex subunit 4 OS=Homo sapiens GN=ALYREF PE=1 SV=3;Isoform of Q86V81, THO complex subunit 4 OS=Homo sapiens GN=ALYREF PE=1 SV=1	11.3	3	0.03	QQLSAEELDAQLDAYNAR+SLGTADVHFER
87	sp|Q6UXT9|ABH15_HUMAN	1	Protein ABHD15 OS=Homo sapiens GN=ABHD15 PE=2 SV=2	8.5	3	0.03	ALTEFFR+ITSAGGLPAVLLVIPNAWGR+YATALEDTVDTSR
741a	tr|E7EUN2|E7EUN2_HUMAN	1	Isoform of Q9UPQ3, Arf-GAP with GTPase, ANK repeat and PH domain-containing protein 1 OS=Homo sapiens GN=AGAP1 PE=1 SV=1	5.2	3	0.03	GLEPADLAGSAPAEEEGR+NTSEIPLVLVGTQDAISSANPR+YLTGTYVQEESPEGGR
739a	tr|A2AAZ0|A2AAZ0_HUMAN tr|Q5SU54|Q5SU54_HUMAN tr|Q5Y7D6|Q5Y7D6_HUMAN	1	Isoform of P01920, HLA class II histocompatibility antigen, DQ beta 1 chain OS=Homo sapiens GN=HLA-DQB1 PE=1 SV=1;Isoform of P01920, HLA class II histocompatibility antigen, DQ beta 1 chain OS=Homo sapiens GN=HLA-DQB1 PE=1 SV=1;Isoform of P01920, HLA class II histocompatibility antigen, DQ beta 1 chain OS=Homo sapiens GN=HLA-DQB1 PE=1 SV=1	18.8	3	0.03	AVTPQGRPDAEYWNSQK+FDSDVGVYR+NDQEETAGVVSTPLIR
732b	sp|Q9UNF1-2|MAGD2_HUMAN sp|Q9UNF1|MAGD2_HUMAN tr|Q5H909|Q5H909_HUMAN	1	Isoform of Q9UNF1, Isoform 2 of Melanoma-associated antigen D2 OS=Homo sapiens GN=MAGED2;Melanoma-associated antigen D2 OS=Homo sapiens GN=MAGED2 PE=1 SV=2;Isoform of Q9UNF1, Melanoma-associated antigen D2 OS=Homo sapiens GN=MAGED2 PE=1 SV=2	11.9	3	0.03	AQETEAAPSQAPADEPEPESAAAQSQENQDTRPK+EAPATQASSTTQLTDTQVLAAENK+EYTDVYPEIIER
729a	sp|Q9Y520-2|PRC2C_HUMAN sp|Q9Y520-3|PRC2C_HUMAN sp|Q9Y520-4|PRC2C_HUMAN sp|Q9Y520-5|PRC2C_HUMAN sp|Q9Y520-6|PRC2C_HUMAN sp|Q9Y520-7|PRC2C_HUMAN sp|Q9Y520|PRC2C_HUMAN tr|E7EPN9|E7EPN9_HUMAN	1	Isoform of Q9Y520, Isoform 2 of Protein PRRC2C OS=Homo sapiens GN=PRRC2C;Isoform of Q9Y520, Isoform 3 of Protein PRRC2C OS=Homo sapiens GN=PRRC2C;Isoform of Q9Y520, Isoform 4 of Protein PRRC2C OS=Homo sapiens GN=PRRC2C;Isoform of Q9Y520, Isoform 5 of Protein PRRC2C OS=Homo sapiens GN=PRRC2C;Isoform of Q9Y520, Isoform 6 of Protein PRRC2C OS=Homo sapiens GN=PRRC2C;Isoform of Q9Y520, Isoform 7 of Pr…	1.1	3	0.03	LPSAQTPNGTDYVASGK+RHEQFIPIAADK
722a	sp|Q9Y3D0|MIP18_HUMAN tr|H3BNV7|H3BNV7_HUMAN	1	Mitotic spindle-associated MMXD complex subunit MIP18 OS=Homo sapiens GN=FAM96B PE=1 SV=1;Isoform of Q9Y3D0, Mitotic spindle-associated MMXD complex subunit MIP18 (Fragment) OS=Homo sapiens GN=FAM96B PE=1 SV=1	31.1	3	0.03	EIFDLIR+SGERPVTAGEEDEQVPDSIDAR+SINDPEHPLTLEELNVVEQVR
721a	sp|Q9Y305-2|ACOT9_HUMAN sp|Q9Y305-4|ACOT9_HUMAN sp|Q9Y305|ACOT9_HUMAN	1	Isoform of Q9Y305, Isoform 2 of Acyl-coenzyme A thioesterase 9, mitochondrial OS=Homo sapiens GN=ACOT9;Isoform of Q9Y305, Isoform 4 of Acyl-coenzyme A thioesterase 9, mitochondrial OS=Homo sapiens GN=ACOT9;Acyl-coenzyme A thioesterase 9, mitochondrial OS=Homo sapiens GN=ACOT9 PE=1 SV=2	8.1	3	0.03	EIVGASTNWR+IAFSSTSLLK+TYGESMLYLDGQR
9	sp|O75694-2|NU155_HUMAN sp|O75694|NU155_HUMAN tr|E9PF10|E9PF10_HUMAN	1	Isoform of O75694, Isoform 2 of Nuclear pore complex protein Nup155 OS=Homo sapiens GN=NUP155;Nuclear pore complex protein Nup155 OS=Homo sapiens GN=NUP155 PE=1 SV=1;Isoform of O75694, Nuclear pore complex protein Nup155 OS=Homo sapiens GN=NUP155 PE=1 SV=1	3.2	3	0.03	GLQEFLDR+HGEPEEDIVGLQAFQER+VASVSQNAIVSAAGNIAR
718a	sp|Q9Y2S7|PDIP2_HUMAN	1	Polymerase delta-interacting protein 2 OS=Homo sapiens GN=POLDIP2 PE=1 SV=1	9.2	3	0.03	GVVLFPWQAR+IFSLSGTLETVR+NHPWLELSDVHR
717a	sp|Q9Y2H2|SAC2_HUMAN	1	Phosphatidylinositide phosphatase SAC2 OS=Homo sapiens GN=INPP5F PE=1 SV=3	3.7	3	0.02	GSVPVFWSQVGYR+IEIGPEPTLFGKPK+KLAGVMKDGVNSANR
80	sp|Q5JPH6-2|SYEM_HUMAN sp|Q5JPH6|SYEM_HUMAN tr|H3BTB7|H3BTB7_HUMAN	1	Isoform of Q5JPH6, Isoform 2 of Probable glutamate--tRNA ligase, mitochondrial OS=Homo sapiens GN=EARS2;Probable glutamate--tRNA ligase, mitochondrial OS=Homo sapiens GN=EARS2 PE=1 SV=2;Isoform of Q5JPH6, Probable glutamate--tRNA ligase, mitochondrial OS=Homo sapiens GN=EARS2 PE=1 SV=1	7.5	3	0.02	AQLDAISEKVDVIAK+LELYAQATEALLK+TALYNYIFAK
703a	sp|Q9UKM7|MA1B1_HUMAN	1	Endoplasmic reticulum mannosyl-oligosaccharide 1,2-alpha-mannosidase OS=Homo sapiens GN=MAN1B1 PE=1 SV=2	7	3	0.03	IPYSDVNIGTGVAHPPR+LTFVGELAHGR+VPSGGYSSINNVQDPQKPEPR
701a	sp|Q9UK99-2|FBX3_HUMAN sp|Q9UK99-3|FBX3_HUMAN sp|Q9UK99|FBX3_HUMAN tr|E9PJM3|E9PJM3_HUMAN tr|G3V1E0|G3V1E0_HUMAN	1	Isoform of Q9UK99, Isoform 2 of F-box only protein 3 OS=Homo sapiens GN=FBXO3;Isoform of Q9UK99, Isoform 3 of F-box only protein 3 OS=Homo sapiens GN=FBXO3;F-box only protein 3 OS=Homo sapiens GN=FBXO3 PE=1 SV=3;Isoform of Q9UK99, F-box only protein 3 OS=Homo sapiens GN=FBXO3 PE=1 SV=1;Isoform of Q9UK99, F-box only protein 3 OS=Homo sapiens GN=FBXO3 PE=1 SV=1	13.1	3	0.03	GDVEEVQGPGVVGEFPIISPGR+IFNVAIPR+SEDLLDVDTAAGGFQQR
79	sp|Q5D862|FILA2_HUMAN	1	Filaggrin-2 OS=Homo sapiens GN=FLG2 PE=1 SV=1	1	3	0.03	FSNSSSSNEFSK+SVVTVIDVFYK
687a	sp|Q9UBB4-2|ATX10_HUMAN sp|Q9UBB4|ATX10_HUMAN	1	Isoform of Q9UBB4, Isoform 2 of Ataxin-10 OS=Homo sapiens GN=ATXN10;Ataxin-10 OS=Homo sapiens GN=ATXN10 PE=1 SV=1	14.4	3	0.03	ITSDEPLTKDDIPVFLR+LASEEPPDDEEALATIR+NLTEDNSQNQDLIAK+VTLLDLMIAK
669a	sp|Q9NUL3-2|STAU2_HUMAN sp|Q9NUL3-3|STAU2_HUMAN sp|Q9NUL3-6|STAU2_HUMAN sp|Q9NUL3-7|STAU2_HUMAN sp|Q9NUL3-8|STAU2_HUMAN sp|Q9NUL3|STAU2_HUMAN tr|A0A0A0MTC4|A0A0A0MTC4_HUMAN tr|A0A0A0MTC5|A0A0A0MTC5_HUMAN tr|A0A0A0MTC6|A0A0A0MTC6_HUMAN tr|A0A0A0MTD1|A0A0A0MTD1_HUMAN tr|E5RJN7|E5RJN7_HUMAN tr|E7EPX0|E7EPX0_HUMAN tr|E7EVI1|E7EVI1_HUMAN tr|E7EVJ4|E7EVJ4_HUMAN tr|E9PH62|E9PH62_HUMAN tr|F8VPI7|F8VPI7_H…	1	Isoform of Q9NUL3, Isoform 2 of Double-stranded RNA-binding protein Staufen homolog 2 OS=Homo sapiens GN=STAU2;Isoform of Q9NUL3, Isoform 3 of Double-stranded RNA-binding protein Staufen homolog 2 OS=Homo sapiens GN=STAU2;Isoform of Q9NUL3, Isoform 6 of Double-stranded RNA-binding protein Staufen homolog 2 OS=Homo sapiens GN=STAU2;Isoform of Q9NUL3, Isoform 7 of Double-stranded RNA-binding protei…	9.5	3	0.03	AATTVLQELK+ALQALQNEPIPER+VSVGEFSAEGEGNSK
666a	sp|Q9NTJ3|SMC4_HUMAN tr|E9PD53|E9PD53_HUMAN	1	Structural maintenance of chromosomes protein 4 OS=Homo sapiens GN=SMC4 PE=1 SV=2;Isoform of Q9NTJ3, Structural maintenance of chromosomes protein OS=Homo sapiens GN=SMC4 PE=1 SV=1	4.4	3	0.03	EVDDLTAELK+IIDKEGDDYEVIPNSNFYVSR+NTNAAEESLPEIQK+SNNIINETTTR
664a	sp|Q9NR30-2|DDX21_HUMAN sp|Q9NR30|DDX21_HUMAN	1	Isoform of Q9NR30, Isoform 2 of Nucleolar RNA helicase 2 OS=Homo sapiens GN=DDX21;Nucleolar RNA helicase 2 OS=Homo sapiens GN=DDX21 PE=1 SV=5	5.2	3	0.03	EGAFSNFPISEETIK+GVTFLFPIQAK+TFSFAIPLIEK
655a	sp|Q9HBH5|RDH14_HUMAN	1	Retinol dehydrogenase 14 OS=Homo sapiens GN=RDH14 PE=1 SV=1	16.1	3	0.03	TPVEGAQTSIYLASSPEVEGVSGR+TVLITGANSGLGR+YGDINFDDLNSEQSYNK
649a	sp|Q9H4B6|SAV1_HUMAN tr|H0YJH0|H0YJH0_HUMAN	1	Protein salvador homolog 1 OS=Homo sapiens GN=SAV1 PE=1 SV=2;Isoform of Q9H4B6, Protein salvador homolog 1 (Fragment) OS=Homo sapiens GN=SAV1 PE=1 SV=1	11.5	3	0.03	LSAPSYLAR+YDQPPPVTYQPQQTER+YYEYNHDLFQR
646a	sp|Q9H0U3|MAGT1_HUMAN tr|A0A087WU53|A0A087WU53_HUMAN	1	Magnesium transporter protein 1 OS=Homo sapiens GN=MAGT1 PE=1 SV=1;Isoform of Q9H0U3, Magnesium transporter protein 1 OS=Homo sapiens GN=MAGT1 PE=1 SV=1	8.1	3	0.03	GFSAEQIAR+RGDTYELQVR+YSSAFTNR
73	sp|Q15390-2|MTFR1_HUMAN sp|Q15390|MTFR1_HUMAN tr|H0YBZ4|H0YBZ4_HUMAN	1	Isoform of Q15390, Isoform 2 of Mitochondrial fission regulator 1 OS=Homo sapiens GN=MTFR1;Mitochondrial fission regulator 1 OS=Homo sapiens GN=MTFR1 PE=1 SV=2;Isoform of Q15390, Mitochondrial fission regulator 1 (Fragment) OS=Homo sapiens GN=MTFR1 PE=1 SV=1	14.1	3	0.03	QISLPDLSQEEPQLK+SRPPLQDDLLFFEK+TPALANEEALQK
635a	sp|Q9BZE1|RM37_HUMAN tr|S4R369|S4R369_HUMAN	1	39S ribosomal protein L37, mitochondrial OS=Homo sapiens GN=MRPL37 PE=1 SV=2;Isoform of Q9BZE1, 39S ribosomal protein L37, mitochondrial OS=Homo sapiens GN=MRPL37 PE=1 SV=1	7.8	3	0.03	ESLLLQVR+VLEQPVVVQSVGTDGR+VLSLVDDPR
631a	sp|Q9BWM7|SFXN3_HUMAN tr|A0A0A0MS41|A0A0A0MS41_HUMAN	1	Sideroflexin-3 OS=Homo sapiens GN=SFXN3 PE=1 SV=2;Isoform of Q9BWM7, Sideroflexin OS=Homo sapiens GN=SFXN3 PE=1 SV=1	14.6	3	0.03	AGVVTPGITEDQLWR+AQIHEQNPSVEVVYYNK+ELQVGIPVADEAGQR
626a	sp|Q9BU61|NDUF3_HUMAN	1	NADH dehydrogenase [ubiquinone] 1 alpha subcomplex assembly factor 3 OS=Homo sapiens GN=NDUFAF3 PE=1 SV=1	19	3	0.03	EAAQAMYIDSYNSR+LQSQVLQAMR+LSPADDELYQR
623a	sp|Q9BSJ6-2|FA64A_HUMAN sp|Q9BSJ6|FA64A_HUMAN tr|I3L156|I3L156_HUMAN tr|I3L419|I3L419_HUMAN	1	Isoform of Q9BSJ6, Isoform 2 of Protein FAM64A OS=Homo sapiens GN=FAM64A;Protein FAM64A OS=Homo sapiens GN=FAM64A PE=1 SV=1;Isoform of Q9BSJ6, Protein FAM64A OS=Homo sapiens GN=FAM64A PE=1 SV=2;Isoform of Q9BSJ6, Protein FAM64A OS=Homo sapiens GN=FAM64A PE=1 SV=1	13.4	3	0.02	AVNLNLR+RLETPEPGQQGLQAAAR+WLVETQVK
618a	sp|Q9BQ95|ECSIT_HUMAN	1	Evolutionarily conserved signaling intermediate in Toll pathway, mitochondrial OS=Homo sapiens GN=ECSIT PE=1 SV=1	10.2	3	0.03	ALVPFEDLFGQAPGGER+DSTGAADPPQPHIVGIQSPDQQAALAR
616a	sp|Q9BPW8|NIPS1_HUMAN	1	Protein NipSnap homolog 1 OS=Homo sapiens GN=NIPSNAP1 PE=1 SV=1	8.1	3	0.03	GWDENVYYTVPLVR+MGPNIYELR
613a	sp|Q99714-2|HCD2_HUMAN sp|Q99714|HCD2_HUMAN	1	Isoform of Q99714, Isoform 2 of 3-hydroxyacyl-CoA dehydrogenase type-2 OS=Homo sapiens GN=HSD17B10;3-hydroxyacyl-CoA dehydrogenase type-2 OS=Homo sapiens GN=HSD17B10 PE=1 SV=3	21.8	3	0.03	GGIVGMTLPIAR+GLVAVITGGASGLGLATAER+LVGQGASAVLLDLPNSGGEAQAK
606a	sp|Q99417|MYCBP_HUMAN tr|A0A087WV05|A0A087WV05_HUMAN	1	C-Myc-binding protein OS=Homo sapiens GN=MYCBP PE=1 SV=3;Isoform of C9IYK1, Uncharacterized protein OS=Homo sapiens PE=4 SV=1	38.8	3	0.03	LAQYEPPQEEK+SGVLDTLTK+VLVALYEEPEKPNSALDFLK
599a	sp|Q96PK6-5|RBM14_HUMAN sp|Q9BWF3|RBM4_HUMAN	1	Isoform of Q96PK6, Isoform 5 of RNA-binding protein 14 OS=Homo sapiens GN=RBM14;RNA-binding protein 4 OS=Homo sapiens GN=RBM4 PE=1 SV=1	13	3	0.03	ATAPVPTVGEGYGYGHESELSQASAAAR+VADLTEQYNEQYGAVR
596a	sp|Q96JJ7-2|TMX3_HUMAN sp|Q96JJ7|TMX3_HUMAN tr|B4DIE3|B4DIE3_HUMAN	1	Isoform of Q96JJ7, Isoform 2 of Protein disulfide-isomerase TMX3 OS=Homo sapiens GN=TMX3;Protein disulfide-isomerase TMX3 OS=Homo sapiens GN=TMX3 PE=1 SV=2;Isoform of Q96JJ7, Protein disulfide-isomerase TMX3 OS=Homo sapiens GN=TMX3 PE=1 SV=1	14.9	3	0.03	MDATSYSSIASEFGVR+VFFVYVGGESPLK
68	sp|Q07065|CKAP4_HUMAN	1	Cytoskeleton-associated protein 4 OS=Homo sapiens GN=CKAP4 PE=1 SV=2	8	3	0.02	ERDFTSLENTVEER+LEGLGSSEADQDGLASTVR+VASLEESEGNKQDLK
67	sp|Q07021|C1QBP_HUMAN tr|I3L3B0|I3L3B0_HUMAN tr|I3L3Q7|I3L3Q7_HUMAN	1	Complement component 1 Q subcomponent-binding protein, mitochondrial OS=Homo sapiens GN=C1QBP PE=1 SV=1;Isoform of Q07021, Complement component 1 Q subcomponent-binding protein, mitochondrial OS=Homo sapiens GN=C1QBP PE=1 SV=1;Isoform of Q07021, Complement component 1 Q subcomponent-binding protein, mitochondrial (Fragment) OS=Homo sapiens GN=C1QBP PE=1 SV=1	19.8	3	0.03	MSGGWELELNGTEAK+VEEQEPELTSTPNFVVEVIK
578a	sp|Q969Y2-2|GTPB3_HUMAN sp|Q969Y2-3|GTPB3_HUMAN sp|Q969Y2-4|GTPB3_HUMAN sp|Q969Y2|GTPB3_HUMAN	1	Isoform of Q969Y2, Isoform 2 of tRNA modification GTPase GTPBP3, mitochondrial OS=Homo sapiens GN=GTPBP3;Isoform of Q969Y2, Isoform 3 of tRNA modification GTPase GTPBP3, mitochondrial OS=Homo sapiens GN=GTPBP3;Isoform of Q969Y2, Isoform 4 of tRNA modification GTPase GTPBP3, mitochondrial OS=Homo sapiens GN=GTPBP3;tRNA modification GTPase GTPBP3, mitochondrial OS=Homo sapiens GN=GTPBP3 PE=1 SV=2	6.6	3	0.03	SSGAPAPGSGATIFALSSGQGR+SSLVNLLSR
568a	sp|Q92600|RCD1_HUMAN	1	Cell differentiation protein RCD1 homolog OS=Homo sapiens GN=RQCD1 PE=1 SV=1	10.7	3	0.03	ENALLELSK+LTSLGVIGALVK+NLQEGQVTDPR
65	sp|Q00839-2|HNRPU_HUMAN sp|Q00839|HNRPU_HUMAN	1	Isoform of Q00839, Isoform Short of Heterogeneous nuclear ribonucleoprotein U OS=Homo sapiens GN=HNRNPU;Heterogeneous nuclear ribonucleoprotein U OS=Homo sapiens GN=HNRNPU PE=1 SV=6	4.1	3	0.03	NFILDQTNVSAAAQR+SSGPTSLFAVTVAPPGAR
565a	sp|Q8WWK9-5|CKAP2_HUMAN sp|Q8WWK9-6|CKAP2_HUMAN sp|Q8WWK9|CKAP2_HUMAN	1	Isoform of Q8WWK9, Isoform 3 of Cytoskeleton-associated protein 2 OS=Homo sapiens GN=CKAP2;Isoform of Q8WWK9, Isoform 4 of Cytoskeleton-associated protein 2 OS=Homo sapiens GN=CKAP2;Cytoskeleton-associated protein 2 OS=Homo sapiens GN=CKAP2 PE=1 SV=1	6.8	3	0.03	AILAGAQPIEEMR+FVSTTSQNTQLVRPPIR+YNVSTTPYLQSVK
560a	sp|Q8TCT9-5|HM13_HUMAN sp|Q8TCT9|HM13_HUMAN	1	Isoform of Q8TCT9, Isoform 5 of Minor histocompatibility antigen H13 OS=Homo sapiens GN=HM13;Minor histocompatibility antigen H13 OS=Homo sapiens GN=HM13 PE=1 SV=1	10.7	3	0.03	GEVTEMFSYEESNPKDPAAVTESK+NASDMPETITSR
556a	sp|Q8NFH4|NUP37_HUMAN	1	Nucleoporin Nup37 OS=Homo sapiens GN=NUP37 PE=1 SV=1	8.3	3	0.03	VDGIAWSPETR+VGAVAGNDWLIWDITR
550a	sp|Q8NBU5|ATAD1_HUMAN	1	ATPase family AAA domain-containing protein 1 OS=Homo sapiens GN=ATAD1 PE=1 SV=1	10.2	3	0.03	EYVNSTSEESHDEDEIRPVQQQDLHR+LAAAVFSLAIK
63	sp|P82673|RT35_HUMAN	1	28S ribosomal protein S35, mitochondrial OS=Homo sapiens GN=MRPS35 PE=1 SV=1	9	3	0.02	NILETLLQMK+SVVSLKNEEENENSISQYK
545a	sp|Q8N490-2|PNKD_HUMAN	1	Isoform of Q8N490, Isoform 2 of Probable hydrolase PNKD OS=Homo sapiens GN=PNKD	30.3	3	0.03	ASSQSAPSPDVGSGVQT+EEPEPLSPELEYIPR+LSNTGEYESQR
544a	sp|Q8N443|RIBC1_HUMAN	1	RIB43A-like with coiled-coils protein 1 OS=Homo sapiens GN=RIBC1 PE=1 SV=1	7.4	3	0.03	GLGSFNQQLANEQK+VDENYTDALSNQLR
62	sp|P63220|RS21_HUMAN tr|Q8WVC2|Q8WVC2_HUMAN tr|Q9BYK1|Q9BYK1_HUMAN	1	40S ribosomal protein S21 OS=Homo sapiens GN=RPS21 PE=1 SV=1;Isoform of P63220, 40S ribosomal protein S21 OS=Homo sapiens GN=RPS21 PE=1 SV=1;Isoform of P63220, 40S ribosomal protein S21 OS=Homo sapiens GN=RPS21 PE=1 SV=1	22.2	3	0.03	DHASIQMNVAEVDKVTGR
536a	sp|Q8IVL6|P3H3_HUMAN	1	Prolyl 3-hydroxylase 3 OS=Homo sapiens GN=P3H3 PE=1 SV=1	4.6	3	0.03	AYAAGAWAPAVALLR+LVAFSSGVENPHGVWAVTR
531a	sp|Q7Z739|YTHD3_HUMAN tr|A0A024R7W5|A0A024R7W5_HUMAN tr|A0A087WY31|A0A087WY31_HUMAN tr|A0A087X0Q1|A0A087X0Q1_HUMAN	1	YTH domain-containing family protein 3 OS=Homo sapiens GN=YTHDF3 PE=1 SV=1;Isoform of Q7Z739, YTH domain family, member 3, isoform CRA_a OS=Homo sapiens GN=YTHDF3 PE=1 SV=1;Isoform of Q7Z739, YTH domain-containing family protein 3 OS=Homo sapiens GN=YTHDF3 PE=1 SV=1;Isoform of Q7Z739, YTH domain-containing family protein 3 OS=Homo sapiens GN=YTHDF3 PE=1 SV=1	12.5	3	0.03	GAGFNQNNGAGSENFGLGVVPVSASPSSVEVHPVLEK+GNVGIGGSAVPPPPIK+HTTSIFDDFAHYEK
529a	sp|Q7Z4H7-3|HAUS6_HUMAN sp|Q7Z4H7|HAUS6_HUMAN tr|Q5SYF9|Q5SYF9_HUMAN tr|Q5VY60|Q5VY60_HUMAN	1	Isoform of Q7Z4H7, Isoform 3 of HAUS augmin-like complex subunit 6 OS=Homo sapiens GN=HAUS6;HAUS augmin-like complex subunit 6 OS=Homo sapiens GN=HAUS6 PE=1 SV=2;Isoform of Q7Z4H7, HAUS augmin-like complex subunit 6 (Fragment) OS=Homo sapiens GN=HAUS6 PE=1 SV=1;Isoform of Q7Z4H7, HAUS augmin-like complex subunit 6 OS=Homo sapiens GN=HAUS6 PE=1 SV=1	21.9	3	0.03	AVLSDSPQLSEGK+KIPEFEVENSPLSDVAK+TPENLITEIR
60	sp|P62861|RS30_HUMAN tr|E9PR30|E9PR30_HUMAN	1	Isoform of P35544, 40S ribosomal protein S30 OS=Homo sapiens GN=FAU PE=1 SV=1;Isoform of P35544, 40S ribosomal protein S30 OS=Homo sapiens GN=FAU PE=1 SV=1	18.6	3	0.03	FVNVVPTFGK+FVNVVPTFGKK
520a	sp|Q6ZN54-3|DEFI8_HUMAN sp|Q6ZN54-4|DEFI8_HUMAN sp|Q6ZN54-5|DEFI8_HUMAN sp|Q6ZN54|DEFI8_HUMAN	1	Isoform of Q6ZN54, Isoform 3 of Differentially expressed in FDCP 8 homolog OS=Homo sapiens GN=DEF8;Isoform of Q6ZN54, Isoform 4 of Differentially expressed in FDCP 8 homolog OS=Homo sapiens GN=DEF8;Isoform of Q6ZN54, Isoform 5 of Differentially expressed in FDCP 8 homolog OS=Homo sapiens GN=DEF8;Differentially expressed in FDCP 8 homolog OS=Homo sapiens GN=DEF8 PE=1 SV=2	9	3	0.02	LLLQLQDR+LQELKDPNEDEPNIR+QVILELPEQSEK
506a	sp|Q5VUD6-2|FA69B_HUMAN sp|Q5VUD6|FA69B_HUMAN	1	Isoform of Q5VUD6, Isoform 2 of Protein FAM69B OS=Homo sapiens GN=FAM69B;Protein FAM69B OS=Homo sapiens GN=FAM69B PE=1 SV=3	9.6	3	0.03	CEHSTDCTYGR+MADLQQVAPEATVR+SVWALLQR
479a	sp|Q15633-2|TRBP2_HUMAN sp|Q15633|TRBP2_HUMAN	1	Isoform of Q15633, Isoform 2 of RISC-loading complex subunit TARBP2 OS=Homo sapiens GN=TARBP2;RISC-loading complex subunit TARBP2 OS=Homo sapiens GN=TARBP2 PE=1 SV=3	7.8	3	0.03	LPEYTVTQESGPAHR+TPISLLQEYGTR
476a	sp|Q15386|UBE3C_HUMAN	1	Ubiquitin-protein ligase E3C OS=Homo sapiens GN=UBE3C PE=1 SV=3	4.5	3	0.03	NYIYEDAYDKLSPENEPDLK+QQTNTLLNLVWR+SFTNYSGGYSADHPVIK
55	sp|P62318-2|SMD3_HUMAN sp|P62318|SMD3_HUMAN	1	Isoform of P62318, Isoform 2 of Small nuclear ribonucleoprotein Sm D3 OS=Homo sapiens GN=SNRPD3;Small nuclear ribonucleoprotein Sm D3 OS=Homo sapiens GN=SNRPD3 PE=1 SV=1	15.8	3	0.03	FLILPDMLK+VAQLEQVYIR
455a	sp|Q14244-6|MAP7_HUMAN sp|Q14244-7|MAP7_HUMAN sp|Q14244|MAP7_HUMAN tr|A0A087WZ40|A0A087WZ40_HUMAN	1	Isoform of Q14244, Isoform 6 of Ensconsin OS=Homo sapiens GN=MAP7;Isoform of Q14244, Isoform 7 of Ensconsin OS=Homo sapiens GN=MAP7;Ensconsin OS=Homo sapiens GN=MAP7 PE=1 SV=1;Isoform of Q14244, Ensconsin OS=Homo sapiens GN=MAP7 PE=1 SV=1	4.4	3	0.03	EIVWLER+LFVTPPEGSSR+LSSSSATLLNSPDR
53	sp|P62241|RS8_HUMAN tr|Q5JR95|Q5JR95_HUMAN	1	40S ribosomal protein S8 OS=Homo sapiens GN=RPS8 PE=1 SV=2;Isoform of P62241, 40S ribosomal protein S8 OS=Homo sapiens GN=RPS8 PE=1 SV=1	20.7	3	0.03	IIDVVYNASNNELVR+ISSLLEEQFQQGK+LTPEEEEILNK
52	sp|P61160-2|ARP2_HUMAN sp|P61160|ARP2_HUMAN tr|F5H6T1|F5H6T1_HUMAN	1	Isoform of P61160, Isoform 2 of Actin-related protein 2 OS=Homo sapiens GN=ACTR2;Actin-related protein 2 OS=Homo sapiens GN=ACTR2 PE=1 SV=1;Isoform of P61160, ARP2 actin-related protein 2 homolog (Yeast), isoform CRA_d OS=Homo sapiens GN=ACTR2 PE=1 SV=2	10.9	3	0.03	GYAFNHSADFETVR+HLWDYTFGPEK+ILLTEPPMNPTK
6	sp|O15063|K0355_HUMAN	1	Uncharacterized protein KIAA0355 OS=Homo sapiens GN=KIAA0355 PE=1 SV=2	3.4	3	0.03	APQAGAHTPLTPQPGLAPQQQSPK+LQSILNIGNFPR
435a	sp|Q12923-3|PTN13_HUMAN sp|Q12923-4|PTN13_HUMAN sp|Q12923|PTN13_HUMAN	1	Isoform of Q12923, Isoform 3 of Tyrosine-protein phosphatase non-receptor type 13 OS=Homo sapiens GN=PTPN13;Isoform of Q12923, Isoform 4 of Tyrosine-protein phosphatase non-receptor type 13 OS=Homo sapiens GN=PTPN13;Tyrosine-protein phosphatase non-receptor type 13 OS=Homo sapiens GN=PTPN13 PE=1 SV=2	2	3	0.03	ALDMSLPSLVLK+LAVRPLSVQAEILK+TYHGDVFSTSSESPSIISSESDFR
426a	sp|Q06830|PRDX1_HUMAN tr|A0A0A0MSI0|A0A0A0MSI0_HUMAN	1	Peroxiredoxin-1 OS=Homo sapiens GN=PRDX1 PE=1 SV=1;Isoform of Q06830, Peroxiredoxin-1 (Fragment) OS=Homo sapiens GN=PRDX1 PE=1 SV=1	22.8	3	0.03	GLFIIDDK+LVQAFQFTDK+QITVNDLPVGR+TIAQDYGVLK
422a	sp|Q02809-2|PLOD1_HUMAN sp|Q02809|PLOD1_HUMAN	1	Isoform of Q02809, Isoform 2 of Procollagen-lysine,2-oxoglutarate 5-dioxygenase 1 OS=Homo sapiens GN=PLOD1;Procollagen-lysine,2-oxoglutarate 5-dioxygenase 1 OS=Homo sapiens GN=PLOD1 PE=1 SV=2	5.4	3	0.03	FLGSGGFIGYAPNLSK+LQLNYLGNYIPR+SEDYVDIVQGR
417c	sp|P50750-2|CDK9_HUMAN sp|P50750|CDK9_HUMAN	1	Isoform of P50750, Isoform 2 of Cyclin-dependent kinase 9 OS=Homo sapiens GN=CDK9;Cyclin-dependent kinase 9 OS=Homo sapiens GN=CDK9 PE=1 SV=3	6.2	3	0.02	IADFGLAR+IGQGTFGEVFK+NPATTNQTEFER
396a	sp|P62316-2|SMD2_HUMAN sp|P62316|SMD2_HUMAN	1	Isoform of P62316, Isoform 2 of Small nuclear ribonucleoprotein Sm D2 OS=Homo sapiens GN=SNRPD2;Small nuclear ribonucleoprotein Sm D2 OS=Homo sapiens GN=SNRPD2 PE=1 SV=1	25.9	3	0.02	GDSVIVVLR+REEEEFNTGPLSVLTQSVK
388a	sp|P62244|RS15A_HUMAN tr|H3BN98|H3BN98_HUMAN tr|I3L246|I3L246_HUMAN tr|I3L3P7|I3L3P7_HUMAN	1	40S ribosomal protein S15a OS=Homo sapiens GN=RPS15A PE=1 SV=2;Uncharacterized protein (Fragment) OS=Homo sapiens PE=4 SV=2;Isoform of P62244, 40S ribosomal protein S15a OS=Homo sapiens GN=RPS15A PE=1 SV=1;Isoform of P62244, 40S ribosomal protein S15a OS=Homo sapiens GN=RPS15A PE=1 SV=1	23	3	0.03	HGYIGEFEIIDDHR+MNVLADALK
384a	sp|P61964|WDR5_HUMAN	1	WD repeat-containing protein 5 OS=Homo sapiens GN=WDR5 PE=1 SV=1	15.9	3	0.03	AQPTPSSSATQSKPTPVKPNYALK+FSPNGEWLASSSADK+TLIDDDNPPVSFVK
44	sp|P51784|UBP11_HUMAN tr|G5E9A6|G5E9A6_HUMAN	1	Ubiquitin carboxyl-terminal hydrolase 11 OS=Homo sapiens GN=USP11 PE=1 SV=3;Isoform of P51784, Ubiquitin carboxyl-terminal hydrolase 11 OS=Homo sapiens GN=USP11 PE=1 SV=1	3.5	3	0.03	AGESWFLVEK+EDIVVPVYLR+VEVYPVELLLVR
377b	sp|P51151|RAB9A_HUMAN	1	Ras-related protein Rab-9A OS=Homo sapiens GN=RAB9A PE=1 SV=1	12.4	3	0.03	DATNVAAAFEEAVR+VILLGDGGVGK
373a	sp|P60228|EIF3E_HUMAN	1	Eukaryotic translation initiation factor 3 subunit E OS=Homo sapiens GN=EIF3E PE=1 SV=1	6.7	3	0.03	NALSSLWGK+QLQAETEPIVK+YLTTAVITNK
368a	sp|P56962|STX17_HUMAN	1	Syntaxin-17 OS=Homo sapiens GN=STX17 PE=1 SV=2	14.2	3	0.03	IVIPTDLER+QFNDEETLLQPPLTR+VAGIAAALGGGVLGFTGGK
352a	sp|P51398-2|RT29_HUMAN sp|P51398-3|RT29_HUMAN sp|P51398|RT29_HUMAN	1	Isoform of P51398, Isoform 2 of 28S ribosomal protein S29, mitochondrial OS=Homo sapiens GN=DAP3;Isoform of P51398, Isoform 3 of 28S ribosomal protein S29, mitochondrial OS=Homo sapiens GN=DAP3;28S ribosomal protein S29, mitochondrial OS=Homo sapiens GN=DAP3 PE=1 SV=1	11.5	3	0.03	ELLFLSNANPSLLER+FDQPLEASTWLK+GSPLGEVVEQGITR
351b	sp|P51114-2|FXR1_HUMAN sp|P51114|FXR1_HUMAN tr|B4DXZ6|B4DXZ6_HUMAN	1	Isoform of P51114, Isoform 2 of Fragile X mental retardation syndrome-related protein 1 OS=Homo sapiens GN=FXR1;Fragile X mental retardation syndrome-related protein 1 OS=Homo sapiens GN=FXR1 PE=1 SV=3;Isoform of P51114, Fragile X mental retardation syndrome-related protein 1 OS=Homo sapiens GN=FXR1 PE=1 SV=1	7.2	3	0.02	EISEGDEVEVYSR+KVPGVTAIELDEDTGTFR+LQIDEQLR
40	sp|P47914|RL29_HUMAN	1	60S ribosomal protein L29 OS=Homo sapiens GN=RPL29 PE=1 SV=2	14.5	3	0.03	AQAAAPASVPAQAPK+LAYIAHPK
349a	sp|P50502|F10A1_HUMAN sp|Q8IZP2|ST134_HUMAN tr|A0A087X1H6|A0A087X1H6_HUMAN tr|F6VDH7|F6VDH7_HUMAN tr|H7C3I1|H7C3I1_HUMAN tr|Q3KNR6|Q3KNR6_HUMAN	1	Hsc70-interacting protein OS=Homo sapiens GN=ST13 PE=1 SV=2;Putative protein FAM10A4 OS=Homo sapiens GN=ST13P4 PE=5 SV=1;Isoform of P50502, Hsc70-interacting protein OS=Homo sapiens GN=ST13 PE=1 SV=1;Isoform of P50502, Hsc70-interacting protein (Fragment) OS=Homo sapiens GN=ST13 PE=1 SV=1;Isoform of P50502, Hsc70-interacting protein (Fragment) OS=Homo sapiens GN=ST13 PE=1 SV=1;Isoform of P50502, …	25.3	3	0.03	AIDLFTDAIK+AIEINPDSAQPYK+VAAIEALNDGELQK
340a	sp|P48730-2|KC1D_HUMAN sp|P48730|KC1D_HUMAN sp|P49674|KC1E_HUMAN tr|B0QY34|B0QY34_HUMAN tr|B0QY35|B0QY35_HUMAN tr|H0Y645|H0Y645_HUMAN tr|H7BYT1|H7BYT1_HUMAN	1	Isoform of P48730, Isoform 2 of Casein kinase I isoform delta OS=Homo sapiens GN=CSNK1D;Casein kinase I isoform delta OS=Homo sapiens GN=CSNK1D PE=1 SV=2;Casein kinase I isoform epsilon OS=Homo sapiens GN=CSNK1E PE=1 SV=1;Isoform of P49674, Casein kinase I isoform epsilon OS=Homo sapiens GN=CSNK1E PE=1 SV=1;Isoform of P49674, Casein kinase I isoform epsilon OS=Homo sapiens GN=CSNK1E PE=1 SV=1;Iso…	11.9	3	0.03	FDDKPDYSYLR+TVLLLADQMISR+YASINTHLGIEQSR
332a	sp|P46777|RL5_HUMAN	1	60S ribosomal protein L5 OS=Homo sapiens GN=RPL5 PE=1 SV=3	8.8	3	0.03	GAVDGGLSIPHSTK+YLMEEDEDAYKK
325a	sp|P42345|MTOR_HUMAN	1	Serine/threonine-protein kinase mTOR OS=Homo sapiens GN=MTOR PE=1 SV=1	3	3	0.03	IQSIAPSLQVITSK+MLGTGPAAATTAATTSSNVSVLQQFASGLKSR+VEVFEHAVNNTAGDDLAK+VLGLLGALDPYK
324a	sp|P42285|SK2L2_HUMAN	1	Superkiller viralicidic activity 2-like 2 OS=Homo sapiens GN=SKIV2L2 PE=1 SV=3	3.4	3	0.03	DVDFEGTDEPIFGK+EYPFILDAFQR+LTEQLAGPLR
322a	sp|P41227|NAA10_HUMAN	1	N-alpha-acetyltransferase 10 OS=Homo sapiens GN=NAA10 PE=1 SV=1	21.3	3	0.03	AALHLYSNTLNFQISEVEPK+DLTQMADELRR+MEEDPDDVPHGHITSLAVK
320a	sp|P40938-2|RFC3_HUMAN sp|P40938|RFC3_HUMAN	1	Isoform of P40938, Isoform 2 of Replication factor C subunit 3 OS=Homo sapiens GN=RFC3;Replication factor C subunit 3 OS=Homo sapiens GN=RFC3 PE=1 SV=2	7.2	3	0.02	ETANAIVSQQTPQR+VVIQEMLK
318a	sp|P40616-2|ARL1_HUMAN sp|P40616|ARL1_HUMAN tr|F8VYN9|F8VYN9_HUMAN	1	Isoform of P40616, Isoform 2 of ADP-ribosylation factor-like protein 1 OS=Homo sapiens GN=ARL1;ADP-ribosylation factor-like protein 1 OS=Homo sapiens GN=ARL1 PE=1 SV=1;Isoform of P40616, ADP-ribosylation factor-like protein 1 OS=Homo sapiens GN=ARL1 PE=1 SV=1	15.2	3	0.03	ILILGLDGAGK+SELVAMLEEEELRK
305a	sp|P35232|PHB_HUMAN tr|C9JW96|C9JW96_HUMAN tr|C9JZ20|C9JZ20_HUMAN tr|E7ESE2|E7ESE2_HUMAN tr|E9PCW0|E9PCW0_HUMAN	1	Prohibitin OS=Homo sapiens GN=PHB PE=1 SV=1;Isoform of P35232, Prohibitin (Fragment) OS=Homo sapiens GN=PHB PE=1 SV=2;Isoform of P35232, Prohibitin (Fragment) OS=Homo sapiens GN=PHB PE=1 SV=1;Isoform of P35232, Prohibitin (Fragment) OS=Homo sapiens GN=PHB PE=1 SV=2;Isoform of P35232, Prohibitin (Fragment) OS=Homo sapiens GN=PHB PE=1 SV=2	16.9	3	0.03	FDAGELITQR+IFTSIGEDYDER+ILFRPVASQLPR
35	sp|P40939-2|ECHA_HUMAN sp|P40939|ECHA_HUMAN	1	Isoform of P40939, Isoform 2 of Trifunctional enzyme subunit alpha, mitochondrial OS=Homo sapiens GN=HADHA;Trifunctional enzyme subunit alpha, mitochondrial OS=Homo sapiens GN=HADHA PE=1 SV=2	23.8	3	0.03	STKPIVAAINGSCLGGGLEVAISCQYR+TLQEVTQLSQEAQR+TVLGTPEVLLGALPGAGGTQR
294a	sp|P29590-11|PML_HUMAN sp|P29590-12|PML_HUMAN sp|P29590-13|PML_HUMAN sp|P29590-2|PML_HUMAN sp|P29590-3|PML_HUMAN sp|P29590-5|PML_HUMAN sp|P29590-8|PML_HUMAN sp|P29590-9|PML_HUMAN sp|P29590|PML_HUMAN tr|H3BVD2|H3BVD2_HUMAN	1	Isoform of P29590, Isoform PML-11 of Protein PML OS=Homo sapiens GN=PML;Isoform of P29590, Isoform PML-12 of Protein PML OS=Homo sapiens GN=PML;Isoform of P29590, Isoform PML-13 of Protein PML OS=Homo sapiens GN=PML;Isoform of P29590, Isoform PML-5 of Protein PML OS=Homo sapiens GN=PML;Isoform of P29590, Isoform PML-8 of Protein PML OS=Homo sapiens GN=PML;Isoform of P29590, Isoform PML-4 of Prote…	6.2	3	0.03	SPVIGSEVFLPNSNHVASGAGEAEER+TDGFDEFKVR
293a	sp|P29558-2|RBMS1_HUMAN sp|P29558|RBMS1_HUMAN	1	Isoform of P29558, Isoform 2 of RNA-binding motif, single-stranded-interacting protein 1 OS=Homo sapiens GN=RBMS1;RNA-binding motif, single-stranded-interacting protein 1 OS=Homo sapiens GN=RBMS1 PE=1 SV=3	8.4	3	0.03	GYGFVDFDSPAAAQK+QQMYPQYATYYYPQYLQAK
290a	sp|P27797|CALR_HUMAN	1	Calreticulin OS=Homo sapiens GN=CALR PE=1 SV=1	9.8	3	0.03	EQFLDGDGWTSR+FYALSASFEPFSNK+IKDPDASKPEDWDER
286a	sp|P27540-2|ARNT_HUMAN sp|P27540-3|ARNT_HUMAN sp|P27540-4|ARNT_HUMAN sp|P27540|ARNT_HUMAN	1	Isoform of P27540, Isoform 2 of Aryl hydrocarbon receptor nuclear translocator OS=Homo sapiens GN=ARNT;Isoform of P27540, Isoform 3 of Aryl hydrocarbon receptor nuclear translocator OS=Homo sapiens GN=ARNT;Isoform of P27540, Isoform 4 of Aryl hydrocarbon receptor nuclear translocator OS=Homo sapiens GN=ARNT;Aryl hydrocarbon receptor nuclear translocator OS=Homo sapiens GN=ARNT PE=1 SV=1	6.5	3	0.03	EQLSTSENALTGR+GTGNTSTDGSYKPSFLTDQELK+SGFSAQQVATQATAK
285a	sp|P26639-2|SYTC_HUMAN sp|P26639|SYTC_HUMAN	1	Isoform of P26639, Isoform 2 of Threonine--tRNA ligase, cytoplasmic OS=Homo sapiens GN=TARS;Threonine--tRNA ligase, cytoplasmic OS=Homo sapiens GN=TARS PE=1 SV=3	5.4	3	0.03	AELNPWPEYIYTR+GFQEVVTPNIFNSR+NELSGALTGLTR
33	sp|P29966|MARCS_HUMAN tr|A0A087WZH7|A0A087WZH7_HUMAN	1	Myristoylated alanine-rich C-kinase substrate OS=Homo sapiens GN=MARCKS PE=1 SV=4;Isoform of P29966, Myristoylated alanine-rich C-kinase substrate OS=Homo sapiens GN=MARCKS PE=1 SV=1	15.5	3	0.03	EAPAEGEAAEPGSPTAAEGEAASAASSTSSPK+GEAAAERPGEAAVASSPSK
261a	sp|P14923|PLAK_HUMAN	1	Junction plakoglobin OS=Homo sapiens GN=JUP PE=1 SV=3	4.4	3	0.03	LAEPSQLLK+LLNDEDPVVVTK+LLNQPNQWPLVK
258a	sp|P13804-2|ETFA_HUMAN sp|P13804|ETFA_HUMAN tr|H0YK49|H0YK49_HUMAN tr|H0YL12|H0YL12_HUMAN tr|H0YNX6|H0YNX6_HUMAN	1	Isoform of P13804, Isoform 2 of Electron transfer flavoprotein subunit alpha, mitochondrial OS=Homo sapiens GN=ETFA;Electron transfer flavoprotein subunit alpha, mitochondrial OS=Homo sapiens GN=ETFA PE=1 SV=1;Isoform of P13804, Electron transfer flavoprotein subunit alpha, mitochondrial OS=Homo sapiens GN=ETFA PE=1 SV=1;Isoform of P13804, Electron transfer flavoprotein subunit alpha, mitochondri…	21.4	3	0.03	AAVDAGFVPNDMQVGQTGK+LEVAPISDIIAIK+LLYDLADQLHAAVGASR
244a	sp|P09651-2|ROA1_HUMAN sp|P09651-3|ROA1_HUMAN sp|P09651|ROA1_HUMAN tr|F8W6I7|F8W6I7_HUMAN	1	Isoform of P09651, Isoform A1-A of Heterogeneous nuclear ribonucleoprotein A1 OS=Homo sapiens GN=HNRNPA1;Isoform of P09651, Isoform 2 of Heterogeneous nuclear ribonucleoprotein A1 OS=Homo sapiens GN=HNRNPA1;Heterogeneous nuclear ribonucleoprotein A1 OS=Homo sapiens GN=HNRNPA1 PE=1 SV=5;Isoform of P09651, Heterogeneous nuclear ribonucleoprotein A1 OS=Homo sapiens GN=HNRNPA1 PE=1 SV=2	12	3	0.03	LFIGGLSFETTDESLR+SSGPYGGGGQYFAKPR
236a	sp|P07737|PROF1_HUMAN	1	Profilin-1 OS=Homo sapiens GN=PFN1 PE=1 SV=2	31.4	3	0.03	DSLLQDGEFSMDLR+STGGAPTFNVTVTK+TFVNITPAEVGVLVGK
26	sp|P17029|ZKSC1_HUMAN tr|B3KRF7|B3KRF7_HUMAN tr|E9PC66|E9PC66_HUMAN	1	Zinc finger protein with KRAB and SCAN domains 1 OS=Homo sapiens GN=ZKSCAN1 PE=1 SV=3;Isoform of P17029, Zinc finger protein with KRAB and SCAN domains 1 OS=Homo sapiens GN=ZKSCAN1 PE=1 SV=1;Isoform of P17029, Zinc finger protein with KRAB and SCAN domains 1 OS=Homo sapiens GN=ZKSCAN1 PE=1 SV=1	10.3	3	0.02	ASEYSPASLDAFGAFLK+SFSLSSNFTTPEEVPTGTK
230a	sp|P06858|LIPL_HUMAN	1	Lipoprotein lipase OS=Homo sapiens GN=LPL PE=1 SV=1	9.7	3	0.03	EPDSNVIVVDWLSR+ITGLDPAGPNFEYAEAPSR+KNRCNNLGYEINK
23	sp|P11908-2|PRPS2_HUMAN sp|P11908|PRPS2_HUMAN sp|P21108|PRPS3_HUMAN sp|P60891-2|PRPS1_HUMAN sp|P60891|PRPS1_HUMAN tr|A0A0B4J207|A0A0B4J207_HUMAN tr|B1ALA9|B1ALA9_HUMAN tr|B7ZB02|B7ZB02_HUMAN tr|H7C540|H7C540_HUMAN	1	Isoform of P11908, Isoform 2 of Ribose-phosphate pyrophosphokinase 2 OS=Homo sapiens GN=PRPS2;Ribose-phosphate pyrophosphokinase 2 OS=Homo sapiens GN=PRPS2 PE=1 SV=2;Ribose-phosphate pyrophosphokinase 3 OS=Homo sapiens GN=PRPS1L1 PE=1 SV=2;Isoform of P60891, Isoform 2 of Ribose-phosphate pyrophosphokinase 1 OS=Homo sapiens GN=PRPS1;Ribose-phosphate pyrophosphokinase 1 OS=Homo sapiens GN=PRPS1 PE=…	13.1	3	0.03	THNGESVSYLFSHVPL+VYAILTHGIFSGPAISR
215a	sp|P02786|TFR1_HUMAN	1	Transferrin receptor protein 1 OS=Homo sapiens GN=TFRC PE=1 SV=2	9.1	3	0.03	ILNIFGVIK+SAFSNLFGGEPLSYTR+SIIFASWSAGDFGSVGATEWLEGYLSSLHLK+VSASPLLYTLIEK
214a	sp|P01911|2B1F_HUMAN tr|A0A087WX18|A0A087WX18_HUMAN	1	HLA class II histocompatibility antigen, DRB1-15 beta chain OS=Homo sapiens GN=HLA-DRB1 PE=1 SV=2;Isoform of P01911, HLA class II histocompatibility antigen, DRB1-16 beta chain OS=Homo sapiens GN=HLA-DRB1 PE=1 SV=1	15	3	0.03	AVTELGRPDAEYWNSQK+HNYGVVESFTVQR+YFYNQEESVR
210a	sp|O95872|GPAN1_HUMAN tr|A0A0A0MSL4|A0A0A0MSL4_HUMAN tr|A0A0G2JHL1|A0A0G2JHL1_HUMAN tr|A0A0G2JK30|A0A0G2JK30_HUMAN	1	G patch domain and ankyrin repeat-containing protein 1 OS=Homo sapiens GN=GPANK1 PE=1 SV=1;Isoform of O95872, G patch domain and ankyrin repeat-containing protein 1 (Fragment) OS=Homo sapiens GN=GPANK1 PE=1 SV=5;Isoform of O95872, G patch domain and ankyrin repeat-containing protein 1 OS=Homo sapiens GN=GPANK1 PE=1 SV=1;Isoform of O95872, G patch domain and ankyrin repeat-containing protein 1 (Fr…	31.5	3	0.03	AFYEALIGDESSAPDSQR+AGQGAAVSYLLGR+DGQQQPQPEKPESTLDGAAAR
193a	sp|O75569-2|PRKRA_HUMAN sp|O75569-3|PRKRA_HUMAN sp|O75569|PRKRA_HUMAN	1	Isoform of O75569, Isoform 2 of Interferon-inducible double-stranded RNA-dependent protein kinase activator A OS=Homo sapiens GN=PRKRA;Isoform of O75569, Isoform 3 of Interferon-inducible double-stranded RNA-dependent protein kinase activator A OS=Homo sapiens GN=PRKRA;Interferon-inducible double-stranded RNA-dependent protein kinase activator A OS=Homo sapiens GN=PRKRA PE=1 SV=1	8.7	3	0.03	AAEAAINILK+LPEYTLSQEGGPAHK
188a	sp|O75376-2|NCOR1_HUMAN sp|O75376|NCOR1_HUMAN	1	Isoform of O75376, Isoform 2 of Nuclear receptor corepressor 1 OS=Homo sapiens GN=NCOR1;Nuclear receptor corepressor 1 OS=Homo sapiens GN=NCOR1 PE=1 SV=2	1.8	3	0.03	EQPLGLPYPATR+SPGSISYLPSFFTK+VSAAVLPLVHPLPEGLR
187a	sp|O75251-2|NDUS7_HUMAN sp|O75251|NDUS7_HUMAN tr|F5GXJ1|F5GXJ1_HUMAN tr|F5H5N1|F5H5N1_HUMAN	1	Isoform of O75251, Isoform 2 of NADH dehydrogenase [ubiquinone] iron-sulfur protein 7, mitochondrial OS=Homo sapiens GN=NDUFS7;NADH dehydrogenase [ubiquinone] iron-sulfur protein 7, mitochondrial OS=Homo sapiens GN=NDUFS7 PE=1 SV=3;Isoform of O75251, NADH dehydrogenase [ubiquinone] iron-sulfur protein 7, mitochondrial OS=Homo sapiens GN=NDUFS7 PE=1 SV=1;Isoform of O75251, NADH dehydrogenase [ubiq…	9.9	3	0.03	LDDLVNWAR+VYDQMPEPR
179a	sp|O43933|PEX1_HUMAN tr|A0A0C4DG33|A0A0C4DG33_HUMAN	1	Peroxisome biogenesis factor 1 OS=Homo sapiens GN=PEX1 PE=1 SV=1;Isoform of O43933, Peroxisome biogenesis factor 1 OS=Homo sapiens GN=PEX1 PE=1 SV=1	2.9	3	0.03	NFAELYESFQNPK+TGILLYGPPGTGK+VVPLDNIFR
176a	sp|O43739-2|CYH3_HUMAN sp|O43739|CYH3_HUMAN sp|Q99418-2|CYH2_HUMAN sp|Q99418|CYH2_HUMAN tr|A0A0D9SFG6|A0A0D9SFG6_HUMAN	1	Isoform of O43739, Isoform 2 of Cytohesin-3 OS=Homo sapiens GN=CYTH3;Cytohesin-3 OS=Homo sapiens GN=CYTH3 PE=1 SV=2;Isoform of Q99418, Isoform 2 of Cytohesin-2 OS=Homo sapiens GN=CYTH2;Cytohesin-2 OS=Homo sapiens GN=CYTH2 PE=1 SV=2;Isoform of Q99418, Cytohesin-2 OS=Homo sapiens GN=CYTH2 PE=1 SV=1	8	3	0.03	GIIPLENLSIR+GINEGGDLPEELLR+QFLWSFR
174a	sp|O43572|AKA10_HUMAN	1	A-kinase anchor protein 10, mitochondrial OS=Homo sapiens GN=AKAP10 PE=1 SV=2	7.3	3	0.03	AGTHQVSMETQESSSTLTVASR+SIEQDAVNTFTK+VFLPGFLSSNLYYK
18	sp|P09661|RU2A_HUMAN tr|H0YLR3|H0YLR3_HUMAN tr|H0YMA0|H0YMA0_HUMAN	1	U2 small nuclear ribonucleoprotein A' OS=Homo sapiens GN=SNRPA1 PE=1 SV=2;Isoform of P09661, U2 small nuclear ribonucleoprotein A' (Fragment) OS=Homo sapiens GN=SNRPA1 PE=1 SV=1;Isoform of P09661, U2 small nuclear ribonucleoprotein A' (Fragment) OS=Homo sapiens GN=SNRPA1 PE=1 SV=1	28.1	3	0.03	GLLQSGQIPGR+NAIANASTLAEVER
168a	sp|O43166-2|SI1L1_HUMAN sp|O43166-3|SI1L1_HUMAN sp|O43166|SI1L1_HUMAN	1	Isoform of O43166, Isoform 2 of Signal-induced proliferation-associated 1-like protein 1 OS=Homo sapiens GN=SIPA1L1;Isoform of O43166, Isoform 3 of Signal-induced proliferation-associated 1-like protein 1 OS=Homo sapiens GN=SIPA1L1;Signal-induced proliferation-associated 1-like protein 1 OS=Homo sapiens GN=SIPA1L1 PE=1 SV=4	2.9	3	0.03	ASLLDQALPNDVLFSSTYPSLPK+GSGFSLDVIDGPISQR+LIDLESPTPESQK
166a	sp|O15397|IPO8_HUMAN	1	Importin-8 OS=Homo sapiens GN=IPO8 PE=1 SV=2	3.4	3	0.03	IINFAPSLLR+IIVSDHVEFPVR+TALQEVYTLAEHR
162a	sp|O14925|TIM23_HUMAN sp|Q5SRD1|TI23B_HUMAN	1	Mitochondrial import inner membrane translocase subunit Tim23 OS=Homo sapiens GN=TIMM23 PE=1 SV=1;Putative mitochondrial import inner membrane translocase subunit Tim23B OS=Homo sapiens GN=TIMM23B PE=5 SV=2	22.5	3	0.03	GAEDDLNTVAAGTMTGMLYK+NVQILNMVTR+YLVQDTDEFILPTGANK
157a	sp|O00567|NOP56_HUMAN	1	Nucleolar protein 56 OS=Homo sapiens GN=NOP56 PE=1 SV=4	5.7	3	0.03	VLLGVGDPK+YGLIFHSTFIGR+YPASTVQILGAEK
152a	sp|O00217|NDUS8_HUMAN tr|E9PKH6|E9PKH6_HUMAN tr|E9PN51|E9PN51_HUMAN tr|E9PPW7|E9PPW7_HUMAN tr|F8W9K7|F8W9K7_HUMAN	1	NADH dehydrogenase [ubiquinone] iron-sulfur protein 8, mitochondrial OS=Homo sapiens GN=NDUFS8 PE=1 SV=1;Isoform of O00217, NADH dehydrogenase [ubiquinone] iron-sulfur protein 8, mitochondrial (Fragment) OS=Homo sapiens GN=NDUFS8 PE=1 SV=1;Isoform of O00217, NADH dehydrogenase [ubiquinone] iron-sulfur protein 8, mitochondrial (Fragment) OS=Homo sapiens GN=NDUFS8 PE=1 SV=1;Isoform of O00217, NADH …	28.2	3	0.03	EPATINYPFEK+GLGMTLSYLFR+TLLWTELFR
150b	sp|O43795-2|MYO1B_HUMAN sp|O43795|MYO1B_HUMAN tr|E9PDF6|E9PDF6_HUMAN	1	Isoform of O43795, Isoform 2 of Unconventional myosin-Ib OS=Homo sapiens GN=MYO1B;Unconventional myosin-Ib OS=Homo sapiens GN=MYO1B PE=1 SV=3;Isoform of O43795, Unconventional myosin-Ib OS=Homo sapiens GN=MYO1B PE=1 SV=1	4.1	3	0.03	IFLLTNNNLLLADQK+LLQSNPVLEAFGNAK+VSTTLNVAQAYYAR
141	sp|Q9Y3D9|RT23_HUMAN tr|J3QLR8|J3QLR8_HUMAN	1	28S ribosomal protein S23, mitochondrial OS=Homo sapiens GN=MRPS23 PE=1 SV=2;Isoform of Q9Y3D9, 28S ribosomal protein S23, mitochondrial OS=Homo sapiens GN=MRPS23 PE=1 SV=1	19.7	3	0.03	AFDLFNPNFK+ALLAEGVILR+LETVGSIFSR
137	sp|Q9Y262-2|EIF3L_HUMAN sp|Q9Y262|EIF3L_HUMAN tr|B0QY89|B0QY89_HUMAN tr|B0QY90|B0QY90_HUMAN	1	Isoform of Q9Y262, Isoform 2 of Eukaryotic translation initiation factor 3 subunit L OS=Homo sapiens GN=EIF3L;Eukaryotic translation initiation factor 3 subunit L OS=Homo sapiens GN=EIF3L PE=1 SV=1;Isoform of Q9Y262, Eukaryotic translation initiation factor 3 subunit L OS=Homo sapiens GN=EIF3L PE=1 SV=1;Isoform of Q9Y262, Eukaryotic translation initiation factor 3 subunit L OS=Homo sapiens GN=EIF…	6.2	3	0.03	LAGFLDLTEQEFR+VFSDEVQQQAQLSTIR
136	sp|Q9Y233-2|PDE10_HUMAN sp|Q9Y233|PDE10_HUMAN	1	Isoform of Q9Y233, Isoform PDE10A2 of cAMP and cAMP-inhibited cGMP 3',5'-cyclic phosphodiesterase 10A OS=Homo sapiens GN=PDE10A;cAMP and cAMP-inhibited cGMP 3',5'-cyclic phosphodiesterase 10A OS=Homo sapiens GN=PDE10A PE=1 SV=1	4.4	3	0.03	LIPAGPITQGTTVSAYVAK+TGEVLNIPDAYADPR
132	sp|Q9UJY1|HSPB8_HUMAN	1	Heat shock protein beta-8 OS=Homo sapiens GN=HSPB8 PE=1 SV=1	14.8	3	0.03	FGVPAEGR+LSSAWPGTLR+TPPPFPGEPWK
131	sp|Q9UH62|ARMX3_HUMAN	1	Armadillo repeat-containing X-linked protein 3 OS=Homo sapiens GN=ARMCX3 PE=1 SV=1	7.1	3	0.02	ALIVLNNLSVNAENQR+LNSSVQLAGLR
14	sp|P00338-3|LDHA_HUMAN sp|P00338-4|LDHA_HUMAN sp|P00338|LDHA_HUMAN	1	Isoform of P00338, Isoform 3 of L-lactate dehydrogenase A chain OS=Homo sapiens GN=LDHA;Isoform of P00338, Isoform 4 of L-lactate dehydrogenase A chain OS=Homo sapiens GN=LDHA;L-lactate dehydrogenase A chain OS=Homo sapiens GN=LDHA PE=1 SV=2	11.3	3	0.03	QVVESAYEVIK+SADTLWGIQK+VTLTSEEEAR
129	sp|Q9P2F8-2|SI1L2_HUMAN sp|Q9P2F8|SI1L2_HUMAN	1	Isoform of Q9P2F8, Isoform 2 of Signal-induced proliferation-associated 1-like protein 2 OS=Homo sapiens GN=SIPA1L2;Signal-induced proliferation-associated 1-like protein 2 OS=Homo sapiens GN=SIPA1L2 PE=1 SV=2	4.2	3	0.03	KFSFYGNLSPR+LQEESQTATAQLR+VNQLELILR
121	sp|Q9H444|CHM4B_HUMAN	1	Charged multivesicular body protein 4b OS=Homo sapiens GN=CHMP4B PE=1 SV=1	17.9	3	0.03	EALENANTNTEVLK+KIEQELTAAK+QLAQIDGTLSTIEFQR
119	sp|Q9BY89|K1671_HUMAN	1	Uncharacterized protein KIAA1671 OS=Homo sapiens GN=KIAA1671 PE=1 SV=2	2.2	3	0.02	ATFFAVTYQIPNTQK+SAPLSQDTKPPVPQEEAGQDHPPSK
116	sp|Q9BSD7|NTPCR_HUMAN tr|Q5TDF0|Q5TDF0_HUMAN	1	Cancer-related nucleoside-triphosphatase OS=Homo sapiens GN=NTPCR PE=1 SV=1;Isoform of Q9BSD7, Cancer-related nucleoside-triphosphatase OS=Homo sapiens GN=NTPCR PE=1 SV=1	12.1	3	0.03	GKPLALVEEIR+IGFDVVTLSGTR
115	sp|Q9BRK4|LZTS2_HUMAN	1	Leucine zipper putative tumor suppressor 2 OS=Homo sapiens GN=LZTS2 PE=1 SV=2	11.7	3	0.03	AGQLDAEAAGLREPPVPPATADPFLLAESDEAK+NSLSSLPTYSTGGAEPTTSSPGGHLPSHGSGR+QLQDDFAQLLQER
113	sp|Q99519|NEUR1_HUMAN tr|E9PIF4|E9PIF4_HUMAN	1	Sialidase-1 OS=Homo sapiens GN=NEU1 PE=1 SV=1;Isoform of Q99519, Sialidase-1 OS=Homo sapiens GN=NEU1 PE=1 SV=1	12	3	0.03	IPLITATPR+QIGSVDTFR+YGSGVSGIPYGQPK
112	sp|Q99459|CDC5L_HUMAN	1	Cell division cycle 5-like protein OS=Homo sapiens GN=CDC5L PE=1 SV=2	4.6	3	0.03	GVDYNAEIPFEK+LGLLGLPAPK+QVVQTPNTVLSTPFR
12	sp|O95168-2|NDUB4_HUMAN sp|O95168|NDUB4_HUMAN tr|C9JXQ9|C9JXQ9_HUMAN tr|F2Z3P9|F2Z3P9_HUMAN	1	Isoform of O95168, Isoform 2 of NADH dehydrogenase [ubiquinone] 1 beta subcomplex subunit 4 OS=Homo sapiens GN=NDUFB4;NADH dehydrogenase [ubiquinone] 1 beta subcomplex subunit 4 OS=Homo sapiens GN=NDUFB4 PE=1 SV=3;Isoform of O95168, NADH dehydrogenase [ubiquinone] 1 beta subcomplex subunit 4 OS=Homo sapiens GN=NDUFB4 PE=1 SV=1;Isoform of O95168, NADH dehydrogenase [ubiquinone] 1 beta subcomplex s…	26.1	3	0.03	TLPETLDPAEYNISPETR
109	sp|Q96CS3|FAF2_HUMAN	1	FAS-associated factor 2 OS=Homo sapiens GN=FAF2 PE=1 SV=2	7.6	3	0.02	IIFKLPNDSR+IYSYVVSRPQPR+QQQDEAYLASLR
108	sp|Q96AG4|LRC59_HUMAN	1	Leucine-rich repeat-containing protein 59 OS=Homo sapiens GN=LRRC59 PE=1 SV=1	11.4	3	0.03	LQQLPADFGR+LVNLQHLDLLNNK+LVTLPVSFAQLK
107	sp|Q96A83-2|COQA1_HUMAN sp|Q96A83|COQA1_HUMAN	1	Isoform of Q96A83, Isoform 2 of Collagen alpha-1(XXVI) chain OS=Homo sapiens GN=COL26A1;Collagen alpha-1(XXVI) chain OS=Homo sapiens GN=COL26A1 PE=1 SV=1	3.9	3	0.03	LASAIVDTVLAGVPGPR
101	sp|Q8WVM8-2|SCFD1_HUMAN sp|Q8WVM8-3|SCFD1_HUMAN sp|Q8WVM8|SCFD1_HUMAN	1	Isoform of Q8WVM8, Isoform 2 of Sec1 family domain-containing protein 1 OS=Homo sapiens GN=SCFD1;Isoform of Q8WVM8, Isoform 3 of Sec1 family domain-containing protein 1 OS=Homo sapiens GN=SCFD1;Sec1 family domain-containing protein 1 OS=Homo sapiens GN=SCFD1 PE=1 SV=4	9.1	3	0.03	LTSAVSSLPELLEK+SLLDIISDPDAGTPEDK+VNLEESSGVENSPAGARPK
11	sp|O75964|ATP5L_HUMAN tr|E9PN17|E9PN17_HUMAN	1	ATP synthase subunit g, mitochondrial OS=Homo sapiens GN=ATP5L PE=1 SV=3;Isoform of O75964, ATP synthase subunit g, mitochondrial OS=Homo sapiens GN=ATP5L PE=1 SV=1	31.6	3	0.03	LATFWYYAK+TPALVNAAVTYSKPR
2	sp|E9PAV3-2|NACAM_HUMAN sp|E9PAV3|NACAM_HUMAN sp|Q13765|NACA_HUMAN tr|F8VNW4|F8VNW4_HUMAN tr|F8VZJ2|F8VZJ2_HUMAN tr|F8W0W4|F8W0W4_HUMAN tr|F8W1N5|F8W1N5_HUMAN tr|H0YHX9|H0YHX9_HUMAN	1	Isoform of E9PAV3, Isoform 2 of Nascent polypeptide-associated complex subunit alpha, muscle-specific form OS=Homo sapiens GN=NACA;Nascent polypeptide-associated complex subunit alpha, muscle-specific form OS=Homo sapiens GN=NACA PE=1 SV=1;Isoform of E9PAV3, Nascent polypeptide-associated complex subunit alpha OS=Homo sapiens GN=NACA PE=1 SV=1;Isoform of E9PAV3, Nascent polypeptide-associated com…	21.3	3	0.03	IEDLSQQAQLAAAEK+SPASDTYIVFGEAK
1	sp|B8ZZ34|SHSA8_HUMAN tr|A0A087WXQ4|A0A087WXQ4_HUMAN	1	Putative protein shisa-8 OS=Homo sapiens GN=SHISA8 PE=5 SV=2;Isoform of B8ZZ34, Putative protein shisa-8 OS=Homo sapiens GN=SHISA8 PE=4 SV=1	6	3	0.03	FPALEPSPR+LQGGGSLTLQPDYAK
797a	sp|Q9Y3U8|RL36_HUMAN	0.9999	60S ribosomal protein L36 OS=Homo sapiens GN=RPL36 PE=1 SV=3	19	3	0.02	EELSNVLAAMR+YPMAVGLNK
794a	sp|Q9H4A3-2|WNK1_HUMAN sp|Q9H4A3-5|WNK1_HUMAN sp|Q9H4A3-6|WNK1_HUMAN sp|Q9H4A3-7|WNK1_HUMAN sp|Q9H4A3|WNK1_HUMAN tr|F5GWT4|F5GWT4_HUMAN	0.9999	Isoform of Q9H4A3, Isoform 2 of Serine/threonine-protein kinase WNK1 OS=Homo sapiens GN=WNK1;Isoform of Q9H4A3, Isoform 4 of Serine/threonine-protein kinase WNK1 OS=Homo sapiens GN=WNK1;Isoform of Q9H4A3, Isoform 5 of Serine/threonine-protein kinase WNK1 OS=Homo sapiens GN=WNK1;Isoform of Q9H4A3, Isoform 6 of Serine/threonine-protein kinase WNK1 OS=Homo sapiens GN=WNK1;Serine/threonine-protein ki…	1.8	3	0.03	EGPVLATSSGAGVFK+FQVSVAADGAQK+GAAATTTTTEHR
792a	sp|Q96T17-2|MA7D2_HUMAN	0.9999	Isoform of Q96T17, Isoform 2 of MAP7 domain-containing protein 2 OS=Homo sapiens GN=MAP7D2	4.3	3	0.03	AENSAALGKPTAGTTDAGEAAK+LLTPTQSSLAR
791a	sp|Q6ZRV2|FA83H_HUMAN	0.9999	Protein FAM83H OS=Homo sapiens GN=FAM83H PE=1 SV=3	4.2	3	0.02	AGFADPDDFTLGAGPR+LAVDALAEGGSEAYSR+QPGAASLTAAQLLDTLGR
786a	sp|Q12769|NU160_HUMAN tr|E9PR16|E9PR16_HUMAN tr|G3V198|G3V198_HUMAN	0.9999	Nuclear pore complex protein Nup160 OS=Homo sapiens GN=NUP160 PE=1 SV=3;Isoform of Q12769, Nuclear pore complex protein Nup160 (Fragment) OS=Homo sapiens GN=NUP160 PE=1 SV=2;Isoform of Q12769, Nuclear pore complex protein Nup160 (Fragment) OS=Homo sapiens GN=NUP160 PE=1 SV=2	2.9	3	0.02	LLTGWMPTAIR+SFVELSGAER+TAPLLLSYYLIK
782a	sp|P36578|RL4_HUMAN	0.9999	60S ribosomal protein L4 OS=Homo sapiens GN=RPL4 PE=1 SV=5	8	3	0.03	NIPGITLLNVSK+QPYAVSELAGHQTSAESWGTGR
781a	sp|P35579-2|MYH9_HUMAN sp|P35579|MYH9_HUMAN	0.9999	Isoform of P35579, Isoform 2 of Myosin-9 OS=Homo sapiens GN=MYH9;Myosin-9 OS=Homo sapiens GN=MYH9 PE=1 SV=4	3	3	0.03	EQADFAIEALAK+QLLQANPILEAFGNAK+VSHLLGINVTDFTR
778a	sp|P25789|PSA4_HUMAN tr|H0YL69|H0YL69_HUMAN tr|H0YMA1|H0YMA1_HUMAN tr|H0YMI6|H0YMI6_HUMAN tr|H0YMZ1|H0YMZ1_HUMAN	0.9999	Proteasome subunit alpha type-4 OS=Homo sapiens GN=PSMA4 PE=1 SV=1;Isoform of P25789, Proteasome subunit alpha type (Fragment) OS=Homo sapiens GN=PSMA4 PE=1 SV=1;Isoform of P25789, Proteasome subunit alpha type (Fragment) OS=Homo sapiens GN=PSMA4 PE=1 SV=1;Isoform of P25789, Proteasome subunit alpha type (Fragment) OS=Homo sapiens GN=PSMA4 PE=1 SV=1;Isoform of P25789, Proteasome subunit alpha typ…	14.8	3	0.03	LLDEVFFSEK+SALALAIK+TTIFSPEGR
774a	sp|O76031|CLPX_HUMAN	0.9999	ATP-dependent Clp protease ATP-binding subunit clpX-like, mitochondrial OS=Homo sapiens GN=CLPX PE=1 SV=2	8.2	3	0.03	DLIEFGMIPEFVGR+LITSSLASAQR+SIIKEPESAAEAVK+SNILLLGPTGSGK
772	sp|Q9Y512|SAM50_HUMAN	0.9999	Sorting and assembly machinery component 50 homolog OS=Homo sapiens GN=SAMM50 PE=1 SV=3	6.2	3	0.03	NFSVNLYK+VTFQFSYGTK+VTGQFPWSSLR
767	sp|Q9BYN8|RT26_HUMAN	0.9999	28S ribosomal protein S26, mitochondrial OS=Homo sapiens GN=MRPS26 PE=1 SV=1	11.2	3	0.03	EREVLQLQEEVK+EVLQLQEEVK+KAEEVQAWAQR
765	sp|Q8TEB9-2|RHBL4_HUMAN sp|Q8TEB9|RHBL4_HUMAN tr|B9A054|B9A054_HUMAN	0.9999	Isoform of Q8TEB9, Isoform 2 of Rhomboid-related protein 4 OS=Homo sapiens GN=RHBDD1;Rhomboid-related protein 4 OS=Homo sapiens GN=RHBDD1 PE=1 SV=1;Isoform of Q8TEB9, Rhomboid-related protein 4 OS=Homo sapiens GN=RHBDD1 PE=1 SV=1	24.5	3	0.03	ALQASLWDR+NYDTYTAGLSEEEQLER
758	sp|Q13232|NDK3_HUMAN tr|H3BPR2|H3BPR2_HUMAN	0.9999	Nucleoside diphosphate kinase 3 OS=Homo sapiens GN=NME3 PE=1 SV=2;Isoform of Q13232, Nucleoside diphosphate kinase OS=Homo sapiens GN=NME3 PE=1 SV=1	28.2	3	0.03	ALIGATNPADAPPGTIR+EIALWFR
756	sp|P82930|RT34_HUMAN tr|A0A087WUZ8|A0A087WUZ8_HUMAN tr|C9JJ19|C9JJ19_HUMAN	0.9999	28S ribosomal protein S34, mitochondrial OS=Homo sapiens GN=MRPS34 PE=1 SV=2;Isoform of P82930, 28S ribosomal protein S34, mitochondrial OS=Homo sapiens GN=MRPS34 PE=1 SV=1;Isoform of P82930, 28S ribosomal protein S34, mitochondrial OS=Homo sapiens GN=MRPS34 PE=1 SV=2	19.9	3	0.03	AWGILTFK+DSQLYAVDYETLTRPFSGR+LPLFGLGR
752	sp|P46779-2|RL28_HUMAN sp|P46779-3|RL28_HUMAN sp|P46779-4|RL28_HUMAN sp|P46779-5|RL28_HUMAN sp|P46779|RL28_HUMAN tr|H0YKD8|H0YKD8_HUMAN tr|H0YLP6|H0YLP6_HUMAN tr|H0YMF4|H0YMF4_HUMAN	0.9999	Isoform of P46779, Isoform 2 of 60S ribosomal protein L28 OS=Homo sapiens GN=RPL28;Isoform of P46779, Isoform 3 of 60S ribosomal protein L28 OS=Homo sapiens GN=RPL28;Isoform of P46779, Isoform 4 of 60S ribosomal protein L28 OS=Homo sapiens GN=RPL28;Isoform of P46779, Isoform 5 of 60S ribosomal protein L28 OS=Homo sapiens GN=RPL28;60S ribosomal protein L28 OS=Homo sapiens GN=RPL28 PE=1 SV=3;Isofor…	34.8	3	0.02	NKQTYSTEPNNLK+QTYSTEPNNLK+TVGVEPAADGK
747	sp|O94955|RHBT3_HUMAN	0.9999	Rho-related BTB domain-containing protein 3 OS=Homo sapiens GN=RHOBTB3 PE=1 SV=2	4.6	3	0.02	DTAFPGASHESSGNPPLR+TTQDLFAINR
745	sp|O43808|PM34_HUMAN tr|B0QYW5|B0QYW5_HUMAN tr|F6RTR7|F6RTR7_HUMAN tr|F8WE74|F8WE74_HUMAN	0.9999	Peroxisomal membrane protein PMP34 OS=Homo sapiens GN=SLC25A17 PE=1 SV=1;Isoform of O43808, Peroxisomal membrane protein PMP34 OS=Homo sapiens GN=SLC25A17 PE=1 SV=1;Isoform of O43808, Peroxisomal membrane protein PMP34 OS=Homo sapiens GN=SLC25A17 PE=1 SV=1;Isoform of O43808, Peroxisomal membrane protein PMP34 OS=Homo sapiens GN=SLC25A17 PE=1 SV=1	14.2	3	0.03	AIATTVTYPLQTVQSILR+LSSLDVFIIGAVAK
732c	sp|Q96JG8-2|MAGD4_HUMAN sp|Q96JG8-4|MAGD4_HUMAN sp|Q96JG8|MAGD4_HUMAN	0.9999	Isoform of Q96JG8, Isoform 2 of Melanoma-associated antigen D4 OS=Homo sapiens GN=MAGED4;Isoform of Q96JG8, Isoform 4 of Melanoma-associated antigen D4 OS=Homo sapiens GN=MAGED4;Melanoma-associated antigen D4 OS=Homo sapiens GN=MAGED4 PE=1 SV=3	5.1	3	0.02	ASEAVLWEALR+ASEAVLWEALRK+RPAPAQEAATEGPSAASGVPQTGPGR
659a	sp|Q9HCS4|TF7L1_HUMAN	0.9999	Transcription factor 7-like 1 OS=Homo sapiens GN=TCF7L1 PE=2 SV=1	7.7	3	0.02	ESAAINQILGR+QLSQTQSQQQVQEAEGALASK+WPLLDVPSSATVK
620a	sp|Q9BRJ6|CG050_HUMAN tr|C9JQV0|C9JQV0_HUMAN	0.9999	Uncharacterized protein C7orf50 OS=Homo sapiens GN=C7orf50 PE=1 SV=1;Isoform of Q9BRJ6, Uncharacterized protein C7orf50 (Fragment) OS=Homo sapiens GN=C7orf50 PE=1 SV=1	18.2	3	0.03	ELDEEGSDPPLPGR+GEAVLRPGLDAEPELSPEEQR
512a	sp|Q6NZ67|MZT2B_HUMAN sp|Q6P582|MZT2A_HUMAN tr|B8ZZ87|B8ZZ87_HUMAN tr|H7C173|H7C173_HUMAN tr|H7C202|H7C202_HUMAN	0.9999	Mitotic-spindle organizing protein 2B OS=Homo sapiens GN=MZT2B PE=1 SV=1;Mitotic-spindle organizing protein 2A OS=Homo sapiens GN=MZT2A PE=1 SV=2;Isoform of Q6NZ67, Mitotic-spindle organizing protein 2B OS=Homo sapiens GN=MZT2B PE=1 SV=1;Isoform of Q6NZ67, Mitotic-spindle organizing protein 2B (Fragment) OS=Homo sapiens GN=MZT2B PE=1 SV=1;Isoform of Q6P582, Mitotic-spindle organizing protein 2A (…	23.8	3	0.03	ILVDLLK+LASEPQDPAAVSLPTSSVPETR
806a	sp|Q96PM9-1|Z385A_HUMAN sp|Q96PM9|Z385A_HUMAN	0.9998	Isoform of Q96PM9, Isoform 1 of Zinc finger protein 385A OS=Homo sapiens GN=ZNF385A;Zinc finger protein 385A OS=Homo sapiens GN=ZNF385A PE=1 SV=2	12.3	3	0.02	GEGGTPAPASLPGGSKEEEEK+LGPPTPGEPEAPAQDR+MQPPLDLK
802a	sp|O75175|CNOT3_HUMAN	0.9998	CCR4-NOT transcription complex subunit 3 OS=Homo sapiens GN=CNOT3 PE=1 SV=1	3.6	3	0.03	AAGALLNGPPQFSTAPEIK+EGFTFEYR
800	sp|P78347-2|GTF2I_HUMAN sp|P78347-3|GTF2I_HUMAN sp|P78347-4|GTF2I_HUMAN sp|P78347|GTF2I_HUMAN	0.9998	Isoform of P78347, Isoform 2 of General transcription factor II-I OS=Homo sapiens GN=GTF2I;Isoform of P78347, Isoform 3 of General transcription factor II-I OS=Homo sapiens GN=GTF2I;Isoform of P78347, Isoform 4 of General transcription factor II-I OS=Homo sapiens GN=GTF2I;General transcription factor II-I OS=Homo sapiens GN=GTF2I PE=1 SV=2	4	3	0.02	FEAHPNDLYVEGLPENIPFR+SPSWYGIPR+SPTWFGIPR
799	sp|P78318|IGBP1_HUMAN	0.9998	Immunoglobulin-binding protein 1 OS=Homo sapiens GN=IGBP1 PE=1 SV=1	13.3	3	0.02	AAQQQEEQEEKEEEDDEQTLHR+LPELFETGR+YLLVPAFQGALTMK
798	sp|O94972-2|TRI37_HUMAN sp|O94972-3|TRI37_HUMAN sp|O94972|TRI37_HUMAN	0.9998	Isoform of O94972, Isoform 2 of E3 ubiquitin-protein ligase TRIM37 OS=Homo sapiens GN=TRIM37;Isoform of O94972, Isoform 3 of E3 ubiquitin-protein ligase TRIM37 OS=Homo sapiens GN=TRIM37;E3 ubiquitin-protein ligase TRIM37 OS=Homo sapiens GN=TRIM37 PE=1 SV=2	3.9	3	0.02	LDLLANEGYLNPQNDTVILR+SSVAGSLSLRR
436a	sp|Q12979-2|ABR_HUMAN sp|Q12979-4|ABR_HUMAN sp|Q12979|ABR_HUMAN tr|A0A0G2JQ41|A0A0G2JQ41_HUMAN tr|B7Z683|B7Z683_HUMAN	0.9998	Isoform of Q12979, Isoform Short of Active breakpoint cluster region-related protein OS=Homo sapiens GN=ABR;Isoform of Q12979, Isoform 4 of Active breakpoint cluster region-related protein OS=Homo sapiens GN=ABR;Active breakpoint cluster region-related protein OS=Homo sapiens GN=ABR PE=2 SV=2;Isoform of Q12979, Active breakpoint cluster region-related protein (Fragment) OS=Homo sapiens GN=ABR PE=…	7.3	3	0.02	GQIQLDPQTVETK+KDLQAFVLSSVELQVLTGSCFK+SYLFLLSSDYER
817a	sp|Q15758|AAAT_HUMAN tr|M0QXM4|M0QXM4_HUMAN	0.9997	Neutral amino acid transporter B(0) OS=Homo sapiens GN=SLC1A5 PE=1 SV=2;Isoform of Q15758, Amino acid transporter OS=Homo sapiens GN=SLC1A5 PE=1 SV=1	9	3	0.03	NIFPSNLVSAAFR+SELPLDPLPVPTEEGNPLLK
816a	sp|Q13155|AIMP2_HUMAN	0.9997	Aminoacyl tRNA synthase complex-interacting multifunctional protein 2 OS=Homo sapiens GN=AIMP2 PE=1 SV=2	10.6	3	0.03	FLFSLFGQK+SYGPAPGAGHVQEESNLSLQALESR
815	sp|Q8NAT1|PMGT2_HUMAN	0.9997	Protein O-linked-mannose beta-1,4-N-acetylglucosaminyltransferase 2 OS=Homo sapiens GN=POMGNT2 PE=1 SV=1	5.2	3	0.02	GATVVELFPYAVNPDHYTPYK+WTVGLYPGK
814	sp|P22830-2|HEMH_HUMAN sp|P22830|HEMH_HUMAN tr|K7EJX5|K7EJX5_HUMAN tr|K7ELX4|K7ELX4_HUMAN	0.9997	Isoform of P22830, Isoform 2 of Ferrochelatase, mitochondrial OS=Homo sapiens GN=FECH;Ferrochelatase, mitochondrial OS=Homo sapiens GN=FECH PE=1 SV=2;Isoform of P22830, Ferrochelatase (Fragment) OS=Homo sapiens GN=FECH PE=1 SV=1;Isoform of P22830, Ferrochelatase, mitochondrial (Fragment) OS=Homo sapiens GN=FECH PE=1 SV=1	11.2	3	0.03	VGPMPWLGPQTDESIK
446a	sp|Q13547|HDAC1_HUMAN	0.9997	Histone deacetylase 1 OS=Homo sapiens GN=HDAC1 PE=1 SV=1	6.4	3	0.02	LHISPSNMTNQNTNEYLEK+YGEYFPGTGDLR
818a	sp|Q8IVT5-2|KSR1_HUMAN sp|Q8IVT5-3|KSR1_HUMAN sp|Q8IVT5-4|KSR1_HUMAN sp|Q8IVT5|KSR1_HUMAN tr|A0A0A0MQW1|A0A0A0MQW1_HUMAN tr|A8MY87|A8MY87_HUMAN	0.9996	Isoform of Q8IVT5, Isoform 2 of Kinase suppressor of Ras 1 OS=Homo sapiens GN=KSR1;Isoform of Q8IVT5, Isoform 3 of Kinase suppressor of Ras 1 OS=Homo sapiens GN=KSR1;Isoform of Q8IVT5, Isoform 4 of Kinase suppressor of Ras 1 OS=Homo sapiens GN=KSR1;Kinase suppressor of Ras 1 OS=Homo sapiens GN=KSR1 PE=1 SV=3;Isoform of Q8IVT5, Protein kinase C OS=Homo sapiens GN=KSR1 PE=1 SV=1;Isoform of Q8IVT5, …	3.7	3	0.02	ISFLPLTR+KEVMNYR+VFQLLPSFPTLTR
386b	sp|P62140|PP1B_HUMAN	0.9996	Serine/threonine-protein phosphatase PP1-beta catalytic subunit OS=Homo sapiens GN=PPP1CB PE=1 SV=3	10.7	3	0.01	AHQVVEDGYEFFAK+IKYPENFFLLR+IVQMTEAEVR
377c	sp|P61106|RAB14_HUMAN	0.9996	Ras-related protein Rab-14 OS=Homo sapiens GN=RAB14 PE=1 SV=4	14	3	0.02	IQIWDTAGQER+IYQNIQDGSLDLNAAESGVQHKPSAPQGGR
835	sp|Q9H0W5|CCDC8_HUMAN	0.9994	Coiled-coil domain-containing protein 8 OS=Homo sapiens GN=CCDC8 PE=1 SV=2	8.7	3	0.02	AGAPAEEGAEAADNQREEAADNQR+LASTAVESAGVSSAPEGTSPGDR
841	sp|O00411|RPOM_HUMAN tr|K7EMH3|K7EMH3_HUMAN	0.9989	DNA-directed RNA polymerase, mitochondrial OS=Homo sapiens GN=POLRMT PE=1 SV=2;Isoform of O00411, DNA-directed RNA polymerase, mitochondrial (Fragment) OS=Homo sapiens GN=POLRMT PE=1 SV=4	11	3	0.02	LSLDVEQAPSGQHSQAQLSGQQQR+QLQAESVSEVVVNR
831a	sp|P04062-2|GLCM_HUMAN sp|P04062-4|GLCM_HUMAN sp|P04062|GLCM_HUMAN tr|A0A0G2JLB3|A0A0G2JLB3_HUMAN tr|A0A0G2JNZ5|A0A0G2JNZ5_HUMAN	0.9989	Isoform of P04062, Isoform Short of Glucosylceramidase OS=Homo sapiens GN=GBA;Isoform of P04062, Isoform 4 of Glucosylceramidase OS=Homo sapiens GN=GBA;Glucosylceramidase OS=Homo sapiens GN=GBA PE=1 SV=3;Isoform of P04062, Glucosylceramidase OS=Homo sapiens GN=GBA PE=1 SV=1;Isoform of P04062, Glucosylceramidase OS=Homo sapiens GN=GBA PE=1 SV=1	6	3	0.02	NFVDSPIIVDITK+SYFSEEGIGYNIIR
854	sp|Q92522|H1X_HUMAN	0.9983	Histone H1x OS=Homo sapiens GN=H1FX PE=1 SV=1	12.7	3	0.02	ALVQNDTLLQVK+VTKAGGSAALSPSKK
856	sp|Q8TBP6|S2540_HUMAN	0.9975	Solute carrier family 25 member 40 OS=Homo sapiens GN=SLC25A40 PE=1 SV=1	7.4	3	0.02	FGAVTVISPLELIR+VSEDGWISLWR
302a	sp|P34896-2|GLYC_HUMAN sp|P34896-4|GLYC_HUMAN sp|P34896|GLYC_HUMAN	0.9975	Isoform of P34896, Isoform 2 of Serine hydroxymethyltransferase, cytosolic OS=Homo sapiens GN=SHMT1;Isoform of P34896, Isoform 4 of Serine hydroxymethyltransferase, cytosolic OS=Homo sapiens GN=SHMT1;Serine hydroxymethyltransferase, cytosolic OS=Homo sapiens GN=SHMT1 PE=1 SV=1	7.5	3	0.02	ALSEALTELGYK+ISATSIFFESMPYK
857a	sp|Q2NL68-2|PRSR3_HUMAN sp|Q2NL68|PRSR3_HUMAN tr|A0A087WZB3|A0A087WZB3_HUMAN	0.9974	Isoform of Q2NL68, Isoform 2 of Proline and serine-rich protein 3 OS=Homo sapiens GN=PROSER3;Proline and serine-rich protein 3 OS=Homo sapiens GN=PROSER3 PE=2 SV=1;Isoform of Q2NL68, Proline and serine-rich protein 3 OS=Homo sapiens GN=PROSER3 PE=1 SV=1	17.3	3	0.02	APASPAPAQAQTPTPAPAPASSQAPLRPEDDILYQWR+SLPVFSIQDSPFGDAPLGR
862a	sp|Q9BUN8-2|DERL1_HUMAN sp|Q9BUN8|DERL1_HUMAN tr|B4E1G1|B4E1G1_HUMAN	0.9967	Isoform of Q9BUN8, Isoform 2 of Derlin-1 OS=Homo sapiens GN=DERL1;Derlin-1 OS=Homo sapiens GN=DERL1 PE=1 SV=1;Isoform of Q9BUN8, Derlin-1 OS=Homo sapiens GN=DERL1 PE=1 SV=1	16.6	3	0.03	NFLSTPQFLYR+YWFAATVAVPLVGK
863	sp|P55209-2|NP1L1_HUMAN sp|P55209-3|NP1L1_HUMAN sp|P55209|NP1L1_HUMAN tr|B7Z9C2|B7Z9C2_HUMAN tr|F5H4R6|F5H4R6_HUMAN tr|F8VUX1|F8VUX1_HUMAN tr|F8VV59|F8VV59_HUMAN tr|F8VXI6|F8VXI6_HUMAN tr|F8VY35|F8VY35_HUMAN tr|F8W020|F8W020_HUMAN tr|F8W0J6|F8W0J6_HUMAN tr|F8W118|F8W118_HUMAN tr|F8W543|F8W543_HUMAN tr|H0YH88|H0YH88_HUMAN tr|H0YHC3|H0YHC3_HUMAN tr|H0YIV4|H0YIV4_HUMAN	0.9965	Isoform of P55209, Isoform 2 of Nucleosome assembly protein 1-like 1 OS=Homo sapiens GN=NAP1L1;Isoform of P55209, Isoform 3 of Nucleosome assembly protein 1-like 1 OS=Homo sapiens GN=NAP1L1;Nucleosome assembly protein 1-like 1 OS=Homo sapiens GN=NAP1L1 PE=1 SV=1;Isoform of P55209, Nucleosome assembly protein 1-like 1 OS=Homo sapiens GN=NAP1L1 PE=1 SV=1;Isoform of P55209, Nucleosome assembly prote…	9	3	0.02	GIPEFWLTVFK+NVDLLSDMVQEHDEPILK
595b	sp|Q96AE4-2|FUBP1_HUMAN sp|Q96AE4|FUBP1_HUMAN tr|E9PEB5|E9PEB5_HUMAN	0.9957	Isoform of Q96AE4, Isoform 2 of Far upstream element-binding protein 1 OS=Homo sapiens GN=FUBP1;Far upstream element-binding protein 1 OS=Homo sapiens GN=FUBP1 PE=1 SV=3;Isoform of Q96AE4, Far upstream element-binding protein 1 OS=Homo sapiens GN=FUBP1 PE=1 SV=1	4.7	3	0.02	EMVLEIIR+FAVGIVIGR+IQIAPDSGGLPER+MVGFIIGR
868	sp|Q8IXM3|RM41_HUMAN	0.9955	39S ribosomal protein L41, mitochondrial OS=Homo sapiens GN=MRPL41 PE=1 SV=1	16.1	3	0.03	EMVPEFVVPDLTGFK+LFQLYPR
538b	sp|P08134|RHOC_HUMAN sp|P61586|RHOA_HUMAN tr|C9JNR4|C9JNR4_HUMAN tr|C9JX21|C9JX21_HUMAN tr|E9PQH6|E9PQH6_HUMAN tr|Q5JR05|Q5JR05_HUMAN tr|Q5JR07|Q5JR07_HUMAN tr|Q5JR08|Q5JR08_HUMAN	0.9951	Rho-related GTP-binding protein RhoC OS=Homo sapiens GN=RHOC PE=1 SV=1;Transforming protein RhoA OS=Homo sapiens GN=RHOA PE=1 SV=1;Isoform of P61586, Transforming protein RhoA (Fragment) OS=Homo sapiens GN=RHOA PE=1 SV=1;Isoform of P61586, Transforming protein RhoA OS=Homo sapiens GN=RHOA PE=1 SV=1;Isoform of P08134, Rho-related GTP-binding protein RhoC (Fragment) OS=Homo sapiens GN=RHOC PE=1 SV=…	20.2	3	0.03	QVELALWDTAGQEDYDR+VPIILVGNK
874a	sp|Q9UKZ1|CNO11_HUMAN	0.9944	CCR4-NOT transcription complex subunit 11 OS=Homo sapiens GN=CNOT11 PE=1 SV=1	11	3	0.02	FFLSQLMLAPPR+SPLSSPQQTQLLGELEKDPK+TEPLAANPFAASFAHLLNPAPPAR
446b	sp|Q92769-3|HDAC2_HUMAN sp|Q92769|HDAC2_HUMAN	0.9934	Isoform of Q92769, Isoform 2 of Histone deacetylase 2 OS=Homo sapiens GN=HDAC2;Histone deacetylase 2 OS=Homo sapiens GN=HDAC2 PE=1 SV=2	6.6	3	0.02	DGIDDESYGQIFKPIISK+YGEYFPGTGDLR
876a	sp|Q9NUJ1|ABHDA_HUMAN	0.9933	Mycophenolic acid acyl-glucuronide esterase, mitochondrial OS=Homo sapiens GN=ABHD10 PE=1 SV=1	10.1	3	0.03	FDYSGVGSSDGNSEESTLGK+VLSTDVDVILR
877a	sp|Q53ET0|CRTC2_HUMAN tr|H0YDQ8|H0YDQ8_HUMAN	0.9932	CREB-regulated transcription coactivator 2 OS=Homo sapiens GN=CRTC2 PE=1 SV=2;Isoform of Q53ET0, CREB-regulated transcription coactivator 2 (Fragment) OS=Homo sapiens GN=CRTC2 PE=1 SV=2	8.7	3	0.02	HIDSSPYSPAYLSPPPESSWR+LPPYPYSSPSLVLPTQPHTPK
879	sp|Q15120-2|PDK3_HUMAN sp|Q15120|PDK3_HUMAN	0.993	Isoform of Q15120, Isoform 2 of [Pyruvate dehydrogenase (acetyl-transferring)] kinase isozyme 3, mitochondrial OS=Homo sapiens GN=PDK3;[Pyruvate dehydrogenase (acetyl-transferring)] kinase isozyme 3, mitochondrial OS=Homo sapiens GN=PDK3 PE=1 SV=1	8.1	3	0.02	FSPSPLSIK+ISDLGGGVPLR+TLVTLGKEDLSIK
883a	sp|Q96T76-5|MMS19_HUMAN sp|Q96T76-8|MMS19_HUMAN sp|Q96T76-9|MMS19_HUMAN sp|Q96T76|MMS19_HUMAN	0.9906	Isoform of Q96T76, Isoform 4 of MMS19 nucleotide excision repair protein homolog OS=Homo sapiens GN=MMS19;Isoform of Q96T76, Isoform 5 of MMS19 nucleotide excision repair protein homolog OS=Homo sapiens GN=MMS19;Isoform of Q96T76, Isoform 6 of MMS19 nucleotide excision repair protein homolog OS=Homo sapiens GN=MMS19;MMS19 nucleotide excision repair protein homolog OS=Homo sapiens GN=MMS19 PE=1 SV…	2.3	3	0.02	EDLILSLR+FLNLSSSPSMAVR
885	sp|CASB_BOVIN|	0.9905	sp CASB_BOVIN	8.5	3	0.03	DMPIQAFLLYQEPVLGPVR
923	sp|Q58A45-3|PAN3_HUMAN sp|Q58A45-4|PAN3_HUMAN sp|Q58A45|PAN3_HUMAN	0.9905	Isoform of Q58A45, Isoform 3 of PAB-dependent poly(A)-specific ribonuclease subunit PAN3 OS=Homo sapiens GN=PAN3;Isoform of Q58A45, Isoform 4 of PAB-dependent poly(A)-specific ribonuclease subunit PAN3 OS=Homo sapiens GN=PAN3;PAB-dependent poly(A)-specific ribonuclease subunit PAN3 OS=Homo sapiens GN=PAN3 PE=1 SV=3	3.8	3	0.03	KPDLGDPGTGAAAGGGGSSGGLDGPR
882a	sp|Q8WWI1-2|LMO7_HUMAN sp|Q8WWI1-3|LMO7_HUMAN sp|Q8WWI1-4|LMO7_HUMAN sp|Q8WWI1|LMO7_HUMAN tr|E9PMP7|E9PMP7_HUMAN tr|E9PMS6|E9PMS6_HUMAN tr|F8WD26|F8WD26_HUMAN tr|J3KP06|J3KP06_HUMAN	0.9904	Isoform of Q8WWI1, Isoform 2 of LIM domain only protein 7 OS=Homo sapiens GN=LMO7;Isoform of Q8WWI1, Isoform 3 of LIM domain only protein 7 OS=Homo sapiens GN=LMO7;Isoform of Q8WWI1, Isoform 4 of LIM domain only protein 7 OS=Homo sapiens GN=LMO7;LIM domain only protein 7 OS=Homo sapiens GN=LMO7 PE=1 SV=3;Isoform of Q8WWI1, LIM domain only protein 7 (Fragment) OS=Homo sapiens GN=LMO7 PE=1 SV=7;Iso…	3.5	3	0.02	AFENLLGQALTK+VTTEIQLPSQSPVEEQSPASLSSLR
386c	sp|P36873-2|PP1G_HUMAN sp|P36873|PP1G_HUMAN tr|F8VYE8|F8VYE8_HUMAN tr|F8W0W8|F8W0W8_HUMAN	0.9904	Isoform of P36873, Isoform Gamma-2 of Serine/threonine-protein phosphatase PP1-gamma catalytic subunit OS=Homo sapiens GN=PPP1CC;Serine/threonine-protein phosphatase PP1-gamma catalytic subunit OS=Homo sapiens GN=PPP1CC PE=1 SV=1;Isoform of P36873, Serine/threonine-protein phosphatase OS=Homo sapiens GN=PPP1CC PE=1 SV=1;Isoform of P36873, Serine/threonine-protein phosphatase OS=Homo sapiens GN=PP…	11.5	3	0.01	AHQVVEDGYEFFAK+IKYPENFFLLR+NVQLQENEIR
973	sp|Q9H2V7-2|SPNS1_HUMAN sp|Q9H2V7-3|SPNS1_HUMAN sp|Q9H2V7-5|SPNS1_HUMAN sp|Q9H2V7|SPNS1_HUMAN tr|H3BMF4|H3BMF4_HUMAN tr|H3BPQ9|H3BPQ9_HUMAN tr|H3BR82|H3BR82_HUMAN tr|H3BT44|H3BT44_HUMAN	0.9896	Isoform of Q9H2V7, Isoform 2 of Protein spinster homolog 1 OS=Homo sapiens GN=SPNS1;Isoform of Q9H2V7, Isoform 3 of Protein spinster homolog 1 OS=Homo sapiens GN=SPNS1;Isoform of Q9H2V7, Isoform 5 of Protein spinster homolog 1 OS=Homo sapiens GN=SPNS1;Protein spinster homolog 1 OS=Homo sapiens GN=SPNS1 PE=1 SV=1;Isoform of Q9H2V7, Protein spinster homolog 1 OS=Homo sapiens GN=SPNS1 PE=1 SV=1;Isof…	6.1	3	0.02	SEEPEVPDQEGLQR
302b	sp|P34897-2|GLYM_HUMAN sp|P34897-3|GLYM_HUMAN sp|P34897|GLYM_HUMAN	0.9884	Isoform of P34897, Isoform 2 of Serine hydroxymethyltransferase, mitochondrial OS=Homo sapiens GN=SHMT2;Isoform of P34897, Isoform 3 of Serine hydroxymethyltransferase, mitochondrial OS=Homo sapiens GN=SHMT2;Serine hydroxymethyltransferase, mitochondrial OS=Homo sapiens GN=SHMT2 PE=1 SV=3	5.2	3	0.02	ISATSIFFESMPYK+VLELVSITANK
1011	sp|O15182|CETN3_HUMAN tr|E5RJF8|E5RJF8_HUMAN tr|E5RK82|E5RK82_HUMAN	0.9865	Centrin-3 OS=Homo sapiens GN=CETN3 PE=1 SV=2;Isoform of O15182, Centrin-3 OS=Homo sapiens GN=CETN3 PE=1 SV=1;Isoform of O15182, Centrin-3 OS=Homo sapiens GN=CETN3 PE=1 SV=1	8.3	3	0.02	LFDDDDSGKISLR
1036	sp|Q8NDH2|CC168_HUMAN	0.984	Coiled-coil domain-containing protein 168 OS=Homo sapiens GN=CCDC168 PE=2 SV=2	1.5	3	0.02	AEALPLALLCNGK+ELVLNINK+LEMDNDSTVNQKEGKLK
1057a	sp|Q5SZL2-4|CE85L_HUMAN sp|Q5SZL2|CE85L_HUMAN tr|A2A3P3|A2A3P3_HUMAN	0.9822	Isoform of Q5SZL2, Isoform 4 of Centrosomal protein of 85 kDa-like OS=Homo sapiens GN=CEP85L;Centrosomal protein of 85 kDa-like OS=Homo sapiens GN=CEP85L PE=1 SV=1;Isoform of Q5SZL2, Centrosomal protein of 85 kDa-like (Fragment) OS=Homo sapiens GN=CEP85L PE=1 SV=1	6.4	3	0.02	LASTEKEVLQLNEFLK+NLQEALIDTEK+TQMWLTEQLR
740b	sp|P52815|RM12_HUMAN	0.9728	39S ribosomal protein L12, mitochondrial OS=Homo sapiens GN=MRPL12 PE=1 SV=2	17.7	3	0.02	AALEAVGGTVVLE+LVESLPQEIK+NYIQGINLVQAK
1152	sp|Q7Z5P9-2|MUC19_HUMAN sp|Q7Z5P9|MUC19_HUMAN	0.937	Isoform of Q7Z5P9, Isoform 2 of Mucin-19 OS=Homo sapiens GN=MUC19;Mucin-19 OS=Homo sapiens GN=MUC19 PE=1 SV=2	0.8	3	0.03	TGTTGQSGAESGTTEPSAR+TGTTGVALSTTVAPGSSSTEATTSTGVHR
239e	sp|Q9NQH7-2|XPP3_HUMAN sp|Q9NQH7-4|XPP3_HUMAN sp|Q9NQH7|XPP3_HUMAN	0.9315	Isoform of Q9NQH7, Isoform 2 of Probable Xaa-Pro aminopeptidase 3 OS=Homo sapiens GN=XPNPEP3;Isoform of Q9NQH7, Isoform 4 of Probable Xaa-Pro aminopeptidase 3 OS=Homo sapiens GN=XPNPEP3;Probable Xaa-Pro aminopeptidase 3 OS=Homo sapiens GN=XPNPEP3 PE=1 SV=1	4.9	3	0.02	AILFVPR+LTSQAFIETMFTSK
98	sp|Q8TE76-2|MORC4_HUMAN sp|Q8TE76-3|MORC4_HUMAN sp|Q8TE76|MORC4_HUMAN	1	Isoform of Q8TE76, Isoform 2 of MORC family CW-type zinc finger protein 4 OS=Homo sapiens GN=MORC4;Isoform of Q8TE76, Isoform 3 of MORC family CW-type zinc finger protein 4 OS=Homo sapiens GN=MORC4;MORC family CW-type zinc finger protein 4 OS=Homo sapiens GN=MORC4 PE=1 SV=2	4.6	2	0.02	DSGAPIQLIPFNR+TSQDNFETSTVARPIPK
93	sp|Q86Y56-3|DAAF5_HUMAN sp|Q86Y56|DAAF5_HUMAN tr|E9PGY2|E9PGY2_HUMAN tr|H0Y650|H0Y650_HUMAN	1	Isoform of Q86Y56, Isoform 3 of Dynein assembly factor 5, axonemal OS=Homo sapiens GN=DNAAF5;Dynein assembly factor 5, axonemal OS=Homo sapiens GN=DNAAF5 PE=1 SV=4;Isoform of Q86Y56, Dynein assembly factor 5, axonemal OS=Homo sapiens GN=DNAAF5 PE=1 SV=1;Isoform of Q86Y56, Dynein assembly factor 5, axonemal (Fragment) OS=Homo sapiens GN=DNAAF5 PE=1 SV=1	9.8	2	0.02	AIQDAILEVLK+EGSGLFPDLLVR
92	sp|Q86Y07-2|VRK2_HUMAN sp|Q86Y07-3|VRK2_HUMAN sp|Q86Y07-4|VRK2_HUMAN sp|Q86Y07-5|VRK2_HUMAN sp|Q86Y07|VRK2_HUMAN	1	Isoform of Q86Y07, Isoform 2 of Serine/threonine-protein kinase VRK2 OS=Homo sapiens GN=VRK2;Isoform of Q86Y07, Isoform 3 of Serine/threonine-protein kinase VRK2 OS=Homo sapiens GN=VRK2;Isoform of Q86Y07, Isoform 4 of Serine/threonine-protein kinase VRK2 OS=Homo sapiens GN=VRK2;Isoform of Q86Y07, Isoform 5 of Serine/threonine-protein kinase VRK2 OS=Homo sapiens GN=VRK2;Serine/threonine-protein ki…	7.7	2	0.02	ILNPHGIPLGPLDFSTK+TNLLDELPQSVLK
85	sp|Q6ICG6-2|K0930_HUMAN sp|Q6ICG6-3|K0930_HUMAN sp|Q6ICG6|K0930_HUMAN tr|B0QY16|B0QY16_HUMAN	1	Isoform of Q6ICG6, Isoform 2 of Uncharacterized protein KIAA0930 OS=Homo sapiens GN=KIAA0930;Isoform of Q6ICG6, Isoform 3 of Uncharacterized protein KIAA0930 OS=Homo sapiens GN=KIAA0930;Uncharacterized protein KIAA0930 OS=Homo sapiens GN=KIAA0930 PE=1 SV=1;Isoform of Q6ICG6, Uncharacterized protein KIAA0930 (Fragment) OS=Homo sapiens GN=KIAA0930 PE=1 SV=1	7.3	2	0.02	ILTDILEVR+VTSFSTPPTPER
733a	sp|Q9Y5Y5-2|PEX16_HUMAN sp|Q9Y5Y5|PEX16_HUMAN	1	Isoform of Q9Y5Y5, Isoform 2 of Peroxisomal membrane protein PEX16 OS=Homo sapiens GN=PEX16;Peroxisomal membrane protein PEX16 OS=Homo sapiens GN=PEX16 PE=1 SV=2	10.7	2	0.02	ETQAQPPDGDHSPGNHEQSYVGK+HPAATAQLETAVR
720a	sp|Q9Y2Z2-4|MTO1_HUMAN sp|Q9Y2Z2-5|MTO1_HUMAN sp|Q9Y2Z2-6|MTO1_HUMAN sp|Q9Y2Z2|MTO1_HUMAN	1	Isoform of Q9Y2Z2, Isoform 5 of Protein MTO1 homolog, mitochondrial OS=Homo sapiens GN=MTO1;Isoform of Q9Y2Z2, Isoform 6 of Protein MTO1 homolog, mitochondrial OS=Homo sapiens GN=MTO1;Isoform of Q9Y2Z2, Isoform 7 of Protein MTO1 homolog, mitochondrial OS=Homo sapiens GN=MTO1;Protein MTO1 homolog, mitochondrial OS=Homo sapiens GN=MTO1 PE=1 SV=2	7.5	2	0.02	LGDQPSIGLAQTLEK+QITPSLETHLVQR+VDEIVLKNLHLNSHVKETTR
710a	sp|Q9UN37|VPS4A_HUMAN tr|I3L4J1|I3L4J1_HUMAN	1	Vacuolar protein sorting-associated protein 4A OS=Homo sapiens GN=VPS4A PE=1 SV=1;Uncharacterized protein (Fragment) OS=Homo sapiens PE=1 SV=3	5.4	2	0.02	GILLFGPPGTGK+IYIPLPEEAAR
708a	sp|Q9UM00-2|TMCO1_HUMAN sp|Q9UM00|TMCO1_HUMAN tr|J3QQY2|J3QQY2_HUMAN tr|J9JIE6|J9JIE6_HUMAN	1	Isoform of Q9UM00, Isoform 2 of Transmembrane and coiled-coil domain-containing protein 1 OS=Homo sapiens GN=TMCO1;Transmembrane and coiled-coil domain-containing protein 1 OS=Homo sapiens GN=TMCO1 PE=1 SV=1;Isoform of Q9UM00, Transmembrane and coiled-coil domain-containing protein 1 OS=Homo sapiens GN=TMCO1 PE=1 SV=1;Isoform of Q9UM00, Transmembrane and coiled-coil domain-containing protein 1 OS…	27.9	2	0.02	LPFTPLSYIQGLSHR+QAGGFLGPPPPSGK
700a	sp|Q9UJZ1-2|STML2_HUMAN sp|Q9UJZ1|STML2_HUMAN	1	Isoform of Q9UJZ1, Isoform 2 of Stomatin-like protein 2, mitochondrial OS=Homo sapiens GN=STOML2;Stomatin-like protein 2, mitochondrial OS=Homo sapiens GN=STOML2 PE=1 SV=1	10.3	2	0.02	AEQINQAAGEASAVLAK+ILEPGLNILIPVLDR
78	sp|Q53R41-2|FAKD1_HUMAN sp|Q53R41|FAKD1_HUMAN	1	Isoform of Q53R41, Isoform 2 of FAST kinase domain-containing protein 1 OS=Homo sapiens GN=FASTKD1;FAST kinase domain-containing protein 1 OS=Homo sapiens GN=FASTKD1 PE=1 SV=1	3.5	2	0.02	AISLLPSPHLDEVGISR+IASVAVQQIEK
690a	sp|Q9UET6-2|TRM7_HUMAN sp|Q9UET6|TRM7_HUMAN	1	Isoform of Q9UET6, Isoform 2 of Putative tRNA (cytidine(32)/guanosine(34)-2'-O)-methyltransferase OS=Homo sapiens GN=FTSJ1;Putative tRNA (cytidine(32)/guanosine(34)-2'-O)-methyltransferase OS=Homo sapiens GN=FTSJ1 PE=1 SV=2	8.9	2	0.02	LLQLDKEFQLFQGVTR+SYPLDLEGGSEYK
77	sp|Q504Q3-2|PAN2_HUMAN sp|Q504Q3-3|PAN2_HUMAN sp|Q504Q3|PAN2_HUMAN	1	Isoform of Q504Q3, Isoform 2 of PAB-dependent poly(A)-specific ribonuclease subunit PAN2 OS=Homo sapiens GN=PAN2;Isoform of Q504Q3, Isoform 3 of PAB-dependent poly(A)-specific ribonuclease subunit PAN2 OS=Homo sapiens GN=PAN2;PAB-dependent poly(A)-specific ribonuclease subunit PAN2 OS=Homo sapiens GN=PAN2 PE=1 SV=3	3	2	0.02	AITPLQVHVDPAFLR+KVGFIGYAPNPR+VPAILYYVK
665a	sp|Q9NRG9|AAAS_HUMAN tr|F8VZ44|F8VZ44_HUMAN tr|H3BU82|H3BU82_HUMAN	1	Aladin OS=Homo sapiens GN=AAAS PE=1 SV=1;Isoform of Q9NRG9, Aladin OS=Homo sapiens GN=AAAS PE=1 SV=1;Isoform of Q9NRG9, Aladin (Fragment) OS=Homo sapiens GN=AAAS PE=1 SV=1	7.3	2	0.02	FAVALLDDSVR+GGGVTNLLWSPDGSK
638a	sp|Q9BZQ6-2|EDEM3_HUMAN sp|Q9BZQ6|EDEM3_HUMAN	1	Isoform of Q9BZQ6, Isoform 2 of ER degradation-enhancing alpha-mannosidase-like protein 3 OS=Homo sapiens GN=EDEM3;ER degradation-enhancing alpha-mannosidase-like protein 3 OS=Homo sapiens GN=EDEM3 PE=1 SV=2	3.1	2	0.02	ATGDPYYLEVGK+VVLTAGPAQFGLDLSK
72	sp|Q15262-2|PTPRK_HUMAN sp|Q15262-3|PTPRK_HUMAN sp|Q15262-4|PTPRK_HUMAN sp|Q15262|PTPRK_HUMAN tr|A0A0G2JQF6|A0A0G2JQF6_HUMAN tr|E9PGC5|E9PGC5_HUMAN tr|H0Y6P5|H0Y6P5_HUMAN tr|Q5TG12|Q5TG12_HUMAN	1	Isoform of Q15262, Isoform 2 of Receptor-type tyrosine-protein phosphatase kappa OS=Homo sapiens GN=PTPRK;Isoform of Q15262, Isoform 3 of Receptor-type tyrosine-protein phosphatase kappa OS=Homo sapiens GN=PTPRK;Isoform of Q15262, Isoform 4 of Receptor-type tyrosine-protein phosphatase kappa OS=Homo sapiens GN=PTPRK;Receptor-type tyrosine-protein phosphatase kappa OS=Homo sapiens GN=PTPRK PE=1 SV…	7.6	2	0.02	IAGISAGILVFILLLLVVILIVK+IAGISAGILVFILLLLVVILIVKK
629a	sp|Q9BVV7|TIM21_HUMAN	1	Mitochondrial import inner membrane translocase subunit Tim21 OS=Homo sapiens GN=TIMM21 PE=1 SV=1	10.1	2	0.02	ENPGSGEYDFR+SHPEVIGVFGESVK
71	sp|Q15084-2|PDIA6_HUMAN sp|Q15084-3|PDIA6_HUMAN sp|Q15084-4|PDIA6_HUMAN sp|Q15084-5|PDIA6_HUMAN sp|Q15084|PDIA6_HUMAN	1	Isoform of Q15084, Isoform 2 of Protein disulfide-isomerase A6 OS=Homo sapiens GN=PDIA6;Isoform of Q15084, Isoform 3 of Protein disulfide-isomerase A6 OS=Homo sapiens GN=PDIA6;Isoform of Q15084, Isoform 4 of Protein disulfide-isomerase A6 OS=Homo sapiens GN=PDIA6;Isoform of Q15084, Isoform 5 of Protein disulfide-isomerase A6 OS=Homo sapiens GN=PDIA6;Protein disulfide-isomerase A6 OS=Homo sapiens …	6.6	2	0.02	LAAVDATVNQVLASR+TGEAIVDAALSALR
624a	sp|Q9BSV6|SEN34_HUMAN tr|A0A024R4N9|A0A024R4N9_HUMAN tr|E7EQB3|E7EQB3_HUMAN	1	tRNA-splicing endonuclease subunit Sen34 OS=Homo sapiens GN=TSEN34 PE=1 SV=1;Isoform of Q9BSV6, tRNA-splicing endonuclease subunit Sen34 OS=Homo sapiens GN=TSEN34 PE=1 SV=1;Isoform of Q9BSV6, tRNA-splicing endonuclease subunit Sen34 OS=Homo sapiens GN=TSEN34 PE=1 SV=2	8.7	2	0.02	FGGDFLVYPGDPLR+LGLPLLLMPEEAR
70	sp|Q13283|G3BP1_HUMAN	1	Ras GTPase-activating protein-binding protein 1 OS=Homo sapiens GN=G3BP1 PE=1 SV=1	5.8	2	0.02	LPNFGFVVFDDSEPVQK+TFSWASVTSK
69	sp|Q12962|TAF10_HUMAN	1	Transcription initiation factor TFIID subunit 10 OS=Homo sapiens GN=TAF10 PE=1 SV=1	11.5	2	0.02	ASPAGTAGGPGAGAAAGGTGPLAAR
600a	sp|Q96PU8-3|QKI_HUMAN sp|Q96PU8-5|QKI_HUMAN sp|Q96PU8-6|QKI_HUMAN sp|Q96PU8-8|QKI_HUMAN sp|Q96PU8-9|QKI_HUMAN sp|Q96PU8|QKI_HUMAN	1	Isoform of Q96PU8, Isoform 2 of Protein quaking OS=Homo sapiens GN=QKI;Isoform of Q96PU8, Isoform 3 of Protein quaking OS=Homo sapiens GN=QKI;Isoform of Q96PU8, Isoform 4 of Protein quaking OS=Homo sapiens GN=QKI;Isoform of Q96PU8, Isoform 5 of Protein quaking OS=Homo sapiens GN=QKI;Isoform of Q96PU8, Isoform 6 of Protein quaking OS=Homo sapiens GN=QKI;Protein quaking OS=Homo sapiens GN=QKI PE=1 …	9.5	2	0.02	LYVPVKEYPDFNFVGR+TPTPAGPTIMPLIR
598a	sp|Q96K37|S35E1_HUMAN tr|H7C1I0|H7C1I0_HUMAN	1	Solute carrier family 35 member E1 OS=Homo sapiens GN=SLC35E1 PE=1 SV=2;Isoform of Q96K37, Solute carrier family 35 member E1 (Fragment) OS=Homo sapiens GN=SLC35E1 PE=1 SV=2	10.8	2	0.02	NNILTDHFQYSR+VPPAPPVSGPGPSPHPSSGPLLPPR
576a	sp|Q969V3-2|NCLN_HUMAN sp|Q969V3|NCLN_HUMAN tr|K7EMW4|K7EMW4_HUMAN tr|K7ENM2|K7ENM2_HUMAN	1	Isoform of Q969V3, Isoform 2 of Nicalin OS=Homo sapiens GN=NCLN;Nicalin OS=Homo sapiens GN=NCLN PE=1 SV=2;Isoform of Q969V3, Nicalin OS=Homo sapiens GN=NCLN PE=1 SV=1;Isoform of Q969V3, Nicalin (Fragment) OS=Homo sapiens GN=NCLN PE=1 SV=1	8.2	2	0.02	AVSDWLIASVEGR+INLAEDVLAWEHER
554a	sp|Q8NE86-3|MCU_HUMAN sp|Q8NE86|MCU_HUMAN tr|S4R468|S4R468_HUMAN	1	Isoform of Q8NE86, Isoform 3 of Calcium uniporter protein, mitochondrial OS=Homo sapiens GN=MCU;Calcium uniporter protein, mitochondrial OS=Homo sapiens GN=MCU PE=1 SV=1;Isoform of Q8NE86, Calcium uniporter protein, mitochondrial (Fragment) OS=Homo sapiens GN=MCU PE=1 SV=1	15	2	0.02	DLLSHENAATLNDVK+VAIYSPDGVR
552a	sp|Q8NDZ4|DIA1_HUMAN	1	Deleted in autism protein 1 OS=Homo sapiens GN=C3orf58 PE=1 SV=1	5.3	2	0.02	LLDFLNVK+VIIVDAENVLVADKR
533a	sp|Q86UA1|PRP39_HUMAN	1	Pre-mRNA-processing factor 39 OS=Homo sapiens GN=PRPF39 PE=1 SV=3	3.4	2	0.02	ETLDPGDPETNNTIR+WTFEEGIK
493a	sp|Q49AM3|TTC31_HUMAN tr|G5E9H3|G5E9H3_HUMAN	1	Tetratricopeptide repeat protein 31 OS=Homo sapiens GN=TTC31 PE=2 SV=3;Isoform of Q49AM3, Tetratricopeptide repeat protein 31 OS=Homo sapiens GN=TTC31 PE=1 SV=1	9.4	2	0.02	RLVESDPQGLHR+VQASPGLLAAALQQSQELAK
488a	sp|Q16769-2|QPCT_HUMAN sp|Q16769|QPCT_HUMAN tr|B5MCZ9|B5MCZ9_HUMAN	1	Isoform of Q16769, Isoform 2 of Glutaminyl-peptide cyclotransferase OS=Homo sapiens GN=QPCT;Glutaminyl-peptide cyclotransferase OS=Homo sapiens GN=QPCT PE=1 SV=1;Isoform of Q16769, Glutaminyl-peptide cyclotransferase (Fragment) OS=Homo sapiens GN=QPCT PE=1 SV=1	12	2	0.02	SFSNIISTLNPTAK+YFQNYSYGGVIQDDHIPFLR
485a	sp|Q16540|RM23_HUMAN tr|A6NJD9|A6NJD9_HUMAN tr|A8MVT4|A8MVT4_HUMAN tr|A8MYK1|A8MYK1_HUMAN	1	39S ribosomal protein L23, mitochondrial OS=Homo sapiens GN=MRPL23 PE=1 SV=1;Isoform of Q16540, 39S ribosomal protein L23, mitochondrial OS=Homo sapiens GN=MRPL23 PE=1 SV=1;Isoform of Q16540, 39S ribosomal protein L23, mitochondrial OS=Homo sapiens GN=MRPL23 PE=1 SV=1;Isoform of Q16540, 39S ribosomal protein L23, mitochondrial OS=Homo sapiens GN=MRPL23 PE=1 SV=1	15	2	0.02	NVVYPLYR+NYLEGIYNVPVAAVR
483a	sp|Q15750|TAB1_HUMAN	1	TGF-beta-activated kinase 1 and MAP3K7-binding protein 1 OS=Homo sapiens GN=TAB1 PE=1 SV=1	5.2	2	0.02	LWSVDHGEQSVVTAP+VLLQAFDVVER
477a	sp|Q15393|SF3B3_HUMAN	1	Splicing factor 3B subunit 3 OS=Homo sapiens GN=SF3B3 PE=1 SV=4	2.5	2	0.02	TPVEEVPAAIAPFQGR+TVLDPVTGDLSDTR
54	sp|P62304|RUXE_HUMAN	1	Small nuclear ribonucleoprotein E OS=Homo sapiens GN=SNRPE PE=1 SV=1	12	2	0.02	VMVQPINLIFR
451a	sp|Q13867|BLMH_HUMAN tr|K7ES02|K7ES02_HUMAN	1	Bleomycin hydrolase OS=Homo sapiens GN=BLMH PE=1 SV=1;Isoform of Q13867, Bleomycin hydrolase (Fragment) OS=Homo sapiens GN=BLMH PE=1 SV=1	10.4	2	0.02	AQHVFQHAVPQEGKPITNQK+TLYNNQPIDFLKK
440a	sp|Q13162|PRDX4_HUMAN tr|H7C3T4|H7C3T4_HUMAN	1	Peroxiredoxin-4 OS=Homo sapiens GN=PRDX4 PE=1 SV=1;Isoform of Q13162, Peroxiredoxin-4 (Fragment) OS=Homo sapiens GN=PRDX4 PE=1 SV=1	19.9	2	0.03	GLFIIDDK+IPLLSDLTHQISK+QITLNDLPVGR
439a	sp|Q13148|TADBP_HUMAN tr|A0A087WX29|A0A087WX29_HUMAN	1	TAR DNA-binding protein 43 OS=Homo sapiens GN=TARDBP PE=1 SV=1;Isoform of Q13148, TAR DNA-binding protein 43 (Fragment) OS=Homo sapiens GN=TARDBP PE=1 SV=1	12.3	2	0.02	FGGNPGGFGNQGGFGNSR+TSDLIVLGLPWK
431a	sp|Q12797-10|ASPH_HUMAN sp|Q12797|ASPH_HUMAN	1	Isoform of Q12797, Isoform 10 of Aspartyl/asparaginyl beta-hydroxylase OS=Homo sapiens GN=ASPH;Aspartyl/asparaginyl beta-hydroxylase OS=Homo sapiens GN=ASPH PE=1 SV=3	6.3	2	0.02	LGIYDADGDGDFDVDDAK+VYEEVLSVTPNDGFAKVHYGFILKAQNK
429a	sp|Q08AE8-2|SPIR1_HUMAN sp|Q08AE8|SPIR1_HUMAN	1	Isoform of Q08AE8, Isoform 2 of Protein spire homolog 1 OS=Homo sapiens GN=SPIRE1;Protein spire homolog 1 OS=Homo sapiens GN=SPIRE1 PE=1 SV=3	4.2	2	0.02	DALSLEEILR+LPSKPYSTLPIFSLGPSALQR
420a	sp|Q01085-2|TIAR_HUMAN sp|Q01085|TIAR_HUMAN	1	Isoform of Q01085, Isoform 2 of Nucleolysin TIAR OS=Homo sapiens GN=TIAL1;Nucleolysin TIAR OS=Homo sapiens GN=TIAL1 PE=1 SV=1	6.4	2	0.02	FEDVVNQSSPK+QTFSPFGQIMEIR
49	sp|P54136-2|SYRC_HUMAN sp|P54136|SYRC_HUMAN	1	Isoform of P54136, Isoform Monomeric of Arginine--tRNA ligase, cytoplasmic OS=Homo sapiens GN=RARS;Arginine--tRNA ligase, cytoplasmic OS=Homo sapiens GN=RARS PE=1 SV=2	3.9	2	0.02	LFEFAGYDVLR+VIVDFSSPNIAK
415a	sp|P82650-2|RT22_HUMAN sp|P82650|RT22_HUMAN tr|G5E9V5|G5E9V5_HUMAN tr|G5E9W7|G5E9W7_HUMAN tr|H7C5F2|H7C5F2_HUMAN tr|H7C5H3|H7C5H3_HUMAN	1	Isoform of P82650, Isoform 2 of 28S ribosomal protein S22, mitochondrial OS=Homo sapiens GN=MRPS22;28S ribosomal protein S22, mitochondrial OS=Homo sapiens GN=MRPS22 PE=1 SV=1;Isoform of P82650, 28S ribosomal protein S22, mitochondrial OS=Homo sapiens GN=MRPS22 PE=1 SV=1;Isoform of P82650, 28S ribosomal protein S22, mitochondrial OS=Homo sapiens GN=MRPS22 PE=1 SV=1;Isoform of P82650, 28S ribosoma…	15.2	2	0.02	LMTQAQLEEATR+YVFTDISYSIPHR
48	sp|P53999|TCP4_HUMAN	1	Activated RNA polymerase II transcriptional coactivator p15 OS=Homo sapiens GN=SUB1 PE=1 SV=3	18.9	2	0.02	EQISDIDDAVR+GISLNPEQWSQLK
405a	sp|P62917|RL8_HUMAN tr|E9PKZ0|E9PKZ0_HUMAN	1	60S ribosomal protein L8 OS=Homo sapiens GN=RPL8 PE=1 SV=2;Isoform of P62917, 60S ribosomal protein L8 (Fragment) OS=Homo sapiens GN=RPL8 PE=1 SV=1	13.2	2	0.02	ASGNYATVISHNPETK+AVVGVVAGGGR
399a	sp|P62714|PP2AB_HUMAN sp|P67775|PP2AA_HUMAN	1	Serine/threonine-protein phosphatase 2A catalytic subunit beta isoform OS=Homo sapiens GN=PPP2CB PE=1 SV=1;Serine/threonine-protein phosphatase 2A catalytic subunit alpha isoform OS=Homo sapiens GN=PPP2CA PE=1 SV=1	12.9	2	0.02	GAGYTFGQDISETFNHANGLTLVSR+SPDTNYLFMGDYVDR
381a	sp|P61604|CH10_HUMAN	1	10 kDa heat shock protein, mitochondrial OS=Homo sapiens GN=HSPE1 PE=1 SV=2	25.5	2	0.02	VLQATVVAVGSGSK+VVLDDKDYFLFR
42	sp|P50914|RL14_HUMAN tr|E7EPB3|E7EPB3_HUMAN	1	60S ribosomal protein L14 OS=Homo sapiens GN=RPL14 PE=1 SV=4;Isoform of P50914, 60S ribosomal protein L14 OS=Homo sapiens GN=RPL14 PE=1 SV=1	19.4	2	0.02	LVAIVDVIDQNR+VAYVSFGPHAGK
344a	sp|P49721|PSB2_HUMAN	1	Proteasome subunit beta type-2 OS=Homo sapiens GN=PSMB2 PE=1 SV=1	12.9	2	0.02	FILNLPTFSVR+NGYELSPTAAANFTR
337a	sp|P48047|ATPO_HUMAN	1	ATP synthase subunit O, mitochondrial OS=Homo sapiens GN=ATP5O PE=1 SV=1	12.2	2	0.02	LVRPPVQVYGIEGR+TDPSILGGMIVR
36	sp|P41162|ETV3_HUMAN	1	ETS translocation variant 3 OS=Homo sapiens GN=ETV3 PE=1 SV=2	6.4	2	0.02	IKVEPASEKDPESLR+SSGVVPQSAPPVPTASSR
307a	sp|P35250-2|RFC2_HUMAN sp|P35250|RFC2_HUMAN	1	Isoform of P35250, Isoform 2 of Replication factor C subunit 2 OS=Homo sapiens GN=RFC2;Replication factor C subunit 2 OS=Homo sapiens GN=RFC2 PE=1 SV=3	8.1	2	0.02	EGNVPNIIIAGPPGTGK+LTDAQILTR
34	sp|P35998-2|PRS7_HUMAN sp|P35998|PRS7_HUMAN	1	Isoform of P35998, Isoform 2 of 26S protease regulatory subunit 7 OS=Homo sapiens GN=PSMC2;26S protease regulatory subunit 7 OS=Homo sapiens GN=PSMC2 PE=1 SV=3	7.4	2	0.02	FVNLGIEPPK+GVLLFGPPGTGK
282a	sp|P26196|DDX6_HUMAN	1	Probable ATP-dependent RNA helicase DDX6 OS=Homo sapiens GN=DDX6 PE=1 SV=2	6.2	2	0.02	SGAYLIPLLER+SIEEQLGTEIKPIPSNIDK
30	sp|P25398|RS12_HUMAN	1	40S ribosomal protein S12 OS=Homo sapiens GN=RPS12 PE=1 SV=3	13.6	2	0.02	DVIEEYFK+TALIHDGLAR
217a	sp|P04181|OAT_HUMAN	1	Ornithine aminotransferase, mitochondrial OS=Homo sapiens GN=OAT PE=1 SV=1	5.7	2	0.02	IVFAAGNFWGR+TVQGPPTSDDIFER
213a	sp|P00558-2|PGK1_HUMAN sp|P00558|PGK1_HUMAN	1	Isoform of P00558, Isoform 2 of Phosphoglycerate kinase 1 OS=Homo sapiens GN=PGK1;Phosphoglycerate kinase 1 OS=Homo sapiens GN=PGK1 PE=1 SV=3	8.5	2	0.02	ITLPVDFVTADKFDENAK+LGDVYVNDAFGTAHR
203a	sp|O95347-2|SMC2_HUMAN sp|O95347|SMC2_HUMAN	1	Isoform of O95347, Isoform 2 of Structural maintenance of chromosomes protein 2 OS=Homo sapiens GN=SMC2;Structural maintenance of chromosomes protein 2 OS=Homo sapiens GN=SMC2 PE=1 SV=2	3	2	0.02	TILEEEITPTIQK+TVTLGGDVFDPHGTLSGGAR
199a	sp|O95070|YIF1A_HUMAN tr|A6NGW1|A6NGW1_HUMAN	1	Protein YIF1A OS=Homo sapiens GN=YIF1A PE=1 SV=2;Isoform of O95070, Protein YIF1A OS=Homo sapiens GN=YIF1A PE=1 SV=1	11.2	2	0.02	TAALGPDSMGGPVPR+YFFAVDTAYVAK
21	sp|P10644-2|KAP0_HUMAN sp|P10644|KAP0_HUMAN tr|K7EM13|K7EM13_HUMAN tr|K7EPB2|K7EPB2_HUMAN	1	Isoform of P10644, Isoform 2 of cAMP-dependent protein kinase type I-alpha regulatory subunit OS=Homo sapiens GN=PRKAR1A;cAMP-dependent protein kinase type I-alpha regulatory subunit OS=Homo sapiens GN=PRKAR1A PE=1 SV=1;Isoform of P10644, cAMP-dependent protein kinase type I-alpha regulatory subunit (Fragment) OS=Homo sapiens GN=PRKAR1A PE=1 SV=1;Isoform of P10644, cAMP-dependent protein kinase t…	19	2	0.02	LTVADALEPVQFEDGQK+VSILESLDKWER
197a	sp|O76094|SRP72_HUMAN	1	Signal recognition particle subunit SRP72 OS=Homo sapiens GN=SRP72 PE=1 SV=3	4.5	2	0.02	GTQGATAGASSELDASK+TEEALQLYNQIIK
175a	sp|O43592|XPOT_HUMAN	1	Exportin-T OS=Homo sapiens GN=XPOT PE=1 SV=2	2.8	2	0.02	LAQVSPELLLASVR+YSELTTVQQQLIR
160a	sp|O14818-2|PSA7_HUMAN sp|O14818|PSA7_HUMAN	1	Isoform of O14818, Isoform 2 of Proteasome subunit alpha type-7 OS=Homo sapiens GN=PSMA7;Proteasome subunit alpha type-7 OS=Homo sapiens GN=PSMA7 PE=1 SV=1	14.6	2	0.02	ALLEVVQSGGK+NYTDEAIETDDLTIK
17	sp|P08574|CY1_HUMAN	1	Cytochrome c1, heme protein, mitochondrial OS=Homo sapiens GN=CYC1 PE=1 SV=3	8.6	2	0.02	AANNGALPPDLSYIVR+GLLSSLDHTSIR
156a	sp|O00506-2|STK25_HUMAN sp|O00506-3|STK25_HUMAN sp|O00506|STK25_HUMAN sp|Q9P289-2|STK26_HUMAN sp|Q9P289-3|STK26_HUMAN sp|Q9P289|STK26_HUMAN tr|B4E0Y9|B4E0Y9_HUMAN tr|C9J232|C9J232_HUMAN tr|C9J6L2|C9J6L2_HUMAN tr|C9JCC0|C9JCC0_HUMAN tr|C9JDH9|C9JDH9_HUMAN tr|C9JJV0|C9JJV0_HUMAN tr|H7C279|H7C279_HUMAN tr|Q8NBY1|Q8NBY1_HUMAN	1	Isoform of O00506, Isoform 2 of Serine/threonine-protein kinase 25 OS=Homo sapiens GN=STK25;Isoform of O00506, Isoform 3 of Serine/threonine-protein kinase 25 OS=Homo sapiens GN=STK25;Serine/threonine-protein kinase 25 OS=Homo sapiens GN=STK25 PE=1 SV=1;Isoform of Q9P289, Isoform 2 of Serine/threonine-protein kinase 26 OS=Homo sapiens GN=STK26;Isoform of Q9P289, Isoform 3 of Serine/threonine-prot…	9	2	0.02	AANVLLSEQGDVK+LADFGVAGQLTDTQIKR
148a	sp|A8CG34-2|P121C_HUMAN sp|A8CG34|P121C_HUMAN tr|A0A075B7F8|A0A075B7F8_HUMAN tr|A0A087WY75|A0A087WY75_HUMAN	1	Isoform of A8CG34, Isoform 2 of Nuclear envelope pore membrane protein POM 121C OS=Homo sapiens GN=POM121C;Nuclear envelope pore membrane protein POM 121C OS=Homo sapiens GN=POM121C PE=1 SV=2;Isoform of A8CG34, Nuclear envelope pore membrane protein POM 121C OS=Homo sapiens GN=POM121C PE=1 SV=2;Isoform of A8CG34, Nuclear envelope pore membrane protein POM 121C OS=Homo sapiens GN=POM121C PE=1 SV=1	4.3	2	0.02	IVPAHVPTPIQPTFGGATHSAFGLK+TVEEEDQIFLDGQENKR
144	tr|H7C0N4|H7C0N4_HUMAN	1	Isoform of Q15637, Splicing factor 1 (Fragment) OS=Homo sapiens GN=SF1 PE=1 SV=1	11.7	2	0.02	GPAASAAWGPSPSAASTAWFR
140	sp|Q9Y3B4|SF3B6_HUMAN	1	Splicing factor 3B subunit 6 OS=Homo sapiens GN=SF3B6 PE=1 SV=1	20.8	2	0.02	GTAYVVYEDIFDAK+ITAEEMYDIFGK
139	sp|Q9Y312|AAR2_HUMAN tr|A2A2Q9|A2A2Q9_HUMAN	1	Protein AAR2 homolog OS=Homo sapiens GN=AAR2 PE=1 SV=2;Isoform of Q9Y312, Protein AAR2 homolog OS=Homo sapiens GN=AAR2 PE=1 SV=1	8.1	2	0.02	GTEFGIDYNSWEVGPK+WISLTNFISEATVEK
135	sp|Q9UNL2-2|SSRG_HUMAN sp|Q9UNL2|SSRG_HUMAN tr|C9JA28|C9JA28_HUMAN	1	Isoform of Q9UNL2, Isoform 2 of Translocon-associated protein subunit gamma OS=Homo sapiens GN=SSR3;Translocon-associated protein subunit gamma OS=Homo sapiens GN=SSR3 PE=1 SV=1;Isoform of Q9UNL2, Translocon-associated protein subunit gamma OS=Homo sapiens GN=SSR3 PE=1 SV=1	8	2	0.02	QQSEEDLLLQDFSR
133	sp|Q9UKL0|RCOR1_HUMAN tr|J3KN32|J3KN32_HUMAN	1	REST corepressor 1 OS=Homo sapiens GN=RCOR1 PE=1 SV=1;Isoform of Q9UKL0, REST corepressor 1 OS=Homo sapiens GN=RCOR1 PE=1 SV=1	5.8	2	0.02	DFQAISDVIGNK+VGPQYQAVVPDFDPAK
114	sp|Q9BPZ7-2|SIN1_HUMAN sp|Q9BPZ7-3|SIN1_HUMAN sp|Q9BPZ7-4|SIN1_HUMAN sp|Q9BPZ7-5|SIN1_HUMAN sp|Q9BPZ7-6|SIN1_HUMAN sp|Q9BPZ7|SIN1_HUMAN tr|B1AMA5|B1AMA5_HUMAN tr|B1AMA6|B1AMA6_HUMAN tr|E9PGB8|E9PGB8_HUMAN	1	Isoform of Q9BPZ7, Isoform 2 of Target of rapamycin complex 2 subunit MAPKAP1 OS=Homo sapiens GN=MAPKAP1;Isoform of Q9BPZ7, Isoform 3 of Target of rapamycin complex 2 subunit MAPKAP1 OS=Homo sapiens GN=MAPKAP1;Isoform of Q9BPZ7, Isoform 4 of Target of rapamycin complex 2 subunit MAPKAP1 OS=Homo sapiens GN=MAPKAP1;Isoform of Q9BPZ7, Isoform 5 of Target of rapamycin complex 2 subunit MAPKAP1 OS=Hom…	8.4	2	0.02	FGFSTLALVEK+INAAHGFSLIQVDNTK
111	sp|Q96S59-2|RANB9_HUMAN sp|Q96S59-3|RANB9_HUMAN sp|Q96S59|RANB9_HUMAN	1	Isoform of Q96S59, Isoform 2 of Ran-binding protein 9 OS=Homo sapiens GN=RANBP9;Isoform of Q96S59, Isoform 3 of Ran-binding protein 9 OS=Homo sapiens GN=RANBP9;Ran-binding protein 9 OS=Homo sapiens GN=RANBP9 PE=1 SV=1	5.9	2	0.02	NPNLLFTLK+STDQTVLEELASIK
105	sp|Q93034|CUL5_HUMAN	1	Cullin-5 OS=Homo sapiens GN=CUL5 PE=1 SV=4	3.1	2	0.02	LALPADSVNIK+QVLLYEPQVNSPK
104	sp|Q92665|RT31_HUMAN	1	28S ribosomal protein S31, mitochondrial OS=Homo sapiens GN=MRPS31 PE=1 SV=3	6.6	2	0.02	IQFDEGYDNYPGQEK+ISFSNIISDMK
102	sp|Q92545|TM131_HUMAN	1	Transmembrane protein 131 OS=Homo sapiens GN=TMEM131 PE=1 SV=3	1.3	2	0.02	LSLQTLNADIFLK+TTIISSLPEFEK
795a	sp|Q9NX20|RM16_HUMAN	0.9999	39S ribosomal protein L16, mitochondrial OS=Homo sapiens GN=MRPL16 PE=1 SV=1	11.6	2	0.02	GAIDHYVTPVK+TLLPVPSFEDVSIPEKPK
793a	sp|Q9BW27-3|NUP85_HUMAN sp|Q9BW27|NUP85_HUMAN tr|J3KT10|J3KT10_HUMAN	0.9999	Isoform of Q9BW27, Isoform 3 of Nuclear pore complex protein Nup85 OS=Homo sapiens GN=NUP85;Nuclear pore complex protein Nup85 OS=Homo sapiens GN=NUP85 PE=1 SV=1;Isoform of Q9BW27, Nuclear pore complex protein Nup85 OS=Homo sapiens GN=NUP85 PE=1 SV=1	3.3	2	0.02	DVDVYSQILR+LGSALSWSIR
789a	sp|Q5JXC2|MIIP_HUMAN	0.9999	Migration and invasion-inhibitory protein OS=Homo sapiens GN=MIIP PE=1 SV=3	5.4	2	0.02	LLNLELLR+VSIPLSILEPPHR
787a	sp|Q13490-2|BIRC2_HUMAN sp|Q13490|BIRC2_HUMAN tr|E9PMH5|E9PMH5_HUMAN	0.9999	Isoform of Q13490, Isoform 2 of Baculoviral IAP repeat-containing protein 2 OS=Homo sapiens GN=BIRC2;Baculoviral IAP repeat-containing protein 2 OS=Homo sapiens GN=BIRC2 PE=1 SV=2;Isoform of Q13490, Baculoviral IAP repeat-containing protein 2 OS=Homo sapiens GN=BIRC2 PE=1 SV=1	4.9	2	0.02	AGFYYIGPGDR+YIPTEDVSGLSLEEQLR
785a	sp|P62158|CALM_HUMAN tr|E7EMB3|E7EMB3_HUMAN tr|E7ETZ0|E7ETZ0_HUMAN tr|H0Y7A7|H0Y7A7_HUMAN	0.9999	Calmodulin OS=Homo sapiens GN=CALM1 PE=1 SV=2;Isoform of P62158, Calmodulin OS=Homo sapiens GN=CALM2 PE=1 SV=1;Isoform of P62158, Calmodulin OS=Homo sapiens GN=CALM1 PE=1 SV=1;Isoform of P62158, Calmodulin (Fragment) OS=Homo sapiens GN=CALM2 PE=1 SV=1	22.1	2	0.02	EAFSLFDKDGDGTITTK+VFDKDGNGYISAAELR
784a	sp|P53396-2|ACLY_HUMAN sp|P53396|ACLY_HUMAN	0.9999	Isoform of P53396, Isoform 2 of ATP-citrate synthase OS=Homo sapiens GN=ACLY;ATP-citrate synthase OS=Homo sapiens GN=ACLY PE=1 SV=3	2.7	2	0.02	EAYPEEAYIADLDAK+TIAIIAEGIPEALTR
783a	sp|P52907|CAZA1_HUMAN	0.9999	F-actin-capping protein subunit alpha-1 OS=Homo sapiens GN=CAPZA1 PE=1 SV=3	9.1	2	0.02	DVQDSLTVSNEAQTAK+LLLNNDNLLR
780a	sp|P35268|RL22_HUMAN tr|K7ERI7|K7ERI7_HUMAN	0.9999	60S ribosomal protein L22 OS=Homo sapiens GN=RPL22 PE=1 SV=2;Isoform of P35268, 60S ribosomal protein L22 OS=Homo sapiens GN=RPL22 PE=1 SV=1	29.5	2	0.02	AGNLGGGVVTIER+YFQINQDEEEEEDED
779a	sp|P27824-2|CALX_HUMAN sp|P27824|CALX_HUMAN tr|D6RAQ8|D6RAQ8_HUMAN tr|D6RAU8|D6RAU8_HUMAN tr|D6RB85|D6RB85_HUMAN tr|D6RDP7|D6RDP7_HUMAN tr|H0Y9Q7|H0Y9Q7_HUMAN	0.9999	Isoform of P27824, Isoform 2 of Calnexin OS=Homo sapiens GN=CANX;Calnexin OS=Homo sapiens GN=CANX PE=1 SV=2;Isoform of P27824, Calnexin (Fragment) OS=Homo sapiens GN=CANX PE=1 SV=1;Isoform of P27824, Calnexin (Fragment) OS=Homo sapiens GN=CANX PE=1 SV=1;Isoform of P27824, Calnexin (Fragment) OS=Homo sapiens GN=CANX PE=1 SV=1;Isoform of P27824, Calnexin (Fragment) OS=Homo sapiens GN=CANX PE=1 SV=1…	24.3	2	0.02	APVPTGEVYFADSFDR+GTLSGWILSK
777a	sp|P25205-2|MCM3_HUMAN sp|P25205|MCM3_HUMAN	0.9999	Isoform of P25205, Isoform 2 of DNA replication licensing factor MCM3 OS=Homo sapiens GN=MCM3;DNA replication licensing factor MCM3 OS=Homo sapiens GN=MCM3 PE=1 SV=3	2.1	2	0.02	LIVNVNDLR+VALLDVFR
776a	sp|P10909-2|CLUS_HUMAN sp|P10909-3|CLUS_HUMAN sp|P10909-4|CLUS_HUMAN sp|P10909-5|CLUS_HUMAN sp|P10909|CLUS_HUMAN tr|H0YC35|H0YC35_HUMAN	0.9999	Isoform of P10909, Isoform 2 of Clusterin OS=Homo sapiens GN=CLU;Isoform of P10909, Isoform 3 of Clusterin OS=Homo sapiens GN=CLU;Isoform of P10909, Isoform 4 of Clusterin OS=Homo sapiens GN=CLU;Isoform of P10909, Isoform 5 of Clusterin OS=Homo sapiens GN=CLU;Clusterin OS=Homo sapiens GN=CLU PE=1 SV=1;Isoform of P10909, Clusterin (Fragment) OS=Homo sapiens GN=CLU PE=1 SV=1	12.8	2	0.02	ASSIIDELFQDR+VTTVASHTSDSDVPSGVTEVVVK
775a	sp|O96000-2|NDUBA_HUMAN sp|O96000|NDUBA_HUMAN tr|H3BPJ9|H3BPJ9_HUMAN	0.9999	Isoform of O96000, Isoform 2 of NADH dehydrogenase [ubiquinone] 1 beta subcomplex subunit 10 OS=Homo sapiens GN=NDUFB10;NADH dehydrogenase [ubiquinone] 1 beta subcomplex subunit 10 OS=Homo sapiens GN=NDUFB10 PE=1 SV=3;Isoform of O96000, NADH dehydrogenase [ubiquinone] 1 beta subcomplex subunit 10 OS=Homo sapiens GN=NDUFB10 PE=1 SV=1	14.9	2	0.02	AFDLIVDRPVTLVR+EVEQFTQVAK
773a	sp|O14950|ML12B_HUMAN sp|P19105|ML12A_HUMAN tr|J3QRS3|J3QRS3_HUMAN	0.9999	Myosin regulatory light chain 12B OS=Homo sapiens GN=MYL12B PE=1 SV=2;Myosin regulatory light chain 12A OS=Homo sapiens GN=MYL12A PE=1 SV=2;Isoform of P19105, Myosin regulatory light chain 12A OS=Homo sapiens GN=MYL12A PE=1 SV=1	12.3	2	0.02	GNFNYIEFTR+LNGTDPEDVIR
771	sp|Q9Y385|UB2J1_HUMAN	0.9999	Ubiquitin-conjugating enzyme E2 J1 OS=Homo sapiens GN=UBE2J1 PE=1 SV=2	4.7	2	0.02	LSTSPDVIQGHQPR+RLSTSPDVIQGHQPR
770	sp|Q9ULX6-2|AKP8L_HUMAN sp|Q9ULX6|AKP8L_HUMAN	0.9999	Isoform of Q9ULX6, Isoform 2 of A-kinase anchor protein 8-like OS=Homo sapiens GN=AKAP8L;A-kinase anchor protein 8-like OS=Homo sapiens GN=AKAP8L PE=1 SV=3	4.6	2	0.02	QTADFLQEYVTNK+TFYEDEMASHLDSK
769	sp|Q9UHV9|PFD2_HUMAN	0.9999	Prefoldin subunit 2 OS=Homo sapiens GN=PFDN2 PE=1 SV=1	16.9	2	0.02	GAVSAEQVIAGFNR+IIETLTQQLQAK
768	sp|Q9H000-2|MKRN2_HUMAN sp|Q9H000|MKRN2_HUMAN tr|C9J494|C9J494_HUMAN	0.9999	Isoform of Q9H000, Isoform 2 of Probable E3 ubiquitin-protein ligase makorin-2 OS=Homo sapiens GN=MKRN2;Probable E3 ubiquitin-protein ligase makorin-2 OS=Homo sapiens GN=MKRN2 PE=1 SV=2;Isoform of Q9H000, Probable E3 ubiquitin-protein ligase makorin-2 OS=Homo sapiens GN=MKRN2 PE=1 SV=1	8.3	2	0.02	LQVLHPFDPEQR+VISEFVIPSVYWVEDQNKK
766	sp|Q9BRX9|WDR83_HUMAN tr|H0YIE8|H0YIE8_HUMAN	0.9999	WD repeat domain-containing protein 83 OS=Homo sapiens GN=WDR83 PE=1 SV=1;Isoform of Q9BRX9, WD repeat domain-containing protein 83 (Fragment) OS=Homo sapiens GN=WDR83 PE=1 SV=1	12.3	2	0.02	LLDKDTGELLGEYK+RPEPVQTLDEAR
764	sp|Q8NBX0|SCPDL_HUMAN	0.9999	Saccharopine dehydrogenase-like oxidoreductase OS=Homo sapiens GN=SCCPDH PE=1 SV=1	6.1	2	0.02	AGGVFTPGAAFSK+SAIYGFGDQSNLR
763	sp|Q8NBQ5|DHB11_HUMAN tr|D6RCD0|D6RCD0_HUMAN	0.9999	Estradiol 17-beta-dehydrogenase 11 OS=Homo sapiens GN=HSD17B11 PE=1 SV=3;Isoform of Q8NBQ5, Estradiol 17-beta-dehydrogenase 11 OS=Homo sapiens GN=HSD17B11 PE=1 SV=2	12.9	2	0.02	NPSTSLGPTLEPEEVVNR+TLTDELAALQITGVK
762	sp|Q8N766-2|EMC1_HUMAN sp|Q8N766-3|EMC1_HUMAN sp|Q8N766-4|EMC1_HUMAN sp|Q8N766|EMC1_HUMAN	0.9999	Isoform of Q8N766, Isoform 2 of ER membrane protein complex subunit 1 OS=Homo sapiens GN=EMC1;Isoform of Q8N766, Isoform 3 of ER membrane protein complex subunit 1 OS=Homo sapiens GN=EMC1;Isoform of Q8N766, Isoform 4 of ER membrane protein complex subunit 1 OS=Homo sapiens GN=EMC1;ER membrane protein complex subunit 1 OS=Homo sapiens GN=EMC1 PE=1 SV=1	2.8	2	0.02	LFGIESSSGTILWK+VLPTQPNPVDASR
761	sp|Q8IW92|GLBL2_HUMAN	0.9999	Beta-galactosidase-1-like protein 2 OS=Homo sapiens GN=GLB1L2 PE=2 SV=1	4.2	2	0.02	GLIGNLYLNDSPLK+IAVPLIQGYTVLR
760	sp|Q86UL3|GPAT4_HUMAN	0.9999	Glycerol-3-phosphate acyltransferase 4 OS=Homo sapiens GN=GPAT4 PE=1 SV=1	5.9	2	0.02	EADEDAVQFANR+QGGLVDLLWDGGLKR
759	sp|Q15459-2|SF3A1_HUMAN sp|Q15459|SF3A1_HUMAN tr|H7C1L2|H7C1L2_HUMAN	0.9999	Isoform of Q15459, Isoform 2 of Splicing factor 3A subunit 1 OS=Homo sapiens GN=SF3A1;Splicing factor 3A subunit 1 OS=Homo sapiens GN=SF3A1 PE=1 SV=1;Isoform of Q15459, Splicing factor 3A subunit 1 (Fragment) OS=Homo sapiens GN=SF3A1 PE=1 SV=1	16.6	2	0.02	ASKPLPPAPAPDEYLVSPITGEK+TQQAAQANITLQEQIEAIHK
755	sp|P81605-2|DCD_HUMAN sp|P81605|DCD_HUMAN	0.9999	Isoform of P81605, Isoform 2 of Dermcidin OS=Homo sapiens GN=DCD;Dermcidin OS=Homo sapiens GN=DCD PE=1 SV=2	12.7	2	0.02	DAVEDLESVGK+LGKDAVEDLESVGK
754	sp|P62081|RS7_HUMAN tr|B5MCP9|B5MCP9_HUMAN	0.9999	40S ribosomal protein S7 OS=Homo sapiens GN=RPS7 PE=1 SV=1;Isoform of P62081, 40S ribosomal protein S7 OS=Homo sapiens GN=RPS7 PE=1 SV=1	10.7	2	0.02	AIIIFVPVPQLK+HVVFIAQR
753	sp|P50548-2|ERF_HUMAN sp|P50548|ERF_HUMAN	0.9999	Isoform of P50548, Isoform 2 of ETS domain-containing transcription factor ERF OS=Homo sapiens GN=ERF;ETS domain-containing transcription factor ERF OS=Homo sapiens GN=ERF PE=1 SV=2	8	2	0.02	ARPPGPPDLGAFR+SGGSAGGLAEGAGALAPPPPPPQIK
750	sp|P33992|MCM5_HUMAN tr|B1AHB1|B1AHB1_HUMAN	0.9999	DNA replication licensing factor MCM5 OS=Homo sapiens GN=MCM5 PE=1 SV=5;Isoform of P33992, DNA helicase OS=Homo sapiens GN=MCM5 PE=1 SV=1	4.1	2	0.02	LAALPNVYEVISK+LQPFATEADVEEALR
749	sp|P30837|AL1B1_HUMAN	0.9999	Aldehyde dehydrogenase X, mitochondrial OS=Homo sapiens GN=ALDH1B1 PE=1 SV=3	5.2	2	0.02	VAEQTPLSALYLASLIK+YGLAAAVFTR
746	sp|O43854-2|EDIL3_HUMAN sp|O43854|EDIL3_HUMAN	0.9999	Isoform of O43854, Isoform 2 of EGF-like repeat and discoidin I-like domain-containing protein 3 OS=Homo sapiens GN=EDIL3;EGF-like repeat and discoidin I-like domain-containing protein 3 OS=Homo sapiens GN=EDIL3 PE=1 SV=1	6.2	2	0.02	LAYSNDGEHWTVYQDEK+TLNMDMFTWEPR
744	sp|O14949|QCR8_HUMAN	0.9999	Cytochrome b-c1 complex subunit 8 OS=Homo sapiens GN=UQCRQ PE=1 SV=4	15.9	2	0.02	HVISYSLSPFEQR
295a	sp|P29692-2|EF1D_HUMAN sp|P29692|EF1D_HUMAN tr|A0A087X1X7|A0A087X1X7_HUMAN tr|E9PI39|E9PI39_HUMAN tr|E9PIZ1|E9PIZ1_HUMAN tr|E9PK01|E9PK01_HUMAN tr|E9PL12|E9PL12_HUMAN tr|E9PMW7|E9PMW7_HUMAN tr|E9PPR1|E9PPR1_HUMAN tr|E9PQ49|E9PQ49_HUMAN tr|E9PRY8|E9PRY8_HUMAN tr|H0YCK7|H0YCK7_HUMAN	0.9999	Isoform of P29692, Isoform 2 of Elongation factor 1-delta OS=Homo sapiens GN=EEF1D;Elongation factor 1-delta OS=Homo sapiens GN=EEF1D PE=1 SV=5;Isoform of P29692, Elongation factor 1-delta OS=Homo sapiens GN=EEF1D PE=1 SV=1;Isoform of P29692, Elongation factor 1-delta (Fragment) OS=Homo sapiens GN=EEF1D PE=1 SV=1;Isoform of P29692, Elongation factor 1-delta (Fragment) OS=Homo sapiens GN=EEF1D PE=…	26.3	2	0.02	IASLEVENQSLR+SLAGSSGPGASSGTSGDHGELVVR
811a	sp|Q9Y2C4|EXOG_HUMAN	0.9998	Nuclease EXOG, mitochondrial OS=Homo sapiens GN=EXOG PE=1 SV=2	7.6	2	0.02	AVLEQFGFPLTGTEAR+LSGLVFFPHLDR
810a	sp|Q9H7D7-2|WDR26_HUMAN sp|Q9H7D7|WDR26_HUMAN	0.9998	Isoform of Q9H7D7, Isoform 2 of WD repeat-containing protein 26 OS=Homo sapiens GN=WDR26;WD repeat-containing protein 26 OS=Homo sapiens GN=WDR26 PE=1 SV=3	3.6	2	0.02	LSQSDEDVIR+SELPIAELTGHTR
809a	sp|Q9BYI3-3|HYCCI_HUMAN sp|Q9BYI3|HYCCI_HUMAN	0.9998	Isoform of Q9BYI3, Isoform 3 of Hyccin OS=Homo sapiens GN=FAM126A;Hyccin OS=Homo sapiens GN=FAM126A PE=1 SV=2	6.7	2	0.02	AQLELYPEPLLVANAIK+GVVEEWLSEFK
808a	sp|Q99733-2|NP1L4_HUMAN sp|Q99733|NP1L4_HUMAN	0.9998	Isoform of Q99733, Isoform 2 of Nucleosome assembly protein 1-like 4 OS=Homo sapiens GN=NAP1L4;Nucleosome assembly protein 1-like 4 OS=Homo sapiens GN=NAP1L4 PE=1 SV=1	8.5	2	0.02	LDNVPHTPSSYIETLPK+QVPNESFFNFFNPLK
807a	sp|Q99622|C10_HUMAN tr|F5GXW5|F5GXW5_HUMAN	0.9998	Protein C10 OS=Homo sapiens GN=C12orf57 PE=1 SV=1;Isoform of Q99622, Protein C10 OS=Homo sapiens GN=C12orf57 PE=1 SV=1	34	2	0.02	SYEAQDPEIASLSGK+VVLAEVIQAFSAPENAVR
805a	sp|Q15149-2|PLEC_HUMAN sp|Q15149-3|PLEC_HUMAN sp|Q15149-4|PLEC_HUMAN sp|Q15149-5|PLEC_HUMAN sp|Q15149-6|PLEC_HUMAN sp|Q15149-7|PLEC_HUMAN sp|Q15149-8|PLEC_HUMAN sp|Q15149-9|PLEC_HUMAN sp|Q15149|PLEC_HUMAN	0.9998	Isoform of Q15149, Isoform 2 of Plectin OS=Homo sapiens GN=PLEC;Isoform of Q15149, Isoform 3 of Plectin OS=Homo sapiens GN=PLEC;Isoform of Q15149, Isoform 4 of Plectin OS=Homo sapiens GN=PLEC;Isoform of Q15149, Isoform 5 of Plectin OS=Homo sapiens GN=PLEC;Isoform of Q15149, Isoform 6 of Plectin OS=Homo sapiens GN=PLEC;Isoform of Q15149, Isoform 7 of Plectin OS=Homo sapiens GN=PLEC;Isoform of Q151…	1.2	2	0.02	LLDAQLSTGGIVDPSK+LLDPEDVDVPQPDEK+LLLEAQAATGFLLDPVK+QVAEEAAR
804a	sp|Q13185|CBX3_HUMAN	0.9998	Chromobox protein homolog 3 OS=Homo sapiens GN=CBX3 PE=1 SV=4	14.8	2	0.02	KVEEAEPEEFVVEK+WKDSDEADLVLAK
803a	sp|P46782|RS5_HUMAN tr|M0R0F0|M0R0F0_HUMAN	0.9998	40S ribosomal protein S5 OS=Homo sapiens GN=RPS5 PE=1 SV=4;Isoform of P46782, 40S ribosomal protein S5 (Fragment) OS=Homo sapiens GN=RPS5 PE=1 SV=1	14.5	2	0.02	QAVDVSPLR+WSTDDVQINDISLQDYIAVK
801	sp|Q8N2A8|PLD6_HUMAN	0.9998	Mitochondrial cardiolipin hydrolase OS=Homo sapiens GN=PLD6 PE=1 SV=1	8.7	2	0.02	ENVLITEDDEYVR+IWEQFNPTK
539a	sp|Q8IXI2-2|MIRO1_HUMAN sp|Q8IXI2-3|MIRO1_HUMAN sp|Q8IXI2-4|MIRO1_HUMAN sp|Q8IXI2-5|MIRO1_HUMAN sp|Q8IXI2-7|MIRO1_HUMAN sp|Q8IXI2|MIRO1_HUMAN tr|H7BXZ6|H7BXZ6_HUMAN	0.9998	Isoform of Q8IXI2, Isoform 2 of Mitochondrial Rho GTPase 1 OS=Homo sapiens GN=RHOT1;Isoform of Q8IXI2, Isoform 3 of Mitochondrial Rho GTPase 1 OS=Homo sapiens GN=RHOT1;Isoform of Q8IXI2, Isoform 4 of Mitochondrial Rho GTPase 1 OS=Homo sapiens GN=RHOT1;Isoform of Q8IXI2, Isoform 5 of Mitochondrial Rho GTPase 1 OS=Homo sapiens GN=RHOT1;Isoform of Q8IXI2, Isoform 7 of Mitochondrial Rho GTPase 1 OS=H…	3.3	2	0.02	LPLILVGNK+SGVLQALLGR
813	sp|P12004|PCNA_HUMAN	0.9997	Proliferating cell nuclear antigen OS=Homo sapiens GN=PCNA PE=1 SV=1	10	2	0.02	AEDNADTLALVFEAPNQEK+YLNFFTK
812	sp|O15119-2|TBX3_HUMAN sp|O15119|TBX3_HUMAN tr|A0A087WW95|A0A087WW95_HUMAN	0.9997	Isoform of O15119, Isoform I of T-box transcription factor TBX3 OS=Homo sapiens GN=TBX3;T-box transcription factor TBX3 OS=Homo sapiens GN=TBX3 PE=1 SV=4;Isoform of O15119, T-box transcription factor TBX3 OS=Homo sapiens GN=TBX3 PE=1 SV=1	3	2	0.02	VAALAASPASVAVDSGSELNSR
737b	sp|P07477|TRY1_HUMAN sp|P07478|TRY2_HUMAN sp|Q8NHM4|TRY6_HUMAN tr|A0A087WW55|A0A087WW55_HUMAN tr|A0A0J9YW57|A0A0J9YW57_HUMAN tr|A0A0J9YXX4|A0A0J9YXX4_HUMAN tr|A0A0J9YYC8|A0A0J9YYC8_HUMAN tr|A6XMV8|A6XMV8_HUMAN tr|A6XMV9|A6XMV9_HUMAN tr|E7EQ64|E7EQ64_HUMAN tr|H0Y8D1|H0Y8D1_HUMAN tr|Q5NV56|Q5NV56_HUMAN	0.9997	Trypsin-1 OS=Homo sapiens GN=PRSS1 PE=1 SV=1;Trypsin-2 OS=Homo sapiens GN=PRSS2 PE=1 SV=1;Putative trypsin-6 OS=Homo sapiens GN=PRSS3P2 PE=5 SV=2;Isoform of P07477, Trypsin-1 OS=Homo sapiens GN=PRSS1 PE=1 SV=1;Isoform of P07478, Trypsin-2 OS=Homo sapiens GN=PRSS2 PE=1 SV=1;Isoform of P07478, Trypsin-2 OS=Homo sapiens GN=PRSS2 PE=1 SV=1;Isoform of P07478, Trypsin-2 OS=Homo sapiens GN=PRSS2 PE=1 SV…	8.1	2	0.02	LGEHNIEVLEGNEQFINAAK+VLEGNEQFINAAK
486a	sp|Q16576-2|RBBP7_HUMAN sp|Q16576|RBBP7_HUMAN tr|E9PC52|E9PC52_HUMAN	0.9997	Isoform of Q16576, Isoform 2 of Histone-binding protein RBBP7 OS=Homo sapiens GN=RBBP7;Histone-binding protein RBBP7 OS=Homo sapiens GN=RBBP7 PE=1 SV=1;Isoform of Q16576, Histone-binding protein RBBP7 OS=Homo sapiens GN=RBBP7 PE=1 SV=1	8.2	2	0.02	IGEEQSAEDAEDGPPELLFIHGGHTAK+LMIWDTR
453a	sp|Q14103-2|HNRPD_HUMAN sp|Q14103-3|HNRPD_HUMAN sp|Q14103-4|HNRPD_HUMAN sp|Q14103|HNRPD_HUMAN tr|D6RAF8|D6RAF8_HUMAN tr|D6RF44|D6RF44_HUMAN tr|H0Y8G5|H0Y8G5_HUMAN tr|H0YA96|H0YA96_HUMAN	0.9997	Isoform of Q14103, Isoform 2 of Heterogeneous nuclear ribonucleoprotein D0 OS=Homo sapiens GN=HNRNPD;Isoform of Q14103, Isoform 3 of Heterogeneous nuclear ribonucleoprotein D0 OS=Homo sapiens GN=HNRNPD;Isoform of Q14103, Isoform 4 of Heterogeneous nuclear ribonucleoprotein D0 OS=Homo sapiens GN=HNRNPD;Heterogeneous nuclear ribonucleoprotein D0 OS=Homo sapiens GN=HNRNPD PE=1 SV=1;Isoform of Q14103…	10	2	0.02	GFGFVLFK+IFVGGLSPDTPEEK
826a	sp|Q9P2E5-2|CHPF2_HUMAN sp|Q9P2E5|CHPF2_HUMAN tr|G5E9W2|G5E9W2_HUMAN	0.9996	Isoform of Q9P2E5, Isoform 2 of Chondroitin sulfate glucuronyltransferase OS=Homo sapiens GN=CHPF2;Chondroitin sulfate glucuronyltransferase OS=Homo sapiens GN=CHPF2 PE=2 SV=2;Isoform of Q9P2E5, Chondroitin sulfate glucuronyltransferase OS=Homo sapiens GN=CHPF2 PE=1 SV=1	2.9	2	0.02	GAPDPFLGVK+LLVAVLTSR
825a	sp|Q5ST30-4|SYVM_HUMAN sp|Q5ST30|SYVM_HUMAN tr|A0A0A0MTG1|A0A0A0MTG1_HUMAN tr|A0A0G2JIA5|A0A0G2JIA5_HUMAN tr|A0A0G2JL52|A0A0G2JL52_HUMAN tr|B4E0K6|B4E0K6_HUMAN tr|B7ZL25|B7ZL25_HUMAN	0.9996	Isoform of Q5ST30, Isoform 4 of Valine--tRNA ligase, mitochondrial OS=Homo sapiens GN=VARS2;Valine--tRNA ligase, mitochondrial OS=Homo sapiens GN=VARS2 PE=1 SV=2;Isoform of Q5ST30, Valine--tRNA ligase, mitochondrial OS=Homo sapiens GN=VARS2 PE=1 SV=1;Isoform of Q5ST30, Valine--tRNA ligase, mitochondrial OS=Homo sapiens GN=VARS2 PE=1 SV=1;Isoform of Q5ST30, Valine--tRNA ligase, mitochondrial OS=Ho…	2.7	2	0.02	AVESGALELSPSFHQK+QATLEAEIAGESK
824a	sp|P61244-2|MAX_HUMAN sp|P61244|MAX_HUMAN tr|G3V5L1|G3V5L1_HUMAN	0.9996	Isoform of P61244, Isoform 2 of Protein max OS=Homo sapiens GN=MAX;Protein max OS=Homo sapiens GN=MAX PE=1 SV=1;Isoform of P61244, Protein max OS=Homo sapiens GN=MAX PE=1 SV=1	25	2	0.02	QNALLEQQVR+SSAQLQTNYPSSDNSLYTNAK
823a	sp|O75143-2|ATG13_HUMAN sp|O75143-3|ATG13_HUMAN sp|O75143-4|ATG13_HUMAN sp|O75143-5|ATG13_HUMAN sp|O75143|ATG13_HUMAN tr|H0YEM7|H0YEM7_HUMAN	0.9996	Isoform of O75143, Isoform 2 of Autophagy-related protein 13 OS=Homo sapiens GN=ATG13;Isoform of O75143, Isoform 3 of Autophagy-related protein 13 OS=Homo sapiens GN=ATG13;Isoform of O75143, Isoform 4 of Autophagy-related protein 13 OS=Homo sapiens GN=ATG13;Isoform of O75143, Isoform 5 of Autophagy-related protein 13 OS=Homo sapiens GN=ATG13;Autophagy-related protein 13 OS=Homo sapiens GN=ATG13 P…	8.5	2	0.02	ASPHDVLETIFVR+EGGVPLAPNQPVHGTQADQER
821	sp|P48444|COPD_HUMAN tr|B0YIW6|B0YIW6_HUMAN tr|Q6P1Q5|Q6P1Q5_HUMAN	0.9996	Coatomer subunit delta OS=Homo sapiens GN=ARCN1 PE=1 SV=1;Isoform of P48444, Archain 1, isoform CRA_a OS=Homo sapiens GN=ARCN1 PE=1 SV=1;Isoform of P48444, ARCN1 protein OS=Homo sapiens GN=ARCN1 PE=1 SV=1	11.1	2	0.02	LYMVLITTK+NSNILEDLETLR
820	sp|O75379-2|VAMP4_HUMAN sp|O75379|VAMP4_HUMAN	0.9996	Isoform of O75379, Isoform 2 of Vesicle-associated membrane protein 4 OS=Homo sapiens GN=VAMP4;Vesicle-associated membrane protein 4 OS=Homo sapiens GN=VAMP4 PE=1 SV=2	16.4	2	0.02	AIMALVAAILLLVIIILIVMK+AIMALVAAILLLVIIILIVMKYR
819	sp|O15321-2|TM9S1_HUMAN sp|O15321|TM9S1_HUMAN tr|E9PJC4|E9PJC4_HUMAN tr|E9PJM1|E9PJM1_HUMAN tr|E9PL78|E9PL78_HUMAN tr|E9PMQ9|E9PMQ9_HUMAN tr|E9PQY7|E9PQY7_HUMAN tr|E9PS99|E9PS99_HUMAN tr|E9PSI1|E9PSI1_HUMAN	0.9996	Isoform of O15321, Isoform 2 of Transmembrane 9 superfamily member 1 OS=Homo sapiens GN=TM9SF1;Transmembrane 9 superfamily member 1 OS=Homo sapiens GN=TM9SF1 PE=2 SV=2;Isoform of O15321, Transmembrane 9 superfamily member 1 (Fragment) OS=Homo sapiens GN=TM9SF1 PE=4 SV=1;Isoform of O15321, Transmembrane 9 superfamily member 1 OS=Homo sapiens GN=TM9SF1 PE=4 SV=1;Isoform of O15321, Transmembrane 9 s…	11	2	0.02	AGDPVILYVNK+SLSLGEVLDGDR
830	sp|Q9BVQ7-2|SPA5L_HUMAN sp|Q9BVQ7-3|SPA5L_HUMAN sp|Q9BVQ7|SPA5L_HUMAN	0.9995	Isoform of Q9BVQ7, Isoform 2 of Spermatogenesis-associated protein 5-like protein 1 OS=Homo sapiens GN=SPATA5L1;Isoform of Q9BVQ7, Isoform 3 of Spermatogenesis-associated protein 5-like protein 1 OS=Homo sapiens GN=SPATA5L1;Spermatogenesis-associated protein 5-like protein 1 OS=Homo sapiens GN=SPATA5L1 PE=1 SV=2	11.2	2	0.02	NTAAVLEAAQELLR+VSLGGEPPSEAQPQPEVPLGGLSEAADSLR
829	sp|Q8WUH6|TM263_HUMAN	0.9995	Transmembrane protein 263 OS=Homo sapiens GN=TMEM263 PE=1 SV=1	22.4	2	0.02	GAVGATIGGVAWIGGK+VTGGIFSVTK
828	sp|O15049|N4BP3_HUMAN	0.9995	NEDD4-binding protein 3 OS=Homo sapiens GN=N4BP3 PE=1 SV=3	5.7	2	0.02	APGTLPEADPSARPEEEAR+NEPADYATLYYR
827	sp|O00483|NDUA4_HUMAN	0.9995	Cytochrome c oxidase subunit NDUFA4 OS=Homo sapiens GN=NDUFA4 PE=1 SV=1	22.2	2	0.02	FYSVNVDYSK+LGPNDQYK
837a	sp|Q9P2R7-2|SUCB1_HUMAN sp|Q9P2R7|SUCB1_HUMAN tr|Q5T9Q5|Q5T9Q5_HUMAN	0.9994	Isoform of Q9P2R7, Isoform 2 of Succinyl-CoA ligase [ADP-forming] subunit beta, mitochondrial OS=Homo sapiens GN=SUCLA2;Succinyl-CoA ligase [ADP-forming] subunit beta, mitochondrial OS=Homo sapiens GN=SUCLA2 PE=1 SV=3;Isoform of Q9P2R7, Succinyl-CoA ligase [ADP-forming] subunit beta, mitochondrial (Fragment) OS=Homo sapiens GN=SUCLA2 PE=1 SV=1	6	2	0.02	EQALQLAQK+IVFSPEEAK
836a	sp|Q9P227-2|RHG23_HUMAN sp|Q9P227|RHG23_HUMAN	0.9994	Isoform of Q9P227, Isoform 2 of Rho GTPase-activating protein 23 OS=Homo sapiens GN=ARHGAP23;Rho GTPase-activating protein 23 OS=Homo sapiens GN=ARHGAP23 PE=1 SV=2	2.2	2	0.02	DLPGPQAPPPSGLQGLDDLGYIGYR+NLAIVFGPTLVR
834	sp|Q13753-2|LAMC2_HUMAN sp|Q13753|LAMC2_HUMAN	0.9994	Isoform of Q13753, Isoform Short of Laminin subunit gamma-2 OS=Homo sapiens GN=LAMC2;Laminin subunit gamma-2 OS=Homo sapiens GN=LAMC2 PE=1 SV=2	2.4	2	0.02	AQGGDGVVPDTELEGR+LDPVYFVAPAK
839a	sp|Q13505-3|MTX1_HUMAN sp|Q13505|MTX1_HUMAN tr|A0A0A0MRK6|A0A0A0MRK6_HUMAN	0.9993	Isoform of Q13505, Isoform 3 of Metaxin-1 OS=Homo sapiens GN=MTX1;Metaxin-1 OS=Homo sapiens GN=MTX1 PE=1 SV=2;Isoform of Q13505, Metaxin 1, isoform CRA_b OS=Homo sapiens GN=MTX1 PE=1 SV=1	9.8	2	0.02	ISNPWQSPSGTLPALR+QGADTLAFMSLLEEK
838	sp|Q9Y3D3-2|RT16_HUMAN sp|Q9Y3D3|RT16_HUMAN tr|A6ND22|A6ND22_HUMAN	0.9993	Isoform of Q9Y3D3, Isoform 2 of 28S ribosomal protein S16, mitochondrial OS=Homo sapiens GN=MRPS16;28S ribosomal protein S16, mitochondrial OS=Homo sapiens GN=MRPS16 PE=1 SV=1;Isoform of Q9Y3D3, 28S ribosomal protein S16, mitochondrial OS=Homo sapiens GN=MRPS16 PE=1 SV=1	26.3	2	0.02	FVEQLGSYDPLPNSHGEK+LVALNLDR
832a	sp|P30101|PDIA3_HUMAN	0.9993	Protein disulfide-isomerase A3 OS=Homo sapiens GN=PDIA3 PE=1 SV=4	5	2	0.02	ELSDFISYLQR+SDVLELTDDNFESR
840a	sp|P15259|PGAM2_HUMAN sp|P18669|PGAM1_HUMAN	0.999	Phosphoglycerate mutase 2 OS=Homo sapiens GN=PGAM2 PE=1 SV=3;Phosphoglycerate mutase 1 OS=Homo sapiens GN=PGAM1 PE=1 SV=2	9.9	2	0.02	ALPFWNEEIVPQIK+VLIAAHGNSLR
843	sp|Q6PJG6|BRAT1_HUMAN	0.9989	BRCA1-associated ATM activator 1 OS=Homo sapiens GN=BRAT1 PE=1 SV=2	3.5	2	0.02	DSALEFLTQLSR+SPVFSSSDGSLWETVAR
842	sp|P49207|RL34_HUMAN	0.9989	60S ribosomal protein L34 OS=Homo sapiens GN=RPL34 PE=1 SV=3	20.5	2	0.02	AFLIEEQK+IVYLYTK+LSYNTASNK
846	sp|Q9HAV4|XPO5_HUMAN	0.9988	Exportin-5 OS=Homo sapiens GN=XPO5 PE=1 SV=1	2.6	2	0.01	LFSSVTFETVEESK+VLSDVDAFIAYVGTDQK
845	sp|Q02086-2|SP2_HUMAN sp|Q02086|SP2_HUMAN	0.9988	Isoform of Q02086, Isoform 2 of Transcription factor Sp2 OS=Homo sapiens GN=SP2;Transcription factor Sp2 OS=Homo sapiens GN=SP2 PE=1 SV=3	8.3	2	0.01	AEQQQVVQIPQQALR+VVQAASATLPTVPQKPSQNFQIQAAEPTPTQVYIR
844	sp|O43164-2|PJA2_HUMAN sp|O43164|PJA2_HUMAN	0.9988	Isoform of O43164, Isoform 2 of E3 ubiquitin-protein ligase Praja-2 OS=Homo sapiens GN=PJA2;E3 ubiquitin-protein ligase Praja-2 OS=Homo sapiens GN=PJA2 PE=1 SV=4	4.8	2	0.01	SSAGDTEFVHQNSQEIQR+YQESLGNTVFELENR
847	sp|Q969V5|MUL1_HUMAN	0.9987	Mitochondrial ubiquitin ligase activator of NFKB 1 OS=Homo sapiens GN=MUL1 PE=1 SV=1	10.8	2	0.02	TNTVPFDLVPHEDGVDVAVR+VLKPLDSVDLGLETVYEK
849	sp|P24534|EF1B_HUMAN	0.9985	Elongation factor 1-beta OS=Homo sapiens GN=EEF1B2 PE=1 SV=3	9.8	2	0.02	LVPVGYGIK+SIQADGLVWGSSK
853a	sp|O00400|ACATN_HUMAN	0.9984	Acetyl-coenzyme A transporter 1 OS=Homo sapiens GN=SLC33A1 PE=1 SV=1	4.7	2	0.02	LLWAPLVDAVYVK+YTAGPQPLNTFYK
851	sp|O75340-2|PDCD6_HUMAN sp|O75340|PDCD6_HUMAN tr|A0A024QZ42|A0A024QZ42_HUMAN	0.9984	Isoform of O75340, Isoform 2 of Programmed cell death protein 6 OS=Homo sapiens GN=PDCD6;Programmed cell death protein 6 OS=Homo sapiens GN=PDCD6 PE=1 SV=1;Isoform of O75340, HCG1985580, isoform CRA_c OS=Homo sapiens GN=PDCD6 PE=1 SV=1	19	2	0.02	AGVNFSEFTGVWK+YITDWQNVFR
850	sp|O00743-2|PPP6_HUMAN sp|O00743-3|PPP6_HUMAN sp|O00743|PPP6_HUMAN	0.9984	Isoform of O00743, Isoform 2 of Serine/threonine-protein phosphatase 6 catalytic subunit OS=Homo sapiens GN=PPP6C;Isoform of O00743, Isoform 3 of Serine/threonine-protein phosphatase 6 catalytic subunit OS=Homo sapiens GN=PPP6C;Serine/threonine-protein phosphatase 6 catalytic subunit OS=Homo sapiens GN=PPP6C PE=1 SV=1	7.4	2	0.02	GAGWLFGAK+VTNEFVHINNLK
855	sp|Q9NS69|TOM22_HUMAN	0.9982	Mitochondrial import receptor subunit TOM22 homolog OS=Homo sapiens GN=TOMM22 PE=1 SV=3	25.4	2	0.02	GDAEKPEEELEEDDDEELDETLSER+LWGLTEMFPER
848a	sp|P83881|RL36A_HUMAN sp|Q969Q0|RL36L_HUMAN tr|J3KQN4|J3KQN4_HUMAN tr|R4GN19|R4GN19_HUMAN	0.9981	60S ribosomal protein L36a OS=Homo sapiens GN=RPL36A PE=1 SV=2;60S ribosomal protein L36a-like OS=Homo sapiens GN=RPL36AL PE=1 SV=3;Isoform of P83881, 60S ribosomal protein L36a OS=Homo sapiens GN=RPL36A PE=3 SV=1;Isoform of P83881, 60S ribosomal protein L36a OS=Homo sapiens GN=RPL36A PE=4 SV=1	60	2	0.02	HFELGGDK+KGQVIQF
833a	sp|P61289-2|PSME3_HUMAN sp|P61289-3|PSME3_HUMAN sp|P61289|PSME3_HUMAN tr|A0A087WTV2|A0A087WTV2_HUMAN tr|B3KQ25|B3KQ25_HUMAN tr|K7ESG5|K7ESG5_HUMAN tr|K9J957|K9J957_HUMAN	0.9981	Isoform of P61289, Isoform 2 of Proteasome activator complex subunit 3 OS=Homo sapiens GN=PSME3;Isoform of P61289, Isoform 3 of Proteasome activator complex subunit 3 OS=Homo sapiens GN=PSME3;Proteasome activator complex subunit 3 OS=Homo sapiens GN=PSME3 PE=1 SV=1;Isoform of P61289, Proteasome activator complex subunit 3 OS=Homo sapiens GN=PSME3 PE=1 SV=1;Isoform of P61289, Proteasome activator …	12.9	2	0.01	LIISELR+TVESEAASYLDQISR
859a	sp|Q9UPY3-2|DICER_HUMAN sp|Q9UPY3|DICER_HUMAN	0.9973	Isoform of Q9UPY3, Isoform 2 of Endoribonuclease Dicer OS=Homo sapiens GN=DICER1;Endoribonuclease Dicer OS=Homo sapiens GN=DICER1 PE=1 SV=3	1.7	2	0.02	FYVADVYTDLTPLSK+HSTIVPENAAHQGANR
860	sp|Q9P2J5-2|SYLC_HUMAN sp|Q9P2J5|SYLC_HUMAN	0.9972	Isoform of Q9P2J5, Isoform 2 of Leucine--tRNA ligase, cytoplasmic OS=Homo sapiens GN=LARS;Leucine--tRNA ligase, cytoplasmic OS=Homo sapiens GN=LARS PE=1 SV=2	2.4	2	0.02	SFITTDVNPYYDSFVR+SLGLSDEEIVK
861a	sp|Q9GZS3|WDR61_HUMAN tr|H0YMF9|H0YMF9_HUMAN tr|H0YN81|H0YN81_HUMAN	0.9971	WD repeat-containing protein 61 OS=Homo sapiens GN=WDR61 PE=1 SV=1;Isoform of Q9GZS3, WD repeat-containing protein 61 OS=Homo sapiens GN=WDR61 PE=1 SV=1;Isoform of Q9GZS3, WD repeat-containing protein 61 (Fragment) OS=Homo sapiens GN=WDR61 PE=1 SV=1	23.8	2	0.02	ENSETVVTGSLDDLVK+SIDAGPVDAWTLAFSPDSQYLATGTHVGK
186b	sp|P25686-2|DNJB2_HUMAN sp|P25686|DNJB2_HUMAN tr|C9JRD2|C9JRD2_HUMAN tr|C9JXB9|C9JXB9_HUMAN	0.9965	Isoform of P25686, Isoform 2 of DnaJ homolog subfamily B member 2 OS=Homo sapiens GN=DNAJB2;DnaJ homolog subfamily B member 2 OS=Homo sapiens GN=DNAJB2 PE=1 SV=3;Isoform of P25686, DnaJ homolog subfamily B member 2 (Fragment) OS=Homo sapiens GN=DNAJB2 PE=1 SV=1;Isoform of P25686, DnaJ homolog subfamily B member 2 (Fragment) OS=Homo sapiens GN=DNAJB2 PE=1 SV=1	11	2	0.02	AEAGSGGPGFTFTFR+VEVEEDGQLK
864	sp|P49959-2|MRE11_HUMAN sp|P49959-3|MRE11_HUMAN sp|P49959|MRE11_HUMAN tr|F5GXT0|F5GXT0_HUMAN tr|F8W7U8|F8W7U8_HUMAN	0.9964	Isoform of P49959, Isoform 2 of Double-strand break repair protein MRE11A OS=Homo sapiens GN=MRE11A;Isoform of P49959, Isoform 3 of Double-strand break repair protein MRE11A OS=Homo sapiens GN=MRE11A;Double-strand break repair protein MRE11A OS=Homo sapiens GN=MRE11A PE=1 SV=3;Isoform of P49959, Double-strand break repair protein MRE11A OS=Homo sapiens GN=MRE11A PE=1 SV=1;Isoform of P49959, Doubl…	10.4	2	0.02	IALYGLGSIPDER+IDISPVLLQK
659b	sp|Q9NQB0-10|TF7L2_HUMAN sp|Q9NQB0-11|TF7L2_HUMAN sp|Q9NQB0-12|TF7L2_HUMAN sp|Q9NQB0-13|TF7L2_HUMAN sp|Q9NQB0-14|TF7L2_HUMAN sp|Q9NQB0-15|TF7L2_HUMAN sp|Q9NQB0-16|TF7L2_HUMAN sp|Q9NQB0-2|TF7L2_HUMAN sp|Q9NQB0-3|TF7L2_HUMAN sp|Q9NQB0-4|TF7L2_HUMAN sp|Q9NQB0-5|TF7L2_HUMAN sp|Q9NQB0-6|TF7L2_HUMAN sp|Q9NQB0-7|TF7L2_HUMAN sp|Q9NQB0-8|TF7L2_HUMAN sp|Q9NQB0-9|TF7L2_HUMAN sp|Q9NQB0|TF7L2_HUMAN tr|A0A0D9S…	0.9964	Isoform of Q9NQB0, Isoform 10 of Transcription factor 7-like 2 OS=Homo sapiens GN=TCF7L2;Isoform of Q9NQB0, Isoform 11 of Transcription factor 7-like 2 OS=Homo sapiens GN=TCF7L2;Isoform of Q9NQB0, Isoform 12 of Transcription factor 7-like 2 OS=Homo sapiens GN=TCF7L2;Isoform of Q9NQB0, Isoform 13 of Transcription factor 7-like 2 OS=Homo sapiens GN=TCF7L2;Isoform of Q9NQB0, Isoform 14 of Transcript…	5.7	2	0.02	ESAAINQILGR+WPLLDVQAGSLQSR
867a	sp|P13796|PLSL_HUMAN	0.9959	Plastin-2 OS=Homo sapiens GN=LCP1 PE=1 SV=6	7.8	2	0.02	FSLVGIGGQDLNEGNR+LTPFTIQENLNLALNSASAIGCHVVNIGAEDLK
866	sp|Q5VUJ6-2|LRCH2_HUMAN sp|Q5VUJ6|LRCH2_HUMAN	0.9959	Isoform of Q5VUJ6, Isoform 2 of Leucine-rich repeat and calponin homology domain-containing protein 2 OS=Homo sapiens GN=LRCH2;Leucine-rich repeat and calponin homology domain-containing protein 2 OS=Homo sapiens GN=LRCH2 PE=2 SV=2	3.1	2	0.02	IAAQLLQQEQK+KPDSLDLPSLSK
869a	sp|Q9Y2K2-3|SIK3_HUMAN sp|Q9Y2K2|SIK3_HUMAN tr|H0Y4E8|H0Y4E8_HUMAN tr|J3KPC8|J3KPC8_HUMAN	0.9953	Isoform of Q9Y2K2, Isoform 3 of Serine/threonine-protein kinase SIK3 OS=Homo sapiens GN=SIK3;Serine/threonine-protein kinase SIK3 OS=Homo sapiens GN=SIK3 PE=1 SV=3;Isoform of Q9Y2K2, Serine/threonine-protein kinase SIK3 (Fragment) OS=Homo sapiens GN=SIK3 PE=1 SV=1;Isoform of Q9Y2K2, Serine/threonine-protein kinase SIK3 OS=Homo sapiens GN=SIK3 PE=1 SV=1	3.4	2	0.02	GSPSSYSPSTGVGFSPTQALK+QQQQQQQQQQEYQELFR
872	sp|Q14204|DYHC1_HUMAN	0.995	Cytoplasmic dynein 1 heavy chain 1 OS=Homo sapiens GN=DYNC1H1 PE=1 SV=5	0.7	2	0.02	DLFQVAFNR+VTDFGDKVEDPTFLNQLQSGVNR
871	sp|P54886-2|P5CS_HUMAN	0.995	Isoform of P54886, Isoform Short of Delta-1-pyrroline-5-carboxylate synthase OS=Homo sapiens GN=ALDH18A1	42.9	2	0.48	AALWALQGGTSVVIANGTHPK+EAVQLVNTR+EMAIPVLEAR+EMMLVTSGAVAFGK+FASYLTFSPSEVK+FGLGAEVGISTSR+GKDHVVSDFSEHGSLK+GPVGLEGLLTTK+ILHLLTQEALSIHGVK+KVGTFFSEVKPAGPTVEQQGEMAR+LAAPLLKR+LASIVEQVSVLQNQGR+LGSAVVTR+LIDIFYPGDQQSVTFGTK+LNSLAIGLR+LRHEILLSQSVR+MIDLIIPR+MLATLEPEQR+MNIVPIVNTNDAVVPPAEPNSDLQGVISVK+NLNGTLHELLR+QIAASSQDSVGR+SWSNIPFITVPLSR+TPLFDQIIDMLR+VGTFFSEVKPAGPTVEQQGEMAR+VSGHVITDIVEGK+VSGHVITDIVEGKK+YLHENLP…
873	sp|O75155-2|CAND2_HUMAN sp|O75155|CAND2_HUMAN	0.9947	Isoform of O75155, Isoform 2 of Cullin-associated NEDD8-dissociated protein 2 OS=Homo sapiens GN=CAND2;Cullin-associated NEDD8-dissociated protein 2 OS=Homo sapiens GN=CAND2 PE=1 SV=3	2.6	2	0.01	AVLLEALGSPSEDVR+DSASAPSTDSMELS
875a	sp|O94822-3|LTN1_HUMAN sp|O94822|LTN1_HUMAN	0.9935	Isoform of O94822, Isoform 3 of E3 ubiquitin-protein ligase listerin OS=Homo sapiens GN=LTN1;E3 ubiquitin-protein ligase listerin OS=Homo sapiens GN=LTN1 PE=1 SV=6	1.9	2	0.02	LADISINYVNER+LMPENPTYAETAVEVPNKDPK
878a	sp|Q9H3N1|TMX1_HUMAN	0.9932	Thioredoxin-related transmembrane protein 1 OS=Homo sapiens GN=TMX1 PE=1 SV=1	13.9	2	0.02	KLLSESAQPLKK+MAPSGSLAVPLAVLVLLLWGAPWTHGR
880a	tr|X5CMH5|X5CMH5_HUMAN	0.9925	Isoform of Q03519, Antigen peptide transporter 2 OS=Homo sapiens GN=TAP2 PE=1 SV=1	4.4	2	0.02	FQDVSFAYPNRPDRPVLK+LAQLQEGQDLYSR
881	sp|O60306|AQR_HUMAN	0.9922	Intron-binding protein aquarius OS=Homo sapiens GN=AQR PE=1 SV=4	1.7	2	0.02	TLIVEPHVIPNR+VGVPTVDLDAQGR
915	sp|Q02928-2|CP4AB_HUMAN sp|Q02928|CP4AB_HUMAN tr|A0A0C4DFV7|A0A0C4DFV7_HUMAN tr|E7EVL8|E7EVL8_HUMAN tr|V9GY41|V9GY41_HUMAN tr|V9GYC6|V9GYC6_HUMAN tr|V9GYK4|V9GYK4_HUMAN tr|V9GYQ2|V9GYQ2_HUMAN tr|V9GZ77|V9GZ77_HUMAN	0.9905	Isoform of Q02928, Isoform 2 of Cytochrome P450 4A11 OS=Homo sapiens GN=CYP4A11;Cytochrome P450 4A11 OS=Homo sapiens GN=CYP4A11 PE=1 SV=1;Isoform of Q02928, Cytochrome P450 4A11 OS=Homo sapiens GN=CYP4A11 PE=1 SV=1;Isoform of Q02928, Cytochrome P450 4A11 OS=Homo sapiens GN=CYP4A11 PE=1 SV=2;Isoform of Q02928, Cytochrome P450 4A11 OS=Homo sapiens GN=CYP4A11 PE=1 SV=1;Isoform of Q02928, Cytochrome …	10.7	2	0.01	LLGDVSGILQAASLLILLLLLIK
911	sp|P62314|SMD1_HUMAN tr|J3QLI9|J3QLI9_HUMAN	0.9905	Small nuclear ribonucleoprotein Sm D1 OS=Homo sapiens GN=SNRPD1 PE=1 SV=1;Isoform of P62314, Small nuclear ribonucleoprotein Sm D1 OS=Homo sapiens GN=SNRPD1 PE=1 SV=1	17.3	2	0.02	NREPVQLETLSIR
910	sp|P61513|RL37A_HUMAN tr|C9J4Z3|C9J4Z3_HUMAN	0.9905	60S ribosomal protein L37a OS=Homo sapiens GN=RPL37A PE=1 SV=2;Isoform of P61513, 60S ribosomal protein L37a OS=Homo sapiens GN=RPL37A PE=1 SV=1	26.5	2	0.02	TVAGGAWTYNTTSAVTVK
909	sp|P60953|CDC42_HUMAN	0.9905	Cell division control protein 42 homolog OS=Homo sapiens GN=CDC42 PE=1 SV=2	8.9	2	0.02	NVFDEAILAALEPPEPK
905	sp|P49755|TMEDA_HUMAN tr|G3V2K7|G3V2K7_HUMAN	0.9905	Transmembrane emp24 domain-containing protein 10 OS=Homo sapiens GN=TMED10 PE=1 SV=2;Isoform of P49755, Transmembrane emp24 domain-containing protein 10 OS=Homo sapiens GN=TMED10 PE=1 SV=1	7.2	2	0.02	IPDQLVILDMK
901	sp|P47897-2|SYQ_HUMAN sp|P47897|SYQ_HUMAN tr|A0A0U1RQM8|A0A0U1RQM8_HUMAN tr|A0A0U1RQT0|A0A0U1RQT0_HUMAN tr|A0A0U1RQU2|A0A0U1RQU2_HUMAN tr|C9J165|C9J165_HUMAN tr|F2Z2V6|F2Z2V6_HUMAN	0.9905	Isoform of P47897, Isoform 2 of Glutamine--tRNA ligase OS=Homo sapiens GN=QARS;Glutamine--tRNA ligase OS=Homo sapiens GN=QARS PE=1 SV=1;Isoform of P47897, Glutamine--tRNA ligase (Fragment) OS=Homo sapiens GN=QARS PE=4 SV=1;Isoform of P47897, Glutamine--tRNA ligase (Fragment) OS=Homo sapiens GN=QARS PE=4 SV=1;Isoform of P47897, Glutamine--tRNA ligase OS=Homo sapiens GN=QARS PE=4 SV=1;Isoform of P4…	9.2	2	0.02	EAATQAQQTLGSTIDK
900	sp|P24539|AT5F1_HUMAN tr|Q5QNZ2|Q5QNZ2_HUMAN	0.9905	ATP synthase F(0) complex subunit B1, mitochondrial OS=Homo sapiens GN=ATP5F1 PE=1 SV=2;Isoform of P24539, ATP synthase F(0) complex subunit B1, mitochondrial OS=Homo sapiens GN=ATP5F1 PE=1 SV=1	8.7	2	0.02	HVVQSISTQQEKETIAK
953	sp|Q9Y605|MOFA1_HUMAN tr|A0A087WTY9|A0A087WTY9_HUMAN	0.9905	MORF4 family-associated protein 1 OS=Homo sapiens GN=MRFAP1 PE=1 SV=1;Isoform of Q9Y605, MORF4 family-associated protein 1 OS=Homo sapiens GN=MRFAP1 PE=1 SV=1	23.3	2	0.02	TQVEASEESALNHLQNPGDAAEGR
945	sp|Q9NXV6|CARF_HUMAN tr|D6RGD2|D6RGD2_HUMAN tr|J3KNE1|J3KNE1_HUMAN	0.9905	CDKN2A-interacting protein OS=Homo sapiens GN=CDKN2AIP PE=1 SV=3;Isoform of Q9NXV6, CDKN2A-interacting protein OS=Homo sapiens GN=CDKN2AIP PE=1 SV=1;Isoform of Q9NXV6, CDKN2A-interacting protein OS=Homo sapiens GN=CDKN2AIP PE=1 SV=1	21.4	2	0.02	NAGDLAPAGGAASASTDEAADAESGTR
943	sp|Q9NRI5-11|DISC1_HUMAN sp|Q9NRI5-2|DISC1_HUMAN sp|Q9NRI5-3|DISC1_HUMAN sp|Q9NRI5-5|DISC1_HUMAN sp|Q9NRI5-6|DISC1_HUMAN sp|Q9NRI5-7|DISC1_HUMAN sp|Q9NRI5-8|DISC1_HUMAN sp|Q9NRI5-9|DISC1_HUMAN sp|Q9NRI5|DISC1_HUMAN tr|A0A075B6Q7|A0A075B6Q7_HUMAN tr|C4P093|C4P093_HUMAN tr|C4P0B0|C4P0B0_HUMAN tr|C4P0B1|C4P0B1_HUMAN tr|Q5T409|Q5T409_HUMAN	0.9905	Isoform of Q9NRI5, Isoform 11 of Disrupted in schizophrenia 1 protein OS=Homo sapiens GN=DISC1;Isoform of Q9NRI5, Isoform 2 of Disrupted in schizophrenia 1 protein OS=Homo sapiens GN=DISC1;Isoform of Q9NRI5, Isoform 3 of Disrupted in schizophrenia 1 protein OS=Homo sapiens GN=DISC1;Isoform of Q9NRI5, Isoform 5 of Disrupted in schizophrenia 1 protein OS=Homo sapiens GN=DISC1;Isoform of Q9NRI5, Iso…	11.4	2	0.02	ALQDTLASAGQIPFHAEPPETIR
942	sp|Q9NR56|MBNL1_HUMAN tr|A0A0A0MQX8|A0A0A0MQX8_HUMAN tr|C9JP00|C9JP00_HUMAN tr|Q86VM6|Q86VM6_HUMAN	0.9905	Muscleblind-like protein 1 OS=Homo sapiens GN=MBNL1 PE=1 SV=2;Isoform of Q9NR56, Muscleblind-like protein 1 OS=Homo sapiens GN=MBNL1 PE=1 SV=1;Isoform of Q9NR56, Muscleblind-like protein 1 OS=Homo sapiens GN=MBNL1 PE=1 SV=1;Isoform of Q9NR56, MBNL1 protein OS=Homo sapiens GN=MBNL1 PE=1 SV=1	7.9	2	0.02	AAQYQVNQAAAAQAAATAAAMTQSAVK
939	sp|Q9H4B8|DPEP3_HUMAN	0.9905	Dipeptidase 3 OS=Homo sapiens GN=DPEP3 PE=2 SV=2	3.5	2	0.01	RLLLLLLLLLLRQPVTR
936	sp|Q99871-2|HAUS7_HUMAN sp|Q99871-3|HAUS7_HUMAN sp|Q99871|HAUS7_HUMAN tr|H7BZF8|H7BZF8_HUMAN	0.9905	Isoform of Q99871, Isoform 2 of HAUS augmin-like complex subunit 7 OS=Homo sapiens GN=HAUS7;Isoform of Q99871, Isoform 3 of HAUS augmin-like complex subunit 7 OS=Homo sapiens GN=HAUS7;HAUS augmin-like complex subunit 7 OS=Homo sapiens GN=HAUS7 PE=1 SV=3;Isoform of Q99871, HAUS augmin-like complex subunit 7 (Fragment) OS=Homo sapiens GN=HAUS7 PE=1 SV=1	11.4	2	0.02	TEYFAQHEQGAAAGAADISTLDQK
932	sp|Q92973-2|TNPO1_HUMAN sp|Q92973-3|TNPO1_HUMAN sp|Q92973|TNPO1_HUMAN	0.9905	Isoform of Q92973, Isoform 2 of Transportin-1 OS=Homo sapiens GN=TNPO1;Isoform of Q92973, Isoform 3 of Transportin-1 OS=Homo sapiens GN=TNPO1;Transportin-1 OS=Homo sapiens GN=TNPO1 PE=1 SV=2	2.2	2	0.02	GDVEEDETIPDSEQDIRPR
929	sp|Q8IVF5-2|TIAM2_HUMAN sp|Q8IVF5-3|TIAM2_HUMAN sp|Q8IVF5-4|TIAM2_HUMAN sp|Q8IVF5-5|TIAM2_HUMAN sp|Q8IVF5|TIAM2_HUMAN tr|E9PKT1|E9PKT1_HUMAN	0.9905	Isoform of Q8IVF5, Isoform 2 of T-lymphoma invasion and metastasis-inducing protein 2 OS=Homo sapiens GN=TIAM2;Isoform of Q8IVF5, Isoform 3 of T-lymphoma invasion and metastasis-inducing protein 2 OS=Homo sapiens GN=TIAM2;Isoform of Q8IVF5, Isoform 4 of T-lymphoma invasion and metastasis-inducing protein 2 OS=Homo sapiens GN=TIAM2;Isoform of Q8IVF5, Isoform 5 of T-lymphoma invasion and metastasis…	3.8	2	0.01	ISEDPDVHPEAEQQPGPESGEGQK
928	sp|Q8IUH5-2|ZDH17_HUMAN sp|Q8IUH5-3|ZDH17_HUMAN sp|Q8IUH5|ZDH17_HUMAN tr|F8VPW2|F8VPW2_HUMAN tr|H0YI74|H0YI74_HUMAN tr|H0YIK0|H0YIK0_HUMAN	0.9905	Isoform of Q8IUH5, Isoform 2 of Palmitoyltransferase ZDHHC17 OS=Homo sapiens GN=ZDHHC17;Isoform of Q8IUH5, Isoform 3 of Palmitoyltransferase ZDHHC17 OS=Homo sapiens GN=ZDHHC17;Palmitoyltransferase ZDHHC17 OS=Homo sapiens GN=ZDHHC17 PE=1 SV=2;Isoform of Q8IUH5, Palmitoyltransferase ZDHHC17 (Fragment) OS=Homo sapiens GN=ZDHHC17 PE=1 SV=7;Isoform of Q8IUH5, Palmitoyltransferase ZDHHC17 (Fragment) OS…	16.5	2	0.02	GAIVDQLGGDLNSTPLHWATR
926	sp|Q7Z5L7-2|PODN_HUMAN sp|Q7Z5L7-3|PODN_HUMAN sp|Q7Z5L7-4|PODN_HUMAN sp|Q7Z5L7|PODN_HUMAN	0.9905	Isoform of Q7Z5L7, Isoform 2 of Podocan OS=Homo sapiens GN=PODN;Isoform of Q7Z5L7, Isoform 3 of Podocan OS=Homo sapiens GN=PODN;Isoform of Q7Z5L7, Isoform 4 of Podocan OS=Homo sapiens GN=PODN;Podocan OS=Homo sapiens GN=PODN PE=1 SV=2	4	2	0.02	VLLLLLLLPPQLHLGPVLAVR
924	sp|Q7KZI7-10|MARK2_HUMAN sp|Q7KZI7-11|MARK2_HUMAN sp|Q7KZI7-12|MARK2_HUMAN sp|Q7KZI7-13|MARK2_HUMAN sp|Q7KZI7-14|MARK2_HUMAN sp|Q7KZI7-15|MARK2_HUMAN sp|Q7KZI7-16|MARK2_HUMAN sp|Q7KZI7-2|MARK2_HUMAN sp|Q7KZI7-3|MARK2_HUMAN sp|Q7KZI7-4|MARK2_HUMAN sp|Q7KZI7-5|MARK2_HUMAN sp|Q7KZI7-6|MARK2_HUMAN sp|Q7KZI7-7|MARK2_HUMAN sp|Q7KZI7-8|MARK2_HUMAN sp|Q7KZI7-9|MARK2_HUMAN sp|Q7KZI7|MARK2_HUMAN tr|E7ETY4|…	0.9905	Isoform of Q7KZI7, Isoform 10 of Serine/threonine-protein kinase MARK2 OS=Homo sapiens GN=MARK2;Isoform of Q7KZI7, Isoform 11 of Serine/threonine-protein kinase MARK2 OS=Homo sapiens GN=MARK2;Isoform of Q7KZI7, Isoform 12 of Serine/threonine-protein kinase MARK2 OS=Homo sapiens GN=MARK2;Isoform of Q7KZI7, Isoform 13 of Serine/threonine-protein kinase MARK2 OS=Homo sapiens GN=MARK2;Isoform of Q7KZ…	2.9	2	0.02	VPVASPSAHNISSSGGAPDR
918	sp|Q16718-2|NDUA5_HUMAN sp|Q16718|NDUA5_HUMAN tr|A0A087X1G1|A0A087X1G1_HUMAN tr|C9IZN5|C9IZN5_HUMAN tr|F8WAS3|F8WAS3_HUMAN tr|H7BYD0|H7BYD0_HUMAN	0.9905	Isoform of Q16718, Isoform 2 of NADH dehydrogenase [ubiquinone] 1 alpha subcomplex subunit 5 OS=Homo sapiens GN=NDUFA5;NADH dehydrogenase [ubiquinone] 1 alpha subcomplex subunit 5 OS=Homo sapiens GN=NDUFA5 PE=1 SV=3;Isoform of Q16718, NADH dehydrogenase [ubiquinone] 1 alpha subcomplex subunit 5 OS=Homo sapiens GN=NDUFA5 PE=1 SV=1;Isoform of Q16718, NADH dehydrogenase [ubiquinone] 1 alpha subcompl…	14.3	2	0.02	ILDVLEEIPK
974	sp|Q9H300-2|PARL_HUMAN sp|Q9H300|PARL_HUMAN tr|C9JNP8|C9JNP8_HUMAN tr|F8WCQ4|F8WCQ4_HUMAN tr|H7C0U0|H7C0U0_HUMAN	0.9896	Isoform of Q9H300, Isoform 2 of Presenilins-associated rhomboid-like protein, mitochondrial OS=Homo sapiens GN=PARL;Presenilins-associated rhomboid-like protein, mitochondrial OS=Homo sapiens GN=PARL PE=1 SV=2;Isoform of Q9H300, Rhomboid-like protein OS=Homo sapiens GN=PARL PE=1 SV=1;Isoform of Q9H300, Rhomboid-like protein OS=Homo sapiens GN=PARL PE=1 SV=1;Isoform of Q9H300, Rhomboid-like protei…	12.6	2	0.02	SALIPPVEETVFYPSPYPIR
963	sp|P38606-2|VATA_HUMAN sp|P38606|VATA_HUMAN tr|C9JA17|C9JA17_HUMAN tr|C9JVW8|C9JVW8_HUMAN	0.9896	Isoform of P38606, Isoform 2 of V-type proton ATPase catalytic subunit A OS=Homo sapiens GN=ATP6V1A;V-type proton ATPase catalytic subunit A OS=Homo sapiens GN=ATP6V1A PE=1 SV=2;Isoform of P38606, V-type proton ATPase catalytic subunit A (Fragment) OS=Homo sapiens GN=ATP6V1A PE=1 SV=7;Isoform of P38606, V-type proton ATPase catalytic subunit A (Fragment) OS=Homo sapiens GN=ATP6V1A PE=1 SV=1	11.4	2	0.02	VGSHITGGDIYGIVSENSLIK
960	sp|O43172-2|PRP4_HUMAN sp|O43172|PRP4_HUMAN	0.9896	Isoform of O43172, Isoform 2 of U4/U6 small nuclear ribonucleoprotein Prp4 OS=Homo sapiens GN=PRPF4;U4/U6 small nuclear ribonucleoprotein Prp4 OS=Homo sapiens GN=PRPF4 PE=1 SV=2	3.1	2	0.02	ALGEPITLFGEGPAER
987	sp|Q99538-2|LGMN_HUMAN sp|Q99538-3|LGMN_HUMAN sp|Q99538|LGMN_HUMAN tr|G3V2T4|G3V2T4_HUMAN tr|G3V4E4|G3V4E4_HUMAN tr|H0YJN9|H0YJN9_HUMAN	0.9886	Isoform of Q99538, Isoform 2 of Legumain OS=Homo sapiens GN=LGMN;Isoform of Q99538, Isoform 3 of Legumain OS=Homo sapiens GN=LGMN;Legumain OS=Homo sapiens GN=LGMN PE=1 SV=1;Isoform of Q99538, Legumain (Fragment) OS=Homo sapiens GN=LGMN PE=1 SV=1;Isoform of Q99538, Legumain OS=Homo sapiens GN=LGMN PE=1 SV=1;Isoform of Q99538, Legumain (Fragment) OS=Homo sapiens GN=LGMN PE=1 SV=1	12.6	2	0.02	DYTGEDVTPQNFLAVLR
982	sp|P14373-2|TRI27_HUMAN sp|P14373|TRI27_HUMAN tr|H0Y551|H0Y551_HUMAN	0.9886	Isoform of P14373, Isoform Beta of Zinc finger protein RFP OS=Homo sapiens GN=TRIM27;Zinc finger protein RFP OS=Homo sapiens GN=TRIM27 PE=1 SV=1;Isoform of P14373, Zinc finger protein RFP (Fragment) OS=Homo sapiens GN=TRIM27 PE=1 SV=1	5.6	2	0.02	YSYLQQDLPDNPER
979	sp|CAS1_BOVIN|	0.9886	sp CAS1_BOVIN	4.7	2	0.02	YLGYLEQLLR
978a	sp|Q96EY7|PTCD3_HUMAN	0.9882	Pentatricopeptide repeat domain-containing protein 3, mitochondrial OS=Homo sapiens GN=PTCD3 PE=1 SV=3	5.2	2	0.02	DTTAVPYVFQDDPYLMPASSLESR+VMSDFAINQEQK
990	sp|Q8TD22|SFXN5_HUMAN	0.9881	Sideroflexin-5 OS=Homo sapiens GN=SFXN5 PE=1 SV=1	9.4	2	0.02	HALLETALTR+YGELEEGIDVLDSDGNLVGSSK
989a	sp|Q96N67-2|DOCK7_HUMAN sp|Q96N67-3|DOCK7_HUMAN sp|Q96N67-4|DOCK7_HUMAN sp|Q96N67-5|DOCK7_HUMAN sp|Q96N67-6|DOCK7_HUMAN sp|Q96N67-7|DOCK7_HUMAN sp|Q96N67|DOCK7_HUMAN tr|A0A0C4DGY6|A0A0C4DGY6_HUMAN tr|H0Y7L2|H0Y7L2_HUMAN	0.9878	Isoform of Q96N67, Isoform 2 of Dedicator of cytokinesis protein 7 OS=Homo sapiens GN=DOCK7;Isoform of Q96N67, Isoform 3 of Dedicator of cytokinesis protein 7 OS=Homo sapiens GN=DOCK7;Isoform of Q96N67, Isoform 4 of Dedicator of cytokinesis protein 7 OS=Homo sapiens GN=DOCK7;Isoform of Q96N67, Isoform 5 of Dedicator of cytokinesis protein 7 OS=Homo sapiens GN=DOCK7;Isoform of Q96N67, Isoform 6 of…	1	2	0.02	EILEFPAR+LGTGFNPNTLDK
991	sp|O00213-2|APBB1_HUMAN sp|O00213-3|APBB1_HUMAN sp|O00213-4|APBB1_HUMAN sp|O00213-5|APBB1_HUMAN sp|O00213-6|APBB1_HUMAN sp|O00213|APBB1_HUMAN tr|A0A075B7G8|A0A075B7G8_HUMAN tr|A0A087WYH9|A0A087WYH9_HUMAN tr|A0A087X0V7|A0A087X0V7_HUMAN tr|J3KPL8|J3KPL8_HUMAN tr|V9GYR7|V9GYR7_HUMAN	0.9877	Isoform of O00213, Isoform 2 of Amyloid beta A4 precursor protein-binding family B member 1 OS=Homo sapiens GN=APBB1;Isoform of O00213, Isoform 3 of Amyloid beta A4 precursor protein-binding family B member 1 OS=Homo sapiens GN=APBB1;Isoform of O00213, Isoform 4 of Amyloid beta A4 precursor protein-binding family B member 1 OS=Homo sapiens GN=APBB1;Isoform of O00213, Isoform 5 of Amyloid beta A4 …	3.1	2	0.02	LVDVPFQVEFPAPK
1012	sp|Q6IE36|OVOS2_HUMAN tr|A0A0G2JMS6|A0A0G2JMS6_HUMAN tr|A0A0J9YW53|A0A0J9YW53_HUMAN tr|A0A0J9YWY2|A0A0J9YWY2_HUMAN	0.9861	Ovostatin homolog 2 OS=Homo sapiens GN=OVOS2 PE=2 SV=2;Isoform of Q6IE36, Ovostatin homolog 2 OS=Homo sapiens GN=OVOS2 PE=4 SV=1;Isoform of Q6IE36, Ovostatin homolog 2 OS=Homo sapiens GN=OVOS2 PE=4 SV=1;Isoform of Q6IE36, Ovostatin homolog 2 OS=Homo sapiens GN=OVOS2 PE=4 SV=1	1.4	2	0.02	KPEVCVMERR+KTNIWTIIPK
1019	sp|Q5RI15-2|COX20_HUMAN sp|Q5RI15|COX20_HUMAN	0.9858	Isoform of Q5RI15, Isoform 2 of Cytochrome c oxidase protein 20 homolog OS=Homo sapiens GN=COX20;Cytochrome c oxidase protein 20 homolog OS=Homo sapiens GN=COX20 PE=1 SV=2	10.2	2	0.02	ILYEGTHLDPER
1030	sp|Q9H147|TDIF1_HUMAN tr|H7C1J2|H7C1J2_HUMAN tr|H7C1M5|H7C1M5_HUMAN	0.9849	Deoxynucleotidyltransferase terminal-interacting protein 1 OS=Homo sapiens GN=DNTTIP1 PE=1 SV=2;Isoform of Q9H147, Deoxynucleotidyltransferase terminal-interacting protein 1 (Fragment) OS=Homo sapiens GN=DNTTIP1 PE=1 SV=1;Isoform of Q9H147, Deoxynucleotidyltransferase terminal-interacting protein 1 (Fragment) OS=Homo sapiens GN=DNTTIP1 PE=1 SV=1	5.2	2	0.02	LNESTTFVLGSR
1035a	sp|Q6DN90|IQEC1_HUMAN tr|A0A087WWK8|A0A087WWK8_HUMAN	0.9834	IQ motif and SEC7 domain-containing protein 1 OS=Homo sapiens GN=IQSEC1 PE=1 SV=1;Isoform of Q6DN90, IQ motif and SEC7 domain-containing protein 1 OS=Homo sapiens GN=IQSEC1 PE=1 SV=1	3	2	0.02	NSWDSPAFSNDVIR+SLSESYELSSDLQDK
1049	sp|Q9Y678|COPG1_HUMAN	0.9831	Coatomer subunit gamma-1 OS=Homo sapiens GN=COPG1 PE=1 SV=1	4.6	2	0.02	ALQQYTLEPSEKPFDLK+ATFYLNVLEQK+SIATLAITTLLK
1054	sp|Q9HCM7|FBSL_HUMAN	0.983	Fibrosin-1-like protein OS=Homo sapiens GN=FBRSL1 PE=1 SV=4	1.6	2	0.02	ASPATPAGHPVSGLLLR
1056	sp|Q8IZ52-2|CHSS2_HUMAN sp|Q8IZ52-4|CHSS2_HUMAN sp|Q8IZ52|CHSS2_HUMAN	0.9827	Isoform of Q8IZ52, Isoform 2 of Chondroitin sulfate synthase 2 OS=Homo sapiens GN=CHPF;Isoform of Q8IZ52, Isoform 3 of Chondroitin sulfate synthase 2 OS=Homo sapiens GN=CHPF;Chondroitin sulfate synthase 2 OS=Homo sapiens GN=CHPF PE=1 SV=2	8.3	2	0.02	LTVLLPLAAAER+VEILPVPYVTEASR
1062	sp|Q9H7Z7|PGES2_HUMAN tr|A6NHH0|A6NHH0_HUMAN tr|X6RJ95|X6RJ95_HUMAN	0.9812	Prostaglandin E synthase 2 OS=Homo sapiens GN=PTGES2 PE=1 SV=1;Isoform of Q9H7Z7, Prostaglandin E synthase 2 OS=Homo sapiens GN=PTGES2 PE=1 SV=2;Isoform of Q9H7Z7, Prostaglandin E synthase 2 (Fragment) OS=Homo sapiens GN=PTGES2 PE=1 SV=1	7.5	2	0.01	TPTEALASFDYIVR
1063	sp|O75947-2|ATP5H_HUMAN sp|O75947|ATP5H_HUMAN tr|F5H608|F5H608_HUMAN	0.9811	Isoform of O75947, Isoform 2 of ATP synthase subunit d, mitochondrial OS=Homo sapiens GN=ATP5H;ATP synthase subunit d, mitochondrial OS=Homo sapiens GN=ATP5H PE=1 SV=3;Isoform of O75947, ATP synthase subunit d, mitochondrial OS=Homo sapiens GN=ATP5H PE=1 SV=2	32.1	2	0.01	AGLVDDFEK+LAALPENPPAIDWAYYK
1064	sp|Q9NVS2-2|RT18A_HUMAN sp|Q9NVS2|RT18A_HUMAN tr|Q5QPA5|Q5QPA5_HUMAN	0.9808	Isoform of Q9NVS2, Isoform 2 of 28S ribosomal protein S18a, mitochondrial OS=Homo sapiens GN=MRPS18A;28S ribosomal protein S18a, mitochondrial OS=Homo sapiens GN=MRPS18A PE=1 SV=1;Isoform of Q9NVS2, 28S ribosomal protein S18a, mitochondrial (Fragment) OS=Homo sapiens GN=MRPS18A PE=1 SV=8	9.7	2	0.02	LPEGVVPK+WAPGSVKPIYK
1068	sp|ALDOA_RABIT| sp|P04075-2|ALDOA_HUMAN sp|P04075|ALDOA_HUMAN tr|H3BPS8|H3BPS8_HUMAN tr|H3BQN4|H3BQN4_HUMAN tr|H3BUH7|H3BUH7_HUMAN tr|J3KPS3|J3KPS3_HUMAN	0.9793	sp ALDOA_RABIT ;Isoform of P04075, Isoform 2 of Fructose-bisphosphate aldolase A OS=Homo sapiens GN=ALDOA;Fructose-bisphosphate aldolase A OS=Homo sapiens GN=ALDOA PE=1 SV=2;Isoform of P04075, Fructose-bisphosphate aldolase A (Fragment) OS=Homo sapiens GN=ALDOA PE=1 SV=1;Isoform of P04075, Fructose-bisphosphate aldolase OS=Homo sapiens GN=ALDOA PE=1 SV=1;Isoform of P04075, Fructose-bisphosphate a…	5	2	0.02	GILAADESTGSIAK
1078	sp|O95292-2|VAPB_HUMAN sp|O95292|VAPB_HUMAN tr|E5RK64|E5RK64_HUMAN	0.9774	Isoform of O95292, Isoform 2 of Vesicle-associated membrane protein-associated protein B/C OS=Homo sapiens GN=VAPB;Vesicle-associated membrane protein-associated protein B/C OS=Homo sapiens GN=VAPB PE=1 SV=3;Isoform of O95292, Vesicle-associated membrane protein-associated protein B/C OS=Homo sapiens GN=VAPB PE=1 SV=1	36.6	2	0.01	GPFTDVVTTNLK+VEQVLSLEPQHELK
426b	sp|P32119|PRDX2_HUMAN	0.9773	Peroxiredoxin-2 OS=Homo sapiens GN=PRDX2 PE=1 SV=5	14.6	2	0.01	KEGGLGPLNIPLLADVTR+QITVNDLPVGR
1079	sp|Q7KZN9-2|COX15_HUMAN sp|Q7KZN9|COX15_HUMAN	0.9766	Isoform of Q7KZN9, Isoform 2 of Cytochrome c oxidase assembly protein COX15 homolog OS=Homo sapiens GN=COX15;Cytochrome c oxidase assembly protein COX15 homolog OS=Homo sapiens GN=COX15 PE=1 SV=1	6.4	2	0.02	EMKPPTSQEEWEAEFQR+YQQFPEFK
1080	sp|P04040|CATA_HUMAN	0.9765	Catalase OS=Homo sapiens GN=CAT PE=1 SV=3	2.5	2	0.01	FNTANDDNVTQVR
1089	sp|P02792|FRIL_HUMAN	0.9729	Ferritin light chain OS=Homo sapiens GN=FTL PE=1 SV=2	8.6	2	0.02	LGGPEAGLGEYLFER
155b	sp|P27986-4|P85A_HUMAN sp|P27986|P85A_HUMAN	0.9721	Isoform of P27986, Isoform 4 of Phosphatidylinositol 3-kinase regulatory subunit alpha OS=Homo sapiens GN=PIK3R1;Phosphatidylinositol 3-kinase regulatory subunit alpha OS=Homo sapiens GN=PIK3R1 PE=1 SV=2	3.2	2	0.01	TAIEAFNETIK+VLSEIFSPMLFR
453b	sp|O14979-2|HNRDL_HUMAN sp|O14979-3|HNRDL_HUMAN sp|O14979|HNRDL_HUMAN tr|A0A087WUK2|A0A087WUK2_HUMAN	0.9716	Isoform of O14979, Isoform 2 of Heterogeneous nuclear ribonucleoprotein D-like OS=Homo sapiens GN=HNRNPDL;Isoform of O14979, Isoform 3 of Heterogeneous nuclear ribonucleoprotein D-like OS=Homo sapiens GN=HNRNPDL;Heterogeneous nuclear ribonucleoprotein D-like OS=Homo sapiens GN=HNRNPDL PE=1 SV=3;Isoform of O14979, Heterogeneous nuclear ribonucleoprotein D-like OS=Homo sapiens GN=HNRNPDL PE=1 SV=1	6.6	2	0.01	DLTEYLSR+GFGFVLFK
1106	sp|Q02413|DSG1_HUMAN	0.9665	Desmoglein-1 OS=Homo sapiens GN=DSG1 PE=1 SV=2	1.8	2	0.01	TMNNFLDREQYGQYALAVR
1124	sp|P35414|APJ_HUMAN	0.9568	Apelin receptor OS=Homo sapiens GN=APLNR PE=1 SV=1	6.6	2	0.01	MEEGGDFDNYYGADNQSECEYTDWK
1125	sp|O43504|LTOR5_HUMAN tr|A0A0C4DGV4|A0A0C4DGV4_HUMAN tr|E9PLX3|E9PLX3_HUMAN tr|R4GMU8|R4GMU8_HUMAN	0.9558	Ragulator complex protein LAMTOR5 OS=Homo sapiens GN=LAMTOR5 PE=1 SV=1;Isoform of O43504, Hepatitis B virus x interacting protein OS=Homo sapiens GN=LAMTOR5 PE=1 SV=1;Isoform of O43504, Ragulator complex protein LAMTOR5 OS=Homo sapiens GN=LAMTOR5 PE=1 SV=1;Isoform of O43504, Ragulator complex protein LAMTOR5 OS=Homo sapiens GN=LAMTOR5 PE=1 SV=1	25.3	2	0.01	GTLSDEHAGVISVLAQQAAK
1134	sp|Q8N4Q1-2|MIA40_HUMAN sp|Q8N4Q1|MIA40_HUMAN	0.9523	Isoform of Q8N4Q1, Isoform 2 of Mitochondrial intermembrane space import and assembly protein 40 OS=Homo sapiens GN=CHCHD4;Mitochondrial intermembrane space import and assembly protein 40 OS=Homo sapiens GN=CHCHD4 PE=1 SV=1	16.9	2	0.01	KPAEQAEETAPIEATATKEEEGSS
1142	sp|Q5JTW2-2|CEP78_HUMAN sp|Q5JTW2-3|CEP78_HUMAN sp|Q5JTW2-5|CEP78_HUMAN sp|Q5JTW2|CEP78_HUMAN tr|A8MST6|A8MST6_HUMAN	0.9486	Isoform of Q5JTW2, Isoform 2 of Centrosomal protein of 78 kDa OS=Homo sapiens GN=CEP78;Isoform of Q5JTW2, Isoform 3 of Centrosomal protein of 78 kDa OS=Homo sapiens GN=CEP78;Isoform of Q5JTW2, Isoform 4 of Centrosomal protein of 78 kDa OS=Homo sapiens GN=CEP78;Centrosomal protein of 78 kDa OS=Homo sapiens GN=CEP78 PE=1 SV=1;Isoform of Q5JTW2, Centrosomal protein of 78 kDa OS=Homo sapiens GN=CEP78…	3.9	2	0.01	GVDWAPLLSTLK+TIILGSGHKGKATIR
1151a	sp|P17980|PRS6A_HUMAN tr|E9PKD5|E9PKD5_HUMAN tr|E9PM69|E9PM69_HUMAN tr|E9PMD8|E9PMD8_HUMAN tr|R4GNH3|R4GNH3_HUMAN	0.9359	26S protease regulatory subunit 6A OS=Homo sapiens GN=PSMC3 PE=1 SV=3;Isoform of P17980, 26S protease regulatory subunit 6A (Fragment) OS=Homo sapiens GN=PSMC3 PE=1 SV=2;Isoform of P17980, 26S protease regulatory subunit 6A OS=Homo sapiens GN=PSMC3 PE=1 SV=1;Isoform of P17980, 26S protease regulatory subunit 6A (Fragment) OS=Homo sapiens GN=PSMC3 PE=1 SV=8;Isoform of P17980, 26S protease regulato…	10.3	2	0.01	LAGPQLVQMFIGDGAK+QTYFLPVIGLVDAEK
1159a	sp|P33176|KINH_HUMAN	0.9336	Kinesin-1 heavy chain OS=Homo sapiens GN=KIF5B PE=1 SV=1	3.8	2	0.01	DITLTNDKPATAIGVIGNFTDAER+ISFLENNLEQLTK+ITITNDK
486b	sp|Q09028-2|RBBP4_HUMAN sp|Q09028-3|RBBP4_HUMAN sp|Q09028-4|RBBP4_HUMAN sp|Q09028|RBBP4_HUMAN tr|H0YCT5|H0YCT5_HUMAN tr|H0YDK2|H0YDK2_HUMAN tr|H0YF10|H0YF10_HUMAN	0.9325	Isoform of Q09028, Isoform 2 of Histone-binding protein RBBP4 OS=Homo sapiens GN=RBBP4;Isoform of Q09028, Isoform 3 of Histone-binding protein RBBP4 OS=Homo sapiens GN=RBBP4;Isoform of Q09028, Isoform 4 of Histone-binding protein RBBP4 OS=Homo sapiens GN=RBBP4;Histone-binding protein RBBP4 OS=Homo sapiens GN=RBBP4 PE=1 SV=3;Isoform of Q09028, Histone-binding protein RBBP4 (Fragment) OS=Homo sapie…	18.9	2	0.01	IGEEQSPEDAEDGPPELLFIHGGHTAK+LMIWDTR
1171a	sp|Q5PRF9|SMAG2_HUMAN tr|A0A087WUK6|A0A087WUK6_HUMAN tr|A0A087WZT0|A0A087WZT0_HUMAN tr|M0QZ22|M0QZ22_HUMAN	0.9185	Protein Smaug homolog 2 OS=Homo sapiens GN=SAMD4B PE=1 SV=1;Isoform of Q5PRF9, Protein Smaug homolog 2 OS=Homo sapiens GN=SAMD4B PE=1 SV=1;Isoform of Q5PRF9, Protein Smaug homolog 2 OS=Homo sapiens GN=SAMD4B PE=1 SV=1;Isoform of Q5PRF9, Protein Smaug homolog 2 OS=Homo sapiens GN=SAMD4B PE=1 SV=1	3.6	2	0.01	DQVGILAGWFK+SLEKDVLEGGNLR
1176	sp|Q96A35|RM24_HUMAN	0.9163	39S ribosomal protein L24, mitochondrial OS=Homo sapiens GN=MRPL24 PE=1 SV=1	17.1	2	0.01	ADGIVPETWIDGPKDTSVEDALER+TLQEEVMEAMGIK
1188	sp|Q15181|IPYR_HUMAN	0.9048	Inorganic pyrophosphatase OS=Homo sapiens GN=PPA1 PE=1 SV=2	12.5	2	0.01	LKPGYLEATVDWFR+VIAINVDDPDAANYNDINDVKR
1191	sp|Q9HCS7|SYF1_HUMAN	0.9005	Pre-mRNA-splicing factor SYF1 OS=Homo sapiens GN=XAB2 PE=1 SV=2	2	2	0.02	EIINTYTEAVQTVDPFK
852	sp|Q07954|LRP1_HUMAN	0.9984	Prolow-density lipoprotein receptor-related protein 1 OS=Homo sapiens GN=LRP1 PE=1 SV=2	1.1	1	0.01	CDGDTDCMDSSDEK+QSGDVTCNCTDGRVAPSCLTCVGHCSNGGSCTMNSK
865	sp|Q8WU79-2|SMAP2_HUMAN sp|Q8WU79-3|SMAP2_HUMAN sp|Q8WU79|SMAP2_HUMAN tr|A0A087WV97|A0A087WV97_HUMAN tr|X6RCC3|X6RCC3_HUMAN	0.9962	Isoform of Q8WU79, Isoform 2 of Stromal membrane-associated protein 2 OS=Homo sapiens GN=SMAP2;Isoform of Q8WU79, Isoform 3 of Stromal membrane-associated protein 2 OS=Homo sapiens GN=SMAP2;Stromal membrane-associated protein 2 OS=Homo sapiens GN=SMAP2 PE=1 SV=1;Isoform of Q8WU79, Stromal membrane-associated protein 2 OS=Homo sapiens GN=SMAP2 PE=1 SV=1;Isoform of Q8WU79, Stromal membrane-associat…	12.6	1	0.01	LYEAYLPETFR+WKRGSEPVPEK
916	sp|Q15072|OZF_HUMAN	0.9905	Zinc finger protein OZF OS=Homo sapiens GN=ZNF146 PE=1 SV=2	4.5	1	0.01	AFSQFSTLALHLR
914	sp|Q02878|RL6_HUMAN	0.9905	60S ribosomal protein L6 OS=Homo sapiens GN=RPL6 PE=1 SV=3	6.9	1	0.01	HQEGEIFDTEKEKYEITEQR
913	sp|P62913-2|RL11_HUMAN sp|P62913|RL11_HUMAN tr|Q5VVC8|Q5VVC8_HUMAN tr|Q5VVC9|Q5VVC9_HUMAN	0.9905	Isoform of P62913, Isoform 2 of 60S ribosomal protein L11 OS=Homo sapiens GN=RPL11;60S ribosomal protein L11 OS=Homo sapiens GN=RPL11 PE=1 SV=2;Isoform of P62913, 60S ribosomal protein L11 (Fragment) OS=Homo sapiens GN=RPL11 PE=1 SV=1;Isoform of P62913, 60S ribosomal protein L11 (Fragment) OS=Homo sapiens GN=RPL11 PE=1 SV=1	10.7	1	0.01	VLEQLTGQTPVFSK
912	sp|P62910|RL32_HUMAN tr|D3YTB1|D3YTB1_HUMAN tr|F8W727|F8W727_HUMAN	0.9905	60S ribosomal protein L32 OS=Homo sapiens GN=RPL32 PE=1 SV=2;Isoform of P62910, 60S ribosomal protein L32 (Fragment) OS=Homo sapiens GN=RPL32 PE=1 SV=1;Isoform of P62910, 60S ribosomal protein L32 OS=Homo sapiens GN=RPL32 PE=1 SV=1	11.3	1	0.01	GQILMPNIGYGSNKK
908	sp|P55854-2|SUMO3_HUMAN sp|P55854|SUMO3_HUMAN sp|P61956-2|SUMO2_HUMAN sp|P61956|SUMO2_HUMAN sp|Q6EEV6|SUMO4_HUMAN tr|A8MU27|A8MU27_HUMAN tr|A8MUA9|A8MUA9_HUMAN	0.9905	Isoform of P55854, Isoform 2 of Small ubiquitin-related modifier 3 OS=Homo sapiens GN=SUMO3;Small ubiquitin-related modifier 3 OS=Homo sapiens GN=SUMO3 PE=1 SV=2;Isoform of P61956, Isoform 2 of Small ubiquitin-related modifier 2 OS=Homo sapiens GN=SUMO2;Small ubiquitin-related modifier 2 OS=Homo sapiens GN=SUMO2 PE=1 SV=3;Small ubiquitin-related modifier 4 OS=Homo sapiens GN=SUMO4 PE=1 SV=2;Isofo…	16.9	1	0.01	VAGQDGSVVQFK
907	sp|P55735-2|SEC13_HUMAN sp|P55735-3|SEC13_HUMAN sp|P55735|SEC13_HUMAN tr|A0A0C4DFR6|A0A0C4DFR6_HUMAN tr|A8MXL6|A8MXL6_HUMAN tr|E7ERC8|E7ERC8_HUMAN	0.9905	Isoform of P55735, Isoform 2 of Protein SEC13 homolog OS=Homo sapiens GN=SEC13;Isoform of P55735, Isoform 3 of Protein SEC13 homolog OS=Homo sapiens GN=SEC13;Protein SEC13 homolog OS=Homo sapiens GN=SEC13 PE=1 SV=3;Isoform of P55735, Protein SEC13 homolog OS=Homo sapiens GN=SEC13 PE=1 SV=1;Isoform of P55735, Protein SEC13 homolog OS=Homo sapiens GN=SEC13 PE=1 SV=1;Isoform of P55735, Protein SEC13…	3.9	1	0.01	NGGQILIADLR
906	sp|P50213-2|IDH3A_HUMAN sp|P50213|IDH3A_HUMAN tr|H0YKD0|H0YKD0_HUMAN tr|H0YL72|H0YL72_HUMAN tr|H0YLI6|H0YLI6_HUMAN tr|H0YMU3|H0YMU3_HUMAN	0.9905	Isoform of P50213, Isoform 2 of Isocitrate dehydrogenase [NAD] subunit alpha, mitochondrial OS=Homo sapiens GN=IDH3A;Isocitrate dehydrogenase [NAD] subunit alpha, mitochondrial OS=Homo sapiens GN=IDH3A PE=1 SV=1;Isoform of P50213, Isocitrate dehydrogenase [NAD] subunit alpha, mitochondrial (Fragment) OS=Homo sapiens GN=IDH3A PE=1 SV=1;Isoform of P50213, Isocitrate dehydrogenase [NAD] subunit alph…	11	1	0.01	TPYTDVNIVTIR
904	sp|P49748-2|ACADV_HUMAN sp|P49748-3|ACADV_HUMAN sp|P49748|ACADV_HUMAN tr|G3V1M7|G3V1M7_HUMAN	0.9905	Isoform of P49748, Isoform 2 of Very long-chain specific acyl-CoA dehydrogenase, mitochondrial OS=Homo sapiens GN=ACADVL;Isoform of P49748, Isoform 3 of Very long-chain specific acyl-CoA dehydrogenase, mitochondrial OS=Homo sapiens GN=ACADVL;Very long-chain specific acyl-CoA dehydrogenase, mitochondrial OS=Homo sapiens GN=ACADVL PE=1 SV=1;Isoform of P49748, Very long-chain-specific acyl-CoA dehyd…	5.3	1	0.01	NPFGNAGLLLGEAGK
903	sp|P48651-2|PTSS1_HUMAN sp|P48651-3|PTSS1_HUMAN sp|P48651|PTSS1_HUMAN	0.9905	Isoform of P48651, Isoform 2 of Phosphatidylserine synthase 1 OS=Homo sapiens GN=PTDSS1;Isoform of P48651, Isoform 3 of Phosphatidylserine synthase 1 OS=Homo sapiens GN=PTDSS1;Phosphatidylserine synthase 1 OS=Homo sapiens GN=PTDSS1 PE=1 SV=1	4.3	1	0.01	ILFIGGITAPTVR
902	sp|P47928|ID4_HUMAN tr|A0A087WXF2|A0A087WXF2_HUMAN	0.9905	DNA-binding protein inhibitor ID-4 OS=Homo sapiens GN=ID4 PE=1 SV=1;Isoform of P47928, DNA-binding protein inhibitor ID-4 OS=Homo sapiens GN=ID4 PE=1 SV=1	10.1	1	0.01	TPLTALNTDPAGAVNK
899	sp|P22102|PUR2_HUMAN	0.9905	Trifunctional purine biosynthetic protein adenosine-3 OS=Homo sapiens GN=GART PE=1 SV=1	1.6	1	0.01	AFAHITGGGLLENIPR
898	sp|P18074-2|ERCC2_HUMAN sp|P18074|ERCC2_HUMAN tr|A8MX75|A8MX75_HUMAN tr|E7EVE9|E7EVE9_HUMAN tr|K7EKF3|K7EKF3_HUMAN	0.9905	Isoform of P18074, Isoform 2 of TFIIH basal transcription factor complex helicase XPD subunit OS=Homo sapiens GN=ERCC2;TFIIH basal transcription factor complex helicase XPD subunit OS=Homo sapiens GN=ERCC2 PE=1 SV=1;Isoform of P18074, TFIIH basal transcription factor complex helicase XPD subunit (Fragment) OS=Homo sapiens GN=ERCC2 PE=1 SV=2;Isoform of P18074, TFIIH basal transcription factor comp…	12.4	1	0.01	ETDAHLANPVLPDEVLQEAVPGSIR
897	sp|P17096-3|HMGA1_HUMAN sp|P17096|HMGA1_HUMAN	0.9905	Isoform of P17096, Isoform HMG-R of High mobility group protein HMG-I/HMG-Y OS=Homo sapiens GN=HMGA1;High mobility group protein HMG-I/HMG-Y OS=Homo sapiens GN=HMGA1 PE=1 SV=3	15	1	0.01	KQPPVSPGTALVGSQK
896	sp|P11310-2|ACADM_HUMAN sp|P11310|ACADM_HUMAN tr|B7Z9I1|B7Z9I1_HUMAN tr|H0YDT5|H0YDT5_HUMAN tr|Q5T4U5|Q5T4U5_HUMAN	0.9905	Isoform of P11310, Isoform 2 of Medium-chain specific acyl-CoA dehydrogenase, mitochondrial OS=Homo sapiens GN=ACADM;Medium-chain specific acyl-CoA dehydrogenase, mitochondrial OS=Homo sapiens GN=ACADM PE=1 SV=1;Isoform of P11310, Medium-chain-specific acyl-CoA dehydrogenase, mitochondrial OS=Homo sapiens GN=ACADM PE=1 SV=1;Isoform of P11310, Medium-chain-specific acyl-CoA dehydrogenase, mitochon…	22.4	1	0.01	TRPVVAAGAVGLAQR
895	sp|P0C7P0|CISD3_HUMAN	0.9905	CDGSH iron-sulfur domain-containing protein 3, mitochondrial OS=Homo sapiens GN=CISD3 PE=1 SV=1	8.7	1	0.01	TPIKVELVAGK
894	sp|P08047-2|SP1_HUMAN sp|P08047-3|SP1_HUMAN sp|P08047|SP1_HUMAN	0.9905	Isoform of P08047, Isoform 2 of Transcription factor Sp1 OS=Homo sapiens GN=SP1;Isoform of P08047, Isoform 3 of Transcription factor Sp1 OS=Homo sapiens GN=SP1;Transcription factor Sp1 OS=Homo sapiens GN=SP1 PE=1 SV=3	3.8	1	0.01	VSGLQGSDALNIQQNQTSGGSLQAGQQK
893	sp|O95674|CDS2_HUMAN	0.9905	Phosphatidate cytidylyltransferase 2 OS=Homo sapiens GN=CDS2 PE=1 SV=1	7	1	0.01	VAHEPVAPPEDKESESEAKVDGETASDSESR
892	sp|O95470|SGPL1_HUMAN	0.9905	Sphingosine-1-phosphate lyase 1 OS=Homo sapiens GN=SGPL1 PE=1 SV=3	2.8	1	0.01	TPEIVAPQSAHAAFNK
891	sp|O95182|NDUA7_HUMAN	0.9905	NADH dehydrogenase [ubiquinone] 1 alpha subcomplex subunit 7 OS=Homo sapiens GN=NDUFA7 PE=1 SV=3	15.9	1	0.01	ALVSGKPAESSAVAATEK
890	sp|O75063|XYLK_HUMAN tr|X6RH03|X6RH03_HUMAN	0.9905	Glycosaminoglycan xylosylkinase OS=Homo sapiens GN=FAM20B PE=1 SV=1;Isoform of O75063, Glycosaminoglycan xylosylkinase (Fragment) OS=Homo sapiens GN=FAM20B PE=1 SV=1	12.3	1	0.01	QRVVLLAILLVIFIFTK
889	sp|O43761|SNG3_HUMAN tr|Q96L30|Q96L30_HUMAN	0.9905	Synaptogyrin-3 OS=Homo sapiens GN=SYNGR3 PE=1 SV=2;Isoform of O43761, SYNGR3 protein OS=Homo sapiens GN=SYNGR3 PE=1 SV=1	8.3	1	0.01	AGAALDPVSFAR
888	sp|O43633|CHM2A_HUMAN tr|M0R1T5|M0R1T5_HUMAN	0.9905	Charged multivesicular body protein 2a OS=Homo sapiens GN=CHMP2A PE=1 SV=1;Isoform of O43633, Charged multivesicular body protein 2a (Fragment) OS=Homo sapiens GN=CHMP2A PE=1 SV=1	8.6	1	0.01	KAEAAASALADADADLEER
887	sp|O00303|EIF3F_HUMAN tr|H0YDT6|H0YDT6_HUMAN	0.9905	Eukaryotic translation initiation factor 3 subunit F OS=Homo sapiens GN=EIF3F PE=1 SV=1;Isoform of O00303, Eukaryotic translation initiation factor 3 subunit F (Fragment) OS=Homo sapiens GN=EIF3F PE=1 SV=1	17	1	0.01	VIGLSSDLQQVGGASAR
886	sp|G3V0H7|SO1B7_HUMAN sp|Q9NPD5-2|SO1B3_HUMAN tr|A0A0A6YYJ9|A0A0A6YYJ9_HUMAN tr|F5H094|F5H094_HUMAN	0.9905	Putative solute carrier organic anion transporter family member 1B7 OS=Homo sapiens GN=SLCO1B7 PE=5 SV=1;Isoform of Q9NPD5, Isoform 2 of Solute carrier organic anion transporter family member 1B3 OS=Homo sapiens GN=SLCO1B3;Solute carrier organic anion transporter family member OS=Homo sapiens PE=3 SV=1;Isoform of A0A0A6YYJ9, Solute carrier organic anion transporter family member OS=Homo sapiens P…	3.1	1	0.01	VALIFPVLVLLTVFIFVVRK
884	sp|A7MCY6|TBKB1_HUMAN	0.9905	TANK-binding kinase 1-binding protein 1 OS=Homo sapiens GN=TBKBP1 PE=1 SV=1	3.6	1	0.01	GGSGLSHAGWPGSTPSVSDLER
957a	sp|Q96HU1-2|SGSM3_HUMAN sp|Q96HU1|SGSM3_HUMAN	0.9905	Isoform of Q96HU1, Isoform 2 of Small G protein signaling modulator 3 OS=Homo sapiens GN=SGSM3;Small G protein signaling modulator 3 OS=Homo sapiens GN=SGSM3 PE=1 SV=1	3.5	1	0.01	LAGSLTDVAVETQR+VLRHLIVQYLPR
956a	sp|Q5XG87|PAPD7_HUMAN	0.9905	Non-canonical poly(A) RNA polymerase PAPD7 OS=Homo sapiens GN=PAPD7 PE=1 SV=3	4.5	1	0.01	AAALSGGGGPGAQAPRPGTPWK+KYSLLPYLILVLK
955	tr|K7EK87|K7EK87_HUMAN	0.9905	Isoform of Q92692, Nectin-2 (Fragment) OS=Homo sapiens GN=PVRL2 PE=4 SV=1	21.4	1	0.01	CWEMGTPSSGHQ
954	tr|A0A0U1RRL7|A0A0U1RRL7_HUMAN	0.9905	Protein MMP24-AS1 OS=Homo sapiens GN=MMP24-AS1 PE=4 SV=1	36.6	1	0.01	GAPEPAQTQPQPQPQPAAPEGPEQPR
952	sp|Q9Y5S9-2|RBM8A_HUMAN sp|Q9Y5S9|RBM8A_HUMAN	0.9905	Isoform of Q9Y5S9, Isoform 2 of RNA-binding protein 8A OS=Homo sapiens GN=RBM8A;RNA-binding protein 8A OS=Homo sapiens GN=RBM8A PE=1 SV=1	11	1	0.01	MREDYDSVEQDGDEPGPQR
951	sp|Q9Y426-2|CU025_HUMAN sp|Q9Y426-3|CU025_HUMAN sp|Q9Y426|CU025_HUMAN	0.9905	Isoform of Q9Y426, Isoform 2 of C2 domain-containing protein 2 OS=Homo sapiens GN=C2CD2;Isoform of Q9Y426, Isoform 3 of C2 domain-containing protein 2 OS=Homo sapiens GN=C2CD2;C2 domain-containing protein 2 OS=Homo sapiens GN=C2CD2 PE=1 SV=2	3.7	1	0.01	HLAGSASPSVVLITKPTTVK
950	sp|Q9Y320-2|TMX2_HUMAN sp|Q9Y320|TMX2_HUMAN	0.9905	Isoform of Q9Y320, Isoform 2 of Thioredoxin-related transmembrane protein 2 OS=Homo sapiens GN=TMX2;Thioredoxin-related transmembrane protein 2 OS=Homo sapiens GN=TMX2 PE=1 SV=1	10.5	1	0.01	AGDNIPEEQPVASTPTTVSDGENKKDK
949	sp|Q9Y295|DRG1_HUMAN	0.9905	Developmentally-regulated GTP-binding protein 1 OS=Homo sapiens GN=DRG1 PE=1 SV=1	3.8	1	0.01	IQLLDLPGIIEGAK
948	sp|Q9UKB3|DJC12_HUMAN tr|S4R3E2|S4R3E2_HUMAN	0.9905	DnaJ homolog subfamily C member 12 OS=Homo sapiens GN=DNAJC12 PE=1 SV=1;Isoform of Q9UKB3, DnaJ homolog subfamily C member 12 OS=Homo sapiens GN=DNAJC12 PE=1 SV=1	10.6	1	0.01	SVSPQNSDSSGFADVNGWHLR
947	sp|Q9UHF1|EGFL7_HUMAN	0.9905	Epidermal growth factor-like protein 7 OS=Homo sapiens GN=EGFL7 PE=1 SV=3	6.6	1	0.01	VAPNPTGVDSAMKEEVQR
946	sp|Q9UBB9|TFP11_HUMAN tr|H0Y4U8|H0Y4U8_HUMAN	0.9905	Tuftelin-interacting protein 11 OS=Homo sapiens GN=TFIP11 PE=1 SV=1;Isoform of Q9UBB9, Tuftelin-interacting protein 11 (Fragment) OS=Homo sapiens GN=TFIP11 PE=1 SV=7	10.5	1	0.01	HNVPDDGLPLQSQQLPQSGK
944	sp|Q9NWW5|CLN6_HUMAN tr|H3BNF1|H3BNF1_HUMAN tr|H3BRN7|H3BRN7_HUMAN tr|H3BTY4|H3BTY4_HUMAN tr|H3BUT1|H3BUT1_HUMAN tr|H3BUV4|H3BUV4_HUMAN	0.9905	Ceroid-lipofuscinosis neuronal protein 6 OS=Homo sapiens GN=CLN6 PE=1 SV=1;Isoform of Q9NWW5, Ceroid-lipofuscinosis neuronal protein 6 OS=Homo sapiens GN=CLN6 PE=1 SV=1;Uncharacterized protein OS=Homo sapiens PE=4 SV=1;Isoform of Q9NWW5, Ceroid-lipofuscinosis neuronal protein 6 OS=Homo sapiens GN=CLN6 PE=1 SV=1;Isoform of Q9NWW5, Ceroid-lipofuscinosis neuronal 6 late infantile variant isoform 5 O…	22.8	1	0.01	QHLGATGGPGAQLGASFLQAR
941	sp|Q9NR12-2|PDLI7_HUMAN sp|Q9NR12-3|PDLI7_HUMAN sp|Q9NR12-4|PDLI7_HUMAN sp|Q9NR12-5|PDLI7_HUMAN sp|Q9NR12-6|PDLI7_HUMAN sp|Q9NR12|PDLI7_HUMAN tr|D6RAN1|D6RAN1_HUMAN tr|D6RF83|D6RF83_HUMAN tr|D6RH06|D6RH06_HUMAN tr|H7BYK4|H7BYK4_HUMAN	0.9905	Isoform of Q9NR12, Isoform 2 of PDZ and LIM domain protein 7 OS=Homo sapiens GN=PDLIM7;Isoform of Q9NR12, Isoform 3 of PDZ and LIM domain protein 7 OS=Homo sapiens GN=PDLIM7;Isoform of Q9NR12, Isoform 4 of PDZ and LIM domain protein 7 OS=Homo sapiens GN=PDLIM7;Isoform of Q9NR12, Isoform 5 of PDZ and LIM domain protein 7 OS=Homo sapiens GN=PDLIM7;Isoform of Q9NR12, Isoform 6 of PDZ and LIM domain …	7.8	1	0.01	VVLEGPAPWGFR
940	sp|Q9HAU0-2|PKHA5_HUMAN sp|Q9HAU0-4|PKHA5_HUMAN sp|Q9HAU0-5|PKHA5_HUMAN sp|Q9HAU0-6|PKHA5_HUMAN sp|Q9HAU0-8|PKHA5_HUMAN sp|Q9HAU0|PKHA5_HUMAN tr|A0JP02|A0JP02_HUMAN tr|B4DJX4|B4DJX4_HUMAN tr|H0YGJ6|H0YGJ6_HUMAN	0.9905	Isoform of Q9HAU0, Isoform 2 of Pleckstrin homology domain-containing family A member 5 OS=Homo sapiens GN=PLEKHA5;Isoform of Q9HAU0, Isoform 4 of Pleckstrin homology domain-containing family A member 5 OS=Homo sapiens GN=PLEKHA5;Isoform of Q9HAU0, Isoform 5 of Pleckstrin homology domain-containing family A member 5 OS=Homo sapiens GN=PLEKHA5;Isoform of Q9HAU0, Isoform 6 of Pleckstrin homology do…	2.1	1	0.01	NQMQEQLDHLGEVQTESAGIQR
938	sp|Q9H2H9|S38A1_HUMAN tr|F8VX04|F8VX04_HUMAN	0.9905	Sodium-coupled neutral amino acid transporter 1 OS=Homo sapiens GN=SLC38A1 PE=1 SV=1;Isoform of Q9H2H9, Sodium-coupled neutral amino acid transporter 1 OS=Homo sapiens GN=SLC38A1 PE=1 SV=1	3.9	1	0.01	LAVIVAVILTVPVLFFTVR
937	sp|Q9BRQ6|MIC25_HUMAN tr|H0Y922|H0Y922_HUMAN tr|J3QTA6|J3QTA6_HUMAN tr|J3QTB2|J3QTB2_HUMAN	0.9905	MICOS complex subunit MIC25 OS=Homo sapiens GN=CHCHD6 PE=1 SV=1;Isoform of Q9BRQ6, MICOS complex subunit (Fragment) OS=Homo sapiens GN=CHCHD6 PE=1 SV=1;Isoform of Q9BRQ6, MICOS complex subunit OS=Homo sapiens GN=CHCHD6 PE=1 SV=1;Isoform of Q9BRQ6, MICOS complex subunit OS=Homo sapiens GN=CHCHD6 PE=1 SV=1	11.4	1	0.01	ASLPTGEGSISHEEQK
935	sp|Q96IJ6-2|GMPPA_HUMAN sp|Q96IJ6|GMPPA_HUMAN tr|A0A087WUI8|A0A087WUI8_HUMAN tr|A0A0U1RRC2|A0A0U1RRC2_HUMAN	0.9905	Isoform of Q96IJ6, Isoform 2 of Mannose-1-phosphate guanyltransferase alpha OS=Homo sapiens GN=GMPPA;Mannose-1-phosphate guanyltransferase alpha OS=Homo sapiens GN=GMPPA PE=1 SV=1;Isoform of Q96IJ6, Mannose-1-phosphate guanyltransferase alpha OS=Homo sapiens GN=GMPPA PE=1 SV=1;Isoform of Q96IJ6, Mannose-1-phosphate guanyltransferase alpha (Fragment) OS=Homo sapiens GN=GMPPA PE=4 SV=1	13.2	1	0.01	VAPSAVLGPNVSIGK
934	sp|Q96DA6-2|TIM14_HUMAN sp|Q96DA6|TIM14_HUMAN	0.9905	Isoform of Q96DA6, Isoform 2 of Mitochondrial import inner membrane translocase subunit TIM14 OS=Homo sapiens GN=DNAJC19;Mitochondrial import inner membrane translocase subunit TIM14 OS=Homo sapiens GN=DNAJC19 PE=1 SV=3	15.4	1	0.01	EAALILGVSPTANK
933	sp|Q96A98|TIP39_HUMAN	0.9905	Tuberoinfundibular peptide of 39 residues OS=Homo sapiens GN=PTH2 PE=1 SV=1	16	1	0.01	LLLLLLLLLVVPWGVR
931	sp|Q8ND25-2|ZNRF1_HUMAN sp|Q8ND25|ZNRF1_HUMAN tr|H3BRB6|H3BRB6_HUMAN	0.9905	Isoform of Q8ND25, Isoform 2 of E3 ubiquitin-protein ligase ZNRF1 OS=Homo sapiens GN=ZNRF1;E3 ubiquitin-protein ligase ZNRF1 OS=Homo sapiens GN=ZNRF1 PE=1 SV=2;Isoform of Q8ND25, E3 ubiquitin-protein ligase ZNRF1 OS=Homo sapiens GN=ZNRF1 PE=1 SV=1	6.7	1	0.01	ASLADALPLHIAPR
930	sp|Q8N4V1-2|MMGT1_HUMAN sp|Q8N4V1|MMGT1_HUMAN	0.9905	Isoform of Q8N4V1, Isoform 2 of Membrane magnesium transporter 1 OS=Homo sapiens GN=MMGT1;Membrane magnesium transporter 1 OS=Homo sapiens GN=MMGT1 PE=1 SV=1	18.3	1	0.01	VLFRPSDTANSSNQDALSSNTSLK
927	sp|Q7Z628|ARHG8_HUMAN	0.9905	Neuroepithelial cell-transforming gene 1 protein OS=Homo sapiens GN=NET1 PE=1 SV=1	4.2	1	0.01	RASGLSTEGATGPSADTSGSELDGR
925	sp|Q7Z4R8|CF120_HUMAN	0.9905	UPF0669 protein C6orf120 OS=Homo sapiens GN=C6orf120 PE=1 SV=1	14.1	1	0.01	VYYDGTVEQHPFGEAAYPADGADAGQK
922	sp|Q56VL3|OCAD2_HUMAN	0.9905	OCIA domain-containing protein 2 OS=Homo sapiens GN=OCIAD2 PE=1 SV=1	8.4	1	0.01	VALAGLLGFGLGK
921	sp|Q52LJ0-2|FA98B_HUMAN sp|Q52LJ0|FA98B_HUMAN	0.9905	Isoform of Q52LJ0, Isoform 2 of Protein FAM98B OS=Homo sapiens GN=FAM98B;Protein FAM98B OS=Homo sapiens GN=FAM98B PE=1 SV=1	3.9	1	0.01	MDLNSEQAEQLER
920	sp|Q3MIP1|IPIL2_HUMAN	0.9905	Inositol 1,4,5-trisphosphate receptor-interacting protein-like 2 OS=Homo sapiens GN=ITPRIPL2 PE=1 SV=1	3	1	0.01	EAAPVDLLAAFDGHAR
919	sp|Q3KNW5|SOAT_HUMAN	0.9905	Solute carrier family 10 member 6 OS=Homo sapiens GN=SLC10A6 PE=1 SV=2	5.8	1	0.01	IGAVVGGVLLLVVAVAGVVLAK
917	sp|Q16552|IL17_HUMAN	0.9905	Interleukin-17A OS=Homo sapiens GN=IL17A PE=1 SV=1	15.5	1	0.01	TSLVSLLLLLSLEAIVKAGITIPR
977	sp|Q9Y5L4|TIM13_HUMAN	0.9896	Mitochondrial import inner membrane translocase subunit Tim13 OS=Homo sapiens GN=TIMM13 PE=1 SV=1	14.7	1	0.01	VQIAVANAQELLQR
976	sp|Q9Y4F5-2|C170B_HUMAN sp|Q9Y4F5-3|C170B_HUMAN sp|Q9Y4F5|C170B_HUMAN tr|J3KQR7|J3KQR7_HUMAN	0.9896	Isoform of Q9Y4F5, Isoform 2 of Centrosomal protein of 170 kDa protein B OS=Homo sapiens GN=CEP170B;Isoform of Q9Y4F5, Isoform 3 of Centrosomal protein of 170 kDa protein B OS=Homo sapiens GN=CEP170B;Centrosomal protein of 170 kDa protein B OS=Homo sapiens GN=CEP170B PE=1 SV=4;Isoform of Q9Y4F5, Centrosomal protein of 170 kDa protein B OS=Homo sapiens GN=CEP170B PE=1 SV=1	1.5	1	0.01	KPLAAPGDGEGLGQTAQPSPPAR
975	sp|Q9UKK3|PARP4_HUMAN	0.9896	Poly [ADP-ribose] polymerase 4 OS=Homo sapiens GN=PARP4 PE=1 SV=3	0.6	1	0.01	SPVDVLQIFR
972	sp|Q9BSM1-3|PCGF1_HUMAN sp|Q9BSM1|PCGF1_HUMAN tr|A0A087WUL5|A0A087WUL5_HUMAN	0.9896	Isoform of Q9BSM1, Isoform 2 of Polycomb group RING finger protein 1 OS=Homo sapiens GN=PCGF1;Polycomb group RING finger protein 1 OS=Homo sapiens GN=PCGF1 PE=1 SV=2;Isoform of Q9BSM1, Polycomb group RING finger protein 1 OS=Homo sapiens GN=PCGF1 PE=1 SV=1	14.2	1	0.01	VTQPTGEEPALSNLGLPFSSFDHSK
971	sp|Q969G3-2|SMCE1_HUMAN sp|Q969G3-3|SMCE1_HUMAN sp|Q969G3-4|SMCE1_HUMAN sp|Q969G3-5|SMCE1_HUMAN sp|Q969G3-6|SMCE1_HUMAN sp|Q969G3|SMCE1_HUMAN tr|B4DGM3|B4DGM3_HUMAN tr|H7C048|H7C048_HUMAN tr|J3QKS7|J3QKS7_HUMAN tr|K7EMQ8|K7EMQ8_HUMAN	0.9896	Isoform of Q969G3, Isoform 2 of SWI/SNF-related matrix-associated actin-dependent regulator of chromatin subfamily E member 1 OS=Homo sapiens GN=SMARCE1;Isoform of Q969G3, Isoform 3 of SWI/SNF-related matrix-associated actin-dependent regulator of chromatin subfamily E member 1 OS=Homo sapiens GN=SMARCE1;Isoform of Q969G3, Isoform 4 of SWI/SNF-related matrix-associated actin-dependent regulator o…	4.4	1	0.01	IAAEIAQAEEQAR
970	sp|Q4G0S4|C27C1_HUMAN	0.9896	Cytochrome P450 27C1 OS=Homo sapiens GN=CYP27C1 PE=2 SV=2	4	1	0.01	VTQEDLVIGGYLIPK
969	sp|Q15427|SF3B4_HUMAN	0.9896	Splicing factor 3B subunit 4 OS=Homo sapiens GN=SF3B4 PE=1 SV=1	3.3	1	0.01	NQDATVYVGGLDEK
968	sp|Q13895|BYST_HUMAN tr|F8WBL2|F8WBL2_HUMAN	0.9896	Bystin OS=Homo sapiens GN=BYSL PE=1 SV=3;Isoform of Q13895, Bystin OS=Homo sapiens GN=BYSL PE=1 SV=1	10.3	1	0.01	QQQEELEAEHGTGDKPAAPR
967	sp|Q13151|ROA0_HUMAN	0.9896	Heterogeneous nuclear ribonucleoprotein A0 OS=Homo sapiens GN=HNRNPA0 PE=1 SV=1	6.6	1	0.01	GDVAEGDLIEHFSQFGTVEK
966	sp|P55769|NH2L1_HUMAN tr|B1AHD1|B1AHD1_HUMAN	0.9896	NHP2-like protein 1 OS=Homo sapiens GN=SNU13 PE=1 SV=3;Isoform of P55769, NHP2-like protein 1 OS=Homo sapiens GN=SNU13 PE=1 SV=1	9.4	1	0.01	QQIQSIQQSIER
965	sp|P50897-2|PPT1_HUMAN sp|P50897|PPT1_HUMAN tr|E9PIA8|E9PIA8_HUMAN tr|E9PSE5|E9PSE5_HUMAN	0.9896	Isoform of P50897, Isoform 2 of Palmitoyl-protein thioesterase 1 OS=Homo sapiens GN=PPT1;Palmitoyl-protein thioesterase 1 OS=Homo sapiens GN=PPT1 PE=1 SV=1;Isoform of P50897, Palmitoyl-protein thioesterase 1 (Fragment) OS=Homo sapiens GN=PPT1 PE=1 SV=8;Isoform of P50897, Palmitoyl-protein thioesterase 1 OS=Homo sapiens GN=PPT1 PE=1 SV=1	17.2	1	0.01	ETIPLQETSLYTQDR
964	sp|P41743|KPCI_HUMAN	0.9896	Protein kinase C iota type OS=Homo sapiens GN=PRKCI PE=1 SV=2	2.3	1	0.01	ASSSLGLQDFDLLR
962	sp|P25787|PSA2_HUMAN tr|A0A024RA52|A0A024RA52_HUMAN tr|H3BT36|H3BT36_HUMAN tr|H7C402|H7C402_HUMAN	0.9896	Proteasome subunit alpha type-2 OS=Homo sapiens GN=PSMA2 PE=1 SV=2;Isoform of P25787, Proteasome subunit alpha type OS=Homo sapiens GN=PSMA2 PE=1 SV=1;Isoform of P25787, Uncharacterized protein OS=Homo sapiens PE=1 SV=1;Isoform of P25787, Proteasome subunit alpha type-2 (Fragment) OS=Homo sapiens GN=PSMA2 PE=1 SV=1	58.3	1	0.01	LVQIEYALAAVAGGAPSVGIK
961	sp|O76062|ERG24_HUMAN tr|E9PLS9|E9PLS9_HUMAN tr|E9PS18|E9PS18_HUMAN tr|H0YEN6|H0YEN6_HUMAN	0.9896	Delta(14)-sterol reductase OS=Homo sapiens GN=TM7SF2 PE=2 SV=3;Isoform of O76062, Delta(14)-sterol reductase (Fragment) OS=Homo sapiens GN=TM7SF2 PE=1 SV=1;Isoform of O76062, Delta(14)-sterol reductase (Fragment) OS=Homo sapiens GN=TM7SF2 PE=1 SV=1;Isoform of O76062, Delta(14)-sterol reductase (Fragment) OS=Homo sapiens GN=TM7SF2 PE=1 SV=1	6.2	1	0.01	VAGLETISTATGR
959	sp|O15235|RT12_HUMAN	0.9896	28S ribosomal protein S12, mitochondrial OS=Homo sapiens GN=MRPS12 PE=1 SV=1	8	1	0.01	LGPTEGRPQLK
958	sp|O00264|PGRC1_HUMAN	0.9896	Membrane-associated progesterone receptor component 1 OS=Homo sapiens GN=PGRMC1 PE=1 SV=3	7.2	1	0.01	FYGPEGPYGVFAGR
988	sp|Q99967-2|CITE2_HUMAN sp|Q99967|CITE2_HUMAN tr|A0A0A0MTM3|A0A0A0MTM3_HUMAN	0.9886	Isoform of Q99967, Isoform 2 of Cbp/p300-interacting transactivator 2 OS=Homo sapiens GN=CITED2;Cbp/p300-interacting transactivator 2 OS=Homo sapiens GN=CITED2 PE=1 SV=2;Isoform of Q99967, Cbp/p300-interacting transactivator 2 OS=Homo sapiens GN=CITED2 PE=1 SV=1	12.2	1	0.01	FNNSQFMGPPVASQGGSLPASMQLQK
986	sp|Q8TBM8-2|DJB14_HUMAN sp|Q8TBM8|DJB14_HUMAN	0.9886	Isoform of Q8TBM8, Isoform 2 of DnaJ homolog subfamily B member 14 OS=Homo sapiens GN=DNAJB14;DnaJ homolog subfamily B member 14 OS=Homo sapiens GN=DNAJB14 PE=1 SV=1	4.8	1	0.01	IGNAYAVLSNPEKR
985	sp|Q3KP66-3|CA106_HUMAN sp|Q3KP66|CA106_HUMAN	0.9886	Isoform of Q3KP66, Isoform 2 of Uncharacterized protein C1orf106 OS=Homo sapiens GN=C1orf106;Uncharacterized protein C1orf106 OS=Homo sapiens GN=C1orf106 PE=2 SV=2	2.6	1	0.01	AAPGPAYEEEGTPLR
984	sp|Q12874|SF3A3_HUMAN	0.9886	Splicing factor 3A subunit 3 OS=Homo sapiens GN=SF3A3 PE=1 SV=1	2.4	1	0.01	SLESLDTSLFAK
983	sp|P57678|GEMI4_HUMAN tr|I3L2C7|I3L2C7_HUMAN	0.9886	Gem-associated protein 4 OS=Homo sapiens GN=GEMIN4 PE=1 SV=2;Isoform of P57678, Gem-associated protein 4 OS=Homo sapiens GN=GEMIN4 PE=1 SV=1	1.2	1	0.01	LLETVIDVSTADR
981	sp|O14880|MGST3_HUMAN tr|Q5VV87|Q5VV87_HUMAN tr|Q5VV89|Q5VV89_HUMAN	0.9886	Microsomal glutathione S-transferase 3 OS=Homo sapiens GN=MGST3 PE=1 SV=1;Isoform of O14880, Microsomal glutathione S-transferase 3 OS=Homo sapiens GN=MGST3 PE=1 SV=1;Isoform of O14880, Microsomal glutathione S-transferase 3 OS=Homo sapiens GN=MGST3 PE=1 SV=1	10.1	1	0.01	IASGLGLAWIVGR
980	sp|E9PRG8|CK098_HUMAN tr|A0A0B4J220|A0A0B4J220_HUMAN tr|E9PLD3|E9PLD3_HUMAN	0.9886	Uncharacterized protein C11orf98 OS=Homo sapiens GN=C11orf98 PE=4 SV=1;Isoform of E9PRG8, Chromosome 11 open reading frame 48, isoform CRA_c OS=Homo sapiens GN=C11orf98 PE=1 SV=1;Uncharacterized protein OS=Homo sapiens PE=4 SV=1	13.1	1	0.01	VVGAVIDQGLITR
1001	tr|A0A096LPB8|A0A096LPB8_HUMAN	0.9877	Isoform of A0A096LP01, Protein LINC00493 OS=Homo sapiens GN=LINC00493 PE=4 SV=1	37	1	0.01	TMAKSSGLTLSPRLECSGMISAHHNLR
1000	sp|Q9NYJ8-2|TAB2_HUMAN sp|Q9NYJ8|TAB2_HUMAN	0.9877	Isoform of Q9NYJ8, Isoform 2 of TGF-beta-activated kinase 1 and MAP3K7-binding protein 2 OS=Homo sapiens GN=TAB2;TGF-beta-activated kinase 1 and MAP3K7-binding protein 2 OS=Homo sapiens GN=TAB2 PE=1 SV=1	3	1	0.01	VYISANAATGDEQVMR
999	sp|Q9BVC6|TM109_HUMAN	0.9877	Transmembrane protein 109 OS=Homo sapiens GN=TMEM109 PE=1 SV=1	4.9	1	0.01	EAPVDVLTQIGR
998	sp|Q96P63-2|SPB12_HUMAN sp|Q96P63|SPB12_HUMAN	0.9877	Isoform of Q96P63, Isoform 2 of Serpin B12 OS=Homo sapiens GN=SERPINB12;Serpin B12 OS=Homo sapiens GN=SERPINB12 PE=1 SV=1	4	1	0.01	ADLTGISPSPNLYLSK
997	sp|Q92791|SC65_HUMAN tr|K7ERA3|K7ERA3_HUMAN	0.9877	Synaptonemal complex protein SC65 OS=Homo sapiens GN=P3H4 PE=1 SV=1;Isoform of Q92791, Synaptonemal complex protein SC65 (Fragment) OS=Homo sapiens GN=P3H4 PE=1 SV=1	5	1	0.01	AVAAAYTFLQR
996	sp|Q8TDX7|NEK7_HUMAN sp|Q9HC98-2|NEK6_HUMAN sp|Q9HC98-3|NEK6_HUMAN sp|Q9HC98-4|NEK6_HUMAN sp|Q9HC98|NEK6_HUMAN tr|Q5TBG1|Q5TBG1_HUMAN tr|Q5TBG7|Q5TBG7_HUMAN tr|Q5TBH0|Q5TBH0_HUMAN tr|Q5TBH1|Q5TBH1_HUMAN tr|Q5TBH2|Q5TBH2_HUMAN	0.9877	Serine/threonine-protein kinase Nek7 OS=Homo sapiens GN=NEK7 PE=1 SV=1;Isoform of Q9HC98, Isoform 2 of Serine/threonine-protein kinase Nek6 OS=Homo sapiens GN=NEK6;Isoform of Q9HC98, Isoform 3 of Serine/threonine-protein kinase Nek6 OS=Homo sapiens GN=NEK6;Isoform of Q9HC98, Isoform 4 of Serine/threonine-protein kinase Nek6 OS=Homo sapiens GN=NEK6;Serine/threonine-protein kinase Nek6 OS=Homo sapi…	5.3	1	0.01	DIKPANVFITATGVVK
995	sp|Q5TAX3|TUT4_HUMAN tr|A0A0C4DFM7|A0A0C4DFM7_HUMAN tr|H0YDJ1|H0YDJ1_HUMAN tr|H0YEE8|H0YEE8_HUMAN	0.9877	Terminal uridylyltransferase 4 OS=Homo sapiens GN=ZCCHC11 PE=1 SV=3;Isoform of Q5TAX3, Terminal uridylyltransferase 4 OS=Homo sapiens GN=ZCCHC11 PE=1 SV=1;Isoform of Q5TAX3, Terminal uridylyltransferase 4 (Fragment) OS=Homo sapiens GN=ZCCHC11 PE=1 SV=1;Isoform of Q5TAX3, Terminal uridylyltransferase 4 (Fragment) OS=Homo sapiens GN=ZCCHC11 PE=1 SV=1	6.2	1	0.01	NLVNAQQVAGSAQQQGDQSIR
994	sp|P01033|TIMP1_HUMAN tr|Q5H9A7|Q5H9A7_HUMAN tr|Q5H9B4|Q5H9B4_HUMAN tr|Q5H9B5|Q5H9B5_HUMAN	0.9877	Metalloproteinase inhibitor 1 OS=Homo sapiens GN=TIMP1 PE=1 SV=1;Isoform of P01033, Metalloproteinase inhibitor 1 OS=Homo sapiens GN=TIMP1 PE=1 SV=1;Isoform of P01033, Metalloproteinase inhibitor 1 (Fragment) OS=Homo sapiens GN=TIMP1 PE=1 SV=7;Isoform of P01033, Metalloproteinase inhibitor 1 OS=Homo sapiens GN=TIMP1 PE=1 SV=1	12.5	1	0.01	GFQALGDAADIR
993	sp|O60341-2|KDM1A_HUMAN sp|O60341|KDM1A_HUMAN	0.9877	Isoform of O60341, Isoform 2 of Lysine-specific histone demethylase 1A OS=Homo sapiens GN=KDM1A;Lysine-specific histone demethylase 1A OS=Homo sapiens GN=KDM1A PE=1 SV=2	1.8	1	0.01	VIIIGSGVSGLAAAR
992	sp|O43390-2|HNRPR_HUMAN sp|O43390-4|HNRPR_HUMAN sp|O43390|HNRPR_HUMAN sp|O60506-2|HNRPQ_HUMAN sp|O60506-3|HNRPQ_HUMAN sp|O60506-4|HNRPQ_HUMAN sp|O60506|HNRPQ_HUMAN tr|B7Z645|B7Z645_HUMAN tr|F6UXX1|F6UXX1_HUMAN	0.9877	Isoform of O43390, Isoform 2 of Heterogeneous nuclear ribonucleoprotein R OS=Homo sapiens GN=HNRNPR;Isoform of O43390, Isoform 4 of Heterogeneous nuclear ribonucleoprotein R OS=Homo sapiens GN=HNRNPR;Heterogeneous nuclear ribonucleoprotein R OS=Homo sapiens GN=HNRNPR PE=1 SV=1;Isoform of O60506, Isoform 2 of Heterogeneous nuclear ribonucleoprotein Q OS=Homo sapiens GN=SYNCRIP;Isoform of O60506, I…	2.2	1	0.01	TGYTLDVTTGQR
1003	sp|P13073|COX41_HUMAN tr|H3BN72|H3BN72_HUMAN tr|H3BNV9|H3BNV9_HUMAN tr|H3BPG0|H3BPG0_HUMAN tr|Q86WV2|Q86WV2_HUMAN	0.9876	Cytochrome c oxidase subunit 4 isoform 1, mitochondrial OS=Homo sapiens GN=COX4I1 PE=1 SV=1;Isoform of P13073, Cytochrome c oxidase subunit 4 isoform 1, mitochondrial OS=Homo sapiens GN=COX4I1 PE=1 SV=1;Isoform of P13073, Cytochrome c oxidase subunit 4 isoform 1, mitochondrial OS=Homo sapiens GN=COX4I1 PE=1 SV=1;Isoform of P13073, Cytochrome c oxidase subunit 4 isoform 1, mitochondrial (Fragment)…	26.5	1	0.01	ASWSSLSMDEK+DHPLPEVAHVK
1010	sp|Q9NW81-2|AT5SL_HUMAN sp|Q9NW81-3|AT5SL_HUMAN sp|Q9NW81-4|AT5SL_HUMAN sp|Q9NW81-5|AT5SL_HUMAN sp|Q9NW81-6|AT5SL_HUMAN sp|Q9NW81|AT5SL_HUMAN tr|B4DFT4|B4DFT4_HUMAN tr|K7EIV4|K7EIV4_HUMAN tr|K7ESN5|K7ESN5_HUMAN tr|M0QZC4|M0QZC4_HUMAN tr|M0R078|M0R078_HUMAN	0.9867	Isoform of Q9NW81, Isoform 2 of ATP synthase subunit s-like protein OS=Homo sapiens GN=ATP5SL;Isoform of Q9NW81, Isoform 3 of ATP synthase subunit s-like protein OS=Homo sapiens GN=ATP5SL;Isoform of Q9NW81, Isoform 4 of ATP synthase subunit s-like protein OS=Homo sapiens GN=ATP5SL;Isoform of Q9NW81, Isoform 5 of ATP synthase subunit s-like protein OS=Homo sapiens GN=ATP5SL;Isoform of Q9NW81, Isof…	7.6	1	0.01	LGAAVAPEGNQK
1009	sp|Q96EP5-2|DAZP1_HUMAN sp|Q96EP5|DAZP1_HUMAN tr|K7EK33|K7EK33_HUMAN tr|K7EQ02|K7EQ02_HUMAN tr|K7EQ55|K7EQ55_HUMAN	0.9867	Isoform of Q96EP5, Isoform 2 of DAZ-associated protein 1 OS=Homo sapiens GN=DAZAP1;DAZ-associated protein 1 OS=Homo sapiens GN=DAZAP1 PE=1 SV=1;Isoform of Q96EP5, DAZ-associated protein 1 OS=Homo sapiens GN=DAZAP1 PE=1 SV=2;Isoform of Q96EP5, DAZ-associated protein 1 (Fragment) OS=Homo sapiens GN=DAZAP1 PE=1 SV=2;Isoform of Q96EP5, DAZ-associated protein 1 OS=Homo sapiens GN=DAZAP1 PE=1 SV=2	4.9	1	0.01	LFVGGLDWSTTQETLR
1008	sp|Q6UX07-2|DHR13_HUMAN sp|Q6UX07-3|DHR13_HUMAN sp|Q6UX07|DHR13_HUMAN	0.9867	Isoform of Q6UX07, Isoform 2 of Dehydrogenase/reductase SDR family member 13 OS=Homo sapiens GN=DHRS13;Isoform of Q6UX07, Isoform 3 of Dehydrogenase/reductase SDR family member 13 OS=Homo sapiens GN=DHRS13;Dehydrogenase/reductase SDR family member 13 OS=Homo sapiens GN=DHRS13 PE=2 SV=1	2.7	1	0.01	LANVLFAR
1007	sp|Q5SGD2-4|PPM1L_HUMAN sp|Q5SGD2|PPM1L_HUMAN	0.9867	Isoform of Q5SGD2, Isoform 4 of Protein phosphatase 1L OS=Homo sapiens GN=PPM1L;Protein phosphatase 1L OS=Homo sapiens GN=PPM1L PE=1 SV=1	6.7	1	0.01	LGGLDVLEAEFSK
1006	sp|Q04637-3|IF4G1_HUMAN sp|Q04637-4|IF4G1_HUMAN sp|Q04637-5|IF4G1_HUMAN sp|Q04637-6|IF4G1_HUMAN sp|Q04637-7|IF4G1_HUMAN sp|Q04637-8|IF4G1_HUMAN sp|Q04637-9|IF4G1_HUMAN sp|Q04637|IF4G1_HUMAN tr|A0A0A0MR52|A0A0A0MR52_HUMAN tr|C9J2Z7|C9J2Z7_HUMAN tr|C9J6B6|C9J6B6_HUMAN tr|C9JF13|C9JF13_HUMAN tr|C9K073|C9K073_HUMAN tr|E7EUU4|E7EUU4_HUMAN tr|E7EX73|E7EX73_HUMAN tr|E9PGM1|E9PGM1_HUMAN	0.9867	Isoform of Q04637, Isoform B of Eukaryotic translation initiation factor 4 gamma 1 OS=Homo sapiens GN=EIF4G1;Isoform of Q04637, Isoform C of Eukaryotic translation initiation factor 4 gamma 1 OS=Homo sapiens GN=EIF4G1;Isoform of Q04637, Isoform D of Eukaryotic translation initiation factor 4 gamma 1 OS=Homo sapiens GN=EIF4G1;Isoform of Q04637, Isoform E of Eukaryotic translation initiation factor…	0.8	1	0.01	EAVGDLLDAFK
1005	sp|O75367-2|H2AY_HUMAN sp|O75367-3|H2AY_HUMAN sp|O75367|H2AY_HUMAN tr|D6RCF2|D6RCF2_HUMAN	0.9867	Isoform of O75367, Isoform 1 of Core histone macro-H2A.1 OS=Homo sapiens GN=H2AFY;Isoform of O75367, Isoform 3 of Core histone macro-H2A.1 OS=Homo sapiens GN=H2AFY;Core histone macro-H2A.1 OS=Homo sapiens GN=H2AFY PE=1 SV=4;Isoform of O75367, Histone H2A OS=Homo sapiens GN=H2AFY PE=1 SV=1	12.1	1	0.01	GVTIASGGVLPNIHPELLAK
1004	sp|O00505|IMA4_HUMAN	0.9867	Importin subunit alpha-4 OS=Homo sapiens GN=KPNA3 PE=1 SV=2	1.7	1	0.01	SGILPILVK
1025a	sp|Q9H7E2-2|TDRD3_HUMAN sp|Q9H7E2-3|TDRD3_HUMAN sp|Q9H7E2|TDRD3_HUMAN	0.9858	Isoform of Q9H7E2, Isoform 2 of Tudor domain-containing protein 3 OS=Homo sapiens GN=TDRD3;Isoform of Q9H7E2, Isoform 3 of Tudor domain-containing protein 3 OS=Homo sapiens GN=TDRD3;Tudor domain-containing protein 3 OS=Homo sapiens GN=TDRD3 PE=1 SV=1	4	1	0.01	GSERPSTSSVSEVWAEDR+LSGIVDIK
1024	sp|Q9Y2U8|MAN1_HUMAN	0.9858	Inner nuclear membrane protein Man1 OS=Homo sapiens GN=LEMD3 PE=1 SV=2	1.9	1	0.01	VLLGFSSDESDVEASPR
1023	sp|Q9GZP9|DERL2_HUMAN tr|I3L0R8|I3L0R8_HUMAN tr|I3L1S8|I3L1S8_HUMAN tr|I3L1W3|I3L1W3_HUMAN tr|I3L3R8|I3L3R8_HUMAN tr|I3L4W7|I3L4W7_HUMAN tr|K7EQE8|K7EQE8_HUMAN	0.9858	Derlin-2 OS=Homo sapiens GN=DERL2 PE=1 SV=1;Isoform of Q9GZP9, Derlin-2 (Fragment) OS=Homo sapiens GN=DERL2 PE=1 SV=1;Isoform of Q9GZP9, Derlin-2 OS=Homo sapiens GN=DERL2 PE=1 SV=1;Isoform of Q9GZP9, Derlin-2 OS=Homo sapiens GN=DERL2 PE=1 SV=1;Isoform of Q9GZP9, Derlin-2 OS=Homo sapiens GN=DERL2 PE=1 SV=1;Isoform of Q9GZP9, Derlin-2 (Fragment) OS=Homo sapiens GN=DERL2 PE=1 SV=1;Isoform of Q9GZP9,…	14.9	1	0.01	LEYLQIPPVSR
1022	sp|Q9C0B9|ZCHC2_HUMAN tr|K7EKB8|K7EKB8_HUMAN tr|K7ESN2|K7ESN2_HUMAN	0.9858	Zinc finger CCHC domain-containing protein 2 OS=Homo sapiens GN=ZCCHC2 PE=1 SV=6;Isoform of Q9C0B9, Zinc finger CCHC domain-containing protein 2 (Fragment) OS=Homo sapiens GN=ZCCHC2 PE=1 SV=1;Isoform of Q9C0B9, Zinc finger CCHC domain-containing protein 2 (Fragment) OS=Homo sapiens GN=ZCCHC2 PE=1 SV=1	8.5	1	0.01	GGAEDERGEDGDGEQDAEKDGSGPEGGIVEPR
1021	sp|Q96N66-2|MBOA7_HUMAN sp|Q96N66-3|MBOA7_HUMAN sp|Q96N66|MBOA7_HUMAN	0.9858	Isoform of Q96N66, Isoform 2 of Lysophospholipid acyltransferase 7 OS=Homo sapiens GN=MBOAT7;Isoform of Q96N66, Isoform 3 of Lysophospholipid acyltransferase 7 OS=Homo sapiens GN=MBOAT7;Lysophospholipid acyltransferase 7 OS=Homo sapiens GN=MBOAT7 PE=1 SV=2	3.5	1	0.01	AASLEYDYETIR
1020	sp|Q8WWM7-2|ATX2L_HUMAN sp|Q8WWM7-3|ATX2L_HUMAN sp|Q8WWM7-4|ATX2L_HUMAN sp|Q8WWM7-5|ATX2L_HUMAN sp|Q8WWM7-6|ATX2L_HUMAN sp|Q8WWM7-8|ATX2L_HUMAN sp|Q8WWM7-9|ATX2L_HUMAN sp|Q8WWM7|ATX2L_HUMAN	0.9858	Isoform of Q8WWM7, Isoform 2 of Ataxin-2-like protein OS=Homo sapiens GN=ATXN2L;Isoform of Q8WWM7, Isoform 3 of Ataxin-2-like protein OS=Homo sapiens GN=ATXN2L;Isoform of Q8WWM7, Isoform 4 of Ataxin-2-like protein OS=Homo sapiens GN=ATXN2L;Isoform of Q8WWM7, Isoform 5 of Ataxin-2-like protein OS=Homo sapiens GN=ATXN2L;Isoform of Q8WWM7, Isoform 6 of Ataxin-2-like protein OS=Homo sapiens GN=ATXN2L…	2.4	1	0.01	TLSSPSNRPSGETSVPPPPAVGR
1018	sp|Q15019-2|SEPT2_HUMAN sp|Q15019-3|SEPT2_HUMAN sp|Q15019|SEPT2_HUMAN tr|B5MCX3|B5MCX3_HUMAN tr|H7C2Y0|H7C2Y0_HUMAN	0.9858	Isoform of Q15019, Isoform 2 of Septin-2 OS=Homo sapiens GN=SEPT2;Isoform of Q15019, Isoform 3 of Septin-2 OS=Homo sapiens GN=SEPT2;Septin-2 OS=Homo sapiens GN=SEPT2 PE=1 SV=1;Isoform of Q15019, Septin-2 OS=Homo sapiens GN=SEPT2 PE=1 SV=1;Isoform of Q15019, Septin-2 (Fragment) OS=Homo sapiens GN=SEPT2 PE=1 SV=1	9	1	0.01	ASIPFSVVGSNQLIEAK
1017	sp|P84098|RL19_HUMAN tr|J3KTE4|J3KTE4_HUMAN tr|J3QL15|J3QL15_HUMAN tr|J3QR09|J3QR09_HUMAN	0.9858	60S ribosomal protein L19 OS=Homo sapiens GN=RPL19 PE=1 SV=1;Isoform of P84098, Ribosomal protein L19 OS=Homo sapiens GN=RPL19 PE=1 SV=1;Isoform of P84098, Ribosomal protein L19 (Fragment) OS=Homo sapiens GN=RPL19 PE=1 SV=1;Isoform of P84098, Ribosomal protein L19 OS=Homo sapiens GN=RPL19 PE=1 SV=1	13.3	1	0.01	VWLDPNETNEIANANSR
1016	sp|P60900-2|PSA6_HUMAN sp|P60900|PSA6_HUMAN tr|G3V295|G3V295_HUMAN tr|G3V3I1|G3V3I1_HUMAN tr|G3V3U4|G3V3U4_HUMAN tr|G3V5Z7|G3V5Z7_HUMAN	0.9858	Isoform of P60900, Isoform 2 of Proteasome subunit alpha type-6 OS=Homo sapiens GN=PSMA6;Proteasome subunit alpha type-6 OS=Homo sapiens GN=PSMA6 PE=1 SV=1;Isoform of P60900, Proteasome subunit alpha type OS=Homo sapiens GN=PSMA6 PE=1 SV=1;Isoform of P60900, Proteasome subunit alpha type OS=Homo sapiens GN=PSMA6 PE=1 SV=1;Isoform of P60900, Proteasome subunit alpha type OS=Homo sapiens GN=PSMA6 P…	12.1	1	0.01	AINQGGLTSVAVR
1015	sp|P31040-2|SDHA_HUMAN sp|P31040-3|SDHA_HUMAN sp|P31040|SDHA_HUMAN tr|A0A087X1I3|A0A087X1I3_HUMAN tr|D6RFM5|D6RFM5_HUMAN	0.9858	Isoform of P31040, Isoform 2 of Succinate dehydrogenase [ubiquinone] flavoprotein subunit, mitochondrial OS=Homo sapiens GN=SDHA;Isoform of P31040, Isoform 3 of Succinate dehydrogenase [ubiquinone] flavoprotein subunit, mitochondrial OS=Homo sapiens GN=SDHA;Succinate dehydrogenase [ubiquinone] flavoprotein subunit, mitochondrial OS=Homo sapiens GN=SDHA PE=1 SV=2;Isoform of P31040, Succinate dehyd…	2.9	1	0.01	IDEYDYSKPIQGQQK
1014	sp|P09972|ALDOC_HUMAN tr|A8MVZ9|A8MVZ9_HUMAN tr|C9J8F3|C9J8F3_HUMAN tr|J3KSV6|J3KSV6_HUMAN tr|J3QKP5|J3QKP5_HUMAN tr|K7EKH5|K7EKH5_HUMAN	0.9858	Fructose-bisphosphate aldolase C OS=Homo sapiens GN=ALDOC PE=1 SV=2;Isoform of P09972, Fructose-bisphosphate aldolase OS=Homo sapiens GN=ALDOC PE=1 SV=1;Isoform of P09972, Fructose-bisphosphate aldolase C (Fragment) OS=Homo sapiens GN=ALDOC PE=1 SV=1;Isoform of P09972, Fructose-bisphosphate aldolase C (Fragment) OS=Homo sapiens GN=ALDOC PE=1 SV=1;Isoform of P09972, Fructose-bisphosphate aldolase …	15.4	1	0.01	GVVPLAGTDGETTTQGLDGLSER
1013	sp|P07339|CATD_HUMAN tr|C9JH19|C9JH19_HUMAN tr|F8WD96|F8WD96_HUMAN tr|H7C469|H7C469_HUMAN	0.9858	Cathepsin D OS=Homo sapiens GN=CTSD PE=1 SV=1;Isoform of P07339, Cathepsin D (Fragment) OS=Homo sapiens GN=CTSD PE=1 SV=1;Isoform of P07339, Cathepsin D OS=Homo sapiens GN=CTSD PE=1 SV=1;Uncharacterized protein (Fragment) OS=Homo sapiens PE=1 SV=6	5	1	0.01	LVDQNIFSFYLSR
1033a	sp|Q29RF7|PDS5A_HUMAN	0.9849	Sister chromatid cohesion protein PDS5 homolog A OS=Homo sapiens GN=PDS5A PE=1 SV=1	2.2	1	0.01	EVQLAQIFEPLSR+IAPVHIDSEAISALVK
1032	sp|Q9Y5B8-2|NDK7_HUMAN sp|Q9Y5B8|NDK7_HUMAN tr|B4DXC8|B4DXC8_HUMAN	0.9849	Isoform of Q9Y5B8, Isoform 2 of Nucleoside diphosphate kinase 7 OS=Homo sapiens GN=NME7;Nucleoside diphosphate kinase 7 OS=Homo sapiens GN=NME7 PE=1 SV=1;Isoform of Q9Y5B8, Nucleoside diphosphate kinase 7 OS=Homo sapiens GN=NME7 PE=1 SV=1	3.2	1	0.01	VNVEEFYEVYK
1031	sp|Q9NXW2-2|DJB12_HUMAN sp|Q9NXW2|DJB12_HUMAN tr|J3KPS0|J3KPS0_HUMAN tr|V9GYN7|V9GYN7_HUMAN	0.9849	Isoform of Q9NXW2, Isoform 2 of DnaJ homolog subfamily B member 12 OS=Homo sapiens GN=DNAJB12;DnaJ homolog subfamily B member 12 OS=Homo sapiens GN=DNAJB12 PE=1 SV=4;Isoform of Q9NXW2, DnaJ (Hsp40) homolog, subfamily B, member 12, isoform CRA_c OS=Homo sapiens GN=DNAJB12 PE=1 SV=1;Isoform of Q9NXW2, DnaJ homolog subfamily B member 12 (Fragment) OS=Homo sapiens GN=DNAJB12 PE=1 SV=1	5.1	1	0.01	AIGTAYAVLSNPEK
1029	sp|Q96NB2|SFXN2_HUMAN	0.9849	Sideroflexin-2 OS=Homo sapiens GN=SFXN2 PE=1 SV=2	3.7	1	0.01	YGELEPYVYFNK
1028	sp|Q8NDF8-3|PAPD5_HUMAN sp|Q8NDF8-5|PAPD5_HUMAN sp|Q8NDF8|PAPD5_HUMAN tr|H3BQM0|H3BQM0_HUMAN	0.9849	Isoform of Q8NDF8, Isoform 3 of Non-canonical poly(A) RNA polymerase PAPD5 OS=Homo sapiens GN=PAPD5;Isoform of Q8NDF8, Isoform 5 of Non-canonical poly(A) RNA polymerase PAPD5 OS=Homo sapiens GN=PAPD5;Non-canonical poly(A) RNA polymerase PAPD5 OS=Homo sapiens GN=PAPD5 PE=1 SV=2;Isoform of Q8NDF8, Non-canonical poly(A) RNA polymerase PAPD5 OS=Homo sapiens GN=PAPD5 PE=1 SV=1	2.8	1	0.01	VGSQDVSLESSQAVGK
1027	sp|P23528|COF1_HUMAN sp|Q9Y281-3|COF2_HUMAN sp|Q9Y281|COF2_HUMAN tr|E9PK25|E9PK25_HUMAN tr|E9PLJ3|E9PLJ3_HUMAN tr|E9PP50|E9PP50_HUMAN tr|E9PQB7|E9PQB7_HUMAN tr|G3V1A4|G3V1A4_HUMAN	0.9849	Cofilin-1 OS=Homo sapiens GN=CFL1 PE=1 SV=3;Isoform of Q9Y281, Isoform 3 of Cofilin-2 OS=Homo sapiens GN=CFL2;Cofilin-2 OS=Homo sapiens GN=CFL2 PE=1 SV=1;Isoform of P23528, Cofilin-1 OS=Homo sapiens GN=CFL1 PE=1 SV=1;Isoform of P23528, Cofilin-1 (Fragment) OS=Homo sapiens GN=CFL1 PE=1 SV=1;Isoform of P23528, Cofilin-1 (Fragment) OS=Homo sapiens GN=CFL1 PE=1 SV=7;Isoform of P23528, Cofilin-1 (Frag…	13.9	1	0.01	YALYDATYETK
1026	sp|O94927-2|HAUS5_HUMAN sp|O94927|HAUS5_HUMAN	0.9849	Isoform of O94927, Isoform 2 of HAUS augmin-like complex subunit 5 OS=Homo sapiens GN=HAUS5;HAUS augmin-like complex subunit 5 OS=Homo sapiens GN=HAUS5 PE=1 SV=2	4.5	1	0.01	AQFLQNLLLPQAK
1034	sp|Q9GZT5|WN10A_HUMAN	0.9847	Protein Wnt-10a OS=Homo sapiens GN=WNT10A PE=1 SV=1	3.6	1	0.01	SSAGSDGCGSMCCGR
1048	tr|M0R3I5|M0R3I5_HUMAN	0.9839	Isoform of P46778, 60S ribosomal protein L21 OS=Homo sapiens GN=RPL21 PE=1 SV=1	28.8	1	0.01	SLQCYPACCWHCCKQTS
1047	sp|Q9P013|CWC15_HUMAN	0.9839	Spliceosome-associated protein CWC15 homolog OS=Homo sapiens GN=CWC15 PE=1 SV=2	10.5	1	0.01	MENILSGNPLLNLTGPSQPQANFK
1046	sp|Q9NZL4-3|HPBP1_HUMAN sp|Q9NZL4|HPBP1_HUMAN tr|K7EN20|K7EN20_HUMAN	0.9839	Isoform of Q9NZL4, Isoform 3 of Hsp70-binding protein 1 OS=Homo sapiens GN=HSPBP1;Hsp70-binding protein 1 OS=Homo sapiens GN=HSPBP1 PE=1 SV=1;Isoform of Q9NZL4, Hsp70-binding protein 1 (Fragment) OS=Homo sapiens GN=HSPBP1 PE=1 SV=1	11.3	1	0.01	EQEAGLLQFLR
1045	sp|Q9NVE7|PANK4_HUMAN tr|A0A0G2JR38|A0A0G2JR38_HUMAN tr|E9PHT6|E9PHT6_HUMAN tr|H0Y9E4|H0Y9E4_HUMAN tr|H0YA26|H0YA26_HUMAN	0.9839	Pantothenate kinase 4 OS=Homo sapiens GN=PANK4 PE=1 SV=1;Isoform of Q9NVE7, Pantothenate kinase 4 OS=Homo sapiens GN=PANK4 PE=1 SV=1;Isoform of Q9NVE7, Pantothenate kinase 4 (Fragment) OS=Homo sapiens GN=PANK4 PE=1 SV=2;Isoform of Q9NVE7, Pantothenate kinase 4 (Fragment) OS=Homo sapiens GN=PANK4 PE=1 SV=1;Isoform of Q9NVE7, Pantothenate kinase 4 (Fragment) OS=Homo sapiens GN=PANK4 PE=1 SV=1	9.6	1	0.01	GLLAGNVFDWGAK
1044	sp|Q99497|PARK7_HUMAN tr|K7EN27|K7EN27_HUMAN	0.9839	Protein deglycase DJ-1 OS=Homo sapiens GN=PARK7 PE=1 SV=2;Isoform of Q99497, Protein deglycase DJ-1 (Fragment) OS=Homo sapiens GN=PARK7 PE=1 SV=1	16.2	1	0.01	EGPYDVVVLPGGNLGAQNLSESAAVK
1043	sp|Q5M9Q1|NKAPL_HUMAN sp|Q8N5F7|NKAP_HUMAN	0.9839	NKAP-like protein OS=Homo sapiens GN=NKAPL PE=2 SV=3;NF-kappa-B-activating protein OS=Homo sapiens GN=NKAP PE=1 SV=1	2.5	1	0.01	ALASFNQEER
1042	sp|P56556|NDUA6_HUMAN tr|A0A0C4DGS0|A0A0C4DGS0_HUMAN tr|R4GN43|R4GN43_HUMAN	0.9839	NADH dehydrogenase [ubiquinone] 1 alpha subcomplex subunit 6 OS=Homo sapiens GN=NDUFA6 PE=1 SV=3;Isoform of P56556, NADH dehydrogenase [ubiquinone] 1 alpha subcomplex subunit 6 OS=Homo sapiens GN=NDUFA6 PE=1 SV=1;Isoform of P56556, NADH dehydrogenase [ubiquinone] 1 alpha subcomplex subunit 6 OS=Homo sapiens GN=NDUFA6 PE=1 SV=1	11.3	1	0.01	VVDLLVIK
1041	sp|P49821-2|NDUV1_HUMAN sp|P49821|NDUV1_HUMAN tr|E9PMX3|E9PMX3_HUMAN tr|E9PPR0|E9PPR0_HUMAN tr|E9PPS5|E9PPS5_HUMAN tr|E9PQP1|E9PQP1_HUMAN tr|G3V0I5|G3V0I5_HUMAN	0.9839	Isoform of P49821, Isoform 2 of NADH dehydrogenase [ubiquinone] flavoprotein 1, mitochondrial OS=Homo sapiens GN=NDUFV1;NADH dehydrogenase [ubiquinone] flavoprotein 1, mitochondrial OS=Homo sapiens GN=NDUFV1 PE=1 SV=4;Isoform of P49821, NADH dehydrogenase [ubiquinone] flavoprotein 1, mitochondrial (Fragment) OS=Homo sapiens GN=NDUFV1 PE=1 SV=1;Isoform of P49821, NADH dehydrogenase [ubiquinone] fl…	13.3	1	0.01	GPDWILGEIK
1040	sp|P42696-2|RBM34_HUMAN sp|P42696|RBM34_HUMAN tr|A2A2V2|A2A2V2_HUMAN tr|H7C5M1|H7C5M1_HUMAN tr|Q5TCT4|Q5TCT4_HUMAN	0.9839	Isoform of P42696, Isoform 2 of RNA-binding protein 34 OS=Homo sapiens GN=RBM34;RNA-binding protein 34 OS=Homo sapiens GN=RBM34 PE=1 SV=2;Isoform of P42696, RNA-binding protein 34 (Fragment) OS=Homo sapiens GN=RBM34 PE=1 SV=1;Isoform of P42696, RNA-binding protein 34 (Fragment) OS=Homo sapiens GN=RBM34 PE=1 SV=1;Isoform of P42696, RNA-binding protein 34 (Fragment) OS=Homo sapiens GN=RBM34 PE=1 SV…	11.6	1	0.01	LGQVASSLFR
1039	sp|O60942-2|MCE1_HUMAN sp|O60942-3|MCE1_HUMAN sp|O60942-4|MCE1_HUMAN sp|O60942|MCE1_HUMAN	0.9839	Isoform of O60942, Isoform 2 of mRNA-capping enzyme OS=Homo sapiens GN=RNGTT;Isoform of O60942, Isoform 3 of mRNA-capping enzyme OS=Homo sapiens GN=RNGTT;Isoform of O60942, Isoform 4 of mRNA-capping enzyme OS=Homo sapiens GN=RNGTT;mRNA-capping enzyme OS=Homo sapiens GN=RNGTT PE=1 SV=1	5	1	0.01	LGAIFLEGVTVK+NKPFFDICTSR
1038	sp|O15258|RER1_HUMAN tr|A0A0A0MR06|A0A0A0MR06_HUMAN tr|Q5T091|Q5T091_HUMAN tr|Q5T092|Q5T092_HUMAN tr|Q9P0H9|Q9P0H9_HUMAN	0.9839	Protein RER1 OS=Homo sapiens GN=RER1 PE=1 SV=1;Isoform of O15258, Protein RER1 (Fragment) OS=Homo sapiens GN=RER1 PE=1 SV=1;Isoform of O15258, Protein RER1 OS=Homo sapiens GN=RER1 PE=1 SV=1;Isoform of O15258, Protein RER1 (Fragment) OS=Homo sapiens GN=RER1 PE=1 SV=1;Isoform of O15258, Protein RER1 OS=Homo sapiens GN=RER1 PE=1 SV=1	11.4	1	0.01	VDPSLMEDSDDGPSLPTK
1037	sp|O00410-2|IPO5_HUMAN sp|O00410-3|IPO5_HUMAN sp|O00410|IPO5_HUMAN tr|C9JMV5|C9JMV5_HUMAN tr|E7ETV3|E7ETV3_HUMAN tr|H0Y3V4|H0Y3V4_HUMAN tr|H0Y8C6|H0Y8C6_HUMAN	0.9839	Isoform of O00410, Isoform 2 of Importin-5 OS=Homo sapiens GN=IPO5;Isoform of O00410, Isoform 3 of Importin-5 OS=Homo sapiens GN=IPO5;Importin-5 OS=Homo sapiens GN=IPO5 PE=1 SV=4;Isoform of O00410, Importin-5 (Fragment) OS=Homo sapiens GN=IPO5 PE=1 SV=1;Isoform of O00410, Importin-5 (Fragment) OS=Homo sapiens GN=IPO5 PE=1 SV=1;Isoform of O00410, Importin-5 (Fragment) OS=Homo sapiens GN=IPO5 PE=1 …	8.5	1	0.01	FLFDSVSSQNVGLR
1055	sp|Q9Y3C6|PPIL1_HUMAN	0.983	Peptidyl-prolyl cis-trans isomerase-like 1 OS=Homo sapiens GN=PPIL1 PE=1 SV=1	10.2	1	0.01	VGMVETNSQDRPVDDVK
1053	sp|Q9H845|ACAD9_HUMAN tr|H0Y8Z9|H0Y8Z9_HUMAN	0.983	Acyl-CoA dehydrogenase family member 9, mitochondrial OS=Homo sapiens GN=ACAD9 PE=1 SV=1;Isoform of Q9H845, Acyl-CoA dehydrogenase family member 9, mitochondrial (Fragment) OS=Homo sapiens GN=ACAD9 PE=1 SV=1	3.9	1	0.01	IPVENILGEVGDGFK
1052	sp|Q9BTY2|FUCO2_HUMAN tr|Q7Z6V2|Q7Z6V2_HUMAN	0.983	Plasma alpha-L-fucosidase OS=Homo sapiens GN=FUCA2 PE=1 SV=2;Isoform of Q9BTY2, Plasma alpha-L-fucosidase (Fragment) OS=Homo sapiens GN=FUCA2 PE=1 SV=1	11.9	1	0.01	VNGEAIYETHTWR
1051	sp|Q6P1Q0-2|LTMD1_HUMAN sp|Q6P1Q0-4|LTMD1_HUMAN sp|Q6P1Q0-7|LTMD1_HUMAN sp|Q6P1Q0|LTMD1_HUMAN tr|F8VP71|F8VP71_HUMAN tr|F8VVQ3|F8VVQ3_HUMAN tr|F8VZA2|F8VZA2_HUMAN tr|H0YIV5|H0YIV5_HUMAN	0.983	Isoform of Q6P1Q0, Isoform 2 of LETM1 domain-containing protein 1 OS=Homo sapiens GN=LETMD1;Isoform of Q6P1Q0, Isoform 4 of LETM1 domain-containing protein 1 OS=Homo sapiens GN=LETMD1;Isoform of Q6P1Q0, Isoform 7 of LETM1 domain-containing protein 1 OS=Homo sapiens GN=LETMD1;LETM1 domain-containing protein 1 OS=Homo sapiens GN=LETMD1 PE=1 SV=1;Isoform of Q6P1Q0, LETM1 domain-containing protein 1 …	5.4	1	0.01	VIPLISDAGLR
1050	sp|P60468|SC61B_HUMAN tr|S4R3B5|S4R3B5_HUMAN	0.983	Protein transport protein Sec61 subunit beta OS=Homo sapiens GN=SEC61B PE=1 SV=2;Isoform of P60468, Protein transport protein Sec61 subunit beta OS=Homo sapiens GN=SEC61B PE=1 SV=1	23.8	1	0.01	FYTEDSPGLK
1002a	sp|P62873-2|GBB1_HUMAN sp|P62873|GBB1_HUMAN sp|P62879|GBB2_HUMAN sp|Q9HAV0|GBB4_HUMAN tr|B1AKQ8|B1AKQ8_HUMAN tr|C9JIS1|C9JIS1_HUMAN tr|C9JXA5|C9JXA5_HUMAN tr|C9JZN1|C9JZN1_HUMAN tr|E7EP32|E7EP32_HUMAN tr|F6UT28|F6UT28_HUMAN tr|F6X3N5|F6X3N5_HUMAN	0.9823	Isoform of P62873, Isoform 2 of Guanine nucleotide-binding protein G(I)/G(S)/G(T) subunit beta-1 OS=Homo sapiens GN=GNB1;Guanine nucleotide-binding protein G(I)/G(S)/G(T) subunit beta-1 OS=Homo sapiens GN=GNB1 PE=1 SV=3;Guanine nucleotide-binding protein G(I)/G(S)/G(T) subunit beta-2 OS=Homo sapiens GN=GNB2 PE=1 SV=3;Guanine nucleotide-binding protein subunit beta-4 OS=Homo sapiens GN=GNB4 PE=1 S…	10.2	1	0.01	LIIWDSYTTNK
1058	sp|P09234|RU1C_HUMAN tr|A0A0A0MRR7|A0A0A0MRR7_HUMAN	0.9821	U1 small nuclear ribonucleoprotein C OS=Homo sapiens GN=SNRPC PE=1 SV=1;Isoform of P09234, U1 small nuclear ribonucleoprotein C OS=Homo sapiens GN=SNRPC PE=1 SV=1	7.5	1	0.01	WMEEQAQSLIDK
1061	sp|Q8NC51-2|PAIRB_HUMAN sp|Q8NC51-3|PAIRB_HUMAN sp|Q8NC51-4|PAIRB_HUMAN sp|Q8NC51|PAIRB_HUMAN	0.9812	Isoform of Q8NC51, Isoform 2 of Plasminogen activator inhibitor 1 RNA-binding protein OS=Homo sapiens GN=SERBP1;Isoform of Q8NC51, Isoform 3 of Plasminogen activator inhibitor 1 RNA-binding protein OS=Homo sapiens GN=SERBP1;Isoform of Q8NC51, Isoform 4 of Plasminogen activator inhibitor 1 RNA-binding protein OS=Homo sapiens GN=SERBP1;Plasminogen activator inhibitor 1 RNA-binding protein OS=Homo s…	4.1	1	0.01	FDQLFDDESDPFEVLK
1060	sp|P62699|YPEL5_HUMAN	0.9812	Protein yippee-like 5 OS=Homo sapiens GN=YPEL5 PE=1 SV=1	9.9	1	0.01	VVNLQYSEVQDR
1059	sp|P35869|AHR_HUMAN	0.9812	Aryl hydrocarbon receptor OS=Homo sapiens GN=AHR PE=1 SV=2	1.2	1	0.01	NLGIDFEDIR
1067	sp|P19404|NDUV2_HUMAN tr|E7EPT4|E7EPT4_HUMAN	0.9802	NADH dehydrogenase [ubiquinone] flavoprotein 2, mitochondrial OS=Homo sapiens GN=NDUFV2 PE=1 SV=2;Isoform of P19404, NADH dehydrogenase [ubiquinone] flavoprotein 2, mitochondrial OS=Homo sapiens GN=NDUFV2 PE=1 SV=1	8	1	0.01	DTPENNPDTPFDFTPENYKR
1066	sp|O14735-3|CDIPT_HUMAN sp|O14735|CDIPT_HUMAN tr|B3KY94|B3KY94_HUMAN tr|H3BUR9|H3BUR9_HUMAN	0.9802	Isoform of O14735, Isoform 3 of CDP-diacylglycerol--inositol 3-phosphatidyltransferase OS=Homo sapiens GN=CDIPT;CDP-diacylglycerol--inositol 3-phosphatidyltransferase OS=Homo sapiens GN=CDIPT PE=1 SV=1;Isoform of O14735, CDP-diacylglycerol--inositol 3-phosphatidyltransferase OS=Homo sapiens GN=CDIPT PE=1 SV=1;Isoform of O14735, CDP-diacylglycerol--inositol 3-phosphatidyltransferase OS=Homo sapien…	7	1	0.01	MIDLSGNPVLR
1065	sp|A6NJ78|MET15_HUMAN	0.9802	Probable methyltransferase-like protein 15 OS=Homo sapiens GN=METTL15 PE=1 SV=1	3.7	1	0.01	IFVNNELNELYTGLK
1071	sp|Q9Y2R9|RT07_HUMAN tr|J3QKW2|J3QKW2_HUMAN tr|J3QLS3|J3QLS3_HUMAN tr|J3QQS1|J3QQS1_HUMAN	0.9793	28S ribosomal protein S7, mitochondrial OS=Homo sapiens GN=MRPS7 PE=1 SV=2;Isoform of Q9Y2R9, 28S ribosomal protein S7, mitochondrial OS=Homo sapiens GN=MRPS7 PE=1 SV=1;Isoform of Q9Y2R9, 28S ribosomal protein S7, mitochondrial OS=Homo sapiens GN=MRPS7 PE=1 SV=1;Isoform of Q9Y2R9, 28S ribosomal protein S7, mitochondrial (Fragment) OS=Homo sapiens GN=MRPS7 PE=1 SV=1	7	1	0.01	TSSVFEDPVISK
1070	sp|Q9UI30-2|TR112_HUMAN sp|Q9UI30|TR112_HUMAN tr|F5GX77|F5GX77_HUMAN tr|F5GYQ2|F5GYQ2_HUMAN	0.9793	Isoform of Q9UI30, Isoform 2 of Multifunctional methyltransferase subunit TRM112-like protein OS=Homo sapiens GN=TRMT112;Multifunctional methyltransferase subunit TRM112-like protein OS=Homo sapiens GN=TRMT112 PE=1 SV=1;Isoform of Q9UI30, Multifunctional methyltransferase subunit TRM112-like protein OS=Homo sapiens GN=TRMT112 PE=1 SV=1;Isoform of Q9UI30, Multifunctional methyltransferase subunit …	17.3	1	0.01	GPVEGYEENEEFLR
1069	sp|Q5EBL8-2|PDZ11_HUMAN sp|Q5EBL8|PDZ11_HUMAN	0.9793	Isoform of Q5EBL8, Isoform 2 of PDZ domain-containing protein 11 OS=Homo sapiens GN=PDZD11;PDZ domain-containing protein 11 OS=Homo sapiens GN=PDZD11 PE=1 SV=2	8.6	1	0.01	KPPGAQLGFNIR
1073	sp|Q8TEM1-2|PO210_HUMAN sp|Q8TEM1|PO210_HUMAN	0.9784	Isoform of Q8TEM1, Isoform 2 of Nuclear pore membrane glycoprotein 210 OS=Homo sapiens GN=NUP210;Nuclear pore membrane glycoprotein 210 OS=Homo sapiens GN=NUP210 PE=1 SV=3	1.2	1	0.01	ELYLEDSPLELK
1072	sp|Q66K14-2|TBC9B_HUMAN sp|Q66K14|TBC9B_HUMAN	0.9784	Isoform of Q66K14, Isoform 2 of TBC1 domain family member 9B OS=Homo sapiens GN=TBC1D9B;TBC1 domain family member 9B OS=Homo sapiens GN=TBC1D9B PE=1 SV=3	1.3	1	0.01	VVGALVDQGIFEELTR
1077	sp|Q8TD31-2|CCHCR_HUMAN sp|Q8TD31-3|CCHCR_HUMAN sp|Q8TD31|CCHCR_HUMAN tr|A0A0G2JHL3|A0A0G2JHL3_HUMAN tr|A0A0G2JHL6|A0A0G2JHL6_HUMAN tr|A0A0G2JII5|A0A0G2JII5_HUMAN tr|A0A0G2JJ47|A0A0G2JJ47_HUMAN tr|A0A0G2JP87|A0A0G2JP87_HUMAN tr|A0A0G2JPU2|A0A0G2JPU2_HUMAN tr|A2ABH1|A2ABH1_HUMAN tr|B0S7V6|B0S7V6_HUMAN	0.9775	Isoform of Q8TD31, Isoform 2 of Coiled-coil alpha-helical rod protein 1 OS=Homo sapiens GN=CCHCR1;Isoform of Q8TD31, Isoform 3 of Coiled-coil alpha-helical rod protein 1 OS=Homo sapiens GN=CCHCR1;Coiled-coil alpha-helical rod protein 1 OS=Homo sapiens GN=CCHCR1 PE=1 SV=2;Isoform of Q8TD31, Coiled-coil alpha-helical rod protein 1 (Fragment) OS=Homo sapiens GN=CCHCR1 PE=1 SV=1;Isoform of Q8TD31, Co…	4.3	1	0.01	LLTVLPSLLDK
1076	sp|Q7Z7H5-2|TMED4_HUMAN sp|Q7Z7H5-3|TMED4_HUMAN sp|Q7Z7H5|TMED4_HUMAN	0.9775	Isoform of Q7Z7H5, Isoform 2 of Transmembrane emp24 domain-containing protein 4 OS=Homo sapiens GN=TMED4;Isoform of Q7Z7H5, Isoform 3 of Transmembrane emp24 domain-containing protein 4 OS=Homo sapiens GN=TMED4;Transmembrane emp24 domain-containing protein 4 OS=Homo sapiens GN=TMED4 PE=1 SV=1	5.9	1	0.01	QLLDQVEQIQK
1075	sp|Q13425-2|SNTB2_HUMAN sp|Q13425|SNTB2_HUMAN	0.9775	Isoform of Q13425, Isoform 2 of Beta-2-syntrophin OS=Homo sapiens GN=SNTB2;Beta-2-syntrophin OS=Homo sapiens GN=SNTB2 PE=1 SV=1	3.4	1	0.01	AGLVELLLR
1074	sp|P28074-2|PSB5_HUMAN sp|P28074|PSB5_HUMAN tr|H0YJM8|H0YJM8_HUMAN	0.9775	Isoform of P28074, Isoform 2 of Proteasome subunit beta type-5 OS=Homo sapiens GN=PSMB5;Proteasome subunit beta type-5 OS=Homo sapiens GN=PSMB5 PE=1 SV=3;Isoform of P28074, Proteasome subunit beta type-5 (Fragment) OS=Homo sapiens GN=PSMB5 PE=1 SV=1	11	1	0.01	ATAGAYIASQTVK
1082	sp|Q9Y484-2|WIPI4_HUMAN sp|Q9Y484-3|WIPI4_HUMAN sp|Q9Y484|WIPI4_HUMAN tr|A0A0U1RQG6|A0A0U1RQG6_HUMAN tr|A0A0U1RQJ7|A0A0U1RQJ7_HUMAN tr|A0A0U1RQM7|A0A0U1RQM7_HUMAN tr|A0A0U1RQR1|A0A0U1RQR1_HUMAN tr|A0A0U1RQS7|A0A0U1RQS7_HUMAN tr|A0A0U1RR06|A0A0U1RR06_HUMAN tr|A0A0U1RR42|A0A0U1RR42_HUMAN tr|C9J471|C9J471_HUMAN tr|C9J5L0|C9J5L0_HUMAN tr|C9J7Q8|C9J7Q8_HUMAN tr|C9JBX7|C9JBX7_HUMAN tr|C9JE01|C9JE01_HUM…	0.9765	Isoform of Q9Y484, Isoform 2 of WD repeat domain phosphoinositide-interacting protein 4 OS=Homo sapiens GN=WDR45;Isoform of Q9Y484, Isoform 3 of WD repeat domain phosphoinositide-interacting protein 4 OS=Homo sapiens GN=WDR45;WD repeat domain phosphoinositide-interacting protein 4 OS=Homo sapiens GN=WDR45 PE=2 SV=1;Isoform of Q9Y484, WD repeat domain phosphoinositide-interacting protein 4 OS=Homo…	23.7	1	0.01	SNLLALVGGGSSPK
1081	sp|P61163|ACTZ_HUMAN tr|R4GMT0|R4GMT0_HUMAN	0.9765	Alpha-centractin OS=Homo sapiens GN=ACTR1A PE=1 SV=1;Isoform of P61163, Alpha-centractin OS=Homo sapiens GN=ACTR1A PE=1 SV=1	4.8	1	0.01	TLFSNIVLSGGSTLFK
1084	sp|Q9NRA8-2|4ET_HUMAN sp|Q9NRA8-3|4ET_HUMAN sp|Q9NRA8|4ET_HUMAN tr|B1AKL4|B1AKL4_HUMAN	0.9756	Isoform of Q9NRA8, Isoform 2 of Eukaryotic translation initiation factor 4E transporter OS=Homo sapiens GN=EIF4ENIF1;Isoform of Q9NRA8, Isoform 3 of Eukaryotic translation initiation factor 4E transporter OS=Homo sapiens GN=EIF4ENIF1;Eukaryotic translation initiation factor 4E transporter OS=Homo sapiens GN=EIF4ENIF1 PE=1 SV=2;Isoform of Q9NRA8, Eukaryotic translation initiation factor 4E transpo…	3.3	1	0.01	SVLHPPGSGSHAAAVSVQTTPQNVPSR
1083	sp|Q8IU60-2|DCP2_HUMAN sp|Q8IU60|DCP2_HUMAN tr|H0Y9T5|H0Y9T5_HUMAN	0.9756	Isoform of Q8IU60, Isoform 2 of m7GpppN-mRNA hydrolase OS=Homo sapiens GN=DCP2;m7GpppN-mRNA hydrolase OS=Homo sapiens GN=DCP2 PE=1 SV=2;Isoform of Q8IU60, m7GpppN-mRNA hydrolase (Fragment) OS=Homo sapiens GN=DCP2 PE=1 SV=2	2.3	1	0.01	LYIIPGIPK
1087	sp|Q8NBT3|TM145_HUMAN tr|M0QZX2|M0QZX2_HUMAN	0.9747	Transmembrane protein 145 OS=Homo sapiens GN=TMEM145 PE=2 SV=2;Isoform of Q8NBT3, Transmembrane protein 145 OS=Homo sapiens GN=TMEM145 PE=4 SV=1	3.3	1	0.01	RLLPPLLLLLLSLPPR
1086	sp|Q86YW9-4|MD12L_HUMAN sp|Q86YW9|MD12L_HUMAN sp|Q93074-2|MED12_HUMAN sp|Q93074-3|MED12_HUMAN sp|Q93074|MED12_HUMAN tr|F8WAE6|F8WAE6_HUMAN tr|Q7Z3Z5|Q7Z3Z5_HUMAN	0.9747	Isoform of Q86YW9, Isoform 4 of Mediator of RNA polymerase II transcription subunit 12-like protein OS=Homo sapiens GN=MED12L;Mediator of RNA polymerase II transcription subunit 12-like protein OS=Homo sapiens GN=MED12L PE=1 SV=2;Isoform of Q93074, Isoform 2 of Mediator of RNA polymerase II transcription subunit 12 OS=Homo sapiens GN=MED12;Isoform of Q93074, Isoform 3 of Mediator of RNA polymeras…	0.6	1	0.01	LNLVGGMFDTVQR
1085	sp|O43759-2|SNG1_HUMAN sp|O43759|SNG1_HUMAN tr|A2A283|A2A283_HUMAN tr|B5MCD7|B5MCD7_HUMAN tr|F8WCE4|F8WCE4_HUMAN	0.9747	Isoform of O43759, Isoform 1B of Synaptogyrin-1 OS=Homo sapiens GN=SYNGR1;Synaptogyrin-1 OS=Homo sapiens GN=SYNGR1 PE=1 SV=2;Isoform of O43759, Synaptogyrin-1 OS=Homo sapiens GN=SYNGR1 PE=1 SV=1;Isoform of O43759, Synaptogyrin-1 OS=Homo sapiens GN=SYNGR1 PE=1 SV=1;Isoform of O43759, Synaptogyrin-1 OS=Homo sapiens GN=SYNGR1 PE=1 SV=1	10.2	1	0.01	AGGAFDPYTLVR
[truncated: 90 more rows]
