# Supplementary material for: Comparative interactome analysis of α-arrestin families in human and Drosophila
Source: eLife. 2024 Jan 25;12:RP88328. doi: 10.7554/eLife.88328 (PMC10945707; doi:10.7554/eLife.88328)
Supplement: Figure 1—source data 1. [file elife-88328-fig1-data1.zip › Human/human_APMS_control/interact-293_2.prot.tsv]

entry no.	protein	protein probability	protein description	percent coverage	tot indep spectra	percent share of spectrum ids	peptides
173a	sp|P05787-2|K2C8_HUMAN sp|P05787|K2C8_HUMAN	1	Isoform of P05787, Isoform 2 of Keratin, type II cytoskeletal 8 OS=Homo sapiens GN=KRT8;Keratin, type II cytoskeletal 8 OS=Homo sapiens GN=KRT8 PE=1 SV=7	75.2	347	5.05	AEAESMYQIK+AEAESMYQIKYEELQSLAGK+AQYEDIANR+ASLEAAIADAEQR+ASLEAAIADAEQRGELAIK+DGKLVSESSDVLPK+DVDEAYMNK+DVDEAYMNKVELESR+ELQSQISDTSVVLSMDNSR+EYQELMNVK+FASFIDK+FASFIDKVR+FLEQQNK+GELAIKDANAK+ISSSSFSR+KDVDEAYMNKVELESR+KLLEGEESR+KYEDEINKR+LALDIEIATYR+LEAELGNMQGLVEDFK+LEGLTDEINFLR+LESGMQNMSIHTK+LLEGEESR+LLEGEESRLESGMQNMSIHTK+LQAEIEGLK+LQAEIEGLKGQR+LSELEAALQR+LVSESSDVLPK+NKYEDEINKR+QLETLGQEK+QLREYQELMNVK+Q…
179a	sp|P07437|TBB5_HUMAN tr|Q5JP53|Q5JP53_HUMAN	1	Tubulin beta chain OS=Homo sapiens GN=TUBB PE=1 SV=2;Isoform of P07437, Tubulin beta chain OS=Homo sapiens GN=TUBB PE=1 SV=1	62	272	1.37	AILVDLEPGTMDSVR+ALTVPELTQQVFDAK+EVDEQMLNVQNK+FPGQLNADLR+FPGQLNADLRK+FWEVISDEHGIDPTGTYHGDSDLQLDR+GHYTEGAELVDSVLDVVR+IMNTFSVVPSPK+IREEYPDR+ISEQFTAMFR+ISVYYNEATGGK+ISVYYNEATGGKYVPR+KLAVNMVPFPR+LAVNMVPFPR+LHFFMPGFAPLTSR+LTTPTYGDLNHLVSATMSGVTTCLRFPGQLNADLR+MAVTFIGNSTAIQELFK+MAVTFIGNSTAIQELFKR+MSMKEVDEQMLNVQNK+NSSYFVEWIPNNVK+RISEQFTAMFR+SGPFGQIFRPDNFVFGQSGAGNNWAK+YLTVAAVFR
182a	sp|P08727|K1C19_HUMAN	1	Keratin, type I cytoskeletal 19 OS=Homo sapiens GN=KRT19 PE=1 SV=4	71.8	243	3.1	AALEDTLAETEAR+ALEAANGELEVK+DAEAWFTSR+DKILGATIENSR+DYSHYYTTIQDLR+DYSHYYTTIQDLRDK+EELAYLK+EVAGHTEQLQMSR+FETEQALR+FGPGVAFR+FVSSSSSGAYGGGYGGVLTASDGLLAGNEK+GQVGGQVSVEVDSAPGTDLAK+ILGATIENSR+ITMQNLNDR+IVLQIDNAR+KDAEAWFTSR+KNHEEEISTLR+LAADDFR+LASYLDK+LASYLDKVR+LEQEIATYR+MSVEADINGLR+MSVEADINGLRR+NHEEEISTLR+QSSATSSFGGLGGGSVR+RVLDELTLAR+SEVTDLR+SEVTDLRR+SLLEGQEDHYNNLSASK+SQYEVMAEQNR+SQYEVMAEQNRK+SRLEQEIATYR…
179c	sp|P68371|TBB4B_HUMAN	1	Tubulin beta-4B chain OS=Homo sapiens GN=TUBB4B PE=1 SV=1	53.3	231	0.92	ALTVPELTQQMFDAK+AVLVDLEPGTMDSVR+EVDEQMLNVQNK+FPGQLNADLR+FPGQLNADLRK+GHYTEGAELVDSVLDVVR+IMNTFSVVPSPK+INVYYNEATGGK+INVYYNEATGGKYVPR+IREEYPDR+ISEQFTAMFR+KLAVNMVPFPR+LAVNMVPFPR+LHFFMPGFAPLTSR+LTTPTYGDLNHLVSATMSGVTTCLRFPGQLNADLR+MSATFIGNSTAIQELFK+MSATFIGNSTAIQELFKR+MSMKEVDEQMLNVQNK+NSSYFVEWIPNNVK+RISEQFTAMFR+SGPFGQIFRPDNFVFGQSGAGNNWAK+YLTVAAVFR
179b	sp|Q13885|TBB2A_HUMAN	1	Tubulin beta-2A chain OS=Homo sapiens GN=TUBB2A PE=1 SV=1	53.3	231	0.81	AILVDLEPGTMDSVR+ALTVPELTQQMFDSK+EVDEQMLNVQNK+FPGQLNADLR+FPGQLNADLRK+GHYTEGAELVDSVLDVVR+IMNTFSVMPSPK+INVYYNEAAGNK+INVYYNEAAGNKYVPR+IREEYPDR+ISEQFTAMFR+KLAVNMVPFPR+LAVNMVPFPR+LHFFMPGFAPLTSR+LTTPTYGDLNHLVSATMSGVTTCLRFPGQLNADLR+MSATFIGNSTAIQELFK+MSATFIGNSTAIQELFKR+MSMKEVDEQMLNVQNK+NSSYFVEWIPNNVK+RISEQFTAMFR+SGPFGQIFRPDNFVFGQSGAGNNWAK+YLTVAAIFR
179d	sp|Q9BVA1|TBB2B_HUMAN	1	Tubulin beta-2B chain OS=Homo sapiens GN=TUBB2B PE=1 SV=1	52.4	230	0.8	AILVDLEPGTMDSVR+ALTVPELTQQMFDSK+EVDEQMLNVQNK+FPGQLNADLR+FPGQLNADLRK+GHYTEGAELVDSVLDVVR+IMNTFSVMPSPK+INVYYNEATGNK+IREEYPDR+ISEQFTAMFR+KLAVNMVPFPR+LAVNMVPFPR+LHFFMPGFAPLTSR+LTTPTYGDLNHLVSATMSGVTTCLRFPGQLNADLR+MSATFIGNSTAIQELFK+MSATFIGNSTAIQELFKR+MSMKEVDEQMLNVQNK+NSSYFVEWIPNNVK+RISEQFTAMFR+SGPFGQIFRPDNFVFGQSGAGNNWAK+YLTVAAIFR
179f	sp|Q13509|TBB3_HUMAN tr|A0A0B4J269|A0A0B4J269_HUMAN	1	Tubulin beta-3 chain OS=Homo sapiens GN=TUBB3 PE=1 SV=2;Uncharacterized protein OS=Homo sapiens PE=1 SV=1	32	196	0.66	AILVDLEPGTMDSVR+ALTVPELTQQMFDAK+EVDEQMLAIQSK+FPGQLNADLR+FPGQLNADLRK+GHYTEGAELVDSVLDVVR+IMNTFSVVPSPK+ISEQFTAMFR+KLAVNMVPFPR+LAVNMVPFPR+MSSTFIGNSTAIQELFK+MSSTFIGNSTAIQELFKR+NSSYFVEWIPNNVK+RISEQFTAMFR+YLTVATVFR
179e	sp|P04350|TBB4A_HUMAN	1	Tubulin beta-4A chain OS=Homo sapiens GN=TUBB4A PE=1 SV=2	42.8	186	0.71	ALTVPELTQQMFDAK+AVLVDLEPGTMDSVR+EVDEQMLSVQSK+FPGQLNADLR+FPGQLNADLRK+IMNTFSVVPSPK+INVYYNEATGGNYVPR+ISEQFTAMFR+KLAVNMVPFPR+LAVNMVPFPR+LHFFMPGFAPLTSR+LTTPTYGDLNHLVSATMSGVTTCLRFPGQLNADLR+NSSYFVEWIPNNVK+RISEQFTAMFR+SGPFGQIFRPDNFVFGQSGAGNNWAK+YLTVAAVFR
173c	sp|P35908|K22E_HUMAN	1	Keratin, type II cytoskeletal 2 epidermal OS=Homo sapiens GN=KRT2 PE=1 SV=2	65.1	185	2.37	AQYEEIAQR+DVDNAYMIK+DVDNAYMIKVELQSK+DYQELMNVK+FASFIDK+FASFIDKVR+FLEQQNQVLQTK+GFSSGSAVVSGGSR+GFSSGSAVVSGGSRR+GGGFGGGSSFGGGSGFSGGGFGGGGFGGGR+GGSGGGGSISGGGYGSGGGSGGR+GGSISGGGYGSGGGK+HGGGGGGFGGGGFGSR+HSSGGGSRGGSSSGGGYGSGGGGSSSVK+IEISELNR+KDVDNAYMIK+KYEDEINKR+LALDVEIATYR+LLRDYQELMNVK+LNDLEEALQQAK+MSGDLSSNVTVSVTSSTISSNVASK+NKLNDLEEALQQAK+NLDLDSIIAEVK+NVQDAIADAEQR+SISISVAGGGGGFGAAGGFGGR+SKEEAEALYHSK+SLV…
173b	sp|P04264|K2C1_HUMAN	1	Keratin, type II cytoskeletal 1 OS=Homo sapiens GN=KRT1 PE=1 SV=6	54.8	166	2.1	AEAESLYQSK+AEAESLYQSKYEELQITAGR+AQYEDIAQK+DVDGAYMTK+DVDGAYMTKVDLQAK+DYQELMNTK+FASFIDK+FASFIDKVR+FLEQQNQVLQTK+GGGGGGYGSGGSSYGSGGGSYGSGGGGGGGR+GSYGSGGSSYGSGGGSYGSGGGGGGHGSYGSGSSSGGYR+IEISELNR+KQISNLQQSISDAEQR+KYEDEINKR+LALDIEIATYR+LDSELKNMQDMVEDYR+LLEGEESR+LLRDYQELMNTK+LNDLEDALQQAK+LNDLEDALQQAKEDLAR+LRSEIDNVKK+MSGECAPNVSVSVSTSHTTISGGGSR+NKLNDLEDALQQAK+NKYEDEINKR+NMQDMVEDYR+QISNLQQSISDAEQR+SGGGFSSGS…
182c	sp|P13645|K1C10_HUMAN	1	Keratin, type I cytoskeletal 10 OS=Homo sapiens GN=KRT10 PE=1 SV=6	38.2	134	1.59	ADLEMQIESLTEELAYLKK+ALEESNYELEGK+DAEAWFNEK+EELAYLK+ELTTEIDNNIEQISSYK+GSLGGGFSSGGFSGGSFSR+IKEWYEK+IRLENEIQTYR+KDAEAWFNEK+LAADDFR+LASYLDK+LASYLDKVR+LENEIQTYR+LKYENEVALR+NHEEEMKDLR+NVSTGDVNVEMNAAPGVDLTQLLNNMR+QSVEADINGLR+QSVEADINGLRR+RVLDELTLTK+SEITELR+SEITELRR+SKELTTEIDNNIEQISSYK+SLLEGEGSSGGGGR+SQYEQLAEQNR+SQYEQLAEQNRK+VLDELTLTK+VTMQNLNDR+YENEVALR
179g	sp|Q9BUF5|TBB6_HUMAN	1	Tubulin beta-6 chain OS=Homo sapiens GN=TUBB6 PE=1 SV=1	33.9	107	0.45	AALVDLEPGTMDSVR+ALTVPELTQQMFDAR+EVDEQMLAIQSK+FPGQLNADLR+FPGQLNADLRK+IMNTFSVMPSPK+INVYYNESSSQK+ISEQFSAMFR+KLAVNMVPFPR+LAVNMVPFPR+LHFFMPGFAPLTSR+MASTFIGNSTAIQELFK+NSSYFVEWIPNNVK+YLTVATVFR
306a	sp|P68363|TBA1B_HUMAN	1	Tubulin alpha-1B chain OS=Homo sapiens GN=TUBA1B PE=1 SV=1	53	102	1.06	AFVHWYVGEGMEEGEFSEAR+AVFVDLEPTVIDEVR+AVFVDLEPTVIDEVRTGTYR+DVNAAIATIK+DYEEVGVDSVEGEGEEEGEEY+EDAANNYAR+EDMAALEK+EIIDLVLDR+FDGALNVDLTEFQTNLVPYPR+FDLMYAK+GHYTIGK+IHFPLATYAPVISAEK+LDHKFDLMYAK+LISQIVSSITASLR+LSVDYGK+LSVDYGKK+NLDIERPTYTNLNR+QIFHPEQLITGK+QLFHPEQLITGKEDAANNYAR+RNLDIERPTYTNLNR+TIGGGDDSFNTFFSETGAGK+VGINYQPPTVVPGGDLAK
2	sp|GFP_AEQVI|	1	sp GFP_AEQVI	36.1	101	1.51	AEVKFEGDTLVNR+AEVKFEGDTLVNRIELK+FSVSGEGEGDATYGK+GIDFKEDGNILGHK+LEYNYNSHNVYIMADK+LEYNYNSHNVYIMADKQK+SAMPEGYVQER+TIFFKDDGNYK
182b	sp|P05783|K1C18_HUMAN	1	Keratin, type I cytoskeletal 18 OS=Homo sapiens GN=KRT18 PE=1 SV=2	58.8	96	1.29	AQIFANTVDNAR+AQYDELAR+ASLENSLREVEAR+ETMQSLNDR+GGMGSGGLATGIAGGLAGMGGIQNEK+GLQAQIASSGLTVEVDAPK+IVLQIDNAR+KVIDDTNITR+LAADDFR+LASYLDR+LEAEIATYR+LLEDGEDFNLGDALDSSNSMQTIQK+LQLETEIEALK+QAQEYEALLNIK+QSVENDIHGLR+QSVENDIHGLRK+RLLEDGEDFNLGDALDSSNSMQTIQK+SLGSVQAPSYGARPVSSAASVYAGAGGSGSR+STFSTNYR+TVQSLEIDLDSMR+VIDDTNITR+VKLEAEIATYR+VKYETELAMR+YETELAMR
182d	sp|P02533|K1C14_HUMAN	1	Keratin, type I cytoskeletal 14 OS=Homo sapiens GN=KRT14 PE=1 SV=4	44.9	90	0.6	ALEEANADLEVK+APSTYGGGLSVSSSR+ASLENSLEETK+ASLENSLEETKGR+DAEEWFFTK+EELAYLK+EVATNSELVQSGK+GQVGGDVNVEMDAAPGVDLSR+ILTATVDNANVLLQIDNAR+LAADDFR+LASYLDK+LASYLDKVR+LEQEIATYR+LLEGEDAHLSSSQFSSGSQSSR+MSVEADINGLR+MSVEADINGLRR+NHEEEMNALR+RVLDELTLAR+SEISELRR+TEELNREVATNSELVQSGK+TRLEQEIATYR+VLDELTLAR+VTMQNLNDR
464a	sp|Q9NVI7-2|ATD3A_HUMAN	1	Isoform of Q9NVI7, Isoform 2 of ATPase family AAA domain-containing protein 3A OS=Homo sapiens GN=ATAD3A	50.5	88	0.9	AEGPGRGDEPSPS+AERENADIIR+AFVTDWDK+ATLNAFLYR+DALNLAQMQEQTLQLEQQSK+DKWSNFDPTGLER+ENADIIR+EYEAAVEQLK+FMLVLASNQPEQFDWAINDR+GEGAGPPPPLPPAQPGAEGGGDR+GLGDRPAPK+INEMVHFDLPGQEER+INEMVHFDLPGQEERER+ITVLEALR+LALHSGMDYAIMTGGDVAPMGR+LAQFDYGR+LAQFDYGRK+LFDWANTSR+LKEYEAAVEQLK+LKEYEAAVEQLKSEQIR+LLSRPQDALEGVVLSPSLEAR+LTEGMSGR+NILMYGPPGTGK+QQQLLNEENLR+QQQLLNEENLRK+QRYEDQLKQQQLLNEENLR+QTVLESIR+TAGTLFGEGFR+VRDIAIATR+…
191a	sp|P11142|HSP7C_HUMAN	1	Heat shock cognate 71 kDa protein OS=Homo sapiens GN=HSPA8 PE=1 SV=1	47.8	76	0.9	DAGTIAGLNVLR+EIAEAYLGK+FDDAVVQSDMK+FELTGIPPAPR+IINEPTAAAIAYGLDK+IINEPTAAAIAYGLDKK+ITITNDK+ITITNDKGR+LDKSQIHDIVLVGGSTR+LLQDFFNGK+LSKEDIER+LYQSAGGMPGGMPGGFPGGGAPPSGGASSGPTIEEVD+MKEIAEAYLGK+MVNHFIAEFK+NQVAMNPTNTVFDAK+NQVAMNPTNTVFDAKR+NSLESYAFNMK+QTQTFTTYSDNQPGVLIQVYEGER+RFDDAVVQSDMK+SFYPEEVSSMVLTK+SINPDEAVAYGAAVQAAILSGDK+SQIHDIVLVGGSTR+STAGDTHLGGEDFDNR+TTPSYVAFTDTER+TVTNAVVTVPAYFNDSQR+VEIIANDQGNR+VQ…
173d	sp|P08670|VIME_HUMAN	1	Vimentin OS=Homo sapiens GN=VIM PE=1 SV=4	63.1	70	0.98	DGQVINETSQHHDDLE+DNLAEDIMR+EEAENTLQSFR+EMEENFAVEAANYQDTIGR+ETNLDSLPLVDTHSK+EYQDLLNVK+FADLSEAANR+FADLSEAANRNNDALR+FANYIDK+FLEQQNK+ILLAELEQLK+ILLAELEQLKGQGK+ISLPLPNFSSLNLR+KLLEGEESR+KVESLQEEIAFLK+LGDLYEEEMR+LLEGEESR+LQDEIQNMKEEMAR+LQEEMLQR+LQEEMLQREEAENTLQSFR+MALDIEIATYR+NLQEAEEWYK+QDVDNASLAR+QQYESVAAK+QVDQLTNDK+SLYASSPGGVYATR+SYVTTSTR+TNEKVELQELNDR+TYSLGSALRPSTSR+VELQELNDR+VEVERDNLAEDIMR
495a	sp|TRYP_PIG|	1	sp TRYP_PIG	25.1	67	0.98	IITHPNFNGNTLDNDIMLIK+LGEHNIDVLEGNEQFINAAK+LSSPATLNSR+VATVSLPR+VLEGNEQFINAAK
191b	sp|P0DMV8|HS71A_HUMAN sp|P0DMV9|HS71B_HUMAN tr|A0A0G2JIW1|A0A0G2JIW1_HUMAN	1	Heat shock 70 kDa protein 1A OS=Homo sapiens GN=HSPA1A PE=1 SV=1;Heat shock 70 kDa protein 1B OS=Homo sapiens GN=HSPA1B PE=1 SV=1;Isoform of P0DMV9, Heat shock 70 kDa protein 1B OS=Homo sapiens GN=HSPA1B PE=1 SV=1	37.6	67	0.91	AFYPEEISSMVLTK+AQIHDLVLVGGSTR+ATAGDTHLGGEDFDNR+DAGVIAGLNVLR+FGDPVVQSDMK+GGSGSGPTIEEVD+HWPFQVINDGDKPK+IINEPTAAAIAYGLDR+ITITNDK+ITITNDKGR+KFGDPVVQSDMK+LLQDFFNGR+LVNHFVEEFK+NALESYAFNMK+NAVITVPAYFNDSQR+NQVALNPQNTVFDAK+NQVALNPQNTVFDAKR+SAVEDEGLK+STLEPVEK+TTPSYVAFTDTER+VEIIANDQGNR+VQVSYKGETK+YKAEDEVQR
299a	sp|P62829|RL23_HUMAN	1	60S ribosomal protein L23 OS=Homo sapiens GN=RPL23 PE=1 SV=1	25.7	63	0.94	GSAITGPVAK+LNRLPAAGVGDMVMATVK+LPAAGVGDMVMATVK+NLYIISVK
306b	sp|P68366-2|TBA4A_HUMAN sp|P68366|TBA4A_HUMAN	1	Isoform of P68366, Isoform 2 of Tubulin alpha-4A chain OS=Homo sapiens GN=TUBA4A;Tubulin alpha-4A chain OS=Homo sapiens GN=TUBA4A PE=1 SV=1	40.2	59	0.43	AFVHWYVGEGMEEGEFSEAR+AVFVDLEPTVIDEIR+EDAANNYAR+EDMAALEK+FDGALNVDLTEFQTNLVPYPR+FDLMYAK+GHYTIGK+IHFPLATYAPVISAEK+LDHKFDLMYAK+LISQIVSSITASLR+LSVDYGK+LSVDYGKK+NLDIERPTYTNLNR+QIFHPEQLITGK+QLFHPEQLITGKEDAANNYAR+RNLDIERPTYTNLNR+VGINYQPPTVVPGGDLAK
464b	sp|Q5T9A4|ATD3B_HUMAN	1	ATPase family AAA domain-containing protein 3B OS=Homo sapiens GN=ATAD3B PE=1 SV=1	33.5	58	0.47	AERENADIIR+DKWSNFDPTGLER+EALNLAQMQEQTLQLEQQSK+ENADIIR+EYEAAVEQLK+GEGAGPPPPLPPAQPGAEGGGDR+GLGDRPAPK+ITVLEALR+LALHSGMDYAIMTGGDVAPMGR+LAQFDYGR+LAQFDYGRK+LFDWANTSR+LKEYEAAVEQLK+LKEYEAAVEQLKSEQIR+LLSRPQDVLEGVVLSPSLEAR+LTEGMSGR+QQQLLNEENLR+QQQLLNEENLRK+QRYEDQLKQQQLLNEENLR+QTVLESIR+TAGTLFGEGFR+VRDIAIATR+WSNFDPTGLER+YEDQLKQQQLLNEENLR
233a	sp|P35527|K1C9_HUMAN	1	Keratin, type I cytoskeletal 9 OS=Homo sapiens GN=KRT9 PE=1 SV=3	47.7	54	0.83	DQIVDLTVGNNK+EIETYHNLLEGGQEDFESSGAGK+FEMEQNLR+FSSSSGYGGGSSR+GGGGSFGYSYGGGSGGGFSASSLGGGFGGGSR+GGSGGSHGGGSGFGGESGGSYGGGEEASGSGGGYGGGSGK+GGSGGSYGGGGSGGGYGGGSGSR+HGVQELEIELQSQLSK+IKFEMEQNLR+IQDWYDK+IQDWYDKK+LASYLDK+LASYLDKVQALEEANNDLENK+MTLDDFR+NYSPYYNTIDDLK+QEYEQLIAK+QFSSSYLSR+QGVDADINGLR+QVLDNLTMEK+SGGGGGGGLGSGGSIR+STMQELNSR+TLLDIDNTR+TLNDMRQEYEQLIAK+VQALEEANNDLENK
182f	sp|P08779|K1C16_HUMAN	0.9997	Keratin, type I cytoskeletal 16 OS=Homo sapiens GN=KRT16 PE=1 SV=4	19.7	53	0.23	ALEEANADLEVK+ASLENSLEETK+ASLENSLEETKGR+LAADDFR+LASYLDK+LASYLDKVR+LEQEIATYR+QTVEADVNGLR+RVLDELTLAR+TDLEMQIEGLK+TRLEQEIATYR+VLDELTLAR+VTMQNLNDR
182e	sp|Q04695|K1C17_HUMAN	1	Keratin, type I cytoskeletal 17 OS=Homo sapiens GN=KRT17 PE=1 SV=2	50.5	52	0.45	ALEEANTELEVK+ASLEGNLAETENR+ATMQNLNDR+DAEDWFFSK+DYSQYYR+EELAYLK+EVATNSELVQSGK+FETEQALR+GQVGGEINVEMDAAPGVDLSR+LAADDFR+LASYLDK+LASYLDKVR+LEQEIATYR+LLEGEDAHLTQYK+LSVEADINGLR+LSVEADINGLRR+NHEEEMNALR+QFTSSSSIK+RVLDELTLAR+SEISELRR+TEELNREVATNSELVQSGK+TIEELQNK+TIVEEVQDGK+TIVEEVQDGKVISSR+TKFETEQALR+TRLEQEIATYR+VLDELTLAR
38	sp|P54886-2|P5CS_HUMAN sp|P54886|P5CS_HUMAN	1	Isoform of P54886, Isoform Short of Delta-1-pyrroline-5-carboxylate synthase OS=Homo sapiens GN=ALDH18A1;Delta-1-pyrroline-5-carboxylate synthase OS=Homo sapiens GN=ALDH18A1 PE=1 SV=2	26.4	46	0.71	AALWALQGGTSVVIANGTHPK+EAVQLVNTR+EMAIPVLEAR+EMMLVTSGAVAFGK+FASYLTFSPSEVK+FGLGAEVGISTSR+GPVGLEGLLTTK+LASIVEQVSVLQNQGR+LGSAVVTR+LIDIFYPGDQQSVTFGTK+LNSLAIGLR+MIDLIIPR+MLATLEPEQR+VGTFFSEVKPAGPTVEQQGEMAR+VSGHVITDIVEGK+VSGHVITDIVEGKK+YLHENLPIPQR
481a	sp|Q9UJV9|DDX41_HUMAN tr|J3KNN5|J3KNN5_HUMAN	1	Probable ATP-dependent RNA helicase DDX41 OS=Homo sapiens GN=DDX41 PE=1 SV=2;Isoform of Q9UJV9, Probable ATP-dependent RNA helicase DDX41 (Fragment) OS=Homo sapiens GN=DDX41 PE=1 SV=1	39.5	45	0.65	AGAASLDVIQEVEYVK+AGAASLDVIQEVEYVKEEAK+DMIGIAFTGSGK+DVLVATDVASK+DYLAHSSMDF+FPAAILR+GITYDDPIK+GVEAVAIHGGKDQEER+ILESVAEGR+KADVDAIHEYLLLK+KDVLVATDVASK+LLQEDSSPLLR+LMDLLQK+MIDMGFEGDIR+QTLLFSATMPK+SALVKPVTINVGR+SEAEDEDDEDYVPYVPLR+SGNTGIATTFINK+TDEVPAGGSRSEAEDEDDEDYVPYVPLR+TIFSYFK+TPPPVLIFAEK+TSWTPPR+YLALDEADR+YVLSMSEER
173e	sp|P13647|K2C5_HUMAN	1	Keratin, type II cytoskeletal 5 OS=Homo sapiens GN=KRT5 PE=1 SV=3	36.4	44	0.39	AQYEEIANR+DVDAAYMNKVELEAK+EYQELMNTK+FASFIDK+FASFIDKVR+FLEQQNK+GRLDSELR+ISISTSGGSFR+KYEDEINKR+LAELEEALQK+LALDVEIATYR+NKYEDEINKR+NLDLDSIIAEVK+NMQDLVEDFK+QLDSIVGER+SFSTASAITPSVSR+SLYNLGGSK+TEAESWYQTK+TSFTSVSR+TTAENEFVMLK+TTAENEFVMLKK+VDALMDEINFMK+WTLLQEQGTK+YEELQQTAGR
5	sp|O14654|IRS4_HUMAN	1	Insulin receptor substrate 4 OS=Homo sapiens GN=IRS4 PE=1 SV=1	19.6	39	0.6	AAAAAAAAAASGAAIPPLIPPR+AAVSAFPTDSLER+AIGDGEDEMLFTR+ANPLSLDSAR+AVSVPASFFR+EADSSSDYVNMDFTK+EADSSSDYVNMDFTKR+ESNTPAPSTQGLPDSWGIIAEPR+FVTPSEPVAHSR+GAQDVAGGSNPGAHNPSANLAR+GDNQAGGAAAAAAAPEPPPR+GLDKEVSYNWDPK+LEYYENAR+LLQEEEQER+SQSFFAAAR+SSPLGQNDNSEYVPMLPGK+SWSSYFSLPNPFR+WFQPVANAADAEAVR
219a	sp|P25705|ATPA_HUMAN	1	ATP synthase subunit alpha, mitochondrial OS=Homo sapiens GN=ATP5A1 PE=1 SV=1	35.8	37	0.53	AVDSLVPIGR+EAYPGDVFYLHSR+ELIIGDR+GMSLNLEPDNVGVVVFGNDK+GYLDKLEPSK+HALIIYDDLSK+ILGADTSVDLEETGR+ISVREPMQTGIK+LELAQYR+NVQAEEMVEFSSGLK+RSTVAQLVK+STVAQLVK+TGAIVDVPVGEELLGR+TGTAEMSSILEER+TSIAIDTIINQK+VLSIGDGIAR+VVDALGNAIDGK+VVDALGNAIDGKGPIGSK
307a	sp|P78527-2|PRKDC_HUMAN sp|P78527|PRKDC_HUMAN	1	Isoform of P78527, Isoform 2 of DNA-dependent protein kinase catalytic subunit OS=Homo sapiens GN=PRKDC;DNA-dependent protein kinase catalytic subunit OS=Homo sapiens GN=PRKDC PE=1 SV=3	8.7	36	0.5	AALSALESFLK+APGLGAFR+AQEPESGLSEETQVK+DQNILLGTTYR+EIFNFVLK+ETGLMYSIMVHALR+FYGELALK+GIFTSEIGTK+IAPYSVEIK+ILELSGSSSEDSEK+LGASLAFNNIYR+LGLPGDEVDNK+LLALNSLYSPK+LLQIIER+LNESTFDTQITK+LPSNTLDR+LQETLSAADR+LSFAVPFR+MSTSPEAFLALR+NLLTVTSSDEMMK+NLSSNEAISLEEIR+QITQSALLAEAR+SDPGLLTNTMDVFVK+SIELFYK+SIGEYDVLR+SLGPPQGEEDSVPR+TFPVLLR+TVGALQVLGTEAQSSLLK+TVSLLDENNVSSYLSK+VTELALTASDR+VVQMLGSLGGQINK+WPVAGQIR
305a	sp|P68104|EF1A1_HUMAN sp|Q5VTE0|EF1A3_HUMAN	1	Elongation factor 1-alpha 1 OS=Homo sapiens GN=EEF1A1 PE=1 SV=1;Putative elongation factor 1-alpha-like 3 OS=Homo sapiens GN=EEF1A1P5 PE=5 SV=1	26.6	36	0.55	EHALLAYTLGVK+EVSTYIK+EVSTYIKK+IGGIGTVPVGR+LPLQDVYK+QLIVGVNK+QTVAVGVIK+STTTGHLIYK+THINIVVIGHVDSGK+VETGVLKPGMVVTFAPVNVTTEVK+YEEIVKEVSTYIK+YYVTIIDAPGHR
417a	sp|Q96EY1|DNJA3_HUMAN	1	DnaJ homolog subfamily A member 3, mitochondrial OS=Homo sapiens GN=DNAJA3 PE=1 SV=2	22.5	33	0.52	AQGLYETINVTIPPGTQTDQK+EAGEDEEGFLSK+EIFITFR+FSQLAEAYEVLSDEVK+GGPTVDPEELFR+GGPTVDPEELFRK+INSYGYGDHYIHIK+KAYYQLAK+REAGEDEEGFLSK+VMIPVPAGVEDGQTVR
173g	sp|Q7Z794|K2C1B_HUMAN	1	Keratin, type II cytoskeletal 1b OS=Homo sapiens GN=KRT77 PE=2 SV=3	14.2	33	0.22	FASFIDK+FASFIDKVR+FLEQQNQVLQTK+KYEDEINKR+LLEGEESR+QVDLLSAEQMR+SISINLMGR+SLDLDSIIDAVR+VDTLTGEVNFLK
170a	sp|P05141|ADT2_HUMAN	1	ADP/ATP translocase 2 OS=Homo sapiens GN=SLC25A5 PE=1 SV=7	27.5	33	0.3	AAYFGIYDTAK+DFLAGGVAAAISK+EQGVLSFWR+GAWSNVLR+GMLPDPK+LLLQVQHASK+QIFLGGVDK+QIFLGGVDKR+YFPTQALNFAFK+YFPTQALNFAFKDK
157a	sp|O95071-2|UBR5_HUMAN sp|O95071|UBR5_HUMAN	1	Isoform of O95071, Isoform 2 of E3 ubiquitin-protein ligase UBR5 OS=Homo sapiens GN=UBR5;E3 ubiquitin-protein ligase UBR5 OS=Homo sapiens GN=UBR5 PE=1 SV=2	11.1	33	0.48	AASTAPSSTSTPAASSAGLIYIDPSNLR+ATFLGLTNEK+AYPAAITILETAQK+AYSIVIR+ENGADSILDLGLVDSSEK+EVVFVEDVK+IDELQVVK+IGHLLPEEQVYLNQQSGTIR+LEHTAQTYSELQGER+LLTATNLVTLPNSR+LSLELFGR+LTYQDAVNLQNYVEEK+LYVPLYSSK+NNFIPQPIGK+NSLEDLTAEDFR+NVAIFTAGQESPIILR+QISDLMGLIPK+TSDSPWFLSGSETLGR+VATWVDETLSSVASK+VLLLPLER+VLQDWNALK+VQAMQPAFASK+VTFKDEPGEGSGVAR+WLDGASFDNER
190a	sp|P11021|GRP78_HUMAN	1	78 kDa glucose-regulated protein OS=Homo sapiens GN=HSPA5 PE=1 SV=2	34.7	32	0.52	DAGTIAGLNVMR+ELEEIVQPIISK+IEIESFYEGEDFSETLTR+IINEPTAAAIAYGLDK+IINEPTAAAIAYGLDKR+ITPSYVAFTPEGER+KSQIFSTASDNQPTVTIK+LTPEEIER+LYGSAGPPPTGEEDTAEKDEL+NELESYAYSLK+NQLTSNPENTVFDAK+NQLTSNPENTVFDAKR+QATKDAGTIAGLNVMR+SDIDEIVLVGGSTR+SQIFSTASDNQPTVTIK+TFAPEEISAMVLTK+TWNDPSVQQDIK+VEIIANDQGNR+VLEDSDLK+VTHAVVTVPAYFNDAQR
351a	sp|Q16531|DDB1_HUMAN	1	DNA damage-binding protein 1 OS=Homo sapiens GN=DDB1 PE=1 SV=1	20.1	30	0.45	ALVSEWKEPQAK+EATADDLIK+EMLGGEIIPR+ETDDTLVLSFVGQTR+GAVYSMVEFNGK+IEVQDTSGGTTALRPSASTQALSSSVSSSK+IVVFQYSDGK+LEELHVIDVK+LLASINSTVR+LVFSNVNLK+LYEWTTEK+MQEVVANLQYDDGSGMK+MQEVVANLQYDDGSGMKR+QSGESIDIITR+SVLLLAYKPMEGNFEEIAR+TVPLYESPR+TYEVSLR+VTLGTQPTVLR+YLAIAPPIIK+YLLGDMEGR
245a	sp|P42694|HELZ_HUMAN tr|J3QS41|J3QS41_HUMAN	1	Probable helicase with zinc finger domain OS=Homo sapiens GN=HELZ PE=1 SV=2;Isoform of P42694, Probable helicase with zinc finger domain OS=Homo sapiens GN=HELZ PE=1 SV=1	15.2	30	0.43	DIEVASNPAFPQR+ELAEMPPPQSR+IASFLQLK+LDDGSIGVVTPYADQVFR+LQPVSTILAK+LTETLSEDTLAGR+LTSSAEDEVETTYSR+NSTAFYNNAEVFEVVER+QIAESANSSSPQSSAGGKPAMSYASALR+QLSGSYMETLIEK+QVDLESNPQNR+SLTGESLNGMVTK+SPESRPSVVYPSTK+TFTLAQAVK+TIIDFEPNETTDLEK+TVKPPEDQLK+TVSSSSLPSLEEYEPR+TYVLNPLAPEFIPR+VLFLSTVR+VNAVYLLPVPK+YAQNGQLFGR+YQIPLSADQLFTQSVLDK
189a	sp|P10809|CH60_HUMAN	1	60 kDa heat shock protein, mitochondrial OS=Homo sapiens GN=HSPD1 PE=1 SV=2	35.8	28	0.43	EIGNIISDAMK+GYISPYFINTSK+IGIEIIK+IMQSSSEVGYDAMAGDFVNMVEK+IQEIIEQLDVTTSEYEK+ISSIQSIVPALEIANAHR+LSDGVAVLK+LVQDVANNTNEEAGDGTTTATVLAR+NAGVEGSLIVEK+TLNDELEIIEGMK+TVIIEQSWGSPK+VGEVIVTK+VGEVIVTKDDAMLLK+VGGTSDVEVNEK+VGGTSDVEVNEKK+VGLQVVAVK+VTDALNATR
170b	sp|P12236|ADT3_HUMAN	1	ADP/ATP translocase 3 OS=Homo sapiens GN=SLC25A6 PE=1 SV=4	27.2	28	0.21	AAYFGVYDTAK+DFLAGGIAAAISK+EQGVLSFWR+GAWSNVLR+GMLPDPK+LLLQVQHASK+QIFLGGVDK+YFPTQALNFAFK+YFPTQALNFAFKDK
278a	sp|P60709|ACTB_HUMAN sp|P63261|ACTG_HUMAN	1	Actin, cytoplasmic 1 OS=Homo sapiens GN=ACTB PE=1 SV=1;Actin, cytoplasmic 2 OS=Homo sapiens GN=ACTG1 PE=1 SV=1	41.9	27	0.26	AGFAGDDAPR+DLTDYLMK+DLYANTVLSGGTTMYPGIADR+DSYVGDEAQSKR+EITALAPSTMK+GYSFTTTAER+IIAPPER+KDLYANTVLSGGTTMYPGIADR+QEYDESGPSIVHR+SYELPDGQVITIGNER+TTGIVMDSGDGVTHTVPIYEGYALPHAILR+VAPEEHPVLLTEAPLNPK
148a	sp|O60884|DNJA2_HUMAN	1	DnaJ homolog subfamily A member 2 OS=Homo sapiens GN=DNAJA2 PE=1 SV=1	21.4	27	0.4	DGNDLHMTYK+EISFAYEVLSNPEK+EISFAYEVLSNPEKR+ELYDRYGEQGLR+FDVQFPENNWINPDK+GEGMPQYR+LYDILGVPPGASENELK+LYDILGVPPGASENELKK+VSLEDLYNGK
311a	sp|Q01813|PFKAP_HUMAN	1	ATP-dependent 6-phosphofructokinase, platelet type OS=Homo sapiens GN=PFKP PE=1 SV=2	21.6	26	0.3	AIGVLTSGGDAQGMNAAVR+AMEWITAK+ASYDVSDSGQLEHVQPWSV+EIGWTDVGGWTGQGGSILGTK+EWSGLLEELAR+FLEHLSGAGK+GGTPSAFDR+LPDDQIPK+MLAIYDGFDGFAK+NVIFQPVAELK+NVIFQPVAELKK+SFAGNLNTYK+SFAGNLNTYKR+TFVLEVMGR+VTILGHVQR+YLEEIATQMR
476a	sp|Q9UBS4|DJB11_HUMAN	1	DnaJ homolog subfamily B member 11 OS=Homo sapiens GN=DNAJB11 PE=1 SV=1	29.1	25	0.38	DGMEYPFIGEGEPHVDGEPGDLR+EQLTEEAR+FQDLGAAYEVLSDSEK+FQDLGAAYEVLSDSEKR+GEGLPNFDNNNIK+KGEGLPNFDNNNIK+KLALQLHPDRNPDDPQAQEK+LALQLHPDRNPDDPQAQEK+QYDTYGEEGLK+TLEVEIEPGVR
384a	sp|Q8IWZ3-4|ANKH1_HUMAN sp|Q8IWZ3-6|ANKH1_HUMAN sp|Q8IWZ3|ANKH1_HUMAN	1	Isoform of Q8IWZ3, Isoform 4 of Ankyrin repeat and KH domain-containing protein 1 OS=Homo sapiens GN=ANKHD1;Isoform of Q8IWZ3, Isoform 6 of Ankyrin repeat and KH domain-containing protein 1 OS=Homo sapiens GN=ANKHD1;Ankyrin repeat and KH domain-containing protein 1 OS=Homo sapiens GN=ANKHD1 PE=1 SV=1	11.3	25	0.33	AEVVSLLLDR+AFADPEVLR+GADVNAPPVPSSR+ILLNAGAEINSR+LEALLEAAGIGK+LEGEVTPNSLSTSYK+LFGEAGPASGVGSSGGGGSGSGTGGGDAALDFK+MVAADNQDTSNLPQLAVPAPR+NVSDYTPLSLAASGGYVNIIK+QEVVDLLLAR+SAPAGASEPPPPGGVGLGIR+SIHANFSSGVGTTAASSK+SQELNFVMDVNSSK+TGLTPLMEAASGGYAEVGR+TSQENSPALLGVQK+TTSEIFLSSTAEGADLR+TVSLPLSSPNIK+VFLQGPAPVGTPSFNR
173j	sp|Q5XKE5|K2C79_HUMAN	0.9989	Keratin, type II cytoskeletal 79 OS=Homo sapiens GN=KRT79 PE=1 SV=2	12.9	25	0.11	DYQELMNVK+FASFIDK+FASFIDKVR+FLEQQNK+GRLDSELR+LALDVEIATYR+LLRDYQELMNVK+NLDLDSIIAEVK+YEELQVTAGK
362a	sp|Q5T4S7-2|UBR4_HUMAN sp|Q5T4S7-3|UBR4_HUMAN sp|Q5T4S7-4|UBR4_HUMAN sp|Q5T4S7|UBR4_HUMAN	1	Isoform of Q5T4S7, Isoform 2 of E3 ubiquitin-protein ligase UBR4 OS=Homo sapiens GN=UBR4;Isoform of Q5T4S7, Isoform 3 of E3 ubiquitin-protein ligase UBR4 OS=Homo sapiens GN=UBR4;Isoform of Q5T4S7, Isoform 4 of E3 ubiquitin-protein ligase UBR4 OS=Homo sapiens GN=UBR4;E3 ubiquitin-protein ligase UBR4 OS=Homo sapiens GN=UBR4 PE=1 SV=1	6.3	24	0.36	AAPPPPPPPPPLESSPR+APSYIEIFGR+AQQALSELHTVEK+AVSNINTLLDKADR+DLDPEVFQR+DNPEATQQMNDLIIGK+FAMEQSFSADTGGGGR+GITQNALDYMK+GVLPYVGNLITK+IIPYLSFGEVEK+ILGPAESDEFLAR+IQIGTQAIER+MTTSPPKDSDQLDVIQENR+NLQGFLEQPK+NVFIAQNVASLQELGGSEK+QVLFTPATQAAR+SNPSVLQGLLR+TLSDVEDQKELASPVSPELR+TPVFIFER+TSPADHGGSVGSESGGSAVDSVAGEHSVSGR+VLAALAASSGSSSASSSSAPVAASSGQATTQSK+VLGIYTFTK
236a	sp|P38646|GRP75_HUMAN	1	Stress-70 protein, mitochondrial OS=Homo sapiens GN=HSPA9 PE=1 SV=2	32.8	24	0.38	AQFEGIVTDLIR+DAGQISGLNVLR+EQQIVIQSSGGLSKDDIENMVK+LFEMAYK+LLGQFTLIGIPPAPR+LYSPSQIGAFVLMK+NAVITVPAYFNDSQR+QAASSLQQASLK+QAVTNPNNTFYATK+SDIGEVILVGGMTR+SQVFSTAADGQTQVEIK+STNGDTFLGGEDFDQALLR+TTPSVVAFTADGER+VINEPTAAALAYGLDK+VLENAEGAR+VQQTVQDLFGR
118a	sp|A3KMH1-3|VWA8_HUMAN sp|A3KMH1|VWA8_HUMAN	1	Isoform of A3KMH1, Isoform 3 of von Willebrand factor A domain-containing protein 8 OS=Homo sapiens GN=VWA8;von Willebrand factor A domain-containing protein 8 OS=Homo sapiens GN=VWA8 PE=1 SV=2	15	24	0.36	DGLIVYEDSPLVK+DTTVQTLTLQPSVK+DVTPPQTSGYIEVTDLQSK+EKVPNVPQEALDK+ETQDPTAQSLAASLSTR+EVEYIALSR+EVVNIVK+FAQILTR+GPALINIQEYPIER+IGAVSAPIYNAHEK+IILDNLQAK+ISSDQLSSEHLSSAVEQK+LILPSEK+LLYSIGANVSAEK+LSQYPNENLHSAVTK+NVLPVLNNLLENR+QYGPNVPEPILQK+SEEIQVIK+SLADQGIINYPYSTR+TLILEGLEK+VNAGTLAVLQR+YSGNPLDPPLR+YTLPNGDTAWR
447a	sp|Q9C0C7-2|AMRA1_HUMAN sp|Q9C0C7-3|AMRA1_HUMAN sp|Q9C0C7-4|AMRA1_HUMAN sp|Q9C0C7-5|AMRA1_HUMAN sp|Q9C0C7|AMRA1_HUMAN tr|A0A075B6T1|A0A075B6T1_HUMAN	1	Isoform of Q9C0C7, Isoform 2 of Activating molecule in BECN1-regulated autophagy protein 1 OS=Homo sapiens GN=AMBRA1;Isoform of Q9C0C7, Isoform 3 of Activating molecule in BECN1-regulated autophagy protein 1 OS=Homo sapiens GN=AMBRA1;Isoform of Q9C0C7, Isoform 4 of Activating molecule in BECN1-regulated autophagy protein 1 OS=Homo sapiens GN=AMBRA1;Isoform of Q9C0C7, Isoform 5 of Activating molec…	21.8	23	0.34	ALLQSQPVR+EIAPGLTGSEWTR+EVPEPGTAASGPGEGEGSEYGASGEDALSR+FFLEYDR+GLLPEAGQLAER+LELSSSASPQEER+LLQELVEDK+LLQELVEDKTR+NPATSVTSQGTQTLALQLQNAETQTER+QQEGGSQASVYTSATEGR+SGTVSQEALHQDMPEESSEEDSLR+SLGGPLSSHPSR+SSQTGTEPGAAHTSSPQPSTSR+STFLLAFSPDR+TVGVAFNQETGHWER+VLAGAVIGDGQSAVASNIANTTYR+WLPEPGLGLAYGTNK
333a	sp|Q14257-2|RCN2_HUMAN sp|Q14257|RCN2_HUMAN	1	Isoform of Q14257, Isoform 2 of Reticulocalbin-2 OS=Homo sapiens GN=RCN2;Reticulocalbin-2 OS=Homo sapiens GN=RCN2 PE=1 SV=1	40.1	23	0.35	AEELHYPLGER+EALLGVQEDVDEYVK+FVNDYDKDNDGR+HYAMQEAK+NSDDTVTWDEYNIQMYDR+QLHDDYFYHDEL+QQFVEYDK+SDYDREALLGVQEDVDEYVK+VIDFDENTALDDAEEESFR+VIDFDENTALDDAEEESFRK+WDPTANEDPEWILVEK+WDPTANEDPEWILVEKDR
323a	sp|Q13263|TIF1B_HUMAN	1	Transcription intermediary factor 1-beta OS=Homo sapiens GN=TRIM28 PE=1 SV=5	22.2	23	0.36	ADVQSIIGLQR+DIVENYFMR+FASWALESDNNTALLLSK+FQWDLNAWTK+FSAVLVEPPPMSLPGAGLSSQELSGGPGDGP+IVAERPGTNSTGPAPMAPPR+LDLDLTADSQPPVFK+LSPPYSSPQEFAQDVGR+LTEDKADVQSIIGLQR+MAILQIMK+MIVDPVEPHGEMK+SGEGEVSGLMR+VFPGSTTEDYNLIVIER
191c	sp|P54652|HSP72_HUMAN	1	Heat shock-related 70 kDa protein 2 OS=Homo sapiens GN=HSPA2 PE=1 SV=1	17.8	23	0.16	IINEPTAAAIAYGLDK+IINEPTAAAIAYGLDKK+ITITNDK+ITITNDKGR+LLQDFFNGK+NQVAMNPTNTIFDAK+STAGDTHLGGEDFDNR+TFFPEEISSMVLTK+TTPSYVAFTDTER+VEIIANDQGNR+VQVEYKGETK
469a	sp|Q9NYU2-2|UGGG1_HUMAN sp|Q9NYU2|UGGG1_HUMAN	1	Isoform of Q9NYU2, Isoform 2 of UDP-glucose:glycoprotein glucosyltransferase 1 OS=Homo sapiens GN=UGGT1;UDP-glucose:glycoprotein glucosyltransferase 1 OS=Homo sapiens GN=UGGT1 PE=1 SV=3	14.4	22	0.32	AIWAALQTQTSNAAK+ANPGAWILR+EGETYFDVVAVVDPVTR+FLFVDADQIVR+FTILDSQGK+IEYQFFEDR+ILETTTFFQR+IVPEWQDYDQEIK+LGIEGLSLHNVLK+LNIQPSEADYAVDIR+NYLSPTFK+QLLYDAIK+SPAISWVNNLEVDSR+TAVSSELRTEVEENQK+VDALLSAQPK+VEEDVASDLVMK+VWQLQDLSFQTAAR+YVLEPEISFTSDNSFAK
181a	sp|P08238|HS90B_HUMAN	1	Heat shock protein HSP 90-beta OS=Homo sapiens GN=HSP90AB1 PE=1 SV=4	19.5	22	0.21	ADLINNLGTIAK+ALLFIPR+EDQTEYLEER+ELISNASDALDK+ELISNASDALDKIR+EMLQQSKILK+GVVDSEDIPLNLSR+IDIIPNPQER+NPDDITQEEYGEFYK+SIYYITGESK+SLTNDWEDHLAVK+TKPIWTR+TLTIVDTGIGMTK+YESLTDPSKLDSGK+YHTSQSGDEMTSLSEYVSR
121a	sp|ALBU_BOVIN|	1	sp ALBU_BOVIN	17.5	22	0.34	AEFVEVTK+DAFLGSFLYEYSR+HLVDEPQNLIK+KQTALVELLK+KVPQVSTPTLVEVSR+LGEYGFQNALIVR+LVNELTEFAK+LVTDLTK+QTALVELLK+TVMENFVAFVDK+VPQVSTPTLVEVSR+YLYEIAR
228a	sp|P31689|DNJA1_HUMAN	1	DnaJ homolog subfamily A member 1 OS=Homo sapiens GN=DNAJA1 PE=1 SV=2	32	21	0.31	ELYDKGGEQAIK+ETTYYDVLGVKPNATQEELKK+EVEETDEMDQVELVDFDPNQER+ILEVHIDK+ITFHGEGDQEPGLEPGDIIIVLDQK+QISQAYEVLSDAK+TIVITSHPGQIVK+VNFPENGFLSPDK
269a	sp|P52272-2|HNRPM_HUMAN sp|P52272|HNRPM_HUMAN tr|A0A087X0X3|A0A087X0X3_HUMAN	1	Isoform of P52272, Isoform 2 of Heterogeneous nuclear ribonucleoprotein M OS=Homo sapiens GN=HNRNPM;Heterogeneous nuclear ribonucleoprotein M OS=Homo sapiens GN=HNRNPM PE=1 SV=3;Isoform of P52272, Heterogeneous nuclear ribonucleoprotein M OS=Homo sapiens GN=HNRNPM PE=1 SV=1	22.3	20	0.27	AFITNIPFDVK+FESPEVAER+GNFGGSFAGSFGGAGGHAPGVAR+INEILSNALK+LGSTVFVANLDYK+MGLAMGGGGGASFDR+MGPAMGPALGAGIER+MGPLGLDHMASSIER+MVPAGMGAGLER+QGGGGGGGSVPGIER+VGEVTYVELLMDAEGK
181b	sp|P07900-2|HS90A_HUMAN sp|P07900|HS90A_HUMAN	1	Isoform of P07900, Isoform 2 of Heat shock protein HSP 90-alpha OS=Homo sapiens GN=HSP90AA1;Heat shock protein HSP 90-alpha OS=Homo sapiens GN=HSP90AA1 PE=1 SV=5	17.1	20	0.19	ADLINNLGTIAK+AILFVPR+EDQTEYLEER+EMLQQSKILK+FYEQFSK+GVVDSEDIPLNLSR+HIYYITGETK+NPDDITNEEYGEFYK+SLTNDWEDHLAVK+TKPIWTR+TLTIVDTGIGMTK+YESLTDPSKLDSGK+YYTSASGDEMVSLK
170c	sp|P12235|ADT1_HUMAN	1	ADP/ATP translocase 1 OS=Homo sapiens GN=SLC25A4 PE=1 SV=4	24.2	20	0.13	AAYFGVYDTAK+DFLAGGVAAAVSK+EQGFLSFWR+GAWSNVLR+GMLPDPK+LLLQVQHASK+YFPTQALNFAFK+YFPTQALNFAFKDK
278b	sp|P62736|ACTA_HUMAN sp|P63267|ACTH_HUMAN sp|P68032|ACTC_HUMAN sp|P68133|ACTS_HUMAN	1	Actin, aortic smooth muscle OS=Homo sapiens GN=ACTA2 PE=1 SV=1;Actin, gamma-enteric smooth muscle OS=Homo sapiens GN=ACTG2 PE=1 SV=1;Actin, alpha cardiac muscle 1 OS=Homo sapiens GN=ACTC1 PE=1 SV=1;Actin, alpha skeletal muscle OS=Homo sapiens GN=ACTA1 PE=1 SV=1	26.1	19	0.13	AGFAGDDAPR+DLTDYLMK+DSYVGDEAQSKR+EITALAPSTMK+IIAPPER+SYELPDGQVITIGNER+VAPEEHPTLLTEAPLNPK+YPIEHGIITNWDDMEK
201a	sp|P15924|DESP_HUMAN	1	Desmoplakin OS=Homo sapiens GN=DSP PE=1 SV=3	6.5	19	0.29	AELIVQPELK+AFIGFEGVK+AITGFDDPFSGK+AQQIHSQTSQQYPLYDLDLGK+AVTGYNDPETGNIISLFQAMNK+FLSEMLK+ISITEGIER+LGIYEAMK+LLEAQIATGGIIDPK+LPVEEAYK+LQSLTENLTK+QLQNIIQATSR+SEADSDKNATILELR+TGSQYDIQDAIDK+YGDGIQLTR+YIELLTR
156a	sp|O75955-2|FLOT1_HUMAN sp|O75955|FLOT1_HUMAN	1	Isoform of O75955, Isoform 2 of Flotillin-1 OS=Homo sapiens GN=FLOT1;Flotillin-1 OS=Homo sapiens GN=FLOT1 PE=1 SV=3	38.3	19	0.29	AAYDIEVNTR+AQADLAYQLQVAK+AQQVAVQEQEIAR+ISLNTLTLNVK+ITLVSSGSGTMGAAK+LPQVAEEISGPLTSANK+SQLIMQAEAEAASVR+VASSDLVNMGISVVSYTLK+VQVQVVER+VSAQYLSEIEMAK+VTGEVLDILTR
133a	sp|O15027-2|SC16A_HUMAN sp|O15027-3|SC16A_HUMAN sp|O15027-4|SC16A_HUMAN sp|O15027-5|SC16A_HUMAN sp|O15027|SC16A_HUMAN tr|F1T0I1|F1T0I1_HUMAN tr|J3KNL6|J3KNL6_HUMAN	1	Isoform of O15027, Isoform 2 of Protein transport protein Sec16A OS=Homo sapiens GN=SEC16A;Isoform of O15027, Isoform 3 of Protein transport protein Sec16A OS=Homo sapiens GN=SEC16A;Isoform of O15027, Isoform 4 of Protein transport protein Sec16A OS=Homo sapiens GN=SEC16A;Isoform of O15027, Isoform 5 of Protein transport protein Sec16A OS=Homo sapiens GN=SEC16A;Protein transport protein Sec16A OS…	8.9	19	0.28	ADSGPTQPPLSLSPAPETK+FGPGGQLIK+GGIGASENLENPPK+GLANPEPAPEPK+LLPSAPQTLPDGPLASPAR+QIDSSPVGGETDETTVSQNYR+QSGPGAPNLDR+SPDPGIVPQEAPVGNSLSELSEENFDGK+TMATMGDTLASR+TVQAAPPALPGPPGAPVNMYSR+YGPLPGPAVPR+YVDVLNPSGTQR
74	sp|Q5T0W9|FA83B_HUMAN	1	Protein FAM83B OS=Homo sapiens GN=FAM83B PE=1 SV=1	12.5	18	0.28	ALWENGTYQHSVSSLASVSSQR+EINAVVTPER+FNTEQIQYR+IESSIQPTSNMPNTSINRPEIK+LPLQSEAPK+NQQTENLLK+SFPLFDNSK+SLLSLTPDKK+SSLVFKPTLPEQK+SSPLLNYNTGVYR
453a	sp|Q9H6S0|YTDC2_HUMAN	1	Probable ATP-dependent RNA helicase YTHDC2 OS=Homo sapiens GN=YTHDC2 PE=1 SV=2	13.8	18	0.29	APEPPPALIVR+APSKPWSQVDEATIR+DVNTNSENWAVVK+EMFLEDILR+FSDFLLTK+GESEFDSFR+GIWSTTPSNER+GNVFAVEAENR+IAVNIALER+IGQTIGYQIR+LAAIAVAER+LASNALQEPSSFR+LNNGIPQIPVK+LSQSLGLVSK+QSLPVFEKQEEIVK+SQDWGSAGLGGVFK+TQLLGQLR+VVLIVGETGSGK
321a	sp|Q13188-2|STK3_HUMAN sp|Q13188|STK3_HUMAN	1	Isoform of Q13188, Isoform 2 of Serine/threonine-protein kinase 3 OS=Homo sapiens GN=STK3;Serine/threonine-protein kinase 3 OS=Homo sapiens GN=STK3 PE=1 SV=2	30.1	18	0.22	AGNILLNTEGHAK+AIFMIPTNPPPTFR+DLITEAMEIK+ESGQVVAIK+LADFGVAGQLTDTMAK+LGEGSYGSVFK+NLSLEELQMR+NVFPDNWK+QPEEVFDVLEK+QVPVESDLQEIIK+TLIEDEIATILK+TSVESVGTMR+VPQDGDFDFLK
173f	sp|Q8N1N4|K2C78_HUMAN	1	Keratin, type II cytoskeletal 78 OS=Homo sapiens GN=KRT78 PE=2 SV=2	25.2	18	0.19	ATLENDFVVLKK+DVDGVFLSK+EYLYFLK+FASFIDK+FASFIDKVR+FLEQQNK+IEIDPQFQVVR+QLEQLQGER+QNASLQAAITDAEQR+TLNNQFASFIDK+VDELEAALR+VQISQLHQEIQR+YLDFSSIITEVR+YQELQVSAQLHGDR
164a	sp|P04792|HSPB1_HUMAN	1	Heat shock protein beta-1 OS=Homo sapiens GN=HSPB1 PE=1 SV=2	60.5	18	0.27	AQLGGPEAAK+AQLGGPEAAKSDETAAK+DGVVEITGK+GPSWDPFR+LATQSNEITIPVTFESR+LFDQAFGLPR+QLSSGVSEIR+VPFSLLR+VSLDVNHFAPDELTVK+YTLPPGVDPTQVSSSLSPEGTLTVEAPMPK
124a	sp|O00159-2|MYO1C_HUMAN sp|O00159-3|MYO1C_HUMAN sp|O00159|MYO1C_HUMAN tr|F5H6E2|F5H6E2_HUMAN	1	Isoform of O00159, Isoform 2 of Unconventional myosin-Ic OS=Homo sapiens GN=MYO1C;Isoform of O00159, Isoform 3 of Unconventional myosin-Ic OS=Homo sapiens GN=MYO1C;Unconventional myosin-Ic OS=Homo sapiens GN=MYO1C PE=1 SV=4;Isoform of O00159, Unconventional myosin-Ic OS=Homo sapiens GN=MYO1C PE=1 SV=1	13.3	18	0.27	AVASEIFK+GEELLSPLNLEQAAYAR+LGTDEISPR+LLQSNPVLEAFGNAK+LLSVEGSTLR+QLLLTPNAVVIVEDAK+TFTWLVGK+TSFLLNLR+VLQALGSEPIQYAVPVVK+VNSININQGSITFAGGPGR+YLGLLENLR
344a	sp|Q15293|RCN1_HUMAN	1	Reticulocalbin-1 OS=Homo sapiens GN=RCN1 PE=1 SV=1	23.9	17	0.25	AADLNGDLTATR+EIVVLETLEDIDK+EQFNEFR+IDNDGDGFVTTEELK+ISWEEYK+IVDRIDNDGDGFVTTEELK+TFDQLTPDESK+TFDQLTPDESKER+YIFDNVAK
311b	sp|P17858|PFKAL_HUMAN	1	ATP-dependent 6-phosphofructokinase, liver type OS=Homo sapiens GN=PFKL PE=1 SV=6	16.4	17	0.17	AIGVLTSGGDAQGMNAAVR+AMLWLSEK+FDEATQLR+GGSFENNWNIYK+GGTPSAFDR+GQLESIVENIR+GQVQEVGWHDVAGWLGR+IMEVIDAITTTAQSHQR+TFVLEVMGR+TNVLGHLQQGGAPTPFDR
30	sp|P42677|RS27_HUMAN tr|Q5T4L4|Q5T4L4_HUMAN	1	40S ribosomal protein S27 OS=Homo sapiens GN=RPS27 PE=1 SV=3;Isoform of P42677, 40S ribosomal protein S27 OS=Homo sapiens GN=RPS27 PE=1 SV=1	39.4	17	0.16	DLLHPSPEEEK+DLLHPSPEEEKR+DLLHPSPEEEKRK+LVQSPNSYFMDVK
79	sp|Q71UM5|RS27L_HUMAN tr|C9JLI6|C9JLI6_HUMAN tr|H0YMV8|H0YMV8_HUMAN	1	40S ribosomal protein S27-like OS=Homo sapiens GN=RPS27L PE=1 SV=3;Isoform of Q71UM5, 40S ribosomal protein S27 OS=Homo sapiens GN=RPS27L PE=1 SV=1;Isoform of Q71UM5, 40S ribosomal protein S27 OS=Homo sapiens GN=RPS27L PE=1 SV=1	28.6	16	0.15	DLLHPSLEEEK+LVQSPNSYFMDVK
485a	sp|Q9Y265|RUVB1_HUMAN	1	RuvB-like 1 OS=Homo sapiens GN=RUVBL1 PE=1 SV=1	34.9	16	0.24	ALESSIAPIVIFASNR+AQTEGINISEEALNHLGEIGTK+AVLLAGPPGTGK+GLGLDESGLAK+LDPSIFESLQK+QAASGLVGQENAR+TALALAIAQELGSK+TEVLMENFR+TISHVIIGLK+TMLYTPQEMK+VEAGDVIYIEANSGAVK+YSVQLLTPANLLAK
404a	sp|Q92621|NU205_HUMAN	1	Nuclear pore complex protein Nup205 OS=Homo sapiens GN=NUP205 PE=1 SV=3	9.5	16	0.23	ASTEGVAIQGQQGTR+DLPSADSVQYR+FTDELMEQGLTYK+LAWALALR+LLDIEGLYSK+LLPEQLIK+LPGLQATVR+LQDSFASETNLDFR+LQDSQLWK+LTAPEDVFSK+LVGDFTHDQSISQK+QDTQAPVVPYWR+QLDTYAPFPGK+VGNALWR+VLTLVSQIDVNNEFEK+YLYHGNTNPELAFESAK+YSFIQALVR
479a	sp|Q9UHD2|TBK1_HUMAN	1	Serine/threonine-protein kinase TBK1 OS=Homo sapiens GN=TBK1 PE=1 SV=1	18.8	15	0.23	EPLNTIGLIYEK+FGSLTMDGGLR+IISSNQELIYEGR+IITGKPSGAISGVQK+LFAIEEETTTR+LSSSQGTIETSLQDIDSR+TGDLFAIK+TTEENPIFVVSR+VIGEDGQSVYK+YDLDGDASMAK+YQEYTNELQETLPQK
363a	sp|Q5VUA4|ZN318_HUMAN	1	Zinc finger protein 318 OS=Homo sapiens GN=ZNF318 PE=1 SV=2	7.8	15	0.22	AFGGEEVILK+DLYDIFYSSGGK+ESSADLLLPPDIISK+FLDPEFR+GSIPAAQVPVQVSIPSLIR+ILSMLADSTSTQEK+INSMGGDHPSFTSGTR+LESLEETNPEYAK+QAGLAVVLETER+STGSTYGFLQPLTR+TLVLDFETEGER+VAQILGINIFDK+VIPTVTPDKPK+YVDENPLYEER
309a	sp|Q00325-2|MPCP_HUMAN sp|Q00325|MPCP_HUMAN tr|F8VVM2|F8VVM2_HUMAN	1	Isoform of Q00325, Isoform B of Phosphate carrier protein, mitochondrial OS=Homo sapiens GN=SLC25A3;Phosphate carrier protein, mitochondrial OS=Homo sapiens GN=SLC25A3 PE=1 SV=2;Isoform of Q00325, Phosphate carrier protein, mitochondrial OS=Homo sapiens GN=SLC25A3 PE=1 SV=1	23.8	15	0.22	FGFYEVFK+GIFNGFSVTLK+GVAPLWMR+IQTQPGYANTLR+MQVDPQK+QIPYTMMK+TVEALYK+VLYSNMLGEENTYLWR
37	sp|P53621-2|COPA_HUMAN sp|P53621|COPA_HUMAN	1	Isoform of P53621, Isoform 2 of Coatomer subunit alpha OS=Homo sapiens GN=COPA;Coatomer subunit alpha OS=Homo sapiens GN=COPA PE=1 SV=2	15	15	0.23	ASNLENSTYDLYTIPK+DADSITLFDVQQK+EYIVGLSVETER+GFFEGTIASK+GITGVDLFGTTDAVVK+LLELGPKPEVAQQTR+NLSPGAVESDVR+QLFLQTYAR+QQPLFVSGGDDYK+SILLSVPLLVVDNK+TALNLFFK+TLDLPIYVTR+VTTVTEIGKDVIGLR+VWDISGLR+YAVTTGDHGIIR
171a	sp|P05387|RLA2_HUMAN	1	60S acidic ribosomal protein P2 OS=Homo sapiens GN=RPLP2 PE=1 SV=1	69.6	15	0.23	ILDSVGIEADDDR+ILDSVGIEADDDRLNK+LASVPAGGAVAVSAAPGSAAPAAGSAPAAAEEK+NIEDVIAQGIGK+YVASYLLAALGGNSSPSAK
373a	sp|Q6R327-3|RICTR_HUMAN sp|Q6R327|RICTR_HUMAN	1	Isoform of Q6R327, Isoform 3 of Rapamycin-insensitive companion of mTOR OS=Homo sapiens GN=RICTOR;Rapamycin-insensitive companion of mTOR OS=Homo sapiens GN=RICTOR PE=1 SV=1	9.7	14	0.21	ALSYASLDKEDLLSPINQNTLQR+DAFGYATLK+DTEEALLINLR+EILQNVAR+HIEDTGSTPSIGENDLK+ILAPYTDFHYR+LSDGFVAAEAK+LTVSSLDYSR+NSFPFFASSK+SNSVSLVPPGSSHTLPR+STELLLGVK+TLQLETSFMGNK+WPNVNLR+YLIQDSSILQK
315a	sp|Q08380|LG3BP_HUMAN	1	Galectin-3-binding protein OS=Homo sapiens GN=LGALS3BP PE=1 SV=1	18.8	14	0.22	ASHEEVEGLVEK+AVDTWSWGER+ELSEALGQIFDSQR+IDITLSSVK+IYTSPTWSAFVTDSSWSAR+SDLAVPSELALLK+YSSDYFQAPSDYR+YYPYQSFQTPQHPSFLFQDK
278c	sp|Q562R1|ACTBL_HUMAN	1	Beta-actin-like protein 2 OS=Homo sapiens GN=ACTBL2 PE=1 SV=2	26.9	14	0.14	AGFGGDDAPR+DLTDYLMK+DLYANTVLSGGSTMYPGIADR+EIITLAPSTMK+GYNFTTTAER+IIAPPER+SYELPDGQVITIGNER+VAPDEHPILLTEAPLNPK
33	sp|P49411|EFTU_HUMAN	1	Elongation factor Tu, mitochondrial OS=Homo sapiens GN=TUFM PE=1 SV=2	26.1	14	0.21	AEAGDNLGALVR+DLEKPFLLPVEAVYSVPGR+GTVVTGTLER+LLDAVDTYIPVPAR+QIGVEHVVVYVNK+TIGTGLVTNTLAMTEEEK+TVVTGIEMFHK+VEAQVYILSK+YEEIDNAPEER
270a	sp|P52292|IMA1_HUMAN	1	Importin subunit alpha-1 OS=Homo sapiens GN=KPNA2 PE=1 SV=1	19.5	14	0.2	EATWTMSNITAGR+FVSFLGR+GINSSNVENQLQATQAAR+LLGASELPIVTPALR+NNQGTVNWSVDDIVK+NVSSFPDDATSPLQENR+QPPIDNIIR+TGVVPQLVK
259a	sp|P50402|EMD_HUMAN	1	Emerin OS=Homo sapiens GN=EMD PE=1 SV=1	35.8	14	0.22	APGAGLGQDR+GDADMYDLPK+GYNDDYYEESYFTTR+KEDALLYQSK+LSPPSSSAASSYSFSDLNSTR+TYGEPESAGPSR+YNIPHGPVVGSTR
172a	sp|P05388|RLA0_HUMAN	1	60S acidic ribosomal protein P0 OS=Homo sapiens GN=RPLP0 PE=1 SV=1	32.5	14	0.21	AFLADPSAFVAAAPVAAATTAAPAAAAAPAK+GHLENNPALEK+GNVGFVFTK+GTIEILSDVQLIK+IIQLLDDYPK+TSFFQALGITTK+VLALSVETDYTFPLAEK
493a	sp|Q9Y5V3-2|MAGD1_HUMAN sp|Q9Y5V3|MAGD1_HUMAN	1	Isoform of Q9Y5V3, Isoform 2 of Melanoma-associated antigen D1 OS=Homo sapiens GN=MAGED1;Melanoma-associated antigen D1 OS=Homo sapiens GN=MAGED1 PE=1 SV=3	18.5	13	0.19	APTADTQTQNVNQAK+ASEAVLWEALR+DVAILQER+EYTDVYPEIIER+GPNAAYDFSQAATTGELAANK+INNLNVEENSSGDQR+KINNLNVEENSSGDQR+LLTYEFVK+MATSQADIETDPGISEPDGATAQTSADGSQAQNLESR+VGPNATYNFSQSLNANDLANSRPK
480a	sp|Q9UJS0-2|CMC2_HUMAN sp|Q9UJS0|CMC2_HUMAN	1	Isoform of Q9UJS0, Isoform 2 of Calcium-binding mitochondrial carrier protein Aralar2 OS=Homo sapiens GN=SLC25A13;Calcium-binding mitochondrial carrier protein Aralar2 OS=Homo sapiens GN=SLC25A13 PE=1 SV=2	27	13	0.21	ASGDSARPVLLQVAESAYR+DLGFFGIYK+FGLGSVAGAVGATAVYPIDLVK+IAPLEEGTLPFNLAEAQR+INLPAPNPDHVGGYK+LAVATFAGIENK+LQVAGEITTGPR+LTVNDFVR+MTLADIER+NGEFFMSPNDFVTR+STGSFVGELMYK+TVELLSGVVDQTK+VTAIDFR+YLNIFGESQPNPK
432a	sp|Q99569-2|PKP4_HUMAN sp|Q99569|PKP4_HUMAN tr|A0A0D9SF60|A0A0D9SF60_HUMAN	1	Isoform of Q99569, Isoform 2 of Plakophilin-4 OS=Homo sapiens GN=PKP4;Plakophilin-4 OS=Homo sapiens GN=PKP4 PE=1 SV=2;Isoform of Q99569, Plakophilin-4 OS=Homo sapiens GN=PKP4 PE=1 SV=1	12.4	13	0.19	AEGQTLVQPSVANR+AQSPSYVISTGVSPSR+FQTSLVLR+LELEVPQAR+LGAESPSIASTSSTEK+NVGGIPALLR+SAVSPDLHITPIYEGR+STTNYVDFYSTK+TPQEDQWDGVGPIPGLSK+VGSPLTLTDAQTR+VVSSVATALR
431a	sp|Q99567|NUP88_HUMAN	1	Nuclear pore complex protein Nup88 OS=Homo sapiens GN=NUP88 PE=1 SV=2	23.1	13	0.2	AYTASLGETAVAFDFGPLAAVPK+EDVEVAESPLR+ELQLIPDQLR+EPQTPTNVIILSEAEEESLVLNK+FFTSSTSLTLK+FLGSDEEDKDSLQELSTEQK+GLMVLELPK+LRGPSGGGEEPALSQYQR+NQSPTEAEKPASSSLPSSPPPQLLTR+SVANPAFLK+VLAETPDSFEK
429a	sp|Q99470|SDF2_HUMAN	1	Stromal cell-derived factor 2 OS=Homo sapiens GN=SDF2 PE=1 SV=2	36	13	0.18	AMEGIFMKPSELLK+EVHGMAQPSQNNYWK+HSSTEVLLSVTGEQYGRPISGQK+YGSGSGQQSVTGVTSVDDSNSYWR
388a	sp|Q8N1F7|NUP93_HUMAN	1	Nuclear pore complex protein Nup93 OS=Homo sapiens GN=NUP93 PE=1 SV=2	9.5	13	0.2	AFDIIER+EALQYFYFLR+LLSPVVPQISAPQSNK+LLSPVVPQISAPQSNKER+LTLSQFQK+LVPLNQESVEER+NLQEIQQAGER+TLITFAGMIPYR
355a	sp|Q3ZCQ8-2|TIM50_HUMAN sp|Q3ZCQ8|TIM50_HUMAN	1	Isoform of Q3ZCQ8, Isoform 2 of Mitochondrial import inner membrane translocase subunit TIM50 OS=Homo sapiens GN=TIMM50;Mitochondrial import inner membrane translocase subunit TIM50 OS=Homo sapiens GN=TIMM50 PE=1 SV=2	26.6	13	0.2	AQGPQQQPGSEGPSYAK+IPDEFDNDPILVQQLR+QNLFLGSLTSR+RAPDQAAEIGSR+TIALNGVEDVR+TVLEHYALEDDPLAAFK+VLLDLSAFLK
343a	sp|Q15233-2|NONO_HUMAN sp|Q15233|NONO_HUMAN	1	Isoform of Q15233, Isoform 2 of Non-POU domain-containing octamer-binding protein OS=Homo sapiens GN=NONO;Non-POU domain-containing octamer-binding protein OS=Homo sapiens GN=NONO PE=1 SV=4	20.9	13	0.19	AAPGAEFAPNKR+EKLEMEMEAAR+FAQPGSFEYEYAMR+FGQAATMEGIGAIGGTPPAFNR+GIVEFSGKPAAR+VELDNMPLR
332a	sp|Q14254|FLOT2_HUMAN tr|E7EMK3|E7EMK3_HUMAN tr|J3QLD9|J3QLD9_HUMAN	1	Flotillin-2 OS=Homo sapiens GN=FLOT2 PE=1 SV=2;Isoform of Q14254, Flotillin-2 OS=Homo sapiens GN=FLOT2 PE=1 SV=1;Isoform of Q14254, Flotillin-2 OS=Homo sapiens GN=FLOT2 PE=1 SV=1	22.9	13	0.2	DADIGVAEAER+IGEAEAAVIEAMGK+MALVLEALPQIAAK+QIAVEAQEILR+QVLLAQAEAEK+SAFSEEVNIK+TAEAQLAYELQGAR+VDEIVVLSGDNSK
330a	sp|Q14157-1|UBP2L_HUMAN sp|Q14157-3|UBP2L_HUMAN sp|Q14157-4|UBP2L_HUMAN sp|Q14157-5|UBP2L_HUMAN sp|Q14157|UBP2L_HUMAN tr|F8W726|F8W726_HUMAN	1	Isoform of Q14157, Isoform 2 of Ubiquitin-associated protein 2-like OS=Homo sapiens GN=UBAP2L;Isoform of Q14157, Isoform 3 of Ubiquitin-associated protein 2-like OS=Homo sapiens GN=UBAP2L;Isoform of Q14157, Isoform 4 of Ubiquitin-associated protein 2-like OS=Homo sapiens GN=UBAP2L;Isoform of Q14157, Isoform 5 of Ubiquitin-associated protein 2-like OS=Homo sapiens GN=UBAP2L;Ubiquitin-associated pr…	12.1	13	0.2	DGSLASNPYSGDLTK+GGSTTGSQFLEQFK+IDLAVLLGK+IFTASNVSSVPLPAENVTITAGQR+LAQMISDHNDADFEEK+SPAVATSTAAPPPPSSPLPSK+TATEEWGTEDWNEDLSETK
302a	sp|P63173|RL38_HUMAN	1	60S ribosomal protein L38 OS=Homo sapiens GN=RPL38 PE=1 SV=2	52.9	13	0.2	IEEIKDFLLTAR+KIEEIKDFLLTAR+LKQSLPPGLAVK+QSLPPGLAVK+YLYTLVITDKEK
192a	sp|P11940-2|PABP1_HUMAN sp|P11940|PABP1_HUMAN tr|A0A087WTT1|A0A087WTT1_HUMAN tr|E7EQV3|E7EQV3_HUMAN	1	Isoform of P11940, Isoform 2 of Polyadenylate-binding protein 1 OS=Homo sapiens GN=PABPC1;Polyadenylate-binding protein 1 OS=Homo sapiens GN=PABPC1 PE=1 SV=2;Isoform of P11940, Polyadenylate-binding protein OS=Homo sapiens GN=PABPC1 PE=1 SV=1;Isoform of P11940, Polyadenylate-binding protein OS=Homo sapiens GN=PABPC1 PE=1 SV=1	22.2	13	0.15	AKEFTNVYIK+ALDTMNFDVIK+EFSPFGTITSAK+FGPALSVK+GFGFVSFER+NLDDGIDDER+SGVGNIFIK+SKVDEAVAVLQAHQAKEAAQK+SLGYAYVNFQQPADAER+YQGVNLYVK
168a	sp|P05023-3|AT1A1_HUMAN sp|P05023-4|AT1A1_HUMAN sp|P05023|AT1A1_HUMAN	1	Isoform of P05023, Isoform 3 of Sodium/potassium-transporting ATPase subunit alpha-1 OS=Homo sapiens GN=ATP1A1;Isoform of P05023, Isoform 4 of Sodium/potassium-transporting ATPase subunit alpha-1 OS=Homo sapiens GN=ATP1A1;Sodium/potassium-transporting ATPase subunit alpha-1 OS=Homo sapiens GN=ATP1A1 PE=1 SV=1	11.5	13	0.19	AVAGDASESALLK+AVFQANQENLPILK+GVGIISEGNETVEDIAAR+IVEIPFNSTNK+LNIPVSQVNPR+QGAIVAVTGDGVNDSPALK+SPDFTNENPLETR+VDNSSLTGESEPQTR
441a	sp|Q9BUJ2-2|HNRL1_HUMAN sp|Q9BUJ2-4|HNRL1_HUMAN sp|Q9BUJ2|HNRL1_HUMAN tr|A0A0A0MRA5|A0A0A0MRA5_HUMAN tr|B7Z4B8|B7Z4B8_HUMAN	1	Isoform of Q9BUJ2, Isoform 2 of Heterogeneous nuclear ribonucleoprotein U-like protein 1 OS=Homo sapiens GN=HNRNPUL1;Isoform of Q9BUJ2, Isoform 4 of Heterogeneous nuclear ribonucleoprotein U-like protein 1 OS=Homo sapiens GN=HNRNPUL1;Heterogeneous nuclear ribonucleoprotein U-like protein 1 OS=Homo sapiens GN=HNRNPUL1 PE=1 SV=2;Isoform of Q9BUJ2, Heterogeneous nuclear ribonucleoprotein U-like prot…	14	12	0.17	EALGGQALYPHVLVK+INEEISVK+NYILDQTNVYGSAQR+QGAPTSFLPPEASQLKPDR+QNQFYDTQVIK+QNQFYDTQVIKQENESGYER+TDEEGKDVPDHAVLEMK+YNILGTNAIMDK
424a	sp|Q96RT1-2|LAP2_HUMAN sp|Q96RT1-3|LAP2_HUMAN sp|Q96RT1-4|LAP2_HUMAN sp|Q96RT1-5|LAP2_HUMAN sp|Q96RT1-6|LAP2_HUMAN sp|Q96RT1-7|LAP2_HUMAN sp|Q96RT1-8|LAP2_HUMAN sp|Q96RT1-9|LAP2_HUMAN sp|Q96RT1|LAP2_HUMAN	1	Isoform of Q96RT1, Isoform 2 of Protein LAP2 OS=Homo sapiens GN=ERBB2IP;Isoform of Q96RT1, Isoform 3 of Protein LAP2 OS=Homo sapiens GN=ERBB2IP;Isoform of Q96RT1, Isoform 4 of Protein LAP2 OS=Homo sapiens GN=ERBB2IP;Isoform of Q96RT1, Isoform 5 of Protein LAP2 OS=Homo sapiens GN=ERBB2IP;Isoform of Q96RT1, Isoform 6 of Protein LAP2 OS=Homo sapiens GN=ERBB2IP;Isoform of Q96RT1, Isoform 7 of Protein…	11.1	12	0.17	AQIPEGDYLSYR+DFNLPEYDLNVEER+FDSNHNPEEPNIIR+IYDILSDNGPQQPSTTVK+LQILELR+LTFIPGFIGSLK+NLPFSFTK+SATLLYDQPLQVFTGSSSSSDLISGTK+TFQNTVELIIVR+TMSVSDFNYSR+VLTIVEASVNPISK
407a	sp|Q93008-1|USP9X_HUMAN sp|Q93008|USP9X_HUMAN	1	Isoform of Q93008, Isoform 2 of Probable ubiquitin carboxyl-terminal hydrolase FAF-X OS=Homo sapiens GN=USP9X;Probable ubiquitin carboxyl-terminal hydrolase FAF-X OS=Homo sapiens GN=USP9X PE=1 SV=3	5.6	12	0.18	DGLTISFTK+ELDMEPYTVAGVAK+ELLAFQTSEK+FNDYFEFPR+LAQQISDEASR+LEGDNVNPESQLIQQSEQSESETAGSTK+LLQISSFNGK+LWGEPVNLR+LYSVVSQLIR+MDTIDQDDELIR+VVIQSNDDIASR+WVVPVLPK
317a	sp|Q12905|ILF2_HUMAN tr|B4DY09|B4DY09_HUMAN	1	Interleukin enhancer-binding factor 2 OS=Homo sapiens GN=ILF2 PE=1 SV=2;Isoform of Q12905, Interleukin enhancer-binding factor 2 OS=Homo sapiens GN=ILF2 PE=1 SV=1	23	12	0.19	ILITTVPPNLR+ILPTLEAVAALGNK+NQDLAPNSAEQASILSLVTK+QPLALNVAYR+VKPAPDETSFSEALLK+VLQSALAAIR
234a	sp|P35606-2|COPB2_HUMAN sp|P35606|COPB2_HUMAN	1	Isoform of P35606, Isoform 2 of Coatomer subunit beta' OS=Homo sapiens GN=COPB2;Coatomer subunit beta' OS=Homo sapiens GN=COPB2 PE=1 SV=2	14.8	12	0.18	AAESLADPTEYENLFPGLK+EAFVVEEWVK+GSNNVALGYDEGSIIVK+IAYQLAVEAESEQK+LPEAAFLAR+NVMEEGKDFQPSR+QLAELAISK+QYPLVTPNEER+TMYLLGYIPK+TYLPSQVSR+VFNYNTLER
223a	sp|P27708|PYR1_HUMAN tr|F8VPD4|F8VPD4_HUMAN	1	CAD protein OS=Homo sapiens GN=CAD PE=1 SV=3;Isoform of P27708, CAD protein OS=Homo sapiens GN=CAD PE=1 SV=1	7.6	12	0.19	AAFALGGLGSGFASNR+ATGYPLAYVAAK+FLSSAAAVSK+HGRTVHSLACLLTQYRVSLR+LALGIPLPELR+LGGAVLSFSEATSSVQK+LGYPVLVR+LLDTIGISQPQWR+LSLDDLLQR+TLGVDLVALATR+VLGTSPEAIDSAENR+VNEISVEVDSDPR+VPQFSFSR
202a	sp|P16615-2|AT2A2_HUMAN sp|P16615-3|AT2A2_HUMAN sp|P16615-5|AT2A2_HUMAN sp|P16615|AT2A2_HUMAN	1	Isoform of P16615, Isoform 2 of Sarcoplasmic/endoplasmic reticulum calcium ATPase 2 OS=Homo sapiens GN=ATP2A2;Isoform of P16615, Isoform 3 of Sarcoplasmic/endoplasmic reticulum calcium ATPase 2 OS=Homo sapiens GN=ATP2A2;Isoform of P16615, Isoform 5 of Sarcoplasmic/endoplasmic reticulum calcium ATPase 2 OS=Homo sapiens GN=ATP2A2;Sarcoplasmic/endoplasmic reticulum calcium ATPase 2 OS=Homo sapiens G…	11.1	12	0.19	AEIGIAMGSGTAVAK+AMGVVVATGVNTEIGK+EFDELNPSAQR+EFTLEFSR+IGIFGQDEDVTSK+KAEIGIAMGSGTAVAK+LDEFGEQLSK+MNVFDTELK+NMLFSGTNIAAGK+VDQSILTGESVSVIK
188a	sp|P10412|H14_HUMAN sp|P16402|H13_HUMAN sp|P16403|H12_HUMAN	1	Histone H1.4 OS=Homo sapiens GN=HIST1H1E PE=1 SV=2;Histone H1.3 OS=Homo sapiens GN=HIST1H1D PE=1 SV=2;Histone H1.2 OS=Homo sapiens GN=HIST1H1C PE=1 SV=2	17.8	12	0.19	ALAAAGYDVEK+ALAAAGYDVEKNNSR+ASGPPVSELITK+KASGPPVSELITK+SGVSLAALK+SGVSLAALKK
438a	sp|Q9BRK5|CAB45_HUMAN	1	45 kDa calcium-binding protein OS=Homo sapiens GN=SDF4 PE=1 SV=1	24.6	11	0.17	AVDPDGDGHVSWDEYK+DLGGFDEDAEPR+DLGGFDEDAEPRR+GFHQEVFLGK+LMVIFSK+QMIAVADENQNHHLEPEEVLK+TAEHFQEAMEESK+YSEFFTGSK
399a	sp|Q8WUF5|IASPP_HUMAN	1	RelA-associated inhibitor OS=Homo sapiens GN=PPP1R13L PE=1 SV=4	12.3	11	0.16	AMLPGSPLFTR+ESSLDGLGGTGKDNLTSATLPR+GSPLAEGPQAFFPER+QQGPPTPFDFLGR+SLGSAGPSGTLPR+TPLYLQPDAYGSLDR+YSSSSIPEPFGSR
384b	sp|O75179-2|ANR17_HUMAN sp|O75179-6|ANR17_HUMAN sp|O75179-7|ANR17_HUMAN sp|O75179|ANR17_HUMAN tr|H0YM23|H0YM23_HUMAN	1	Isoform of O75179, Isoform 2 of Ankyrin repeat domain-containing protein 17 OS=Homo sapiens GN=ANKRD17;Isoform of O75179, Isoform 6 of Ankyrin repeat domain-containing protein 17 OS=Homo sapiens GN=ANKRD17;Isoform of O75179, Isoform 7 of Ankyrin repeat domain-containing protein 17 OS=Homo sapiens GN=ANKRD17;Ankyrin repeat domain-containing protein 17 OS=Homo sapiens GN=ANKRD17 PE=1 SV=3;Isoform o…	6.7	11	0.12	AFADPEVLR+APSPAPSSVPLGSEKPSNVSQDR+GADVNAPPVPSSR+ILLNAGAEINSR+LEALLEAAGIGK+LLLSGTADGADLR+NSASVQNSSVAVLSVNHIK+NVSDYTPLSLAASGGYVNIIK+SSYLPNSDPLHQSDTSK+TGLTPLMEAASGGYAEVGR
353a	sp|Q16795|NDUA9_HUMAN	1	NADH dehydrogenase [ubiquinone] 1 alpha subcomplex subunit 9, mitochondrial OS=Homo sapiens GN=NDUFA9 PE=1 SV=2	22.8	11	0.15	DAFPEAIIVKPSDIFGR+FGPIPLGSLGWK+GIVNAVKDPDANGK+IPQAIAQLSK+MGSQVIIPYR+NFDFEDVFVK+VFEISPFEPWITR
304a	sp|P67809|YBOX1_HUMAN tr|A0A087X1S2|A0A087X1S2_HUMAN	1	Nuclease-sensitive element-binding protein 1 OS=Homo sapiens GN=YBX1 PE=1 SV=3;Isoform of P67809, Nuclease-sensitive element-binding protein 1 OS=Homo sapiens GN=YBX1 PE=1 SV=2	24.7	11	0.13	AADPPAENSSAPEAEQGGAE+GAEAANVTGPGGVPVQGSK+NDTKEDVFVHQTAIK+NGYGFINR+SVGDGETVEFDVVEGEK
220a	sp|P26373|RL13_HUMAN	1	60S ribosomal protein L13 OS=Homo sapiens GN=RPL13 PE=1 SV=4	24.2	11	0.17	GFSLEELR+LATQLTGPVMPVR+STESLQANVQR+TIGISVDPR+VATWFNQPAR
146a	sp|O60762|DPM1_HUMAN tr|H0Y368|H0Y368_HUMAN tr|Q5QPK2|Q5QPK2_HUMAN	1	Dolichol-phosphate mannosyltransferase subunit 1 OS=Homo sapiens GN=DPM1 PE=1 SV=1;Isoform of O60762, Dolichol-phosphate mannosyltransferase subunit 1 (Fragment) OS=Homo sapiens GN=DPM1 PE=1 SV=1;Isoform of O60762, Dolichol-phosphate mannosyltransferase subunit 1 OS=Homo sapiens GN=DPM1 PE=1 SV=1	30	11	0.16	DVAEQLEK+FIPEFIR+LGGNEIVSFLK+LGLGTAYIHGMK+QKEGNFDIVSGTR+QLNYTIGEVPISFVDR+YSVLLPTYNER
119a	sp|A5YKK6|CNOT1_HUMAN	1	CCR4-NOT transcription complex subunit 1 OS=Homo sapiens GN=CNOT1 PE=1 SV=2	5	11	0.16	DAIAALGLLQK+EIDDEANSYFQR+GQQELLYVVPFVAK+ILTNFTGVMPPQFK+IVEPPENIQEK+KLGTSGLNQPTFQQSK+LGTSGLNQPTFQQSK+LPDPFTPNLK+QLAVYEEFAR+SLDLIESLLR+SLLEVVVLSR
484a	sp|Q9Y230|RUVB2_HUMAN	1	RuvB-like 2 OS=Homo sapiens GN=RUVBL2 PE=1 SV=3	22.2	10	0.16	AAGVVLEMIR+AVLIAGQPGTGK+DKVQAGDVITIDK+GLGLDDALEPR+LLIVSTTPYSEK+LLIVSTTPYSEKDTK+QASQGMVGQLAAR+TQGFLALFSGDTGEIK+TTEMETIYDLGTK+VQAGDVITIDK
426a	sp|Q96TA2-2|YMEL1_HUMAN sp|Q96TA2-3|YMEL1_HUMAN sp|Q96TA2|YMEL1_HUMAN tr|Q96I63|Q96I63_HUMAN	1	Isoform of Q96TA2, Isoform 2 of ATP-dependent zinc metalloprotease YME1L1 OS=Homo sapiens GN=YME1L1;Isoform of Q96TA2, Isoform 3 of ATP-dependent zinc metalloprotease YME1L1 OS=Homo sapiens GN=YME1L1;ATP-dependent zinc metalloprotease YME1L1 OS=Homo sapiens GN=YME1L1 PE=1 SV=2;Isoform of Q96TA2, ATP-dependent zinc metalloprotease YME1L1 OS=Homo sapiens GN=YME1L1 PE=1 SV=1	16	10	0.15	FDQSVDPEIIAR+GILLVGPPGTGK+GTVGFSGAELENLVNQAALK+LSPETQSAIEQEIR+NIPEAHQDAFK+TTTGLDSAVDPVQMK+VAEELIFGTDHITTGASSDFDNATK
421a	sp|Q96I24|FUBP3_HUMAN	1	Far upstream element-binding protein 3 OS=Homo sapiens GN=FUBP3 PE=1 SV=2	23.6	10	0.14	DGFGGLAAAR+FAVGIVIGR+GDWSVGAPGGVQEITYTVPADK+GVPQQIEVAR+IDSIPHLNNSTPLVDPSVYGYGVQK+IQFKPDDGISPER+MGGGSIEVSVPR+QQVAFYGQTLGQAQAHSQEQ+SINQQSGAHVELQR
296a	sp|P62701|RS4X_HUMAN	1	40S ribosomal protein S4, X isoform OS=Homo sapiens GN=RPS4X PE=1 SV=2	24.7	10	0.15	LSNIFVIGK+LTIAEER+TDITYPAGFMDVISIDK+TIRYPDPLIK+VNDTIQIDLETGK+YALTGDEVK+YPDPLIK
292a	sp|P62263|RS14_HUMAN	1	40S ribosomal protein S14 OS=Homo sapiens GN=RPS14 PE=1 SV=3	37.1	10	0.15	ADRDESSPYAAMLAAQDVAQR+ELGITALHIK+IEDVTPIPSDSTR+IEDVTPIPSDSTRR+TPGPGAQSALR
254a	sp|P48634-3|PRC2A_HUMAN sp|P48634|PRC2A_HUMAN	1	Isoform of P48634, Isoform 3 of Protein PRRC2A OS=Homo sapiens GN=PRRC2A;Protein PRRC2A OS=Homo sapiens GN=PRRC2A PE=1 SV=3	4.8	10	0.13	AVGTPGGGGGGAVPGISAMSR+EAPPPVLLTPK+ESAEQSSGPGPSLRPQNSTTWR+GPAGNWGPPGDYPDR+LIPGPLSPVAR+SLEIQKPAVAPR+YSSLNLFDTYK
210a	sp|P21796|VDAC1_HUMAN	1	Voltage-dependent anion-selective channel protein 1 OS=Homo sapiens GN=VDAC1 PE=1 SV=2	34.6	10	0.14	LTFDSSFSPNTGK+LTFDSSFSPNTGKK+LTLSALIDGK+TDEFQLHTNVNDGTEFGGSIYQK+VNNSSLIGLGYTQTLKPGIK+VTQSNFAVGYK+WNTDNTLGTEITVEDQLAR+WTEYGLTFTEK
187a	sp|P10321|1C07_HUMAN tr|A2AEA2|A2AEA2_HUMAN tr|O19617|O19617_HUMAN	1	Isoform of Q95604, HLA class I histocompatibility antigen, Cw-7 alpha chain OS=Homo sapiens GN=HLA-C PE=1 SV=3;Isoform of Q95604, HLA class I histocompatibility antigen, Cw-6 alpha chain OS=Homo sapiens GN=HLA-C PE=1 SV=2;Isoform of Q95604, HLA class I antigen OS=Homo sapiens GN=HLA-C PE=1 SV=1	30.1	10	0.13	APWVEQEGPEYWDR+DGEDQTQDTELVETRPAGDGTFQK+FISVGYVDDTQFVR+GYDQSAYDGKDYIALNEDLR+SWTAADTAAQITQR+WAAVVVPSGQEQR+YFDTAVSRPGR
88	sp|Q92616|GCN1_HUMAN	1	eIF-2-alpha kinase activator GCN1 OS=Homo sapiens GN=GCN1 PE=1 SV=6	3.6	9	0.12	AIITALGVER+DAVLYFSESLVPTAR+DLAPYLPSVTPGLK+LLTWVIGTGSPR+LMDEAVLALR+QAGAEALSQAVAR+SLVSGLIR+VLAFLSSVAGDALTR
492a	sp|Q9Y4W6|AFG32_HUMAN	1	AFG3-like protein 2 OS=Homo sapiens GN=AFG3L2 PE=1 SV=2	8.8	9	0.12	DLFALAR+GAILTGPPGTGK+GMGGLFSVGETTAK+QIFIGPPDIK+VALLLLEK+VGQISFDLPR+VSEEIFFGR
449a	sp|Q9H019-3|MFR1L_HUMAN sp|Q9H019|MFR1L_HUMAN tr|E9PLD2|E9PLD2_HUMAN	1	Isoform of Q9H019, Isoform 3 of Mitochondrial fission regulator 1-like OS=Homo sapiens GN=MTFR1L;Mitochondrial fission regulator 1-like OS=Homo sapiens GN=MTFR1L PE=1 SV=2;Isoform of Q9H019, Mitochondrial fission regulator 1-like OS=Homo sapiens GN=MTFR1L PE=1 SV=1	30.3	9	0.13	ASSFADMMGILK+EEDPAVLISEVLR+FALKEEDISR+NASVPNLR+SLLKEEDPAVLISEVLR+TTELQDELSHLR
413a	sp|Q96C92-2|SDCG3_HUMAN sp|Q96C92|SDCG3_HUMAN	1	Isoform of Q96C92, Isoform 2 of Serologically defined colon cancer antigen 3 OS=Homo sapiens GN=SDCCAG3;Serologically defined colon cancer antigen 3 OS=Homo sapiens GN=SDCCAG3 PE=1 SV=3	22.1	9	0.12	KLNEVQSFSEAQTEMVR+QNADVALQNLR+SLAIPDAPAFYER+TLQISYDALKDENSK+VSPASPAGSPSADFAVHGESLGDR+VVMNSAQASIK
345a	sp|Q15365|PCBP1_HUMAN	1	Poly(rC)-binding protein 1 OS=Homo sapiens GN=PCBP1 PE=1 SV=2	17.1	9	0.1	ESTGAQVQVAGDMLPNSTER+EVGSIIGK+IANPVEGSSGR+IITLTGPTNAIFK+QGANINEIR
337a	sp|Q14764|MVP_HUMAN	1	Major vault protein OS=Homo sapiens GN=MVP PE=1 SV=4	11.9	9	0.14	AQLELEVSK+DAQGLVLFDVTGQVR+DLAVAGPEMQVK+ELELVYAR+GPLEYVPSAK+IEGEGSVLQAK+LAQDPFPLYPGEVLEK+LLQSLGLK+QAIPLDENEGIYVQDVK
321b	sp|Q13043|STK4_HUMAN	1	Serine/threonine-protein kinase 4 OS=Homo sapiens GN=STK4 PE=1 SV=2	18.1	9	0.08	AGNILLNTEGHAK+AIFMIPTNPPPTFR+DLINEAMDVK+IPQDGDYEFLK+LADFGVAGQLTDTMAK+QPEEVFDVLEK+QVPVESDLQEIIK
312a	sp|Q02413|DSG1_HUMAN	1	Desmoglein-1 OS=Homo sapiens GN=DSG1 PE=1 SV=2	11.5	9	0.14	ALNSMGQDLERPLELR+ISGVGIDQPPYGIFVINQK+MTGFELTEGVK+QEPSDSPMFIINR+TYVVTGNMGSNDKVGDFVATDLDTGRPSTTVR+YQGTILSIDDNLQR+YVMGNNPADLLAVDSR
303a	sp|P63244|GBLP_HUMAN	1	Guanine nucleotide-binding protein subunit beta-2-like 1 OS=Homo sapiens GN=GNB2L1 PE=1 SV=3	23.3	9	0.14	DETNYGIPQR+DGQAMLWDLNEGK+DVLSVAFSSDNR+IIVDELKQEVISTSSK+LTRDETNYGIPQR+LWDLTTGTTTR+VWQVTIGTR
272a	sp|P52701-3|MSH6_HUMAN sp|P52701-4|MSH6_HUMAN sp|P52701|MSH6_HUMAN	1	Isoform of P52701, Isoform 3 of DNA mismatch repair protein Msh6 OS=Homo sapiens GN=MSH6;Isoform of P52701, Isoform 4 of DNA mismatch repair protein Msh6 OS=Homo sapiens GN=MSH6;DNA mismatch repair protein Msh6 OS=Homo sapiens GN=MSH6 PE=1 SV=2	8.9	9	0.12	FPDLTVELNR+GTATFDGTAIANAVVK+GTQTYSVLEGDPSENYSK+LANLPEEVIQK+NLPEEYELK+TIVYWGIGR+TLLEEEYFR+YQLEIPENFTTR
216a	sp|P23396|RS3_HUMAN tr|E9PPU1|E9PPU1_HUMAN	1	40S ribosomal protein S3 OS=Homo sapiens GN=RPS3 PE=1 SV=2;Isoform of P23396, 40S ribosomal protein S3 OS=Homo sapiens GN=RPS3 PE=1 SV=1	50.6	9	0.13	AELNEFLTR+ELAEDGYSGVEVR+FGFPEGSVELYAEK+FVADGIFK+GGKPEPPAMPQPVPTA+IMLPWDPTGK+KFVADGIFK+TEIIILATR
180a	sp|P07910-2|HNRPC_HUMAN sp|P07910-4|HNRPC_HUMAN sp|P07910|HNRPC_HUMAN tr|B2R5W2|B2R5W2_HUMAN tr|B4DY08|B4DY08_HUMAN tr|G3V2Q1|G3V2Q1_HUMAN tr|G3V4C1|G3V4C1_HUMAN tr|G3V4W0|G3V4W0_HUMAN tr|G3V555|G3V555_HUMAN tr|G3V575|G3V575_HUMAN tr|G3V576|G3V576_HUMAN	1	Isoform of P07910, Isoform C1 of Heterogeneous nuclear ribonucleoproteins C1/C2 OS=Homo sapiens GN=HNRNPC;Isoform of P07910, Isoform 4 of Heterogeneous nuclear ribonucleoproteins C1/C2 OS=Homo sapiens GN=HNRNPC;Heterogeneous nuclear ribonucleoproteins C1/C2 OS=Homo sapiens GN=HNRNPC PE=1 SV=4;Isoform of P07910, Heterogeneous nuclear ribonucleoproteins C1/C2 OS=Homo sapiens GN=HNRNPC PE=1 SV=1;Iso…	19.2	9	0.14	GFAFVQYVNER+MIAGQVLDINLAAEPK+VFIGNLNTLVVK+VPPPPPIAR
175a	sp|P06576|ATPB_HUMAN	1	ATP synthase subunit beta, mitochondrial OS=Homo sapiens GN=ATP5B PE=1 SV=3	21.9	9	0.14	AIAELGIYPAVDPLDSTSR+FTQAGSEVSALLGR+IMNVIGEPIDER+LVLEVAQHLGESTVR+TIAMDGTEGLVR+VALVYGQMNEPPGAR+VLDSGAPIKIPVGPETLGR+VVDLLAPYAK
142a	sp|O43852-2|CALU_HUMAN sp|O43852-3|CALU_HUMAN sp|O43852-4|CALU_HUMAN sp|O43852|CALU_HUMAN	1	Isoform of O43852, Isoform 2 of Calumenin OS=Homo sapiens GN=CALU;Isoform of O43852, Isoform 3 of Calumenin OS=Homo sapiens GN=CALU;Isoform of O43852, Isoform 4 of Calumenin OS=Homo sapiens GN=CALU;Calumenin OS=Homo sapiens GN=CALU PE=1 SV=2	26.3	9	0.12	DIVVQETMEDIDK+DWILPSDYDHAEAEAR+EQFVEFR+MADKDGDLIATK+TFDQLTPEESK+TFDQLTPEESKER+VHNDAQSFDYDHDAFLGAEEAK
104	sp|Q9HCN8|SDF2L_HUMAN	1	Stromal cell-derived factor 2-like protein 1 OS=Homo sapiens GN=SDF2L1 PE=1 SV=2	33.5	9	0.14	AMEGIFIKPSVEPSAGHDEL+FQHVGTSVFLSVTGEQYGSPIR+LTHVLTGK+YGSGSGQQSVTGVEASDDANSYWR
92	sp|Q96PK6|RBM14_HUMAN	1	RNA-binding protein 14 OS=Homo sapiens GN=RBM14 PE=1 SV=2	14.1	8	0.13	AQPSASLGVGYR+AQPSVSLGAAYR+AQPSVSLGAPYR+ASYVAPLTAQPATYR+LSESQLSFR+TQSSASLAASYAAQQHPQAAASYR+YSGSYNDYLR
494a	sp|Q9Y6J9|TAF6L_HUMAN	1	TAF6-like RNA polymerase II p300/CBP-associated factor-associated factor 65 kDa subunit 6L OS=Homo sapiens GN=TAF6L PE=1 SV=1	13	8	0.11	AVLGDDPQLMK+EGELYFPEDR+ELYAFFGDSLATR+LFQTAFPAPYGPSPASR+LTVEDFNR+VALQDLQTNSK+VYGAILVAVER
471a	sp|Q9NZI8|IF2B1_HUMAN	1	Insulin-like growth factor 2 mRNA-binding protein 1 OS=Homo sapiens GN=IGF2BP1 PE=1 SV=2	20.6	8	0.13	DQTPDENDQVIVK+IAPPETPDSK+ISYSGQFLVK+ITISSLQDLTLYNPER+LLVPTQYVGAIIGK+LYIGNLNESVTPADLEK+MVIITGPPEAQFK+QQQVDIPLR+TVNELQNLTAAEVVVPR
454a	sp|Q9H857-2|NT5D2_HUMAN sp|Q9H857-3|NT5D2_HUMAN sp|Q9H857-4|NT5D2_HUMAN sp|Q9H857|NT5D2_HUMAN	1	Isoform of Q9H857, Isoform 2 of 5'-nucleotidase domain-containing protein 2 OS=Homo sapiens GN=NT5DC2;Isoform of Q9H857, Isoform 3 of 5'-nucleotidase domain-containing protein 2 OS=Homo sapiens GN=NT5DC2;Isoform of Q9H857, Isoform 4 of 5'-nucleotidase domain-containing protein 2 OS=Homo sapiens GN=NT5DC2;5'-nucleotidase domain-containing protein 2 OS=Homo sapiens GN=NT5DC2 PE=1 SV=1	16.2	8	0.12	ALFNAQFGSIFR+GDETFAVLSR+IDAFHYVQLGTAYR+QGNLFDFLR+TGAIIPELER+VDFTFYPR
452a	sp|Q9H6R7|CB044_HUMAN	1	WD repeat and coiled-coil-containing protein C2orf44 OS=Homo sapiens GN=C2orf44 PE=1 SV=1	9.3	8	0.11	DMTPYALPVIGEVR+DSFSHSPGAVSSLK+EIMLEEEPSITSGESQTTYSTFSAPLNK+SDQYAISLIVR
444a	sp|Q9BW92|SYTM_HUMAN	1	Threonine--tRNA ligase, mitochondrial OS=Homo sapiens GN=TARS2 PE=1 SV=1	12.3	8	0.12	AAGLVSDLDADSGLTLSR+AEASGGLGGLTR+IDAVAWNTTPYQLAR+LGEWDLPEAVQR+LVELQNTR+VSGISFPTTELLR+VYNALVAFIR
435a	sp|Q99959-2|PKP2_HUMAN sp|Q99959|PKP2_HUMAN	1	Isoform of Q99959, Isoform 1 of Plakophilin-2 OS=Homo sapiens GN=PKP2;Plakophilin-2 OS=Homo sapiens GN=PKP2 PE=1 SV=2	10.2	8	0.13	DLLNTGGIQK+IMAISAGDAYASNK+IQEQVQQTLAR+NLSLQNEIAK+TAISLLR+TVLGQQILGQLDSSSLALPSEAK+YSQNIYIQNR
50	sp|P83731|RL24_HUMAN tr|C9JNW5|C9JNW5_HUMAN tr|C9JXB8|C9JXB8_HUMAN	1	60S ribosomal protein L24 OS=Homo sapiens GN=RPL24 PE=1 SV=1;Isoform of P83731, 60S ribosomal protein L24 OS=Homo sapiens GN=RPL24 PE=1 SV=1;Isoform of P83731, 60S ribosomal protein L24 OS=Homo sapiens GN=RPL24 PE=1 SV=1	24.8	8	0.12	AITGASLADIMAK+QINWTVLYR+VFQFLNAK
405a	sp|Q92945|FUBP2_HUMAN tr|A0A087WTP3|A0A087WTP3_HUMAN	1	Far upstream element-binding protein 2 OS=Homo sapiens GN=KHSRP PE=1 SV=4;Isoform of Q92945, Far upstream element-binding protein 2 OS=Homo sapiens GN=KHSRP PE=1 SV=1	11.1	8	0.12	AINQQTGAFVEISR+IGGGIDVPVPR+IINDLLQSLR+MILIQDGSQNTNVDKPLR+SVSLTGAPESVQK+VQISPDSGGLPER
401a	sp|Q8WVX9|FACR1_HUMAN	1	Fatty acyl-CoA reductase 1 OS=Homo sapiens GN=FAR1 PE=1 SV=1	12.8	8	0.12	DAVQLNVIATR+IIAINSELTQPK+NVLLTGATGFLGK+TFNIDVR+VNSVYVLVR+YVLNEEMSGLPAAR
392a	sp|Q8NBP0-2|TTC13_HUMAN sp|Q8NBP0|TTC13_HUMAN	1	Isoform of Q8NBP0, Isoform 2 of Tetratricopeptide repeat protein 13 OS=Homo sapiens GN=TTC13;Tetratricopeptide repeat protein 13 OS=Homo sapiens GN=TTC13 PE=2 SV=3	11.4	8	0.12	AIQLQPSAR+ELGNFEAATESFQK+INEAVNDLTK+LVDFEAMTAPGSEAFSK+TLPSVSETFPTLR+TQLYHAEIDALYK+VGNILFSVETQTTEER
370a	sp|Q6P444|MTFR2_HUMAN	1	Mitochondrial fission regulator 2 OS=Homo sapiens GN=MTFR2 PE=1 SV=2	23.4	8	0.13	AVDQGISNTSLLNSR+FAFQEDDSFEKENR+IAALENELTFLR+ISLGQLSSSR+NDLPVNEAAIR+NSTNSSSFGLSDER+SWESSPFSSPETSR
345b	sp|Q15366-2|PCBP2_HUMAN sp|Q15366-3|PCBP2_HUMAN sp|Q15366-4|PCBP2_HUMAN sp|Q15366-5|PCBP2_HUMAN sp|Q15366-6|PCBP2_HUMAN sp|Q15366-7|PCBP2_HUMAN sp|Q15366-8|PCBP2_HUMAN sp|Q15366|PCBP2_HUMAN tr|F8VZX2|F8VZX2_HUMAN tr|H3BRU6|H3BRU6_HUMAN	1	Isoform of Q15366, Isoform 2 of Poly(rC)-binding protein 2 OS=Homo sapiens GN=PCBP2;Isoform of Q15366, Isoform 3 of Poly(rC)-binding protein 2 OS=Homo sapiens GN=PCBP2;Isoform of Q15366, Isoform 4 of Poly(rC)-binding protein 2 OS=Homo sapiens GN=PCBP2;Isoform of Q15366, Isoform 5 of Poly(rC)-binding protein 2 OS=Homo sapiens GN=PCBP2;Isoform of Q15366, Isoform 6 of Poly(rC)-binding protein 2 OS=H…	15.7	8	0.09	ESTGAQVQVAGDMLPNSTER+EVGSIIGK+IANPVEGSTDR+IITLAGPTNAIFK
318a	sp|Q12906-7|ILF3_HUMAN sp|Q12906|ILF3_HUMAN	1	Isoform of Q12906, Isoform 7 of Interleukin enhancer-binding factor 3 OS=Homo sapiens GN=ILF3;Interleukin enhancer-binding factor 3 OS=Homo sapiens GN=ILF3 PE=1 SV=3	11.6	8	0.12	AYAALAALEK+EDITQSAQHALR+FVMEVEVDGQK+LFPDTPLALDANK+SGGNSYGSGGASYNPGSHGGYGGGSGGGSSYQGK+VLGMDPLPSK+VLQDMGLPTGAEGR
313a	sp|Q02978|M2OM_HUMAN tr|I3L1P8|I3L1P8_HUMAN	1	Mitochondrial 2-oxoglutarate/malate carrier protein OS=Homo sapiens GN=SLC25A11 PE=1 SV=3;Isoform of Q02978, Mitochondrial 2-oxoglutarate/malate carrier protein (Fragment) OS=Homo sapiens GN=SLC25A11 PE=1 SV=1	26.7	8	0.13	AVVVNAAQLASYSQSK+GIYTGLSAGLLR+LGIYTVLFER+LTGADGTPPGFLLK+NGLDVLFK+NVFNALIR+TSFHALTSILK
310a	sp|Q00587-2|BORG5_HUMAN sp|Q00587|BORG5_HUMAN	1	Isoform of Q00587, Isoform 2 of Cdc42 effector protein 1 OS=Homo sapiens GN=CDC42EP1;Cdc42 effector protein 1 OS=Homo sapiens GN=CDC42EP1 PE=1 SV=1	28.1	8	0.13	ASWESLDEEWR+DGSFPSEPGLR+LTADMISHPLGDFR+MASPPAPSPAPPAISPIIK+NAISLPQLNQAAYDSLVVGK+SDSLLSFR+TPVPSTVQANTFEFADAEEDDEVKV
304b	sp|P16989-2|YBOX3_HUMAN sp|P16989|YBOX3_HUMAN	1	Isoform of P16989, Isoform 2 of Y-box-binding protein 3 OS=Homo sapiens GN=YBX3;Y-box-binding protein 3 OS=Homo sapiens GN=YBX3 PE=1 SV=4	25.7	8	0.09	AGEAPTENPAPPTQQSSAE+GAEAANVTGPDGVPVEGSR+NDTKEDVFVHQTAIK+NGYGFINR+SVGDGETVEFDVVEGEK
285a	sp|P61962|DCAF7_HUMAN	1	DDB1- and CUL4-associated factor 7 OS=Homo sapiens GN=DCAF7 PE=1 SV=1	14.3	8	0.11	DMFASVGADGSVR+GVYPDLLATSGDYLR+LALGSFVEEYNNK+LMWIPDTK
34	sp|P49790-2|NU153_HUMAN sp|P49790-3|NU153_HUMAN sp|P49790|NU153_HUMAN	1	Isoform of P49790, Isoform 2 of Nuclear pore complex protein Nup153 OS=Homo sapiens GN=NUP153;Isoform of P49790, Isoform 3 of Nuclear pore complex protein Nup153 OS=Homo sapiens GN=NUP153;Nuclear pore complex protein Nup153 OS=Homo sapiens GN=NUP153 PE=1 SV=2	8.2	8	0.12	FGVSSSSSGPSQTLTSTGNFK+IGVSSDSGSINPMSEGFK+NTSLPPLWSPEAER+NVFSSSGTSFSGR+QLSAQSYGVTSSTAR+SSFNLGTIETK+TSQLGDSPFYPGK+TTLSASGTGFGDK
262a	sp|P50990|TCPQ_HUMAN	1	T-complex protein 1 subunit theta OS=Homo sapiens GN=CCT8 PE=1 SV=4	13.9	8	0.12	APGFAQMLK+AVDDGVNTFK+DIDEVSSLLR+LATNAAVTVLR+LFVTNDAATILR+LVPGGGATEIELAK+QYGNEVFLAK
203b	sp|O00571-2|DDX3X_HUMAN sp|O00571|DDX3X_HUMAN tr|A0A0D9SF53|A0A0D9SF53_HUMAN tr|A0A0D9SFB3|A0A0D9SFB3_HUMAN tr|A0A0D9SG12|A0A0D9SG12_HUMAN	1	Isoform of O00571, Isoform 2 of ATP-dependent RNA helicase DDX3X OS=Homo sapiens GN=DDX3X;ATP-dependent RNA helicase DDX3X OS=Homo sapiens GN=DDX3X PE=1 SV=3;Isoform of O00571, ATP-dependent RNA helicase DDX3X OS=Homo sapiens GN=DDX3X PE=1 SV=1;Isoform of O00571, ATP-dependent RNA helicase DDX3X OS=Homo sapiens GN=DDX3X PE=1 SV=1;Isoform of O00571, ATP-dependent RNA helicase DDX3X OS=Homo sapiens…	13.3	8	0.11	DLLDLLVEAK+ELAVQIYEEAR+LEQELFSGGNTGINFEK+QYPISLVLAPTR+SPILVATAVAAR+TIVFVETK+VGNLGLATSFFNER+YLVLDEADR
203a	sp|P17844-2|DDX5_HUMAN sp|P17844|DDX5_HUMAN tr|J3KTA4|J3KTA4_HUMAN	1	Isoform of P17844, Isoform 2 of Probable ATP-dependent RNA helicase DDX5 OS=Homo sapiens GN=DDX5;Probable ATP-dependent RNA helicase DDX5 OS=Homo sapiens GN=DDX5 PE=1 SV=1;Isoform of P17844, Probable ATP-dependent RNA helicase DDX5 OS=Homo sapiens GN=DDX5 PE=1 SV=1	13.3	8	0.09	APILIATDVASR+DWVLNEFK+LLQLVEDR+QVSDLISVLR+TGTAYTFFTPNNIK+TIVFVETK+TTYLVLDEADR+YLVLDEADR
192b	sp|Q13310-2|PABP4_HUMAN sp|Q13310-3|PABP4_HUMAN sp|Q13310|PABP4_HUMAN tr|B1ANR0|B1ANR0_HUMAN	1	Isoform of Q13310, Isoform 2 of Polyadenylate-binding protein 4 OS=Homo sapiens GN=PABPC4;Isoform of Q13310, Isoform 3 of Polyadenylate-binding protein 4 OS=Homo sapiens GN=PABPC4;Polyadenylate-binding protein 4 OS=Homo sapiens GN=PABPC4 PE=1 SV=1;Isoform of Q13310, Polyadenylate-binding protein OS=Homo sapiens GN=PABPC4 PE=1 SV=1	11.4	8	0.08	AKEFTNVYIK+ALDTMNFDVIK+EFSPFGSITSAK+FSPAGPVLSIR+SLGYAYVNFQQPADAER+YQGVNLYIK
184a	sp|P09543-2|CN37_HUMAN sp|P09543|CN37_HUMAN	1	Isoform of P09543, Isoform CNPI of 2',3'-cyclic-nucleotide 3'-phosphodiesterase OS=Homo sapiens GN=CNP;2',3'-cyclic-nucleotide 3'-phosphodiesterase OS=Homo sapiens GN=CNP PE=1 SV=2	17	8	0.12	AGQVFLEELGNHK+AIFTGYYGK+APGAEEYAQQDVLKK+ILVLDDTNHER+MDLVTYFGK+NQWQLSADDLK
160a	sp|O95831-3|AIFM1_HUMAN sp|O95831|AIFM1_HUMAN	1	Isoform of O95831, Isoform 3 of Apoptosis-inducing factor 1, mitochondrial OS=Homo sapiens GN=AIFM1;Apoptosis-inducing factor 1, mitochondrial OS=Homo sapiens GN=AIFM1 PE=1 SV=1	10.8	8	0.12	ALGTEVIQLFPEK+ELWFSDDPNVTK+ISGLGLTPEQK+TGGLEIDSDFGGFR+VMPNAIVQSVGVSSGK
17	sp|P04040|CATA_HUMAN	1	Catalase OS=Homo sapiens GN=CAT PE=1 SV=3	12.5	8	0.12	ADVLTTGAGNPVGDK+ADVLTTGAGNPVGDKLNVITVGPR+AFYVNVLNEEQR+DAQIFIQK+FNTANDDNVTQVR+LNVITVGPR+NLSVEDAAR
152a	sp|O75489|NDUS3_HUMAN	1	NADH dehydrogenase [ubiquinone] iron-sulfur protein 3, mitochondrial OS=Homo sapiens GN=NDUFS3 PE=1 SV=1	20.5	8	0.13	DFPLSGYVELR+SLVDLTAVDVPTR+TYTDELTPIESAVSVFK+VVAEPVELAQEFR
15	sp|O95817|BAG3_HUMAN	1	BAG family molecular chaperone regulator 3 OS=Homo sapiens GN=BAG3 PE=1 SV=3	11.8	8	0.12	AAPSTAPAEATPPKPGEAEAPPK+ELLALDSVDPEGR+KVQTILEK+VQGLEQAVDNFEGK+YLMIEEYLTK
137a	sp|O43175|SERA_HUMAN	1	D-3-phosphoglycerate dehydrogenase OS=Homo sapiens GN=PHGDH PE=1 SV=4	14.8	8	0.12	AGTGVDNVDLEAATR+DLPLLLFR+GGIVDEGALLR+GTIQVITQGTSLK+ILQDGGLQVVEK+TLGILGLGR+VTADVINAAEK
132a	sp|O14980|XPO1_HUMAN	1	Exportin-1 OS=Homo sapiens GN=XPO1 PE=1 SV=1	8.4	8	0.12	EFAGEDTSDLFLEER+EPEVLSTMAIIVNK+LISGWVSR+LLSEEVFDFSSGQITQVK+MAKPEEVLVVENDQGEVVR+QLLDFSQK+YVVGLIIK
125a	sp|O00165-2|HAX1_HUMAN sp|O00165-5|HAX1_HUMAN sp|O00165|HAX1_HUMAN	1	Isoform of O00165, Isoform 2 of HCLS1-associated protein X-1 OS=Homo sapiens GN=HAX1;Isoform of O00165, Isoform 5 of HCLS1-associated protein X-1 OS=Homo sapiens GN=HAX1;HCLS1-associated protein X-1 OS=Homo sapiens GN=HAX1 PE=1 SV=2	35.9	8	0.13	FHDNFGFDDLVR+GFFGFPGPR+IFGGVLESDAR+ITKPDGIVEER+TREDNDLDSQVSQEGLGPVLQPQPK+TVVDSEGRTETTVTR
100	sp|Q9H0D6-2|XRN2_HUMAN sp|Q9H0D6|XRN2_HUMAN	1	Isoform of Q9H0D6, Isoform 2 of 5'-3' exoribonuclease 2 OS=Homo sapiens GN=XRN2;5'-3' exoribonuclease 2 OS=Homo sapiens GN=XRN2 PE=1 SV=1	8.6	7	0.1	AALEEVYPDLTPEETRR+DQPAFTPSGILTPHALGSR+GVGAEPLLPWNR+IFEYLDR+NSLGGDVLFVGK+TGGYLTESGYVNLQR
85	sp|Q8WUM0|NU133_HUMAN	1	Nuclear pore complex protein Nup133 OS=Homo sapiens GN=NUP133 PE=1 SV=2	7.6	7	0.1	DLLQADQLGSLK+DNWSSSDGKDDPIEVSK+EYEIPSNLTPADVFFR+GLPLGSAVSSPVLFSPVGR+SSFYSLTSSNISK+VAYPQADSNLR
477a	sp|Q9UGJ1-2|GCP4_HUMAN sp|Q9UGJ1|GCP4_HUMAN	1	Isoform of Q9UGJ1, Isoform 2 of Gamma-tubulin complex component 4 OS=Homo sapiens GN=TUBGCP4;Gamma-tubulin complex component 4 OS=Homo sapiens GN=TUBGCP4 PE=1 SV=1	9.5	7	0.11	GAAQLSILVK+LIEEENMLAPSLK+LMVEESDLLGQLK+QGPSSGNVSAQPEEDEEDLGIGGLTGK
448a	sp|Q9C0H9-2|SRCN1_HUMAN sp|Q9C0H9-5|SRCN1_HUMAN sp|Q9C0H9|SRCN1_HUMAN tr|A0A087WVV7|A0A087WVV7_HUMAN tr|A0A087X165|A0A087X165_HUMAN	1	Isoform of Q9C0H9, Isoform 2 of SRC kinase signaling inhibitor 1 OS=Homo sapiens GN=SRCIN1;Isoform of Q9C0H9, Isoform 4 of SRC kinase signaling inhibitor 1 OS=Homo sapiens GN=SRCIN1;SRC kinase signaling inhibitor 1 OS=Homo sapiens GN=SRCIN1 PE=1 SV=3;Isoform of Q9C0H9, SRC kinase-signaling inhibitor 1 (Fragment) OS=Homo sapiens GN=SRCIN1 PE=1 SV=1;Isoform of Q9C0H9, SRC kinase-signaling inhibitor…	9.4	7	0.1	AAGGGGPLYGDGYGFR+LGGAPAAQGVSPSPSAILER+LLEETQAELLK+SLVGFGPPVPAK+SSGATPVSGPPPPSASSTPAGQPTAVSR
433a	sp|Q99623-2|PHB2_HUMAN sp|Q99623|PHB2_HUMAN tr|F5GWA7|F5GWA7_HUMAN tr|F5GY37|F5GY37_HUMAN tr|F5H3X6|F5H3X6_HUMAN tr|J3KPX7|J3KPX7_HUMAN	1	Isoform of Q99623, Isoform 2 of Prohibitin-2 OS=Homo sapiens GN=PHB2;Prohibitin-2 OS=Homo sapiens GN=PHB2 PE=1 SV=2;Isoform of Q99623, Prohibitin-2 (Fragment) OS=Homo sapiens GN=PHB2 PE=1 SV=1;Isoform of Q99623, Prohibitin-2 OS=Homo sapiens GN=PHB2 PE=1 SV=1;Isoform of Q99623, Prohibitin-2 (Fragment) OS=Homo sapiens GN=PHB2 PE=1 SV=2;Isoform of Q99623, Prohibitin-2 OS=Homo sapiens GN=PHB2 PE=1 SV…	31	7	0.1	AQVSLLIR+FNASQLITQR+LGLDYEER+LLLGAGAVAYGVR+VLPSIVNEVLK+VLSRPNAQELPSMYQR
382a	sp|Q86XP3|DDX42_HUMAN	1	ATP-dependent RNA helicase DDX42 OS=Homo sapiens GN=DDX42 PE=1 SV=1	7.7	7	0.1	DILIDPIR+GFGFGGFAISAGK+GVAYTLLTPK+LPQQSHSAFGATSSSSGFGK+QTLLFSATFR+VSYLVFDEADR
366a	sp|Q6IAN0|DRS7B_HUMAN tr|A0A0C4DGQ8|A0A0C4DGQ8_HUMAN	1	Dehydrogenase/reductase SDR family member 7B OS=Homo sapiens GN=DHRS7B PE=1 SV=2;Isoform of Q6IAN0, Dehydrogenase/reductase SDR family member 7B OS=Homo sapiens GN=DHRS7B PE=1 SV=1	16.5	7	0.11	NGGALEELIR+SPVEVAQDVLAAVGK+VMETNYFGPVALTK+YGVMDTTTAQGR
360a	sp|Q5SW79-2|CE170_HUMAN sp|Q5SW79-3|CE170_HUMAN sp|Q5SW79|CE170_HUMAN	1	Isoform of Q5SW79, Isoform 2 of Centrosomal protein of 170 kDa OS=Homo sapiens GN=CEP170;Isoform of Q5SW79, Isoform 3 of Centrosomal protein of 170 kDa OS=Homo sapiens GN=CEP170;Centrosomal protein of 170 kDa OS=Homo sapiens GN=CEP170 PE=1 SV=1	5.3	7	0.1	ASVASEVSTTSSTSKPPTGR+DLGSLNGTFVNDVR+IPEQTYITLK+ISQDLALIAR+LQSAGSAMPTSSSFK+VFDESLNFR
324a	sp|Q13428-2|TCOF_HUMAN sp|Q13428-3|TCOF_HUMAN sp|Q13428-4|TCOF_HUMAN sp|Q13428-8|TCOF_HUMAN sp|Q13428|TCOF_HUMAN	1	Isoform of Q13428, Isoform 2 of Treacle protein OS=Homo sapiens GN=TCOF1;Isoform of Q13428, Isoform 3 of Treacle protein OS=Homo sapiens GN=TCOF1;Isoform of Q13428, Isoform 4 of Treacle protein OS=Homo sapiens GN=TCOF1;Isoform of Q13428, Isoform 8 of Treacle protein OS=Homo sapiens GN=TCOF1;Treacle protein OS=Homo sapiens GN=TCOF1 PE=1 SV=3	6	7	0.11	GSLGQGTAPVLPGK+GSLGSQGAKDEPEEELQK+LGAGEGGEASVSPEK+TQPSSGVDSAVGTLPATSPQSTSVQAK+VLTELLEQER
293a	sp|P62269|RS18_HUMAN	1	40S ribosomal protein S18 OS=Homo sapiens GN=RPS18 PE=1 SV=3	32.2	7	0.1	AGELTEDEVER+IAFAITAIK+IPDWFLNR+VITIMQNPR+YSQVLANGLDNK
291a	sp|P62258-2|1433E_HUMAN sp|P62258|1433E_HUMAN	1	Isoform of P62258, Isoform SV of 14-3-3 protein epsilon OS=Homo sapiens GN=YWHAE;14-3-3 protein epsilon OS=Homo sapiens GN=YWHAE PE=1 SV=1	18	7	0.07	DSTLIMQLLR+EAAENSLVAYK+NLLSVAYK+VAGMDVELTVEER
277a	sp|P57740|NU107_HUMAN	1	Nuclear pore complex protein Nup107 OS=Homo sapiens GN=NUP107 PE=1 SV=1	7.6	7	0.1	EADLDVATITK+EYLGANWTLEK+SGFGEISSPVIR+TVVEALFQR+VFEELQATDK+VLLQASQDENFGNTTPR
238a	sp|P39656-3|OST48_HUMAN sp|P39656|OST48_HUMAN tr|A0A0C4DGS1|A0A0C4DGS1_HUMAN	1	Isoform of P39656, Isoform 3 of Dolichyl-diphosphooligosaccharide--protein glycosyltransferase 48 kDa subunit OS=Homo sapiens GN=DDOST;Dolichyl-diphosphooligosaccharide--protein glycosyltransferase 48 kDa subunit OS=Homo sapiens GN=DDOST PE=1 SV=4;Isoform of P39656, Dolichyl-diphosphooligosaccharide--protein glycosyltransferase 48 kDa subunit OS=Homo sapiens GN=DDOST PE=1 SV=1	14.8	7	0.11	GFELTFK+NTLLIAGLQAR+TADDPSLSLIK+TLVLLDNLNVR+WVFKEEGVLR+YSQTGNYELAVALSR
27	sp|P30876|RPB2_HUMAN tr|C9J2Y9|C9J2Y9_HUMAN tr|C9J4M6|C9J4M6_HUMAN	1	DNA-directed RNA polymerase II subunit RPB2 OS=Homo sapiens GN=POLR2B PE=1 SV=1;Isoform of P30876, DNA-directed RNA polymerase OS=Homo sapiens GN=POLR2B PE=1 SV=2;Isoform of P30876, DNA-directed RNA polymerase OS=Homo sapiens GN=POLR2B PE=1 SV=2	6.8	7	0.09	GPIQILNR+IVATLPYIK+NLTYSAPLYVDITK+QEVPIIIVFR+VSANKGEIGDATPFNDAVNVQK+YSLATGNWGDQK
214a	sp|P23246|SFPQ_HUMAN	1	Splicing factor, proline- and glutamine-rich OS=Homo sapiens GN=SFPQ PE=1 SV=2	7.1	7	0.1	ANLSLLR+FGQGGAGPVGGQGPR+LFVGNLPADITEDEFKR+YGEPGEVFINK
177a	sp|P07195|LDHB_HUMAN	1	L-lactate dehydrogenase B chain OS=Homo sapiens GN=LDHB PE=1 SV=2	13.8	7	0.1	GLTSVINQK+LIAPVAEEEATVPNNK+MVVESAYEVIK+SADTLWDIQK
169a	sp|P05089-2|ARGI1_HUMAN sp|P05089|ARGI1_HUMAN	1	Isoform of P05089, Isoform 2 of Arginase-1 OS=Homo sapiens GN=ARG1;Arginase-1 OS=Homo sapiens GN=ARG1 PE=1 SV=2	19.3	7	0.1	DIVYIGLR+EGLYITEEIYK+GGVEEGPTVLR+TIGIIGAPFSK+VMEETLSYLLGR+YFSMTEVDR
167a	sp|P04908|H2A1B_HUMAN sp|P0C0S8|H2A1_HUMAN sp|P20671|H2A1D_HUMAN sp|Q16777|H2A2C_HUMAN sp|Q6FI13|H2A2A_HUMAN sp|Q7L7L0|H2A3_HUMAN sp|Q93077|H2A1C_HUMAN sp|Q96KK5|H2A1H_HUMAN sp|Q99878|H2A1J_HUMAN sp|Q9BTM1|H2AJ_HUMAN tr|A0A0U1RR32|A0A0U1RR32_HUMAN tr|A0A0U1RRH7|A0A0U1RRH7_HUMAN	1	Histone H2A type 1-B/E OS=Homo sapiens GN=HIST1H2AB PE=1 SV=2;Histone H2A type 1 OS=Homo sapiens GN=HIST1H2AG PE=1 SV=2;Histone H2A type 1-D OS=Homo sapiens GN=HIST1H2AD PE=1 SV=2;Histone H2A type 2-C OS=Homo sapiens GN=HIST2H2AC PE=1 SV=4;Histone H2A type 2-A OS=Homo sapiens GN=HIST2H2AA3 PE=1 SV=3;Histone H2A type 3 OS=Homo sapiens GN=HIST3H2A PE=1 SV=3;Histone H2A type 1-C OS=Homo sapiens GN=H…	27.1	7	0.11	AGLQFPVGR+HLQLAIR+VTIAQGGVLPNIQAVLLPK
165a	sp|P04843|RPN1_HUMAN	1	Dolichyl-diphosphooligosaccharide--protein glycosyltransferase subunit 1 OS=Homo sapiens GN=RPN1 PE=1 SV=1	15.5	7	0.11	ALTSEIALLQSR+ATSFLLALEPELEAR+FPLFGGWK+IDHILDAL+LDAQVKELVLK+NIEIDSPYEISR+SEDLLDYGPFR+VTAEVVLAHLGGGSTSR
154a	sp|O75643|U520_HUMAN	1	U5 small nuclear ribonucleoprotein 200 kDa helicase OS=Homo sapiens GN=SNRNP200 PE=1 SV=2	3.7	7	0.11	DEPTGEVLSLVGK+DIDAFWLQR+IVALSSSLSNAK+SLVQEMVGSFGK+VFSLSSEFK+VVLLTGETSTDLK+YAQAGFEGFK
126a	sp|O00425|IF2B3_HUMAN	1	Insulin-like growth factor 2 mRNA-binding protein 3 OS=Homo sapiens GN=IGF2BP3 PE=1 SV=2	15.2	7	0.11	DQTPDENDQVVVK+IPVSGPFLVK+ITISPLQELTLYNPER+MVIITGPPEAQFK+TVNELQNLSSAEVVVPR+VAYIPDEMAAQQNPLQQPR
109	sp|Q9P2P1|NYNRI_HUMAN	1	Protein NYNRIN OS=Homo sapiens GN=NYNRIN PE=2 SV=3	4.8	7	0.11	AAEEDDLDSSLASVFR+DGPTLDEFLK+EVTVFVPTWQLK+QGPQSSGTLALSSK+TVVNQPVLVAQVEPTTPK+VIESPWPLR+VPTDAGPTLDVAR
10	sp|O75306-2|NDUS2_HUMAN sp|O75306|NDUS2_HUMAN	1	Isoform of O75306, Isoform 2 of NADH dehydrogenase [ubiquinone] iron-sulfur protein 2, mitochondrial OS=Homo sapiens GN=NDUFS2;NADH dehydrogenase [ubiquinone] iron-sulfur protein 2, mitochondrial OS=Homo sapiens GN=NDUFS2 PE=1 SV=2	10.9	6	0.06	LDELEELLTNNR+TQPYDVYDQVEFDVPVGSR+TYLQALPYFDR+VLFGEITR
75	sp|Q5VV42-2|CDKAL_HUMAN sp|Q5VV42|CDKAL_HUMAN	1	Isoform of Q5VV42, Isoform 2 of Threonylcarbamoyladenosine tRNA methylthiotransferase OS=Homo sapiens GN=CDKAL1;Threonylcarbamoyladenosine tRNA methylthiotransferase OS=Homo sapiens GN=CDKAL1 PE=1 SV=1	12.9	6	0.09	DIGTNLPTLLWK+GLSIIGVQQIDR+GNLASYPIDELVDR+LVEVIPEGAMLR+QQVLVTEESFDSK
486a	sp|Q9Y285|SYFA_HUMAN tr|K7ER00|K7ER00_HUMAN	1	Phenylalanine--tRNA ligase alpha subunit OS=Homo sapiens GN=FARSA PE=1 SV=3;Isoform of Q9Y285, Phenylalanine--tRNA ligase alpha subunit OS=Homo sapiens GN=FARSA PE=1 SV=1	8.3	6	0.09	GSAFSTSISK+LDAEPRPPPTQEAA+LGITQLR+VVDSMEDEVQR
478a	sp|Q9UH99-2|SUN2_HUMAN sp|Q9UH99-3|SUN2_HUMAN sp|Q9UH99|SUN2_HUMAN	1	Isoform of Q9UH99, Isoform 2 of SUN domain-containing protein 2 OS=Homo sapiens GN=SUN2;Isoform of Q9UH99, Isoform 3 of SUN domain-containing protein 2 OS=Homo sapiens GN=SUN2;SUN domain-containing protein 2 OS=Homo sapiens GN=SUN2 PE=1 SV=3	10.8	6	0.1	EAAASLSLTLQK+IGLADYALESGGASVISTR+IQEELSALR+SAREAAASLSLTLQK+SEWQSMTQESFQESSVK+SSLEELHGDANWGEDLR
472a	sp|Q9P035|HACD3_HUMAN tr|H3BPZ1|H3BPZ1_HUMAN tr|H3BS72|H3BS72_HUMAN	1	Very-long-chain (3R)-3-hydroxyacyl-CoA dehydratase 3 OS=Homo sapiens GN=HACD3 PE=1 SV=2;Isoform of Q9P035, Very-long-chain (3R)-3-hydroxyacyl-CoA dehydratase 3 OS=Homo sapiens GN=HACD3 PE=1 SV=1;Isoform of Q9P035, Very-long-chain (3R)-3-hydroxyacyl-CoA dehydratase 3 OS=Homo sapiens GN=HACD3 PE=1 SV=1	12.5	6	0.08	FSFTLPYPVK+LESEGSPETLTNLR+LESEGSPETLTNLRK+LRLESEGSPETLTNLR+QVNITVQK+VSQWWER
53	sp|Q07065|CKAP4_HUMAN	1	Cytoskeleton-associated protein 4 OS=Homo sapiens GN=CKAP4 PE=1 SV=2	11.3	6	0.08	ASVSQVEADLK+DFTSLENTVEER+LEGLGSSEADQDGLASTVR+SVGELPSTVESLQK+TAVDSLVAYSVK
455a	sp|Q9HC21-2|TPC_HUMAN sp|Q9HC21|TPC_HUMAN	1	Isoform of Q9HC21, Isoform 2 of Mitochondrial thiamine pyrophosphate carrier OS=Homo sapiens GN=SLC25A19;Mitochondrial thiamine pyrophosphate carrier OS=Homo sapiens GN=SLC25A19 PE=1 SV=1	22.1	6	0.09	ALISPFDVIK+EGALGFFK+GLSPSLLK+QILQEEGPTAFWK+SEGPQVFYK+TLTYPLDLFK
445a	sp|Q9BY77-2|PDIP3_HUMAN sp|Q9BY77|PDIP3_HUMAN tr|F6VRR5|F6VRR5_HUMAN tr|F8WCX5|F8WCX5_HUMAN tr|Q8WUT1|Q8WUT1_HUMAN	1	Isoform of Q9BY77, Isoform 2 of Polymerase delta-interacting protein 3 OS=Homo sapiens GN=POLDIP3;Polymerase delta-interacting protein 3 OS=Homo sapiens GN=POLDIP3 PE=1 SV=2;Isoform of Q9BY77, Polymerase delta-interacting protein 3 OS=Homo sapiens GN=POLDIP3 PE=1 SV=1;Isoform of Q9BY77, Polymerase delta-interacting protein 3 OS=Homo sapiens GN=POLDIP3 PE=1 SV=1;Isoform of Q9BY77, POLDIP3 protein …	21.4	6	0.09	SSPAAFINPPIGTVTPALK+VGIQQGLLSQSTR+VVQNDAYTAPALPSSIR
440a	sp|Q9BU61|NDUF3_HUMAN	1	NADH dehydrogenase [ubiquinone] 1 alpha subcomplex assembly factor 3 OS=Homo sapiens GN=NDUFAF3 PE=1 SV=1	25	6	0.1	EAAQAMYIDSYNSR+IEIVVVGTGDR+LQSQVLQAMR+LSPADDELYQR
439a	sp|Q9BSJ2-4|GCP2_HUMAN sp|Q9BSJ2|GCP2_HUMAN	1	Isoform of Q9BSJ2, Isoform 3 of Gamma-tubulin complex component 2 OS=Homo sapiens GN=TUBGCP2;Gamma-tubulin complex component 2 OS=Homo sapiens GN=TUBGCP2 PE=1 SV=2	6.5	6	0.08	AASAPYFEVLEK+ILPVAASYSAVTR+LDFNGFYTER+TPYVTTTVSAHSAK+YVSAQPLAGR
367a	sp|Q6KB66-2|K2C80_HUMAN sp|Q6KB66|K2C80_HUMAN	1	Isoform of Q6KB66, Isoform 2 of Keratin, type II cytoskeletal 80 OS=Homo sapiens GN=KRT80;Keratin, type II cytoskeletal 80 OS=Homo sapiens GN=KRT80 PE=1 SV=2	15.6	6	0.1	GQLEANLLQVLEK+LALDIEIATYR+LDPAVQQLK+SEIADLNVR+SLESFVELMK+TAEEQGELAFQDAK
354a	sp|Q16891-2|MIC60_HUMAN sp|Q16891-3|MIC60_HUMAN sp|Q16891-4|MIC60_HUMAN sp|Q16891|MIC60_HUMAN tr|B9A067|B9A067_HUMAN tr|C9J406|C9J406_HUMAN tr|H7C463|H7C463_HUMAN	1	Isoform of Q16891, Isoform 2 of MICOS complex subunit MIC60 OS=Homo sapiens GN=IMMT;Isoform of Q16891, Isoform 3 of MICOS complex subunit MIC60 OS=Homo sapiens GN=IMMT;Isoform of Q16891, Isoform 4 of MICOS complex subunit MIC60 OS=Homo sapiens GN=IMMT;MICOS complex subunit MIC60 OS=Homo sapiens GN=IMMT PE=1 SV=1;Isoform of Q16891, MICOS complex subunit MIC60 OS=Homo sapiens GN=IMMT PE=1 SV=2;Isof…	10.5	6	0.09	AVDEAADALLK+ELDSITPEVLPGWK+ISSVSEVMK+LSEQELQFR+TSSAETPTIPLGSAVEAIK+VVSQYHELVVQAR
350a	sp|Q15637-2|SF01_HUMAN sp|Q15637-3|SF01_HUMAN sp|Q15637-4|SF01_HUMAN sp|Q15637-5|SF01_HUMAN sp|Q15637-6|SF01_HUMAN sp|Q15637-7|SF01_HUMAN sp|Q15637|SF01_HUMAN	1	Isoform of Q15637, Isoform 2 of Splicing factor 1 OS=Homo sapiens GN=SF1;Isoform of Q15637, Isoform 3 of Splicing factor 1 OS=Homo sapiens GN=SF1;Isoform of Q15637, Isoform 4 of Splicing factor 1 OS=Homo sapiens GN=SF1;Isoform of Q15637, Isoform 5 of Splicing factor 1 OS=Homo sapiens GN=SF1;Isoform of Q15637, Isoform 6 of Splicing factor 1 OS=Homo sapiens GN=SF1;Isoform of Q15637, Isoform 7 of Sp…	7.8	6	0.09	AYIVQLQIEDLTR+QGIETPEDQNDLRK+TVIPGMPTVIPPGLTR
341a	sp|Q15029-2|U5S1_HUMAN sp|Q15029-3|U5S1_HUMAN sp|Q15029|U5S1_HUMAN	1	Isoform of Q15029, Isoform 2 of 116 kDa U5 small nuclear ribonucleoprotein component OS=Homo sapiens GN=EFTUD2;Isoform of Q15029, Isoform 3 of 116 kDa U5 small nuclear ribonucleoprotein component OS=Homo sapiens GN=EFTUD2;116 kDa U5 small nuclear ribonucleoprotein component OS=Homo sapiens GN=EFTUD2 PE=1 SV=1	7.3	6	0.1	DSIVQGFQWGTR+IAVEPVNPSELPK+ITMIAEPLEK+LGEFFQTK+STPVTVVLPDTK+VLSGTIHAGQPVK
338a	sp|Q14974|IMB1_HUMAN	1	Importin subunit beta-1 OS=Homo sapiens GN=KPNB1 PE=1 SV=2	7.9	6	0.09	LAATNALLNSLEFTK+LQQVLQMESHIQSTSDR+TTLVIMER+VAAGLQIK+VAALQNLVK+VLANPGNSQVAR
328a	sp|Q13724-2|MOGS_HUMAN sp|Q13724|MOGS_HUMAN	1	Isoform of Q13724, Isoform 2 of Mannosyl-oligosaccharide glucosidase OS=Homo sapiens GN=MOGS;Mannosyl-oligosaccharide glucosidase OS=Homo sapiens GN=MOGS PE=1 SV=5	7.8	6	0.08	ANVVGNVWR+FISGHTSELGDFR+LGPLLDILADSR+SLAASSSFYGQR+TLPSGLDDYPR
326a	sp|Q13501-2|SQSTM_HUMAN sp|Q13501|SQSTM_HUMAN	1	Isoform of Q13501, Isoform 2 of Sequestosome-1 OS=Homo sapiens GN=SQSTM1;Sequestosome-1 OS=Homo sapiens GN=SQSTM1 PE=1 SV=1	25	6	0.09	AGEARPGPTAESASGPSEDPSVNFLK+EVDPSTGELQSLQMPESEGPSSLDPSQEGPTGLK+LTPVSPESSSTEEK+NYDIGAALDTIQYSK
319a	sp|Q13049|TRI32_HUMAN	1	E3 ubiquitin-protein ligase TRIM32 OS=Homo sapiens GN=TRIM32 PE=1 SV=2	11	6	0.1	ELTLQDVELLK+FFTGSLAEVEK+GDLIVADSSR+ITSLTQLTDNLTVLK+KFFTGSLAEVEK+LLASSINGVR+VGHVGPLQIGQAVK
290a	sp|P62249|RS16_HUMAN tr|A0A087WZ27|A0A087WZ27_HUMAN tr|M0R210|M0R210_HUMAN	1	40S ribosomal protein S16 OS=Homo sapiens GN=RPS16 PE=1 SV=2;Isoform of Q03938, Zinc finger protein 90 OS=Homo sapiens GN=ZNF90 PE=4 SV=2;Isoform of P62249, 40S ribosomal protein S16 OS=Homo sapiens GN=RPS16 PE=1 SV=1	30.2	6	0.09	EIKDILIQYDR+FAGVDIR+GPLQSVQVFGR+LLEPVLLLGK
269b	tr|M0QZM1|M0QZM1_HUMAN	1	Isoform of P52272, Heterogeneous nuclear ribonucleoprotein M (Fragment) OS=Homo sapiens GN=HNRNPM PE=1 SV=1	14.6	6	0.06	INGGGGGSVPGIER+MGPAMGPALGAGIER+MGPLGLDHMASSIER+MVPAGMGAGLER
255a	sp|P48729-2|KC1A_HUMAN sp|P48729-3|KC1A_HUMAN sp|P48729|KC1A_HUMAN	1	Isoform of P48729, Isoform 2 of Casein kinase I isoform alpha OS=Homo sapiens GN=CSNK1A1;Isoform of P48729, Isoform 3 of Casein kinase I isoform alpha OS=Homo sapiens GN=CSNK1A1;Casein kinase I isoform alpha OS=Homo sapiens GN=CSNK1A1 PE=1 SV=2	16.9	6	0.07	FEEAPDYMYLR+HPQLLYESK+TSLPWQGLK+TVLMLADQMISR+YASINAHLGIEQSR
251a	sp|P46781|RS9_HUMAN tr|A0A024R4M0|A0A024R4M0_HUMAN	1	40S ribosomal protein S9 OS=Homo sapiens GN=RPS9 PE=1 SV=3;Isoform of P46781, 40S ribosomal protein S9 OS=Homo sapiens GN=RPS9 PE=1 SV=1	26.3	6	0.1	IEDFLER+IGVLDEGK+LDYILGLK+LFEGNALLR+LIGEYGLR+QVVNIPSFIVR
247a	sp|P43307|SSRA_HUMAN tr|C9IZQ1|C9IZQ1_HUMAN tr|C9J3L8|C9J3L8_HUMAN tr|C9J5W0|C9J5W0_HUMAN tr|E9PAL7|E9PAL7_HUMAN	1	Translocon-associated protein subunit alpha OS=Homo sapiens GN=SSR1 PE=1 SV=3;Isoform of P43307, Translocon-associated protein subunit alpha OS=Homo sapiens GN=SSR1 PE=1 SV=1;Isoform of P43307, Translocon-associated protein subunit alpha OS=Homo sapiens GN=SSR1 PE=1 SV=1;Isoform of P43307, Translocon-associated protein subunit alpha OS=Homo sapiens GN=SSR1 PE=1 SV=1;Isoform of P43307, Translocon-…	12.8	6	0.08	FLVGFTNK+GEDFPANNIVK+GTEDFIVESLDASFR
227a	sp|P30050|RL12_HUMAN	1	60S ribosomal protein L12 OS=Homo sapiens GN=RPL12 PE=1 SV=1	24.2	6	0.1	HSGNITFDEIVNIAR+IGPLGLSPK+QAQIEVVPSASALIIK
212a	sp|P22695|QCR2_HUMAN	1	Cytochrome b-c1 complex subunit 2, mitochondrial OS=Homo sapiens GN=UQCRC2 PE=1 SV=3	16.1	6	0.09	ATAAPAGAPPQPQDLEFTK+QVAEQFLNMR+SMAASGNLGHTPFVDEL+TIAQGNLSNTDVQAAK+WEVADLQPQLK
205a	sp|P18621-3|RL17_HUMAN sp|P18621|RL17_HUMAN tr|A0A087WXM6|A0A087WXM6_HUMAN tr|A0A0A6YYL6|A0A0A6YYL6_HUMAN tr|J3KRX5|J3KRX5_HUMAN tr|J3QQT2|J3QQT2_HUMAN	1	Isoform of P18621, Isoform 3 of 60S ribosomal protein L17 OS=Homo sapiens GN=RPL17;60S ribosomal protein L17 OS=Homo sapiens GN=RPL17 PE=1 SV=3;Isoform of P18621, 60S ribosomal protein L17 (Fragment) OS=Homo sapiens GN=RPL17 PE=3 SV=1;Protein RPL17-C18orf32 OS=Homo sapiens GN=RPL17-C18orf32 PE=3 SV=1;Isoform of P18621, 60S ribosomal protein L17 (Fragment) OS=Homo sapiens GN=RPL17 PE=3 SV=1;Isofor…	23.7	6	0.09	EQIVPKPEEEVAQK+GLDVDSLVIEHIQVNK+YSLDPENPTK
196a	sp|P14618-3|KPYM_HUMAN sp|P14618|KPYM_HUMAN	1	Isoform of P14618, Isoform 3 of Pyruvate kinase PKM OS=Homo sapiens GN=PKM;Pyruvate kinase PKM OS=Homo sapiens GN=PKM PE=1 SV=4	20.2	6	0.09	GADFLVTEVENGGSLGSK+GDLGIEIPAEK+GVNLPGAAVDLPAVSEK+IYVDDGLISLQVK+LAPITSDPTEATAVGAVEASFK+TATESFASDPILYRPVAVALDTK
194a	sp|P12956|XRCC6_HUMAN	1	X-ray repair cross-complementing protein 6 OS=Homo sapiens GN=XRCC6 PE=1 SV=2	15.4	6	0.09	DSLIFLVDASK+IMLFTNEDNPHGNDSAK+NIYVLQELDNPGAK+SDSFENPVLQQHFR+TEGDEEAEEEQEENLEASGDYK+TFNTSTGGLLLPSDTK
176a	sp|P06733|ENOA_HUMAN	1	Alpha-enolase OS=Homo sapiens GN=ENO1 PE=1 SV=2	24.2	6	0.09	AAVPSGASTGIYEALELR+DATNVGDEGGFAPNILENK+FTASAGIQVVGDDLTVTNPK+GNPTVEVDLFTSK+TIAPALVSK+VVIGMDVAASEFFR+YISPDQLADLYK
20	sp|P11586|C1TC_HUMAN tr|F5H2F4|F5H2F4_HUMAN	1	C-1-tetrahydrofolate synthase, cytoplasmic OS=Homo sapiens GN=MTHFD1 PE=1 SV=3;Isoform of P11586, C-1-tetrahydrofolate synthase, cytoplasmic OS=Homo sapiens GN=MTHFD1 PE=1 SV=1	8	6	0.09	GALALAQAVQR+LDIDPETITWQR+TDPTTLTDEEINR+TDTESELDLISR+TPVPSDIDISR+YVVVTGITPTPLGEGK
174a	sp|P06493|CDK1_HUMAN tr|A0A024QZP7|A0A024QZP7_HUMAN	1	Cyclin-dependent kinase 1 OS=Homo sapiens GN=CDK1 PE=1 SV=3;Isoform of P06493, Cyclin-dependent kinase 1 OS=Homo sapiens GN=CDK1 PE=1 SV=1	16.5	6	0.07	IADFGLAR+IGEGTYGVVYK+IRLESEEEGVPSTAIR+LESEEEGVPSTAIR+NLDENGLDLLSK+SPEVLLGSAR
166a	sp|P04844-2|RPN2_HUMAN sp|P04844|RPN2_HUMAN	1	Isoform of P04844, Isoform 2 of Dolichyl-diphosphooligosaccharide--protein glycosyltransferase subunit 2 OS=Homo sapiens GN=RPN2;Dolichyl-diphosphooligosaccharide--protein glycosyltransferase subunit 2 OS=Homo sapiens GN=RPN2 PE=1 SV=3	12.8	6	0.09	FELDTSER+ISTEVGITNVDLSTVDKDQSIAPK+LQVTNVLSQPLTQATVK+SIVEEIEDLVAR+TGQEVVFVAEPDNK+TGQEVVFVAEPDNKNVYK
163a	sp|P04406-2|G3P_HUMAN sp|P04406|G3P_HUMAN	1	Isoform of P04406, Isoform 2 of Glyceraldehyde-3-phosphate dehydrogenase OS=Homo sapiens GN=GAPDH;Glyceraldehyde-3-phosphate dehydrogenase OS=Homo sapiens GN=GAPDH PE=1 SV=3	21.8	6	0.09	GALQNIIPASTGAAK+LISWYDNEFGYSNR+LVINGNPITIFQER+WGDAGAEYVVESTGVFTTMEK
155a	sp|O75746|CMC1_HUMAN	1	Calcium-binding mitochondrial carrier protein Aralar1 OS=Homo sapiens GN=SLC25A12 PE=1 SV=2	14.3	6	0.11	DLGIFGLYK+GSGSVVGELMYK+IAPLAEGALPYNLAELQR+IVQLLAGVADQTK+LATATFAGIENK+LQVAGEITTGPR+LTVNDFVR+YLGLYNDPNSNPK
150a	sp|O75190|DNJB6_HUMAN	1	DnaJ homolog subfamily B member 6 OS=Homo sapiens GN=DNAJB6 PE=1 SV=2	19	6	0.07	APGPWDPLASAAGLK+NPDDVFR+QVAEAYEVLSDAK+SLTINGVADDDALAEER+VEVEEDGQLK
144a	sp|O60318|GANP_HUMAN	1	Germinal-center associated nuclear protein OS=Homo sapiens GN=MCM3AP PE=1 SV=2	3.4	6	0.07	ALNFAYTVSTQR+LISDYTVTEIPDTINDLQGSTK+SAFLEPEGLSK+STIFPLDGVVR+YDVPLSWEQAR
291d	sp|P63104|1433Z_HUMAN	0.9992	14-3-3 protein zeta/delta OS=Homo sapiens GN=YWHAZ PE=1 SV=1	20.4	6	0.05	DSTLIMQLLR+GIVDQSQQAYQEAFEISK+NLLSVAYK+SVTEQGAELSNEER
187c	sp|P30492|1B54_HUMAN	0.9987	Isoform of Q31612, HLA class I histocompatibility antigen, B-54 alpha chain OS=Homo sapiens GN=HLA-B PE=1 SV=1	20.7	6	0.06	APWVEQEGPEYWDR+DGEDQTQDTELVETRPAGDR+FIAVGYVDDTQFVR+SWTAADTAAQITQR+WAAVVVPSGEEQR
182h	sp|O76015|KRT38_HUMAN	0.9313	Keratin, type I cuticular Ha8 OS=Homo sapiens GN=KRT38 PE=1 SV=3	3.9	6	0.02	LAADDFR+TRLENEIATYR
99	sp|Q9C0D3|ZY11B_HUMAN tr|A8DPD7|A8DPD7_HUMAN	1	Protein zyg-11 homolog B OS=Homo sapiens GN=ZYG11B PE=1 SV=2;Isoform of Q9C0D3, Protein zyg-11 homolog B OS=Homo sapiens GN=ZYG11B PE=1 SV=1	9.4	5	0.08	ILQDVPFNR+LSTEQTAQLGTELFIVR+MTTTQILDVVR+VSGEANETQIAEALK+VSGEANETQIAEALKR
98	sp|Q9BYD3-2|RM04_HUMAN sp|Q9BYD3|RM04_HUMAN tr|K7EKI4|K7EKI4_HUMAN tr|K7ELF1|K7ELF1_HUMAN tr|K7ELQ0|K7ELQ0_HUMAN tr|K7ES61|K7ES61_HUMAN tr|X6RAY8|X6RAY8_HUMAN	1	Isoform of Q9BYD3, Isoform 2 of 39S ribosomal protein L4, mitochondrial OS=Homo sapiens GN=MRPL4;39S ribosomal protein L4, mitochondrial OS=Homo sapiens GN=MRPL4 PE=1 SV=1;Isoform of Q9BYD3, 39S ribosomal protein L4, mitochondrial OS=Homo sapiens GN=MRPL4 PE=1 SV=1;Isoform of Q9BYD3, 39S ribosomal protein L4, mitochondrial (Fragment) OS=Homo sapiens GN=MRPL4 PE=1 SV=1;Isoform of Q9BYD3, 39S ribos…	27.6	5	0.07	ATENPEQVASEGLPEPVLR+VGLADLHPDVFATAPR
96	sp|Q9BQG0-2|MBB1A_HUMAN sp|Q9BQG0|MBB1A_HUMAN tr|I3L1L3|I3L1L3_HUMAN	1	Isoform of Q9BQG0, Isoform 2 of Myb-binding protein 1A OS=Homo sapiens GN=MYBBP1A;Myb-binding protein 1A OS=Homo sapiens GN=MYBBP1A PE=1 SV=2;Isoform of Q9BQG0, Myb-binding protein 1A (Fragment) OS=Homo sapiens GN=MYBBP1A PE=1 SV=1	4	5	0.07	EIPSATQSPISK+LLGAALPLLTK+LVGSVNLFSDENVPR+VYSTALSSFLTK
89	sp|Q93063-2|EXT2_HUMAN sp|Q93063-3|EXT2_HUMAN sp|Q93063|EXT2_HUMAN	1	Isoform of Q93063, Isoform 2 of Exostosin-2 OS=Homo sapiens GN=EXT2;Isoform of Q93063, Isoform 3 of Exostosin-2 OS=Homo sapiens GN=EXT2;Exostosin-2 OS=Homo sapiens GN=EXT2 PE=1 SV=1	6.7	5	0.08	ALLAGGGFSTWTYR+LLVVWNNQNK+YFNYLYTYK+YVDDFGVSVSNTISR
81	sp|Q8IZH2-2|XRN1_HUMAN sp|Q8IZH2|XRN1_HUMAN tr|H7C5E4|H7C5E4_HUMAN	1	Isoform of Q8IZH2, Isoform 2 of 5'-3' exoribonuclease 1 OS=Homo sapiens GN=XRN1;5'-3' exoribonuclease 1 OS=Homo sapiens GN=XRN1 PE=1 SV=1;Isoform of Q8IZH2, 5'-3' exoribonuclease 1 (Fragment) OS=Homo sapiens GN=XRN1 PE=1 SV=1	4.1	5	0.08	APELFSYIAK+IISLDAWR+QIANEIPVSSNR+TLDDLFPLR+VQEIITWLK
54	sp|Q08188|TGM3_HUMAN	1	Protein-glutamine gamma-glutamyltransferase E OS=Homo sapiens GN=TGM3 PE=1 SV=4	6.8	5	0.08	FSSQELILR+IDVPTLGPK+ITWLYDNTTGK+LEFIVSTGPYPSESAMTK
460a	sp|Q9NU22|MDN1_HUMAN	1	Midasin OS=Homo sapiens GN=MDN1 PE=1 SV=2	1.1	5	0.08	ALVLANPEVSLWR+DVNALPETLSDALR+LFLESSDANPVR+LLEEAQLQDLEK+VFTEANLVSVGSK
458a	sp|Q9NQX7-2|ITM2C_HUMAN sp|Q9NQX7-3|ITM2C_HUMAN sp|Q9NQX7|ITM2C_HUMAN tr|C9JG41|C9JG41_HUMAN	1	Isoform of Q9NQX7, Isoform 2 of Integral membrane protein 2C OS=Homo sapiens GN=ITM2C;Isoform of Q9NQX7, Isoform 3 of Integral membrane protein 2C OS=Homo sapiens GN=ITM2C;Integral membrane protein 2C OS=Homo sapiens GN=ITM2C PE=1 SV=1;Isoform of Q9NQX7, Integral membrane protein 2C (Fragment) OS=Homo sapiens GN=ITM2C PE=1 SV=1	22.2	5	0.07	ASASAPAPASATEILLTPAR+ISFQPAVAGIK+IYLDENYER
456a	sp|Q9NNW5|WDR6_HUMAN tr|A0A087X295|A0A087X295_HUMAN tr|E9PDU5|E9PDU5_HUMAN	1	WD repeat-containing protein 6 OS=Homo sapiens GN=WDR6 PE=1 SV=1;Isoform of Q9NNW5, WD repeat-containing protein 6 OS=Homo sapiens GN=WDR6 PE=1 SV=1;Isoform of Q9NNW5, WD repeat-containing protein 6 OS=Homo sapiens GN=WDR6 PE=1 SV=1	4.9	5	0.08	DGAYYQLFVR+LFLLQDSGR+QAWVITGGDDSGIR+VVPINTPTAAVDQTLFPGK
420a	sp|Q96HS1|PGAM5_HUMAN	1	Serine/threonine-protein phosphatase PGAM5, mitochondrial OS=Homo sapiens GN=PGAM5 PE=1 SV=2	18	5	0.08	AIETTDIISR+EPLSLINVR+EQAELTGLR+NVESGEEELASK+TLGDTGFMPPDK
416a	sp|Q96DF8|DGC14_HUMAN	1	Protein DGCR14 OS=Homo sapiens GN=DGCR14 PE=1 SV=1	8.8	5	0.08	DPFSQALSR+EYLEAEENGDLER+TPASGLQTPTSTPAPGSATR
414a	sp|Q96CU9-3|FXRD1_HUMAN sp|Q96CU9|FXRD1_HUMAN	1	Isoform of Q96CU9, Isoform 3 of FAD-dependent oxidoreductase domain-containing protein 1 OS=Homo sapiens GN=FOXRED1;FAD-dependent oxidoreductase domain-containing protein 1 OS=Homo sapiens GN=FOXRED1 PE=1 SV=2	8.9	5	0.08	EGLGSNYLGGR+FQTIDLSPFLFTR+VPAFETLK+VSLMSPDQLR
410a	sp|Q969X5-2|ERGI1_HUMAN sp|Q969X5|ERGI1_HUMAN	1	Isoform of Q969X5, Isoform 2 of Endoplasmic reticulum-Golgi intermediate compartment protein 1 OS=Homo sapiens GN=ERGIC1;Endoplasmic reticulum-Golgi intermediate compartment protein 1 OS=Homo sapiens GN=ERGIC1 PE=1 SV=1	20.7	5	0.08	FEGQFSINK+IIPAIWFR+LTSNPLASHDYILK+YSYQYTVANK
409a	sp|Q969U6|FBXW5_HUMAN	1	F-box/WD repeat-containing protein 5 OS=Homo sapiens GN=FBXW5 PE=1 SV=1	12.2	5	0.08	DFVASGAEDR+IFDLGSDNEEVVAGPAPAHAK+IQNLNASTVR+QILPHQMTTAGPVLGEGR+TFFSWLASQR
403a	sp|Q92615|LAR4B_HUMAN	1	La-related protein 4B OS=Homo sapiens GN=LARP4B PE=1 SV=3	6.5	5	0.07	GPGLLESPSIFNFTADR+LSSLIIGPSK+SLPLVQVDEKGEK+TEDLFENR
400a	sp|Q8WUK0|PTPM1_HUMAN	1	Phosphatidylglycerophosphatase and protein-tyrosine phosphatase 1 OS=Homo sapiens GN=PTPMT1 PE=1 SV=1	25.4	5	0.08	GVITMNEEYETR+IDPTVLLGALPLR+LSTVDMTGIPTLDNLQK+QLVQDENVR
385a	sp|Q8IXI1|MIRO2_HUMAN	1	Mitochondrial Rho GTPase 2 OS=Homo sapiens GN=RHOT2 PE=1 SV=2	8.9	5	0.06	AVLHPTAPLYDPEAK+GLLGVVGAAVAAVLSFSLYR+ILLLGEAQVGK+VPIILVGNK
379a	sp|Q7Z7L1|SLN11_HUMAN	1	Schlafen family member 11 OS=Homo sapiens GN=SLFN11 PE=1 SV=2	6.7	5	0.05	GILIFSR+GLEELINK+GVYQELPNSDPADPNSDPADLIFQK+QFSTKHFQEYVK+YTPESLWR
378a	sp|Q7Z739|YTHD3_HUMAN tr|A0A024R7W5|A0A024R7W5_HUMAN tr|A0A087WY31|A0A087WY31_HUMAN tr|A0A087X0Q1|A0A087X0Q1_HUMAN	1	YTH domain-containing family protein 3 OS=Homo sapiens GN=YTHDF3 PE=1 SV=1;Isoform of Q7Z739, YTH domain family, member 3, isoform CRA_a OS=Homo sapiens GN=YTHDF3 PE=1 SV=1;Isoform of Q7Z739, YTH domain-containing family protein 3 OS=Homo sapiens GN=YTHDF3 PE=1 SV=1;Isoform of Q7Z739, YTH domain-containing family protein 3 OS=Homo sapiens GN=YTHDF3 PE=1 SV=1	7.7	5	0.06	AITDGQAGFGNDTLSK+DTQEVPLEK+GNVGIGGSAVPPPPIK
377a	sp|Q7Z736-2|PKHH3_HUMAN sp|Q7Z736-3|PKHH3_HUMAN sp|Q7Z736|PKHH3_HUMAN tr|X6R3U4|X6R3U4_HUMAN	1	Isoform of Q7Z736, Isoform 2 of Pleckstrin homology domain-containing family H member 3 OS=Homo sapiens GN=PLEKHH3;Isoform of Q7Z736, Isoform 3 of Pleckstrin homology domain-containing family H member 3 OS=Homo sapiens GN=PLEKHH3;Pleckstrin homology domain-containing family H member 3 OS=Homo sapiens GN=PLEKHH3 PE=1 SV=2;Isoform of Q7Z736, Pleckstrin homology domain-containing family H member 3 O…	9.2	5	0.08	APLETPTQLLLR+EGGGGAGTAAAVLGGWK+GPLEVTLTQPVR+NAFALYEQR+TEQALPDSELAEYAR
361a	sp|Q5T160|SYRM_HUMAN	1	Probable arginine--tRNA ligase, mitochondrial OS=Homo sapiens GN=RARS2 PE=1 SV=1	9.3	5	0.08	AAQEFFQR+GLLLSDYK+IVVEFSSPNVAK+LELGDVQALSLWQK+TVLQQVIEDGSK
356a	sp|Q53GQ0|DHB12_HUMAN	1	Very-long-chain 3-oxoacyl-CoA reductase OS=Homo sapiens GN=HSD17B12 PE=1 SV=2	9.9	5	0.07	GVFVQSVLPYFVATK+TIAVDFASEDIYDK+TIAVDFASEDIYDKIK
348a	sp|Q15434|RBMS2_HUMAN	1	RNA-binding motif, single-stranded-interacting protein 2 OS=Homo sapiens GN=RBMS2 PE=1 SV=1	11.8	5	0.07	GLQPGTTDQDLVK+GYGFVDFDSPSAAQK+MLAQSALSPYLSSPVSSYQR
336a	sp|Q14596-2|NBR1_HUMAN sp|Q14596|NBR1_HUMAN	1	Isoform of Q14596, Isoform 2 of Next to BRCA1 gene 1 protein OS=Homo sapiens GN=NBR1;Next to BRCA1 gene 1 protein OS=Homo sapiens GN=NBR1 PE=1 SV=3	8.2	5	0.08	ALPDSMVSVK+EQVVNETVEKLEQK+GAEGKPGVEAGQEPAEAGER+VSFDLNTIQIK+YLDEENEEVSINSQGEYEEALK
335a	sp|Q14527|HLTF_HUMAN tr|A0A0C4DGA6|A0A0C4DGA6_HUMAN	1	Helicase-like transcription factor OS=Homo sapiens GN=HLTF PE=1 SV=2;Isoform of Q14527, Helicase-like transcription factor OS=Homo sapiens GN=HLTF PE=1 SV=1	6.2	5	0.08	AGGVGLNLSAASR+ELAGALAYIMDNK+LSYPTFFPR+NDLYYNTITNFSEK+TLGFNLESGWGSGR
276a	sp|P57088|TMM33_HUMAN tr|D6RAA6|D6RAA6_HUMAN	1	Transmembrane protein 33 OS=Homo sapiens GN=TMEM33 PE=1 SV=2;Isoform of P57088, Transmembrane protein 33 (Fragment) OS=Homo sapiens GN=TMEM33 PE=1 SV=1	20.3	5	0.08	ALLANALTSALR+GSNSLPLLR+LDTAMWLSR+LSANQQNILK+SVLDKLSANQQNILK
275a	sp|P53618|COPB_HUMAN	1	Coatomer subunit beta OS=Homo sapiens GN=COPB1 PE=1 SV=3	9.3	5	0.08	EAGELKPEEEITVGPVQK+LVTEMGTYATQSALSSSRPTK+NVTVQPDDPISFMQLTAK+SLGEIPIVESEIKK+YEAAGTLVTLSSAPTAIK
274a	sp|P53007|TXTP_HUMAN	1	Tricarboxylate transport protein, mitochondrial OS=Homo sapiens GN=SLC25A1 PE=1 SV=2	12.9	5	0.07	FFVMTSLR+GLSSLLYGSIPK+GTYQGLTATVLK+TQLQLDER
258a	sp|P49792|RBP2_HUMAN	1	E3 SUMO-protein ligase RanBP2 OS=Homo sapiens GN=RANBP2 PE=1 SV=2	2.1	5	0.08	ELLQSFDSALQSVK+ELVGPPLAETVFTPK+IIDDSDSNLSVVK+SVFGTPTLETANK+YIASVQGSTPSPR
257a	sp|P49368-2|TCPG_HUMAN sp|P49368|TCPG_HUMAN tr|B4DUR8|B4DUR8_HUMAN	1	Isoform of P49368, Isoform 2 of T-complex protein 1 subunit gamma OS=Homo sapiens GN=CCT3;T-complex protein 1 subunit gamma OS=Homo sapiens GN=CCT3 PE=1 SV=4;Isoform of P49368, T-complex protein 1 subunit gamma OS=Homo sapiens GN=CCT3 PE=1 SV=1	10.8	5	0.08	AVAQALEVIPR+ELGIWEPLAVK+IVLLDSSLEYK+NLQDAMQVCR+TAVETAVLLLR
253a	sp|P46977|STT3A_HUMAN	1	Dolichyl-diphosphooligosaccharide--protein glycosyltransferase subunit STT3A OS=Homo sapiens GN=STT3A PE=1 SV=2	6.5	5	0.07	EAYYWLR+ENDYYTPTGEFR+FLAEEGFYK+FYSLLDPSYAK+IIFDDFR
249a	sp|P46060|RAGP1_HUMAN	1	Ran GTPase-activating protein 1 OS=Homo sapiens GN=RANGAP1 PE=1 SV=1	10.1	5	0.06	EIEDFDSLEALR+GAVAIADAIR+GAVAMAETLK+SSVLIAQQTDTSDPEK+TQVAGGQLSFK
248a	sp|P45880-1|VDAC2_HUMAN sp|P45880-2|VDAC2_HUMAN sp|P45880|VDAC2_HUMAN tr|A0A0A0MR02|A0A0A0MR02_HUMAN	1	Isoform of P45880, Isoform 1 of Voltage-dependent anion-selective channel protein 2 OS=Homo sapiens GN=VDAC2;Isoform of P45880, Isoform 2 of Voltage-dependent anion-selective channel protein 2 OS=Homo sapiens GN=VDAC2;Voltage-dependent anion-selective channel protein 2 OS=Homo sapiens GN=VDAC2 PE=1 SV=2;Isoform of P45880, Voltage-dependent anion-selective channel protein 2 (Fragment) OS=Homo sapi…	17.7	5	0.08	GFGFGLVK+LTLSALVDGK+VNNSSLIGVGYTQTLRPGVK+YQLDPTASISAK
200a	sp|P15880|RS2_HUMAN tr|E9PQD7|E9PQD7_HUMAN tr|H0YEN5|H0YEN5_HUMAN	1	40S ribosomal protein S2 OS=Homo sapiens GN=RPS2 PE=1 SV=2;Isoform of P15880, 40S ribosomal protein S2 OS=Homo sapiens GN=RPS2 PE=1 SV=1;Isoform of P15880, 40S ribosomal protein S2 (Fragment) OS=Homo sapiens GN=RPS2 PE=1 SV=1	22.1	5	0.08	ATFDAISK+GTGIVSAPVPK+SLEEIYLFSLPIK+TYSYLTPDLWK
198a	sp|P14923|PLAK_HUMAN	1	Junction plakoglobin OS=Homo sapiens GN=JUP PE=1 SV=3	7.2	5	0.07	LAEPSQLLK+LLNDEDPVVVTK+LLNQPNQWPLVK+LLWTTSR+NEGTATYAAAVLFR
185a	sp|P0CG47|UBB_HUMAN sp|P0CG48|UBC_HUMAN sp|P62979|RS27A_HUMAN sp|P62987|RL40_HUMAN tr|B4DV12|B4DV12_HUMAN tr|F5GXK7|F5GXK7_HUMAN tr|F5GYU3|F5GYU3_HUMAN tr|F5H265|F5H265_HUMAN tr|F5H2Z3|F5H2Z3_HUMAN tr|F5H388|F5H388_HUMAN tr|F5H6Q2|F5H6Q2_HUMAN tr|F5H747|F5H747_HUMAN tr|J3QKN0|J3QKN0_HUMAN tr|J3QS39|J3QS39_HUMAN tr|J3QTR3|J3QTR3_HUMAN tr|M0R1V7|M0R1V7_HUMAN tr|Q5PY61|Q5PY61_HUMAN tr|Q96C32|Q96C32_…	1	Polyubiquitin-B OS=Homo sapiens GN=UBB PE=1 SV=1;Polyubiquitin-C OS=Homo sapiens GN=UBC PE=1 SV=3;Ubiquitin-40S ribosomal protein S27a OS=Homo sapiens GN=RPS27A PE=1 SV=2;Ubiquitin-60S ribosomal protein L40 OS=Homo sapiens GN=UBA52 PE=1 SV=2;Isoform of P0CG47, Polyubiquitin-B OS=Homo sapiens GN=UBB PE=1 SV=1;Isoform of P0CG48, Polyubiquitin-C (Fragment) OS=Homo sapiens GN=UBC PE=1 SV=2;Isoform of…	32.8	5	0.07	TITLEVEPSDTIENVK+TLSDYNIQK
183a	sp|P08865|RSSA_HUMAN tr|A0A0C4DG17|A0A0C4DG17_HUMAN tr|C9J9K3|C9J9K3_HUMAN	1	40S ribosomal protein SA OS=Homo sapiens GN=RPSA PE=1 SV=4;Isoform of P08865, 40S ribosomal protein SA OS=Homo sapiens GN=RPSA PE=1 SV=1;Isoform of P08865, 40S ribosomal protein SA (Fragment) OS=Homo sapiens GN=RPSA PE=1 SV=7	18.2	5	0.08	AIVAIENPADVSVISSR+FAAATGATPIAGR+LLVVTDPR+SDGIYIINLK
181d	sp|Q12931-2|TRAP1_HUMAN sp|Q12931|TRAP1_HUMAN	1	Isoform of Q12931, Isoform 2 of Heat shock protein 75 kDa, mitochondrial OS=Homo sapiens GN=TRAP1;Heat shock protein 75 kDa, mitochondrial OS=Homo sapiens GN=TRAP1 PE=1 SV=3	6.3	5	0.04	AFLDALQNQAEASSK+ELISNASDALEK+GVVDSEDIPLNLSR
173i	sp|P07197|NFM_HUMAN tr|E7ESP9|E7ESP9_HUMAN	1	Neurofilament medium polypeptide OS=Homo sapiens GN=NEFM PE=1 SV=3;Isoform of P07197, Neurofilament medium polypeptide OS=Homo sapiens GN=NEFM PE=1 SV=1	5.9	5	0.05	EYQDLLNVK+QASHAQLGDAYDQEIR+SEEVATKEELVADAK+VQSLQDEVAFLR
173h	sp|P07196|NFL_HUMAN	1	Neurofilament light polypeptide OS=Homo sapiens GN=NEFL PE=1 SV=3	9.6	5	0.06	EYQDLLNVK+SAYGGLQTSSYLMSTR+SAYSSYSAPVSSSLSVR+VLEAELLVLR
19	sp|P09874|PARP1_HUMAN	1	Poly [ADP-ribose] polymerase 1 OS=Homo sapiens GN=PARP1 PE=1 SV=4	5.1	5	0.08	TLGDFAAEYAK+TTNFAGILSQGLR+VFSATLGLVDIVK+VVSEDFLQDVSASTK
161a	sp|P00338-3|LDHA_HUMAN sp|P00338|LDHA_HUMAN	1	Isoform of P00338, Isoform 3 of L-lactate dehydrogenase A chain OS=Homo sapiens GN=LDHA;L-lactate dehydrogenase A chain OS=Homo sapiens GN=LDHA PE=1 SV=2	14.5	5	0.08	DQLIYNLLK+FIIPNVVK+QVVESAYEVIK+SADTLWGIQK+VTLTSEEEAR
158a	sp|O95793-2|STAU1_HUMAN sp|O95793-3|STAU1_HUMAN sp|O95793|STAU1_HUMAN tr|A0A087X1A5|A0A087X1A5_HUMAN tr|Q5JW30|Q5JW30_HUMAN	1	Isoform of O95793, Isoform Short of Double-stranded RNA-binding protein Staufen homolog 1 OS=Homo sapiens GN=STAU1;Isoform of O95793, Isoform 3 of Double-stranded RNA-binding protein Staufen homolog 1 OS=Homo sapiens GN=STAU1;Double-stranded RNA-binding protein Staufen homolog 1 OS=Homo sapiens GN=STAU1 PE=1 SV=2;Isoform of O95793, Double-stranded RNA-binding protein Staufen homolog 1 OS=Homo sap…	12.6	5	0.08	ELLYGGTSPTAETILK+ILQNEPLPER+LLSELDQQSTEMPR+LPPLPAVER+VSVGEFVGEGEGK
147a	sp|O60814|H2B1K_HUMAN sp|P57053|H2BFS_HUMAN sp|P58876|H2B1D_HUMAN sp|P62807|H2B1C_HUMAN sp|Q5QNW6-2|H2B2F_HUMAN sp|Q5QNW6|H2B2F_HUMAN sp|Q93079|H2B1H_HUMAN sp|Q99877|H2B1N_HUMAN sp|Q99879|H2B1M_HUMAN sp|Q99880|H2B1L_HUMAN tr|B2R4S9|B2R4S9_HUMAN tr|U3KQK0|U3KQK0_HUMAN	1	Histone H2B type 1-K OS=Homo sapiens GN=HIST1H2BK PE=1 SV=3;Histone H2B type F-S OS=Homo sapiens GN=H2BFS PE=1 SV=2;Histone H2B type 1-D OS=Homo sapiens GN=HIST1H2BD PE=1 SV=2;Histone H2B type 1-C/E/F/G/I OS=Homo sapiens GN=HIST1H2BC PE=1 SV=4;Isoform of Q5QNW6, Isoform 2 of Histone H2B type 2-F OS=Homo sapiens GN=HIST2H2BF;Histone H2B type 2-F OS=Homo sapiens GN=HIST2H2BF PE=1 SV=3;Histone H2B t…	31.7	5	0.05	AMGIMNSFVNDIFER+EIQTAVR+ESYSVYVYK+LLLPGELAK
139b	sp|Q96DH6-2|MSI2H_HUMAN sp|Q96DH6|MSI2H_HUMAN tr|B4DHE8|B4DHE8_HUMAN	1	Isoform of Q96DH6, Isoform 2 of RNA-binding protein Musashi homolog 2 OS=Homo sapiens GN=MSI2;RNA-binding protein Musashi homolog 2 OS=Homo sapiens GN=MSI2 PE=1 SV=1;Isoform of Q96DH6, RNA-binding protein Musashi homolog 2 OS=Homo sapiens GN=MSI2 PE=1 SV=1	21.5	5	0.07	GFGFVTFADPASVDK+GFGFVTFENEDVVEK+IFVGGLSANTVVEDVK+QYFEQFGK
139a	sp|O43347|MSI1H_HUMAN	1	RNA-binding protein Musashi homolog 1 OS=Homo sapiens GN=MSI1 PE=1 SV=1	18.2	5	0.07	EYFGQFGEVK+GFGFVTFMDQAGVDK+IFVGGLSVNTTVEDVK+QYFEQFGK+SYTGLAPGYTYQFPEFR
130a	sp|O14874-2|BCKD_HUMAN sp|O14874-3|BCKD_HUMAN sp|O14874|BCKD_HUMAN	1	Isoform of O14874, Isoform 2 of [3-methyl-2-oxobutanoate dehydrogenase [lipoamide]] kinase, mitochondrial OS=Homo sapiens GN=BCKDK;Isoform of O14874, Isoform 3 of [3-methyl-2-oxobutanoate dehydrogenase [lipoamide]] kinase, mitochondrial OS=Homo sapiens GN=BCKDK;[3-methyl-2-oxobutanoate dehydrogenase [lipoamide]] kinase, mitochondrial OS=Homo sapiens GN=BCKDK PE=1 SV=2	14	5	0.08	TVTSFYNQSAIDAAAEKPSVR+VMDYHFTTAEASTQDPR+YLQQELPVR
122a	sp|DHE3_BOVIN| sp|P00367|DHE3_HUMAN sp|P49448|DHE4_HUMAN	1	sp DHE3_BOVIN ;Glutamate dehydrogenase 1, mitochondrial OS=Homo sapiens GN=GLUD1 PE=1 SV=2;Glutamate dehydrogenase 2, mitochondrial OS=Homo sapiens GN=GLUD2 PE=1 SV=2	10.9	5	0.08	ALASLMTYK+DDGSWEVIEGYR+IIAEGANGPTTPEADKIFLER+YNLGLDLR+YSTDVSVDEVK
517a	sp|Q96D53|ADCK4_HUMAN	0.9999	AarF domain-containing protein kinase 4 OS=Homo sapiens GN=ADCK4 PE=1 SV=2	10.1	5	0.06	IQDLIPVLLR+LQSEGGSGLDSSPFLSEANAER+QLLANDPFFR+VLEEELGRDWQAK
147b	sp|P06899|H2B1J_HUMAN sp|P23527|H2B1O_HUMAN sp|P33778|H2B1B_HUMAN sp|Q16778|H2B2E_HUMAN	0.9991	Histone H2B type 1-J OS=Homo sapiens GN=HIST1H2BJ PE=1 SV=3;Histone H2B type 1-O OS=Homo sapiens GN=HIST1H2BO PE=1 SV=3;Histone H2B type 1-B OS=Homo sapiens GN=HIST1H2BB PE=1 SV=2;Histone H2B type 2-E OS=Homo sapiens GN=HIST2H2BE PE=1 SV=3	31.7	5	0.05	AMGIMNSFVNDIFER+EIQTAVR+ESYSIYVYK+LLLPGELAK
95	sp|Q99459|CDC5L_HUMAN	1	Cell division cycle 5-like protein OS=Homo sapiens GN=CDC5L PE=1 SV=2	6.6	4	0.06	EIDDTYIEDAADVDAR+GVDYNAEIPFEK+LGLLGLPAPK+QVVQTPNTVLSTPFR
78	sp|Q6ZRY4|RBPS2_HUMAN	1	RNA-binding protein with multiple splicing 2 OS=Homo sapiens GN=RBPMS2 PE=1 SV=1	16.7	4	0.06	FDPENPQTLR+QPVGFVIFDSR+TLFVSGLPVDIKPR
65	sp|Q15645|PCH2_HUMAN	1	Pachytene checkpoint protein 2 homolog OS=Homo sapiens GN=TRIP13 PE=1 SV=2	10.4	4	0.06	ELEMIGFIENNVSK+IDVAFVDR+LSLLLNDISR+VVNAVLTQIDQIK
491a	sp|Q9Y446-2|PKP3_HUMAN sp|Q9Y446|PKP3_HUMAN	1	Isoform of Q9Y446, Isoform PKP3b of Plakophilin-3 OS=Homo sapiens GN=PKP3;Plakophilin-3 OS=Homo sapiens GN=PKP3 PE=1 SV=1	5.3	4	0.05	ADYDTLSLR+AGGLDWPEATEVSPSR+ILNPLLDR+LLQLGQQPR
489a	sp|Q9Y3F4-2|STRAP_HUMAN sp|Q9Y3F4|STRAP_HUMAN	1	Isoform of Q9Y3F4, Isoform 2 of Serine-threonine kinase receptor-associated protein OS=Homo sapiens GN=STRAP;Serine-threonine kinase receptor-associated protein OS=Homo sapiens GN=STRAP PE=1 SV=1	14	4	0.06	FSPDGELYASGSEDGTLR+TVDFTQDSNYLLTGGQDK+YDYNSGEELESYK
470a	sp|Q9NZ01|TECR_HUMAN	1	Very-long-chain enoyl-CoA reductase OS=Homo sapiens GN=TECR PE=1 SV=1	10.4	4	0.05	HYEVEILDAK+LPVGTTATLYFR+SLKDEDVLQK
467a	sp|Q9NXR1-2|NDE1_HUMAN sp|Q9NXR1|NDE1_HUMAN tr|X5DR54|X5DR54_HUMAN	1	Isoform of Q9NXR1, Isoform 2 of Nuclear distribution protein nudE homolog 1 OS=Homo sapiens GN=NDE1;Nuclear distribution protein nudE homolog 1 OS=Homo sapiens GN=NDE1 PE=1 SV=2;Isoform of Q9NXR1, Nuclear distribution protein nudE homolog 1 (Fragment) OS=Homo sapiens GN=NDE1 PE=1 SV=1	14.3	4	0.06	GLDDSTGGTPLTPAAR+QISALEDDLAQTK+TDTAVQATGSVPSTPIAHR
466a	sp|Q9NX63|MIC19_HUMAN tr|C9JRZ6|C9JRZ6_HUMAN tr|F8WAR4|F8WAR4_HUMAN	1	MICOS complex subunit MIC19 OS=Homo sapiens GN=CHCHD3 PE=1 SV=1;Isoform of Q9NX63, MICOS complex subunit OS=Homo sapiens GN=CHCHD3 PE=1 SV=1;Isoform of Q9NX63, MICOS complex subunit OS=Homo sapiens GN=CHCHD3 PE=1 SV=1	18.1	4	0.06	VAEELALEQAK+VTFEADENENITVVK+YSGAYGASVSDEELK
465a	sp|Q9NWS9|ZN446_HUMAN tr|A0A087WUM8|A0A087WUM8_HUMAN tr|M0R202|M0R202_HUMAN	1	Zinc finger protein 446 OS=Homo sapiens GN=ZNF446 PE=1 SV=1;Isoform of Q9NWS9, Zinc finger protein 446 OS=Homo sapiens GN=ZNF446 PE=1 SV=1;Isoform of Q9NWS9, Zinc finger protein 446 OS=Homo sapiens GN=ZNF446 PE=1 SV=1	11.3	4	0.04	ELYWDAMLEK+IQEEWGLLDR+TEEPLGSPHPSGTVESPGEGPQDTR
463a	sp|Q9NVI1-1|FANCI_HUMAN sp|Q9NVI1-2|FANCI_HUMAN sp|Q9NVI1|FANCI_HUMAN tr|F8W7R3|F8W7R3_HUMAN	1	Isoform of Q9NVI1, Isoform 1 of Fanconi anemia group I protein OS=Homo sapiens GN=FANCI;Isoform of Q9NVI1, Isoform 2 of Fanconi anemia group I protein OS=Homo sapiens GN=FANCI;Fanconi anemia group I protein OS=Homo sapiens GN=FANCI PE=1 SV=4;Isoform of Q9NVI1, Fanconi anemia group I protein OS=Homo sapiens GN=FANCI PE=1 SV=1	4.3	4	0.06	EGDLTNLLQNQAVK+IFSAVQQFYQPK+SELEDFELDK+VLEEVDWLITK
459a	sp|Q9NRG9|AAAS_HUMAN tr|F8VZ44|F8VZ44_HUMAN	1	Aladin OS=Homo sapiens GN=AAAS PE=1 SV=1;Isoform of Q9NRG9, Aladin OS=Homo sapiens GN=AAAS PE=1 SV=1	11.6	4	0.06	FAVALLDDSVR+GALLSVGWSTGR+GGGVTNLLWSPDGSK+ILATTPSAVFR
457a	sp|Q9NPA8-2|ENY2_HUMAN sp|Q9NPA8|ENY2_HUMAN	1	Isoform of Q9NPA8, Isoform 2 of Transcription and mRNA export factor ENY2 OS=Homo sapiens GN=ENY2;Transcription and mRNA export factor ENY2 OS=Homo sapiens GN=ENY2 PE=1 SV=1	36.5	4	0.05	ALVPDSVKK+GLEHVTVDDLVAEITPK+TFLAQHASL
442a	sp|Q9BVG9|PTSS2_HUMAN	1	Phosphatidylserine synthase 2 OS=Homo sapiens GN=PTDSS2 PE=1 SV=1	6.4	4	0.06	ASLEEPPDGPSAGQATGPGEGR+ASLEEPPDGPSAGQATGPGEGRR+LGVPLPER
437a	sp|Q9BQ70|TCF25_HUMAN	1	Transcription factor 25 OS=Homo sapiens GN=TCF25 PE=1 SV=1	4.7	4	0.06	HVILSEIK+SFYLALYK+SSTGEASENGLEDIDR
6	sp|O14773-2|TPP1_HUMAN sp|O14773|TPP1_HUMAN tr|A0A0C4DGZ9|A0A0C4DGZ9_HUMAN	1	Isoform of O14773, Isoform 2 of Tripeptidyl-peptidase 1 OS=Homo sapiens GN=TPP1;Tripeptidyl-peptidase 1 OS=Homo sapiens GN=TPP1 PE=1 SV=2;Isoform of O14773, Tripeptidyl-peptidase 1 OS=Homo sapiens GN=TPP1 PE=1 SV=1	18.8	4	0.06	AYPDVAALSDGYWVVSNR+ILSGRPPLGFLNPR+LFGGNFAHQASVAR+LYQQHGAGLFDVTR
430a	sp|Q99523-2|SORT_HUMAN sp|Q99523|SORT_HUMAN	1	Isoform of Q99523, Isoform 2 of Sortilin OS=Homo sapiens GN=SORT1;Sortilin OS=Homo sapiens GN=SORT1 PE=1 SV=3	9.2	4	0.06	DPIYFTGLASEPGAR+IYSFGLGGR+SNSVPIILAIVGLMLVTVVAGVLIVK+TEFGMAIGPENSGK
425a	sp|Q96S59|RANB9_HUMAN	1	Ran-binding protein 9 OS=Homo sapiens GN=RANBP9 PE=1 SV=1	5.1	4	0.05	LYPAVDEQETPLPR+NPNLLFTLK+STDQTVLEELASIK
418a	sp|Q96GD4-4|AURKB_HUMAN sp|Q96GD4-5|AURKB_HUMAN sp|Q96GD4|AURKB_HUMAN	1	Isoform of Q96GD4, Isoform 4 of Aurora kinase B OS=Homo sapiens GN=AURKB;Isoform of Q96GD4, Isoform 5 of Aurora kinase B OS=Homo sapiens GN=AURKB;Aurora kinase B OS=Homo sapiens GN=AURKB PE=1 SV=3	14.9	4	0.06	FGNVYLAR+IYLILEYAPR+LPLAQVSAHPWVR+VMENSSGTPDILTR
408a	sp|Q93062-2|RBPMS_HUMAN sp|Q93062-3|RBPMS_HUMAN sp|Q93062-4|RBPMS_HUMAN sp|Q93062-5|RBPMS_HUMAN sp|Q93062|RBPMS_HUMAN tr|B4E3T4|B4E3T4_HUMAN	1	Isoform of Q93062, Isoform B of RNA-binding protein with multiple splicing OS=Homo sapiens GN=RBPMS;Isoform of Q93062, Isoform C of RNA-binding protein with multiple splicing OS=Homo sapiens GN=RBPMS;Isoform of Q93062, Isoform D of RNA-binding protein with multiple splicing OS=Homo sapiens GN=RBPMS;Isoform of Q93062, Isoform E of RNA-binding protein with multiple splicing OS=Homo sapiens GN=RBPMS…	35	4	0.06	AEKENTPSEANLQEEEVR+ENTPSEANLQEEEVR+LVGTPNPSTPLPNTVPQFIAR+QPVGFVSFDSR
402a	sp|Q8WXF1-2|PSPC1_HUMAN sp|Q8WXF1|PSPC1_HUMAN	1	Isoform of Q8WXF1, Isoform 2 of Paraspeckle component 1 OS=Homo sapiens GN=PSPC1;Paraspeckle component 1 OS=Homo sapiens GN=PSPC1 PE=1 SV=1	8.7	4	0.06	AELDGTILK+FAQPGTFEFEYASR+YGEPSEVFINR
47	sp|P62851|RS25_HUMAN	1	40S ribosomal protein S25 OS=Homo sapiens GN=RPS25 PE=1 SV=1	20.8	4	0.06	AALQELLSK+AQVIYTR+LITPAVVSER
390a	sp|Q8NBM4-2|UBAC2_HUMAN sp|Q8NBM4-3|UBAC2_HUMAN sp|Q8NBM4-4|UBAC2_HUMAN sp|Q8NBM4|UBAC2_HUMAN	1	Isoform of Q8NBM4, Isoform 2 of Ubiquitin-associated domain-containing protein 2 OS=Homo sapiens GN=UBAC2;Isoform of Q8NBM4, Isoform 3 of Ubiquitin-associated domain-containing protein 2 OS=Homo sapiens GN=UBAC2;Isoform of Q8NBM4, Isoform 4 of Ubiquitin-associated domain-containing protein 2 OS=Homo sapiens GN=UBAC2;Ubiquitin-associated domain-containing protein 2 OS=Homo sapiens GN=UBAC2 PE=1 SV…	28.7	4	0.06	ASNNDLNVATNFLLQH+IGMGATLDIQR+QSEPAAPPLEVSEEQVAR
381a	sp|Q86UT6-2|NLRX1_HUMAN sp|Q86UT6|NLRX1_HUMAN	1	Isoform of Q86UT6, Isoform 2 of NLR family member X1 OS=Homo sapiens GN=NLRX1;NLR family member X1 OS=Homo sapiens GN=NLRX1 PE=1 SV=1	4.3	4	0.06	FSAEVLSSLR+NLAEWFSR+TLLPVFLR+VQTVVLYGTVGTGK
380a	sp|Q86SQ0-2|PHLB2_HUMAN sp|Q86SQ0-3|PHLB2_HUMAN sp|Q86SQ0|PHLB2_HUMAN tr|E9PFQ4|E9PFQ4_HUMAN	1	Isoform of Q86SQ0, Isoform 2 of Pleckstrin homology-like domain family B member 2 OS=Homo sapiens GN=PHLDB2;Isoform of Q86SQ0, Isoform 3 of Pleckstrin homology-like domain family B member 2 OS=Homo sapiens GN=PHLDB2;Pleckstrin homology-like domain family B member 2 OS=Homo sapiens GN=PHLDB2 PE=1 SV=2;Isoform of Q86SQ0, Pleckstrin homology-like domain family B member 2 (Fragment) OS=Homo sapiens G…	6	4	0.06	ASSESSYLSILPK+GFPVNPNTLK+IVILNNLEELK+LSTGTTVEDVQK+TSASEGNPYVSSTLSVPASPR
368a	sp|Q6MZQ0|PRR5L_HUMAN	1	Proline-rich protein 5-like OS=Homo sapiens GN=PRR5L PE=1 SV=2	13.3	4	0.06	GGGLQSNELYALNENIR+GLFFVEEK+QVVSPFLGISGDR+SFSGPTYTLAR
358a	sp|Q5JTV8-3|TOIP1_HUMAN tr|J3KN66|J3KN66_HUMAN	1	Isoform of Q5JTV8, Isoform 3 of Torsin-1A-interacting protein 1 OS=Homo sapiens GN=TOR1AIP1;Isoform of Q5JTV8, Torsin-1A-interacting protein 1 OS=Homo sapiens GN=TOR1AIP1 PE=1 SV=1	8.7	4	0.06	SIQEAPAVSEDLVIR+TPQEWAPQTAR+VNFSEEGETEEDDQDSSHSSVTTVK
347a	sp|Q15393|SF3B3_HUMAN	1	Splicing factor 3B subunit 3 OS=Homo sapiens GN=SF3B3 PE=1 SV=4	2.5	4	0.05	TPVEEVPAAIAPFQGR+TVLDPVTGDLSDTR
340a	sp|Q15020-4|SART3_HUMAN sp|Q15020|SART3_HUMAN	1	Isoform of Q15020, Isoform 4 of Squamous cell carcinoma antigen recognized by T-cells 3 OS=Homo sapiens GN=SART3;Squamous cell carcinoma antigen recognized by T-cells 3 OS=Homo sapiens GN=SART3 PE=1 SV=1	5.9	4	0.06	ALQRPSAAAPQAENGPAAAPAVAAPAATEAPK+EAALVQQEEEKAEQR+TQLSLLPR
339a	sp|Q15007|FL2D_HUMAN	1	Pre-mRNA-splicing regulator WTAP OS=Homo sapiens GN=WTAP PE=1 SV=2	11.1	4	0.06	QQLAQYQQQQSQASAPSTSR+QVQQPSVAQLR+YTDLNSNDVTGLR
334a	sp|Q14318-2|FKBP8_HUMAN sp|Q14318|FKBP8_HUMAN	1	Isoform of Q14318, Isoform 2 of Peptidyl-prolyl cis-trans isomerase FKBP8 OS=Homo sapiens GN=FKBP8;Peptidyl-prolyl cis-trans isomerase FKBP8 OS=Homo sapiens GN=FKBP8 PE=1 SV=2	7.8	4	0.06	TAVDGPDLEMLTGQER+VLAQQGEYSEAIPILR
40	sp|P57678|GEMI4_HUMAN tr|I3L2C7|I3L2C7_HUMAN	1	Gem-associated protein 4 OS=Homo sapiens GN=GEMIN4 PE=1 SV=2;Isoform of P57678, Gem-associated protein 4 OS=Homo sapiens GN=GEMIN4 PE=1 SV=1	4.4	4	0.06	LDVEEVDLSLR+LLETVIDVSTADR+SIAEGIGPEER+TNPSVSSLLQR
327a	sp|Q13608-3|PEX6_HUMAN sp|Q13608|PEX6_HUMAN	1	Isoform of Q13608, Isoform 3 of Peroxisome assembly factor 2 OS=Homo sapiens GN=PEX6;Peroxisome assembly factor 2 OS=Homo sapiens GN=PEX6 PE=1 SV=2	5.6	4	0.06	LLALGSGAWVR+LQPGGALLTGTSSVLLR+LQPSVSEQELLR+LVFVGANEDR
39	sp|P55060-3|XPO2_HUMAN sp|P55060-4|XPO2_HUMAN sp|P55060|XPO2_HUMAN	1	Isoform of P55060, Isoform 3 of Exportin-2 OS=Homo sapiens GN=CSE1L;Isoform of P55060, Isoform 4 of Exportin-2 OS=Homo sapiens GN=CSE1L;Exportin-2 OS=Homo sapiens GN=CSE1L PE=1 SV=3	4.8	4	0.06	AADEEAFEDNSEEYIR+IIIPEIQK+SANVNEFPVLK+VIVPNMEFR
300a	sp|P62854|RS26_HUMAN	1	40S ribosomal protein S26 OS=Homo sapiens GN=RPS26 PE=1 SV=3	20.9	4	0.06	DISEASVFDAYVLPK+NIVEAAAVR
294a	sp|P62277|RS13_HUMAN	1	40S ribosomal protein S13 OS=Homo sapiens GN=RPS13 PE=1 SV=2	27.2	4	0.05	GLSQSALPYR+GLTPSQIGVILR+LILIESR+LTSDDVKEQIYK
286a	sp|P61978-2|HNRPK_HUMAN sp|P61978-3|HNRPK_HUMAN sp|P61978|HNRPK_HUMAN	1	Isoform of P61978, Isoform 2 of Heterogeneous nuclear ribonucleoprotein K OS=Homo sapiens GN=HNRNPK;Isoform of P61978, Isoform 3 of Heterogeneous nuclear ribonucleoprotein K OS=Homo sapiens GN=HNRNPK;Heterogeneous nuclear ribonucleoprotein K OS=Homo sapiens GN=HNRNPK PE=1 SV=1	11.1	4	0.06	DLAGSIIGK+IDEPLEGSEDR+IILDLISESPIK+TDYNASVSVPDSSGPER
284a	sp|P61619|S61A1_HUMAN tr|B4DR61|B4DR61_HUMAN	1	Protein transport protein Sec61 subunit alpha isoform 1 OS=Homo sapiens GN=SEC61A1 PE=1 SV=2;Isoform of P61619, Protein transport protein Sec61 subunit alpha isoform 1 OS=Homo sapiens GN=SEC61A1 PE=1 SV=1	8.6	4	0.06	AFSPTTVNTGR+ETSMVHELNR+IIEVGDTPK+TWIEVSGSSAK
282a	sp|P61247|RS3A_HUMAN tr|D6RAT0|D6RAT0_HUMAN	1	40S ribosomal protein S3a OS=Homo sapiens GN=RPS3A PE=1 SV=2;Isoform of P61247, 40S ribosomal protein S3a OS=Homo sapiens GN=RPS3A PE=1 SV=1	22	4	0.05	ADGYEPPVQESV+EVQTNDLKEVVNK+TTDGYLLR+VFEVSLADLQNDEVAFR
273a	sp|P52948-2|NUP98_HUMAN sp|P52948-5|NUP98_HUMAN sp|P52948-6|NUP98_HUMAN sp|P52948|NUP98_HUMAN	1	Isoform of P52948, Isoform 2 of Nuclear pore complex protein Nup98-Nup96 OS=Homo sapiens GN=NUP98;Isoform of P52948, Isoform 5 of Nuclear pore complex protein Nup98-Nup96 OS=Homo sapiens GN=NUP98;Isoform of P52948, Isoform 6 of Nuclear pore complex protein Nup98-Nup96 OS=Homo sapiens GN=NUP98;Nuclear pore complex protein Nup98-Nup96 OS=Homo sapiens GN=NUP98 PE=1 SV=4	2.3	4	0.06	EYIQILER+LADINYEGR+NLNNSNLFSPVNR+SLVGGLLQSK
271a	sp|P52597|HNRPF_HUMAN	1	Heterogeneous nuclear ribonucleoprotein F OS=Homo sapiens GN=HNRNPF PE=1 SV=3	12.3	4	0.05	ATENDIYNFFSPLNPVR+QSGEAFVELGSEDDVK+TEMDWVLK+VHIEIGPDGR
32	sp|P47914|RL29_HUMAN	1	60S ribosomal protein L29 OS=Homo sapiens GN=RPL29 PE=1 SV=2	14.5	4	0.06	AQAAAPASVPAQAPK+LAYIAHPK
264a	sp|P51511|MMP15_HUMAN	1	Matrix metalloproteinase-15 OS=Homo sapiens GN=MMP15 PE=1 SV=1	5.7	4	0.06	DVDNFKLPEDDLR+GAFLSNDAAYTYFYK+VVVQMEEVAR
260a	sp|P50416-2|CPT1A_HUMAN sp|P50416|CPT1A_HUMAN	1	Isoform of P50416, Isoform 2 of Carnitine O-palmitoyltransferase 1, liver isoform OS=Homo sapiens GN=CPT1A;Carnitine O-palmitoyltransferase 1, liver isoform OS=Homo sapiens GN=CPT1A PE=1 SV=2	6.1	4	0.06	AMVDPAQTVEQR+EVLSEPWR+GDINPNIPYPTR+ILDNTSEPQPGEAR
252a	sp|P46783|RS10_HUMAN	1	40S ribosomal protein S10 OS=Homo sapiens GN=RPS10 PE=1 SV=1	14.5	4	0.06	AEAGAGSATEFQFR+IAIYELLFK+KAEAGAGSATEFQFR
246a	sp|P42704|LPPRC_HUMAN	1	Leucine-rich PPR motif-containing protein, mitochondrial OS=Homo sapiens GN=LRPPRC PE=1 SV=3	2.8	4	0.06	FSPTDFLAK+GDVENIEVVQK+IQEENVIPR+NVQGIIEILK
237a	sp|P39019|RS19_HUMAN	1	40S ribosomal protein S19 OS=Homo sapiens GN=RPS19 PE=1 SV=2	26.9	4	0.07	DVNQQEFVR+IAGQVAAANK+LKVPEWVDTVK+VLQALEGLK+VPEWVDTVK
235a	sp|P35658-2|NU214_HUMAN sp|P35658-3|NU214_HUMAN sp|P35658-4|NU214_HUMAN sp|P35658-5|NU214_HUMAN sp|P35658|NU214_HUMAN tr|A0A0A0MSW3|A0A0A0MSW3_HUMAN	1	Isoform of P35658, Isoform 2 of Nuclear pore complex protein Nup214 OS=Homo sapiens GN=NUP214;Isoform of P35658, Isoform 3 of Nuclear pore complex protein Nup214 OS=Homo sapiens GN=NUP214;Isoform of P35658, Isoform 4 of Nuclear pore complex protein Nup214 OS=Homo sapiens GN=NUP214;Isoform of P35658, Isoform 5 of Nuclear pore complex protein Nup214 OS=Homo sapiens GN=NUP214;Nuclear pore complex pr…	3.3	4	0.06	ETLFNTLANNR+QGSLINSLKPSGPTPASGQLSSGDK+RQMASQAPAVNTLTESTLK+TTLLEGFAGVEEAR
230a	sp|P35221-2|CTNA1_HUMAN sp|P35221|CTNA1_HUMAN	1	Isoform of P35221, Isoform 2 of Catenin alpha-1 OS=Homo sapiens GN=CTNNA1;Catenin alpha-1 OS=Homo sapiens GN=CTNNA1 PE=1 SV=1	5.8	4	0.05	LLILADMADVYK+NAGNEQDLGIQYK+NLMNAVVQTVK+TSVQTEDDQLIAGQSAR
225a	sp|P28340|DPOD1_HUMAN tr|M0R2B7|M0R2B7_HUMAN	1	DNA polymerase delta catalytic subunit OS=Homo sapiens GN=POLD1 PE=1 SV=2;Isoform of P28340, DNA polymerase OS=Homo sapiens GN=POLD1 PE=1 SV=1	4.8	4	0.05	DLEDQEQLLR+LGLTEDQFIR+SEGGEDYTGATVIEPLK+VSANSVYGFTGAQVGK
215a	sp|P23258|TBG1_HUMAN	1	Tubulin gamma-1 chain OS=Homo sapiens GN=TUBG1 PE=1 SV=2	7.1	4	0.06	AVLLDLEPR+DVFFYQADDEHYIPR+EAFLEQFR
211a	sp|P22087|FBRL_HUMAN tr|M0QXL5|M0QXL5_HUMAN tr|M0R0P1|M0R0P1_HUMAN tr|M0R299|M0R299_HUMAN tr|M0R2Q4|M0R2Q4_HUMAN	1	rRNA 2'-O-methyltransferase fibrillarin OS=Homo sapiens GN=FBL PE=1 SV=2;Isoform of P22087, rRNA 2'-O-methyltransferase fibrillarin (Fragment) OS=Homo sapiens GN=FBL PE=1 SV=1;Isoform of P22087, rRNA 2'-O-methyltransferase fibrillarin (Fragment) OS=Homo sapiens GN=FBL PE=1 SV=1;Isoform of P22087, rRNA 2'-O-methyltransferase fibrillarin (Fragment) OS=Homo sapiens GN=FBL PE=1 SV=1;Isoform of P22087…	15.8	4	0.06	NLVPGESVYGEK+TNIIPVIEDAR+VSISEGDDKIEYR
208a	sp|P20700|LMNB1_HUMAN tr|E9PBF6|E9PBF6_HUMAN	1	Lamin-B1 OS=Homo sapiens GN=LMNB1 PE=1 SV=2;Isoform of P20700, Lamin-B1 OS=Homo sapiens GN=LMNB1 PE=1 SV=1	11.9	4	0.06	AGGPTTPLSPTR+ALYETELADAR+IESLSSQLSNLQK+IQELEDLLAK
204a	sp|P17987|TCPA_HUMAN tr|E7EQR6|E7EQR6_HUMAN	1	T-complex protein 1 subunit alpha OS=Homo sapiens GN=TCP1 PE=1 SV=1;Isoform of P17987, T-complex protein 1 subunit alpha OS=Homo sapiens GN=TCP1 PE=1 SV=1	13.5	4	0.06	EQLAIAEFAR+FATEAAITILR+SLLVIPNTLAVNAAQDSTDLVAK+YPVNSVNILK
199a	sp|P15531-2|NDKA_HUMAN sp|P15531|NDKA_HUMAN sp|P22392-2|NDKB_HUMAN sp|P22392|NDKB_HUMAN tr|E7ERL0|E7ERL0_HUMAN tr|J3KPD9|J3KPD9_HUMAN tr|Q32Q12|Q32Q12_HUMAN	1	Isoform of P15531, Isoform 2 of Nucleoside diphosphate kinase A OS=Homo sapiens GN=NME1;Nucleoside diphosphate kinase A OS=Homo sapiens GN=NME1 PE=1 SV=1;Isoform of P22392, Isoform 3 of Nucleoside diphosphate kinase B OS=Homo sapiens GN=NME2;Nucleoside diphosphate kinase B OS=Homo sapiens GN=NME2 PE=1 SV=1;Isoform of P15531, Nucleoside diphosphate kinase A OS=Homo sapiens GN=NME1 PE=1 SV=1;Isofor…	21.7	4	0.06	TFIAIKPDGVQR+VMLGETNPADSKPGTIR
193a	sp|P12277|KCRB_HUMAN	1	Creatine kinase B-type OS=Homo sapiens GN=CKB PE=1 SV=1	12.6	4	0.06	GTGGVDTAAVGGVFDVSNADR+LAVEALSSLDGDLAGR+VLTPELYAELR
181c	sp|Q9NQH7-2|XPP3_HUMAN sp|Q9NQH7-4|XPP3_HUMAN sp|Q9NQH7|XPP3_HUMAN	1	Isoform of Q9NQH7, Isoform 2 of Probable Xaa-Pro aminopeptidase 3 OS=Homo sapiens GN=XPNPEP3;Isoform of Q9NQH7, Isoform 4 of Probable Xaa-Pro aminopeptidase 3 OS=Homo sapiens GN=XPNPEP3;Probable Xaa-Pro aminopeptidase 3 OS=Homo sapiens GN=XPNPEP3 PE=1 SV=1	11.2	4	0.05	AILFVPR+APVEEAFLYAK+GADILAYPPVVAGGNR+LTSQAFIETMFTSK
178a	sp|P07237|PDIA1_HUMAN	1	Protein disulfide-isomerase OS=Homo sapiens GN=P4HB PE=1 SV=3	6.7	4	0.06	EADDIVNWLK+ILEFFGLK+VDATEESDLAQQYGVR
162a	sp|P04049-2|RAF1_HUMAN sp|P04049|RAF1_HUMAN tr|H7C155|H7C155_HUMAN	1	Isoform of P04049, Isoform 2 of RAF proto-oncogene serine/threonine-protein kinase OS=Homo sapiens GN=RAF1;RAF proto-oncogene serine/threonine-protein kinase OS=Homo sapiens GN=RAF1 PE=1 SV=1;Isoform of P04049, RAF proto-oncogene serine/threonine-protein kinase (Fragment) OS=Homo sapiens GN=RAF1 PE=1 SV=1	11.2	4	0.06	IGDFGLATVK+SNNIFLHEGLTVK+VVDPTPEQFQAFR+YSTPHAFTFNTSSPSSEGSLSQR
116	sp|Q9Y512|SAM50_HUMAN	1	Sorting and assembly machinery component 50 homolog OS=Homo sapiens GN=SAMM50 PE=1 SV=3	6.2	4	0.06	NFSVNLYK+VTFQFSYGTK+VTGQFPWSSLR
114	sp|Q9UPN7|PP6R1_HUMAN	1	Serine/threonine-protein phosphatase 6 regulatory subunit 1 OS=Homo sapiens GN=PPP6R1 PE=1 SV=5	2.2	4	0.06	VAGALVQNTEK+VAGALVQNTEKGPNAEQLR
113	sp|Q9ULL1|PKHG1_HUMAN	1	Pleckstrin homology domain-containing family G member 1 OS=Homo sapiens GN=PLEKHG1 PE=1 SV=2	3.8	4	0.05	GPSPNQQNIVQSLR+LSDLTLQDSQK+SVSTLSLPESQALLTPVK+VVQEILETER
291b	sp|P27348|1433T_HUMAN	0.9998	14-3-3 protein theta OS=Homo sapiens GN=YWHAQ PE=1 SV=1	13.1	4	0.02	AVTEQGAELSNEER+DSTLIMQLLR+NLLSVAYK
291c	sp|P61981|1433G_HUMAN	0.9997	14-3-3 protein gamma OS=Homo sapiens GN=YWHAG PE=1 SV=2	13	4	0.02	DSTLIMQLLR+NLLSVAYK+NVTELNEPLSNEER
289a	sp|P62191-2|PRS4_HUMAN sp|P62191|PRS4_HUMAN	0.9994	Isoform of P62191, Isoform 2 of 26S protease regulatory subunit 4 OS=Homo sapiens GN=PSMC1;26S protease regulatory subunit 4 OS=Homo sapiens GN=PSMC1 PE=1 SV=1	6.5	4	0.03	AVANQTSATFLR+GVILYGPPGTGK
291e	sp|Q04917|1433F_HUMAN	0.9992	14-3-3 protein eta OS=Homo sapiens GN=YWHAH PE=1 SV=4	13	4	0.02	AVTELNEPLSNEDR+DSTLIMQLLR+NLLSVAYK
413b	tr|A0A0A0MRP9|A0A0A0MRP9_HUMAN	0.9985	Isoform of Q96C92, Serologically defined colon cancer antigen 3 (Fragment) OS=Homo sapiens GN=SDCCAG3 PE=1 SV=1	16.1	4	0.04	SLAIPDDFGYGK+VSPASPAGSPSADFAVHGESLGDR
289b	sp|P62195-2|PRS8_HUMAN sp|P62195|PRS8_HUMAN tr|J3KRP2|J3KRP2_HUMAN tr|J3QLH6|J3QLH6_HUMAN tr|J3QQM1|J3QQM1_HUMAN tr|J3QSA9|J3QSA9_HUMAN	0.9971	Isoform of P62195, Isoform 2 of 26S protease regulatory subunit 8 OS=Homo sapiens GN=PSMC5;26S protease regulatory subunit 8 OS=Homo sapiens GN=PSMC5 PE=1 SV=1;Isoform of P62195, 26S protease regulatory subunit 8 (Fragment) OS=Homo sapiens GN=PSMC5 PE=1 SV=1;Isoform of P62195, 26S protease regulatory subunit 8 (Fragment) OS=Homo sapiens GN=PSMC5 PE=1 SV=1;Isoform of P62195, 26S protease regulator…	5.1	4	0.03	GVILYGPPGTGK+IEELQLIVNDK
271b	sp|P31943|HNRH1_HUMAN tr|E9PCY7|E9PCY7_HUMAN tr|G8JLB6|G8JLB6_HUMAN tr|H0YB39|H0YB39_HUMAN	0.9965	Heterogeneous nuclear ribonucleoprotein H OS=Homo sapiens GN=HNRNPH1 PE=1 SV=4;Isoform of P31943, Heterogeneous nuclear ribonucleoprotein H OS=Homo sapiens GN=HNRNPH1 PE=1 SV=1;Isoform of P31943, Heterogeneous nuclear ribonucleoprotein H OS=Homo sapiens GN=HNRNPH1 PE=1 SV=1;Isoform of P31943, Heterogeneous nuclear ribonucleoprotein H (Fragment) OS=Homo sapiens GN=HNRNPH1 PE=1 SV=1	15.9	4	0.05	ATENDIYNFFSPLNPVR+STGEAFVQFASQEIAEK+VHIEIGPDGR
311c	sp|P08237-3|PFKAM_HUMAN sp|P08237|PFKAM_HUMAN	0.994	Isoform of P08237, Isoform 3 of ATP-dependent 6-phosphofructokinase, muscle type OS=Homo sapiens GN=PFKM;ATP-dependent 6-phosphofructokinase, muscle type OS=Homo sapiens GN=PFKM PE=1 SV=2	3.8	4	0.03	GGTPSAFDR+SEWSDLLSDLQK+TFVLEVMGR
97	sp|Q9BW61|DDA1_HUMAN	1	DET1- and DDB1-associated protein 1 OS=Homo sapiens GN=DDA1 PE=1 SV=1	27.5	3	0.05	DQEQVELEGESSAPPR+EYPSEQIIVTEK
91	sp|Q96P63-2|SPB12_HUMAN sp|Q96P63|SPB12_HUMAN	1	Isoform of Q96P63, Isoform 2 of Serpin B12 OS=Homo sapiens GN=SERPINB12;Serpin B12 OS=Homo sapiens GN=SERPINB12 PE=1 SV=1	9.1	3	0.05	ADLTGISPSPNLYLSK+IKTDYTLSIANR+TQTILFYGR
82	sp|Q8NBX0|SCPDL_HUMAN	1	Saccharopine dehydrogenase-like oxidoreductase OS=Homo sapiens GN=SCCPDH PE=1 SV=1	6.1	3	0.05	AGGVFTPGAAFSK+SAIYGFGDQSNLR
9	sp|O43143|DHX15_HUMAN	1	Pre-mRNA-splicing factor ATP-dependent RNA helicase DHX15 OS=Homo sapiens GN=DHX15 PE=1 SV=2	7	3	0.05	ASTNAMLISAGLPPLK+EVDDLGPEVGDIK+RGVACTQPR+SLPGPKRGVACTQPR+YGVIILDEAHER
8	sp|O15294-2|OGT1_HUMAN sp|O15294-3|OGT1_HUMAN sp|O15294-4|OGT1_HUMAN sp|O15294|OGT1_HUMAN	1	Isoform of O15294, Isoform 2 of UDP-N-acetylglucosamine--peptide N-acetylglucosaminyltransferase 110 kDa subunit OS=Homo sapiens GN=OGT;Isoform of O15294, Isoform 1 of UDP-N-acetylglucosamine--peptide N-acetylglucosaminyltransferase 110 kDa subunit OS=Homo sapiens GN=OGT;Isoform of O15294, Isoform 4 of UDP-N-acetylglucosamine--peptide N-acetylglucosaminyltransferase 110 kDa subunit OS=Homo sapien…	4.5	3	0.05	AFLDSLPDVK+IVLNGIDLK+LVSIVADQLEK
70	sp|Q5JPH6-2|SYEM_HUMAN sp|Q5JPH6|SYEM_HUMAN tr|H3BTB7|H3BTB7_HUMAN	1	Isoform of Q5JPH6, Isoform 2 of Probable glutamate--tRNA ligase, mitochondrial OS=Homo sapiens GN=EARS2;Probable glutamate--tRNA ligase, mitochondrial OS=Homo sapiens GN=EARS2 PE=1 SV=2;Isoform of Q5JPH6, Probable glutamate--tRNA ligase, mitochondrial OS=Homo sapiens GN=EARS2 PE=1 SV=1	6.5	3	0.04	DVLNPVYVER+RGGPAGPYQQSQR+TALYNYIFAK
69	sp|Q5D862|FILA2_HUMAN	1	Filaggrin-2 OS=Homo sapiens GN=FLG2 PE=1 SV=1	1	3	0.05	FSNSSSSNEFSK+SVVTVIDVFYK
68	sp|Q49AM3-2|TTC31_HUMAN sp|Q49AM3|TTC31_HUMAN tr|G5E9H3|G5E9H3_HUMAN	1	Isoform of Q49AM3, Isoform 2 of Tetratricopeptide repeat protein 31 OS=Homo sapiens GN=TTC31;Tetratricopeptide repeat protein 31 OS=Homo sapiens GN=TTC31 PE=2 SV=3;Isoform of Q49AM3, Tetratricopeptide repeat protein 31 OS=Homo sapiens GN=TTC31 PE=1 SV=1	7.4	3	0.05	LAEELVAEEER+LLVTEEEANR
66	sp|Q15678|PTN14_HUMAN	1	Tyrosine-protein phosphatase non-receptor type 14 OS=Homo sapiens GN=PTPN14 PE=1 SV=2	4.5	3	0.04	ANGIFSTAALPENAER+GILHTDSQSQSLR+TFQEDSSPVVHQSLQEVSEPLTATK
63	sp|Q15370-2|ELOB_HUMAN sp|Q15370|ELOB_HUMAN tr|A0A0B4J296|A0A0B4J296_HUMAN tr|B8ZZU8|B8ZZU8_HUMAN tr|I3L0M9|I3L0M9_HUMAN	1	Isoform of Q15370, Isoform 2 of Transcription elongation factor B polypeptide 2 OS=Homo sapiens GN=TCEB2;Transcription elongation factor B polypeptide 2 OS=Homo sapiens GN=TCEB2 PE=1 SV=1;Isoform of Q15370, Transcription elongation factor B polypeptide 2 OS=Homo sapiens GN=TCEB2 PE=1 SV=1;Isoform of Q15370, Transcription elongation factor B (SIII), polypeptide 2 (18kDa, elongin B), isoform CRA_b …	37.9	3	0.04	ESSTVFELKR+IVEGILK+TTIFTDAK
61	sp|Q15084-2|PDIA6_HUMAN sp|Q15084-3|PDIA6_HUMAN sp|Q15084-4|PDIA6_HUMAN sp|Q15084-5|PDIA6_HUMAN sp|Q15084|PDIA6_HUMAN	1	Isoform of Q15084, Isoform 2 of Protein disulfide-isomerase A6 OS=Homo sapiens GN=PDIA6;Isoform of Q15084, Isoform 3 of Protein disulfide-isomerase A6 OS=Homo sapiens GN=PDIA6;Isoform of Q15084, Isoform 4 of Protein disulfide-isomerase A6 OS=Homo sapiens GN=PDIA6;Isoform of Q15084, Isoform 5 of Protein disulfide-isomerase A6 OS=Homo sapiens GN=PDIA6;Protein disulfide-isomerase A6 OS=Homo sapiens …	9.6	3	0.04	GSFSEQGINEFLR+LAAVDATVNQVLASR+TGEAIVDAALSALR
60	sp|Q14142|TRI14_HUMAN	1	Tripartite motif-containing protein 14 OS=Homo sapiens GN=TRIM14 PE=2 SV=2	5	3	0.05	ATFQEPLYPALR+LWEGAISIPR
59	sp|Q13867|BLMH_HUMAN tr|J3KSD8|J3KSD8_HUMAN tr|K7ES02|K7ES02_HUMAN tr|K7ESE8|K7ESE8_HUMAN	1	Bleomycin hydrolase OS=Homo sapiens GN=BLMH PE=1 SV=1;Isoform of Q13867, Bleomycin hydrolase (Fragment) OS=Homo sapiens GN=BLMH PE=1 SV=7;Isoform of Q13867, Bleomycin hydrolase (Fragment) OS=Homo sapiens GN=BLMH PE=1 SV=1;Isoform of Q13867, Bleomycin hydrolase (Fragment) OS=Homo sapiens GN=BLMH PE=1 SV=1	12.6	3	0.04	GEISATQDVMMEEIFR+TLYNNQPIDFLK+TLYNNQPIDFLKK
58	sp|Q13510-2|ASAH1_HUMAN sp|Q13510-3|ASAH1_HUMAN sp|Q13510|ASAH1_HUMAN tr|E7EMM4|E7EMM4_HUMAN	1	Isoform of Q13510, Isoform 2 of Acid ceramidase OS=Homo sapiens GN=ASAH1;Isoform of Q13510, Isoform 3 of Acid ceramidase OS=Homo sapiens GN=ASAH1;Acid ceramidase OS=Homo sapiens GN=ASAH1 PE=1 SV=5;Isoform of Q13510, Acid ceramidase OS=Homo sapiens GN=ASAH1 PE=1 SV=1	8.4	3	0.05	ESLDVYELDAK+GQFETYLR+LTVYTTLIDVTK
488a	sp|Q9Y3D0|MIP18_HUMAN tr|H3BNV7|H3BNV7_HUMAN	1	Mitotic spindle-associated MMXD complex subunit MIP18 OS=Homo sapiens GN=FAM96B PE=1 SV=1;Isoform of Q9Y3D0, Mitotic spindle-associated MMXD complex subunit MIP18 (Fragment) OS=Homo sapiens GN=FAM96B PE=1 SV=1	18	3	0.05	EIFDLIR+SGERPVTAGEEDEQVPDSIDAR
56	sp|Q08554-2|DSC1_HUMAN sp|Q08554|DSC1_HUMAN	1	Isoform of Q08554, Isoform 1B of Desmocollin-1 OS=Homo sapiens GN=DSC1;Desmocollin-1 OS=Homo sapiens GN=DSC1 PE=1 SV=2	4.8	3	0.05	IEDDNDNAPYFEHR+VCDCSTPSECR+VTATDLDEPDTLHTR
475a	sp|Q9UBM7|DHCR7_HUMAN	1	7-dehydrocholesterol reductase OS=Homo sapiens GN=DHCR7 PE=1 SV=1	5.5	3	0.05	LLVSGFWGVAR+LSDIWAK+YTAAVPYR
55	sp|Q08211|DHX9_HUMAN	1	ATP-dependent RNA helicase A OS=Homo sapiens GN=DHX9 PE=1 SV=4	2.8	3	0.04	DFVNYLVR+ELDALDANDELTPLGR+VFDPVPVGVTK
474a	sp|Q9UBF2-2|COPG2_HUMAN sp|Q9UBF2|COPG2_HUMAN	1	Isoform of Q9UBF2, Isoform 2 of Coatomer subunit gamma-2 OS=Homo sapiens GN=COPG2;Coatomer subunit gamma-2 OS=Homo sapiens GN=COPG2 PE=1 SV=1	4.8	3	0.05	IFNETPINPR+SIATLAITTLLK+SIPLAMAPVFEQK
473a	sp|Q9P0J0-2|NDUAD_HUMAN sp|Q9P0J0|NDUAD_HUMAN	1	Isoform of Q9P0J0, Isoform 2 of NADH dehydrogenase [ubiquinone] 1 alpha subcomplex subunit 13 OS=Homo sapiens GN=NDUFA13;NADH dehydrogenase [ubiquinone] 1 alpha subcomplex subunit 13 OS=Homo sapiens GN=NDUFA13 PE=1 SV=3	20.8	3	0.05	ENLEEEAIIMK+LQIEDFEAR+VGESVFHTTR
468a	sp|Q9NXS2-3|QPCTL_HUMAN sp|Q9NXS2|QPCTL_HUMAN	1	Isoform of Q9NXS2, Isoform 2 of Glutaminyl-peptide cyclotransferase-like protein OS=Homo sapiens GN=QPCTL;Glutaminyl-peptide cyclotransferase-like protein OS=Homo sapiens GN=QPCTL PE=1 SV=2	10.4	3	0.05	GLMEPLLPPK+TPGSPGNLQVR+VVGQLDPQR
462a	sp|Q9NUJ3|T11L1_HUMAN tr|E9PJ55|E9PJ55_HUMAN	1	T-complex protein 11-like protein 1 OS=Homo sapiens GN=TCP11L1 PE=1 SV=1;Isoform of Q9NUJ3, T-complex protein 11-like protein 1 OS=Homo sapiens GN=TCP11L1 PE=1 SV=1	6.9	3	0.05	EIFSVLDLMK+FVTVEELLETAR+LSPVAVQNYAYLK
451a	sp|Q9H0U3|MAGT1_HUMAN tr|A0A087WU53|A0A087WU53_HUMAN	1	Magnesium transporter protein 1 OS=Homo sapiens GN=MAGT1 PE=1 SV=1;Isoform of Q9H0U3, Magnesium transporter protein 1 OS=Homo sapiens GN=MAGT1 PE=1 SV=1	9.9	3	0.05	GFSAEQIAR+QADEEFQILANSWR+VSQLMEWTNK
52	sp|Q03518|TAP1_HUMAN	1	Antigen peptide transporter 1 OS=Homo sapiens GN=TAP1 PE=1 SV=2	4.6	3	0.04	IFEYLDR+QVAAVGQEPQVFGR+SSQVAIEALSAMPTVR
436a	sp|Q9BPW8|NIPS1_HUMAN	1	Protein NipSnap homolog 1 OS=Homo sapiens GN=NIPSNAP1 PE=1 SV=1	8.1	3	0.04	GWDENVYYTVPLVR+MGPNIYELR
434a	sp|Q99653|CHP1_HUMAN tr|F5GX29|F5GX29_HUMAN tr|H0YKE7|H0YKE7_HUMAN tr|H0YNG9|H0YNG9_HUMAN	1	Calcineurin B homologous protein 1 OS=Homo sapiens GN=CHP1 PE=1 SV=3;Isoform of Q99653, Calcineurin B homologous protein 1 OS=Homo sapiens GN=CHP1 PE=1 SV=1;Isoform of Q99653, Calcineurin B homologous protein 1 OS=Homo sapiens GN=CHP1 PE=1 SV=1;Isoform of Q99653, Calcineurin B homologous protein 1 OS=Homo sapiens GN=CHP1 PE=1 SV=1	34.1	3	0.04	FTSLDKGENGTLSR+IINAFFPEGEDQVNFR+IPELAINPLGDR
428a	sp|Q99417|MYCBP_HUMAN tr|A0A087WV05|A0A087WV05_HUMAN	1	C-Myc-binding protein OS=Homo sapiens GN=MYCBP PE=1 SV=3;Isoform of C9IYK1, Uncharacterized protein OS=Homo sapiens PE=4 SV=1	19.4	3	0.05	LAQYEPPQEEK+SGVLDTLTK
422a	sp|Q96KA5-2|CLP1L_HUMAN sp|Q96KA5|CLP1L_HUMAN	1	Isoform of Q96KA5, Isoform 2 of Cleft lip and palate transmembrane protein 1-like protein OS=Homo sapiens GN=CLPTM1L;Cleft lip and palate transmembrane protein 1-like protein OS=Homo sapiens GN=CLPTM1L PE=1 SV=1	7	3	0.04	DDVVFLVYLYQR+LQLSVYTTTR+STTELPLTVSYDK
419a	sp|Q96H55-4|MYO19_HUMAN sp|Q96H55|MYO19_HUMAN	1	Isoform of Q96H55, Isoform 4 of Unconventional myosin-XIX OS=Homo sapiens GN=MYO19;Unconventional myosin-XIX OS=Homo sapiens GN=MYO19 PE=1 SV=2	5.3	3	0.05	GSPSSYTVQTAQDQAGVTSIR+SLIEPVNQSIVVSGESGAGK
415a	sp|Q96CW5-2|GCP3_HUMAN sp|Q96CW5|GCP3_HUMAN	1	Isoform of Q96CW5, Isoform 2 of Gamma-tubulin complex component 3 OS=Homo sapiens GN=TUBGCP3;Gamma-tubulin complex component 3 OS=Homo sapiens GN=TUBGCP3 PE=1 SV=2	4.6	3	0.05	ATNAQFDSPEILR+SEADVAQQFQYAVR+YLLLGQGDFIR
411a	sp|Q96AE7-2|TTC17_HUMAN	1	Isoform of Q96AE7, Isoform 2 of Tetratricopeptide repeat protein 17 OS=Homo sapiens GN=TTC17	3.6	3	0.04	EDPIFTYLSK+GTEEDPVFSVENSGR+LIQEEQILR
398a	sp|Q8TBC5-3|ZSC18_HUMAN sp|Q8TBC5|ZSC18_HUMAN	1	Isoform of Q8TBC5, Isoform 3 of Zinc finger and SCAN domain-containing protein 18 OS=Homo sapiens GN=ZSCAN18;Zinc finger and SCAN domain-containing protein 18 OS=Homo sapiens GN=ZSCAN18 PE=2 SV=2	8.4	3	0.05	LLLWGYQLSQPDAASR+LVERDPQGSSLPEGGR+QSVIQQPAPDR
395a	sp|Q8NF37|PCAT1_HUMAN tr|A0A0G2JQ62|A0A0G2JQ62_HUMAN	1	Lysophosphatidylcholine acyltransferase 1 OS=Homo sapiens GN=LPCAT1 PE=1 SV=2;Isoform of Q8NF37, Lysophosphatidylcholine acyltransferase 1 (Fragment) OS=Homo sapiens GN=LPCAT1 PE=1 SV=1	7.2	3	0.05	NPALYASNVR+TALGVAELTVTDLFR+TLDTIQLAFK
394a	sp|Q8NE86-3|MCU_HUMAN sp|Q8NE86|MCU_HUMAN	1	Isoform of Q8NE86, Isoform 3 of Calcium uniporter protein, mitochondrial OS=Homo sapiens GN=MCU;Calcium uniporter protein, mitochondrial OS=Homo sapiens GN=MCU PE=1 SV=1	12.6	3	0.05	DLLSHENAATLNDVK+LEDLKEQLAPLEK+VAIYSPDGVR
46	sp|P62847-2|RS24_HUMAN sp|P62847-3|RS24_HUMAN sp|P62847-4|RS24_HUMAN sp|P62847|RS24_HUMAN tr|A0A087WUS0|A0A087WUS0_HUMAN tr|E7ETK0|E7ETK0_HUMAN	1	Isoform of P62847, Isoform 2 of 40S ribosomal protein S24 OS=Homo sapiens GN=RPS24;Isoform of P62847, Isoform 3 of 40S ribosomal protein S24 OS=Homo sapiens GN=RPS24;Isoform of P62847, Isoform 4 of 40S ribosomal protein S24 OS=Homo sapiens GN=RPS24;40S ribosomal protein S24 OS=Homo sapiens GN=RPS24 PE=1 SV=1;Isoform of P62847, 40S ribosomal protein S24 OS=Homo sapiens GN=RPS24 PE=1 SV=1;Isoform o…	20.8	3	0.05	TTGFGMIYDSLDYAK+TTPDVIFVFGFR
387a	sp|Q8IYB3-2|SRRM1_HUMAN sp|Q8IYB3|SRRM1_HUMAN tr|A9Z1X7|A9Z1X7_HUMAN	1	Isoform of Q8IYB3, Isoform 2 of Serine/arginine repetitive matrix protein 1 OS=Homo sapiens GN=SRRM1;Serine/arginine repetitive matrix protein 1 OS=Homo sapiens GN=SRRM1 PE=1 SV=2;Isoform of Q8IYB3, Serine/arginine repetitive matrix protein 1 OS=Homo sapiens GN=SRRM1 PE=1 SV=1	4.5	3	0.04	KETESEAEDNLDDLEK+RTPSPPPR+VKEPSVQEATSTSDILK
386a	sp|Q8IY17-2|PLPL6_HUMAN sp|Q8IY17-3|PLPL6_HUMAN sp|Q8IY17-4|PLPL6_HUMAN sp|Q8IY17-5|PLPL6_HUMAN sp|Q8IY17|PLPL6_HUMAN	1	Isoform of Q8IY17, Isoform 2 of Neuropathy target esterase OS=Homo sapiens GN=PNPLA6;Isoform of Q8IY17, Isoform 3 of Neuropathy target esterase OS=Homo sapiens GN=PNPLA6;Isoform of Q8IY17, Isoform 4 of Neuropathy target esterase OS=Homo sapiens GN=PNPLA6;Isoform of Q8IY17, Isoform 5 of Neuropathy target esterase OS=Homo sapiens GN=PNPLA6;Neuropathy target esterase OS=Homo sapiens GN=PNPLA6 PE=1 S…	2.5	3	0.05	ISVSLQEEASGGSLAAPAR+LGASALDSIQEFR
378b	sp|Q9Y5A9-2|YTHD2_HUMAN sp|Q9Y5A9|YTHD2_HUMAN tr|A0A087WXZ3|A0A087WXZ3_HUMAN	1	Isoform of Q9Y5A9, Isoform 2 of YTH domain-containing family protein 2 OS=Homo sapiens GN=YTHDF2;YTH domain-containing family protein 2 OS=Homo sapiens GN=YTHDF2 PE=1 SV=2;Isoform of Q9Y5A9, YTH domain-containing family protein 2 OS=Homo sapiens GN=YTHDF2 PE=1 SV=1	6.8	3	0.04	APGMNTIDQGMAALK+DTQEVPLEK+LGSTEVASNVPK
376a	sp|Q7Z3B4-3|NUP54_HUMAN sp|Q7Z3B4|NUP54_HUMAN	1	Isoform of Q7Z3B4, Isoform 3 of Nucleoporin p54 OS=Homo sapiens GN=NUP54;Nucleoporin p54 OS=Homo sapiens GN=NUP54 PE=1 SV=2	10	3	0.05	LDIISEDISELQK+VLGGNQTLTVNVEGTK+VQLDTIQGELNAPTQFK
375a	sp|Q7Z2W4-2|ZCCHV_HUMAN sp|Q7Z2W4|ZCCHV_HUMAN	1	Isoform of Q7Z2W4, Isoform 2 of Zinc finger CCCH-type antiviral protein 1 OS=Homo sapiens GN=ZC3HAV1;Zinc finger CCCH-type antiviral protein 1 OS=Homo sapiens GN=ZC3HAV1 PE=1 SV=3	6.4	3	0.05	ASLEDAPVDDLTR+FVVLETGGEAGITR+VALVNDSLSDVTSTTSSR
374a	sp|Q6UUV7-3|CRTC3_HUMAN sp|Q6UUV7|CRTC3_HUMAN	1	Isoform of Q6UUV7, Isoform 3 of CREB-regulated transcription coactivator 3 OS=Homo sapiens GN=CRTC3;CREB-regulated transcription coactivator 3 OS=Homo sapiens GN=CRTC3 PE=1 SV=2	7.8	3	0.05	AFEQLMTDLTLSR+LFSLSNPSLSTTNLSGPSR+LTQYHGGSLPNVSQLR
371a	sp|Q6P4A7|SFXN4_HUMAN	1	Sideroflexin-4 OS=Homo sapiens GN=SFXN4 PE=1 SV=1	7.7	3	0.05	DAVPAFIEPNVR+IQSPTEETEIFYHR
44	sp|P62318-2|SMD3_HUMAN sp|P62318|SMD3_HUMAN	1	Isoform of P62318, Isoform 2 of Small nuclear ribonucleoprotein Sm D3 OS=Homo sapiens GN=SNRPD3;Small nuclear ribonucleoprotein Sm D3 OS=Homo sapiens GN=SNRPD3 PE=1 SV=1	15.8	3	0.05	FLILPDMLK+VAQLEQVYIR
365a	sp|Q66PJ3-2|AR6P4_HUMAN sp|Q66PJ3-3|AR6P4_HUMAN sp|Q66PJ3-4|AR6P4_HUMAN sp|Q66PJ3-7|AR6P4_HUMAN sp|Q66PJ3|AR6P4_HUMAN tr|A0A0C4DG62|A0A0C4DG62_HUMAN tr|F5GYV5|F5GYV5_HUMAN tr|F8WCT1|F8WCT1_HUMAN tr|H7BZV4|H7BZV4_HUMAN	1	Isoform of Q66PJ3, Isoform 2 of ADP-ribosylation factor-like protein 6-interacting protein 4 OS=Homo sapiens GN=ARL6IP4;Isoform of Q66PJ3, Isoform 3 of ADP-ribosylation factor-like protein 6-interacting protein 4 OS=Homo sapiens GN=ARL6IP4;Isoform of Q66PJ3, Isoform 4 of ADP-ribosylation factor-like protein 6-interacting protein 4 OS=Homo sapiens GN=ARL6IP4;Isoform of Q66PJ3, Isoform 7 of ADP-rib…	13.7	3	0.05	AEAQQVEALPGPSLDQWHR+GDGEVLEEIVTK
43	sp|P62241|RS8_HUMAN tr|Q5JR95|Q5JR95_HUMAN	1	40S ribosomal protein S8 OS=Homo sapiens GN=RPS8 PE=1 SV=2;Isoform of P62241, 40S ribosomal protein S8 OS=Homo sapiens GN=RPS8 PE=1 SV=1	16.5	3	0.04	ELEFYLR+ISSLLEEQFQQGK+LTPEEEEILNK
359a	sp|Q5SRE5-2|NU188_HUMAN sp|Q5SRE5|NU188_HUMAN	1	Isoform of Q5SRE5, Isoform 2 of Nucleoporin NUP188 homolog OS=Homo sapiens GN=NUP188;Nucleoporin NUP188 homolog OS=Homo sapiens GN=NUP188 PE=1 SV=1	1.3	3	0.05	ELSQIEAELNK+QLFLDVLDGTK
349a	sp|Q15633-2|TRBP2_HUMAN sp|Q15633|TRBP2_HUMAN	1	Isoform of Q15633, Isoform 2 of RISC-loading complex subunit TARBP2 OS=Homo sapiens GN=TARBP2;RISC-loading complex subunit TARBP2 OS=Homo sapiens GN=TARBP2 PE=1 SV=3	11.3	3	0.04	DGNEVEPDDDHFSIGVGSR+TPISLLQEYGTR+TPVYDLLK
346a	sp|Q15369-2|ELOC_HUMAN sp|Q15369|ELOC_HUMAN tr|E5RHG8|E5RHG8_HUMAN	1	Isoform of Q15369, Isoform 2 of Transcription elongation factor B polypeptide 1 OS=Homo sapiens GN=TCEB1;Transcription elongation factor B polypeptide 1 OS=Homo sapiens GN=TCEB1 PE=1 SV=1;Isoform of Q15369, Transcription elongation factor B polypeptide 1 (Fragment) OS=Homo sapiens GN=TCEB1 PE=1 SV=1	36	3	0.04	AMLSGPGQFAENETNEVNFR+LISSDGHEFIVK
342a	sp|Q15070-2|OXA1L_HUMAN sp|Q15070|OXA1L_HUMAN tr|J3KNA0|J3KNA0_HUMAN tr|S4R3Q9|S4R3Q9_HUMAN	1	Isoform of Q15070, Isoform 2 of Mitochondrial inner membrane protein OXA1L OS=Homo sapiens GN=OXA1L;Mitochondrial inner membrane protein OXA1L OS=Homo sapiens GN=OXA1L PE=1 SV=3;Isoform of Q15070, Mitochondrial inner membrane protein OXA1L OS=Homo sapiens GN=OXA1L PE=1 SV=1;Isoform of Q15070, Mitochondrial inner membrane protein OXA1L OS=Homo sapiens GN=OXA1L PE=1 SV=1	4.1	3	0.05	EGFLESFK+EGFLESFKK+NQLELAAR
314a	sp|Q06830|PRDX1_HUMAN tr|A0A0A0MSI0|A0A0A0MSI0_HUMAN	1	Peroxiredoxin-1 OS=Homo sapiens GN=PRDX1 PE=1 SV=1;Isoform of Q06830, Peroxiredoxin-1 (Fragment) OS=Homo sapiens GN=PRDX1 PE=1 SV=1	17	3	0.04	GLFIIDDK+QITVNDLPVGR+TIAQDYGVLK
301a	sp|P62899-2|RL31_HUMAN sp|P62899-3|RL31_HUMAN sp|P62899|RL31_HUMAN tr|B7Z4C8|B7Z4C8_HUMAN tr|B7Z4E3|B7Z4E3_HUMAN tr|C9JU56|C9JU56_HUMAN tr|H7C2W9|H7C2W9_HUMAN	1	Isoform of P62899, Isoform 2 of 60S ribosomal protein L31 OS=Homo sapiens GN=RPL31;Isoform of P62899, Isoform 3 of 60S ribosomal protein L31 OS=Homo sapiens GN=RPL31;60S ribosomal protein L31 OS=Homo sapiens GN=RPL31 PE=1 SV=1;Isoform of P62899, 60S ribosomal protein L31 OS=Homo sapiens GN=RPL31 PE=1 SV=1;Isoform of P62899, 60S ribosomal protein L31 OS=Homo sapiens GN=RPL31 PE=1 SV=1;Isoform of P…	18.3	3	0.04	EYTINIHK+LYTLVTYVPVTTFK
36	sp|P50991-2|TCPD_HUMAN sp|P50991|TCPD_HUMAN	1	Isoform of P50991, Isoform 2 of T-complex protein 1 subunit delta OS=Homo sapiens GN=CCT4;T-complex protein 1 subunit delta OS=Homo sapiens GN=CCT4 PE=1 SV=4	7.3	3	0.05	ALIAGGGAPEIELALR+AYILNLVK+VIDPATATSVDLR
298a	sp|P62826|RAN_HUMAN tr|B5MDF5|B5MDF5_HUMAN tr|J3KQE5|J3KQE5_HUMAN	1	GTP-binding nuclear protein Ran OS=Homo sapiens GN=RAN PE=1 SV=3;Isoform of P62826, GTP-binding nuclear protein Ran OS=Homo sapiens GN=RAN PE=1 SV=1;Isoform of P62826, GTP-binding nuclear protein Ran (Fragment) OS=Homo sapiens GN=RAN PE=1 SV=1	14.8	3	0.05	FNVWDTAGQEK+LVLVGDGGTGK+NLQYYDISAK
295a	sp|P62280|RS11_HUMAN tr|M0QZC5|M0QZC5_HUMAN	1	40S ribosomal protein S11 OS=Homo sapiens GN=RPS11 PE=1 SV=3;Isoform of P62280, 40S ribosomal protein S11 OS=Homo sapiens GN=RPS11 PE=1 SV=1	20.3	3	0.04	ILSGVVTK+QPTIFQNK+VLLGETGK
279a	sp|P60842|IF4A1_HUMAN	1	Eukaryotic initiation factor 4A-I OS=Homo sapiens GN=EIF4A1 PE=1 SV=1	8.6	3	0.05	ATQALVLAPTR+GYDVIAQAQSGTGK+VLITTDLLAR
267a	sp|P51648-2|AL3A2_HUMAN sp|P51648|AL3A2_HUMAN tr|J3QRD1|J3QRD1_HUMAN	1	Isoform of P51648, Isoform 2 of Fatty aldehyde dehydrogenase OS=Homo sapiens GN=ALDH3A2;Fatty aldehyde dehydrogenase OS=Homo sapiens GN=ALDH3A2 PE=1 SV=1;Isoform of P51648, Fatty aldehyde dehydrogenase OS=Homo sapiens GN=ALDH3A2 PE=1 SV=1	8.7	3	0.05	ILSLLEGQK+NVDEAINFINER+YIAPTVLTDVDPK
266a	sp|P51617-2|IRAK1_HUMAN sp|P51617-3|IRAK1_HUMAN sp|P51617-4|IRAK1_HUMAN sp|P51617|IRAK1_HUMAN tr|D3YTB5|D3YTB5_HUMAN tr|H7C224|H7C224_HUMAN	1	Isoform of P51617, Isoform 2 of Interleukin-1 receptor-associated kinase 1 OS=Homo sapiens GN=IRAK1;Isoform of P51617, Isoform 3 of Interleukin-1 receptor-associated kinase 1 OS=Homo sapiens GN=IRAK1;Isoform of P51617, Isoform 4 of Interleukin-1 receptor-associated kinase 1 OS=Homo sapiens GN=IRAK1;Interleukin-1 receptor-associated kinase 1 OS=Homo sapiens GN=IRAK1 PE=1 SV=2;Isoform of P51617, In…	5.2	3	0.05	GTLAYLPEEYIK+LDILLGTAR+QSFLTEVEQLSR
265a	sp|P51571|SSRD_HUMAN	1	Translocon-associated protein subunit delta OS=Homo sapiens GN=SSR4 PE=1 SV=1	13.9	3	0.05	FFDEESYSLLR+VQNMALYADVGGK
31	sp|P46779-2|RL28_HUMAN sp|P46779-3|RL28_HUMAN sp|P46779-4|RL28_HUMAN sp|P46779-5|RL28_HUMAN sp|P46779|RL28_HUMAN tr|H0YKD8|H0YKD8_HUMAN tr|H0YLP6|H0YLP6_HUMAN tr|H0YMF4|H0YMF4_HUMAN	1	Isoform of P46779, Isoform 2 of 60S ribosomal protein L28 OS=Homo sapiens GN=RPL28;Isoform of P46779, Isoform 3 of 60S ribosomal protein L28 OS=Homo sapiens GN=RPL28;Isoform of P46779, Isoform 4 of 60S ribosomal protein L28 OS=Homo sapiens GN=RPL28;Isoform of P46779, Isoform 5 of 60S ribosomal protein L28 OS=Homo sapiens GN=RPL28;60S ribosomal protein L28 OS=Homo sapiens GN=RPL28 PE=1 SV=3;Isofor…	34.8	3	0.04	NKQTYSTEPNNLK+QTYSTEPNNLK+TVGVEPAADGK
256a	sp|P49327|FAS_HUMAN tr|A0A0U1RQF0|A0A0U1RQF0_HUMAN	1	Fatty acid synthase OS=Homo sapiens GN=FASN PE=1 SV=3;Isoform of P49327, Fatty acid synthase OS=Homo sapiens GN=FASN PE=4 SV=1	1.4	3	0.05	AGLYGLPR+SEGVVAVLLTK+VVVQVLAEEPEAVLK
250a	sp|P46776|RL27A_HUMAN tr|E9PJD9|E9PJD9_HUMAN tr|E9PLL6|E9PLL6_HUMAN	1	60S ribosomal protein L27a OS=Homo sapiens GN=RPL27A PE=1 SV=2;Isoform of P46776, 60S ribosomal protein L27a OS=Homo sapiens GN=RPL27A PE=1 SV=1;Isoform of P46776, 60S ribosomal protein L27a OS=Homo sapiens GN=RPL27A PE=1 SV=1	23.1	3	0.05	LWTLVSEQTR+TGAAPIIDVVR
244a	sp|P42345|MTOR_HUMAN	1	Serine/threonine-protein kinase mTOR OS=Homo sapiens GN=MTOR PE=1 SV=1	1.5	3	0.04	IQSIAPSLQVITSK+LFDAPEAPLPSR+VLGLLGALDPYK
243a	sp|P42285|SK2L2_HUMAN	1	Superkiller viralicidic activity 2-like 2 OS=Homo sapiens GN=SKIV2L2 PE=1 SV=3	2.3	3	0.05	DVDFEGTDEPIFGK+LTEQLAGPLR
242a	sp|P42167|LAP2B_HUMAN	1	Isoform of P42166, Lamina-associated polypeptide 2, isoforms beta/gamma OS=Homo sapiens GN=TMPO PE=1 SV=2	8.4	3	0.04	GGPLQALTR+SELVANNVTLPAGEQR+YGVNPGPIVGTTR
29	sp|P37198|NUP62_HUMAN tr|M0QXN5|M0QXN5_HUMAN	1	Nuclear pore glycoprotein p62 OS=Homo sapiens GN=NUP62 PE=1 SV=3;Isoform of P37198, Nuclear pore glycoprotein p62 OS=Homo sapiens GN=NUP62 PE=1 SV=1	2.5	3	0.05	LAENIDAQLK+LAENIDAQLKR
239a	sp|P40227-2|TCPZ_HUMAN sp|P40227|TCPZ_HUMAN	1	Isoform of P40227, Isoform 2 of T-complex protein 1 subunit zeta OS=Homo sapiens GN=CCT6A;T-complex protein 1 subunit zeta OS=Homo sapiens GN=CCT6A PE=1 SV=3	10.5	3	0.05	AQAALAVNISAAR+GIDPFSLDALSK+MLVSGAGDIK+VLAQNSGFDLQETLVK
231a	sp|P35232|PHB_HUMAN tr|C9JW96|C9JW96_HUMAN tr|C9JZ20|C9JZ20_HUMAN tr|E7ESE2|E7ESE2_HUMAN tr|E9PCW0|E9PCW0_HUMAN	1	Prohibitin OS=Homo sapiens GN=PHB PE=1 SV=1;Isoform of P35232, Prohibitin (Fragment) OS=Homo sapiens GN=PHB PE=1 SV=2;Isoform of P35232, Prohibitin (Fragment) OS=Homo sapiens GN=PHB PE=1 SV=1;Isoform of P35232, Prohibitin (Fragment) OS=Homo sapiens GN=PHB PE=1 SV=2;Isoform of P35232, Prohibitin (Fragment) OS=Homo sapiens GN=PHB PE=1 SV=2	15.9	3	0.05	DLQNVNITLR+FDAGELITQR+IFTSIGEDYDER
226a	sp|P29590-2|PML_HUMAN sp|P29590-3|PML_HUMAN sp|P29590-4|PML_HUMAN sp|P29590-5|PML_HUMAN sp|P29590-8|PML_HUMAN sp|P29590-9|PML_HUMAN sp|P29590|PML_HUMAN tr|H3BT29|H3BT29_HUMAN	1	Isoform of P29590, Isoform PML-5 of Protein PML OS=Homo sapiens GN=PML;Isoform of P29590, Isoform PML-8 of Protein PML OS=Homo sapiens GN=PML;Isoform of P29590, Isoform PML-6 of Protein PML OS=Homo sapiens GN=PML;Isoform of P29590, Isoform PML-4 of Protein PML OS=Homo sapiens GN=PML;Isoform of P29590, Isoform PML-2 of Protein PML OS=Homo sapiens GN=PML;Isoform of P29590, Isoform PML-3 of Protein …	6.4	3	0.05	DPIDVDLPEEAER+ELLEAVDAR+LRQEEPQSLQAAVR
218a	sp|P25205-2|MCM3_HUMAN sp|P25205|MCM3_HUMAN	1	Isoform of P25205, Isoform 2 of DNA replication licensing factor MCM3 OS=Homo sapiens GN=MCM3;DNA replication licensing factor MCM3 OS=Homo sapiens GN=MCM3 PE=1 SV=3	4	3	0.05	GDINILLIGDPSVAK+LIVNVNDLR+VALLDVFR
26	sp|P28070|PSB4_HUMAN	1	Proteasome subunit beta type-4 OS=Homo sapiens GN=PSMB4 PE=1 SV=4	5.7	3	0.04	TQNPMVTGTSVLGVK
207a	sp|P19387|RPB3_HUMAN	1	DNA-directed RNA polymerase II subunit RPB3 OS=Homo sapiens GN=POLR2C PE=1 SV=2	17.5	3	0.04	FIIENTDLAVANSIR+ITELTDENVK+SEYSELDEDESQAPYDPNGKPER
206a	sp|P19338|NUCL_HUMAN	1	Nucleolin OS=Homo sapiens GN=NCL PE=1 SV=3	11.5	3	0.05	EDSDEEEDDDSEEDEEDDEDEDEDEDEIEPAAMK+FGYVDFESAEDLEK+GFGFVDFNSEEDAK+GLSEDTTEETLKESFDGSVR
24	sp|P26641-2|EF1G_HUMAN sp|P26641|EF1G_HUMAN	1	Isoform of P26641, Isoform 2 of Elongation factor 1-gamma OS=Homo sapiens GN=EEF1G;Elongation factor 1-gamma OS=Homo sapiens GN=EEF1G PE=1 SV=3	8.5	3	0.05	ALIAAQYSGAQVR+ILGLLDAYLK+KLDPGSEETQTLVR
23	sp|P19367-2|HXK1_HUMAN sp|P19367-3|HXK1_HUMAN sp|P19367-4|HXK1_HUMAN sp|P19367|HXK1_HUMAN	1	Isoform of P19367, Isoform 2 of Hexokinase-1 OS=Homo sapiens GN=HK1;Isoform of P19367, Isoform 3 of Hexokinase-1 OS=Homo sapiens GN=HK1;Isoform of P19367, Isoform 4 of Hexokinase-1 OS=Homo sapiens GN=HK1;Hexokinase-1 OS=Homo sapiens GN=HK1 PE=1 SV=3	3.3	3	0.05	GAALITAVGVR+ITPELLTR+LVDEYSLNAGK
186a	sp|P10155-3|RO60_HUMAN sp|P10155-4|RO60_HUMAN sp|P10155-5|RO60_HUMAN sp|P10155|RO60_HUMAN	1	Isoform of P10155, Isoform 3 of 60 kDa SS-A/Ro ribonucleoprotein OS=Homo sapiens GN=TROVE2;Isoform of P10155, Isoform 4 of 60 kDa SS-A/Ro ribonucleoprotein OS=Homo sapiens GN=TROVE2;Isoform of P10155, Isoform 5 of 60 kDa SS-A/Ro ribonucleoprotein OS=Homo sapiens GN=TROVE2;60 kDa SS-A/Ro ribonucleoprotein OS=Homo sapiens GN=TROVE2 PE=1 SV=2	4.6	3	0.04	ALLQEMPLTALLR+LGLENAEALIR
22	sp|P13674-2|P4HA1_HUMAN sp|P13674-3|P4HA1_HUMAN sp|P13674|P4HA1_HUMAN	1	Isoform of P13674, Isoform 2 of Prolyl 4-hydroxylase subunit alpha-1 OS=Homo sapiens GN=P4HA1;Isoform of P13674, Isoform 3 of Prolyl 4-hydroxylase subunit alpha-1 OS=Homo sapiens GN=P4HA1;Prolyl 4-hydroxylase subunit alpha-1 OS=Homo sapiens GN=P4HA1 PE=1 SV=2	7	3	0.05	GVAVDYLPER+LQDTYNLDTDTISK+QLDEGEISTIDK
151a	sp|O75251-2|NDUS7_HUMAN sp|O75251|NDUS7_HUMAN tr|F5GXJ1|F5GXJ1_HUMAN tr|F5H5N1|F5H5N1_HUMAN	1	Isoform of O75251, Isoform 2 of NADH dehydrogenase [ubiquinone] iron-sulfur protein 7, mitochondrial OS=Homo sapiens GN=NDUFS7;NADH dehydrogenase [ubiquinone] iron-sulfur protein 7, mitochondrial OS=Homo sapiens GN=NDUFS7 PE=1 SV=3;Isoform of O75251, NADH dehydrogenase [ubiquinone] iron-sulfur protein 7, mitochondrial OS=Homo sapiens GN=NDUFS7 PE=1 SV=1;Isoform of O75251, NADH dehydrogenase [ubiq…	9.9	3	0.05	LDDLVNWAR+VYDQMPEPR
149a	sp|O75175|CNOT3_HUMAN	1	CCR4-NOT transcription complex subunit 3 OS=Homo sapiens GN=CNOT3 PE=1 SV=1	6.1	3	0.04	AAGALLNGPPQFSTAPEIK+AAISSGIEDPVPTLHLTER+EGFTFEYR
145a	sp|O60573-2|IF4E2_HUMAN sp|O60573|IF4E2_HUMAN tr|B8ZZ50|B8ZZ50_HUMAN tr|B9A044|B9A044_HUMAN tr|C9JEL3|C9JEL3_HUMAN	1	Isoform of O60573, Isoform 2 of Eukaryotic translation initiation factor 4E type 2 OS=Homo sapiens GN=EIF4E2;Eukaryotic translation initiation factor 4E type 2 OS=Homo sapiens GN=EIF4E2 PE=1 SV=1;Isoform of O60573, Eukaryotic translation initiation factor 4E type 2 OS=Homo sapiens GN=EIF4E2 PE=1 SV=1;Isoform of O60573, Eukaryotic translation initiation factor 4E type 2 OS=Homo sapiens GN=EIF4E2 P…	17.4	3	0.04	FQEDIISIWNK+QIGTFASVEQFWR+VLNLPPNTIMEYK
143a	sp|O60313-2|OPA1_HUMAN sp|O60313|OPA1_HUMAN	1	Isoform of O60313, Isoform 2 of Dynamin-like 120 kDa protein, mitochondrial OS=Homo sapiens GN=OPA1;Dynamin-like 120 kDa protein, mitochondrial OS=Homo sapiens GN=OPA1 PE=1 SV=3	3.9	3	0.04	ALGYFAVVTGK+DFFTSGSPEETAFR+EVLEDFAEDGEK
141a	sp|O43819|SCO2_HUMAN	1	Protein SCO2 homolog, mitochondrial OS=Homo sapiens GN=SCO2 PE=1 SV=3	10.5	3	0.05	QGPAETGGQGQPQGPGLR+SAEQISDSVR
140a	sp|O43464-2|HTRA2_HUMAN sp|O43464-3|HTRA2_HUMAN sp|O43464|HTRA2_HUMAN tr|A0A0C4DG44|A0A0C4DG44_HUMAN	1	Isoform of O43464, Isoform 2 of Serine protease HTRA2, mitochondrial OS=Homo sapiens GN=HTRA2;Isoform of O43464, Isoform 3 of Serine protease HTRA2, mitochondrial OS=Homo sapiens GN=HTRA2;Serine protease HTRA2, mitochondrial OS=Homo sapiens GN=HTRA2 PE=1 SV=2;Isoform of O43464, Serine protease HTRA2, mitochondrial (Fragment) OS=Homo sapiens GN=HTRA2 PE=1 SV=1	6.9	3	0.05	SQYNFIADVVEK+VTAGISFAIPSDR
138a	sp|O43242|PSMD3_HUMAN	1	26S proteasome non-ATPase regulatory subunit 3 OS=Homo sapiens GN=PSMD3 PE=1 SV=2	6.9	3	0.05	AVQGFFTSNNATR+ISLADIAQK+LQLDSPEDAEFIVAK
134a	sp|O15084-1|ANR28_HUMAN sp|O15084-2|ANR28_HUMAN sp|O15084-4|ANR28_HUMAN sp|O15084|ANR28_HUMAN	1	Isoform of O15084, Isoform 3 of Serine/threonine-protein phosphatase 6 regulatory ankyrin repeat subunit A OS=Homo sapiens GN=ANKRD28;Isoform of O15084, Isoform 2 of Serine/threonine-protein phosphatase 6 regulatory ankyrin repeat subunit A OS=Homo sapiens GN=ANKRD28;Isoform of O15084, Isoform 4 of Serine/threonine-protein phosphatase 6 regulatory ankyrin repeat subunit A OS=Homo sapiens GN=ANKRD…	4	3	0.05	LLSSGFDIDTPDDFGR+TPLDLAAFK+TVSFEALPIMR
131a	sp|O14925|TIM23_HUMAN sp|Q5SRD1|TI23B_HUMAN	1	Mitochondrial import inner membrane translocase subunit Tim23 OS=Homo sapiens GN=TIMM23 PE=1 SV=1;Putative mitochondrial import inner membrane translocase subunit Tim23B OS=Homo sapiens GN=TIMM23B PE=5 SV=2	12.9	3	0.04	NVQILNMVTR+YLVQDTDEFILPTGANK
129a	sp|O14818-2|PSA7_HUMAN sp|O14818|PSA7_HUMAN	1	Isoform of O14818, Isoform 2 of Proteasome subunit alpha type-7 OS=Homo sapiens GN=PSMA7;Proteasome subunit alpha type-7 OS=Homo sapiens GN=PSMA7 PE=1 SV=1	19.7	3	0.04	ALLEVVQSGGK+ILNPEEIEK+NYTDEAIETDDLTIK
128a	sp|O14734|ACOT8_HUMAN tr|E9PJN0|E9PJN0_HUMAN tr|H7C5A7|H7C5A7_HUMAN	1	Acyl-coenzyme A thioesterase 8 OS=Homo sapiens GN=ACOT8 PE=1 SV=1;Isoform of O14734, Acyl-coenzyme A thioesterase 8 OS=Homo sapiens GN=ACOT8 PE=1 SV=1;Isoform of O14734, Acyl-coenzyme A thioesterase 8 (Fragment) OS=Homo sapiens GN=ACOT8 PE=1 SV=1	12	3	0.05	LFGGQIVGQALVAAAK+LPVLYQVER
120a	sp|A6NMY6|AXA2L_HUMAN sp|P07355-2|ANXA2_HUMAN sp|P07355|ANXA2_HUMAN	1	Putative annexin A2-like protein OS=Homo sapiens GN=ANXA2P2 PE=5 SV=2;Isoform of P07355, Isoform 2 of Annexin A2 OS=Homo sapiens GN=ANXA2;Annexin A2 OS=Homo sapiens GN=ANXA2 PE=1 SV=2	9.4	3	0.05	SLYYYIQQDTK+TNQELQEINR+TPAQYDASELK
110	sp|Q9UHG0|DCDC2_HUMAN tr|H0Y784|H0Y784_HUMAN	1	Doublecortin domain-containing protein 2 OS=Homo sapiens GN=DCDC2 PE=1 SV=2;Isoform of Q9UHG0, Doublecortin domain-containing protein 2 (Fragment) OS=Homo sapiens GN=DCDC2 PE=1 SV=1	37.5	3	0.04	EVTGGVQAPFGAVR+LNYLDIGEIK+VSSFEVFLK
108	sp|Q9P2F8-2|SI1L2_HUMAN sp|Q9P2F8|SI1L2_HUMAN	1	Isoform of Q9P2F8, Isoform 2 of Signal-induced proliferation-associated 1-like protein 2 OS=Homo sapiens GN=SIPA1L2;Signal-induced proliferation-associated 1-like protein 2 OS=Homo sapiens GN=SIPA1L2 PE=1 SV=2	4.2	3	0.05	LQEESQTATAQLR+VNQLELILR+VPTPALQPLSR
107	sp|Q9P032|NDUF4_HUMAN	1	NADH dehydrogenase [ubiquinone] 1 alpha subcomplex assembly factor 4 OS=Homo sapiens GN=NDUFAF4 PE=1 SV=1	20.6	3	0.05	DVYVDSKDPVSSLQVK+EQISLYPEVK+IMQEYQLEQK
105	sp|Q9NRA8-2|4ET_HUMAN sp|Q9NRA8-3|4ET_HUMAN sp|Q9NRA8|4ET_HUMAN tr|B1AKL4|B1AKL4_HUMAN	1	Isoform of Q9NRA8, Isoform 2 of Eukaryotic translation initiation factor 4E transporter OS=Homo sapiens GN=EIF4ENIF1;Isoform of Q9NRA8, Isoform 3 of Eukaryotic translation initiation factor 4E transporter OS=Homo sapiens GN=EIF4ENIF1;Eukaryotic translation initiation factor 4E transporter OS=Homo sapiens GN=EIF4ENIF1 PE=1 SV=2;Isoform of Q9NRA8, Eukaryotic translation initiation factor 4E transpo…	4.6	3	0.05	ASEENLLSSSSVPSADRDSSPTTNSK+VISVDELEYRQ
522a	sp|Q9Y2S7|PDIP2_HUMAN	0.9999	Polymerase delta-interacting protein 2 OS=Homo sapiens GN=POLDIP2 PE=1 SV=1	6	3	0.05	GVVLFPWQAR+LENLDSDVVQLR
521a	sp|Q9UI09|NDUAC_HUMAN	0.9999	NADH dehydrogenase [ubiquinone] 1 alpha subcomplex subunit 12 OS=Homo sapiens GN=NDUFA12 PE=1 SV=1	19.3	3	0.04	FNVTGTPEQYVPYSTTR+YYEDNKQFFGR
518a	sp|Q9BZE1|RM37_HUMAN tr|S4R369|S4R369_HUMAN	0.9999	39S ribosomal protein L37, mitochondrial OS=Homo sapiens GN=MRPL37 PE=1 SV=2;Isoform of Q9BZE1, 39S ribosomal protein L37, mitochondrial OS=Homo sapiens GN=MRPL37 PE=1 SV=1	9.2	3	0.04	ESLLLQVR+VLEQPVVVQSVGTDGR+VYEIPGLEPITFAGK
516a	sp|Q96A33-2|CCD47_HUMAN sp|Q96A33|CCD47_HUMAN	0.9999	Isoform of Q96A33, Isoform 2 of Coiled-coil domain-containing protein 47 OS=Homo sapiens GN=CCDC47;Coiled-coil domain-containing protein 47 OS=Homo sapiens GN=CCDC47 PE=1 SV=1	8.5	3	0.04	ELLESNFTLVGDDGTNKEATSTGK+TLLFTFNVPGSGNTYPK
511a	sp|P62750|RL23A_HUMAN tr|A8MUS3|A8MUS3_HUMAN tr|H7BY10|H7BY10_HUMAN tr|K7EJV9|K7EJV9_HUMAN tr|K7ERT8|K7ERT8_HUMAN	0.9999	60S ribosomal protein L23a OS=Homo sapiens GN=RPL23A PE=1 SV=1;Isoform of P62750, 60S ribosomal protein L23a OS=Homo sapiens GN=RPL23A PE=1 SV=1;Isoform of P62750, 60S ribosomal protein L23a (Fragment) OS=Homo sapiens GN=RPL23A PE=1 SV=1;Isoform of P62750, 60S ribosomal protein L23a (Fragment) OS=Homo sapiens GN=RPL23A PE=1 SV=1;Isoform of P62750, 60S ribosomal protein L23a (Fragment) OS=Homo sap…	14.7	3	0.05	FPLTTESAMK+LAPDYDALDVANK
507a	sp|P10644-2|KAP0_HUMAN sp|P10644|KAP0_HUMAN	0.9999	Isoform of P10644, Isoform 2 of cAMP-dependent protein kinase type I-alpha regulatory subunit OS=Homo sapiens GN=PRKAR1A;cAMP-dependent protein kinase type I-alpha regulatory subunit OS=Homo sapiens GN=PRKAR1A PE=1 SV=1	8.9	3	0.04	RSENEEFVEVGR+SENEEFVEVGR+TDSREDEISPPPPNPVVK
503	sp|Q9Y3D9|RT23_HUMAN tr|J3QLR8|J3QLR8_HUMAN	0.9999	28S ribosomal protein S23, mitochondrial OS=Homo sapiens GN=MRPS23 PE=1 SV=2;Isoform of Q9Y3D9, 28S ribosomal protein S23, mitochondrial OS=Homo sapiens GN=MRPS23 PE=1 SV=1	13.8	3	0.04	ALLAEGVILR+ALLAEGVILRR+LETVGSIFSR
501	sp|Q9HAV7|GRPE1_HUMAN	0.9999	GrpE protein homolog 1, mitochondrial OS=Homo sapiens GN=GRPEL1 PE=1 SV=2	21.2	3	0.04	DLLEVADVLEK+NSGQNLEEDMGQSEQKADPPATEK+TLRPALVGVVK
500	sp|Q99519|NEUR1_HUMAN tr|E9PIF4|E9PIF4_HUMAN	0.9999	Sialidase-1 OS=Homo sapiens GN=NEU1 PE=1 SV=1;Isoform of Q99519, Sialidase-1 OS=Homo sapiens GN=NEU1 PE=1 SV=1	8.6	3	0.05	IPLITATPR+YGSGVSGIPYGQPK
498	sp|E9PAV3-2|NACAM_HUMAN sp|E9PAV3|NACAM_HUMAN sp|Q13765|NACA_HUMAN tr|F8VNW4|F8VNW4_HUMAN tr|F8VZJ2|F8VZJ2_HUMAN tr|F8W0W4|F8W0W4_HUMAN tr|F8W1N5|F8W1N5_HUMAN tr|H0YHX9|H0YHX9_HUMAN	0.9999	Isoform of E9PAV3, Isoform 2 of Nascent polypeptide-associated complex subunit alpha, muscle-specific form OS=Homo sapiens GN=NACA;Nascent polypeptide-associated complex subunit alpha, muscle-specific form OS=Homo sapiens GN=NACA PE=1 SV=1;Isoform of E9PAV3, Nascent polypeptide-associated complex subunit alpha OS=Homo sapiens GN=NACA PE=1 SV=1;Isoform of E9PAV3, Nascent polypeptide-associated com…	21.3	3	0.04	IEDLSQQAQLAAAEK+SPASDTYIVFGEAK
263a	sp|P51151|RAB9A_HUMAN	0.9999	Ras-related protein Rab-9A OS=Homo sapiens GN=RAB9A PE=1 SV=1	12.4	3	0.04	DATNVAAAFEEAVR+VILLGDGGVGK
532a	sp|Q9Y679-2|AUP1_HUMAN sp|Q9Y679|AUP1_HUMAN	0.9998	Isoform of Q9Y679, Isoform Short of Ancient ubiquitous protein 1 OS=Homo sapiens GN=AUP1;Ancient ubiquitous protein 1 OS=Homo sapiens GN=AUP1 PE=1 SV=1	7.3	3	0.04	FPSSGPVTPQPTALTFAK+QLGEANEEFALR
531a	sp|P40939|ECHA_HUMAN	0.9998	Trifunctional enzyme subunit alpha, mitochondrial OS=Homo sapiens GN=HADHA PE=1 SV=2	5.9	3	0.04	GFYIYQEGVK+TLQEVTQLSQEAQR+TVLGTPEVLLGALPGAGGTQR
524	sp|O75694-2|NU155_HUMAN sp|O75694|NU155_HUMAN tr|E9PF10|E9PF10_HUMAN	0.9998	Isoform of O75694, Isoform 2 of Nuclear pore complex protein Nup155 OS=Homo sapiens GN=NUP155;Nuclear pore complex protein Nup155 OS=Homo sapiens GN=NUP155 PE=1 SV=1;Isoform of O75694, Nuclear pore complex protein Nup155 OS=Homo sapiens GN=NUP155 PE=1 SV=1	2	3	0.04	GLQEFLDR+VASVSQNAIVSAAGNIAR
493b	sp|Q9UNF1-2|MAGD2_HUMAN sp|Q9UNF1|MAGD2_HUMAN tr|Q5H909|Q5H909_HUMAN	0.9998	Isoform of Q9UNF1, Isoform 2 of Melanoma-associated antigen D2 OS=Homo sapiens GN=MAGED2;Melanoma-associated antigen D2 OS=Homo sapiens GN=MAGED2 PE=1 SV=2;Isoform of Q9UNF1, Melanoma-associated antigen D2 OS=Homo sapiens GN=MAGED2 PE=1 SV=2	6.1	3	0.04	EAPATQASSTTQLTDTQVLAAENK+EYTDVYPEIIER
281a	sp|P61204|ARF3_HUMAN sp|P84077|ARF1_HUMAN tr|F5H0C7|F5H0C7_HUMAN tr|F5H423|F5H423_HUMAN	0.9998	ADP-ribosylation factor 3 OS=Homo sapiens GN=ARF3 PE=1 SV=2;ADP-ribosylation factor 1 OS=Homo sapiens GN=ARF1 PE=1 SV=2;Isoform of P61204, ADP-ribosylation factor 3 (Fragment) OS=Homo sapiens GN=ARF3 PE=3 SV=1;Uncharacterized protein OS=Homo sapiens PE=3 SV=1	24.5	3	0.04	ILMVGLDAAGK+NISFTVWDVGGQDK
263b	sp|P59190-2|RAB15_HUMAN sp|P59190|RAB15_HUMAN sp|P61006-2|RAB8A_HUMAN sp|P61006|RAB8A_HUMAN sp|P61026|RAB10_HUMAN sp|P62820|RAB1A_HUMAN sp|Q15286-2|RAB35_HUMAN sp|Q15286|RAB35_HUMAN sp|Q92928|RAB1C_HUMAN sp|Q92930|RAB8B_HUMAN sp|Q9H0U4|RAB1B_HUMAN tr|A0A087WTI1|A0A087WTI1_HUMAN tr|F5H157|F5H157_HUMAN tr|H0YMN7|H0YMN7_HUMAN tr|H0YNE9|H0YNE9_HUMAN	0.9998	Isoform of P59190, Isoform 2 of Ras-related protein Rab-15 OS=Homo sapiens GN=RAB15;Ras-related protein Rab-15 OS=Homo sapiens GN=RAB15 PE=1 SV=1;Isoform of P61006, Isoform 2 of Ras-related protein Rab-8A OS=Homo sapiens GN=RAB8A;Ras-related protein Rab-8A OS=Homo sapiens GN=RAB8A PE=1 SV=1;Ras-related protein Rab-10 OS=Homo sapiens GN=RAB10 PE=1 SV=1;Ras-related protein Rab-1A OS=Homo sapiens GN…	5.3	3	0.03	IQIWDTAGQER+LLIIGDSGVGK
187b	tr|A0A0G2JH66|A0A0G2JH66_HUMAN tr|A0A0G2JNF2|A0A0G2JNF2_HUMAN tr|A0A0G2JPA3|A0A0G2JPA3_HUMAN tr|D0EV57|D0EV57_HUMAN	0.9998	Isoform of P30511, HLA class I histocompatibility antigen, alpha chain F OS=Homo sapiens GN=HLA-F PE=1 SV=1;Isoform of P30511, HLA class I histocompatibility antigen, alpha chain F OS=Homo sapiens GN=HLA-F PE=1 SV=1;Isoform of P30511, HLA class I histocompatibility antigen, alpha chain F OS=Homo sapiens GN=HLA-F PE=1 SV=1;Isoform of P30511, HLA class I histocompatibility antigen, alpha chain F OS…	10.9	3	0.04	DGEEQTQDTELVETRPAGDGTFQK+WAAVVVPSGEEQR
545a	sp|O95299-2|NDUAA_HUMAN sp|O95299|NDUAA_HUMAN tr|A0A087WXC5|A0A087WXC5_HUMAN tr|E7ESZ7|E7ESZ7_HUMAN	0.9996	Isoform of O95299, Isoform 2 of NADH dehydrogenase [ubiquinone] 1 alpha subcomplex subunit 10, mitochondrial OS=Homo sapiens GN=NDUFA10;NADH dehydrogenase [ubiquinone] 1 alpha subcomplex subunit 10, mitochondrial OS=Homo sapiens GN=NDUFA10 PE=1 SV=1;Isoform of O95299, NADH dehydrogenase [ubiquinone] 1 alpha subcomplex subunit 10, mitochondrial OS=Homo sapiens GN=NDUFA10 PE=1 SV=1;Isoform of O9529…	9	3	0.03	ITSAYLQDIENAYK+LQSWLYSSR+VVEDIEYLK
543a	sp|A8CG34-2|P121C_HUMAN sp|A8CG34|P121C_HUMAN sp|Q96HA1-2|P121A_HUMAN sp|Q96HA1-3|P121A_HUMAN sp|Q96HA1|P121A_HUMAN tr|A0A075B7F8|A0A075B7F8_HUMAN tr|A0A087WY75|A0A087WY75_HUMAN	0.9996	Isoform of A8CG34, Isoform 2 of Nuclear envelope pore membrane protein POM 121C OS=Homo sapiens GN=POM121C;Nuclear envelope pore membrane protein POM 121C OS=Homo sapiens GN=POM121C PE=1 SV=2;Isoform of Q96HA1, Isoform 2 of Nuclear envelope pore membrane protein POM 121 OS=Homo sapiens GN=POM121;Isoform of Q96HA1, Isoform 3 of Nuclear envelope pore membrane protein POM 121 OS=Homo sapiens GN=POM1…	4.2	3	0.04	APPTLQAETATKPQATSAPSPAPK+TVEEEDQIFLDGQENK+TVEEEDQIFLDGQENKR
314b	sp|Q13162|PRDX4_HUMAN tr|H7C3T4|H7C3T4_HUMAN	0.9996	Peroxiredoxin-4 OS=Homo sapiens GN=PRDX4 PE=1 SV=1;Isoform of Q13162, Peroxiredoxin-4 (Fragment) OS=Homo sapiens GN=PRDX4 PE=1 SV=1	11.8	3	0.04	GLFIIDDK+QITLNDLPVGR
548a	sp|Q6P1M0|S27A4_HUMAN	0.9995	Long-chain fatty acid transport protein 4 OS=Homo sapiens GN=SLC27A4 PE=1 SV=1	7	3	0.04	ILSFVYPIR+LFYIYTSGTTGLPK+TVPILFASTVR+YVPLDQEAYSR
551a	sp|Q8WWM7-2|ATX2L_HUMAN sp|Q8WWM7-3|ATX2L_HUMAN sp|Q8WWM7-4|ATX2L_HUMAN sp|Q8WWM7-5|ATX2L_HUMAN sp|Q8WWM7-6|ATX2L_HUMAN sp|Q8WWM7-8|ATX2L_HUMAN sp|Q8WWM7-9|ATX2L_HUMAN sp|Q8WWM7|ATX2L_HUMAN	0.9994	Isoform of Q8WWM7, Isoform 2 of Ataxin-2-like protein OS=Homo sapiens GN=ATXN2L;Isoform of Q8WWM7, Isoform 3 of Ataxin-2-like protein OS=Homo sapiens GN=ATXN2L;Isoform of Q8WWM7, Isoform 4 of Ataxin-2-like protein OS=Homo sapiens GN=ATXN2L;Isoform of Q8WWM7, Isoform 5 of Ataxin-2-like protein OS=Homo sapiens GN=ATXN2L;Isoform of Q8WWM7, Isoform 6 of Ataxin-2-like protein OS=Homo sapiens GN=ATXN2L…	3.3	3	0.04	TLEPQELAR+TLSSPSNRPSGETSVPPPPAVGR
527a	sp|O43739-2|CYH3_HUMAN sp|O43739|CYH3_HUMAN sp|Q99418-2|CYH2_HUMAN sp|Q99418|CYH2_HUMAN tr|A0A0D9SFG6|A0A0D9SFG6_HUMAN	0.9994	Isoform of O43739, Isoform 2 of Cytohesin-3 OS=Homo sapiens GN=CYTH3;Cytohesin-3 OS=Homo sapiens GN=CYTH3 PE=1 SV=2;Isoform of Q99418, Isoform 2 of Cytohesin-2 OS=Homo sapiens GN=CYTH2;Cytohesin-2 OS=Homo sapiens GN=CYTH2 PE=1 SV=2;Isoform of Q99418, Cytohesin-2 OS=Homo sapiens GN=CYTH2 PE=1 SV=1	6.3	3	0.03	GIIPLENLSIR+GINEGGDLPEELLR
552	sp|O60942-2|MCE1_HUMAN sp|O60942-3|MCE1_HUMAN sp|O60942-4|MCE1_HUMAN sp|O60942|MCE1_HUMAN	0.9993	Isoform of O60942, Isoform 2 of mRNA-capping enzyme OS=Homo sapiens GN=RNGTT;Isoform of O60942, Isoform 3 of mRNA-capping enzyme OS=Homo sapiens GN=RNGTT;Isoform of O60942, Isoform 4 of mRNA-capping enzyme OS=Homo sapiens GN=RNGTT;mRNA-capping enzyme OS=Homo sapiens GN=RNGTT PE=1 SV=1	6.1	3	0.04	LGAIFLEGVTVK+MHLSNTLLDGEMIIDR
559a	sp|Q8TB37|NUBPL_HUMAN	0.9992	Iron-sulfur protein NUBPL OS=Homo sapiens GN=NUBPL PE=1 SV=3	11.3	3	0.04	AIGLLDVDVYGPSVPK+EASDTGQPIVFSQPESDEAK
181e	sp|P14625|ENPL_HUMAN	0.9959	Endoplasmin OS=Homo sapiens GN=HSP90B1 PE=1 SV=1	3.1	3	0.03	ELISNASDALDK+ELISNASDALDKIR+SILFVPTSAPR
580	sp|Q7Z5P9-2|MUC19_HUMAN sp|Q7Z5P9|MUC19_HUMAN	0.9953	Isoform of Q7Z5P9, Isoform 2 of Mucin-19 OS=Homo sapiens GN=MUC19;Mucin-19 OS=Homo sapiens GN=MUC19 PE=1 SV=2	0.3	3	0.04	TGTTGQSGAESGTTEPSAR
469b	sp|Q9NYU1|UGGG2_HUMAN	0.9942	UDP-glucose:glycoprotein glucosyltransferase 2 OS=Homo sapiens GN=UGGT2 PE=1 SV=4	2.4	3	0.03	ANPGAWILR+GLQFTLGTK+IIFVDADQIVR+NYLSPTFK
583a	sp|O95070|YIF1A_HUMAN tr|A6NGW1|A6NGW1_HUMAN	0.9939	Protein YIF1A OS=Homo sapiens GN=YIF1A PE=1 SV=2;Isoform of O95070, Protein YIF1A OS=Homo sapiens GN=YIF1A PE=1 SV=1	11.2	3	0.03	TAALGPDSMGGPVPR+YFFAVDTAYVAK
650	sp|P26196|DDX6_HUMAN tr|Q8IV96|Q8IV96_HUMAN	0.9901	Probable ATP-dependent RNA helicase DDX6 OS=Homo sapiens GN=DDX6 PE=1 SV=2;Isoform of P26196, DDX6 protein OS=Homo sapiens GN=DDX6 PE=1 SV=1	5.9	3	0.03	SGAYLIPLLER
174b	sp|Q00526|CDK3_HUMAN	0.9608	Cyclin-dependent kinase 3 OS=Homo sapiens GN=CDK3 PE=1 SV=1	10.2	3	0.03	IADFGLAR+IGEGTYGVVYK+MLGTPSEDTWPGVTQLPDYK
203c	sp|Q92841-1|DDX17_HUMAN sp|Q92841-2|DDX17_HUMAN sp|Q92841-3|DDX17_HUMAN sp|Q92841|DDX17_HUMAN tr|H3BLZ8|H3BLZ8_HUMAN	0.9568	Isoform of Q92841, Isoform 2 of Probable ATP-dependent RNA helicase DDX17 OS=Homo sapiens GN=DDX17;Isoform of Q92841, Isoform 3 of Probable ATP-dependent RNA helicase DDX17 OS=Homo sapiens GN=DDX17;Isoform of Q92841, Isoform 4 of Probable ATP-dependent RNA helicase DDX17 OS=Homo sapiens GN=DDX17;Probable ATP-dependent RNA helicase DDX17 OS=Homo sapiens GN=DDX17 PE=1 SV=2;Isoform of Q92841, Probab…	4.6	3	0.02	APILIATDVASR+LIDFLESGK+YLVLDEADR
814	sp|O60725|ICMT_HUMAN	0.9167	Protein-S-isoprenylcysteine O-methyltransferase OS=Homo sapiens GN=ICMT PE=1 SV=1	3.2	3	0.05	VPTGLPFIK
94	sp|Q96RT7-2|GCP6_HUMAN sp|Q96RT7-3|GCP6_HUMAN sp|Q96RT7|GCP6_HUMAN tr|E7EQL8|E7EQL8_HUMAN	1	Isoform of Q96RT7, Isoform 2 of Gamma-tubulin complex component 6 OS=Homo sapiens GN=TUBGCP6;Isoform of Q96RT7, Isoform 3 of Gamma-tubulin complex component 6 OS=Homo sapiens GN=TUBGCP6;Gamma-tubulin complex component 6 OS=Homo sapiens GN=TUBGCP6 PE=1 SV=3;Isoform of Q96RT7, Gamma-tubulin complex component 6 OS=Homo sapiens GN=TUBGCP6 PE=1 SV=1	1.7	2	0.03	VGENVSDVAPIR+VGENVSDVAPTQPR
93	sp|Q96PV6-2|LENG8_HUMAN sp|Q96PV6|LENG8_HUMAN tr|A0A087WTE7|A0A087WTE7_HUMAN tr|A0A087WUE4|A0A087WUE4_HUMAN tr|A0A0G2JNN3|A0A0G2JNN3_HUMAN tr|C9JMY0|C9JMY0_HUMAN	1	Isoform of Q96PV6, Isoform 2 of Leukocyte receptor cluster member 8 OS=Homo sapiens GN=LENG8;Leukocyte receptor cluster member 8 OS=Homo sapiens GN=LENG8 PE=1 SV=2;Isoform of Q96PV6, Leukocyte receptor cluster member 8 OS=Homo sapiens GN=LENG8 PE=1 SV=1;Isoform of Q96PV6, Leukocyte receptor cluster member 8 OS=Homo sapiens GN=LENG8 PE=1 SV=1;Isoform of Q96PV6, Leukocyte receptor cluster member 8 …	3.7	2	0.03	LQDGSAYTIDWSR+NSGDITTELAYLTR
90	sp|Q96CP6-2|GRM1A_HUMAN sp|Q96CP6-3|GRM1A_HUMAN sp|Q96CP6|GRM1A_HUMAN tr|M0QZ12|M0QZ12_HUMAN	1	Isoform of Q96CP6, Isoform 2 of GRAM domain-containing protein 1A OS=Homo sapiens GN=GRAMD1A;Isoform of Q96CP6, Isoform 3 of GRAM domain-containing protein 1A OS=Homo sapiens GN=GRAMD1A;GRAM domain-containing protein 1A OS=Homo sapiens GN=GRAMD1A PE=1 SV=2;Isoform of Q96CP6, GRAM domain-containing protein 1A OS=Homo sapiens GN=GRAMD1A PE=1 SV=1	4.6	2	0.03	EVGDVIALSDITSSGAADR+FTDVTLSPWSGDSK
87	sp|Q92542-2|NICA_HUMAN sp|Q92542|NICA_HUMAN tr|H0Y6T7|H0Y6T7_HUMAN	1	Isoform of Q92542, Isoform 2 of Nicastrin OS=Homo sapiens GN=NCSTN;Nicastrin OS=Homo sapiens GN=NCSTN PE=1 SV=2;Isoform of Q92542, Nicastrin (Fragment) OS=Homo sapiens GN=NCSTN PE=1 SV=1	6.9	2	0.03	ALADVATVLGR+LLYGFLIK
86	sp|Q8WWC4|CB047_HUMAN	1	Uncharacterized protein C2orf47, mitochondrial OS=Homo sapiens GN=C2orf47 PE=1 SV=1	8.6	2	0.03	EFTQGVKPDWTIAR+QLLSASYEFQR
84	sp|Q8TBM8-2|DJB14_HUMAN sp|Q8TBM8|DJB14_HUMAN	1	Isoform of Q8TBM8, Isoform 2 of DnaJ homolog subfamily B member 14 OS=Homo sapiens GN=DNAJB14;DnaJ homolog subfamily B member 14 OS=Homo sapiens GN=DNAJB14 PE=1 SV=1	11.6	2	0.03	IGNAYAVLSNPEK+NYYEVLGVTK+SVEEDYVTNIR
83	sp|Q8NCH0|CHSTE_HUMAN tr|H0YN65|H0YN65_HUMAN	1	Carbohydrate sulfotransferase 14 OS=Homo sapiens GN=CHST14 PE=1 SV=2;Isoform of Q8NCH0, Carbohydrate sulfotransferase 14 OS=Homo sapiens GN=CHST14 PE=1 SV=1	6.3	2	0.03	ALLQDVLPK+LEADANQVLEWVR
80	sp|Q86VI3|IQGA3_HUMAN tr|F2Z2E2|F2Z2E2_HUMAN	1	Ras GTPase-activating-like protein IQGAP3 OS=Homo sapiens GN=IQGAP3 PE=1 SV=2;Isoform of Q86VI3, Ras GTPase-activating-like protein IQGAP3 OS=Homo sapiens GN=IQGAP3 PE=1 SV=1	1.3	2	0.03	NGYQGLVDELAK+VVGNLLYYR
77	sp|Q6P1L8|RM14_HUMAN	1	39S ribosomal protein L14, mitochondrial OS=Homo sapiens GN=MRPL14 PE=1 SV=1	16.6	2	0.03	VGDQILLAIK+VVDNSALGNSPYHR
76	sp|Q6ICG6-2|K0930_HUMAN sp|Q6ICG6-3|K0930_HUMAN sp|Q6ICG6|K0930_HUMAN tr|B0QY16|B0QY16_HUMAN	1	Isoform of Q6ICG6, Isoform 2 of Uncharacterized protein KIAA0930 OS=Homo sapiens GN=KIAA0930;Isoform of Q6ICG6, Isoform 3 of Uncharacterized protein KIAA0930 OS=Homo sapiens GN=KIAA0930;Uncharacterized protein KIAA0930 OS=Homo sapiens GN=KIAA0930 PE=1 SV=1;Isoform of Q6ICG6, Uncharacterized protein KIAA0930 (Fragment) OS=Homo sapiens GN=KIAA0930 PE=1 SV=1	7.3	2	0.03	ILTDILEVR+VTSFSTPPTPER
73	sp|Q5JVF3-2|PCID2_HUMAN sp|Q5JVF3-3|PCID2_HUMAN sp|Q5JVF3-4|PCID2_HUMAN sp|Q5JVF3|PCID2_HUMAN	1	Isoform of Q5JVF3, Isoform 2 of PCI domain-containing protein 2 OS=Homo sapiens GN=PCID2;Isoform of Q5JVF3, Isoform 3 of PCI domain-containing protein 2 OS=Homo sapiens GN=PCID2;Isoform of Q5JVF3, Isoform 4 of PCI domain-containing protein 2 OS=Homo sapiens GN=PCID2;PCI domain-containing protein 2 OS=Homo sapiens GN=PCID2 PE=1 SV=2	7.4	2	0.03	AIDSSNLKDDYSTAQR+VFANNADQQLVK
72	sp|Q5JTZ9|SYAM_HUMAN	1	Alanine--tRNA ligase, mitochondrial OS=Homo sapiens GN=AARS2 PE=1 SV=1	3.6	2	0.03	ELGQSLAQEVK+GVQLDSAGLER+TGAVGDLVIIGDR
71	sp|Q5JSZ5-5|PRC2B_HUMAN sp|Q5JSZ5|PRC2B_HUMAN	1	Isoform of Q5JSZ5, Isoform 1 of Protein PRRC2B OS=Homo sapiens GN=PRRC2B;Protein PRRC2B OS=Homo sapiens GN=PRRC2B PE=1 SV=2	2.5	2	0.03	LLSFSPEEFPTLK+SVSNLQKPTQSISQENTNSVPGGPK
67	sp|Q15750-2|TAB1_HUMAN sp|Q15750|TAB1_HUMAN	1	Isoform of Q15750, Isoform 2 of TGF-beta-activated kinase 1 and MAP3K7-binding protein 1 OS=Homo sapiens GN=TAB1;TGF-beta-activated kinase 1 and MAP3K7-binding protein 1 OS=Homo sapiens GN=TAB1 PE=1 SV=1	5.2	2	0.03	VLLQAFDVVER+YGYTDIDLLSAAK
64	sp|Q15629-2|TRAM1_HUMAN sp|Q15629|TRAM1_HUMAN tr|G3XAN4|G3XAN4_HUMAN	1	Isoform of Q15629, Isoform 2 of Translocating chain-associated membrane protein 1 OS=Homo sapiens GN=TRAM1;Translocating chain-associated membrane protein 1 OS=Homo sapiens GN=TRAM1 PE=1 SV=3;Isoform of Q15629, Translocating chain-associated membrane protein 1 OS=Homo sapiens GN=TRAM1 PE=1 SV=1	11.8	2	0.03	KGTENGVNGTLTSNVADSPR+LDFSTGNFNVLAVR
62	sp|Q15120-2|PDK3_HUMAN sp|Q15120|PDK3_HUMAN	1	Isoform of Q15120, Isoform 2 of [Pyruvate dehydrogenase (acetyl-transferring)] kinase isozyme 3, mitochondrial OS=Homo sapiens GN=PDK3;[Pyruvate dehydrogenase (acetyl-transferring)] kinase isozyme 3, mitochondrial OS=Homo sapiens GN=PDK3 PE=1 SV=1	6.4	2	0.03	AAPLAGFGYGLPISR+ISDLGGGVPLR
7	sp|O14828-2|SCAM3_HUMAN sp|O14828|SCAM3_HUMAN	1	Isoform of O14828, Isoform 2 of Secretory carrier-associated membrane protein 3 OS=Homo sapiens GN=SCAMP3;Secretory carrier-associated membrane protein 3 OS=Homo sapiens GN=SCAMP3 PE=1 SV=3	10	2	0.03	AQQEFAAGVFSNPAVR+TAAANAAAGAAENAFR
57	sp|Q12815|TROAP_HUMAN tr|F8W130|F8W130_HUMAN tr|F8W1U0|F8W1U0_HUMAN	1	Tastin OS=Homo sapiens GN=TROAP PE=1 SV=3;Isoform of Q12815, Tastin OS=Homo sapiens GN=TROAP PE=1 SV=1;Isoform of Q12815, Tastin OS=Homo sapiens GN=TROAP PE=1 SV=1	5.5	2	0.03	IGILQQLLR+VPSPGPPTLTSYSVLR
490a	sp|Q9Y3Z3-3|SAMH1_HUMAN sp|Q9Y3Z3-4|SAMH1_HUMAN sp|Q9Y3Z3|SAMH1_HUMAN	1	Isoform of Q9Y3Z3, Isoform 3 of Deoxynucleoside triphosphate triphosphohydrolase SAMHD1 OS=Homo sapiens GN=SAMHD1;Isoform of Q9Y3Z3, Isoform 4 of Deoxynucleoside triphosphate triphosphohydrolase SAMHD1 OS=Homo sapiens GN=SAMHD1;Deoxynucleoside triphosphate triphosphohydrolase SAMHD1 OS=Homo sapiens GN=SAMHD1 PE=1 SV=2	4	2	0.03	IIDTPQFQR+ISTAIDDMEAYTK
487a	sp|Q9Y305-2|ACOT9_HUMAN sp|Q9Y305-3|ACOT9_HUMAN sp|Q9Y305-4|ACOT9_HUMAN sp|Q9Y305|ACOT9_HUMAN tr|H7C5Q2|H7C5Q2_HUMAN	1	Isoform of Q9Y305, Isoform 2 of Acyl-coenzyme A thioesterase 9, mitochondrial OS=Homo sapiens GN=ACOT9;Isoform of Q9Y305, Isoform 3 of Acyl-coenzyme A thioesterase 9, mitochondrial OS=Homo sapiens GN=ACOT9;Isoform of Q9Y305, Isoform 4 of Acyl-coenzyme A thioesterase 9, mitochondrial OS=Homo sapiens GN=ACOT9;Acyl-coenzyme A thioesterase 9, mitochondrial OS=Homo sapiens GN=ACOT9 PE=1 SV=2;Isoform o…	7.2	2	0.03	IAFSSTSLLK+SLSPEQDIK
483a	sp|Q9UN37|VPS4A_HUMAN tr|I3L4J1|I3L4J1_HUMAN	1	Vacuolar protein sorting-associated protein 4A OS=Homo sapiens GN=VPS4A PE=1 SV=1;Uncharacterized protein (Fragment) OS=Homo sapiens PE=1 SV=3	5.4	2	0.03	GILLFGPPGTGK+IYIPLPEEAAR
482a	sp|Q9ULH0-2|KDIS_HUMAN sp|Q9ULH0-4|KDIS_HUMAN sp|Q9ULH0|KDIS_HUMAN tr|E9PH70|E9PH70_HUMAN tr|H0Y8E4|H0Y8E4_HUMAN	1	Isoform of Q9ULH0, Isoform 2 of Kinase D-interacting substrate of 220 kDa OS=Homo sapiens GN=KIDINS220;Isoform of Q9ULH0, Isoform 4 of Kinase D-interacting substrate of 220 kDa OS=Homo sapiens GN=KIDINS220;Kinase D-interacting substrate of 220 kDa OS=Homo sapiens GN=KIDINS220 PE=1 SV=3;Isoform of Q9ULH0, Kinase D-interacting substrate of 220 kDa (Fragment) OS=Homo sapiens GN=KIDINS220 PE=1 SV=1;I…	2.3	2	0.03	AINQNLNSVLR+DVEPLLEIDGDIR
461a	sp|Q9NUJ1-2|ABHDA_HUMAN sp|Q9NUJ1|ABHDA_HUMAN	1	Isoform of Q9NUJ1, Isoform 2 of Mycophenolic acid acyl-glucuronide esterase, mitochondrial OS=Homo sapiens GN=ABHD10;Mycophenolic acid acyl-glucuronide esterase, mitochondrial OS=Homo sapiens GN=ABHD10 PE=1 SV=1	18.8	2	0.03	VLSTDVDVILR+VVALIGVATAADTLVTK
450a	sp|Q9H078-2|CLPB_HUMAN sp|Q9H078-3|CLPB_HUMAN sp|Q9H078-4|CLPB_HUMAN sp|Q9H078-5|CLPB_HUMAN sp|Q9H078|CLPB_HUMAN tr|H0YGM0|H0YGM0_HUMAN	1	Isoform of Q9H078, Isoform 2 of Caseinolytic peptidase B protein homolog OS=Homo sapiens GN=CLPB;Isoform of Q9H078, Isoform 3 of Caseinolytic peptidase B protein homolog OS=Homo sapiens GN=CLPB;Isoform of Q9H078, Isoform 4 of Caseinolytic peptidase B protein homolog OS=Homo sapiens GN=CLPB;Isoform of Q9H078, Isoform 5 of Caseinolytic peptidase B protein homolog OS=Homo sapiens GN=CLPB;Caseinolyti…	4.9	2	0.03	ELLDGGANPLQR+IAENLGDVQISDK
446a	sp|Q9BZK7|TBL1R_HUMAN tr|A0A0D9SF63|A0A0D9SF63_HUMAN	1	F-box-like/WD repeat-containing protein TBL1XR1 OS=Homo sapiens GN=TBL1XR1 PE=1 SV=1;Isoform of Q9BZK7, F-box-like/WD repeat-containing protein TBL1XR1 OS=Homo sapiens GN=TBL1XR1 PE=1 SV=1	7.2	2	0.03	GNFILSAGVDK+LAQQQAAAAAAAAAAASQQGSAK
443a	sp|Q9BVV7|TIM21_HUMAN	1	Mitochondrial import inner membrane translocase subunit Tim21 OS=Homo sapiens GN=TIMM21 PE=1 SV=1	8.5	2	0.03	ENPGSGEYDFR+FYIEGSEPGK
51	sp|Q00610-2|CLH1_HUMAN sp|Q00610|CLH1_HUMAN tr|A0A087WVQ6|A0A087WVQ6_HUMAN tr|J3KS13|J3KS13_HUMAN	1	Isoform of Q00610, Isoform 2 of Clathrin heavy chain 1 OS=Homo sapiens GN=CLTC;Clathrin heavy chain 1 OS=Homo sapiens GN=CLTC PE=1 SV=5;Isoform of Q00610, Clathrin heavy chain OS=Homo sapiens GN=CLTC PE=1 SV=1;Isoform of Q00610, Clathrin heavy chain 1 OS=Homo sapiens GN=CLTC PE=1 SV=1	3.3	2	0.03	LLYNNVSNFGR+VANVELYYR
427a	sp|Q99081-3|HTF4_HUMAN sp|Q99081|HTF4_HUMAN	1	Isoform of Q99081, Isoform 3 of Transcription factor 12 OS=Homo sapiens GN=TCF12;Transcription factor 12 OS=Homo sapiens GN=TCF12 PE=1 SV=1	7.9	2	0.03	GGLQSQSGTVVTTEIK+LLILHQAVAVILSLEQQVR+TRPTTLGSSQFSGSGIDER
423a	sp|Q96N66-2|MBOA7_HUMAN sp|Q96N66|MBOA7_HUMAN	1	Isoform of Q96N66, Isoform 2 of Lysophospholipid acyltransferase 7 OS=Homo sapiens GN=MBOAT7;Lysophospholipid acyltransferase 7 OS=Homo sapiens GN=MBOAT7 PE=1 SV=2	6	2	0.03	AASLEYDYETIR+AASQPTSLAPEK
49	sp|P78371-2|TCPB_HUMAN sp|P78371|TCPB_HUMAN tr|F5GWF6|F5GWF6_HUMAN tr|F8VQ14|F8VQ14_HUMAN	1	Isoform of P78371, Isoform 2 of T-complex protein 1 subunit beta OS=Homo sapiens GN=CCT2;T-complex protein 1 subunit beta OS=Homo sapiens GN=CCT2 PE=1 SV=4;Isoform of P78371, T-complex protein 1 subunit beta OS=Homo sapiens GN=CCT2 PE=1 SV=2;Isoform of P78371, T-complex protein 1 subunit beta OS=Homo sapiens GN=CCT2 PE=1 SV=1	6.7	2	0.03	EALLSSAVDHGSDEVK+GATQQILDEAER
412a	sp|Q96BP2|CHCH1_HUMAN	1	Coiled-coil-helix-coiled-coil-helix domain-containing protein 1 OS=Homo sapiens GN=CHCHD1 PE=1 SV=1	26.3	2	0.03	KEIQGFLDCAAR+SIQETLGESGSLLPNK+SIQETLGESGSLLPNKLNK
48	sp|P63208|SKP1_HUMAN tr|E5RJR5|E5RJR5_HUMAN	1	S-phase kinase-associated protein 1 OS=Homo sapiens GN=SKP1 PE=1 SV=2;Isoform of P63208, S-phase kinase-associated protein 1 OS=Homo sapiens GN=SKP1 PE=1 SV=1	10.4	2	0.03	NDFTEEEEAQVR+TFNIKNDFTEEEEAQVR
406a	sp|Q92947-2|GCDH_HUMAN sp|Q92947|GCDH_HUMAN	1	Isoform of Q92947, Isoform Short of Glutaryl-CoA dehydrogenase, mitochondrial OS=Homo sapiens GN=GCDH;Glutaryl-CoA dehydrogenase, mitochondrial OS=Homo sapiens GN=GCDH PE=1 SV=1	6.1	2	0.03	EIISEMGELGVLGPTIK+MQFGVPLAR
397a	sp|Q8NI60-3|ADCK3_HUMAN sp|Q8NI60|ADCK3_HUMAN	1	Isoform of Q8NI60, Isoform 3 of Atypical kinase ADCK3, mitochondrial OS=Homo sapiens GN=ADCK3;Atypical kinase ADCK3, mitochondrial OS=Homo sapiens GN=ADCK3 PE=1 SV=1	4.4	2	0.03	AVLGSSPFLSEANAER+VALLDFGATR
396a	sp|Q8NFH5-2|NUP53_HUMAN sp|Q8NFH5|NUP53_HUMAN	1	Isoform of Q8NFH5, Isoform 2 of Nucleoporin NUP53 OS=Homo sapiens GN=NUP35;Nucleoporin NUP53 OS=Homo sapiens GN=NUP35 PE=1 SV=1	10.4	2	0.03	SIYDDISSPGLGSTPLTSR+TLGTPTQPGSTPR
393a	sp|Q8NDZ4|DIA1_HUMAN	1	Deleted in autism protein 1 OS=Homo sapiens GN=C3orf58 PE=1 SV=1	4.4	2	0.03	EYLAQLSNNVR+LLDFLNVK
391a	sp|Q8NBN7|RDH13_HUMAN	1	Retinol dehydrogenase 13 OS=Homo sapiens GN=RDH13 PE=1 SV=2	6.9	2	0.03	LVGLEAPSVR+TVIVTGANTGIGK
389a	sp|Q8N4U5|T11L2_HUMAN	1	T-complex protein 11-like protein 2 OS=Homo sapiens GN=TCP11L2 PE=2 SV=1	4.2	2	0.03	ATGNIVEVLR+QVYGPFYANILR
383a	sp|Q8IUF1|CBWD2_HUMAN sp|Q9BRT8-2|CBWD1_HUMAN sp|Q9BRT8-3|CBWD1_HUMAN sp|Q9BRT8|CBWD1_HUMAN tr|A0A087X140|A0A087X140_HUMAN tr|C9J3G2|C9J3G2_HUMAN	1	COBW domain-containing protein 2 OS=Homo sapiens GN=CBWD2 PE=1 SV=1;Isoform of Q9BRT8, Isoform 2 of COBW domain-containing protein 1 OS=Homo sapiens GN=CBWD1;Isoform of Q9BRT8, Isoform 3 of COBW domain-containing protein 1 OS=Homo sapiens GN=CBWD1;COBW domain-containing protein 1 OS=Homo sapiens GN=CBWD1 PE=1 SV=1;Isoform of Q9BRT8, COBW domain-containing protein 1 OS=Homo sapiens GN=CBWD1 PE=1 S…	8.4	2	0.03	SINGLGQILETQR+VAVILNEFGEGSALEK
45	sp|P62805|H4_HUMAN	1	Histone H4 OS=Homo sapiens GN=HIST1H4A PE=1 SV=2	21.4	2	0.03	DNIQGITKPAIR+ISGLIYEETR
372a	sp|Q6P9H4|CNKR3_HUMAN tr|C9IZX4|C9IZX4_HUMAN tr|G9CGD6|G9CGD6_HUMAN	1	Connector enhancer of kinase suppressor of ras 3 OS=Homo sapiens GN=CNKSR3 PE=1 SV=1;Isoform of Q6P9H4, Connector enhancer of kinase suppressor of ras 3 OS=Homo sapiens GN=CNKSR3 PE=1 SV=1;Isoform of Q6P9H4, CNK3/IPCEF1 fusion protein long isoform OS=Homo sapiens GN=CNKSR3 PE=1 SV=1	9.3	2	0.03	DENGSFVYGGSSK+ENPTGVVLLLK+STYDGLHVITGTTENSPADR
369a	sp|Q6P2Q9|PRP8_HUMAN	1	Pre-mRNA-processing-splicing factor 8 OS=Homo sapiens GN=PRPF8 PE=1 SV=2	0.8	2	0.03	IDLTLLNR+TAEEVAALIR
364a	sp|Q63ZY3-2|KANK2_HUMAN sp|Q63ZY3-3|KANK2_HUMAN sp|Q63ZY3|KANK2_HUMAN	1	Isoform of Q63ZY3, Isoform 2 of KN motif and ankyrin repeat domain-containing protein 2 OS=Homo sapiens GN=KANK2;Isoform of Q63ZY3, Isoform 3 of KN motif and ankyrin repeat domain-containing protein 2 OS=Homo sapiens GN=KANK2;KN motif and ankyrin repeat domain-containing protein 2 OS=Homo sapiens GN=KANK2 PE=1 SV=1	6.4	2	0.03	ASQAGQTALMLAVSHGR+ESQHIPTAEGASGSNTEEEIR+EVEVVASTAAGAPAQR
357a	sp|Q53R41|FAKD1_HUMAN	1	FAST kinase domain-containing protein 1 OS=Homo sapiens GN=FASTKD1 PE=1 SV=1	2.7	2	0.03	IASVAVQQIEK+LDSQLEILSPSR
352a	sp|Q16610-2|ECM1_HUMAN sp|Q16610-4|ECM1_HUMAN sp|Q16610|ECM1_HUMAN	1	Isoform of Q16610, Isoform 2 of Extracellular matrix protein 1 OS=Homo sapiens GN=ECM1;Isoform of Q16610, Isoform 4 of Extracellular matrix protein 1 OS=Homo sapiens GN=ECM1;Extracellular matrix protein 1 OS=Homo sapiens GN=ECM1 PE=1 SV=2	6.5	2	0.03	NVALVSGDTENAK+QGETLNFLEIGYSR
42	sp|P61964|WDR5_HUMAN	1	WD repeat-containing protein 5 OS=Homo sapiens GN=WDR5 PE=1 SV=1	14.4	2	0.03	LGISDVAWSSDSNLLVSASDDK+TLIDDDNPPVSFVK+YILAATLDNTLK
41	sp|P61513|RL37A_HUMAN tr|C9J4Z3|C9J4Z3_HUMAN	1	60S ribosomal protein L37a OS=Homo sapiens GN=RPL37A PE=1 SV=2;Isoform of P61513, 60S ribosomal protein L37a OS=Homo sapiens GN=RPL37A PE=1 SV=1	26.5	2	0.03	TVAGGAWTYNTTSAVTVK
331a	sp|Q14244-3|MAP7_HUMAN sp|Q14244-5|MAP7_HUMAN sp|Q14244-6|MAP7_HUMAN sp|Q14244-7|MAP7_HUMAN sp|Q14244|MAP7_HUMAN tr|A0A087WZ40|A0A087WZ40_HUMAN	1	Isoform of Q14244, Isoform 3 of Ensconsin OS=Homo sapiens GN=MAP7;Isoform of Q14244, Isoform 5 of Ensconsin OS=Homo sapiens GN=MAP7;Isoform of Q14244, Isoform 6 of Ensconsin OS=Homo sapiens GN=MAP7;Isoform of Q14244, Isoform 7 of Ensconsin OS=Homo sapiens GN=MAP7;Ensconsin OS=Homo sapiens GN=MAP7 PE=1 SV=1;Isoform of Q14244, Ensconsin OS=Homo sapiens GN=MAP7 PE=1 SV=1	4.1	2	0.03	LFVTPPEGSSR+LSSSSATLLNSPDR
325a	sp|Q13489|BIRC3_HUMAN sp|Q13490-2|BIRC2_HUMAN sp|Q13490|BIRC2_HUMAN tr|A0A087X2B2|A0A087X2B2_HUMAN tr|E9PMH5|E9PMH5_HUMAN	1	Baculoviral IAP repeat-containing protein 3 OS=Homo sapiens GN=BIRC3 PE=1 SV=2;Isoform of Q13490, Isoform 2 of Baculoviral IAP repeat-containing protein 2 OS=Homo sapiens GN=BIRC2;Baculoviral IAP repeat-containing protein 2 OS=Homo sapiens GN=BIRC2 PE=1 SV=2;Isoform of Q13490, Baculoviral IAP repeat-containing protein 2 OS=Homo sapiens GN=BIRC2 PE=1 SV=1;Isoform of Q13490, Baculoviral IAP repeat-…	3.7	2	0.03	AGFYYIGPGDR+ELIDTILVK
322a	sp|Q13200-2|PSMD2_HUMAN sp|Q13200-3|PSMD2_HUMAN sp|Q13200|PSMD2_HUMAN	1	Isoform of Q13200, Isoform 2 of 26S proteasome non-ATPase regulatory subunit 2 OS=Homo sapiens GN=PSMD2;Isoform of Q13200, Isoform 3 of 26S proteasome non-ATPase regulatory subunit 2 OS=Homo sapiens GN=PSMD2;26S proteasome non-ATPase regulatory subunit 2 OS=Homo sapiens GN=PSMD2 PE=1 SV=3	3.2	2	0.03	LNILDTLSK+VGQAVDVVGQAGKPK
320a	sp|Q13148|TADBP_HUMAN tr|A0A087WX29|A0A087WX29_HUMAN	1	TAR DNA-binding protein 43 OS=Homo sapiens GN=TARDBP PE=1 SV=1;Isoform of Q13148, TAR DNA-binding protein 43 (Fragment) OS=Homo sapiens GN=TARDBP PE=1 SV=1	12.3	2	0.03	FGGNPGGFGNQGGFGNSR+TSDLIVLGLPWK
308a	sp|P85299-3|PRR5_HUMAN sp|P85299-5|PRR5_HUMAN sp|P85299|PRR5_HUMAN	1	Isoform of P85299, Isoform 3 of Proline-rich protein 5 OS=Homo sapiens GN=PRR5;Isoform of P85299, Isoform 5 of Proline-rich protein 5 OS=Homo sapiens GN=PRR5;Proline-rich protein 5 OS=Homo sapiens GN=PRR5 PE=1 SV=1	8.2	2	0.03	GLPDQELFSLNEGVR+LYPTTQPPEQGLDPTR
297a	sp|P62753|RS6_HUMAN	1	40S ribosomal protein S6 OS=Homo sapiens GN=RPS6 PE=1 SV=1	8	2	0.03	DIPGLTDTTVPR+LIEVDDER
35	sp|P50502|F10A1_HUMAN sp|Q8IZP2|ST134_HUMAN sp|Q8NFI4|F10A5_HUMAN tr|A0A087X1H6|A0A087X1H6_HUMAN tr|F6VDH7|F6VDH7_HUMAN tr|H7C3I1|H7C3I1_HUMAN tr|Q3KNR6|Q3KNR6_HUMAN	1	Hsc70-interacting protein OS=Homo sapiens GN=ST13 PE=1 SV=2;Putative protein FAM10A4 OS=Homo sapiens GN=ST13P4 PE=5 SV=1;Putative protein FAM10A5 OS=Homo sapiens GN=ST13P5 PE=5 SV=1;Isoform of P50502, Hsc70-interacting protein OS=Homo sapiens GN=ST13 PE=1 SV=1;Isoform of P50502, Hsc70-interacting protein (Fragment) OS=Homo sapiens GN=ST13 PE=1 SV=1;Isoform of P50502, Hsc70-interacting protein (Fr…	14.2	2	0.03	AIDLFTDAIK+AIEINPDSAQPYK
288a	sp|P62158|CALM_HUMAN tr|E7EMB3|E7EMB3_HUMAN tr|E7ETZ0|E7ETZ0_HUMAN tr|H0Y7A7|H0Y7A7_HUMAN	1	Calmodulin OS=Homo sapiens GN=CALM1 PE=1 SV=2;Isoform of P62158, Calmodulin OS=Homo sapiens GN=CALM2 PE=1 SV=1;Isoform of P62158, Calmodulin OS=Homo sapiens GN=CALM1 PE=1 SV=1;Isoform of P62158, Calmodulin (Fragment) OS=Homo sapiens GN=CALM2 PE=1 SV=1	22.1	2	0.03	EAFSLFDKDGDGTITTK+VFDKDGNGYISAAELR
287a	sp|P62136-2|PP1A_HUMAN sp|P62136|PP1A_HUMAN tr|E9PMD7|E9PMD7_HUMAN	1	Isoform of P62136, Isoform 2 of Serine/threonine-protein phosphatase PP1-alpha catalytic subunit OS=Homo sapiens GN=PPP1CA;Serine/threonine-protein phosphatase PP1-alpha catalytic subunit OS=Homo sapiens GN=PPP1CA PE=1 SV=1;Isoform of P62136, Serine/threonine-protein phosphatase (Fragment) OS=Homo sapiens GN=PPP1CA PE=1 SV=1	7.5	2	0.03	LNLDSIIGR+NVQLTENEIR
283a	sp|P61353|RL27_HUMAN	1	60S ribosomal protein L27 OS=Homo sapiens GN=RPL27 PE=1 SV=2	12.5	2	0.03	VVLVLAGR+YSVDIPLDK
280a	sp|P60866-2|RS20_HUMAN sp|P60866|RS20_HUMAN	1	Isoform of P60866, Isoform 2 of 40S ribosomal protein S20 OS=Homo sapiens GN=RPS20;40S ribosomal protein S20 OS=Homo sapiens GN=RPS20 PE=1 SV=1	19.3	2	0.03	LIDLHSPSEIVK+TPVEPEVAIHR
268a	sp|P51659|DHB4_HUMAN tr|E7ER27|E7ER27_HUMAN	1	Peroxisomal multifunctional enzyme type 2 OS=Homo sapiens GN=HSD17B4 PE=1 SV=3;Isoform of P51659, Peroxisomal multifunctional enzyme type 2 OS=Homo sapiens GN=HSD17B4 PE=1 SV=3	5	2	0.03	IDVVVNNAGILR+VVLVTGAGAGLGR
261a	sp|P50454|SERPH_HUMAN	1	Serpin H1 OS=Homo sapiens GN=SERPINH1 PE=1 SV=2	6.2	2	0.03	GVVEVTHDLQK+LYGPSSVSFADDFVR
4	sp|O00743-2|PPP6_HUMAN sp|O00743-3|PPP6_HUMAN sp|O00743|PPP6_HUMAN	1	Isoform of O00743, Isoform 2 of Serine/threonine-protein phosphatase 6 catalytic subunit OS=Homo sapiens GN=PPP6C;Isoform of O00743, Isoform 3 of Serine/threonine-protein phosphatase 6 catalytic subunit OS=Homo sapiens GN=PPP6C;Serine/threonine-protein phosphatase 6 catalytic subunit OS=Homo sapiens GN=PPP6C PE=1 SV=1	7.4	2	0.03	GAGWLFGAK+VTNEFVHINNLK
241a	sp|P40937-2|RFC5_HUMAN sp|P40937|RFC5_HUMAN	1	Isoform of P40937, Isoform 2 of Replication factor C subunit 5 OS=Homo sapiens GN=RFC5;Replication factor C subunit 5 OS=Homo sapiens GN=RFC5 PE=1 SV=1	6.6	2	0.03	ALVTLSSGDMR+GPILSFASTR
240a	sp|P40616-2|ARL1_HUMAN sp|P40616|ARL1_HUMAN tr|F8VYN9|F8VYN9_HUMAN	1	Isoform of P40616, Isoform 2 of ADP-ribosylation factor-like protein 1 OS=Homo sapiens GN=ARL1;ADP-ribosylation factor-like protein 1 OS=Homo sapiens GN=ARL1 PE=1 SV=1;Isoform of P40616, ADP-ribosylation factor-like protein 1 OS=Homo sapiens GN=ARL1 PE=1 SV=1	12.2	2	0.03	AILVVFANK+ILILGLDGAGK
232a	sp|P35249-2|RFC4_HUMAN sp|P35249|RFC4_HUMAN tr|C9JZI1|C9JZI1_HUMAN	1	Isoform of P35249, Isoform 2 of Replication factor C subunit 4 OS=Homo sapiens GN=RFC4;Replication factor C subunit 4 OS=Homo sapiens GN=RFC4 PE=1 SV=2;Isoform of P35249, Replication factor C subunit 4 OS=Homo sapiens GN=RFC4 PE=1 SV=1	6.3	2	0.03	AITFLQSATR+ELFGPELFR
28	sp|P31944|CASPE_HUMAN	1	Caspase-14 OS=Homo sapiens GN=CASP14 PE=1 SV=2	9.5	2	0.03	DPTAEQFQEELEK+TNPEIQSTLR
229a	sp|P32969|RL9_HUMAN tr|D6RAN4|D6RAN4_HUMAN	1	60S ribosomal protein L9 OS=Homo sapiens GN=RPL9 PE=1 SV=1;Isoform of P32969, 60S ribosomal protein L9 (Fragment) OS=Homo sapiens GN=RPL9 PE=1 SV=7	15.9	2	0.03	FLDGIYVSEK+TILSNQTVDIPENVDITLK
224a	sp|P28074|PSB5_HUMAN	1	Proteasome subunit beta type-5 OS=Homo sapiens GN=PSMB5 PE=1 SV=3	10.3	2	0.03	ATAGAYIASQTVK+DAYSGGAVNLYHVR
222a	sp|P27635|RL10_HUMAN tr|A0A087WV22|A0A087WV22_HUMAN tr|F8W7C6|F8W7C6_HUMAN tr|X1WI28|X1WI28_HUMAN	1	60S ribosomal protein L10 OS=Homo sapiens GN=RPL10 PE=1 SV=4;Isoform of P27635, 60S ribosomal protein L10 OS=Homo sapiens GN=RPL10 PE=1 SV=1;Isoform of P27635, 60S ribosomal protein L10 OS=Homo sapiens GN=RPL10 PE=1 SV=2;Isoform of P27635, 60S ribosomal protein L10 (Fragment) OS=Homo sapiens GN=RPL10 PE=1 SV=6	15.3	2	0.03	FNADEFEDMVAEK+GAFGKPQGTVAR
217a	sp|P24666-2|PPAC_HUMAN sp|P24666-3|PPAC_HUMAN sp|P24666|PPAC_HUMAN	1	Isoform of P24666, Isoform 2 of Low molecular weight phosphotyrosine protein phosphatase OS=Homo sapiens GN=ACP1;Isoform of P24666, Isoform 3 of Low molecular weight phosphotyrosine protein phosphatase OS=Homo sapiens GN=ACP1;Low molecular weight phosphotyrosine protein phosphatase OS=Homo sapiens GN=ACP1 PE=1 SV=3	16.1	2	0.03	IELLGSYDPQK+SPIAEAVFR
213a	sp|P22735|TGM1_HUMAN	1	Protein-glutamine gamma-glutamyltransferase K OS=Homo sapiens GN=TGM1 PE=1 SV=4	3.4	2	0.03	ILNVGDIGGNETVTLR+IYYGTEAQIGER
209a	sp|P21333-2|FLNA_HUMAN sp|P21333|FLNA_HUMAN tr|A0A087WWY3|A0A087WWY3_HUMAN tr|Q5HY54|Q5HY54_HUMAN tr|Q60FE5|Q60FE5_HUMAN	1	Isoform of P21333, Isoform 2 of Filamin-A OS=Homo sapiens GN=FLNA;Filamin-A OS=Homo sapiens GN=FLNA PE=1 SV=4;Isoform of P21333, Filamin-A OS=Homo sapiens GN=FLNA PE=1 SV=1;Isoform of P21333, Filamin-A OS=Homo sapiens GN=FLNA PE=1 SV=1;Isoform of P21333, Filamin A OS=Homo sapiens GN=FLNA PE=1 SV=1	2.2	2	0.04	GAGTGGLGLAVEGPSEAK+VANPSGNLTETYVQDR+VAQPTITDNKDGTVTVR
25	sp|P27540-2|ARNT_HUMAN sp|P27540-3|ARNT_HUMAN sp|P27540-4|ARNT_HUMAN sp|P27540|ARNT_HUMAN	1	Isoform of P27540, Isoform 2 of Aryl hydrocarbon receptor nuclear translocator OS=Homo sapiens GN=ARNT;Isoform of P27540, Isoform 3 of Aryl hydrocarbon receptor nuclear translocator OS=Homo sapiens GN=ARNT;Isoform of P27540, Isoform 4 of Aryl hydrocarbon receptor nuclear translocator OS=Homo sapiens GN=ARNT;Aryl hydrocarbon receptor nuclear translocator OS=Homo sapiens GN=ARNT PE=1 SV=1	3.7	2	0.03	FSEIYHNINADQSK+SGFSAQQVATQATAK
197a	sp|P14678-2|RSMB_HUMAN sp|P14678-3|RSMB_HUMAN sp|P14678|RSMB_HUMAN sp|P63162-2|RSMN_HUMAN sp|P63162|RSMN_HUMAN tr|A8MT02|A8MT02_HUMAN tr|J3QLE5|J3QLE5_HUMAN	1	Isoform of P14678, Isoform SM-B of Small nuclear ribonucleoprotein-associated proteins B and B' OS=Homo sapiens GN=SNRPB;Isoform of P14678, Isoform SM-B1 of Small nuclear ribonucleoprotein-associated proteins B and B' OS=Homo sapiens GN=SNRPB;Small nuclear ribonucleoprotein-associated proteins B and B' OS=Homo sapiens GN=SNRPB PE=1 SV=2;Isoform of P63162, Isoform 2 of Small nuclear ribonucleoprot…	15.6	2	0.03	GENLVSMTVEGPPPKDTGIAR+IFIGTFK+VLGLVLLR
195a	sp|P14373-2|TRI27_HUMAN sp|P14373|TRI27_HUMAN	1	Isoform of P14373, Isoform Beta of Zinc finger protein RFP OS=Homo sapiens GN=TRIM27;Zinc finger protein RFP OS=Homo sapiens GN=TRIM27 PE=1 SV=1	7.3	2	0.03	ELLQDIGDTLSR+YSYLQQDLPDNPER
21	sp|P13639|EF2_HUMAN	1	Elongation factor 2 OS=Homo sapiens GN=EEF2 PE=1 SV=4	3.1	2	0.03	AYLPVNESFGFTADLR+VFSGLVSTGLK
3	sp|O00567|NOP56_HUMAN tr|H0Y653|H0Y653_HUMAN tr|H0YDU4|H0YDU4_HUMAN	1	Nucleolar protein 56 OS=Homo sapiens GN=NOP56 PE=1 SV=4;Isoform of O00567, Nucleolar protein 56 (Fragment) OS=Homo sapiens GN=NOP56 PE=1 SV=1;Isoform of O00567, Nucleolar protein 56 (Fragment) OS=Homo sapiens GN=NOP56 PE=1 SV=1	11	2	0.03	LSFYETGEIPR+YPASTVQILGAEK
18	sp|P09661|RU2A_HUMAN tr|H0YLR3|H0YLR3_HUMAN tr|H0YMA0|H0YMA0_HUMAN	1	U2 small nuclear ribonucleoprotein A' OS=Homo sapiens GN=SNRPA1 PE=1 SV=2;Isoform of P09661, U2 small nuclear ribonucleoprotein A' (Fragment) OS=Homo sapiens GN=SNRPA1 PE=1 SV=1;Isoform of P09661, U2 small nuclear ribonucleoprotein A' (Fragment) OS=Homo sapiens GN=SNRPA1 PE=1 SV=1	28.1	2	0.03	GLLQSGQIPGR+NAIANASTLAEVER
159a	sp|O95816|BAG2_HUMAN	1	BAG family molecular chaperone regulator 2 OS=Homo sapiens GN=BAG2 PE=1 SV=1	9.5	2	0.03	FLDDLGNAK+LLESLDQLELR
153a	sp|O75616-2|ERAL1_HUMAN sp|O75616|ERAL1_HUMAN tr|J3QRV9|J3QRV9_HUMAN tr|J3QSB2|J3QSB2_HUMAN	1	Isoform of O75616, Isoform HERA-B of GTPase Era, mitochondrial OS=Homo sapiens GN=ERAL1;GTPase Era, mitochondrial OS=Homo sapiens GN=ERAL1 PE=1 SV=2;Isoform of O75616, GTPase Era, mitochondrial (Fragment) OS=Homo sapiens GN=ERAL1 PE=1 SV=2;Isoform of O75616, GTPase Era, mitochondrial (Fragment) OS=Homo sapiens GN=ERAL1 PE=1 SV=1	9.8	2	0.03	ETQVILLDTPGIISPGK+STLSNQLLGR
16	sp|P00403|COX2_HUMAN	1	Cytochrome c oxidase subunit 2 OS=Homo sapiens GN=MT-CO2 PE=1 SV=1	11.5	2	0.03	ILYMTDEVNDPSLTIK+VVLPIEAPIR
136a	sp|O15460-2|P4HA2_HUMAN sp|O15460|P4HA2_HUMAN	1	Isoform of O15460, Isoform IIa of Prolyl 4-hydroxylase subunit alpha-2 OS=Homo sapiens GN=P4HA2;Prolyl 4-hydroxylase subunit alpha-2 OS=Homo sapiens GN=P4HA2 PE=1 SV=1	5.4	2	0.03	SAADAEGYLAHPVNAYK+YYDVMSDEEIER
135a	sp|O15397|IPO8_HUMAN	1	Importin-8 OS=Homo sapiens GN=IPO8 PE=1 SV=2	2.1	2	0.03	IAAENELNQSYK+IINFAPSLLR
14	sp|O95490-2|AGRL2_HUMAN sp|O95490-3|AGRL2_HUMAN sp|O95490-4|AGRL2_HUMAN sp|O95490-5|AGRL2_HUMAN sp|O95490-6|AGRL2_HUMAN sp|O95490-7|AGRL2_HUMAN sp|O95490|AGRL2_HUMAN tr|B1ALU1|B1ALU1_HUMAN tr|B1ALU3|B1ALU3_HUMAN tr|H0Y5C0|H0Y5C0_HUMAN	1	Isoform of O95490, Isoform 2 of Adhesion G protein-coupled receptor L2 OS=Homo sapiens GN=ADGRL2;Isoform of O95490, Isoform 3 of Adhesion G protein-coupled receptor L2 OS=Homo sapiens GN=ADGRL2;Isoform of O95490, Isoform 4 of Adhesion G protein-coupled receptor L2 OS=Homo sapiens GN=ADGRL2;Isoform of O95490, Isoform 5 of Adhesion G protein-coupled receptor L2 OS=Homo sapiens GN=ADGRL2;Isoform of …	2.4	2	0.03	GPVFAGDVSSSVR+SGENAASLANELAK
127a	sp|O00459|P85B_HUMAN	1	Phosphatidylinositol 3-kinase regulatory subunit beta OS=Homo sapiens GN=PIK3R2 PE=1 SV=2	3.2	2	0.03	ALGATFGPLLLR+TAIEAFNETIK
123a	sp|O00148|DX39A_HUMAN sp|Q13838-2|DX39B_HUMAN sp|Q13838|DX39B_HUMAN tr|A0A0G2JJZ9|A0A0G2JJZ9_HUMAN tr|H0Y400|H0Y400_HUMAN	1	ATP-dependent RNA helicase DDX39A OS=Homo sapiens GN=DDX39A PE=1 SV=2;Isoform of Q13838, Isoform 2 of Spliceosome RNA helicase DDX39B OS=Homo sapiens GN=DDX39B;Spliceosome RNA helicase DDX39B OS=Homo sapiens GN=DDX39B PE=1 SV=1;Isoform of Q13838, Spliceosome RNA helicase DDX39B (Fragment) OS=Homo sapiens GN=DDX39B PE=1 SV=1;Isoform of Q13838, Spliceosome RNA helicase DDX39B (Fragment) OS=Homo sap…	12.8	2	0.03	GLAITFVSDENDAK+ILVATNLFGR
13	sp|O94874-2|UFL1_HUMAN sp|O94874-3|UFL1_HUMAN sp|O94874|UFL1_HUMAN	1	Isoform of O94874, Isoform 2 of E3 UFM1-protein ligase 1 OS=Homo sapiens GN=UFL1;Isoform of O94874, Isoform 3 of E3 UFM1-protein ligase 1 OS=Homo sapiens GN=UFL1;E3 UFM1-protein ligase 1 OS=Homo sapiens GN=UFL1 PE=1 SV=2	7.1	2	0.03	AVFVPDIYSR+DDDSDDESQSSHTGK+GVIFTEAFVAR
117	sp|Q9Y5M8|SRPRB_HUMAN tr|H7C4H2|H7C4H2_HUMAN	1	Signal recognition particle receptor subunit beta OS=Homo sapiens GN=SRPRB PE=1 SV=3;Isoform of Q9Y5M8, Signal recognition particle receptor subunit beta (Fragment) OS=Homo sapiens GN=SRPRB PE=1 SV=1	20	2	0.03	GDVGSADIQDLEK+SAAPSTLDSSSTAPAQLGK
115	sp|Q9Y3I0|RTCB_HUMAN	1	tRNA-splicing ligase RtcB homolog OS=Homo sapiens GN=RTCB PE=1 SV=1	4.4	2	0.03	IASPEGQDYLK+SYNDELQFLEK
112	sp|Q9UK99-2|FBX3_HUMAN sp|Q9UK99-3|FBX3_HUMAN sp|Q9UK99|FBX3_HUMAN tr|E9PJM3|E9PJM3_HUMAN tr|G3V1E0|G3V1E0_HUMAN	1	Isoform of Q9UK99, Isoform 2 of F-box only protein 3 OS=Homo sapiens GN=FBXO3;Isoform of Q9UK99, Isoform 3 of F-box only protein 3 OS=Homo sapiens GN=FBXO3;F-box only protein 3 OS=Homo sapiens GN=FBXO3 PE=1 SV=3;Isoform of Q9UK99, F-box only protein 3 OS=Homo sapiens GN=FBXO3 PE=1 SV=1;Isoform of Q9UK99, F-box only protein 3 OS=Homo sapiens GN=FBXO3 PE=1 SV=1	4.7	2	0.03	SEDLLDVDTAAGGFQQR
111	sp|Q9UHI6|DDX20_HUMAN	1	Probable ATP-dependent RNA helicase DDX20 OS=Homo sapiens GN=DDX20 PE=1 SV=2	2.9	2	0.03	QLIELDYLNPGSIR+VLISTDLTSR
12	sp|O76031|CLPX_HUMAN	1	ATP-dependent Clp protease ATP-binding subunit clpX-like, mitochondrial OS=Homo sapiens GN=CLPX PE=1 SV=2	3.6	2	0.03	SNILLLGPTGSGK+TLVQILTEPR
106	sp|Q9NVV4-2|PAPD1_HUMAN sp|Q9NVV4|PAPD1_HUMAN	1	Isoform of Q9NVV4, Isoform 2 of Poly(A) RNA polymerase, mitochondrial OS=Homo sapiens GN=MTPAP;Poly(A) RNA polymerase, mitochondrial OS=Homo sapiens GN=MTPAP PE=1 SV=1	3.3	2	0.03	FAIETVK+SPPILPTLDSLK
103	sp|Q9HA92|RSAD1_HUMAN	1	Radical S-adenosyl methionine domain-containing protein 1, mitochondrial OS=Homo sapiens GN=RSAD1 PE=2 SV=2	5.7	2	0.03	LAEFGAAGVNR+LSIGLQSLDDTELR
102	sp|Q9H5Z1-2|DHX35_HUMAN sp|Q9H5Z1|DHX35_HUMAN tr|Q5THR1|Q5THR1_HUMAN	1	Isoform of Q9H5Z1, Isoform 2 of Probable ATP-dependent RNA helicase DHX35 OS=Homo sapiens GN=DHX35;Probable ATP-dependent RNA helicase DHX35 OS=Homo sapiens GN=DHX35 PE=1 SV=2;Isoform of Q9H5Z1, Probable ATP-dependent RNA helicase DHX35 OS=Homo sapiens GN=DHX35 PE=1 SV=1	3.1	2	0.03	ALGIDNVLR+IAEFPLNPMFAK
101	sp|Q9H444|CHM4B_HUMAN	1	Charged multivesicular body protein 4b OS=Homo sapiens GN=CHMP4B PE=1 SV=1	13.4	2	0.03	EALENANTNTEVLK+QLAQIDGTLSTIEFQR
11	sp|O75533|SF3B1_HUMAN	1	Splicing factor 3B subunit 1 OS=Homo sapiens GN=SF3B1 PE=1 SV=3	2.3	2	0.03	LLVDVDESTLSPEEQKER+QLVDTTVELANK
1	sp|CAS1_BOVIN|	1	sp CAS1_BOVIN	10.3	2	0.03	FFVAPFPEVFGK+YLGYLEQLLR
520a	sp|Q9P0U3-2|SENP1_HUMAN sp|Q9P0U3|SENP1_HUMAN	0.9999	Isoform of Q9P0U3, Isoform 2 of Sentrin-specific protease 1 OS=Homo sapiens GN=SENP1;Sentrin-specific protease 1 OS=Homo sapiens GN=SENP1 PE=1 SV=2	5.4	2	0.03	ALALQLQNQR+SAAYNPSYYSDNPSSDSFLGSGDLR
519a	sp|Q9C0F1-2|CEP44_HUMAN sp|Q9C0F1|CEP44_HUMAN	0.9999	Isoform of Q9C0F1, Isoform 2 of Centrosomal protein of 44 kDa OS=Homo sapiens GN=CEP44;Centrosomal protein of 44 kDa OS=Homo sapiens GN=CEP44 PE=1 SV=2	9.7	2	0.03	ISAEAVGVDISGR+SEVERPASIPLSSGYSTASSDSTPR
515a	sp|Q969G3-2|SMCE1_HUMAN sp|Q969G3-3|SMCE1_HUMAN sp|Q969G3-4|SMCE1_HUMAN sp|Q969G3-5|SMCE1_HUMAN sp|Q969G3-6|SMCE1_HUMAN sp|Q969G3|SMCE1_HUMAN tr|B4DGM3|B4DGM3_HUMAN tr|J3QKS7|J3QKS7_HUMAN tr|K7EMQ8|K7EMQ8_HUMAN	0.9999	Isoform of Q969G3, Isoform 2 of SWI/SNF-related matrix-associated actin-dependent regulator of chromatin subfamily E member 1 OS=Homo sapiens GN=SMARCE1;Isoform of Q969G3, Isoform 3 of SWI/SNF-related matrix-associated actin-dependent regulator of chromatin subfamily E member 1 OS=Homo sapiens GN=SMARCE1;Isoform of Q969G3, Isoform 4 of SWI/SNF-related matrix-associated actin-dependent regulator o…	9.6	2	0.03	IAAEIAQAEEQAR+LISEILSESVVPDVR
514a	sp|Q8TEM1|PO210_HUMAN	0.9999	Nuclear pore membrane glycoprotein 210 OS=Homo sapiens GN=NUP210 PE=1 SV=3	1.5	2	0.03	ELYLEDSPLELK+GVAIGQTSLTASVTNK
513a	sp|Q8NFH3|NUP43_HUMAN	0.9999	Nucleoporin Nup43 OS=Homo sapiens GN=NUP43 PE=1 SV=1	6.3	2	0.03	IEITSLLPSR+TPEILTVNSIGQLK
512a	sp|Q8N1F8|S11IP_HUMAN tr|C9JQV3|C9JQV3_HUMAN	0.9999	Serine/threonine-protein kinase 11-interacting protein OS=Homo sapiens GN=STK11IP PE=1 SV=3;Isoform of Q8N1F8, Serine/threonine-protein kinase 11-interacting protein OS=Homo sapiens GN=STK11IP PE=1 SV=1	1.9	2	0.03	AATAQYLSPR+TVIQEALALDR
510a	sp|P36542|ATPG_HUMAN	0.9999	ATP synthase subunit gamma, mitochondrial OS=Homo sapiens GN=ATP5C1 PE=1 SV=1	8.4	2	0.03	ELIEIISGAAALD+IYGLGSLALYEK
509a	sp|P35222|CTNB1_HUMAN tr|B4DGU4|B4DGU4_HUMAN	0.9999	Catenin beta-1 OS=Homo sapiens GN=CTNNB1 PE=1 SV=1;Isoform of P35222, Catenin beta-1 OS=Homo sapiens GN=CTNNB1 PE=1 SV=1	3.6	2	0.04	LLWTTSR+LVQLLVR+NEGVATYAAAVLFR
508a	sp|P25685-2|DNJB1_HUMAN sp|P25685|DNJB1_HUMAN	0.9999	Isoform of P25685, Isoform 2 of DnaJ homolog subfamily B member 1 OS=Homo sapiens GN=DNAJB1;DnaJ homolog subfamily B member 1 OS=Homo sapiens GN=DNAJB1 PE=1 SV=4	7.9	2	0.03	NPFDTFFGQR+TVLEQVLPI
506a	sp|O43592|XPOT_HUMAN	0.9999	Exportin-T OS=Homo sapiens GN=XPOT PE=1 SV=2	3.8	2	0.03	LAQVSPELLLASVR+QLTVLSDQQK+YSELTTVQQQLIR
505a	sp|O43318-2|M3K7_HUMAN sp|O43318|M3K7_HUMAN tr|Q9UG54|Q9UG54_HUMAN	0.9999	Isoform of O43318, Isoform 1A of Mitogen-activated protein kinase kinase kinase 7 OS=Homo sapiens GN=MAP3K7;Mitogen-activated protein kinase kinase kinase 7 OS=Homo sapiens GN=MAP3K7 PE=1 SV=1;Isoform of O43318, Mitogen-activated protein kinase kinase kinase 7 OS=Homo sapiens GN=DKFZp586F0420 PE=1 SV=1	11.2	2	0.03	SIQDLTVTGTEPGQVSSR+VQTEIALLLQR
502	sp|Q9HCM4-2|E41L5_HUMAN sp|Q9HCM4-3|E41L5_HUMAN sp|Q9HCM4-4|E41L5_HUMAN sp|Q9HCM4|E41L5_HUMAN	0.9999	Isoform of Q9HCM4, Isoform 2 of Band 4.1-like protein 5 OS=Homo sapiens GN=EPB41L5;Isoform of Q9HCM4, Isoform 3 of Band 4.1-like protein 5 OS=Homo sapiens GN=EPB41L5;Isoform of Q9HCM4, Isoform 4 of Band 4.1-like protein 5 OS=Homo sapiens GN=EPB41L5;Band 4.1-like protein 5 OS=Homo sapiens GN=EPB41L5 PE=1 SV=3	5.7	2	0.03	GQTPAQAETNYLNK+VSLLDGTDVSVDLPK
499	sp|Q96NB2|SFXN2_HUMAN	0.9999	Sideroflexin-2 OS=Homo sapiens GN=SFXN2 PE=1 SV=2	7.8	2	0.03	AAAIGITQVVISR+YGELEPYVYFNK
497	sp|B8ZZ34|SHSA8_HUMAN tr|A0A087WXQ4|A0A087WXQ4_HUMAN	0.9999	Putative protein shisa-8 OS=Homo sapiens GN=SHISA8 PE=5 SV=2;Isoform of B8ZZ34, Putative protein shisa-8 OS=Homo sapiens GN=SHISA8 PE=4 SV=1	6	2	0.03	FPALEPSPR+LQGGGSLTLQPDYAK
530a	sp|P35613-2|BASI_HUMAN sp|P35613-3|BASI_HUMAN sp|P35613-4|BASI_HUMAN sp|P35613|BASI_HUMAN tr|A0A087WUV8|A0A087WUV8_HUMAN tr|A0A087X2B5|A0A087X2B5_HUMAN tr|I3L192|I3L192_HUMAN tr|R4GMX5|R4GMX5_HUMAN	0.9998	Isoform of P35613, Isoform 2 of Basigin OS=Homo sapiens GN=BSG;Isoform of P35613, Isoform 3 of Basigin OS=Homo sapiens GN=BSG;Isoform of P35613, Isoform 4 of Basigin OS=Homo sapiens GN=BSG;Basigin OS=Homo sapiens GN=BSG PE=1 SV=2;Isoform of P35613, Basigin OS=Homo sapiens GN=BSG PE=1 SV=1;Isoform of P35613, Basigin (Fragment) OS=Homo sapiens GN=BSG PE=1 SV=1;Isoform of P35613, Basigin (Fragment) …	13.1	2	0.03	FFVSSSQGR+SESVPPVTDWAWYK
529a	sp|P04062-2|GLCM_HUMAN sp|P04062-4|GLCM_HUMAN sp|P04062-5|GLCM_HUMAN sp|P04062|GLCM_HUMAN tr|A0A0G2JLB3|A0A0G2JLB3_HUMAN tr|A0A0G2JNZ0|A0A0G2JNZ0_HUMAN tr|A0A0G2JNZ5|A0A0G2JNZ5_HUMAN	0.9998	Isoform of P04062, Isoform Short of Glucosylceramidase OS=Homo sapiens GN=GBA;Isoform of P04062, Isoform 4 of Glucosylceramidase OS=Homo sapiens GN=GBA;Isoform of P04062, Isoform 5 of Glucosylceramidase OS=Homo sapiens GN=GBA;Glucosylceramidase OS=Homo sapiens GN=GBA PE=1 SV=3;Isoform of P04062, Glucosylceramidase OS=Homo sapiens GN=GBA PE=1 SV=1;Isoform of P04062, Glucosylceramidase OS=Homo sapi…	5.1	2	0.03	NFVDSPIIVDITK+VVLTDPEAAK
528a	sp|O94972-2|TRI37_HUMAN sp|O94972-3|TRI37_HUMAN sp|O94972|TRI37_HUMAN	0.9998	Isoform of O94972, Isoform 2 of E3 ubiquitin-protein ligase TRIM37 OS=Homo sapiens GN=TRIM37;Isoform of O94972, Isoform 3 of E3 ubiquitin-protein ligase TRIM37 OS=Homo sapiens GN=TRIM37;E3 ubiquitin-protein ligase TRIM37 OS=Homo sapiens GN=TRIM37 PE=1 SV=2	2.2	2	0.03	LQDLGMELLAK+LTIELSR
525	sp|Q07021|C1QBP_HUMAN tr|I3L3B0|I3L3B0_HUMAN tr|I3L3Q7|I3L3Q7_HUMAN	0.9998	Complement component 1 Q subcomponent-binding protein, mitochondrial OS=Homo sapiens GN=C1QBP PE=1 SV=1;Isoform of Q07021, Complement component 1 Q subcomponent-binding protein, mitochondrial OS=Homo sapiens GN=C1QBP PE=1 SV=1;Isoform of Q07021, Complement component 1 Q subcomponent-binding protein, mitochondrial (Fragment) OS=Homo sapiens GN=C1QBP PE=1 SV=1	18.6	2	0.03	EVSFQSTGESEWK+VEEQEPELTSTPNFVVEVIK
523	sp|O15014|ZN609_HUMAN tr|E7ERY8|E7ERY8_HUMAN	0.9998	Zinc finger protein 609 OS=Homo sapiens GN=ZNF609 PE=1 SV=2;Isoform of O15014, Zinc finger protein 609 OS=Homo sapiens GN=ZNF609 PE=1 SV=1	10.6	2	0.03	EVGIPAPNAVATLPDNIK+SGDGANAGGLVAAIAPK
495b	sp|P07477|TRY1_HUMAN sp|P07478|TRY2_HUMAN sp|Q8NHM4|TRY6_HUMAN tr|A0A087WW55|A0A087WW55_HUMAN tr|A0A0J9YW57|A0A0J9YW57_HUMAN tr|A0A0J9YXX4|A0A0J9YXX4_HUMAN tr|A0A0J9YYC8|A0A0J9YYC8_HUMAN tr|A6XMV8|A6XMV8_HUMAN tr|A6XMV9|A6XMV9_HUMAN tr|E7EQ64|E7EQ64_HUMAN tr|H0Y8D1|H0Y8D1_HUMAN tr|Q5NV56|Q5NV56_HUMAN	0.9998	Trypsin-1 OS=Homo sapiens GN=PRSS1 PE=1 SV=1;Trypsin-2 OS=Homo sapiens GN=PRSS2 PE=1 SV=1;Putative trypsin-6 OS=Homo sapiens GN=PRSS3P2 PE=5 SV=2;Isoform of P07477, Trypsin-1 OS=Homo sapiens GN=PRSS1 PE=1 SV=1;Isoform of P07478, Trypsin-2 OS=Homo sapiens GN=PRSS2 PE=1 SV=1;Isoform of P07478, Trypsin-2 OS=Homo sapiens GN=PRSS2 PE=1 SV=1;Isoform of P07478, Trypsin-2 OS=Homo sapiens GN=PRSS2 PE=1 SV…	8.1	2	0.02	LGEHNIEVLEGNEQFINAAK+VLEGNEQFINAAK
316a	sp|Q09028-2|RBBP4_HUMAN sp|Q09028-3|RBBP4_HUMAN sp|Q09028-4|RBBP4_HUMAN sp|Q09028|RBBP4_HUMAN sp|Q16576-2|RBBP7_HUMAN sp|Q16576|RBBP7_HUMAN tr|E9PC52|E9PC52_HUMAN tr|H0YF10|H0YF10_HUMAN	0.9998	Isoform of Q09028, Isoform 2 of Histone-binding protein RBBP4 OS=Homo sapiens GN=RBBP4;Isoform of Q09028, Isoform 3 of Histone-binding protein RBBP4 OS=Homo sapiens GN=RBBP4;Isoform of Q09028, Isoform 4 of Histone-binding protein RBBP4 OS=Homo sapiens GN=RBBP4;Histone-binding protein RBBP4 OS=Homo sapiens GN=RBBP4 PE=1 SV=3;Isoform of Q16576, Isoform 2 of Histone-binding protein RBBP7 OS=Homo sap…	5.4	2	0.03	LNVWDLSK+TPSSDVLVFDYTK
539a	sp|Q9UMS4|PRP19_HUMAN	0.9997	Pre-mRNA-processing factor 19 OS=Homo sapiens GN=PRPF19 PE=1 SV=1	6.9	2	0.03	TLQLDNNFEVK+YIAENGTDPINNQPLSEEQLIDIK
538a	sp|Q9H0U9|TSYL1_HUMAN	0.9997	Testis-specific Y-encoded-like protein 1 OS=Homo sapiens GN=TSPYL1 PE=1 SV=3	5.7	2	0.02	SASELTAGAEAEAEEVK+YITNLEVK
537a	sp|Q53H12|AGK_HUMAN tr|E9PC15|E9PC15_HUMAN	0.9997	Acylglycerol kinase, mitochondrial OS=Homo sapiens GN=AGK PE=1 SV=2;Isoform of Q53H12, Acylglycerol kinase, mitochondrial OS=Homo sapiens GN=AGK PE=1 SV=1	5.3	2	0.03	GDFITIGSR+GETVPLDVLQIK
536a	sp|P25789|PSA4_HUMAN tr|H0YKT8|H0YKT8_HUMAN tr|H0YL69|H0YL69_HUMAN tr|H0YMA1|H0YMA1_HUMAN tr|H0YMI6|H0YMI6_HUMAN tr|H0YMZ1|H0YMZ1_HUMAN tr|H0YN18|H0YN18_HUMAN	0.9997	Proteasome subunit alpha type-4 OS=Homo sapiens GN=PSMA4 PE=1 SV=1;Isoform of P25789, Proteasome subunit beta type (Fragment) OS=Homo sapiens GN=PSMA4 PE=1 SV=7;Isoform of P25789, Proteasome subunit alpha type (Fragment) OS=Homo sapiens GN=PSMA4 PE=1 SV=1;Isoform of P25789, Proteasome subunit alpha type (Fragment) OS=Homo sapiens GN=PSMA4 PE=1 SV=1;Isoform of P25789, Proteasome subunit alpha type…	9.9	2	0.03	LLDEVFFSEK+SALALAIK
534	sp|Q9UJY1|HSPB8_HUMAN	0.9997	Heat shock protein beta-8 OS=Homo sapiens GN=HSPB8 PE=1 SV=1	10.7	2	0.03	LSSAWPGTLR+TPPPFPGEPWK
533	sp|O95373|IPO7_HUMAN	0.9997	Importin-7 OS=Homo sapiens GN=IPO7 PE=1 SV=1	2.1	2	0.02	AIFQTIQNR+ETENDDLTNVIQK
544a	sp|O43933-2|PEX1_HUMAN sp|O43933|PEX1_HUMAN tr|A0A0C4DG33|A0A0C4DG33_HUMAN	0.9996	Isoform of O43933, Isoform 2 of Peroxisome biogenesis factor 1 OS=Homo sapiens GN=PEX1;Peroxisome biogenesis factor 1 OS=Homo sapiens GN=PEX1 PE=1 SV=1;Isoform of O43933, Peroxisome biogenesis factor 1 OS=Homo sapiens GN=PEX1 PE=1 SV=1	3.5	2	0.03	GILLYGPPGTGK+QILMDTIQLPAK+TGILLYGPPGTGK+TLLAGVIAR
542	sp|Q17RY0-2|CPEB4_HUMAN sp|Q17RY0|CPEB4_HUMAN tr|B7ZLQ8|B7ZLQ8_HUMAN tr|E5RJM0|E5RJM0_HUMAN tr|H0YBG1|H0YBG1_HUMAN	0.9996	Isoform of Q17RY0, Isoform 2 of Cytoplasmic polyadenylation element-binding protein 4 OS=Homo sapiens GN=CPEB4;Cytoplasmic polyadenylation element-binding protein 4 OS=Homo sapiens GN=CPEB4 PE=1 SV=1;Isoform of Q17RY0, CPEB4 protein OS=Homo sapiens GN=CPEB4 PE=1 SV=1;Isoform of Q17RY0, Cytoplasmic polyadenylation element-binding protein 4 OS=Homo sapiens GN=CPEB4 PE=1 SV=1;Isoform of Q17RY0, Cyto…	18.4	2	0.02	GLNGGITPLNSISPLK+NFASNHIQLQK
541	sp|P25398|RS12_HUMAN	0.9996	40S ribosomal protein S12 OS=Homo sapiens GN=RPS12 PE=1 SV=3	13.6	2	0.03	DVIEEYFK+TALIHDGLAR
540	sp|P13804-2|ETFA_HUMAN sp|P13804|ETFA_HUMAN tr|H0YK49|H0YK49_HUMAN tr|H0YKF0|H0YKF0_HUMAN tr|H0YL12|H0YL12_HUMAN tr|H0YLU7|H0YLU7_HUMAN tr|H0YNX6|H0YNX6_HUMAN	0.9996	Isoform of P13804, Isoform 2 of Electron transfer flavoprotein subunit alpha, mitochondrial OS=Homo sapiens GN=ETFA;Electron transfer flavoprotein subunit alpha, mitochondrial OS=Homo sapiens GN=ETFA PE=1 SV=1;Isoform of P13804, Electron transfer flavoprotein subunit alpha, mitochondrial OS=Homo sapiens GN=ETFA PE=1 SV=1;Isoform of P13804, Electron transfer flavoprotein subunit alpha, mitochondri…	12.7	2	0.02	ASSTSPVEISEWLDQK+LEVAPISDIIAIK
547a	sp|P42357|HUTH_HUMAN	0.9995	Histidine ammonia-lyase OS=Homo sapiens GN=HAL PE=1 SV=1	3.2	2	0.03	LQELQVNLVR+VWEVAAPYIEK
496a	tr|B4DLN1|B4DLN1_HUMAN	0.9995	Uncharacterized protein OS=Homo sapiens PE=2 SV=1	4.5	2	0.02	LGPLAFYK+NYIQGINLVQAK
550a	sp|P62491-2|RB11A_HUMAN sp|P62491|RB11A_HUMAN sp|Q15907-2|RB11B_HUMAN sp|Q15907|RB11B_HUMAN tr|H3BMH2|H3BMH2_HUMAN tr|H3BSC1|H3BSC1_HUMAN	0.9994	Isoform of P62491, Isoform 2 of Ras-related protein Rab-11A OS=Homo sapiens GN=RAB11A;Ras-related protein Rab-11A OS=Homo sapiens GN=RAB11A PE=1 SV=3;Isoform of Q15907, Isoform 2 of Ras-related protein Rab-11B OS=Homo sapiens GN=RAB11B;Ras-related protein Rab-11B OS=Homo sapiens GN=RAB11B PE=1 SV=4;Isoform of P62491, Ras-related protein Rab-11A (Fragment) OS=Homo sapiens GN=RAB11A PE=3 SV=1;Isofo…	14.2	2	0.03	AQIWDTAGQER+VVLIGDSGVGK
549a	sp|P61803|DAD1_HUMAN tr|F5GXX5|F5GXX5_HUMAN	0.9994	Dolichyl-diphosphooligosaccharide--protein glycosyltransferase subunit DAD1 OS=Homo sapiens GN=DAD1 PE=1 SV=3;Isoform of P61803, Dolichyl-diphosphooligosaccharide--protein glycosyltransferase subunit DAD1 OS=Homo sapiens GN=DAD1 PE=1 SV=1	25.9	2	0.03	ADFQGISPER+FLEEYLSSTPQR
329a	sp|Q14103-2|HNRPD_HUMAN sp|Q14103-3|HNRPD_HUMAN sp|Q14103-4|HNRPD_HUMAN sp|Q14103|HNRPD_HUMAN tr|D6RAF8|D6RAF8_HUMAN tr|D6RF44|D6RF44_HUMAN tr|H0Y8G5|H0Y8G5_HUMAN tr|H0YA96|H0YA96_HUMAN	0.9994	Isoform of Q14103, Isoform 2 of Heterogeneous nuclear ribonucleoprotein D0 OS=Homo sapiens GN=HNRNPD;Isoform of Q14103, Isoform 3 of Heterogeneous nuclear ribonucleoprotein D0 OS=Homo sapiens GN=HNRNPD;Isoform of Q14103, Isoform 4 of Heterogeneous nuclear ribonucleoprotein D0 OS=Homo sapiens GN=HNRNPD;Heterogeneous nuclear ribonucleoprotein D0 OS=Homo sapiens GN=HNRNPD PE=1 SV=1;Isoform of Q14103…	10	2	0.02	GFGFVLFK+IFVGGLSPDTPEEK
554	sp|Q12923-2|PTN13_HUMAN sp|Q12923-3|PTN13_HUMAN sp|Q12923-4|PTN13_HUMAN sp|Q12923|PTN13_HUMAN	0.9993	Isoform of Q12923, Isoform 2 of Tyrosine-protein phosphatase non-receptor type 13 OS=Homo sapiens GN=PTPN13;Isoform of Q12923, Isoform 3 of Tyrosine-protein phosphatase non-receptor type 13 OS=Homo sapiens GN=PTPN13;Isoform of Q12923, Isoform 4 of Tyrosine-protein phosphatase non-receptor type 13 OS=Homo sapiens GN=PTPN13;Tyrosine-protein phosphatase non-receptor type 13 OS=Homo sapiens GN=PTPN13…	1.1	2	0.03	ELPTSSAISSALDR+ITLQNTSDGIK
553	sp|P49207|RL34_HUMAN	0.9993	60S ribosomal protein L34 OS=Homo sapiens GN=RPL34 PE=1 SV=3	12.8	2	0.03	AFLIEEQK+IVYLYTK
526a	sp|O43390-2|HNRPR_HUMAN sp|O43390-4|HNRPR_HUMAN sp|O43390|HNRPR_HUMAN sp|O60506-2|HNRPQ_HUMAN sp|O60506-3|HNRPQ_HUMAN sp|O60506-4|HNRPQ_HUMAN sp|O60506|HNRPQ_HUMAN tr|B7Z645|B7Z645_HUMAN	0.9993	Isoform of O43390, Isoform 2 of Heterogeneous nuclear ribonucleoprotein R OS=Homo sapiens GN=HNRNPR;Isoform of O43390, Isoform 4 of Heterogeneous nuclear ribonucleoprotein R OS=Homo sapiens GN=HNRNPR;Heterogeneous nuclear ribonucleoprotein R OS=Homo sapiens GN=HNRNPR PE=1 SV=1;Isoform of O60506, Isoform 2 of Heterogeneous nuclear ribonucleoprotein Q OS=Homo sapiens GN=SYNCRIP;Isoform of O60506, I…	3.7	2	0.03	AGPIWDLR+TGYTLDVTTGQR
558a	sp|Q8N443|RIBC1_HUMAN	0.9992	RIB43A-like with coiled-coils protein 1 OS=Homo sapiens GN=RIBC1 PE=1 SV=1	7.4	2	0.02	GLGSFNQQLANEQK+VDENYTDALSNQLR
557a	sp|A6ZKI3|F127A_HUMAN sp|Q9BWD3|F127B_HUMAN	0.9992	Isoform of O15255, Protein FAM127A OS=Homo sapiens GN=FAM127A PE=1 SV=1;Protein FAM127B OS=Homo sapiens GN=FAM127B PE=1 SV=3	16.8	2	0.03	ESPLLNDYR+VFGWEEDEDF
556	sp|Q9BZQ6-2|EDEM3_HUMAN sp|Q9BZQ6|EDEM3_HUMAN	0.9992	Isoform of Q9BZQ6, Isoform 2 of ER degradation-enhancing alpha-mannosidase-like protein 3 OS=Homo sapiens GN=EDEM3;ER degradation-enhancing alpha-mannosidase-like protein 3 OS=Homo sapiens GN=EDEM3 PE=1 SV=2	2.8	2	0.03	ATGDPYYLEVGK+AYVLLGDDSFLER
555	sp|Q5T5P2-10|SKT_HUMAN sp|Q5T5P2-2|SKT_HUMAN sp|Q5T5P2-3|SKT_HUMAN sp|Q5T5P2-4|SKT_HUMAN sp|Q5T5P2-6|SKT_HUMAN sp|Q5T5P2-7|SKT_HUMAN sp|Q5T5P2-8|SKT_HUMAN sp|Q5T5P2-9|SKT_HUMAN sp|Q5T5P2|SKT_HUMAN tr|Q5T5P0|Q5T5P0_HUMAN tr|Q5T5P1|Q5T5P1_HUMAN	0.9992	Isoform of Q5T5P2, Isoform 10 of Sickle tail protein homolog OS=Homo sapiens GN=KIAA1217;Isoform of Q5T5P2, Isoform 2 of Sickle tail protein homolog OS=Homo sapiens GN=KIAA1217;Isoform of Q5T5P2, Isoform 3 of Sickle tail protein homolog OS=Homo sapiens GN=KIAA1217;Isoform of Q5T5P2, Isoform 4 of Sickle tail protein homolog OS=Homo sapiens GN=KIAA1217;Isoform of Q5T5P2, Isoform 6 of Sickle tail pr…	2.7	2	0.02	QLQLQNQELLR+QVFAYSTATIPK
561a	sp|Q969Y2-2|GTPB3_HUMAN sp|Q969Y2-3|GTPB3_HUMAN sp|Q969Y2-4|GTPB3_HUMAN sp|Q969Y2|GTPB3_HUMAN	0.9991	Isoform of Q969Y2, Isoform 2 of tRNA modification GTPase GTPBP3, mitochondrial OS=Homo sapiens GN=GTPBP3;Isoform of Q969Y2, Isoform 3 of tRNA modification GTPase GTPBP3, mitochondrial OS=Homo sapiens GN=GTPBP3;Isoform of Q969Y2, Isoform 4 of tRNA modification GTPase GTPBP3, mitochondrial OS=Homo sapiens GN=GTPBP3;tRNA modification GTPase GTPBP3, mitochondrial OS=Homo sapiens GN=GTPBP3 PE=1 SV=2	6.6	2	0.03	SSGAPAPGSGATIFALSSGQGR+SSLVNLLSR
560	sp|P13010|XRCC5_HUMAN	0.9991	X-ray repair cross-complementing protein 5 OS=Homo sapiens GN=XRCC5 PE=1 SV=3	2.9	2	0.03	TDTLEDLFPTTK+TLFPLIEAK
562a	sp|P60174-1|TPIS_HUMAN sp|P60174|TPIS_HUMAN	0.999	Isoform of P60174, Isoform 2 of Triosephosphate isomerase OS=Homo sapiens GN=TPI1;Triosephosphate isomerase OS=Homo sapiens GN=TPI1 PE=1 SV=3	11.6	2	0.03	QSLGELIGTLNAAK+VVLAYEPVWAIGTGK
546a	sp|P61254|RL26_HUMAN sp|Q9UNX3|RL26L_HUMAN tr|E5RIT6|E5RIT6_HUMAN tr|J3KTJ8|J3KTJ8_HUMAN tr|J3QQQ9|J3QQQ9_HUMAN tr|J3QQV1|J3QQV1_HUMAN tr|J3QRC4|J3QRC4_HUMAN tr|J3QRI7|J3QRI7_HUMAN	0.9989	60S ribosomal protein L26 OS=Homo sapiens GN=RPL26 PE=1 SV=1;60S ribosomal protein L26-like 1 OS=Homo sapiens GN=RPL26L1 PE=1 SV=1;Isoform of Q9UNX3, 60S ribosomal protein L26-like 1 (Fragment) OS=Homo sapiens GN=RPL26L1 PE=1 SV=1;Isoform of P61254, 60S ribosomal protein L26 (Fragment) OS=Homo sapiens GN=RPL26 PE=4 SV=7;Uncharacterized protein OS=Homo sapiens PE=4 SV=1;Isoform of P61254, 60S ribo…	16.5	2	0.03	FNPFVTSDR+YVIYIER
504a	sp|O00217|NDUS8_HUMAN tr|E9PKH6|E9PKH6_HUMAN tr|E9PN51|E9PN51_HUMAN tr|E9PPW7|E9PPW7_HUMAN tr|F8W9K7|F8W9K7_HUMAN	0.9989	NADH dehydrogenase [ubiquinone] iron-sulfur protein 8, mitochondrial OS=Homo sapiens GN=NDUFS8 PE=1 SV=1;Isoform of O00217, NADH dehydrogenase [ubiquinone] iron-sulfur protein 8, mitochondrial (Fragment) OS=Homo sapiens GN=NDUFS8 PE=1 SV=1;Isoform of O00217, NADH dehydrogenase [ubiquinone] iron-sulfur protein 8, mitochondrial (Fragment) OS=Homo sapiens GN=NDUFS8 PE=1 SV=1;Isoform of O00217, NADH …	18.2	2	0.03	EPATINYPFEK+TLLWTELFR
563	sp|Q13131-2|AAPK1_HUMAN sp|Q13131|AAPK1_HUMAN	0.9987	Isoform of Q13131, Isoform 2 of 5'-AMP-activated protein kinase catalytic subunit alpha-1 OS=Homo sapiens GN=PRKAA1;5'-AMP-activated protein kinase catalytic subunit alpha-1 OS=Homo sapiens GN=PRKAA1 PE=1 SV=4	3.2	2	0.03	VPFLVAETPR+VVNPYYLR
565a	sp|Q02086-2|SP2_HUMAN sp|Q02086|SP2_HUMAN	0.9984	Isoform of Q02086, Isoform 2 of Transcription factor Sp2 OS=Homo sapiens GN=SP2;Transcription factor Sp2 OS=Homo sapiens GN=SP2 PE=1 SV=3	5.1	2	0.03	AEQQQVVQIPQQALR+SSTTTTPVQSGANVVK
564	sp|Q96K12|FACR2_HUMAN tr|F8VX60|F8VX60_HUMAN	0.9984	Fatty acyl-CoA reductase 2 OS=Homo sapiens GN=FAR2 PE=2 SV=1;Isoform of Q96K12, Fatty acyl-CoA reductase 2 OS=Homo sapiens GN=FAR2 PE=1 SV=1	31.3	2	0.03	SILITGATGFLGK+VFQILDSK
566a	sp|Q14008-2|CKAP5_HUMAN sp|Q14008-3|CKAP5_HUMAN sp|Q14008|CKAP5_HUMAN	0.9983	Isoform of Q14008, Isoform 2 of Cytoskeleton-associated protein 5 OS=Homo sapiens GN=CKAP5;Isoform of Q14008, Isoform 3 of Cytoskeleton-associated protein 5 OS=Homo sapiens GN=CKAP5;Cytoskeleton-associated protein 5 OS=Homo sapiens GN=CKAP5 PE=1 SV=3	2.2	2	0.03	DAAFEALGTALK+NAALNTIVTVYNVHGDQVFK+TTGEVVSGVVSK
568a	sp|Q9P2E5-2|CHPF2_HUMAN sp|Q9P2E5|CHPF2_HUMAN tr|G5E9W2|G5E9W2_HUMAN	0.9982	Isoform of Q9P2E5, Isoform 2 of Chondroitin sulfate glucuronyltransferase OS=Homo sapiens GN=CHPF2;Chondroitin sulfate glucuronyltransferase OS=Homo sapiens GN=CHPF2 PE=2 SV=2;Isoform of Q9P2E5, Chondroitin sulfate glucuronyltransferase OS=Homo sapiens GN=CHPF2 PE=1 SV=1	2.9	2	0.03	GAPDPFLGVK+LLVAVLTSR
567a	sp|P40692-3|MLH1_HUMAN sp|P40692|MLH1_HUMAN tr|H0Y818|H0Y818_HUMAN	0.9982	Isoform of P40692, Isoform 3 of DNA mismatch repair protein Mlh1 OS=Homo sapiens GN=MLH1;DNA mismatch repair protein Mlh1 OS=Homo sapiens GN=MLH1 PE=1 SV=1;Isoform of P40692, DNA mismatch repair protein Mlh1 (Fragment) OS=Homo sapiens GN=MLH1 PE=1 SV=1	4.9	2	0.02	MYFTQTLLPGLAGPSGEMVK+TLPNASTVDNIR
182g	sp|Q9C075|K1C23_HUMAN	0.9982	Keratin, type I cytoskeletal 23 OS=Homo sapiens GN=KRT23 PE=1 SV=2	5	2	0.02	ATMQNLNDR+QNNEYQVLLGIK
535a	sp|O43251-10|RFOX2_HUMAN sp|O43251-2|RFOX2_HUMAN sp|O43251-5|RFOX2_HUMAN sp|O43251-6|RFOX2_HUMAN sp|O43251-8|RFOX2_HUMAN sp|O43251|RFOX2_HUMAN tr|A0A0G2JRA5|A0A0G2JRA5_HUMAN tr|A0A0G2JRD1|A0A0G2JRD1_HUMAN tr|B0QYV1|B0QYV1_HUMAN tr|S4R3K7|S4R3K7_HUMAN	0.998	Isoform of O43251, Isoform 10 of RNA binding protein fox-1 homolog 2 OS=Homo sapiens GN=RBFOX2;Isoform of O43251, Isoform 2 of RNA binding protein fox-1 homolog 2 OS=Homo sapiens GN=RBFOX2;Isoform of O43251, Isoform 5 of RNA binding protein fox-1 homolog 2 OS=Homo sapiens GN=RBFOX2;Isoform of O43251, Isoform 6 of RNA binding protein fox-1 homolog 2 OS=Homo sapiens GN=RBFOX2;Isoform of O43251, Iso…	10.9	2	0.03	GFGFVTFENSADADR+YAQPATATAATAAAAAAAAYSDGYGR
569	sp|O94955|RHBT3_HUMAN	0.9976	Rho-related BTB domain-containing protein 3 OS=Homo sapiens GN=RHOBTB3 PE=1 SV=2	4.6	2	0.03	DTAFPGASHESSGNPPLR+TTQDLFAINR
572a	sp|Q15526-2|SURF1_HUMAN sp|Q15526|SURF1_HUMAN	0.9974	Isoform of Q15526, Isoform 2 of Surfeit locus protein 1 OS=Homo sapiens GN=SURF1;Surfeit locus protein 1 OS=Homo sapiens GN=SURF1 PE=1 SV=1	13.9	2	0.03	KWKLNLIAELESR+QPFVPENNPER+VLAEPVPLPADPMELK
573	sp|P53999|TCP4_HUMAN	0.9973	Activated RNA polymerase II transcriptional coactivator p15 OS=Homo sapiens GN=SUB1 PE=1 SV=3	18.9	2	0.03	EQISDIDDAVR+GISLNPEQWSQLK
575a	sp|Q8NF91-4|SYNE1_HUMAN sp|Q8NF91|SYNE1_HUMAN tr|A0A0C4DG40|A0A0C4DG40_HUMAN tr|E7ENN3|E7ENN3_HUMAN	0.9969	Isoform of Q8NF91, Isoform 4 of Nesprin-1 OS=Homo sapiens GN=SYNE1;Nesprin-1 OS=Homo sapiens GN=SYNE1 PE=1 SV=4;Isoform of Q8NF91, Nesprin-1 OS=Homo sapiens GN=SYNE1 PE=1 SV=1;Isoform of Q8NF91, Nesprin-1 OS=Homo sapiens GN=SYNE1 PE=1 SV=2	0.3	2	0.02	IQVSVTNLEELNVVQSR+VLFTSLADNK
574	sp|A0FGR8-2|ESYT2_HUMAN sp|A0FGR8-4|ESYT2_HUMAN sp|A0FGR8-6|ESYT2_HUMAN sp|A0FGR8|ESYT2_HUMAN tr|A0A087WXU3|A0A087WXU3_HUMAN tr|H7BXI1|H7BXI1_HUMAN	0.9969	Isoform of A0FGR8, Isoform 2 of Extended synaptotagmin-2 OS=Homo sapiens GN=ESYT2;Isoform of A0FGR8, Isoform 4 of Extended synaptotagmin-2 OS=Homo sapiens GN=ESYT2;Isoform of A0FGR8, Isoform 6 of Extended synaptotagmin-2 OS=Homo sapiens GN=ESYT2;Extended synaptotagmin-2 OS=Homo sapiens GN=ESYT2 PE=1 SV=1;Isoform of A0FGR8, Extended synaptotagmin-2 OS=Homo sapiens GN=ESYT2 PE=1 SV=1;Isoform of A0F…	6.3	2	0.02	LEWLTLMPNASNLDKVLTDIKADK+VDVGQQPLR
570a	sp|Q5H9R7-2|PP6R3_HUMAN sp|Q5H9R7-3|PP6R3_HUMAN sp|Q5H9R7-4|PP6R3_HUMAN sp|Q5H9R7-5|PP6R3_HUMAN sp|Q5H9R7-6|PP6R3_HUMAN sp|Q5H9R7|PP6R3_HUMAN tr|E9PKF6|E9PKF6_HUMAN tr|H7BXH2|H7BXH2_HUMAN	0.9969	Isoform of Q5H9R7, Isoform 2 of Serine/threonine-protein phosphatase 6 regulatory subunit 3 OS=Homo sapiens GN=PPP6R3;Isoform of Q5H9R7, Isoform 3 of Serine/threonine-protein phosphatase 6 regulatory subunit 3 OS=Homo sapiens GN=PPP6R3;Isoform of Q5H9R7, Isoform 4 of Serine/threonine-protein phosphatase 6 regulatory subunit 3 OS=Homo sapiens GN=PPP6R3;Isoform of Q5H9R7, Isoform 5 of Serine/threon…	3.2	2	0.03	FADQDDIGNVSFDR+QDVLNWLNEEK
576	sp|Q9Y6M1-1|IF2B2_HUMAN sp|Q9Y6M1-3|IF2B2_HUMAN sp|Q9Y6M1-4|IF2B2_HUMAN sp|Q9Y6M1-5|IF2B2_HUMAN sp|Q9Y6M1-6|IF2B2_HUMAN sp|Q9Y6M1|IF2B2_HUMAN tr|F8W930|F8W930_HUMAN	0.9968	Isoform of Q9Y6M1, Isoform 2 of Insulin-like growth factor 2 mRNA-binding protein 2 OS=Homo sapiens GN=IGF2BP2;Isoform of Q9Y6M1, Isoform 3 of Insulin-like growth factor 2 mRNA-binding protein 2 OS=Homo sapiens GN=IGF2BP2;Isoform of Q9Y6M1, Isoform 4 of Insulin-like growth factor 2 mRNA-binding protein 2 OS=Homo sapiens GN=IGF2BP2;Isoform of Q9Y6M1, Isoform 5 of Insulin-like growth factor 2 mRNA-…	6.1	2	0.03	MVIITGPPEAQFK+TVNELQNLTSAEVIVPR
150b	sp|P25686-2|DNJB2_HUMAN sp|P25686|DNJB2_HUMAN tr|C9JRD2|C9JRD2_HUMAN tr|C9JXB9|C9JXB9_HUMAN	0.9968	Isoform of P25686, Isoform 2 of DnaJ homolog subfamily B member 2 OS=Homo sapiens GN=DNAJB2;DnaJ homolog subfamily B member 2 OS=Homo sapiens GN=DNAJB2 PE=1 SV=3;Isoform of P25686, DnaJ homolog subfamily B member 2 (Fragment) OS=Homo sapiens GN=DNAJB2 PE=1 SV=1;Isoform of P25686, DnaJ homolog subfamily B member 2 (Fragment) OS=Homo sapiens GN=DNAJB2 PE=1 SV=1	11	2	0.02	AEAGSGGPGFTFTFR+VEVEEDGQLK
577a	sp|Q9NZB2-4|F120A_HUMAN sp|Q9NZB2-6|F120A_HUMAN sp|Q9NZB2|F120A_HUMAN	0.9965	Isoform of Q9NZB2, Isoform D of Constitutive coactivator of PPAR-gamma-like protein 1 OS=Homo sapiens GN=FAM120A;Isoform of Q9NZB2, Isoform F of Constitutive coactivator of PPAR-gamma-like protein 1 OS=Homo sapiens GN=FAM120A;Constitutive coactivator of PPAR-gamma-like protein 1 OS=Homo sapiens GN=FAM120A PE=1 SV=2	2.4	2	0.03	EAALEAAVLNKEE+QTAQQIVSHVQNK
578a	sp|P56962|STX17_HUMAN	0.9962	Syntaxin-17 OS=Homo sapiens GN=STX17 PE=1 SV=2	11.6	2	0.03	IDSIADHVNSAAVNVEEGTK+QFNDEETLLQPPLTR
579	sp|P13995-2|MTDC_HUMAN sp|P13995|MTDC_HUMAN tr|B9A062|B9A062_HUMAN	0.9958	Isoform of P13995, Isoform 2 of Bifunctional methylenetetrahydrofolate dehydrogenase/cyclohydrolase, mitochondrial OS=Homo sapiens GN=MTHFD2;Bifunctional methylenetetrahydrofolate dehydrogenase/cyclohydrolase, mitochondrial OS=Homo sapiens GN=MTHFD2 PE=1 SV=2;Isoform of P13995, Bifunctional methylenetetrahydrofolate dehydrogenase/cyclohydrolase, mitochondrial OS=Homo sapiens GN=MTHFD2 PE=1 SV=1	10.4	2	0.03	EGAAVIDVGINR+LVGDVDFEGVR
581	sp|Q9UH62|ARMX3_HUMAN	0.9943	Armadillo repeat-containing X-linked protein 3 OS=Homo sapiens GN=ARMCX3 PE=1 SV=1	6.3	2	0.03	AQVPSSLGSLFNK+LNSSVQLAGLR
221a	sp|P26599-2|PTBP1_HUMAN sp|P26599-3|PTBP1_HUMAN sp|P26599|PTBP1_HUMAN tr|A0A0U1RRM4|A0A0U1RRM4_HUMAN tr|A6NLN1|A6NLN1_HUMAN	0.9942	Isoform of P26599, Isoform 2 of Polypyrimidine tract-binding protein 1 OS=Homo sapiens GN=PTBP1;Isoform of P26599, Isoform 3 of Polypyrimidine tract-binding protein 1 OS=Homo sapiens GN=PTBP1;Polypyrimidine tract-binding protein 1 OS=Homo sapiens GN=PTBP1 PE=1 SV=1;Isoform of P26599, Polypyrimidine tract-binding protein 1 OS=Homo sapiens GN=PTBP1 PE=4 SV=1;Isoform of P26599, Polypyrimidine tract …	2.1	2	0.02	VLFSSNGGVVK+VTNILMLK
582a	sp|Q13751|LAMB3_HUMAN	0.994	Laminin subunit beta-3 OS=Homo sapiens GN=LAMB3 PE=1 SV=1	1.6	2	0.02	IQEVGEITNLR+QLGDFWTR
584a	sp|Q9NP97|DLRB1_HUMAN tr|B1AKR6|B1AKR6_HUMAN	0.993	Dynein light chain roadblock-type 1 OS=Homo sapiens GN=DYNLRB1 PE=1 SV=3;Isoform of Q9NP97, Dynein light chain roadblock-type 1 OS=Homo sapiens GN=DYNLRB1 PE=1 SV=1	29.2	2	0.03	DIDPQNDLTFLR+GVQGIIVVNTEGIPIK
637	tr|F6WZH4|F6WZH4_HUMAN	0.9917	Isoform of Q13241, Natural killer cells antigen CD94 OS=Homo sapiens GN=KLRD1 PE=1 SV=1	7	2	0.02	NYSDCCSCQEK
636	tr|E9PBT0|E9PBT0_HUMAN	0.9917	Isoform of O14798, Tumor necrosis factor receptor superfamily member 10C OS=Homo sapiens GN=TNFRSF10C PE=4 SV=1	14.2	2	0.03	IPKTLKFVVVIVAVLLPVSPGR
632	sp|Q9Y2W2|WBP11_HUMAN	0.9917	WW domain-binding protein 11 OS=Homo sapiens GN=WBP11 PE=1 SV=1	1.9	2	0.02	HDDSTDDSDTDK
631	sp|Q9UKV5|AMFR_HUMAN tr|R4GNG2|R4GNG2_HUMAN	0.9917	E3 ubiquitin-protein ligase AMFR OS=Homo sapiens GN=AMFR PE=1 SV=2;Isoform of Q9UKV5, E3 ubiquitin-protein ligase AMFR (Fragment) OS=Homo sapiens GN=AMFR PE=1 SV=1	8.4	2	0.03	SSEDDAASESFLPSEGASSDPVTLR
629	sp|Q9NXV6|CARF_HUMAN tr|D6RGD2|D6RGD2_HUMAN tr|J3KNE1|J3KNE1_HUMAN	0.9917	CDKN2A-interacting protein OS=Homo sapiens GN=CDKN2AIP PE=1 SV=3;Isoform of Q9NXV6, CDKN2A-interacting protein OS=Homo sapiens GN=CDKN2AIP PE=1 SV=1;Isoform of Q9NXV6, CDKN2A-interacting protein OS=Homo sapiens GN=CDKN2AIP PE=1 SV=1	21.4	2	0.03	NAGDLAPAGGAASASTDEAADAESGTR
626	sp|Q9BZF1-2|OSBL8_HUMAN sp|Q9BZF1-3|OSBL8_HUMAN sp|Q9BZF1|OSBL8_HUMAN tr|F8VQX7|F8VQX7_HUMAN tr|F8VUA7|F8VUA7_HUMAN	0.9917	Isoform of Q9BZF1, Isoform 2 of Oxysterol-binding protein-related protein 8 OS=Homo sapiens GN=OSBPL8;Isoform of Q9BZF1, Isoform 3 of Oxysterol-binding protein-related protein 8 OS=Homo sapiens GN=OSBPL8;Oxysterol-binding protein-related protein 8 OS=Homo sapiens GN=OSBPL8 PE=1 SV=3;Isoform of Q9BZF1, Oxysterol-binding protein (Fragment) OS=Homo sapiens GN=OSBPL8 PE=1 SV=1;Isoform of Q9BZF1, Oxys…	1.6	2	0.03	VVLPTFILEPR
617	sp|Q86V81|THOC4_HUMAN tr|E9PB61|E9PB61_HUMAN	0.9917	THO complex subunit 4 OS=Homo sapiens GN=ALYREF PE=1 SV=3;Isoform of Q86V81, THO complex subunit 4 OS=Homo sapiens GN=ALYREF PE=1 SV=1	7	2	0.02	QQLSAEELDAQLDAYNAR
614	sp|Q16718-2|NDUA5_HUMAN sp|Q16718|NDUA5_HUMAN tr|A0A087X1G1|A0A087X1G1_HUMAN tr|C9IZN5|C9IZN5_HUMAN tr|F8WAS3|F8WAS3_HUMAN tr|H7BYD0|H7BYD0_HUMAN	0.9917	Isoform of Q16718, Isoform 2 of NADH dehydrogenase [ubiquinone] 1 alpha subcomplex subunit 5 OS=Homo sapiens GN=NDUFA5;NADH dehydrogenase [ubiquinone] 1 alpha subcomplex subunit 5 OS=Homo sapiens GN=NDUFA5 PE=1 SV=3;Isoform of Q16718, NADH dehydrogenase [ubiquinone] 1 alpha subcomplex subunit 5 OS=Homo sapiens GN=NDUFA5 PE=1 SV=1;Isoform of Q16718, NADH dehydrogenase [ubiquinone] 1 alpha subcompl…	14.3	2	0.03	ILDVLEEIPK
613	sp|Q15427|SF3B4_HUMAN	0.9917	Splicing factor 3B subunit 4 OS=Homo sapiens GN=SF3B4 PE=1 SV=1	3.3	2	0.03	NQDATVYVGGLDEK
611	sp|Q15165-3|PON2_HUMAN sp|Q15165|PON2_HUMAN tr|A0A0J9YXF2|A0A0J9YXF2_HUMAN tr|A0A0J9YXM1|A0A0J9YXM1_HUMAN tr|A0A0J9YYG4|A0A0J9YYG4_HUMAN tr|G3XAK4|G3XAK4_HUMAN tr|J3QT77|J3QT77_HUMAN	0.9917	Isoform of Q15165, Isoform 3 of Serum paraoxonase/arylesterase 2 OS=Homo sapiens GN=PON2;Serum paraoxonase/arylesterase 2 OS=Homo sapiens GN=PON2 PE=1 SV=3;Isoform of Q15165, Paraoxonase 2, isoform CRA_a OS=Homo sapiens GN=PON2 PE=1 SV=1;Isoform of Q15165, Serum paraoxonase/arylesterase 2 OS=Homo sapiens GN=PON2 PE=1 SV=1;Isoform of Q15165, Serum paraoxonase/arylesterase 2 OS=Homo sapiens GN=PON2…	26.2	2	0.02	LVAVGLLGIALALLGERLLALR
608	sp|P62266|RS23_HUMAN	0.9917	40S ribosomal protein S23 OS=Homo sapiens GN=RPS23 PE=1 SV=3	7.7	2	0.03	VANVSLLALYK
591	sp|O60341-2|KDM1A_HUMAN sp|O60341|KDM1A_HUMAN	0.9917	Isoform of O60341, Isoform 2 of Lysine-specific histone demethylase 1A OS=Homo sapiens GN=KDM1A;Lysine-specific histone demethylase 1A OS=Homo sapiens GN=KDM1A PE=1 SV=2	4.8	2	0.03	KGNYVADLGAMVVTGLGGNPMAVVSK+VIIIGSGVSGLAAAR
589	sp|O43164-2|PJA2_HUMAN sp|O43164|PJA2_HUMAN	0.9917	Isoform of O43164, Isoform 2 of E3 ubiquitin-protein ligase Praja-2 OS=Homo sapiens GN=PJA2;E3 ubiquitin-protein ligase Praja-2 OS=Homo sapiens GN=PJA2 PE=1 SV=4	2.6	2	0.03	SSAGDTEFVHQNSQEIQR
586	sp|O00487|PSDE_HUMAN	0.9917	26S proteasome non-ATPase regulatory subunit 14 OS=Homo sapiens GN=PSMD14 PE=1 SV=1	4.2	2	0.02	AVAVVVDPIQSVK
329b	sp|O14979-2|HNRDL_HUMAN sp|O14979-3|HNRDL_HUMAN sp|O14979|HNRDL_HUMAN tr|A0A087WUK2|A0A087WUK2_HUMAN	0.9911	Isoform of O14979, Isoform 2 of Heterogeneous nuclear ribonucleoprotein D-like OS=Homo sapiens GN=HNRNPDL;Isoform of O14979, Isoform 3 of Heterogeneous nuclear ribonucleoprotein D-like OS=Homo sapiens GN=HNRNPDL;Heterogeneous nuclear ribonucleoprotein D-like OS=Homo sapiens GN=HNRNPDL PE=1 SV=3;Isoform of O14979, Heterogeneous nuclear ribonucleoprotein D-like OS=Homo sapiens GN=HNRNPDL PE=1 SV=1	6.6	2	0.02	DLTEYLSR+GFGFVLFK
638	sp|O95429-2|BAG4_HUMAN sp|O95429|BAG4_HUMAN	0.9909	Isoform of O95429, Isoform 2 of BAG family molecular chaperone regulator 4 OS=Homo sapiens GN=BAG4;BAG family molecular chaperone regulator 4 OS=Homo sapiens GN=BAG4 PE=1 SV=1	4	2	0.02	ELLELDSVETGGQDSVR
649	sp|P25311|ZA2G_HUMAN tr|C9JEV0|C9JEV0_HUMAN	0.9901	Zinc-alpha-2-glycoprotein OS=Homo sapiens GN=AZGP1 PE=1 SV=2;Isoform of P25311, Zinc-alpha-2-glycoprotein OS=Homo sapiens GN=AZGP1 PE=1 SV=1	5.3	2	0.03	YSLTYIYTGLSK
660	sp|Q96EP5-2|DAZP1_HUMAN sp|Q96EP5|DAZP1_HUMAN tr|K7EK33|K7EK33_HUMAN tr|K7EQ02|K7EQ02_HUMAN tr|K7EQ55|K7EQ55_HUMAN	0.9893	Isoform of Q96EP5, Isoform 2 of DAZ-associated protein 1 OS=Homo sapiens GN=DAZAP1;DAZ-associated protein 1 OS=Homo sapiens GN=DAZAP1 PE=1 SV=1;Isoform of Q96EP5, DAZ-associated protein 1 OS=Homo sapiens GN=DAZAP1 PE=1 SV=2;Isoform of Q96EP5, DAZ-associated protein 1 (Fragment) OS=Homo sapiens GN=DAZAP1 PE=1 SV=2;Isoform of Q96EP5, DAZ-associated protein 1 OS=Homo sapiens GN=DAZAP1 PE=1 SV=2	4.9	2	0.03	LFVGGLDWSTTQETLR
659a	sp|Q9H3U1-2|UN45A_HUMAN sp|Q9H3U1|UN45A_HUMAN	0.9892	Isoform of Q9H3U1, Isoform 2 of Protein unc-45 homolog A OS=Homo sapiens GN=UNC45A;Protein unc-45 homolog A OS=Homo sapiens GN=UNC45A PE=1 SV=1	2.6	2	0.03	DNALTLLIK+LLVLYSGEDDELLQR
671	sp|O75473-2|LGR5_HUMAN sp|O75473-3|LGR5_HUMAN sp|O75473|LGR5_HUMAN	0.9877	Isoform of O75473, Isoform 2 of Leucine-rich repeat-containing G-protein coupled receptor 5 OS=Homo sapiens GN=LGR5;Isoform of O75473, Isoform 3 of Leucine-rich repeat-containing G-protein coupled receptor 5 OS=Homo sapiens GN=LGR5;Leucine-rich repeat-containing G-protein coupled receptor 5 OS=Homo sapiens GN=LGR5 PE=1 SV=1	2.4	2	0.02	LAGNALTYIPK+SPLYISPIK
680	sp|P35414|APJ_HUMAN	0.9874	Apelin receptor OS=Homo sapiens GN=APLNR PE=1 SV=1	6.6	2	0.02	MEEGGDFDNYYGADNQSECEYTDWK
681	sp|Q9NXE4-10|NSMA3_HUMAN sp|Q9NXE4-2|NSMA3_HUMAN sp|Q9NXE4-3|NSMA3_HUMAN sp|Q9NXE4-4|NSMA3_HUMAN sp|Q9NXE4-6|NSMA3_HUMAN sp|Q9NXE4-7|NSMA3_HUMAN sp|Q9NXE4-8|NSMA3_HUMAN sp|Q9NXE4-9|NSMA3_HUMAN sp|Q9NXE4|NSMA3_HUMAN tr|B1PBA3|B1PBA3_HUMAN tr|H7BXF4|H7BXF4_HUMAN tr|H7C0W5|H7C0W5_HUMAN tr|H7C1Q6|H7C1Q6_HUMAN tr|H7C235|H7C235_HUMAN tr|H7C2E2|H7C2E2_HUMAN tr|H7C2J2|H7C2J2_HUMAN	0.9872	Isoform of Q9NXE4, Isoform 10 of Sphingomyelin phosphodiesterase 4 OS=Homo sapiens GN=SMPD4;Isoform of Q9NXE4, Isoform 2 of Sphingomyelin phosphodiesterase 4 OS=Homo sapiens GN=SMPD4;Isoform of Q9NXE4, Isoform 3 of Sphingomyelin phosphodiesterase 4 OS=Homo sapiens GN=SMPD4;Isoform of Q9NXE4, Isoform 4 of Sphingomyelin phosphodiesterase 4 OS=Homo sapiens GN=SMPD4;Isoform of Q9NXE4, Isoform 6 of Sp…	4	2	0.02	LFVGFLNR+VFAQPNLAEMIQK
690	sp|Q14865-2|ARI5B_HUMAN sp|Q14865|ARI5B_HUMAN	0.9861	Isoform of Q14865, Isoform 2 of AT-rich interactive domain-containing protein 5B OS=Homo sapiens GN=ARID5B;AT-rich interactive domain-containing protein 5B OS=Homo sapiens GN=ARID5B PE=1 SV=3	2.8	2	0.02	SAAAEAPTDDQPTDLSLPK+TINDIFK
709	sp|O75477|ERLN1_HUMAN sp|O94905|ERLN2_HUMAN tr|B0QZ43|B0QZ43_HUMAN tr|E5RHW4|E5RHW4_HUMAN	0.9828	Erlin-1 OS=Homo sapiens GN=ERLIN1 PE=1 SV=1;Erlin-2 OS=Homo sapiens GN=ERLIN2 PE=1 SV=1;Isoform of O75477, Erlin-1 (Fragment) OS=Homo sapiens GN=ERLIN1 PE=1 SV=1;Isoform of O94905, Erlin-2 (Fragment) OS=Homo sapiens GN=ERLIN2 PE=1 SV=1	4.4	2	0.03	ISEIEDAAFLAR
678a	sp|Q9H1K4|GHC2_HUMAN sp|Q9H936|GHC1_HUMAN tr|A0A0D9SEI9|A0A0D9SEI9_HUMAN tr|A0A0D9SFA8|A0A0D9SFA8_HUMAN tr|A0A0D9SFE1|A0A0D9SFE1_HUMAN tr|A0A0D9SG84|A0A0D9SG84_HUMAN tr|E9PI74|E9PI74_HUMAN tr|E9PJH7|E9PJH7_HUMAN tr|E9PQ36|E9PQ36_HUMAN tr|K4DIA2|K4DIA2_HUMAN tr|K4DIA8|K4DIA8_HUMAN tr|K4DIB0|K4DIB0_HUMAN tr|K4DIB3|K4DIB3_HUMAN tr|K4DIB6|K4DIB6_HUMAN tr|K4DIB8|K4DIB8_HUMAN	0.9824	Mitochondrial glutamate carrier 2 OS=Homo sapiens GN=SLC25A18 PE=1 SV=1;Mitochondrial glutamate carrier 1 OS=Homo sapiens GN=SLC25A22 PE=1 SV=1;Isoform of Q9H936, Mitochondrial glutamate carrier 1 (Fragment) OS=Homo sapiens GN=SLC25A22 PE=1 SV=1;Isoform of Q9H936, Mitochondrial glutamate carrier 1 (Fragment) OS=Homo sapiens GN=SLC25A22 PE=1 SV=1;Isoform of Q9H936, Mitochondrial glutamate carrier …	13.4	2	0.03	GAAVNLTLVTPEK
712a	sp|Q15758|AAAT_HUMAN	0.9822	Neutral amino acid transporter B(0) OS=Homo sapiens GN=SLC1A5 PE=1 SV=2	5.7	2	0.02	EVLDSFLDLAR+SELPLDPLPVPTEEGNPLLK
717	sp|P41162|ETV3_HUMAN	0.9788	ETS translocation variant 3 OS=Homo sapiens GN=ETV3 PE=1 SV=2	3.5	2	0.03	SSGVVPQSAPPVPTASSR
221b	sp|O95758-2|PTBP3_HUMAN sp|O95758-6|PTBP3_HUMAN	0.9785	Isoform of O95758, Isoform 2 of Polypyrimidine tract-binding protein 3 OS=Homo sapiens GN=PTBP3;Isoform of O95758, Isoform 6 of Polypyrimidine tract-binding protein 3 OS=Homo sapiens GN=PTBP3	3.6	2	0.02	MNSSTPSTGVYANGNDSKK+VTNILMLK
713a	sp|Q9GZU2-2|PEG3_HUMAN sp|Q9GZU2-4|PEG3_HUMAN	0.978	Isoform of Q9GZU2, Isoform 2 of Paternally-expressed gene 3 protein OS=Homo sapiens GN=PEG3;Isoform of Q9GZU2, Isoform 4 of Paternally-expressed gene 3 protein OS=Homo sapiens GN=PEG3	2.3	2	0.02	KDGEFSVPSSNVR+MYQPEDDNNSDVTSDDDMTR
719a	sp|Q6ZN54-3|DEFI8_HUMAN sp|Q6ZN54-4|DEFI8_HUMAN sp|Q6ZN54-5|DEFI8_HUMAN sp|Q6ZN54|DEFI8_HUMAN	0.9775	Isoform of Q6ZN54, Isoform 3 of Differentially expressed in FDCP 8 homolog OS=Homo sapiens GN=DEF8;Isoform of Q6ZN54, Isoform 4 of Differentially expressed in FDCP 8 homolog OS=Homo sapiens GN=DEF8;Isoform of Q6ZN54, Isoform 5 of Differentially expressed in FDCP 8 homolog OS=Homo sapiens GN=DEF8;Differentially expressed in FDCP 8 homolog OS=Homo sapiens GN=DEF8 PE=1 SV=2	5.1	2	0.02	LLLQLQDR+QVILELPEQSEK
722	sp|O75569-2|PRKRA_HUMAN sp|O75569-3|PRKRA_HUMAN sp|O75569|PRKRA_HUMAN tr|C9JMM3|C9JMM3_HUMAN tr|F8WEG8|F8WEG8_HUMAN tr|G5E9Q4|G5E9Q4_HUMAN	0.9772	Isoform of O75569, Isoform 2 of Interferon-inducible double-stranded RNA-dependent protein kinase activator A OS=Homo sapiens GN=PRKRA;Isoform of O75569, Isoform 3 of Interferon-inducible double-stranded RNA-dependent protein kinase activator A OS=Homo sapiens GN=PRKRA;Interferon-inducible double-stranded RNA-dependent protein kinase activator A OS=Homo sapiens GN=PRKRA PE=1 SV=1;Isoform of O7556…	10.5	2	0.03	AAEAAINILK
421b	sp|Q96AE4-2|FUBP1_HUMAN sp|Q96AE4|FUBP1_HUMAN tr|E9PEB5|E9PEB5_HUMAN	0.9761	Isoform of Q96AE4, Isoform 2 of Far upstream element-binding protein 1 OS=Homo sapiens GN=FUBP1;Far upstream element-binding protein 1 OS=Homo sapiens GN=FUBP1 PE=1 SV=3;Isoform of Q96AE4, Far upstream element-binding protein 1 OS=Homo sapiens GN=FUBP1 PE=1 SV=1	3.4	2	0.02	FAVGIVIGR+IQIAPDSGGLPER
734	sp|Q9UET6-2|TRM7_HUMAN sp|Q9UET6|TRM7_HUMAN tr|B7Z4K4|B7Z4K4_HUMAN	0.9732	Isoform of Q9UET6, Isoform 2 of Putative tRNA (cytidine(32)/guanosine(34)-2'-O)-methyltransferase OS=Homo sapiens GN=FTSJ1;Putative tRNA (cytidine(32)/guanosine(34)-2'-O)-methyltransferase OS=Homo sapiens GN=FTSJ1 PE=1 SV=2;Isoform of Q9UET6, Putative tRNA (cytidine(32)/guanosine(34)-2'-O)-methyltransferase OS=Homo sapiens GN=FTSJ1 PE=1 SV=1	6.8	2	0.03	SYPLDLEGGSEYK
737	sp|O00483|NDUA4_HUMAN	0.97	Cytochrome c oxidase subunit NDUFA4 OS=Homo sapiens GN=NDUFA4 PE=1 SV=1	12.3	2	0.03	FYSVNVDYSK
739a	sp|P08195-2|4F2_HUMAN sp|P08195-3|4F2_HUMAN sp|P08195-4|4F2_HUMAN sp|P08195|4F2_HUMAN tr|F5GZS6|F5GZS6_HUMAN tr|J3KPF3|J3KPF3_HUMAN	0.9699	Isoform of P08195, Isoform 2 of 4F2 cell-surface antigen heavy chain OS=Homo sapiens GN=SLC3A2;Isoform of P08195, Isoform 3 of 4F2 cell-surface antigen heavy chain OS=Homo sapiens GN=SLC3A2;Isoform of P08195, Isoform 4 of 4F2 cell-surface antigen heavy chain OS=Homo sapiens GN=SLC3A2;4F2 cell-surface antigen heavy chain OS=Homo sapiens GN=SLC3A2 PE=1 SV=3;Isoform of P08195, 4F2 cell-surface antig…	8.3	2	0.02	GQSEDPGSLLSLFR+LEPHEGLLLR+MSQDTEVDMK+VILDLTPNYR
747	sp|Q8NFH4|NUP37_HUMAN tr|F8VTY2|F8VTY2_HUMAN	0.9661	Nucleoporin Nup37 OS=Homo sapiens GN=NUP37 PE=1 SV=1;Isoform of Q8NFH4, Nucleoporin Nup37 (Fragment) OS=Homo sapiens GN=NUP37 PE=1 SV=7	5.3	2	0.03	VDGIAWSPETR
753	sp|Q9Y224|CN166_HUMAN tr|G3V4C6|G3V4C6_HUMAN tr|H0YJB9|H0YJB9_HUMAN	0.9645	UPF0568 protein C14orf166 OS=Homo sapiens GN=C14orf166 PE=1 SV=1;Isoform of Q9Y224, UPF0568 protein C14orf166 OS=Homo sapiens GN=C14orf166 PE=1 SV=1;Isoform of Q9Y224, UPF0568 protein C14orf166 (Fragment) OS=Homo sapiens GN=C14orf166 PE=1 SV=1	12.4	2	0.03	NAEPLINLDVNNPDFK
754	sp|Q9UP79|ATS8_HUMAN	0.963	A disintegrin and metalloproteinase with thrombospondin motifs 8 OS=Homo sapiens GN=ADAMTS8 PE=2 SV=2	1.8	2	0.03	WPPLLLLLLLLLPLAR
281b	sp|P18085|ARF4_HUMAN	0.9624	ADP-ribosylation factor 4 OS=Homo sapiens GN=ARF4 PE=1 SV=3	10	2	0.02	ILMVGLDAAGK+LGLQSLR
778	sp|Q14999-2|CUL7_HUMAN sp|Q14999|CUL7_HUMAN	0.9472	Isoform of Q14999, Isoform 2 of Cullin-7 OS=Homo sapiens GN=CUL7;Cullin-7 OS=Homo sapiens GN=CUL7 PE=1 SV=2	1.5	2	0.02	QVNNFLTSSWR+SEFASGNTYALYVR
796	sp|Q16540|RM23_HUMAN tr|A6NJD9|A6NJD9_HUMAN tr|A8MVT4|A8MVT4_HUMAN tr|A8MYK1|A8MYK1_HUMAN tr|H7C2P7|H7C2P7_HUMAN	0.932	39S ribosomal protein L23, mitochondrial OS=Homo sapiens GN=MRPL23 PE=1 SV=1;Isoform of Q16540, 39S ribosomal protein L23, mitochondrial OS=Homo sapiens GN=MRPL23 PE=1 SV=1;Isoform of Q16540, 39S ribosomal protein L23, mitochondrial OS=Homo sapiens GN=MRPL23 PE=1 SV=1;Isoform of Q16540, 39S ribosomal protein L23, mitochondrial OS=Homo sapiens GN=MRPL23 PE=1 SV=1;Isoform of Q16540, 39S ribosomal p…	12.7	2	0.02	NYLEGIYNVPVAAVR
801	sp|Q16637-2|SMN_HUMAN sp|Q16637-3|SMN_HUMAN sp|Q16637-4|SMN_HUMAN sp|Q16637|SMN_HUMAN tr|B4DP61|B4DP61_HUMAN tr|E7EQZ4|E7EQZ4_HUMAN	0.9305	Isoform of Q16637, Isoform SMN-delta5 of Survival motor neuron protein OS=Homo sapiens GN=SMN1;Isoform of Q16637, Isoform SMN-delta7 of Survival motor neuron protein OS=Homo sapiens GN=SMN1;Isoform of Q16637, Isoform SMN-delta57 of Survival motor neuron protein OS=Homo sapiens GN=SMN1;Survival motor neuron protein OS=Homo sapiens GN=SMN1 PE=1 SV=1;Isoform of Q16637, Survival motor neuron protein …	7.9	2	0.03	GTGQSDDSDIWDDTALIK
803a	sp|O14579-3|COPE_HUMAN sp|O14579|COPE_HUMAN tr|A0A087X0I4|A0A087X0I4_HUMAN tr|M0QXB4|M0QXB4_HUMAN	0.9287	Isoform of O14579, Isoform 3 of Coatomer subunit epsilon OS=Homo sapiens GN=COPE;Coatomer subunit epsilon OS=Homo sapiens GN=COPE PE=1 SV=3;Isoform of O14579, Coatomer subunit epsilon OS=Homo sapiens GN=COPE PE=1 SV=1;Isoform of O14579, Coatomer protein complex, subunit epsilon, isoform CRA_g OS=Homo sapiens GN=COPE PE=1 SV=1	9.4	2	0.02	DSIVAELDR+ENDFDRLVLQYAPSA
804a	tr|H3BMQ0|H3BMQ0_HUMAN	0.9271	Isoform of P49815, Tuberin OS=Homo sapiens GN=TSC2 PE=1 SV=1	2.2	2	0.02	MEGFSGASWSTMAKPTSK+VGALDVPASQFLGSATSPGPR
496b	sp|P52815|RM12_HUMAN	0.9196	39S ribosomal protein L12, mitochondrial OS=Homo sapiens GN=MRPL12 PE=1 SV=2	12.6	2	0.02	AALEAVGGTVVLE+NYIQGINLVQAK
571	sp|Q7Z3U7-2|MON2_HUMAN sp|Q7Z3U7-5|MON2_HUMAN sp|Q7Z3U7-6|MON2_HUMAN sp|Q7Z3U7|MON2_HUMAN tr|F8VZV1|F8VZV1_HUMAN	0.9974	Isoform of Q7Z3U7, Isoform 2 of Protein MON2 homolog OS=Homo sapiens GN=MON2;Isoform of Q7Z3U7, Isoform 5 of Protein MON2 homolog OS=Homo sapiens GN=MON2;Isoform of Q7Z3U7, Isoform 6 of Protein MON2 homolog OS=Homo sapiens GN=MON2;Protein MON2 homolog OS=Homo sapiens GN=MON2 PE=1 SV=3;Isoform of Q7Z3U7, Protein MON2 homolog OS=Homo sapiens GN=MON2 PE=1 SV=1	2.1	1	0.02	LGELCVDPRPAVR+LQLLLLNPLK
635	sp|Q9Y605|MOFA1_HUMAN tr|A0A087WTY9|A0A087WTY9_HUMAN	0.9917	MORF4 family-associated protein 1 OS=Homo sapiens GN=MRFAP1 PE=1 SV=1;Isoform of Q9Y605, MORF4 family-associated protein 1 OS=Homo sapiens GN=MRFAP1 PE=1 SV=1	23.3	1	0.02	TQVEASEESALNHLQNPGDAAEGR
634	sp|Q9Y5L4|TIM13_HUMAN	0.9917	Mitochondrial import inner membrane translocase subunit Tim13 OS=Homo sapiens GN=TIMM13 PE=1 SV=1	14.7	1	0.02	VQIAVANAQELLQR
633	sp|Q9Y4D8-4|HECD4_HUMAN sp|Q9Y4D8|HECD4_HUMAN tr|F8VWT9|F8VWT9_HUMAN tr|J3KPF0|J3KPF0_HUMAN	0.9917	Isoform of Q9Y4D8, Isoform 4 of Probable E3 ubiquitin-protein ligase HECTD4 OS=Homo sapiens GN=HECTD4;Probable E3 ubiquitin-protein ligase HECTD4 OS=Homo sapiens GN=HECTD4 PE=1 SV=5;Isoform of Q9Y4D8, Probable E3 ubiquitin-protein ligase HECTD4 OS=Homo sapiens GN=HECTD4 PE=1 SV=2;Isoform of Q9Y4D8, Probable E3 ubiquitin-protein ligase HECTD4 OS=Homo sapiens GN=HECTD4 PE=1 SV=3	0.4	1	0.02	ALTLLIILRHLTRK
630	sp|Q9NXW2-2|DJB12_HUMAN sp|Q9NXW2|DJB12_HUMAN tr|J3KPS0|J3KPS0_HUMAN tr|V9GYN7|V9GYN7_HUMAN	0.9917	Isoform of Q9NXW2, Isoform 2 of DnaJ homolog subfamily B member 12 OS=Homo sapiens GN=DNAJB12;DnaJ homolog subfamily B member 12 OS=Homo sapiens GN=DNAJB12 PE=1 SV=4;Isoform of Q9NXW2, DnaJ (Hsp40) homolog, subfamily B, member 12, isoform CRA_c OS=Homo sapiens GN=DNAJB12 PE=1 SV=1;Isoform of Q9NXW2, DnaJ homolog subfamily B member 12 (Fragment) OS=Homo sapiens GN=DNAJB12 PE=1 SV=1	5.1	1	0.02	AIGTAYAVLSNPEK
628	sp|Q9H4I3|TRABD_HUMAN tr|J3KPT4|J3KPT4_HUMAN	0.9917	TraB domain-containing protein OS=Homo sapiens GN=TRABD PE=1 SV=1;Isoform of Q9H4I3, TraB domain-containing protein OS=Homo sapiens GN=TRABD PE=1 SV=1	3.2	1	0.02	TVTQLVAEDGSR
627	sp|Q9GZT5|WN10A_HUMAN	0.9917	Protein Wnt-10a OS=Homo sapiens GN=WNT10A PE=1 SV=1	3.6	1	0.02	SSAGSDGCGSMCCGR
625	sp|Q9BSD7|NTPCR_HUMAN tr|Q5TDF0|Q5TDF0_HUMAN	0.9917	Cancer-related nucleoside-triphosphatase OS=Homo sapiens GN=NTPCR PE=1 SV=1;Isoform of Q9BSD7, Cancer-related nucleoside-triphosphatase OS=Homo sapiens GN=NTPCR PE=1 SV=1	6.3	1	0.02	IGFDVVTLSGTR
624	sp|Q9BPZ7-2|SIN1_HUMAN sp|Q9BPZ7-3|SIN1_HUMAN sp|Q9BPZ7-4|SIN1_HUMAN sp|Q9BPZ7-5|SIN1_HUMAN sp|Q9BPZ7-6|SIN1_HUMAN sp|Q9BPZ7|SIN1_HUMAN tr|B1AMA5|B1AMA5_HUMAN tr|B1AMA6|B1AMA6_HUMAN tr|E9PGB8|E9PGB8_HUMAN	0.9917	Isoform of Q9BPZ7, Isoform 2 of Target of rapamycin complex 2 subunit MAPKAP1 OS=Homo sapiens GN=MAPKAP1;Isoform of Q9BPZ7, Isoform 3 of Target of rapamycin complex 2 subunit MAPKAP1 OS=Homo sapiens GN=MAPKAP1;Isoform of Q9BPZ7, Isoform 4 of Target of rapamycin complex 2 subunit MAPKAP1 OS=Homo sapiens GN=MAPKAP1;Isoform of Q9BPZ7, Isoform 5 of Target of rapamycin complex 2 subunit MAPKAP1 OS=Hom…	3.4	1	0.02	FGFSTLALVEK
623	sp|Q99714-2|HCD2_HUMAN sp|Q99714|HCD2_HUMAN tr|Q5H928|Q5H928_HUMAN	0.9917	Isoform of Q99714, Isoform 2 of 3-hydroxyacyl-CoA dehydrogenase type-2 OS=Homo sapiens GN=HSD17B10;3-hydroxyacyl-CoA dehydrogenase type-2 OS=Homo sapiens GN=HSD17B10 PE=1 SV=3;Isoform of Q99714, 3-hydroxyacyl-CoA dehydrogenase type-2 OS=Homo sapiens GN=HSD17B10 PE=1 SV=1	13.6	1	0.02	LVGQGASAVLLDLPNSGGEAQAK
622	sp|Q96JJ7-2|TMX3_HUMAN sp|Q96JJ7|TMX3_HUMAN tr|B4DIE3|B4DIE3_HUMAN	0.9917	Isoform of Q96JJ7, Isoform 2 of Protein disulfide-isomerase TMX3 OS=Homo sapiens GN=TMX3;Protein disulfide-isomerase TMX3 OS=Homo sapiens GN=TMX3 PE=1 SV=2;Isoform of Q96JJ7, Protein disulfide-isomerase TMX3 OS=Homo sapiens GN=TMX3 PE=1 SV=1	6.7	1	0.02	VFFVYVGGESPLK
621	sp|Q96IJ6-2|GMPPA_HUMAN sp|Q96IJ6|GMPPA_HUMAN tr|A0A087WUI8|A0A087WUI8_HUMAN tr|A0A0U1RRC2|A0A0U1RRC2_HUMAN	0.9917	Isoform of Q96IJ6, Isoform 2 of Mannose-1-phosphate guanyltransferase alpha OS=Homo sapiens GN=GMPPA;Mannose-1-phosphate guanyltransferase alpha OS=Homo sapiens GN=GMPPA PE=1 SV=1;Isoform of Q96IJ6, Mannose-1-phosphate guanyltransferase alpha OS=Homo sapiens GN=GMPPA PE=1 SV=1;Isoform of Q96IJ6, Mannose-1-phosphate guanyltransferase alpha (Fragment) OS=Homo sapiens GN=GMPPA PE=4 SV=1	13.2	1	0.02	VAPSAVLGPNVSIGK
620	sp|Q96AJ9|VTI1A_HUMAN	0.9917	Vesicle transport through interaction with t-SNAREs homolog 1A OS=Homo sapiens GN=VTI1A PE=1 SV=2	10.6	1	0.02	ILLVILGIIVVITILMAITFSVR
619	sp|Q92604|LGAT1_HUMAN	0.9917	Acyl-CoA:lysophosphatidylglycerol acyltransferase 1 OS=Homo sapiens GN=LPGAT1 PE=1 SV=1	3	1	0.02	IILNALVAQQK
618	sp|Q8ND25-2|ZNRF1_HUMAN sp|Q8ND25|ZNRF1_HUMAN tr|H3BRB6|H3BRB6_HUMAN	0.9917	Isoform of Q8ND25, Isoform 2 of E3 ubiquitin-protein ligase ZNRF1 OS=Homo sapiens GN=ZNRF1;E3 ubiquitin-protein ligase ZNRF1 OS=Homo sapiens GN=ZNRF1 PE=1 SV=2;Isoform of Q8ND25, E3 ubiquitin-protein ligase ZNRF1 OS=Homo sapiens GN=ZNRF1 PE=1 SV=1	6.7	1	0.02	ASLADALPLHIAPR
616	sp|Q5RI15-2|COX20_HUMAN sp|Q5RI15|COX20_HUMAN	0.9917	Isoform of Q5RI15, Isoform 2 of Cytochrome c oxidase protein 20 homolog OS=Homo sapiens GN=COX20;Cytochrome c oxidase protein 20 homolog OS=Homo sapiens GN=COX20 PE=1 SV=2	10.2	1	0.02	ILYEGTHLDPER
615	sp|Q16873|LTC4S_HUMAN tr|B5MCC3|B5MCC3_HUMAN	0.9917	Leukotriene C4 synthase OS=Homo sapiens GN=LTC4S PE=1 SV=1;Isoform of Q16873, Leukotriene C4 synthase OS=Homo sapiens GN=LTC4S PE=1 SV=1	33.3	1	0.02	ALWLLVALAALGLLAHFLPAALRAALLGRLR
612	sp|Q15390-2|MTFR1_HUMAN sp|Q15390|MTFR1_HUMAN tr|H0YBZ4|H0YBZ4_HUMAN	0.9917	Isoform of Q15390, Isoform 2 of Mitochondrial fission regulator 1 OS=Homo sapiens GN=MTFR1;Mitochondrial fission regulator 1 OS=Homo sapiens GN=MTFR1 PE=1 SV=2;Isoform of Q15390, Mitochondrial fission regulator 1 (Fragment) OS=Homo sapiens GN=MTFR1 PE=1 SV=1	4.1	1	0.02	TPALANEEALQK
610	sp|Q13232|NDK3_HUMAN tr|H3BPR2|H3BPR2_HUMAN	0.9917	Nucleoside diphosphate kinase 3 OS=Homo sapiens GN=NME3 PE=1 SV=2;Isoform of Q13232, Nucleoside diphosphate kinase OS=Homo sapiens GN=NME3 PE=1 SV=1	20	1	0.02	ALIGATNPADAPPGTIR
609	sp|P62841|RS15_HUMAN tr|A0A0B4J2B4|A0A0B4J2B4_HUMAN tr|K7EJ78|K7EJ78_HUMAN tr|K7ELC2|K7ELC2_HUMAN tr|K7EM56|K7EM56_HUMAN tr|K7EQJ5|K7EQJ5_HUMAN tr|S4R417|S4R417_HUMAN tr|S4R456|S4R456_HUMAN	0.9917	40S ribosomal protein S15 OS=Homo sapiens GN=RPS15 PE=1 SV=2;Isoform of P62841, 40S ribosomal protein S15 OS=Homo sapiens GN=RPS15 PE=1 SV=1;Isoform of P62841, 40S ribosomal protein S15 OS=Homo sapiens GN=RPS15 PE=1 SV=2;Isoform of P62841, 40S ribosomal protein S15 OS=Homo sapiens GN=RPS15 PE=1 SV=1;Isoform of P62841, 40S ribosomal protein S15 OS=Homo sapiens GN=RPS15 PE=1 SV=2;Isoform of P62841,…	10.7	1	0.02	EAPPMEKPEVVK
607	sp|P55854-2|SUMO3_HUMAN sp|P55854|SUMO3_HUMAN sp|P61956-2|SUMO2_HUMAN sp|P61956|SUMO2_HUMAN sp|Q6EEV6|SUMO4_HUMAN tr|A8MU27|A8MU27_HUMAN tr|A8MUA9|A8MUA9_HUMAN	0.9917	Isoform of P55854, Isoform 2 of Small ubiquitin-related modifier 3 OS=Homo sapiens GN=SUMO3;Small ubiquitin-related modifier 3 OS=Homo sapiens GN=SUMO3 PE=1 SV=2;Isoform of P61956, Isoform 2 of Small ubiquitin-related modifier 2 OS=Homo sapiens GN=SUMO2;Small ubiquitin-related modifier 2 OS=Homo sapiens GN=SUMO2 PE=1 SV=3;Small ubiquitin-related modifier 4 OS=Homo sapiens GN=SUMO4 PE=1 SV=2;Isofo…	16.9	1	0.02	VAGQDGSVVQFK
606	sp|P55735-2|SEC13_HUMAN sp|P55735-3|SEC13_HUMAN sp|P55735|SEC13_HUMAN tr|A0A0C4DFR6|A0A0C4DFR6_HUMAN tr|A8MXL6|A8MXL6_HUMAN tr|E7ERC8|E7ERC8_HUMAN	0.9917	Isoform of P55735, Isoform 2 of Protein SEC13 homolog OS=Homo sapiens GN=SEC13;Isoform of P55735, Isoform 3 of Protein SEC13 homolog OS=Homo sapiens GN=SEC13;Protein SEC13 homolog OS=Homo sapiens GN=SEC13 PE=1 SV=3;Isoform of P55735, Protein SEC13 homolog OS=Homo sapiens GN=SEC13 PE=1 SV=1;Isoform of P55735, Protein SEC13 homolog OS=Homo sapiens GN=SEC13 PE=1 SV=1;Isoform of P55735, Protein SEC13…	3.9	1	0.02	NGGQILIADLR
605	sp|P53985|MOT1_HUMAN	0.9917	Monocarboxylate transporter 1 OS=Homo sapiens GN=SLC16A1 PE=1 SV=3	3.4	1	0.02	EEETSIDVAGKPNEVTK
604	sp|P51116|FXR2_HUMAN	0.9917	Fragile X mental retardation syndrome-related protein 2 OS=Homo sapiens GN=FXR2 PE=1 SV=2	2.1	1	0.02	SYLEFSEDSVQVPR
603	sp|P50914|RL14_HUMAN tr|E7EPB3|E7EPB3_HUMAN	0.9917	60S ribosomal protein L14 OS=Homo sapiens GN=RPL14 PE=1 SV=4;Isoform of P50914, 60S ribosomal protein L14 OS=Homo sapiens GN=RPL14 PE=1 SV=1	9.7	1	0.02	LVAIVDVIDQNR
602	sp|P46778|RL21_HUMAN tr|G3V1B3|G3V1B3_HUMAN tr|M0R181|M0R181_HUMAN	0.9917	60S ribosomal protein L21 OS=Homo sapiens GN=RPL21 PE=1 SV=2;Isoform of P46778, 60S ribosomal protein L21 OS=Homo sapiens GN=RPL21 PE=1 SV=1;Isoform of P46778, 60S ribosomal protein L21 (Fragment) OS=Homo sapiens GN=RPL21 PE=1 SV=1	17.2	1	0.02	VYNVTQHAVGIVVNK
601	sp|P42766|RL35_HUMAN tr|F2Z388|F2Z388_HUMAN	0.9917	60S ribosomal protein L35 OS=Homo sapiens GN=RPL35 PE=1 SV=2;Isoform of P42766, 60S ribosomal protein L35 OS=Homo sapiens GN=RPL35 PE=1 SV=1	10.4	1	0.02	VLTVINQTQK
600	sp|P35268|RL22_HUMAN tr|K7EJT5|K7EJT5_HUMAN tr|K7EKS7|K7EKS7_HUMAN tr|K7ELC4|K7ELC4_HUMAN tr|K7EMH1|K7EMH1_HUMAN tr|K7EP65|K7EP65_HUMAN tr|K7ERI7|K7ERI7_HUMAN	0.9917	60S ribosomal protein L22 OS=Homo sapiens GN=RPL22 PE=1 SV=2;Isoform of P35268, 60S ribosomal protein L22 (Fragment) OS=Homo sapiens GN=RPL22 PE=1 SV=1;Isoform of P35268, 60S ribosomal protein L22 OS=Homo sapiens GN=RPL22 PE=1 SV=1;Isoform of P35268, 60S ribosomal protein L22 (Fragment) OS=Homo sapiens GN=RPL22 PE=1 SV=1;Isoform of P35268, 60S ribosomal protein L22 (Fragment) OS=Homo sapiens GN=R…	27.7	1	0.02	AGNLGGGVVTIER
599	sp|P29966|MARCS_HUMAN tr|A0A087WZH7|A0A087WZH7_HUMAN	0.9917	Myristoylated alanine-rich C-kinase substrate OS=Homo sapiens GN=MARCKS PE=1 SV=4;Isoform of P29966, Myristoylated alanine-rich C-kinase substrate OS=Homo sapiens GN=MARCKS PE=1 SV=1	9.7	1	0.02	EAPAEGEAAEPGSPTAAEGEAASAASSTSSPK
598	sp|P10619-2|PPGB_HUMAN sp|P10619|PPGB_HUMAN tr|X6R5C5|X6R5C5_HUMAN tr|X6R8A1|X6R8A1_HUMAN	0.9917	Isoform of P10619, Isoform 2 of Lysosomal protective protein OS=Homo sapiens GN=CTSA;Lysosomal protective protein OS=Homo sapiens GN=CTSA PE=1 SV=2;Isoform of P10619, Carboxypeptidase OS=Homo sapiens GN=CTSA PE=1 SV=1;Isoform of P10619, Carboxypeptidase OS=Homo sapiens GN=CTSA PE=1 SV=1	2.8	1	0.02	YGDSGEQIAGFVK
597	sp|P06858|LIPL_HUMAN	0.9917	Lipoprotein lipase OS=Homo sapiens GN=LPL PE=1 SV=1	4	1	0.02	ITGLDPAGPNFEYAEAPSR
596	sp|P06730-2|IF4E_HUMAN sp|P06730-3|IF4E_HUMAN sp|P06730|IF4E_HUMAN tr|D6RBW1|D6RBW1_HUMAN	0.9917	Isoform of P06730, Isoform 2 of Eukaryotic translation initiation factor 4E OS=Homo sapiens GN=EIF4E;Isoform of P06730, Isoform 3 of Eukaryotic translation initiation factor 4E OS=Homo sapiens GN=EIF4E;Eukaryotic translation initiation factor 4E OS=Homo sapiens GN=EIF4E PE=1 SV=2;Isoform of P06730, Eukaryotic translation initiation factor 4E OS=Homo sapiens GN=EIF4E PE=1 SV=1	6.5	1	0.02	IVIGYQSHADTATK
595	sp|P05386|RLA1_HUMAN	0.9917	60S acidic ribosomal protein P1 OS=Homo sapiens GN=RPLP1 PE=1 SV=1	14	1	0.02	AAGVNVEPFWPGLFAK
594	sp|P00387-2|NB5R3_HUMAN sp|P00387-3|NB5R3_HUMAN sp|P00387|NB5R3_HUMAN tr|B1AHF3|B1AHF3_HUMAN	0.9917	Isoform of P00387, Isoform 2 of NADH-cytochrome b5 reductase 3 OS=Homo sapiens GN=CYB5R3;Isoform of P00387, Isoform 3 of NADH-cytochrome b5 reductase 3 OS=Homo sapiens GN=CYB5R3;NADH-cytochrome b5 reductase 3 OS=Homo sapiens GN=CYB5R3 PE=1 SV=3;Isoform of P00387, NADH-cytochrome b5 reductase 3 (Fragment) OS=Homo sapiens GN=CYB5R3 PE=1 SV=1	7.5	1	0.02	GPSGLLVYQGK
593	sp|O75462|CRLF1_HUMAN tr|M0QZL6|M0QZL6_HUMAN	0.9917	Cytokine receptor-like factor 1 OS=Homo sapiens GN=CRLF1 PE=1 SV=1;Isoform of O75462, Cytokine receptor-like factor 1 (Fragment) OS=Homo sapiens GN=CRLF1 PE=1 SV=1	6.4	1	0.02	VGGLEDQLSVR
592	sp|O75170-2|PP6R2_HUMAN sp|O75170-3|PP6R2_HUMAN sp|O75170-4|PP6R2_HUMAN sp|O75170-5|PP6R2_HUMAN sp|O75170-6|PP6R2_HUMAN sp|O75170|PP6R2_HUMAN tr|A0A0A0MSJ8|A0A0A0MSJ8_HUMAN tr|T1ECW5|T1ECW5_HUMAN	0.9917	Isoform of O75170, Isoform 2 of Serine/threonine-protein phosphatase 6 regulatory subunit 2 OS=Homo sapiens GN=PPP6R2;Isoform of O75170, Isoform 3 of Serine/threonine-protein phosphatase 6 regulatory subunit 2 OS=Homo sapiens GN=PPP6R2;Isoform of O75170, Isoform 4 of Serine/threonine-protein phosphatase 6 regulatory subunit 2 OS=Homo sapiens GN=PPP6R2;Isoform of O75170, Isoform 5 of Serine/threon…	1.2	1	0.02	IANAVVQNLER
590	sp|O43761|SNG3_HUMAN tr|Q96L30|Q96L30_HUMAN	0.9917	Synaptogyrin-3 OS=Homo sapiens GN=SYNGR3 PE=1 SV=2;Isoform of O43761, SYNGR3 protein OS=Homo sapiens GN=SYNGR3 PE=1 SV=1	8.3	1	0.02	AGAALDPVSFAR
588	sp|O15258|RER1_HUMAN tr|A0A0A0MR06|A0A0A0MR06_HUMAN tr|Q5T091|Q5T091_HUMAN tr|Q5T092|Q5T092_HUMAN tr|Q9P0H9|Q9P0H9_HUMAN	0.9917	Protein RER1 OS=Homo sapiens GN=RER1 PE=1 SV=1;Isoform of O15258, Protein RER1 (Fragment) OS=Homo sapiens GN=RER1 PE=1 SV=1;Isoform of O15258, Protein RER1 OS=Homo sapiens GN=RER1 PE=1 SV=1;Isoform of O15258, Protein RER1 (Fragment) OS=Homo sapiens GN=RER1 PE=1 SV=1;Isoform of O15258, Protein RER1 OS=Homo sapiens GN=RER1 PE=1 SV=1	11.4	1	0.02	VDPSLMEDSDDGPSLPTK
587	sp|O15182|CETN3_HUMAN tr|E5RJF8|E5RJF8_HUMAN tr|E5RK82|E5RK82_HUMAN	0.9917	Centrin-3 OS=Homo sapiens GN=CETN3 PE=1 SV=2;Isoform of O15182, Centrin-3 OS=Homo sapiens GN=CETN3 PE=1 SV=1;Isoform of O15182, Centrin-3 OS=Homo sapiens GN=CETN3 PE=1 SV=1	8.3	1	0.02	LFDDDDSGKISLR
585	sp|CASB_BOVIN|	0.9917	sp CASB_BOVIN	8.5	1	0.02	DMPIQAFLLYQEPVLGPVR
647	sp|Q9BWM7|SFXN3_HUMAN tr|A0A0A0MS41|A0A0A0MS41_HUMAN	0.9909	Sideroflexin-3 OS=Homo sapiens GN=SFXN3 PE=1 SV=2;Isoform of Q9BWM7, Sideroflexin OS=Homo sapiens GN=SFXN3 PE=1 SV=1	4.7	1	0.02	ELQVGIPVADEAGQR
646	sp|Q9BQT8-2|ODC_HUMAN sp|Q9BQT8|ODC_HUMAN tr|A0A087WY12|A0A087WY12_HUMAN	0.9909	Isoform of Q9BQT8, Isoform 2 of Mitochondrial 2-oxodicarboxylate carrier OS=Homo sapiens GN=SLC25A21;Mitochondrial 2-oxodicarboxylate carrier OS=Homo sapiens GN=SLC25A21 PE=1 SV=1;Isoform of Q9BQT8, Mitochondrial 2-oxodicarboxylate carrier OS=Homo sapiens GN=SLC25A21 PE=1 SV=1	6	1	0.02	NTFAEQPSTVGYAR
645	sp|Q92791|SC65_HUMAN tr|K7ERA3|K7ERA3_HUMAN	0.9909	Synaptonemal complex protein SC65 OS=Homo sapiens GN=P3H4 PE=1 SV=1;Isoform of Q92791, Synaptonemal complex protein SC65 (Fragment) OS=Homo sapiens GN=P3H4 PE=1 SV=1	5	1	0.02	AVAAAYTFLQR
644	sp|Q8WVI0|SMIM4_HUMAN	0.9909	Small integral membrane protein 4 OS=Homo sapiens GN=SMIM4 PE=1 SV=2	15.7	1	0.02	VGQETFYDVYR
643	sp|Q8IUH4-2|ZDH13_HUMAN sp|Q8IUH4-3|ZDH13_HUMAN sp|Q8IUH4|ZDH13_HUMAN	0.9909	Isoform of Q8IUH4, Isoform 2 of Palmitoyltransferase ZDHHC13 OS=Homo sapiens GN=ZDHHC13;Isoform of Q8IUH4, Isoform 3 of Palmitoyltransferase ZDHHC13 OS=Homo sapiens GN=ZDHHC13;Palmitoyltransferase ZDHHC13 OS=Homo sapiens GN=ZDHHC13 PE=1 SV=3	2.7	1	0.02	VIGPEPTGFLLK
642	sp|Q15717-2|ELAV1_HUMAN sp|Q15717|ELAV1_HUMAN	0.9909	Isoform of Q15717, Isoform 2 of ELAV-like protein 1 OS=Homo sapiens GN=ELAVL1;ELAV-like protein 1 OS=Homo sapiens GN=ELAVL1 PE=1 SV=2	3.4	1	0.02	VLVDQTTGLSR
641	sp|Q15392-2|DHC24_HUMAN sp|Q15392|DHC24_HUMAN tr|Q3LIE7|Q3LIE7_HUMAN	0.9909	Isoform of Q15392, Isoform 2 of Delta(24)-sterol reductase OS=Homo sapiens GN=DHCR24;Delta(24)-sterol reductase OS=Homo sapiens GN=DHCR24 PE=1 SV=2;Isoform of Q15392, Delta(24)-sterol reductase OS=Homo sapiens GN=Nbla03646 PE=1 SV=1	2.1	1	0.02	EGLEYIPLR
640	sp|Q14145|KEAP1_HUMAN tr|K7EQX2|K7EQX2_HUMAN	0.9909	Kelch-like ECH-associated protein 1 OS=Homo sapiens GN=KEAP1 PE=1 SV=2;Isoform of Q14145, Kelch-like ECH-associated protein 1 (Fragment) OS=Homo sapiens GN=KEAP1 PE=1 SV=1	7.6	1	0.02	LLYAVGGFDGTNR
639	sp|P60900-2|PSA6_HUMAN sp|P60900|PSA6_HUMAN tr|G3V295|G3V295_HUMAN tr|G3V3I1|G3V3I1_HUMAN tr|G3V3U4|G3V3U4_HUMAN tr|G3V5Z7|G3V5Z7_HUMAN	0.9909	Isoform of P60900, Isoform 2 of Proteasome subunit alpha type-6 OS=Homo sapiens GN=PSMA6;Proteasome subunit alpha type-6 OS=Homo sapiens GN=PSMA6 PE=1 SV=1;Isoform of P60900, Proteasome subunit alpha type OS=Homo sapiens GN=PSMA6 PE=1 SV=1;Isoform of P60900, Proteasome subunit alpha type OS=Homo sapiens GN=PSMA6 PE=1 SV=1;Isoform of P60900, Proteasome subunit alpha type OS=Homo sapiens GN=PSMA6 P…	12.1	1	0.02	AINQGGLTSVAVR
658	tr|A2AAY8|A2AAY8_HUMAN tr|A2AAZ0|A2AAZ0_HUMAN tr|Q5SU54|Q5SU54_HUMAN tr|Q5Y7D6|Q5Y7D6_HUMAN	0.9901	Isoform of P01920, HLA class II histocompatibility antigen, DQ beta 1 chain OS=Homo sapiens GN=HLA-DQB1 PE=1 SV=1;Isoform of P01920, HLA class II histocompatibility antigen, DQ beta 1 chain OS=Homo sapiens GN=HLA-DQB1 PE=1 SV=1;Isoform of P01920, HLA class II histocompatibility antigen, DQ beta 1 chain OS=Homo sapiens GN=HLA-DQB1 PE=1 SV=1;Isoform of P01920, HLA class II histocompatibility antige…	11.9	1	0.02	NDQEETAGVVSTPLIR
657	sp|Q9UHF1|EGFL7_HUMAN	0.9901	Epidermal growth factor-like protein 7 OS=Homo sapiens GN=EGFL7 PE=1 SV=3	6.6	1	0.02	VAPNPTGVDSAMKEEVQR
656	sp|Q8WUH6|TM263_HUMAN	0.9901	Transmembrane protein 263 OS=Homo sapiens GN=TMEM263 PE=1 SV=1	13.8	1	0.02	GAVGATIGGVAWIGGK
655	sp|Q86YZ3|HORN_HUMAN	0.9901	Hornerin OS=Homo sapiens GN=HRNR PE=1 SV=2	1.7	1	0.02	HGSGSGQSSSYSPYGSGSGWSSSR
654	sp|Q56VL3|OCAD2_HUMAN	0.9901	OCIA domain-containing protein 2 OS=Homo sapiens GN=OCIAD2 PE=1 SV=1	8.4	1	0.02	VALAGLLGFGLGK
653	sp|P62913-2|RL11_HUMAN sp|P62913|RL11_HUMAN tr|Q5VVC8|Q5VVC8_HUMAN tr|Q5VVC9|Q5VVC9_HUMAN	0.9901	Isoform of P62913, Isoform 2 of 60S ribosomal protein L11 OS=Homo sapiens GN=RPL11;60S ribosomal protein L11 OS=Homo sapiens GN=RPL11 PE=1 SV=2;Isoform of P62913, 60S ribosomal protein L11 (Fragment) OS=Homo sapiens GN=RPL11 PE=1 SV=1;Isoform of P62913, 60S ribosomal protein L11 (Fragment) OS=Homo sapiens GN=RPL11 PE=1 SV=1	10.7	1	0.02	VLEQLTGQTPVFSK
652	sp|P62857|RS28_HUMAN	0.9901	40S ribosomal protein S28 OS=Homo sapiens GN=RPS28 PE=1 SV=1	17.4	1	0.02	EGDVLTLLESER
651	sp|P62310|LSM3_HUMAN	0.9901	U6 snRNA-associated Sm-like protein LSm3 OS=Homo sapiens GN=LSM3 PE=1 SV=2	11.8	1	0.02	GDGVVLVAPPLR
648	sp|O43759-2|SNG1_HUMAN sp|O43759|SNG1_HUMAN tr|A2A283|A2A283_HUMAN tr|B5MCD7|B5MCD7_HUMAN tr|F8WCE4|F8WCE4_HUMAN	0.9901	Isoform of O43759, Isoform 1B of Synaptogyrin-1 OS=Homo sapiens GN=SYNGR1;Synaptogyrin-1 OS=Homo sapiens GN=SYNGR1 PE=1 SV=2;Isoform of O43759, Synaptogyrin-1 OS=Homo sapiens GN=SYNGR1 PE=1 SV=1;Isoform of O43759, Synaptogyrin-1 OS=Homo sapiens GN=SYNGR1 PE=1 SV=1;Isoform of O43759, Synaptogyrin-1 OS=Homo sapiens GN=SYNGR1 PE=1 SV=1	10.2	1	0.02	AGGAFDPYTLVR
662	sp|Q9GZN8-2|CT027_HUMAN sp|Q9GZN8|CT027_HUMAN	0.9893	Isoform of Q9GZN8, Isoform 2 of UPF0687 protein C20orf27 OS=Homo sapiens GN=C20orf27;UPF0687 protein C20orf27 OS=Homo sapiens GN=C20orf27 PE=1 SV=3	8	1	0.02	LLSVVPVPEGYSVK
661	sp|Q96EY7|PTCD3_HUMAN tr|B8ZZQ4|B8ZZQ4_HUMAN	0.9893	Pentatricopeptide repeat domain-containing protein 3, mitochondrial OS=Homo sapiens GN=PTCD3 PE=1 SV=3;Isoform of Q96EY7, Pentatricopeptide repeat domain-containing protein 3, mitochondrial (Fragment) OS=Homo sapiens GN=PTCD3 PE=1 SV=3	7	1	0.02	VAVLQALASTVNR
670	sp|Q9Y6K0|CEPT1_HUMAN tr|A0A0C4DGS9|A0A0C4DGS9_HUMAN	0.9885	Choline/ethanolaminephosphotransferase 1 OS=Homo sapiens GN=CEPT1 PE=1 SV=1;Isoform of Q9Y6K0, Choline/ethanolaminephosphotransferase 1 OS=Homo sapiens GN=CEPT1 PE=1 SV=1	3.9	1	0.02	LFQLPTPPLSR
669	sp|Q9BU76-3|MMTA2_HUMAN sp|Q9BU76-4|MMTA2_HUMAN sp|Q9BU76|MMTA2_HUMAN	0.9885	Isoform of Q9BU76, Isoform 3 of Multiple myeloma tumor-associated protein 2 OS=Homo sapiens GN=MMTAG2;Isoform of Q9BU76, Isoform 4 of Multiple myeloma tumor-associated protein 2 OS=Homo sapiens GN=MMTAG2;Multiple myeloma tumor-associated protein 2 OS=Homo sapiens GN=MMTAG2 PE=1 SV=1	8.4	1	0.02	LLGLGSASGSVGR
668	sp|Q96HU1-2|SGSM3_HUMAN sp|Q96HU1|SGSM3_HUMAN	0.9885	Isoform of Q96HU1, Isoform 2 of Small G protein signaling modulator 3 OS=Homo sapiens GN=SGSM3;Small G protein signaling modulator 3 OS=Homo sapiens GN=SGSM3 PE=1 SV=1	1.9	1	0.02	LAGSLTDVAVETQR
667	sp|Q86Y07-2|VRK2_HUMAN sp|Q86Y07-3|VRK2_HUMAN sp|Q86Y07-4|VRK2_HUMAN sp|Q86Y07-5|VRK2_HUMAN sp|Q86Y07|VRK2_HUMAN	0.9885	Isoform of Q86Y07, Isoform 2 of Serine/threonine-protein kinase VRK2 OS=Homo sapiens GN=VRK2;Isoform of Q86Y07, Isoform 3 of Serine/threonine-protein kinase VRK2 OS=Homo sapiens GN=VRK2;Isoform of Q86Y07, Isoform 4 of Serine/threonine-protein kinase VRK2 OS=Homo sapiens GN=VRK2;Isoform of Q86Y07, Isoform 5 of Serine/threonine-protein kinase VRK2 OS=Homo sapiens GN=VRK2;Serine/threonine-protein ki…	3.3	1	0.02	TNLLDELPQSVLK
666	sp|Q6UXT9|ABH15_HUMAN	0.9885	Protein ABHD15 OS=Homo sapiens GN=ABHD15 PE=2 SV=2	2.8	1	0.02	YATALEDTVDTSR
665	sp|Q15334|L2GL1_HUMAN tr|A0A087WW77|A0A087WW77_HUMAN	0.9885	Lethal(2) giant larvae protein homolog 1 OS=Homo sapiens GN=LLGL1 PE=1 SV=3;Isoform of Q15334, Lethal(2) giant larvae protein homolog 1 OS=Homo sapiens GN=LLGL1 PE=1 SV=1	1.1	1	0.02	APVVAIAVLDGR
664	sp|P09972|ALDOC_HUMAN tr|A8MVZ9|A8MVZ9_HUMAN tr|C9J8F3|C9J8F3_HUMAN tr|J3KSV6|J3KSV6_HUMAN tr|J3QKP5|J3QKP5_HUMAN tr|K7EKH5|K7EKH5_HUMAN	0.9885	Fructose-bisphosphate aldolase C OS=Homo sapiens GN=ALDOC PE=1 SV=2;Isoform of P09972, Fructose-bisphosphate aldolase OS=Homo sapiens GN=ALDOC PE=1 SV=1;Isoform of P09972, Fructose-bisphosphate aldolase C (Fragment) OS=Homo sapiens GN=ALDOC PE=1 SV=1;Isoform of P09972, Fructose-bisphosphate aldolase C (Fragment) OS=Homo sapiens GN=ALDOC PE=1 SV=1;Isoform of P09972, Fructose-bisphosphate aldolase …	15.4	1	0.02	GVVPLAGTDGETTTQGLDGLSER
663	sp|P04731|MT1A_HUMAN	0.9885	Metallothionein-1A OS=Homo sapiens GN=MT1A PE=1 SV=2	19.7	1	0.02	SCCSCCPMSCAK
677a	sp|Q96JX3|SRAC1_HUMAN	0.9877	Protein SERAC1 OS=Homo sapiens GN=SERAC1 PE=1 SV=1	4.7	1	0.02	KMLLEASTKPEMSTVINNTR+TLQDDFLEFAK
676	sp|Q8WVM8-2|SCFD1_HUMAN sp|Q8WVM8-3|SCFD1_HUMAN sp|Q8WVM8|SCFD1_HUMAN	0.9877	Isoform of Q8WVM8, Isoform 2 of Sec1 family domain-containing protein 1 OS=Homo sapiens GN=SCFD1;Isoform of Q8WVM8, Isoform 3 of Sec1 family domain-containing protein 1 OS=Homo sapiens GN=SCFD1;Sec1 family domain-containing protein 1 OS=Homo sapiens GN=SCFD1 PE=1 SV=4	3.5	1	0.02	VNLEESSGVENSPAGARPK
675	sp|Q8NE22-2|SETD9_HUMAN sp|Q8NE22|SETD9_HUMAN	0.9877	Isoform of Q8NE22, Isoform 2 of SET domain-containing protein 9 OS=Homo sapiens GN=SETD9;SET domain-containing protein 9 OS=Homo sapiens GN=SETD9 PE=2 SV=2	6.6	1	0.02	TLGFSVAQATSSLISAGK
674	sp|P56192-2|SYMC_HUMAN sp|P56192|SYMC_HUMAN tr|H0YHV5|H0YHV5_HUMAN	0.9877	Isoform of P56192, Isoform 2 of Methionine--tRNA ligase, cytoplasmic OS=Homo sapiens GN=MARS;Methionine--tRNA ligase, cytoplasmic OS=Homo sapiens GN=MARS PE=1 SV=2;Isoform of P56192, Methionine--tRNA ligase, cytoplasmic (Fragment) OS=Homo sapiens GN=MARS PE=1 SV=1	4.7	1	0.02	ITQDIFQQLLK
673	sp|P12273|PIP_HUMAN	0.9877	Prolactin-inducible protein OS=Homo sapiens GN=PIP PE=1 SV=1	8.2	1	0.02	TVQIAAVVDVIR
672	sp|O76062|ERG24_HUMAN tr|E9PLS9|E9PLS9_HUMAN tr|E9PS18|E9PS18_HUMAN tr|H0YEN6|H0YEN6_HUMAN	0.9877	Delta(14)-sterol reductase OS=Homo sapiens GN=TM7SF2 PE=2 SV=3;Isoform of O76062, Delta(14)-sterol reductase (Fragment) OS=Homo sapiens GN=TM7SF2 PE=1 SV=1;Isoform of O76062, Delta(14)-sterol reductase (Fragment) OS=Homo sapiens GN=TM7SF2 PE=1 SV=1;Isoform of O76062, Delta(14)-sterol reductase (Fragment) OS=Homo sapiens GN=TM7SF2 PE=1 SV=1	6.2	1	0.02	VAGLETISTATGR
679	sp|Q9Y277-2|VDAC3_HUMAN sp|Q9Y277|VDAC3_HUMAN	0.9875	Isoform of Q9Y277, Isoform 2 of Voltage-dependent anion-selective channel protein 3 OS=Homo sapiens GN=VDAC3;Voltage-dependent anion-selective channel protein 3 OS=Homo sapiens GN=VDAC3 PE=1 SV=1	7.4	1	0.03	LSQNNFALGYK+LTLSALIDGK
689	sp|Q9Y2U8|MAN1_HUMAN	0.9868	Inner nuclear membrane protein Man1 OS=Homo sapiens GN=LEMD3 PE=1 SV=2	1.9	1	0.02	VLLGFSSDESDVEASPR
688	sp|Q9UBB9|TFP11_HUMAN tr|H0Y4U8|H0Y4U8_HUMAN	0.9868	Tuftelin-interacting protein 11 OS=Homo sapiens GN=TFIP11 PE=1 SV=1;Isoform of Q9UBB9, Tuftelin-interacting protein 11 (Fragment) OS=Homo sapiens GN=TFIP11 PE=1 SV=7	6.3	1	0.02	NAQGIINPIEAK
687	sp|Q9P2Q2|FRM4A_HUMAN tr|F8WAN4|F8WAN4_HUMAN	0.9868	FERM domain-containing protein 4A OS=Homo sapiens GN=FRMD4A PE=1 SV=3;Isoform of Q9P2Q2, FERM domain-containing protein 4A OS=Homo sapiens GN=FRMD4A PE=1 SV=1	1.7	1	0.02	LLGSENDTGSPDFYTPR
686	sp|Q99538-2|LGMN_HUMAN sp|Q99538-3|LGMN_HUMAN sp|Q99538|LGMN_HUMAN tr|G3V2T4|G3V2T4_HUMAN tr|G3V4E4|G3V4E4_HUMAN tr|H0YJN9|H0YJN9_HUMAN	0.9868	Isoform of Q99538, Isoform 2 of Legumain OS=Homo sapiens GN=LGMN;Isoform of Q99538, Isoform 3 of Legumain OS=Homo sapiens GN=LGMN;Legumain OS=Homo sapiens GN=LGMN PE=1 SV=1;Isoform of Q99538, Legumain (Fragment) OS=Homo sapiens GN=LGMN PE=1 SV=1;Isoform of Q99538, Legumain OS=Homo sapiens GN=LGMN PE=1 SV=1;Isoform of Q99538, Legumain (Fragment) OS=Homo sapiens GN=LGMN PE=1 SV=1	12.6	1	0.02	DYTGEDVTPQNFLAVLR
685	sp|Q96PK6-5|RBM14_HUMAN sp|Q9BWF3|RBM4_HUMAN	0.9868	Isoform of Q96PK6, Isoform 5 of RNA-binding protein 14 OS=Homo sapiens GN=RBM14;RNA-binding protein 4 OS=Homo sapiens GN=RBM4 PE=1 SV=1	4.7	1	0.02	VADLTEQYNEQYGAVR
684	sp|Q6ZWE6-2|PKHM3_HUMAN sp|Q6ZWE6-3|PKHM3_HUMAN sp|Q6ZWE6|PKHM3_HUMAN tr|C9J119|C9J119_HUMAN tr|H7C0J9|H7C0J9_HUMAN	0.9868	Isoform of Q6ZWE6, Isoform 2 of Pleckstrin homology domain-containing family M member 3 OS=Homo sapiens GN=PLEKHM3;Isoform of Q6ZWE6, Isoform 3 of Pleckstrin homology domain-containing family M member 3 OS=Homo sapiens GN=PLEKHM3;Pleckstrin homology domain-containing family M member 3 OS=Homo sapiens GN=PLEKHM3 PE=2 SV=2;Isoform of Q6ZWE6, Pleckstrin homology domain-containing family M member 3 O…	2.3	1	0.02	SSEQNLQVTLR
683	sp|Q14CZ7|FAKD3_HUMAN tr|D6RAR6|D6RAR6_HUMAN	0.9868	FAST kinase domain-containing protein 3 OS=Homo sapiens GN=FASTKD3 PE=1 SV=2;Isoform of Q14CZ7, FAST kinase domain-containing protein 3 OS=Homo sapiens GN=FASTKD3 PE=1 SV=1	1.6	1	0.02	IGLTNLLGAR
682	sp|Q14135-2|VGLL4_HUMAN sp|Q14135-4|VGLL4_HUMAN sp|Q14135|VGLL4_HUMAN	0.9868	Isoform of Q14135, Isoform 2 of Transcription cofactor vestigial-like protein 4 OS=Homo sapiens GN=VGLL4;Isoform of Q14135, Isoform 4 of Transcription cofactor vestigial-like protein 4 OS=Homo sapiens GN=VGLL4;Transcription cofactor vestigial-like protein 4 OS=Homo sapiens GN=VGLL4 PE=1 SV=4	9.3	1	0.02	MQTLPVASALSSHRTGPPPISPSK
692	sp|Q7Z417|NUFP2_HUMAN	0.986	Nuclear fragile X mental retardation-interacting protein 2 OS=Homo sapiens GN=NUFIP2 PE=1 SV=1	1.9	1	0.02	NLSSDEATNPISR
691	sp|Q07020-2|RL18_HUMAN sp|Q07020|RL18_HUMAN tr|A0A075B7A0|A0A075B7A0_HUMAN tr|F8VUA6|F8VUA6_HUMAN tr|F8VYV2|F8VYV2_HUMAN tr|G3V203|G3V203_HUMAN tr|H0YHA7|H0YHA7_HUMAN tr|J3QQ67|J3QQ67_HUMAN	0.986	Isoform of Q07020, Isoform 2 of 60S ribosomal protein L18 OS=Homo sapiens GN=RPL18;60S ribosomal protein L18 OS=Homo sapiens GN=RPL18 PE=1 SV=2;Isoform of Q07020, 60S ribosomal protein L18 OS=Homo sapiens GN=RPL18 PE=1 SV=1;Isoform of Q07020, 60S ribosomal protein L18 (Fragment) OS=Homo sapiens GN=RPL18 PE=1 SV=1;Isoform of Q07020, 60S ribosomal protein L18 OS=Homo sapiens GN=RPL18 PE=1 SV=1;Isof…	10	1	0.02	TAVVVGTITDDVR
696	sp|Q9Y4P3|TBL2_HUMAN tr|E9PF19|E9PF19_HUMAN	0.9852	Transducin beta-like protein 2 OS=Homo sapiens GN=TBL2 PE=1 SV=1;Isoform of Q9Y4P3, Transducin beta-like protein 2 OS=Homo sapiens GN=TBL2 PE=1 SV=1	3.2	1	0.02	LQQQLTQAQETLK
695	sp|P56556|NDUA6_HUMAN tr|A0A0C4DGS0|A0A0C4DGS0_HUMAN tr|R4GN43|R4GN43_HUMAN	0.9852	NADH dehydrogenase [ubiquinone] 1 alpha subcomplex subunit 6 OS=Homo sapiens GN=NDUFA6 PE=1 SV=3;Isoform of P56556, NADH dehydrogenase [ubiquinone] 1 alpha subcomplex subunit 6 OS=Homo sapiens GN=NDUFA6 PE=1 SV=1;Isoform of P56556, NADH dehydrogenase [ubiquinone] 1 alpha subcomplex subunit 6 OS=Homo sapiens GN=NDUFA6 PE=1 SV=1	11.3	1	0.02	VVDLLVIK
694	sp|P41208|CETN2_HUMAN sp|Q12798|CETN1_HUMAN	0.9852	Centrin-2 OS=Homo sapiens GN=CETN2 PE=1 SV=1;Centrin-1 OS=Homo sapiens GN=CETN1 PE=1 SV=1	7.6	1	0.02	LFDDDETGKISFK
693	sp|O14735-3|CDIPT_HUMAN sp|O14735|CDIPT_HUMAN tr|B3KY94|B3KY94_HUMAN tr|H3BUR9|H3BUR9_HUMAN	0.9852	Isoform of O14735, Isoform 3 of CDP-diacylglycerol--inositol 3-phosphatidyltransferase OS=Homo sapiens GN=CDIPT;CDP-diacylglycerol--inositol 3-phosphatidyltransferase OS=Homo sapiens GN=CDIPT PE=1 SV=1;Isoform of O14735, CDP-diacylglycerol--inositol 3-phosphatidyltransferase OS=Homo sapiens GN=CDIPT PE=1 SV=1;Isoform of O14735, CDP-diacylglycerol--inositol 3-phosphatidyltransferase OS=Homo sapien…	7	1	0.02	MIDLSGNPVLR
702	sp|Q86X55-1|CARM1_HUMAN sp|Q86X55-2|CARM1_HUMAN sp|Q86X55|CARM1_HUMAN tr|K7EK20|K7EK20_HUMAN tr|K7EPK1|K7EPK1_HUMAN	0.9844	Isoform of Q86X55, Isoform 1 of Histone-arginine methyltransferase CARM1 OS=Homo sapiens GN=CARM1;Isoform of Q86X55, Isoform 2 of Histone-arginine methyltransferase CARM1 OS=Homo sapiens GN=CARM1;Histone-arginine methyltransferase CARM1 OS=Homo sapiens GN=CARM1 PE=1 SV=3;Isoform of Q86X55, Histone-arginine methyltransferase CARM1 (Fragment) OS=Homo sapiens GN=CARM1 PE=1 SV=1;Isoform of Q86X55, Hi…	10.8	1	0.02	LLTIGDANGEIQR
701	sp|Q7Z4W1|DCXR_HUMAN tr|J3KRZ4|J3KRZ4_HUMAN tr|J3KS22|J3KS22_HUMAN tr|J3KSZ5|J3KSZ5_HUMAN tr|J3QL34|J3QL34_HUMAN tr|J3QS36|J3QS36_HUMAN tr|J3QS45|J3QS45_HUMAN	0.9844	L-xylulose reductase OS=Homo sapiens GN=DCXR PE=1 SV=2;Isoform of Q7Z4W1, L-xylulose reductase (Fragment) OS=Homo sapiens GN=DCXR PE=1 SV=1;Isoform of Q7Z4W1, L-xylulose reductase (Fragment) OS=Homo sapiens GN=DCXR PE=1 SV=7;Isoform of Q7Z4W1, L-xylulose reductase (Fragment) OS=Homo sapiens GN=DCXR PE=1 SV=1;Isoform of Q7Z4W1, L-xylulose reductase (Fragment) OS=Homo sapiens GN=DCXR PE=1 SV=1;Isof…	7.8	1	0.02	AVIQVSQIVAR
700	sp|Q7L2E3-2|DHX30_HUMAN sp|Q7L2E3-3|DHX30_HUMAN sp|Q7L2E3|DHX30_HUMAN tr|H7BXY3|H7BXY3_HUMAN	0.9844	Isoform of Q7L2E3, Isoform 2 of Putative ATP-dependent RNA helicase DHX30 OS=Homo sapiens GN=DHX30;Isoform of Q7L2E3, Isoform 3 of Putative ATP-dependent RNA helicase DHX30 OS=Homo sapiens GN=DHX30;Putative ATP-dependent RNA helicase DHX30 OS=Homo sapiens GN=DHX30 PE=1 SV=1;Isoform of Q7L2E3, Putative ATP-dependent RNA helicase DHX30 OS=Homo sapiens GN=DHX30 PE=1 SV=1	1	1	0.02	TPLENLVLQAK
699	sp|Q6PML9|ZNT9_HUMAN tr|D6R9M6|D6R9M6_HUMAN	0.9844	Zinc transporter 9 OS=Homo sapiens GN=SLC30A9 PE=1 SV=1;Isoform of Q6PML9, Zinc transporter 9 OS=Homo sapiens GN=SLC30A9 PE=1 SV=1	12.6	1	0.02	VPSFETAEGIGTELK
698	sp|P55769|NH2L1_HUMAN tr|B1AHD1|B1AHD1_HUMAN	0.9844	NHP2-like protein 1 OS=Homo sapiens GN=SNU13 PE=1 SV=3;Isoform of P55769, NHP2-like protein 1 OS=Homo sapiens GN=SNU13 PE=1 SV=1	9.4	1	0.02	QQIQSIQQSIER
697	sp|P33992|MCM5_HUMAN tr|B1AHB1|B1AHB1_HUMAN	0.9844	DNA replication licensing factor MCM5 OS=Homo sapiens GN=MCM5 PE=1 SV=5;Isoform of P33992, DNA helicase OS=Homo sapiens GN=MCM5 PE=1 SV=1	1.9	1	0.02	LAALPNVYEVISK
707	sp|Q9Y2X3|NOP58_HUMAN tr|H7BZ72|H7BZ72_HUMAN	0.9836	Nucleolar protein 58 OS=Homo sapiens GN=NOP58 PE=1 SV=1;Isoform of Q9Y2X3, Nucleolar protein 58 (Fragment) OS=Homo sapiens GN=NOP58 PE=1 SV=1	7.5	1	0.02	LSELLPEEVEAEVK
706	sp|Q96AX9-10|MIB2_HUMAN sp|Q96AX9-11|MIB2_HUMAN sp|Q96AX9-12|MIB2_HUMAN sp|Q96AX9-13|MIB2_HUMAN sp|Q96AX9-14|MIB2_HUMAN sp|Q96AX9-2|MIB2_HUMAN sp|Q96AX9-3|MIB2_HUMAN sp|Q96AX9-4|MIB2_HUMAN sp|Q96AX9-5|MIB2_HUMAN sp|Q96AX9-6|MIB2_HUMAN sp|Q96AX9-8|MIB2_HUMAN sp|Q96AX9-9|MIB2_HUMAN sp|Q96AX9|MIB2_HUMAN tr|D6R9Q6|D6R9Q6_HUMAN tr|D6RAZ0|D6RAZ0_HUMAN tr|D6RE96|D6RE96_HUMAN tr|D6RED3|D6RED3_HUMAN tr|D6…	0.9836	Isoform of Q96AX9, Isoform 10 of E3 ubiquitin-protein ligase MIB2 OS=Homo sapiens GN=MIB2;Isoform of Q96AX9, Isoform 11 of E3 ubiquitin-protein ligase MIB2 OS=Homo sapiens GN=MIB2;Isoform of Q96AX9, Isoform 12 of E3 ubiquitin-protein ligase MIB2 OS=Homo sapiens GN=MIB2;Isoform of Q96AX9, Isoform 13 of E3 ubiquitin-protein ligase MIB2 OS=Homo sapiens GN=MIB2;Isoform of Q96AX9, Isoform 14 of E3 ubi…	1.5	1	0.02	TVVVQWDQGTR
705	sp|Q8N6S5|AR6P6_HUMAN	0.9836	ADP-ribosylation factor-like protein 6-interacting protein 6 OS=Homo sapiens GN=ARL6IP6 PE=1 SV=1	5.3	1	0.02	AEFSAGAWSEPR
704	sp|P48651-2|PTSS1_HUMAN sp|P48651-3|PTSS1_HUMAN sp|P48651|PTSS1_HUMAN	0.9836	Isoform of P48651, Isoform 2 of Phosphatidylserine synthase 1 OS=Homo sapiens GN=PTDSS1;Isoform of P48651, Isoform 3 of Phosphatidylserine synthase 1 OS=Homo sapiens GN=PTDSS1;Phosphatidylserine synthase 1 OS=Homo sapiens GN=PTDSS1 PE=1 SV=1	4.3	1	0.02	ILFIGGITAPTVR
703	sp|O94964-2|SOGA1_HUMAN sp|O94964-4|SOGA1_HUMAN sp|O94964|SOGA1_HUMAN tr|H0YDM2|H0YDM2_HUMAN tr|X6R3R3|X6R3R3_HUMAN	0.9836	Isoform of O94964, Isoform 2 of Protein SOGA1 OS=Homo sapiens GN=SOGA1;Isoform of O94964, Isoform 4 of Protein SOGA1 OS=Homo sapiens GN=SOGA1;Protein SOGA1 OS=Homo sapiens GN=SOGA1 PE=1 SV=2;Isoform of O94964, Protein SOGA1 (Fragment) OS=Homo sapiens GN=SOGA1 PE=1 SV=1;Isoform of O94964, Protein SOGA1 OS=Homo sapiens GN=SOGA1 PE=1 SV=1	1.1	1	0.02	LVEEEANLLSR
708	sp|Q92890-1|UFD1_HUMAN sp|Q92890|UFD1_HUMAN	0.9834	Isoform of Q92890, Isoform Long of Ubiquitin fusion degradation protein 1 homolog OS=Homo sapiens GN=UFD1L;Ubiquitin fusion degradation protein 1 homolog OS=Homo sapiens GN=UFD1L PE=1 SV=3	7.2	1	0.02	FVAFSGEGQSLR+KVEEDEAGGR
711	sp|Q8NC56-2|LEMD2_HUMAN sp|Q8NC56|LEMD2_HUMAN tr|H0Y9B7|H0Y9B7_HUMAN	0.9828	Isoform of Q8NC56, Isoform 2 of LEM domain-containing protein 2 OS=Homo sapiens GN=LEMD2;LEM domain-containing protein 2 OS=Homo sapiens GN=LEMD2 PE=1 SV=1;Isoform of Q8NC56, LEM domain-containing protein 2 (Fragment) OS=Homo sapiens GN=LEMD2 PE=1 SV=1	12.9	1	0.02	AVEFLASNESR
710	sp|P46379-2|BAG6_HUMAN sp|P46379-3|BAG6_HUMAN sp|P46379-4|BAG6_HUMAN sp|P46379-5|BAG6_HUMAN sp|P46379|BAG6_HUMAN tr|A0A024RCR6|A0A024RCR6_HUMAN tr|A0A0G2JJM1|A0A0G2JJM1_HUMAN tr|A0A0G2JK23|A0A0G2JK23_HUMAN tr|A0A0G2JL47|A0A0G2JL47_HUMAN tr|F6S6P2|F6S6P2_HUMAN tr|X6REW1|X6REW1_HUMAN	0.9828	Isoform of P46379, Isoform 2 of Large proline-rich protein BAG6 OS=Homo sapiens GN=BAG6;Isoform of P46379, Isoform 3 of Large proline-rich protein BAG6 OS=Homo sapiens GN=BAG6;Isoform of P46379, Isoform 4 of Large proline-rich protein BAG6 OS=Homo sapiens GN=BAG6;Isoform of P46379, Isoform 5 of Large proline-rich protein BAG6 OS=Homo sapiens GN=BAG6;Large proline-rich protein BAG6 OS=Homo sapiens…	1.1	1	0.02	LINLVGESLR
714	sp|P62906|RL10A_HUMAN	0.9804	60S ribosomal protein L10a OS=Homo sapiens GN=RPL10A PE=1 SV=2	3.7	1	0.02	ILGPGLNK
716	sp|Q6P1Q0-2|LTMD1_HUMAN sp|Q6P1Q0-4|LTMD1_HUMAN sp|Q6P1Q0-5|LTMD1_HUMAN sp|Q6P1Q0-7|LTMD1_HUMAN sp|Q6P1Q0|LTMD1_HUMAN tr|F8VP71|F8VP71_HUMAN tr|F8VR33|F8VR33_HUMAN tr|F8VS60|F8VS60_HUMAN tr|F8VVQ3|F8VVQ3_HUMAN tr|F8VZA2|F8VZA2_HUMAN tr|F8W1Z2|F8W1Z2_HUMAN tr|H0YHF4|H0YHF4_HUMAN tr|H0YIV5|H0YIV5_HUMAN	0.9796	Isoform of Q6P1Q0, Isoform 2 of LETM1 domain-containing protein 1 OS=Homo sapiens GN=LETMD1;Isoform of Q6P1Q0, Isoform 4 of LETM1 domain-containing protein 1 OS=Homo sapiens GN=LETMD1;Isoform of Q6P1Q0, Isoform 5 of LETM1 domain-containing protein 1 OS=Homo sapiens GN=LETMD1;Isoform of Q6P1Q0, Isoform 7 of LETM1 domain-containing protein 1 OS=Homo sapiens GN=LETMD1;LETM1 domain-containing protein…	12	1	0.02	LGIGQLTAQEVK
718	sp|Q12797-10|ASPH_HUMAN sp|Q12797-2|ASPH_HUMAN sp|Q12797-3|ASPH_HUMAN sp|Q12797-4|ASPH_HUMAN sp|Q12797-5|ASPH_HUMAN sp|Q12797-6|ASPH_HUMAN sp|Q12797-7|ASPH_HUMAN sp|Q12797-8|ASPH_HUMAN sp|Q12797-9|ASPH_HUMAN sp|Q12797|ASPH_HUMAN tr|A0A0A0MSK8|A0A0A0MSK8_HUMAN tr|E5RG29|E5RG29_HUMAN tr|E5RG56|E5RG56_HUMAN tr|E5RHJ2|E5RHJ2_HUMAN tr|E5RHK2|E5RHK2_HUMAN tr|G3XAN5|G3XAN5_HUMAN	0.9788	Isoform of Q12797, Isoform 10 of Aspartyl/asparaginyl beta-hydroxylase OS=Homo sapiens GN=ASPH;Isoform of Q12797, Isoform 2 of Aspartyl/asparaginyl beta-hydroxylase OS=Homo sapiens GN=ASPH;Isoform of Q12797, Isoform 3 of Aspartyl/asparaginyl beta-hydroxylase OS=Homo sapiens GN=ASPH;Isoform of Q12797, Isoform 4 of Aspartyl/asparaginyl beta-hydroxylase OS=Homo sapiens GN=ASPH;Isoform of Q12797, Iso…	8.6	1	0.02	LGIYDADGDGDFDVDDAK
721	sp|Q5SQN1-2|SNP47_HUMAN sp|Q5SQN1|SNP47_HUMAN tr|A0A087X0B7|A0A087X0B7_HUMAN tr|H7C3C7|H7C3C7_HUMAN	0.978	Isoform of Q5SQN1, Isoform 2 of Synaptosomal-associated protein 47 OS=Homo sapiens GN=SNAP47;Synaptosomal-associated protein 47 OS=Homo sapiens GN=SNAP47 PE=1 SV=3;Isoform of Q5SQN1, Synaptosomal-associated protein 47 OS=Homo sapiens GN=SNAP47 PE=1 SV=1;Isoform of Q5SQN1, Synaptosomal-associated protein 47 (Fragment) OS=Homo sapiens GN=SNAP47 PE=1 SV=1	4.1	1	0.02	ELLLSQPGAVADASVPR
720	sp|O95628-10|CNOT4_HUMAN sp|O95628-4|CNOT4_HUMAN sp|O95628-8|CNOT4_HUMAN sp|O95628-9|CNOT4_HUMAN	0.978	Isoform of O95628, Isoform 10 of CCR4-NOT transcription complex subunit 4 OS=Homo sapiens GN=CNOT4;Isoform of O95628, Isoform 4 of CCR4-NOT transcription complex subunit 4 OS=Homo sapiens GN=CNOT4;Isoform of O95628, Isoform 8 of CCR4-NOT transcription complex subunit 4 OS=Homo sapiens GN=CNOT4;Isoform of O95628, Isoform 9 of CCR4-NOT transcription complex subunit 4 OS=Homo sapiens GN=CNOT4	2.2	1	0.02	TPTDLLQSSTLDRH
723	sp|Q5M9Q1|NKAPL_HUMAN sp|Q8N5F7|NKAP_HUMAN	0.9772	NKAP-like protein OS=Homo sapiens GN=NKAPL PE=2 SV=3;NF-kappa-B-activating protein OS=Homo sapiens GN=NKAP PE=1 SV=1	2.5	1	0.02	ALASFNQEER
727	sp|P62937|PPIA_HUMAN tr|C9J5S7|C9J5S7_HUMAN tr|F8WE65|F8WE65_HUMAN	0.9764	Peptidyl-prolyl cis-trans isomerase A OS=Homo sapiens GN=PPIA PE=1 SV=2;Isoform of P62937, Peptidyl-prolyl cis-trans isomerase OS=Homo sapiens GN=PPIA PE=1 SV=1;Isoform of P62937, Peptidyl-prolyl cis-trans isomerase OS=Homo sapiens GN=PPIA PE=1 SV=1	7.5	1	0.02	VSFELFADK
726	sp|P47928|ID4_HUMAN tr|A0A087WXF2|A0A087WXF2_HUMAN	0.9764	DNA-binding protein inhibitor ID-4 OS=Homo sapiens GN=ID4 PE=1 SV=1;Isoform of P47928, DNA-binding protein inhibitor ID-4 OS=Homo sapiens GN=ID4 PE=1 SV=1	10.1	1	0.02	TPLTALNTDPAGAVNK
715a	sp|Q9BT22-2|ALG1_HUMAN sp|Q9BT22|ALG1_HUMAN tr|K7EID2|K7EID2_HUMAN	0.9752	Isoform of Q9BT22, Isoform 2 of Chitobiosyldiphosphodolichol beta-mannosyltransferase OS=Homo sapiens GN=ALG1;Chitobiosyldiphosphodolichol beta-mannosyltransferase OS=Homo sapiens GN=ALG1 PE=1 SV=2;Isoform of Q9BT22, Chitobiosyldiphosphodolichol beta-mannosyltransferase (Fragment) OS=Homo sapiens GN=ALG1 PE=1 SV=7	7.7	1	0.01	AVTVYDKPASFFK
731	sp|Q9NR30-2|DDX21_HUMAN sp|Q9NR30|DDX21_HUMAN	0.974	Isoform of Q9NR30, Isoform 2 of Nucleolar RNA helicase 2 OS=Homo sapiens GN=DDX21;Nucleolar RNA helicase 2 OS=Homo sapiens GN=DDX21 PE=1 SV=5	1.5	1	0.02	TFSFAIPLIEK
730	sp|Q8WU79-2|SMAP2_HUMAN sp|Q8WU79-3|SMAP2_HUMAN sp|Q8WU79|SMAP2_HUMAN tr|A0A087WV97|A0A087WV97_HUMAN tr|X6RCC3|X6RCC3_HUMAN	0.974	Isoform of Q8WU79, Isoform 2 of Stromal membrane-associated protein 2 OS=Homo sapiens GN=SMAP2;Isoform of Q8WU79, Isoform 3 of Stromal membrane-associated protein 2 OS=Homo sapiens GN=SMAP2;Stromal membrane-associated protein 2 OS=Homo sapiens GN=SMAP2 PE=1 SV=1;Isoform of Q8WU79, Stromal membrane-associated protein 2 OS=Homo sapiens GN=SMAP2 PE=1 SV=1;Isoform of Q8WU79, Stromal membrane-associat…	6.3	1	0.02	LYEAYLPETFR
729	sp|P13473-2|LAMP2_HUMAN sp|P13473-3|LAMP2_HUMAN sp|P13473|LAMP2_HUMAN	0.974	Isoform of P13473, Isoform LAMP-2B of Lysosome-associated membrane glycoprotein 2 OS=Homo sapiens GN=LAMP2;Isoform of P13473, Isoform LAMP-2C of Lysosome-associated membrane glycoprotein 2 OS=Homo sapiens GN=LAMP2;Lysosome-associated membrane glycoprotein 2 OS=Homo sapiens GN=LAMP2 PE=1 SV=2	2	1	0.02	IPLNDLFR
733	sp|Q86Y56-3|DAAF5_HUMAN sp|Q86Y56|DAAF5_HUMAN tr|E9PGY2|E9PGY2_HUMAN tr|H0Y650|H0Y650_HUMAN	0.9732	Isoform of Q86Y56, Isoform 3 of Dynein assembly factor 5, axonemal OS=Homo sapiens GN=DNAAF5;Dynein assembly factor 5, axonemal OS=Homo sapiens GN=DNAAF5 PE=1 SV=4;Isoform of Q86Y56, Dynein assembly factor 5, axonemal OS=Homo sapiens GN=DNAAF5 PE=1 SV=1;Isoform of Q86Y56, Dynein assembly factor 5, axonemal (Fragment) OS=Homo sapiens GN=DNAAF5 PE=1 SV=1	4.7	1	0.02	AIQDAILEVLK
732	sp|Q13207|TBX2_HUMAN	0.9732	T-box transcription factor TBX2 OS=Homo sapiens GN=TBX2 PE=1 SV=3	1.5	1	0.02	EAANELQSIQR
735	sp|O15063|K0355_HUMAN	0.9724	Uncharacterized protein KIAA0355 OS=Homo sapiens GN=KIAA0355 PE=1 SV=2	1.2	1	0.02	GVSFNESAADNLK
736	sp|O75526|RMXL2_HUMAN sp|P38159-3|RBMX_HUMAN sp|P38159|RBMX_HUMAN sp|Q8N7X1|RMXL3_HUMAN sp|Q96E39|RMXL1_HUMAN tr|H0Y6E7|H0Y6E7_HUMAN tr|H3BR27|H3BR27_HUMAN tr|H3BT71|H3BT71_HUMAN	0.9716	RNA-binding motif protein, X-linked-like-2 OS=Homo sapiens GN=RBMXL2 PE=1 SV=3;Isoform of P38159, Isoform 3 of RNA-binding motif protein, X chromosome OS=Homo sapiens GN=RBMX;RNA-binding motif protein, X chromosome OS=Homo sapiens GN=RBMX PE=1 SV=3;RNA-binding motif protein, X-linked-like-3 OS=Homo sapiens GN=RBMXL3 PE=2 SV=2;RNA binding motif protein, X-linked-like-1 OS=Homo sapiens GN=RBMXL1 PE…	7.1	1	0.02	GFAFVTFESPADAK
725a	sp|Q13435|SF3B2_HUMAN tr|A0A087WZZ5|A0A087WZZ5_HUMAN tr|E9PJ04|E9PJ04_HUMAN tr|E9PJT3|E9PJT3_HUMAN tr|H0YCG1|H0YCG1_HUMAN	0.9713	Splicing factor 3B subunit 2 OS=Homo sapiens GN=SF3B2 PE=1 SV=2;Isoform of Q13435, Splicing factor 3B subunit 2 OS=Homo sapiens GN=SF3B2 PE=1 SV=1;Isoform of Q13435, Splicing factor 3B subunit 2 (Fragment) OS=Homo sapiens GN=SF3B2 PE=1 SV=7;Isoform of Q13435, Splicing factor 3B subunit 2 (Fragment) OS=Homo sapiens GN=SF3B2 PE=1 SV=1;Isoform of Q13435, Splicing factor 3B subunit 2 (Fragment) OS=Ho…	3.3	1	0.02	AAVLLEQER
738	sp|Q00839-2|HNRPU_HUMAN sp|Q00839|HNRPU_HUMAN	0.97	Isoform of Q00839, Isoform Short of Heterogeneous nuclear ribonucleoprotein U OS=Homo sapiens GN=HNRNPU;Heterogeneous nuclear ribonucleoprotein U OS=Homo sapiens GN=HNRNPU PE=1 SV=6	2.2	1	0.02	SSGPTSLFAVTVAPPGAR
728a	sp|Q8N163-2|CCAR2_HUMAN sp|Q8N163|CCAR2_HUMAN tr|E5RHJ4|E5RHJ4_HUMAN	0.9691	Isoform of Q8N163, Isoform 2 of Cell cycle and apoptosis regulator protein 2 OS=Homo sapiens GN=CCAR2;Cell cycle and apoptosis regulator protein 2 OS=Homo sapiens GN=CCAR2 PE=1 SV=2;Isoform of Q8N163, Cell cycle and apoptosis regulator protein 2 (Fragment) OS=Homo sapiens GN=CCAR2 PE=1 SV=1	5.1	1	0.02	VLLLSSPGLEELYR
740	sp|P61604|CH10_HUMAN tr|B8ZZL8|B8ZZL8_HUMAN tr|S4R3N1|S4R3N1_HUMAN	0.9685	10 kDa heat shock protein, mitochondrial OS=Homo sapiens GN=HSPE1 PE=1 SV=2;Isoform of P61604, 10 kDa heat shock protein, mitochondrial OS=Homo sapiens GN=HSPE1 PE=1 SV=1;Protein HSPE1-MOB4 OS=Homo sapiens GN=HSPE1-MOB4 PE=3 SV=1	13.9	1	0.02	VLQATVVAVGSGSK
742	sp|Q9NSE4|SYIM_HUMAN	0.9677	Isoleucine--tRNA ligase, mitochondrial OS=Homo sapiens GN=IARS2 PE=1 SV=2	1.7	1	0.02	TALAEAELEYNPEHVSR
741	sp|Q6ZRV2|FA83H_HUMAN tr|J3KPS2|J3KPS2_HUMAN	0.9677	Protein FAM83H OS=Homo sapiens GN=FAM83H PE=1 SV=3;Isoform of Q6ZRV2, Protein FAM83H (Fragment) OS=Homo sapiens GN=FAM83H PE=1 SV=1	1.8	1	0.02	AGFADPDDFTLGAGPR
724a	sp|P48059-2|LIMS1_HUMAN sp|P48059-3|LIMS1_HUMAN sp|P48059-4|LIMS1_HUMAN sp|P48059-5|LIMS1_HUMAN sp|P48059|LIMS1_HUMAN tr|A0A0J9YXC7|A0A0J9YXC7_HUMAN tr|A0A0M3HER1|A0A0M3HER1_HUMAN	0.9676	Isoform of P48059, Isoform 2 of LIM and senescent cell antigen-like-containing domain protein 1 OS=Homo sapiens GN=LIMS1;Isoform of P48059, Isoform 3 of LIM and senescent cell antigen-like-containing domain protein 1 OS=Homo sapiens GN=LIMS1;Isoform of P48059, Isoform 4 of LIM and senescent cell antigen-like-containing domain protein 1 OS=Homo sapiens GN=LIMS1;Isoform of P48059, Isoform 5 of LIM …	3.7	1	0.02	VIEGDVVSALNK
745	sp|Q9UI30-2|TR112_HUMAN sp|Q9UI30|TR112_HUMAN tr|F5GX77|F5GX77_HUMAN tr|F5GYQ2|F5GYQ2_HUMAN	0.9669	Isoform of Q9UI30, Isoform 2 of Multifunctional methyltransferase subunit TRM112-like protein OS=Homo sapiens GN=TRMT112;Multifunctional methyltransferase subunit TRM112-like protein OS=Homo sapiens GN=TRMT112 PE=1 SV=1;Isoform of Q9UI30, Multifunctional methyltransferase subunit TRM112-like protein OS=Homo sapiens GN=TRMT112 PE=1 SV=1;Isoform of Q9UI30, Multifunctional methyltransferase subunit …	17.3	1	0.02	GPVEGYEENEEFLR
744	sp|Q8NBU5-2|ATAD1_HUMAN sp|Q8NBU5|ATAD1_HUMAN	0.9669	Isoform of Q8NBU5, Isoform 2 of ATPase family AAA domain-containing protein 1 OS=Homo sapiens GN=ATAD1;ATPase family AAA domain-containing protein 1 OS=Homo sapiens GN=ATAD1 PE=1 SV=1	3.8	1	0.02	LAAAVFSLAIK
743	sp|O60427|FADS1_HUMAN tr|A0A0A0MR51|A0A0A0MR51_HUMAN tr|H0YB97|H0YB97_HUMAN tr|H7C2V0|H7C2V0_HUMAN	0.9669	Fatty acid desaturase 1 OS=Homo sapiens GN=FADS1 PE=1 SV=3;Isoform of O60427, Fatty acid desaturase 1 OS=Homo sapiens GN=FADS1 PE=1 SV=1;Isoform of O60427, Fatty acid desaturase 1 (Fragment) OS=Homo sapiens GN=FADS1 PE=1 SV=1;Isoform of O60427, Fatty acid desaturase 1 (Fragment) OS=Homo sapiens GN=FADS1 PE=1 SV=1	5.7	1	0.02	YFTWDEVAQR
748	sp|Q9UKV8-2|AGO2_HUMAN sp|Q9UKV8|AGO2_HUMAN	0.9661	Isoform of Q9UKV8, Isoform 2 of Protein argonaute-2 OS=Homo sapiens GN=AGO2;Protein argonaute-2 OS=Homo sapiens GN=AGO2 PE=1 SV=3	1.3	1	0.02	SASFNTDPYVR
746	sp|P24534|EF1B_HUMAN	0.9661	Elongation factor 1-beta OS=Homo sapiens GN=EEF1B2 PE=1 SV=3	5.8	1	0.02	SIQADGLVWGSSK
750	sp|O75323-2|NIPS2_HUMAN sp|O75323|NIPS2_HUMAN tr|C9J7B1|C9J7B1_HUMAN tr|C9K068|C9K068_HUMAN tr|H7C333|H7C333_HUMAN	0.9653	Isoform of O75323, Isoform 2 of Protein NipSnap homolog 2 OS=Homo sapiens GN=GBAS;Protein NipSnap homolog 2 OS=Homo sapiens GN=GBAS PE=1 SV=1;Isoform of O75323, Protein NipSnap homolog 2 (Fragment) OS=Homo sapiens GN=GBAS PE=1 SV=1;Isoform of O75323, Protein NipSnap homolog 2 (Fragment) OS=Homo sapiens GN=GBAS PE=1 SV=7;Isoform of O75323, Protein NipSnap homolog 2 (Fragment) OS=Homo sapiens GN=GB…	13.8	1	0.02	SGPNIYELR
752	sp|O43808|PM34_HUMAN tr|B0QYW5|B0QYW5_HUMAN tr|F6RTR7|F6RTR7_HUMAN tr|F8WE74|F8WE74_HUMAN	0.9645	Peroxisomal membrane protein PMP34 OS=Homo sapiens GN=SLC25A17 PE=1 SV=1;Isoform of O43808, Peroxisomal membrane protein PMP34 OS=Homo sapiens GN=SLC25A17 PE=1 SV=1;Isoform of O43808, Peroxisomal membrane protein PMP34 OS=Homo sapiens GN=SLC25A17 PE=1 SV=1;Isoform of O43808, Peroxisomal membrane protein PMP34 OS=Homo sapiens GN=SLC25A17 PE=1 SV=1	6.2	1	0.02	LSSLDVFIIGAVAK
751	sp|A7KAX9-2|RHG32_HUMAN sp|A7KAX9|RHG32_HUMAN	0.9645	Isoform of A7KAX9, Isoform 2 of Rho GTPase-activating protein 32 OS=Homo sapiens GN=ARHGAP32;Rho GTPase-activating protein 32 OS=Homo sapiens GN=ARHGAP32 PE=1 SV=1	0.7	1	0.02	VEYVSSLSSSVR
755	tr|K7EIK7|K7EIK7_HUMAN	0.963	Isoform of O95834, Echinoderm microtubule-associated protein-like 2 OS=Homo sapiens GN=EML2 PE=1 SV=1	1.2	1	0.02	LAMASCPLR
759	sp|P50213-2|IDH3A_HUMAN sp|P50213|IDH3A_HUMAN tr|H0YKD0|H0YKD0_HUMAN tr|H0YL72|H0YL72_HUMAN tr|H0YLI6|H0YLI6_HUMAN tr|H0YMU3|H0YMU3_HUMAN	0.9622	Isoform of P50213, Isoform 2 of Isocitrate dehydrogenase [NAD] subunit alpha, mitochondrial OS=Homo sapiens GN=IDH3A;Isocitrate dehydrogenase [NAD] subunit alpha, mitochondrial OS=Homo sapiens GN=IDH3A PE=1 SV=1;Isoform of P50213, Isocitrate dehydrogenase [NAD] subunit alpha, mitochondrial (Fragment) OS=Homo sapiens GN=IDH3A PE=1 SV=1;Isoform of P50213, Isocitrate dehydrogenase [NAD] subunit alph…	11	1	0.02	TPYTDVNIVTIR
758	sp|P46782|RS5_HUMAN tr|M0QZN2|M0QZN2_HUMAN tr|M0R0F0|M0R0F0_HUMAN tr|M0R0R2|M0R0R2_HUMAN	0.9622	40S ribosomal protein S5 OS=Homo sapiens GN=RPS5 PE=1 SV=4;Isoform of P46782, 40S ribosomal protein S5 OS=Homo sapiens GN=RPS5 PE=1 SV=1;Isoform of P46782, 40S ribosomal protein S5 (Fragment) OS=Homo sapiens GN=RPS5 PE=1 SV=1;Isoform of P46782, 40S ribosomal protein S5 OS=Homo sapiens GN=RPS5 PE=1 SV=1	6.7	1	0.02	QAVDVSPLR
757	sp|O95977|S1PR4_HUMAN	0.9622	Sphingosine 1-phosphate receptor 4 OS=Homo sapiens GN=S1PR4 PE=1 SV=1	5.7	1	0.02	EGLLFTALAASTFSLLFTAGER
756	sp|O15269|SPTC1_HUMAN	0.9622	Serine palmitoyltransferase 1 OS=Homo sapiens GN=SPTLC1 PE=1 SV=1	3	1	0.02	VVVTVEQTEEELER
760	sp|Q4LE39-2|ARI4B_HUMAN sp|Q4LE39-3|ARI4B_HUMAN sp|Q4LE39|ARI4B_HUMAN tr|X6RCR8|X6RCR8_HUMAN	0.9614	Isoform of Q4LE39, Isoform 2 of AT-rich interactive domain-containing protein 4B OS=Homo sapiens GN=ARID4B;Isoform of Q4LE39, Isoform 3 of AT-rich interactive domain-containing protein 4B OS=Homo sapiens GN=ARID4B;AT-rich interactive domain-containing protein 4B OS=Homo sapiens GN=ARID4B PE=1 SV=2;Isoform of Q4LE39, AT-rich interactive domain-containing protein 4B (Fragment) OS=Homo sapiens GN=AR…	3.9	1	0.02	EDSSSSEAEEEEEEEDDEK
761	sp|O75155-2|CAND2_HUMAN sp|O75155|CAND2_HUMAN	0.9606	Isoform of O75155, Isoform 2 of Cullin-associated NEDD8-dissociated protein 2 OS=Homo sapiens GN=CAND2;Cullin-associated NEDD8-dissociated protein 2 OS=Homo sapiens GN=CAND2 PE=1 SV=3	1.3	1	0.02	AVLLEALGSPSEDVR
763	sp|Q9UL18|AGO1_HUMAN tr|Q5TA58|Q5TA58_HUMAN	0.9599	Protein argonaute-1 OS=Homo sapiens GN=AGO1 PE=1 SV=3;Isoform of Q9UL18, Protein argonaute-1 OS=Homo sapiens GN=AGO1 PE=1 SV=1	1.5	1	0.02	VLPAPILQYGGR
762	sp|Q9HDC9-2|APMAP_HUMAN sp|Q9HDC9|APMAP_HUMAN tr|H0Y512|H0Y512_HUMAN	0.9599	Isoform of Q9HDC9, Isoform 2 of Adipocyte plasma membrane-associated protein OS=Homo sapiens GN=APMAP;Adipocyte plasma membrane-associated protein OS=Homo sapiens GN=APMAP PE=1 SV=2;Isoform of Q9HDC9, Adipocyte plasma membrane-associated protein (Fragment) OS=Homo sapiens GN=APMAP PE=1 SV=1	4.2	1	0.02	LLLSSETPIEGK
749a	sp|Q96TC7|RMD3_HUMAN tr|H0YLG5|H0YLG5_HUMAN	0.9591	Regulator of microtubule dynamics protein 3 OS=Homo sapiens GN=RMDN3 PE=1 SV=2;Isoform of Q96TC7, Regulator of microtubule dynamics protein 3 (Fragment) OS=Homo sapiens GN=RMDN3 PE=1 SV=1	3.8	1	0.02	GLAGEIVGEVR
765	sp|Q86W92-2|LIPB1_HUMAN sp|Q86W92-3|LIPB1_HUMAN sp|Q86W92-4|LIPB1_HUMAN sp|Q86W92|LIPB1_HUMAN sp|Q8ND30-2|LIPB2_HUMAN sp|Q8ND30-3|LIPB2_HUMAN sp|Q8ND30|LIPB2_HUMAN tr|E9PP16|E9PP16_HUMAN tr|F5GZP6|F5GZP6_HUMAN	0.9568	Isoform of Q86W92, Isoform 2 of Liprin-beta-1 OS=Homo sapiens GN=PPFIBP1;Isoform of Q86W92, Isoform 3 of Liprin-beta-1 OS=Homo sapiens GN=PPFIBP1;Isoform of Q86W92, Isoform 4 of Liprin-beta-1 OS=Homo sapiens GN=PPFIBP1;Liprin-beta-1 OS=Homo sapiens GN=PPFIBP1 PE=1 SV=2;Isoform of Q8ND30, Isoform 2 of Liprin-beta-2 OS=Homo sapiens GN=PPFIBP2;Isoform of Q8ND30, Isoform 3 of Liprin-beta-2 OS=Homo sa…	1.4	1	0.02	WLDDIGLPQYK
764	sp|O75396|SC22B_HUMAN	0.9568	Vesicle-trafficking protein SEC22b OS=Homo sapiens GN=SEC22B PE=1 SV=4	4.7	1	0.02	GEALSALDSK
766	sp|P43686-2|PRS6B_HUMAN sp|P43686|PRS6B_HUMAN	0.956	Isoform of P43686, Isoform 2 of 26S protease regulatory subunit 6B OS=Homo sapiens GN=PSMC4;26S protease regulatory subunit 6B OS=Homo sapiens GN=PSMC4 PE=1 SV=2	2.3	1	0.02	LIFSTITSK
767	sp|Q7Z628-2|ARHG8_HUMAN sp|Q7Z628|ARHG8_HUMAN	0.9545	Isoform of Q7Z628, Isoform 2 of Neuroepithelial cell-transforming gene 1 protein OS=Homo sapiens GN=NET1;Neuroepithelial cell-transforming gene 1 protein OS=Homo sapiens GN=NET1 PE=1 SV=1	2.2	1	0.02	VTSLANLISPVR
768	sp|Q9NR31|SAR1A_HUMAN sp|Q9Y6B6|SAR1B_HUMAN tr|D6RAA2|D6RAA2_HUMAN tr|D6RD69|D6RD69_HUMAN tr|D6RDB2|D6RDB2_HUMAN tr|Q5SQT8|Q5SQT8_HUMAN tr|X1WI22|X1WI22_HUMAN	0.9537	GTP-binding protein SAR1a OS=Homo sapiens GN=SAR1A PE=1 SV=1;GTP-binding protein SAR1b OS=Homo sapiens GN=SAR1B PE=1 SV=1;Isoform of Q9Y6B6, GTP-binding protein SAR1b (Fragment) OS=Homo sapiens GN=SAR1B PE=1 SV=1;Isoform of Q9Y6B6, GTP-binding protein SAR1b (Fragment) OS=Homo sapiens GN=SAR1B PE=1 SV=1;Isoform of Q9Y6B6, GTP-binding protein SAR1b OS=Homo sapiens GN=SAR1B PE=1 SV=1;Isoform of Q9NR…	10.7	1	0.02	LVFLGLDNAGK
771	sp|Q9GZT3-2|SLIRP_HUMAN sp|Q9GZT3|SLIRP_HUMAN tr|A0A087WUN7|A0A087WUN7_HUMAN tr|G3V2S9|G3V2S9_HUMAN tr|G3V4X6|G3V4X6_HUMAN tr|H0YJ40|H0YJ40_HUMAN tr|H0YJI1|H0YJI1_HUMAN	0.9522	Isoform of Q9GZT3, Isoform 2 of SRA stem-loop-interacting RNA-binding protein, mitochondrial OS=Homo sapiens GN=SLIRP;SRA stem-loop-interacting RNA-binding protein, mitochondrial OS=Homo sapiens GN=SLIRP PE=1 SV=1;Isoform of Q9GZT3, SRA stem-loop-interacting RNA-binding protein, mitochondrial OS=Homo sapiens GN=SLIRP PE=1 SV=1;Isoform of Q9GZT3, SRA stem-loop-interacting RNA-binding protein, mito…	10.9	1	0.02	SINQPVAFVR
770	sp|Q99832-2|TCPH_HUMAN sp|Q99832-3|TCPH_HUMAN sp|Q99832-4|TCPH_HUMAN sp|Q99832|TCPH_HUMAN	0.9522	Isoform of Q99832, Isoform 2 of T-complex protein 1 subunit eta OS=Homo sapiens GN=CCT7;Isoform of Q99832, Isoform 3 of T-complex protein 1 subunit eta OS=Homo sapiens GN=CCT7;Isoform of Q99832, Isoform 4 of T-complex protein 1 subunit eta OS=Homo sapiens GN=CCT7;T-complex protein 1 subunit eta OS=Homo sapiens GN=CCT7 PE=1 SV=2	2.9	1	0.02	QQLLIGAYAK
769	sp|Q0VG73|YC023_HUMAN	0.9522	Putative uncharacterized protein LOC152225 OS=Homo sapiens PE=5 SV=1	12.6	1	0.02	MSSDTMVGSCDR
774	sp|Q9Y2R9|RT07_HUMAN tr|J3QKW2|J3QKW2_HUMAN tr|J3QLS3|J3QLS3_HUMAN tr|J3QQS1|J3QQS1_HUMAN	0.9514	28S ribosomal protein S7, mitochondrial OS=Homo sapiens GN=MRPS7 PE=1 SV=2;Isoform of Q9Y2R9, 28S ribosomal protein S7, mitochondrial OS=Homo sapiens GN=MRPS7 PE=1 SV=1;Isoform of Q9Y2R9, 28S ribosomal protein S7, mitochondrial OS=Homo sapiens GN=MRPS7 PE=1 SV=1;Isoform of Q9Y2R9, 28S ribosomal protein S7, mitochondrial (Fragment) OS=Homo sapiens GN=MRPS7 PE=1 SV=1	7	1	0.02	TSSVFEDPVISK
773	sp|Q96DI7-2|SNR40_HUMAN sp|Q96DI7|SNR40_HUMAN tr|Q9NSS8|Q9NSS8_HUMAN	0.9514	Isoform of Q96DI7, Isoform 2 of U5 small nuclear ribonucleoprotein 40 kDa protein OS=Homo sapiens GN=SNRNP40;U5 small nuclear ribonucleoprotein 40 kDa protein OS=Homo sapiens GN=SNRNP40 PE=1 SV=1;Isoform of Q96DI7, Putative uncharacterized protein DKFZp434D199 OS=Homo sapiens GN=DKFZp434D199 PE=1 SV=1	7.9	1	0.02	FVYVWDTTSR
772	sp|P35869|AHR_HUMAN	0.9514	Aryl hydrocarbon receptor OS=Homo sapiens GN=AHR PE=1 SV=2	1.2	1	0.02	NLGIDFEDIR
775	sp|Q04837|SSBP_HUMAN tr|A0A0G2JLD8|A0A0G2JLD8_HUMAN tr|C9K0U8|C9K0U8_HUMAN tr|E7EUY5|E7EUY5_HUMAN	0.9507	Single-stranded DNA-binding protein, mitochondrial OS=Homo sapiens GN=SSBP1 PE=1 SV=1;Isoform of Q04837, Single-stranded DNA-binding protein, mitochondrial (Fragment) OS=Homo sapiens GN=SSBP1 PE=1 SV=1;Isoform of Q04837, Single-stranded DNA-binding protein, mitochondrial (Fragment) OS=Homo sapiens GN=SSBP1 PE=1 SV=1;Isoform of Q04837, Single-stranded DNA-binding protein, mitochondrial (Fragment) …	6.6	1	0.02	VGQDPVLR
776	sp|Q9NYJ8-2|TAB2_HUMAN sp|Q9NYJ8|TAB2_HUMAN	0.9499	Isoform of Q9NYJ8, Isoform 2 of TGF-beta-activated kinase 1 and MAP3K7-binding protein 2 OS=Homo sapiens GN=TAB2;TGF-beta-activated kinase 1 and MAP3K7-binding protein 2 OS=Homo sapiens GN=TAB2 PE=1 SV=1	3	1	0.02	VYISANAATGDEQVMR
777	sp|Q15054-2|DPOD3_HUMAN sp|Q15054-3|DPOD3_HUMAN sp|Q15054|DPOD3_HUMAN	0.9476	Isoform of Q15054, Isoform 2 of DNA polymerase delta subunit 3 OS=Homo sapiens GN=POLD3;Isoform of Q15054, Isoform 3 of DNA polymerase delta subunit 3 OS=Homo sapiens GN=POLD3;DNA polymerase delta subunit 3 OS=Homo sapiens GN=POLD3 PE=1 SV=2	3.6	1	0.02	IVEQPTVSVTEPK
779	sp|Q14247-2|SRC8_HUMAN sp|Q14247-3|SRC8_HUMAN sp|Q14247|SRC8_HUMAN	0.9461	Isoform of Q14247, Isoform 2 of Src substrate cortactin OS=Homo sapiens GN=CTTN;Isoform of Q14247, Isoform 3 of Src substrate cortactin OS=Homo sapiens GN=CTTN;Src substrate cortactin OS=Homo sapiens GN=CTTN PE=1 SV=2	2.5	1	0.02	VDQSAVGFEYQGK
780	sp|Q17R55|F187B_HUMAN	0.9457	Protein FAM187B OS=Homo sapiens GN=FAM187B PE=2 SV=2	6.8	1	0.02	LVLLVVTVLALLGALLK+STQVLVVK
781	sp|P49755|TMEDA_HUMAN tr|G3V2K7|G3V2K7_HUMAN	0.9454	Transmembrane emp24 domain-containing protein 10 OS=Homo sapiens GN=TMED10 PE=1 SV=2;Isoform of P49755, Transmembrane emp24 domain-containing protein 10 OS=Homo sapiens GN=TMED10 PE=1 SV=1	7.2	1	0.02	IPDQLVILDMK
782	sp|Q9C037-2|TRIM4_HUMAN sp|Q9C037-3|TRIM4_HUMAN sp|Q9C037|TRIM4_HUMAN tr|H7C0Q6|H7C0Q6_HUMAN	0.9439	Isoform of Q9C037, Isoform Beta of E3 ubiquitin-protein ligase TRIM4 OS=Homo sapiens GN=TRIM4;Isoform of Q9C037, Isoform Gamma of E3 ubiquitin-protein ligase TRIM4 OS=Homo sapiens GN=TRIM4;E3 ubiquitin-protein ligase TRIM4 OS=Homo sapiens GN=TRIM4 PE=1 SV=2;Isoform of Q9C037, E3 ubiquitin-protein ligase TRIM4 (Fragment) OS=Homo sapiens GN=TRIM4 PE=1 SV=1	6.4	1	0.02	SQAPTLELLQNPK
784	sp|Q3KP66-3|CA106_HUMAN sp|Q3KP66|CA106_HUMAN	0.9431	Isoform of Q3KP66, Isoform 2 of Uncharacterized protein C1orf106 OS=Homo sapiens GN=C1orf106;Uncharacterized protein C1orf106 OS=Homo sapiens GN=C1orf106 PE=2 SV=2	2.6	1	0.02	AAPGPAYEEEGTPLR
783	sp|P61160-2|ARP2_HUMAN sp|P61160|ARP2_HUMAN tr|F5H6T1|F5H6T1_HUMAN	0.9431	Isoform of P61160, Isoform 2 of Actin-related protein 2 OS=Homo sapiens GN=ACTR2;Actin-related protein 2 OS=Homo sapiens GN=ACTR2 PE=1 SV=1;Isoform of P61160, ARP2 actin-related protein 2 homolog (Yeast), isoform CRA_d OS=Homo sapiens GN=ACTR2 PE=1 SV=2	3.5	1	0.02	ILLTEPPMNPTK
786	sp|Q9NSB4|KRT82_HUMAN	0.9409	Keratin, type II cuticular Hb2 OS=Homo sapiens GN=KRT82 PE=3 SV=3	1.4	1	0.02	FASFINK
785	sp|P62699|YPEL5_HUMAN	0.9409	Protein yippee-like 5 OS=Homo sapiens GN=YPEL5 PE=1 SV=1	9.9	1	0.02	VVNLQYSEVQDR
787	sp|P52565|GDIR1_HUMAN tr|J3KRE2|J3KRE2_HUMAN tr|J3KTF8|J3KTF8_HUMAN tr|J3QQX2|J3QQX2_HUMAN	0.9401	Rho GDP-dissociation inhibitor 1 OS=Homo sapiens GN=ARHGDIA PE=1 SV=3;Isoform of P52565, Rho GDP-dissociation inhibitor 1 OS=Homo sapiens GN=ARHGDIA PE=1 SV=1;Isoform of P52565, Rho GDP-dissociation inhibitor 1 (Fragment) OS=Homo sapiens GN=ARHGDIA PE=1 SV=7;Isoform of P52565, Rho GDP-dissociation inhibitor 1 OS=Homo sapiens GN=ARHGDIA PE=1 SV=1	11.6	1	0.02	AEEYEFLTPVEEAPK
788	sp|Q8IXI2-2|MIRO1_HUMAN sp|Q8IXI2-3|MIRO1_HUMAN sp|Q8IXI2-4|MIRO1_HUMAN sp|Q8IXI2-5|MIRO1_HUMAN sp|Q8IXI2-7|MIRO1_HUMAN sp|Q8IXI2|MIRO1_HUMAN tr|H7BXZ6|H7BXZ6_HUMAN tr|K7EIQ7|K7EIQ7_HUMAN	0.9394	Isoform of Q8IXI2, Isoform 2 of Mitochondrial Rho GTPase 1 OS=Homo sapiens GN=RHOT1;Isoform of Q8IXI2, Isoform 3 of Mitochondrial Rho GTPase 1 OS=Homo sapiens GN=RHOT1;Isoform of Q8IXI2, Isoform 4 of Mitochondrial Rho GTPase 1 OS=Homo sapiens GN=RHOT1;Isoform of Q8IXI2, Isoform 5 of Mitochondrial Rho GTPase 1 OS=Homo sapiens GN=RHOT1;Isoform of Q8IXI2, Isoform 7 of Mitochondrial Rho GTPase 1 OS=H…	1.7	1	0.02	SGVLQALLGR
789	sp|Q9H3G5|CPVL_HUMAN tr|A0A087WVP6|A0A087WVP6_HUMAN tr|A0A087WXJ9|A0A087WXJ9_HUMAN tr|C9J6L4|C9J6L4_HUMAN tr|C9JI22|C9JI22_HUMAN tr|C9JLV0|C9JLV0_HUMAN	0.9386	Probable serine carboxypeptidase CPVL OS=Homo sapiens GN=CPVL PE=1 SV=2;Isoform of Q9H3G5, Probable serine carboxypeptidase CPVL OS=Homo sapiens GN=CPVL PE=1 SV=1;Isoform of Q9H3G5, Probable serine carboxypeptidase CPVL OS=Homo sapiens GN=CPVL PE=1 SV=1;Isoform of Q9H3G5, Probable serine carboxypeptidase CPVL (Fragment) OS=Homo sapiens GN=CPVL PE=1 SV=1;Isoform of Q9H3G5, Probable serine carboxyp…	14	1	0.02	NNDFYVTGESYAGK
790	sp|P60228|EIF3E_HUMAN tr|E5RIT4|E5RIT4_HUMAN tr|H0YBR5|H0YBR5_HUMAN	0.9379	Eukaryotic translation initiation factor 3 subunit E OS=Homo sapiens GN=EIF3E PE=1 SV=1;Isoform of P60228, Eukaryotic translation initiation factor 3 subunit E (Fragment) OS=Homo sapiens GN=EIF3E PE=1 SV=1;Isoform of P60228, Eukaryotic translation initiation factor 3 subunit E (Fragment) OS=Homo sapiens GN=EIF3E PE=1 SV=1	14.7	1	0.02	QLQAETEPIVK
792	sp|Q9BV10|ALG12_HUMAN tr|H7C4I6|H7C4I6_HUMAN	0.9371	Dol-P-Man:Man(7)GlcNAc(2)-PP-Dol alpha-1,6-mannosyltransferase OS=Homo sapiens GN=ALG12 PE=1 SV=1;Isoform of Q9BV10, Dol-P-Man:Man(7)GlcNAc(2)-PP-Dol alpha-1,6-mannosyltransferase (Fragment) OS=Homo sapiens GN=ALG12 PE=1 SV=1	12.2	1	0.02	VELCLFLGLLLLLALGNRKVSVVR
791	sp|O95292-2|VAPB_HUMAN sp|O95292|VAPB_HUMAN sp|Q9P0L0-2|VAPA_HUMAN sp|Q9P0L0|VAPA_HUMAN tr|E5RK64|E5RK64_HUMAN	0.9371	Isoform of O95292, Isoform 2 of Vesicle-associated membrane protein-associated protein B/C OS=Homo sapiens GN=VAPB;Vesicle-associated membrane protein-associated protein B/C OS=Homo sapiens GN=VAPB PE=1 SV=3;Isoform of Q9P0L0, Isoform 2 of Vesicle-associated membrane protein-associated protein A OS=Homo sapiens GN=VAPA;Vesicle-associated membrane protein-associated protein A OS=Homo sapiens GN=VA…	16.9	1	0.02	GPFTDVVTTNLK
294b	sp|Q15386|UBE3C_HUMAN	0.9349	Ubiquitin-protein ligase E3C OS=Homo sapiens GN=UBE3C PE=1 SV=3	1	1	0.02	LILIESR+SGFNPNQGFFK
794	sp|P10588|NR2F6_HUMAN sp|P10589|COT1_HUMAN sp|P24468-2|COT2_HUMAN sp|P24468-3|COT2_HUMAN sp|P24468|COT2_HUMAN tr|F1DAL9|F1DAL9_HUMAN	0.9334	Nuclear receptor subfamily 2 group F member 6 OS=Homo sapiens GN=NR2F6 PE=1 SV=2;COUP transcription factor 1 OS=Homo sapiens GN=NR2F1 PE=1 SV=1;Isoform of P24468, Isoform 2 of COUP transcription factor 2 OS=Homo sapiens GN=NR2F2;Isoform of P24468, Isoform 3 of COUP transcription factor 2 OS=Homo sapiens GN=NR2F2;COUP transcription factor 2 OS=Homo sapiens GN=NR2F2 PE=1 SV=1;Isoform of P10589, COU…	3.1	1	0.02	TPIETLIR
793	sp|P07339|CATD_HUMAN tr|C9JH19|C9JH19_HUMAN tr|F8W787|F8W787_HUMAN tr|F8WD96|F8WD96_HUMAN	0.9334	Cathepsin D OS=Homo sapiens GN=CTSD PE=1 SV=1;Isoform of P07339, Cathepsin D (Fragment) OS=Homo sapiens GN=CTSD PE=1 SV=1;Isoform of P07339, Cathepsin D (Fragment) OS=Homo sapiens GN=CTSD PE=1 SV=1;Isoform of P07339, Cathepsin D OS=Homo sapiens GN=CTSD PE=1 SV=1	5	1	0.02	QPGITFIAAK
795	sp|Q13045-2|FLII_HUMAN sp|Q13045-3|FLII_HUMAN sp|Q13045|FLII_HUMAN	0.932	Isoform of Q13045, Isoform 2 of Protein flightless-1 homolog OS=Homo sapiens GN=FLII;Isoform of Q13045, Isoform 3 of Protein flightless-1 homolog OS=Homo sapiens GN=FLII;Protein flightless-1 homolog OS=Homo sapiens GN=FLII PE=1 SV=2	0.8	1	0.02	ADLTALFLPR
797	sp|Q9HAV4|XPO5_HUMAN	0.9312	Exportin-5 OS=Homo sapiens GN=XPO5 PE=1 SV=1	1.2	1	0.02	LFSSVTFETVEESK
800	sp|Q13627-2|DYR1A_HUMAN sp|Q13627-3|DYR1A_HUMAN sp|Q13627-4|DYR1A_HUMAN sp|Q13627-5|DYR1A_HUMAN sp|Q13627|DYR1A_HUMAN	0.9305	Isoform of Q13627, Isoform 1 of Dual specificity tyrosine-phosphorylation-regulated kinase 1A OS=Homo sapiens GN=DYRK1A;Isoform of Q13627, Isoform 2 of Dual specificity tyrosine-phosphorylation-regulated kinase 1A OS=Homo sapiens GN=DYRK1A;Isoform of Q13627, Isoform 3 of Dual specificity tyrosine-phosphorylation-regulated kinase 1A OS=Homo sapiens GN=DYRK1A;Isoform of Q13627, Isoform 4 of Dual sp…	2.1	1	0.02	AFLNQAQIEVR
799	sp|P62917|RL8_HUMAN tr|E9PKZ0|E9PKZ0_HUMAN tr|G3V1A1|G3V1A1_HUMAN	0.9305	60S ribosomal protein L8 OS=Homo sapiens GN=RPL8 PE=1 SV=2;Isoform of P62917, 60S ribosomal protein L8 (Fragment) OS=Homo sapiens GN=RPL8 PE=1 SV=1;Isoform of P62917, 60S ribosomal protein L8 OS=Homo sapiens GN=RPL8 PE=1 SV=1	9.6	1	0.02	ASGNYATVISHNPETK
798	sp|P33993-3|MCM7_HUMAN sp|P33993|MCM7_HUMAN	0.9305	Isoform of P33993, Isoform 3 of DNA replication licensing factor MCM7 OS=Homo sapiens GN=MCM7;DNA replication licensing factor MCM7 OS=Homo sapiens GN=MCM7 PE=1 SV=4	2.4	1	0.02	GSSGVGLTAAVLR
802	sp|Q49AG3|ZBED5_HUMAN	0.9298	Zinc finger BED domain-containing protein 5 OS=Homo sapiens GN=ZBED5 PE=2 SV=2	2.2	1	0.02	DYESLIDLTSDSQVK
805	sp|Q2TAY7-2|SMU1_HUMAN sp|Q2TAY7|SMU1_HUMAN	0.9268	Isoform of Q2TAY7, Isoform 2 of WD40 repeat-containing protein SMU1 OS=Homo sapiens GN=SMU1;WD40 repeat-containing protein SMU1 OS=Homo sapiens GN=SMU1 PE=1 SV=2	4.3	1	0.02	DSSQILSASFDQTIR
806	sp|Q9Y639-1|NPTN_HUMAN sp|Q9Y639-3|NPTN_HUMAN sp|Q9Y639-4|NPTN_HUMAN sp|Q9Y639-5|NPTN_HUMAN sp|Q9Y639|NPTN_HUMAN tr|H3BQ94|H3BQ94_HUMAN tr|Q9UFM8|Q9UFM8_HUMAN	0.9261	Isoform of Q9Y639, Isoform 1 of Neuroplastin OS=Homo sapiens GN=NPTN;Isoform of Q9Y639, Isoform 3 of Neuroplastin OS=Homo sapiens GN=NPTN;Isoform of Q9Y639, Isoform 4 of Neuroplastin OS=Homo sapiens GN=NPTN;Isoform of Q9Y639, Isoform 5 of Neuroplastin OS=Homo sapiens GN=NPTN;Neuroplastin OS=Homo sapiens GN=NPTN PE=1 SV=2;Isoform of Q9Y639, Neuroplastin (Fragment) OS=Homo sapiens GN=NPTN PE=1 SV=1…	3.6	1	0.02	IVTSEEVIIR
807	sp|P46777|RL5_HUMAN	0.9254	60S ribosomal protein L5 OS=Homo sapiens GN=RPL5 PE=1 SV=3	4	1	0.02	YLMEEDEDAYKK
808	sp|O00410-2|IPO5_HUMAN sp|O00410-3|IPO5_HUMAN sp|O00410|IPO5_HUMAN tr|C9JMV5|C9JMV5_HUMAN tr|E7ETV3|E7ETV3_HUMAN tr|H0Y3V4|H0Y3V4_HUMAN tr|H0Y8C6|H0Y8C6_HUMAN	0.9247	Isoform of O00410, Isoform 2 of Importin-5 OS=Homo sapiens GN=IPO5;Isoform of O00410, Isoform 3 of Importin-5 OS=Homo sapiens GN=IPO5;Importin-5 OS=Homo sapiens GN=IPO5 PE=1 SV=4;Isoform of O00410, Importin-5 (Fragment) OS=Homo sapiens GN=IPO5 PE=1 SV=1;Isoform of O00410, Importin-5 (Fragment) OS=Homo sapiens GN=IPO5 PE=1 SV=1;Isoform of O00410, Importin-5 (Fragment) OS=Homo sapiens GN=IPO5 PE=1 …	8.5	1	0.02	FLFDSVSSQNVGLR
809	sp|Q86U42-2|PABP2_HUMAN sp|Q86U42|PABP2_HUMAN sp|Q92843-2|B2CL2_HUMAN tr|B4DEH8|B4DEH8_HUMAN tr|G3V4T2|G3V4T2_HUMAN tr|H0YJH9|H0YJH9_HUMAN	0.9225	Isoform of Q86U42, Isoform 2 of Polyadenylate-binding protein 2 OS=Homo sapiens GN=PABPN1;Polyadenylate-binding protein 2 OS=Homo sapiens GN=PABPN1 PE=1 SV=3;Isoform of Q92843, Isoform 3 of Bcl-2-like protein 2 OS=Homo sapiens GN=BCL2L2;Isoform of Q86U42, Polyadenylate-binding protein 2 OS=Homo sapiens GN=PABPN1 PE=1 SV=1;Isoform of Q86U42, Polyadenylate-binding protein 2 OS=Homo sapiens GN=PABPN…	6.5	1	0.02	TSLALDESLFR
811	sp|P62244|RS15A_HUMAN tr|H3BN98|H3BN98_HUMAN tr|H3BT37|H3BT37_HUMAN tr|H3BV27|H3BV27_HUMAN tr|I3L246|I3L246_HUMAN tr|I3L303|I3L303_HUMAN tr|I3L3P7|I3L3P7_HUMAN	0.9218	40S ribosomal protein S15a OS=Homo sapiens GN=RPS15A PE=1 SV=2;Uncharacterized protein (Fragment) OS=Homo sapiens PE=4 SV=2;Isoform of P62244, 40S ribosomal protein S15a OS=Homo sapiens GN=RPS15A PE=1 SV=1;Isoform of P62244, 40S ribosomal protein S15a OS=Homo sapiens GN=RPS15A PE=1 SV=2;Isoform of P62244, 40S ribosomal protein S15a OS=Homo sapiens GN=RPS15A PE=1 SV=1;Isoform of P62244, 40S riboso…	18.4	1	0.02	MNVLADALK
810	sp|P08708|RS17_HUMAN	0.9218	40S ribosomal protein S17 OS=Homo sapiens GN=RPS17 PE=1 SV=2	16.3	1	0.02	LLDFGSLSNLQVTQPTVGMNFK
812	sp|Q5VUD6-2|FA69B_HUMAN sp|Q5VUD6|FA69B_HUMAN tr|A0A087WVG3|A0A087WVG3_HUMAN	0.921	Isoform of Q5VUD6, Isoform 2 of Protein FAM69B OS=Homo sapiens GN=FAM69B;Protein FAM69B OS=Homo sapiens GN=FAM69B PE=1 SV=3;Isoform of Q5VUD6, Protein FAM69B OS=Homo sapiens GN=FAM69B PE=1 SV=1	5.3	1	0.02	MADLQQVAPEATVR
813	sp|Q8IV08|PLD3_HUMAN	0.9189	Phospholipase D3 OS=Homo sapiens GN=PLD3 PE=1 SV=1	2.4	1	0.02	LFVVPADEAQAR
815	sp|Q7KZN9-2|COX15_HUMAN sp|Q7KZN9|COX15_HUMAN	0.9167	Isoform of Q7KZN9, Isoform 2 of Cytochrome c oxidase assembly protein COX15 homolog OS=Homo sapiens GN=COX15;Cytochrome c oxidase assembly protein COX15 homolog OS=Homo sapiens GN=COX15 PE=1 SV=1	2.1	1	0.02	YQQFPEFK
816	sp|Q9NZ08-2|ERAP1_HUMAN sp|Q9NZ08|ERAP1_HUMAN	0.916	Isoform of Q9NZ08, Isoform 2 of Endoplasmic reticulum aminopeptidase 1 OS=Homo sapiens GN=ERAP1;Endoplasmic reticulum aminopeptidase 1 OS=Homo sapiens GN=ERAP1 PE=1 SV=3	1.4	1	0.02	ILASTQFEPTAAR
818	sp|Q8TEB9-2|RHBL4_HUMAN sp|Q8TEB9|RHBL4_HUMAN tr|B9A054|B9A054_HUMAN	0.9153	Isoform of Q8TEB9, Isoform 2 of Rhomboid-related protein 4 OS=Homo sapiens GN=RHBDD1;Rhomboid-related protein 4 OS=Homo sapiens GN=RHBDD1 PE=1 SV=1;Isoform of Q8TEB9, Rhomboid-related protein 4 OS=Homo sapiens GN=RHBDD1 PE=1 SV=1	16	1	0.02	NYDTYTAGLSEEEQLER
817	sp|P61421|VA0D1_HUMAN tr|F5GYQ1|F5GYQ1_HUMAN tr|J3QL14|J3QL14_HUMAN tr|R4GN72|R4GN72_HUMAN	0.9153	V-type proton ATPase subunit d 1 OS=Homo sapiens GN=ATP6V0D1 PE=1 SV=1;Isoform of P61421, V-type proton ATPase subunit d 1 OS=Homo sapiens GN=ATP6V0D1 PE=1 SV=1;Isoform of P61421, V-type proton ATPase subunit d 1 (Fragment) OS=Homo sapiens GN=ATP6V0D1 PE=1 SV=1;Isoform of P61421, V-type proton ATPase subunit d 1 OS=Homo sapiens GN=ATP6V0D1 PE=1 SV=1	4.7	1	0.02	LYPEGLAQLAR
820	sp|Q9ULD9-2|ZN608_HUMAN sp|Q9ULD9|ZN608_HUMAN tr|A0A0C4DGB8|A0A0C4DGB8_HUMAN tr|B3KPE6|B3KPE6_HUMAN	0.9146	Isoform of Q9ULD9, Isoform 2 of Zinc finger protein 608 OS=Homo sapiens GN=ZNF608;Zinc finger protein 608 OS=Homo sapiens GN=ZNF608 PE=1 SV=4;Isoform of Q9ULD9, Zinc finger protein 608 (Fragment) OS=Homo sapiens GN=ZNF608 PE=1 SV=1;Isoform of Q9ULD9, Zinc finger protein 608 (Fragment) OS=Homo sapiens GN=ZNF608 PE=1 SV=1	2.3	1	0.02	SAAAAPGSEASFTESR
821	sp|Q92522|H1X_HUMAN	0.9132	Histone H1x OS=Homo sapiens GN=H1FX PE=1 SV=1	5.6	1	0.02	ALVQNDTLLQVK
822	sp|Q12874|SF3A3_HUMAN	0.9125	Splicing factor 3A subunit 3 OS=Homo sapiens GN=SF3A3 PE=1 SV=1	2.4	1	0.02	SLESLDTSLFAK
823	sp|Q5SNT2|TM201_HUMAN tr|H0Y4R5|H0Y4R5_HUMAN tr|H0Y994|H0Y994_HUMAN	0.9118	Transmembrane protein 201 OS=Homo sapiens GN=TMEM201 PE=1 SV=1;Isoform of Q5SNT2, Transmembrane protein 201 (Fragment) OS=Homo sapiens GN=TMEM201 PE=1 SV=1;Isoform of Q5SNT2, Transmembrane protein 201 (Fragment) OS=Homo sapiens GN=TMEM201 PE=1 SV=1	7.2	1	0.02	ALSLGTIPSLTR
819a	tr|C9JES4|C9JES4_HUMAN	0.9089	Isoform of Q53R12, Transmembrane 4 L6 family member 20 (Fragment) OS=Homo sapiens GN=TM4SF20 PE=4 SV=1	100	1	0.01	MTCCEGWTSCNGFS
825	sp|Q9C026-4|TRIM9_HUMAN	0.9068	Isoform of Q9C026, Isoform 4 of E3 ubiquitin-protein ligase TRIM9 OS=Homo sapiens GN=TRIM9	4.4	1	0.02	LLAVAWFAFDPGSAHSDIILSNDNLTVTCSSYDDR
824	sp|Q8TE76-2|MORC4_HUMAN sp|Q8TE76-3|MORC4_HUMAN sp|Q8TE76|MORC4_HUMAN	0.9068	Isoform of Q8TE76, Isoform 2 of MORC family CW-type zinc finger protein 4 OS=Homo sapiens GN=MORC4;Isoform of Q8TE76, Isoform 3 of MORC family CW-type zinc finger protein 4 OS=Homo sapiens GN=MORC4;MORC family CW-type zinc finger protein 4 OS=Homo sapiens GN=MORC4 PE=1 SV=2	3.9	1	0.02	AVESWNPVPYSVASAAIPAAAIGEK
827	sp|Q8N490-2|PNKD_HUMAN	0.9061	Isoform of Q8N490, Isoform 2 of Probable hydrolase PNKD OS=Homo sapiens GN=PNKD	7.7	1	0.02	LSNTGEYESQR
826	sp|O15391|TYY2_HUMAN sp|P25490|TYY1_HUMAN sp|Q96MM3|ZFP42_HUMAN tr|H0YJV7|H0YJV7_HUMAN	0.9061	Transcription factor YY2 OS=Homo sapiens GN=YY2 PE=2 SV=1;Transcriptional repressor protein YY1 OS=Homo sapiens GN=YY1 PE=1 SV=2;Zinc finger protein 42 homolog OS=Homo sapiens GN=ZFP42 PE=1 SV=2;Isoform of P25490, Transcriptional repressor protein YY1 (Fragment) OS=Homo sapiens GN=YY1 PE=1 SV=1	4.2	1	0.02	FSLDFNLR
828	sp|P47755-2|CAZA2_HUMAN sp|P47755|CAZA2_HUMAN sp|P52907|CAZA1_HUMAN tr|A0A0D9SET8|A0A0D9SET8_HUMAN tr|C9JUG7|C9JUG7_HUMAN tr|F8W9N7|F8W9N7_HUMAN	0.9054	Isoform of P47755, Isoform 2 of F-actin-capping protein subunit alpha-2 OS=Homo sapiens GN=CAPZA2;F-actin-capping protein subunit alpha-2 OS=Homo sapiens GN=CAPZA2 PE=1 SV=3;F-actin-capping protein subunit alpha-1 OS=Homo sapiens GN=CAPZA1 PE=1 SV=3;Isoform of P47755, F-actin-capping protein subunit alpha-2 OS=Homo sapiens GN=CAPZA2 PE=1 SV=1;Isoform of P47755, F-actin-capping protein subunit alp…	6.8	1	0.02	LLLNNDNLLR
829	sp|P48556|PSMD8_HUMAN tr|K7EJC1|K7EJC1_HUMAN tr|K7EJR3|K7EJR3_HUMAN tr|R4GMR5|R4GMR5_HUMAN	0.9047	26S proteasome non-ATPase regulatory subunit 8 OS=Homo sapiens GN=PSMD8 PE=1 SV=2;Isoform of P48556, 26S proteasome non-ATPase regulatory subunit 8 OS=Homo sapiens GN=PSMD8 PE=1 SV=1;Isoform of P48556, 26S proteasome non-ATPase regulatory subunit 8 (Fragment) OS=Homo sapiens GN=PSMD8 PE=1 SV=7;Isoform of P48556, 26S proteasome non-ATPase regulatory subunit 8 OS=Homo sapiens GN=PSMD8 PE=1 SV=1	4.7	1	0.02	ILFFNTPK
