# Supplementary material for: Comparative interactome analysis of α-arrestin families in human and Drosophila
Source: eLife. 2024 Jan 25;12:RP88328. doi: 10.7554/eLife.88328 (PMC10945707; doi:10.7554/eLife.88328)
Supplement: Figure 1—source data 1. [file elife-88328-fig1-data1.zip › Human/human_APMS_control/interact-293_3.prot.tsv]

entry no.	protein	protein probability	protein description	percent coverage	tot indep spectra	percent share of spectrum ids	peptides
269a	sp|P05787-2|K2C8_HUMAN sp|P05787|K2C8_HUMAN	1	Isoform of P05787, Isoform 2 of Keratin, type II cytoskeletal 8 OS=Homo sapiens GN=KRT8;Keratin, type II cytoskeletal 8 OS=Homo sapiens GN=KRT8 PE=1 SV=7	74.5	232	2.76	AEAESMYQIK+AEAESMYQIKYEELQSLAGK+AQYEDIANR+ASLEAAIADAEQR+ASLEAAIADAEQRGELAIK+DGKLVSESSDVLPK+DVDEAYMNK+DVDEAYMNKVELESR+ELQSQISDTSVVLSMDNSR+EYQELMNVK+FASFIDK+FASFIDKVR+FLEQQNK+GELAIKDANAK+ISSSSFSR+KLLEGEESR+LALDIEIATYR+LEAELGNMQGLVEDFK+LEGLTDEINFLR+LESGMQNMSIHTK+LLEGEESR+LQAEIEGLK+LQAEIEGLKGQR+LSELEAALQR+LVSESSDVLPK+NKYEDEINKR+QLETLGQEK+QLYEEEIR+RQLETLGQEK+SLDMDSIIAEVK+SNMDNMFESYINNLR+SRAEAESMYQIK+S…
281a	sp|P07437|TBB5_HUMAN tr|Q5JP53|Q5JP53_HUMAN	1	Tubulin beta chain OS=Homo sapiens GN=TUBB PE=1 SV=2;Isoform of P07437, Tubulin beta chain OS=Homo sapiens GN=TUBB PE=1 SV=1	56.1	198	0.91	AILVDLEPGTMDSVR+ALTVPELTQQVFDAK+EVDEQMLNVQNK+FPGQLNADLR+FPGQLNADLRK+FWEVISDEHGIDPTGTYHGDSDLQLDR+GHYTEGAELVDSVLDVVR+IMNTFSVVPSPK+IREEYPDR+ISEQFTAMFR+ISVYYNEATGGK+ISVYYNEATGGKYVPR+LAVNMVPFPR+LHFFMPGFAPLTSR+MAVTFIGNSTAIQELFK+MAVTFIGNSTAIQELFKR+MSMKEVDEQMLNVQNK+NSSYFVEWIPNNVK+SGPFGQIFRPDNFVFGQSGAGNNWAK+YLTVAAVFR
287a	sp|P08727|K1C19_HUMAN	1	Keratin, type I cytoskeletal 19 OS=Homo sapiens GN=KRT19 PE=1 SV=4	68	169	1.87	AALEDTLAETEAR+ALEAANGELEVK+DAEAWFTSR+DKILGATIENSR+DYSHYYTTIQDLR+EVAGHTEQLQMSR+FETEQALR+FGPGVAFR+FVSSSSSGAYGGGYGGVLTASDGLLAGNEK+GQVGGQVSVEVDSAPGTDLAK+ILGATIENSR+ITMQNLNDR+IVLQIDNAR+KDAEAWFTSR+LAADDFR+LASYLDK+LASYLDKVR+LEQEIATYR+MSVEADINGLR+MSVEADINGLRR+NHEEEISTLR+QSSATSSFGGLGGGSVR+SEVTDLR+SLLEGQEDHYNNLSASK+SQYEVMAEQNR+SQYEVMAEQNRK+SRLEQEIATYR+TDLEMQIEGLK+TIQGLEIELQSQLSMK+TKFETEQALR+VLDELTLAR
281d	sp|P68371|TBB4B_HUMAN	1	Tubulin beta-4B chain OS=Homo sapiens GN=TUBB4B PE=1 SV=1	46.5	168	0.64	ALTVPELTQQMFDAK+AVLVDLEPGTMDSVR+EVDEQMLNVQNK+FPGQLNADLR+FPGQLNADLRK+GHYTEGAELVDSVLDVVR+IMNTFSVVPSPK+INVYYNEATGGK+IREEYPDR+ISEQFTAMFR+LAVNMVPFPR+LHFFMPGFAPLTSR+MSATFIGNSTAIQELFK+MSMKEVDEQMLNVQNK+NSSYFVEWIPNNVK+SGPFGQIFRPDNFVFGQSGAGNNWAK+YLTVAAVFR
281b	sp|Q13885|TBB2A_HUMAN	1	Tubulin beta-2A chain OS=Homo sapiens GN=TUBB2A PE=1 SV=1	46.5	163	0.55	AILVDLEPGTMDSVR+ALTVPELTQQMFDSK+EVDEQMLNVQNK+FPGQLNADLR+FPGQLNADLRK+GHYTEGAELVDSVLDVVR+IMNTFSVMPSPK+INVYYNEAAGNK+IREEYPDR+ISEQFTAMFR+LAVNMVPFPR+LHFFMPGFAPLTSR+MSATFIGNSTAIQELFK+MSMKEVDEQMLNVQNK+NSSYFVEWIPNNVK+SGPFGQIFRPDNFVFGQSGAGNNWAK+YLTVAAIFR
281c	sp|Q9BVA1|TBB2B_HUMAN	1	Tubulin beta-2B chain OS=Homo sapiens GN=TUBB2B PE=1 SV=1	46.5	162	0.55	AILVDLEPGTMDSVR+ALTVPELTQQMFDSK+EVDEQMLNVQNK+FPGQLNADLR+FPGQLNADLRK+GHYTEGAELVDSVLDVVR+IMNTFSVMPSPK+INVYYNEATGNK+IREEYPDR+ISEQFTAMFR+LAVNMVPFPR+LHFFMPGFAPLTSR+MSATFIGNSTAIQELFK+MSMKEVDEQMLNVQNK+NSSYFVEWIPNNVK+SGPFGQIFRPDNFVFGQSGAGNNWAK+YLTVAAIFR
281e	sp|P04350|TBB4A_HUMAN	1	Tubulin beta-4A chain OS=Homo sapiens GN=TUBB4A PE=1 SV=2	41	138	0.57	ALTVPELTQQMFDAK+AVLVDLEPGTMDSVR+EVDEQMLSVQSK+FPGQLNADLR+FPGQLNADLRK+IMNTFSVVPSPK+INVYYNEATGGNYVPR+ISEQFTAMFR+LAVNMVPFPR+LHFFMPGFAPLTSR+MAATFIGNSTAIQELFK+MAATFIGNSTAIQELFKR+NSSYFVEWIPNNVK+SGPFGQIFRPDNFVFGQSGAGNNWAK+YLTVAAVFR
488a	sp|P60709|ACTB_HUMAN sp|P63261|ACTG_HUMAN	1	Actin, cytoplasmic 1 OS=Homo sapiens GN=ACTB PE=1 SV=1;Actin, cytoplasmic 2 OS=Homo sapiens GN=ACTG1 PE=1 SV=1	44.5	80	0.69	AGFAGDDAPR+AVFPSIVGRPR+DLTDYLMK+DLYANTVLSGGTTMYPGIADR+DSYVGDEAQSK+DSYVGDEAQSKR+EITALAPSTMK+GYSFTTTAER+IIAPPER+QEYDESGPSIVHR+SYELPDGQVITIGNER+TTGIVMDSGDGVTHTVPIYEGYALPHAILR+VAPEEHPVLLTEAPLNPK
269b	sp|P04264|K2C1_HUMAN	1	Keratin, type II cytoskeletal 1 OS=Homo sapiens GN=KRT1 PE=1 SV=6	44.9	76	0.83	AEAESLYQSK+AQYEDIAQK+DYQELMNTK+FASFIDK+FASFIDKVR+FLEQQNQVLQTK+GGGGGGYGSGGSSYGSGGGSYGSGGGGGGGR+GSYGSGGSSYGSGGGSYGSGGGGGGHGSYGSGSSSGGYR+IEISELNR+LALDIEIATYR+LLEGEESR+LLRDYQELMNTK+LNDLEDALQQAK+NKYEDEINKR+NMQDMVEDYR+QISNLQQSISDAEQR+SGGGFSSGSAGIINYQR+SISISVAR+SKAEAESLYQSK+SLDLDSIIAEVK+SLNNQFASFIDK+SLNNQFASFIDKVR+SLVNLGGSK+THNLEPYFESFINNLR+TLLEGEESR+TNAENEFVTIK+TNAENEFVTIKK+WELLQQVDTSTR+YEELQITAGR
303a	sp|P11142|HSP7C_HUMAN	1	Heat shock cognate 71 kDa protein OS=Homo sapiens GN=HSPA8 PE=1 SV=1	39.3	72	0.77	DAGTIAGLNVLR+EIAEAYLGK+FDDAVVQSDMK+FEELNADLFR+FELTGIPPAPR+IINEPTAAAIAYGLDK+IINEPTAAAIAYGLDKK+ITITNDKGR+LLQDFFNGK+LSKEDIER+MKEIAEAYLGK+MVNHFIAEFK+NQVAMNPTNTVFDAK+NSLESYAFNMK+RFDDAVVQSDMK+SFYPEEVSSMVLTK+SINPDEAVAYGAAVQAAILSGDK+SQIHDIVLVGGSTR+STAGDTHLGGEDFDNR+TTPSYVAFTDTER+TVTNAVVTVPAYFNDSQR+VEIIANDQGNR+VQVEYKGETK
2	sp|GFP_AEQVI|	1	sp GFP_AEQVI	34	72	0.94	AEVKFEGDTLVNR+FSVSGEGEGDATYGK+GEELFTGVVPILVELDGDVNGHK+GIDFKEDGNILGHK+LEYNYNSHNVYIMADK
303b	sp|P0DMV8|HS71A_HUMAN sp|P0DMV9|HS71B_HUMAN tr|A0A0G2JIW1|A0A0G2JIW1_HUMAN	1	Heat shock 70 kDa protein 1A OS=Homo sapiens GN=HSPA1A PE=1 SV=1;Heat shock 70 kDa protein 1B OS=Homo sapiens GN=HSPA1B PE=1 SV=1;Isoform of P0DMV9, Heat shock 70 kDa protein 1B OS=Homo sapiens GN=HSPA1B PE=1 SV=1	36.8	68	0.82	AFYPEEISSMVLTK+AQIHDLVLVGGSTR+ATAGDTHLGGEDFDNR+DAGVIAGLNVLR+FGDPVVQSDMK+GGSGSGPTIEEVD+HWPFQVINDGDKPK+IINEPTAAAIAYGLDR+ITITNDKGR+KFGDPVVQSDMK+LLQDFFNGR+NALESYAFNMK+NAVITVPAYFNDSQR+NQVALNPQNTVFDAK+NQVALNPQNTVFDAKR+QTQIFTTYSDNQPGVLIQVYEGER+SAVEDEGLK+STLEPVEK+TTPSYVAFTDTER+VEIIANDQGNR
530a	sp|P68363|TBA1B_HUMAN	1	Tubulin alpha-1B chain OS=Homo sapiens GN=TUBA1B PE=1 SV=1	44.8	65	0.81	AVFVDLEPTVIDEVR+DVNAAIATIK+DYEEVGVDSVEGEGEEEGEEY+EDMAALEK+EIIDLVLDR+FDGALNVDLTEFQTNLVPYPR+FDLMYAK+IHFPLATYAPVISAEK+LISQIVSSITASLR+LSVDYGK+LSVDYGKK+NLDIERPTYTNLNR+QIFHPEQLITGK+QLFHPEQLITGKEDAANNYAR+TIGGGDDSFNTFFSETGAGK+VGINYQPPTVVPGGDLAK
281f	sp|Q9BUF5|TBB6_HUMAN	1	Tubulin beta-6 chain OS=Homo sapiens GN=TUBB6 PE=1 SV=1	27.8	65	0.25	AALVDLEPGTMDSVR+EVDEQMLAIQSK+FPGQLNADLR+FPGQLNADLRK+IMNTFSVMPSPK+ISEQFSAMFR+LAVNMVPFPR+LHFFMPGFAPLTSR+MASTFIGNSTAIQELFK+NSSYFVEWIPNNVK+YLTVATVFR
517a	sp|P62829|RL23_HUMAN	1	60S ribosomal protein L23 OS=Homo sapiens GN=RPL23 PE=1 SV=1	25.7	63	0.83	GSAITGPVAK+LNRLPAAGVGDMVMATVK+LPAAGVGDMVMATVK+NLYIISVK
340a	sp|P21333-2|FLNA_HUMAN sp|P21333|FLNA_HUMAN tr|Q5HY54|Q5HY54_HUMAN tr|Q60FE5|Q60FE5_HUMAN	1	Isoform of P21333, Isoform 2 of Filamin-A OS=Homo sapiens GN=FLNA;Filamin-A OS=Homo sapiens GN=FLNA PE=1 SV=4;Isoform of P21333, Filamin-A OS=Homo sapiens GN=FLNA PE=1 SV=1;Isoform of P21333, Filamin A OS=Homo sapiens GN=FLNA PE=1 SV=1	23.3	55	0.7	AEAGVPAEFSIWTR+AEFTVETR+AFGPGLQGGSAGSPAR+AGVAPLQVK+ANLPQSFQVDTSK+ASGPGLNTTGVPASLPVEFTIDAK+AWGPGLEGGVVGK+AYGPGIEPTGNMVK+DAGEGGLSLAIEGPSK+DAGEGLLAVQITDPEGKPK+DAGYGGLSLSIEGPSK+DLAEDAPWK+DVDIIDHHDNTYTVK+EAGAGGLAIAVEGPSK+EATTEFSVDAR+EGPYSISVLYGDEEVPR+FADQHVPGSPFSVK+GAGTGGLGLAVEGPSEAK+GLVEPVDVVDNADGTQTVNYVPSR+IANLQTDLSDGLR+LIALLEVLSQK+LLGWIQNK+LPQLPITNFSR+LSPFMADIR+LTVSSLQESGLK+LYSVSYLLK+NGQHVASSPIPVVI…
287c	sp|P05783|K1C18_HUMAN	1	Keratin, type I cytoskeletal 18 OS=Homo sapiens GN=KRT18 PE=1 SV=2	52.6	54	0.63	AQIFANTVDNAR+AQYDELAR+ETMQSLNDR+GGMGSGGLATGIAGGLAGMGGIQNEK+GLQAQIASSGLTVEVDAPK+IVLQIDNAR+KVIDDTNITR+LAADDFR+LASYLDR+LEAEIATYR+LLEDGEDFNLGDALDSSNSMQTIQK+QAQEYEALLNIK+QSVENDIHGLR+SLGSVQAPSYGARPVSSAASVYAGAGGSGSR+STFSTNYR+TVQSLEIDLDSMR+VIDDTNITR+VKLEAEIATYR+YETELAMR
269c	sp|P08670|VIME_HUMAN	1	Vimentin OS=Homo sapiens GN=VIM PE=1 SV=4	58.2	53	0.62	DGQVINETSQHHDDLE+DNLAEDIMR+EEAENTLQSFR+EMEENFAVEAANYQDTIGR+ETNLDSLPLVDTHSK+EYQDLLNVK+FADLSEAANR+FANYIDK+FLEQQNK+ILLAELEQLK+ILLAELEQLKGQGK+ISLPLPNFSSLNLR+KLLEGEESR+KVESLQEEIAFLK+LGDLYEEEMR+LLEGEESR+LQDEIQNMKEEMAR+LQEEMLQR+MALDIEIATYR+NLQEAEEWYK+QDVDNASLAR+QQYESVAAK+SLYASSPGGVYATR+TNEKVELQELNDR+TYSLGSALRPSTSR+VELQELNDR+VEVERDNLAEDIMR
729a	sp|Q9NVI7-2|ATD3A_HUMAN	1	Isoform of Q9NVI7, Isoform 2 of ATPase family AAA domain-containing protein 3A OS=Homo sapiens GN=ATAD3A	38.9	51	0.47	AEGPGRGDEPSPS+AERENADIIR+AFVTDWDK+ATLNAFLYR+DALNLAQMQEQTLQLEQQSK+DKWSNFDPTGLER+GEGAGPPPPLPPAQPGAEGGGDR+INEMVHFDLPGQEER+ITVLEALR+LAQFDYGR+LFDWANTSR+LKEYEAAVEQLK+LLSRPQDALEGVVLSPSLEAR+LTEGMSGR+NILMYGPPGTGK+QQQLLNEENLR+QTVLESIR+TAGTLFGEGFR+VRDIAIATR+WSNFDPTGLER
285a	sp|P08238|HS90B_HUMAN	1	Heat shock protein HSP 90-beta OS=Homo sapiens GN=HSP90AB1 PE=1 SV=4	26.8	48	0.39	ADLINNLGTIAK+ALLFIPR+APFDLFENK+EDQTEYLEER+EGLELPEDEEEK+EGLELPEDEEEKKK+ELISNASDALDK+ELISNASDALDKIR+EQVANSAFVER+FYEAFSK+GVVDSEDIPLNLSR+HNDDEQYAWESSAGGSFTVR+IDIIPNPQER+NPDDITQEEYGEFYK+SIYYITGESK+SLTNDWEDHLAVK+TLTIVDTGIGMTK+YESLTDPSKLDSGK+YHTSQSGDEMTSLSEYVSR+YIDQEELNK
78	sp|P54886-2|P5CS_HUMAN sp|P54886|P5CS_HUMAN	1	Isoform of P54886, Isoform Short of Delta-1-pyrroline-5-carboxylate synthase OS=Homo sapiens GN=ALDH18A1;Delta-1-pyrroline-5-carboxylate synthase OS=Homo sapiens GN=ALDH18A1 PE=1 SV=2	29.5	47	0.63	AALWALQGGTSVVIANGTHPK+EAVQLVNTR+EMAIPVLEAR+EMMLVTSGAVAFGK+FASYLTFSPSEVK+FGLGAEVGISTSR+GPVGLEGLLTTK+LASIVEQVSVLQNQGR+LGSAVVTR+LIDIFYPGDQQSVTFGTK+LNSLAIGLR+MIDLIIPR+MLATLEPEQR+QALHSGQNQLK+QIAASSQDSVGR+SWSNIPFITVPLSR+VGTFFSEVKPAGPTVEQQGEMAR+VSGHVITDIVEGK
488b	sp|P62736|ACTA_HUMAN sp|P63267|ACTH_HUMAN sp|P68032|ACTC_HUMAN sp|P68133|ACTS_HUMAN	1	Actin, aortic smooth muscle OS=Homo sapiens GN=ACTA2 PE=1 SV=1;Actin, gamma-enteric smooth muscle OS=Homo sapiens GN=ACTG2 PE=1 SV=1;Actin, alpha cardiac muscle 1 OS=Homo sapiens GN=ACTC1 PE=1 SV=1;Actin, alpha skeletal muscle OS=Homo sapiens GN=ACTA1 PE=1 SV=1	22.6	47	0.26	AGFAGDDAPR+AVFPSIVGRPR+DLTDYLMK+DSYVGDEAQSK+DSYVGDEAQSKR+EITALAPSTMK+GYSFVTTAER+IIAPPER+SYELPDGQVITIGNER
285b	sp|P07900-2|HS90A_HUMAN sp|P07900|HS90A_HUMAN	1	Isoform of P07900, Isoform 2 of Heat shock protein HSP 90-alpha OS=Homo sapiens GN=HSP90AA1;Heat shock protein HSP 90-alpha OS=Homo sapiens GN=HSP90AA1 PE=1 SV=5	28.7	46	0.38	ADLINNLGTIAK+AILFVPR+DQVANSAFVER+EDQTEYLEER+EGLELPEDEEEK+EGLELPEDEEEKKK+ELISNSSDALDKIR+FYEQFSK+GVVDSEDIPLNLSR+HIYYITGETK+HNDDEQYAWESSAGGSFTVR+LGLGIDEDDPTADDTSAAVTEEMPPLEGDDDTSR+NPDDITNEEYGEFYK+SLTNDWEDHLAVK+TLTIVDTGIGMTK+YESLTDPSKLDSGK+YIDQEELNK+YYTSASGDEMVSLK
287b	sp|Q04695|K1C17_HUMAN	1	Keratin, type I cytoskeletal 17 OS=Homo sapiens GN=KRT17 PE=1 SV=2	50	43	0.37	ALEEANTELEVK+ASLEGNLAETENR+ATMQNLNDR+DAEDWFFSK+EVATNSELVQSGK+FETEQALR+GQVGGEINVEMDAAPGVDLSR+ILNEMRDQYEK+ILTATVDNANILLQIDNAR+LAADDFR+LASYLDK+LASYLDKVR+LEQEIATYR+LLEGEDAHLTQYK+LSVEADINGLR+LSVEADINGLRR+QFTSSSSIK+TEELNREVATNSELVQSGK+TIEELQNK+TIVEEVQDGK+TIVEEVQDGKVISSR+TKFETEQALR+TRLEQEIATYR+VLDELTLAR
391a	sp|P35527|K1C9_HUMAN	1	Keratin, type I cytoskeletal 9 OS=Homo sapiens GN=KRT9 PE=1 SV=3	42.9	41	0.52	DQIVDLTVGNNK+EIETYHNLLEGGQEDFESSGAGK+FEMEQNLR+FSSSSGYGGGSSR+GGGGSFGYSYGGGSGGGFSASSLGGGFGGGSR+GGSGGSHGGGSGFGGESGGSYGGGEEASGSGGGYGGGSGK+GGSGGSYGGGGSGGGYGGGSGSR+IKFEMEQNLR+LASYLDK+LASYLDKVQALEEANNDLENK+MTLDDFR+NYSPYYNTIDDLK+QEYEQLIAK+QFSSSYLSR+QGVDADINGLR+QVLDNLTMEK+SGGGGGGGLGSGGSIR+STMQELNSR+TLLDIDNTR+VQALEEANNDLENK
273a	sp|P06733|ENOA_HUMAN	1	Alpha-enolase OS=Homo sapiens GN=ENO1 PE=1 SV=2	44.5	41	0.53	AAVPSGASTGIYEALELR+DATNVGDEGGFAPNILENK+EGLELLK+FTASAGIQVVGDDLTVTNPK+FTASAGIQVVGDDLTVTNPKR+GNPTVEVDLFTSK+IGAEVYHNLK+KLNVTEQEK+KLNVTEQEKIDK+LAMQEFMILPVGAANFR+LAQANGWGVMVSHR+LMIEMDGTENK+LNVTEQEK+SGKYDLDFK+TIAPALVSK+VVIGMDVAASEFFR+YDLDFKSPDDPSR+YISPDQLADLYK
272a	sp|P06576|ATPB_HUMAN	1	ATP synthase subunit beta, mitochondrial OS=Homo sapiens GN=ATP5B PE=1 SV=3	34.2	41	0.52	AIAELGIYPAVDPLDSTSR+FTQAGSEVSALLGR+IGLFGGAGVGK+IMDPNIVGSEHYDVAR+IMNVIGEPIDER+IPSAVGYQPTLATDMGTMQER+IPVGPETLGR+LVLEVAQHLGESTVR+TIAMDGTEGLVR+TVLIMELINNVAK+VALTGLTVAEYFR+VALVYGQMNEPPGAR+VVDLLAPYAK
287d	sp|P02533|K1C14_HUMAN	1	Keratin, type I cytoskeletal 14 OS=Homo sapiens GN=KRT14 PE=1 SV=4	33.1	40	0.22	ALEEANADLEVK+APSTYGGGLSVSSSR+ASLENSLEETK+DAEEWFFTK+EVATNSELVQSGK+ILNEMRDQYEK+LAADDFR+LASYLDK+LASYLDKVR+LEQEIATYR+LLEGEDAHLSSSQFSSGSQSSR+MSVEADINGLR+MSVEADINGLRR+TEELNREVATNSELVQSGK+TRLEQEIATYR+VLDELTLAR+VTMQNLNDR
185	sp|TRYP_PIG|	1	sp TRYP_PIG	25.1	39	0.48	IITHPNFNGNTLDNDIMLIK+LGEHNIDVLEGNEQFINAAK+LSSPATLNSR+VATVSLPR
750a	sp|Q9UJV9|DDX41_HUMAN tr|J3KNN5|J3KNN5_HUMAN	1	Probable ATP-dependent RNA helicase DDX41 OS=Homo sapiens GN=DDX41 PE=1 SV=2;Isoform of Q9UJV9, Probable ATP-dependent RNA helicase DDX41 (Fragment) OS=Homo sapiens GN=DDX41 PE=1 SV=1	34.7	37	0.47	AGAASLDVIQEVEYVK+AGAASLDVIQEVEYVKEEAK+DMIGIAFTGSGK+DVLVATDVASK+DYLAHSSMDF+FPAAILR+GITYDDPIK+ILESVAEGR+KDVLVATDVASK+LLQEDSSPLLR+LMDLLQK+MIDMGFEGDIR+QTLLFSATMPK+SALVKPVTINVGR+SGNTGIATTFINK+TDEVPAGGSRSEAEDEDDEDYVPYVPLR+TIFSYFK+TPPPVLIFAEK+TSWTPPR+YLALDEADR+YVLSMSEER
534a	sp|P78527-2|PRKDC_HUMAN sp|P78527|PRKDC_HUMAN	1	Isoform of P78527, Isoform 2 of DNA-dependent protein kinase catalytic subunit OS=Homo sapiens GN=PRKDC;DNA-dependent protein kinase catalytic subunit OS=Homo sapiens GN=PRKDC PE=1 SV=3	8.7	34	0.44	AALSALESFLK+APGLGAFR+AQEPESGLSEETQVK+ATQQQHDFTLTQTADGR+AYVPALQMAFK+DQNILLGTTYR+EIFNFVLK+GGSWIQEINVAEK+GIFTSEIGTK+HSSLITPLQAVAQR+IAPYSVEIK+ILELSGSSSEDSEK+LGASLAFNNIYR+LGLPGDEVDNK+LGNPIVPLNIR+LLALNSLYSPK+LLPAELPAK+LLQDFNR+LNESTFDTQITK+LSFAVPFR+NELEIPGQYDGR+NLSSNEAISLEEIR+NNWEVSALSR+QITQSALLAEAR+SIGEYDVLR+SLGPPQGEEDSVPR+TFPVLLR+TVGALQVLGTEAQSSLLK+TVSLLDENNVSSYLSK+VIAGLYQR+YNFPVEVEVPMER
358a	sp|P25705|ATPA_HUMAN	1	ATP synthase subunit alpha, mitochondrial OS=Homo sapiens GN=ATP5A1 PE=1 SV=1	32	33	0.43	AVDSLVPIGR+EAYPGDVFYLHSR+ELIIGDR+GYLDKLEPSK+HALIIYDDLSK+ILGADTSVDLEETGR+ISVREPMQTGIK+NVQAEEMVEFSSGLK+QMSLLLR+STVAQLVK+TGAIVDVPVGEELLGR+TGTAEMSSILEER+TSIAIDTIINQK+VLSIGDGIAR+VVDALGNAIDGK+VVDALGNAIDGKGPIGSK
302a	sp|P11021|GRP78_HUMAN	1	78 kDa glucose-regulated protein OS=Homo sapiens GN=HSPA5 PE=1 SV=2	36.9	33	0.45	DAGTIAGLNVMR+ELEEIVQPIISK+FEELNMDLFR+IEIESFYEGEDFSETLTR+IINEPTAAAIAYGLDK+IINEPTAAAIAYGLDKR+ITITNDQNR+ITPSYVAFTPEGER+KSQIFSTASDNQPTVTIK+LTPEEIER+LYGSAGPPPTGEEDTAEKDEL+NELESYAYSLK+NQLTSNPENTVFDAK+SDIDEIVLVGGSTR+SQIFSTASDNQPTVTIK+TFAPEEISAMVLTK+TWNDPSVQQDIK+VEIIANDQGNR+VLEDSDLK+VTHAVVTVPAYFNDAQR
729b	sp|Q5T9A4|ATD3B_HUMAN	1	ATPase family AAA domain-containing protein 3B OS=Homo sapiens GN=ATAD3B PE=1 SV=1	23.1	32	0.22	AERENADIIR+DKWSNFDPTGLER+EALNLAQMQEQTLQLEQQSK+GEGAGPPPPLPPAQPGAEGGGDR+ITVLEALR+LAQFDYGR+LFDWANTSR+LKEYEAAVEQLK+LTEGMSGR+QQQLLNEENLR+QTVLESIR+TAGTLFGEGFR+VRDIAIATR+WSNFDPTGLER
274a	sp|P06737-2|PYGL_HUMAN sp|P06737|PYGL_HUMAN	1	Isoform of P06737, Isoform 2 of Glycogen phosphorylase, liver form OS=Homo sapiens GN=PYGL;Glycogen phosphorylase, liver form OS=Homo sapiens GN=PYGL PE=1 SV=4	29	32	0.36	AWNTMVLK+DFSELEPDKFQNK+EYAQNIWNVEPSDLK+EYYEALPELK+FSQFLETEYK+GIVGVENVAELK+GIVGVENVAELKK+IFVDIEK+INPSSMFDVQVK+ISLSNESNKVNGN+IVALFPK+LITSVADVVNNDPMVGSK+LVIDQIDNGFFSPK+NLAENISR+TFAYTNHTVLPEALER+VFADYEAYVK+VIFLENYR+VIPATDLSEQISTAGTEASGTGNMK+VLYPNDNFFEGK+WPVDLVEK+YEYGIFNQK
269e	sp|P02538|K2C6A_HUMAN sp|P48668|K2C6C_HUMAN	1	Keratin, type II cytoskeletal 6A OS=Homo sapiens GN=KRT6A PE=1 SV=3;Keratin, type II cytoskeletal 6C OS=Homo sapiens GN=KRT6C PE=1 SV=3	16.3	32	0.19	AIGGGLSSVGGGSSTIK+AQYEEIAQR+EYQELMNVK+FASFIDK+FASFIDKVR+FLEQQNK+NKYEDEINKR+NLDLDSIIAEVK+QLDSIVGER+WTLLQEQGTK
529a	sp|P68104|EF1A1_HUMAN sp|Q5VTE0|EF1A3_HUMAN	1	Elongation factor 1-alpha 1 OS=Homo sapiens GN=EEF1A1 PE=1 SV=1;Putative elongation factor 1-alpha-like 3 OS=Homo sapiens GN=EEF1A1P5 PE=5 SV=1	21.9	31	0.42	EHALLAYTLGVK+EVSTYIK+IGGIGTVPVGR+LPLQDVYK+QLIVGVNK+QTVAVGVIK+STTTGHLIYK+VETGVLKPGMVVTFAPVNVTTEVK+YYVTIIDAPGHR
673a	sp|Q96EY1|DNJA3_HUMAN	1	DnaJ homolog subfamily A member 3, mitochondrial OS=Homo sapiens GN=DNAJA3 PE=1 SV=2	20.6	29	0.37	AQGLYETINVTIPPGTQTDQK+EAGEDEEGFLSK+EIFITFR+GGPTVDPEELFR+KAYYQLAK+QYDAYGSAGFDPGASGSQHSYWK+VMIPVPAGVEDGQTVR
6	sp|O14654|IRS4_HUMAN	1	Insulin receptor substrate 4 OS=Homo sapiens GN=IRS4 PE=1 SV=1	15	29	0.38	AAVSAFPTDSLER+AIGDGEDEMLFTR+ANPLSLDSAR+AVSVPASFFR+EADSSSDYVNMDFTK+ESNTPAPSTQGLPDSWGIIAEPR+FVTPSEPVAHSR+GAQDVAGGSNPGAHNPSANLAR+GDNQAGGAAAAAAAPEPPPR+LEYYENAR+LLQEEEQER+SSPLGQNDNSEYVPMLPGK+WFQPVANAADAEAVR
301a	sp|P10809|CH60_HUMAN	1	60 kDa heat shock protein, mitochondrial OS=Homo sapiens GN=HSPD1 PE=1 SV=2	34.6	29	0.38	EIGNIISDAMK+FDRGYISPYFINTSKGQK+GYISPYFINTSK+IGIEIIK+IPAMTIAK+IQEIIEQLDVTTSEYEK+ISSIQSIVPALEIANAHR+LSDGVAVLK+LVQDVANNTNEEAGDGTTTATVLAR+NAGVEGSLIVEK+TLKIPAMTIAK+TLNDELEIIEGMK+TVIIEQSWGSPK+VGEVIVTK+VGEVIVTKDDAMLLK+VGGTSDVEVNEK+VGLQVVAVK+VTDALNATR
572a	sp|Q13263|TIF1B_HUMAN	1	Transcription intermediary factor 1-beta OS=Homo sapiens GN=TRIM28 PE=1 SV=5	18.3	26	0.32	ADVQSIIGLQR+DIVENYFMR+FASWALESDNNTALLLSK+IVAERPGTNSTGPAPMAPPR+LDLDLTADSQPPVFK+LSPPYSSPQEFAQDVGR+LTEDKADVQSIIGLQR+MAILQIMK+MIVDPVEPHGEMK+MNEAFGDTK+SGEGEVSGLMR+VFPGSTTEDYNLIVIER
446a	sp|P49327|FAS_HUMAN tr|A0A0U1RQF0|A0A0U1RQF0_HUMAN	1	Fatty acid synthase OS=Homo sapiens GN=FASN PE=1 SV=3;Isoform of P49327, Fatty acid synthase OS=Homo sapiens GN=FASN PE=4 SV=1	9.2	26	0.35	AFEVSENGNLVVSGK+AGLYGLPR+AQVADVVVSR+DGAWGAFR+EDGLAQQQTQLNLR+FPQLDSTSFANSR+GLVQALQTK+GTPLISPLIK+GVDLVLNSLAEEK+LQVVDQPLPVR+MVVPGLDGAQIPR+QEPLLIGSTK+QGVQVQVSTSNISSLEGAR+SDEAVKPFGLK+SEGVVAVLLTK+SLLVNPEGPTLMR+TGTVSLEVR+VAAAVDLIIK+VLEALLPLK+VVVQVLAEEPEAVLK
303c	sp|P54652|HSP72_HUMAN	1	Heat shock-related 70 kDa protein 2 OS=Homo sapiens GN=HSPA2 PE=1 SV=1	26.8	26	0.18	DAGTITGLNVLR+FEDATVQSDMK+FEELNADLFR+IINEPTAAAIAYGLDK+IINEPTAAAIAYGLDKK+ITITNDKGR+LLQDFFNGK+LYQGGPGGGSGGGGSGASGGPTIEEVD+NALESYTYNIK+NQVAMNPTNTIFDAK+STAGDTHLGGEDFDNR+TTPSYVAFTDTER+VEIIANDQGNR+VQVEYKGETK
287e	sp|P13645|K1C10_HUMAN	1	Keratin, type I cytoskeletal 10 OS=Homo sapiens GN=KRT10 PE=1 SV=6	26.9	26	0.24	ALEESNYELEGK+DAEAWFNEK+ELTTEIDNNIEQISSYK+GSLGGGFSSGGFSGGSFSR+IRLENEIQTYR+LAADDFR+LASYLDK+LASYLDKVR+LENEIQTYR+LKYENEVALR+QSVEADINGLR+QSVEADINGLRR+SEITELR+SLLEGEGSSGGGGR+SQYEQLAEQNR+SQYEQLAEQNRK+VLDELTLTK+VTMQNLNDR
407a	sp|P38646|GRP75_HUMAN	1	Stress-70 protein, mitochondrial OS=Homo sapiens GN=HSPA9 PE=1 SV=2	30.6	25	0.32	AQFEGIVTDLIR+DAGQISGLNVLR+EQQIVIQSSGGLSK+ETGVDLTKDNMALQR+LYSPSQIGAFVLMK+NAVITVPAYFNDSQR+QAASSLQQASLK+QAVTNPNNTFYATK+SDIGEVILVGGMTR+SQVFSTAADGQTQVEIK+STNGDTFLGGEDFDQALLR+TTPSVVAFTADGER+VINEPTAAALAYGLDK+VLENAEGAR+VQQTVQDLFGR
378a	sp|P30101|PDIA3_HUMAN	1	Protein disulfide-isomerase A3 OS=Homo sapiens GN=PDIA3 PE=1 SV=4	33.1	25	0.31	DLLIAYYDVDYEK+EATNPPVIQEEKPK+ELSDFISYLQR+FLQDYFDGNLK+FVMQEEFSR+GFPTIYFSPANK+IFRDGEEAGAYDGPR+LAPEYEAAATR+LNFAVASR+LSKDPNIVIAK+MDATANDVPSPYEVR+SDVLELTDDNFESR+SEPIPESNDGPVK+YGVSGYPTLK
318a	sp|P14618|KPYM_HUMAN	1	Pyruvate kinase PKM OS=Homo sapiens GN=PKM PE=1 SV=4	28.2	25	0.31	GADFLVTEVENGGSLGSK+GDLGIEIPAEK+GDYPLEAVR+GVNLPGAAVDLPAVSEK+GVNLPGAAVDLPAVSEKDIQDLK+ITLDNAYMEK+IYVDDGLISLQVK+KGVNLPGAAVDLPAVSEK+LAPITSDPTEATAVGAVEASFK+LDIDSPPITAR+TATESFASDPILYRPVAVALDTK+VNFAMNVGK
287f	sp|P08779|K1C16_HUMAN	1	Keratin, type I cytoskeletal 16 OS=Homo sapiens GN=KRT16 PE=1 SV=4	25.6	25	0.13	ALEEANADLEVK+APSTYGGGLSVSSR+ASLENSLEETK+DAETWFLSK+LAADDFR+LASYLDK+LASYLDKVR+LEQEIATYR+TDLEMQIEGLK+TEELNKEVASNSELVQSSR+TRLEQEIATYR+VLDELTLAR+VTMQNLNDR
488c	sp|Q562R1|ACTBL_HUMAN	1	Beta-actin-like protein 2 OS=Homo sapiens GN=ACTBL2 PE=1 SV=2	13.6	24	0.12	AGFGGDDAPR+DLTDYLMK+GYNFTTTAER+IIAPPER+SYELPDGQVITIGNER
345a	sp|P22314-2|UBA1_HUMAN sp|P22314|UBA1_HUMAN	1	Isoform of P22314, Isoform 2 of Ubiquitin-like modifier-activating enzyme 1 OS=Homo sapiens GN=UBA1;Ubiquitin-like modifier-activating enzyme 1 OS=Homo sapiens GN=UBA1 PE=1 SV=3	20.2	24	0.32	AAVATFLQSVQVPEFTPK+ALPAVQQNNLDEDLIR+ATLPSPDKLPGFK+DEFEGLFK+GLGVEIAK+KPLLESGTLGTK+LAGTQPLEVLEAVQR+LDQPMTEIVSR+LQTSSVLVSGLR+LVVADTR+NEEDAAELVALAQAVNAR+NGSEADIDEGLYSR+QFLDYFK+QPAENVNQYLTDPK+SLVASLAEPDFVVTDFAK+YDGQVAVFGSDLQEK
309a	sp|P12277|KCRB_HUMAN	1	Creatine kinase B-type OS=Homo sapiens GN=CKB PE=1 SV=1	27.6	24	0.3	DLFDPIIEDR+GTGGVDTAAVGGVFDVSNADR+LAVEALSSLDGDLAGR+LEQGQAIDDLMPAQK+LLIEMEQR+RGTGGVDTAAVGGVFDVSNADR+TDLNPDNLQGGDDLDPNYVLSSR+VLTPELYAELR
188a	sp|ALBU_BOVIN|	1	sp ALBU_BOVIN	17.5	24	0.31	AEFVEVTK+DAFLGSFLYEYSR+HLVDEPQNLIK+KQTALVELLK+KVPQVSTPTLVEVSR+LGEYGFQNALIVR+LVNELTEFAK+LVTDLTK+QTALVELLK+TVMENFVAFVDK+VPQVSTPTLVEVSR+YLYEIAR
704a	sp|Q9BY77-2|PDIP3_HUMAN	1	Isoform of Q9BY77, Isoform 2 of Polymerase delta-interacting protein 3 OS=Homo sapiens GN=POLDIP3	34.2	23	0.15	ELPAAEPVLSPLEGTK+LVHPGVAEVVFVK+QNLYDLDEDDDGIASVPTK+RVNSASSSNPPAEVDPDTILK+SSGASVTTQPTEFK+SSPAAFINPPIGTVTPALK+TIQNLYDLDEDDDGIASVPTK+VGIQQGLLSQSTR+VNSASSSNPPAEVDPDTILK+VVQNDAYTAPALPSSIR
264a	sp|P05141|ADT2_HUMAN	1	ADP/ATP translocase 2 OS=Homo sapiens GN=SLC25A5 PE=1 SV=7	27.5	23	0.2	AAYFGIYDTAK+DFLAGGVAAAISK+EQGVLSFWR+GAWSNVLR+GMLPDPK+LLLQVQHASK+QIFLGGVDK+QIFLGGVDKR+YFPTQALNFAFK+YFPTQALNFAFKDK
277a	sp|P07195|LDHB_HUMAN	1	L-lactate dehydrogenase B chain OS=Homo sapiens GN=LDHB PE=1 SV=2	26.6	22	0.26	EKLIAPVAEEEATVPNNK+FIIPQIVK+GLTSVINQK+IVADKDYSVTANSK+IVVVTAGVR+LIAPVAEEEATVPNNK+LKDDEVAQLK+MVVESAYEVIK+SADTLWDIQK
704b	sp|Q9BY77|PDIP3_HUMAN tr|F6VRR5|F6VRR5_HUMAN	0.9999	Polymerase delta-interacting protein 3 OS=Homo sapiens GN=POLDIP3 PE=1 SV=2;Isoform of Q9BY77, Polymerase delta-interacting protein 3 OS=Homo sapiens GN=POLDIP3 PE=1 SV=1	31.4	22	0.13	ELPAAEPVLSPLEGTK+LVHPGVAEVVFVK+QNLYDLDEDDDGIASVPTK+RVNSASSSNPPAEVDPDTILK+SSGASVTTQPTEFK+SSPAAFINPPIGTVTPALK+VGIQQGLLSQSTR+VNSASSSNPPAEVDPDTILK+VVQNDAYTAPALPSSIR
734a	sp|Q9NYU2-2|UGGG1_HUMAN sp|Q9NYU2|UGGG1_HUMAN	1	Isoform of Q9NYU2, Isoform 2 of UDP-glucose:glycoprotein glucosyltransferase 1 OS=Homo sapiens GN=UGGT1;UDP-glucose:glycoprotein glucosyltransferase 1 OS=Homo sapiens GN=UGGT1 PE=1 SV=3	12.9	21	0.27	AITTSLTTK+AIWAALQTQTSNAAK+ANPGAWILR+DLSQNFPTK+EGETYFDVVAVVDPVTR+FLFVDADQIVR+ILETTTFFQR+IVPEWQDYDQEIK+LNIQPSEADYAVDIR+QLLYDAIK+SPAISWVNNLEVDSR+TAAVANSMNYLTK+VDALLSAQPK+VEEDVASDLVMK+VWQLQDLSFQTAAR+YVLEPEISFTSDNSFAK
549a	sp|Q01813|PFKAP_HUMAN	1	ATP-dependent 6-phosphofructokinase, platelet type OS=Homo sapiens GN=PFKP PE=1 SV=2	21.7	21	0.21	AIGVLTSGGDAQGMNAAVR+AMEWITAK+ASYDVSDSGQLEHVQPWSV+EIGWTDVGGWTGQGGSILGTK+ELVVTQLGYDTR+EWSGLLEELAR+GGTPSAFDR+LPDDQIPK+MLAIYDGFDGFAK+NVIFQPVAELK+NVIFQPVAELKK+SFAGNLNTYK+TFVLEVMGR+VTILGHVQR+YLEEIATQMR
414a	sp|P40926|MDHM_HUMAN	1	Malate dehydrogenase, mitochondrial OS=Homo sapiens GN=MDH2 PE=1 SV=3	33.4	21	0.26	AGAGSATLSMAYAGAR+ANTFVAELK+FVFSLVDAMNGK+IFGVTTLDIVR+IQEAGTEVVK+MISDAIPELK+VAVLGASGGIGQPLSLLLK+VDFPQDQLTALTGR+VNVPVIGGHAGK
337a	sp|P19338|NUCL_HUMAN	1	Nucleolin OS=Homo sapiens GN=NCL PE=1 SV=3	21.8	21	0.28	ALELTGLK+ATFIKVPQNQNGK+EVFEDAAEIR+FGYVDFESAEDLEK+GFGFVDFNSEEDAK+GIAYIEFK+GLSEDTTEETLK+GLSEDTTEETLKESFDGSVR+NDLAVVDVR+SISLYYTGEK+TEADAEKTFEEK+TGISDVFAK+VEGTEPTTAFNLFVGNLNFNK+VTQDELKEVFEDAAEIR
269d	sp|P35908|K22E_HUMAN	1	Keratin, type II cytoskeletal 2 epidermal OS=Homo sapiens GN=KRT2 PE=1 SV=2	21.9	21	0.18	AQYEEIAQR+FASFIDK+FASFIDKVR+FLEQQNQVLQTK+GFSSGSAVVSGGSR+IEISELNR+LNDLEEALQQAK+NLDLDSIIAEVK+NVQDAIADAEQR+SISISVAGGGGGFGAAGGFGGR+SLVGLGGTK+TAAENDFVTLK+YEELQVTVGR
612a	sp|Q16531|DDB1_HUMAN	1	DNA damage-binding protein 1 OS=Homo sapiens GN=DDB1 PE=1 SV=1	16	20	0.26	ALVSEWKEPQAK+EATADDLIK+EMLGGEIIPR+ETDDTLVLSFVGQTR+GAVYSMVEFNGK+IEVQDTSGGTTALRPSASTQALSSSVSSSK+IVVFQYSDGK+LLASINSTVR+LVFSNVNLK+LYEWTTEK+QSGESIDIITR+TVPLYESPR+TYEVSLR+VTLGTQPTVLR+YLAIAPPIIK+YLLGDMEGR
300a	sp|P10412|H14_HUMAN sp|P16402|H13_HUMAN sp|P16403|H12_HUMAN	1	Histone H1.4 OS=Homo sapiens GN=HIST1H1E PE=1 SV=2;Histone H1.3 OS=Homo sapiens GN=HIST1H1D PE=1 SV=2;Histone H1.2 OS=Homo sapiens GN=HIST1H1C PE=1 SV=2	17.8	20	0.23	ALAAAGYDVEK+ALAAAGYDVEKNNSR+ASGPPVSELITK+KALAAAGYDVEK+KASGPPVSELITK+SGVSLAALK+SGVSLAALKK
393a	sp|P35579|MYH9_HUMAN	1	Myosin-9 OS=Homo sapiens GN=MYH9 PE=1 SV=4	11.6	19	0.25	ALELDSNLYR+ANLQIDQINTDLNLER+ASITALEAK+DELADEIANSSGK+ELEDATETADAMNR+EQADFAIEALAK+FDQLLAEEK+IAEFTTNLTEEEEK+IAQLEEQLDNETK+IIGLDQVAGMSETALPGAFK+LEVNLQAMK+LQVELDNVTGLLSQSDSK+NFINNPLAQADWAAK+QLLQANPILEAFGNAK+TDLLLEPYNK+VEAQLQELQVK+VVFQEFR+YEILTPNSIPK
262a	sp|P05023-3|AT1A1_HUMAN sp|P05023-4|AT1A1_HUMAN sp|P05023|AT1A1_HUMAN	1	Isoform of P05023, Isoform 3 of Sodium/potassium-transporting ATPase subunit alpha-1 OS=Homo sapiens GN=ATP1A1;Isoform of P05023, Isoform 4 of Sodium/potassium-transporting ATPase subunit alpha-1 OS=Homo sapiens GN=ATP1A1;Sodium/potassium-transporting ATPase subunit alpha-1 OS=Homo sapiens GN=ATP1A1 PE=1 SV=1	14.7	19	0.25	AVAGDASESALLK+AVFQANQENLPILK+GVGIISEGNETVEDIAAR+IVEIPFNSTNK+LNIPVSQVNPR+LSLDELHR+NMVPQQALVIR+QGAIVAVTGDGVNDSPALK+SPDFTNENPLETR+VDNSSLTGESEPQTR+VIMVTGDHPITAK
255a	sp|P04406|G3P_HUMAN	1	Glyceraldehyde-3-phosphate dehydrogenase OS=Homo sapiens GN=GAPDH PE=1 SV=3	28.1	19	0.25	GALQNIIPASTGAAK+LISWYDNEFGYSNR+LTGMAFR+LVINGNPITIFQER+LVINGNPITIFQERDPSK+VGVNGFGR+VVDLMAHMASK+WGDAGAEYVVESTGVFTTMEK
625a	sp|Q5T4S7-2|UBR4_HUMAN sp|Q5T4S7-3|UBR4_HUMAN sp|Q5T4S7-4|UBR4_HUMAN sp|Q5T4S7|UBR4_HUMAN	1	Isoform of Q5T4S7, Isoform 2 of E3 ubiquitin-protein ligase UBR4 OS=Homo sapiens GN=UBR4;Isoform of Q5T4S7, Isoform 3 of E3 ubiquitin-protein ligase UBR4 OS=Homo sapiens GN=UBR4;Isoform of Q5T4S7, Isoform 4 of E3 ubiquitin-protein ligase UBR4 OS=Homo sapiens GN=UBR4;E3 ubiquitin-protein ligase UBR4 OS=Homo sapiens GN=UBR4 PE=1 SV=1	4.7	18	0.22	AQQALSELHTVEK+AVSNINTLLDK+FAMEQSFSADTGGGGR+GITQNALDYMK+GVLPYVGNLITK+IIPYLSFGEVEK+ILGPAESDEFLAR+NLQGFLEQPK+QVLFTPATQAAR+SNPSVLQGLLR+TLSDVEDQKELASPVSPELR+TVASQPISTQTLVEGENDEQSSTDQASAIK+VLAALAASSGSSSASSSSAPVAASSGQATTQSK+VLGIYTFTK+VNEAAPEKPQDDSGTAGGISSTSASVNR
556a	sp|Q06830|PRDX1_HUMAN tr|A0A0A0MSI0|A0A0A0MSI0_HUMAN	1	Peroxiredoxin-1 OS=Homo sapiens GN=PRDX1 PE=1 SV=1;Isoform of Q06830, Peroxiredoxin-1 (Fragment) OS=Homo sapiens GN=PRDX1 PE=1 SV=1	54.4	18	0.18	ADEGISFR+ATAVMPDGQFK+DISLSDYK+GLFIIDDK+GLFIIDDKGILR+LVQAFQFTDK+QGGLGPMNIPLVSDPK+QITVNDLPVGR+SVDETLR+TIAQDYGVLK
469a	sp|P52272-2|HNRPM_HUMAN sp|P52272|HNRPM_HUMAN tr|A0A087X0X3|A0A087X0X3_HUMAN	1	Isoform of P52272, Isoform 2 of Heterogeneous nuclear ribonucleoprotein M OS=Homo sapiens GN=HNRNPM;Heterogeneous nuclear ribonucleoprotein M OS=Homo sapiens GN=HNRNPM PE=1 SV=3;Isoform of P52272, Heterogeneous nuclear ribonucleoprotein M OS=Homo sapiens GN=HNRNPM PE=1 SV=1	20.7	18	0.2	AFITNIPFDVK+FESPEVAER+GNFGGSFAGSFGGAGGHAPGVAR+INEILSNALK+LGSTVFVANLDYK+MGAGMGFGLER+MGLAMGGGGGASFDR+MGPAMGPALGAGIER+MVPAGMGAGLER+NLPFDFTWK+QGGGGGGGSVPGIER
264b	sp|P12236|ADT3_HUMAN	1	ADP/ATP translocase 3 OS=Homo sapiens GN=SLC25A6 PE=1 SV=4	27.2	18	0.12	AAYFGVYDTAK+DFLAGGIAAAISK+EQGVLSFWR+GAWSNVLR+GMLPDPK+LLLQVQHASK+QIFLGGVDK+YFPTQALNFAFK+YFPTQALNFAFKDK
776a	sp|Q9Y5V3-2|MAGD1_HUMAN sp|Q9Y5V3|MAGD1_HUMAN	1	Isoform of Q9Y5V3, Isoform 2 of Melanoma-associated antigen D1 OS=Homo sapiens GN=MAGED1;Melanoma-associated antigen D1 OS=Homo sapiens GN=MAGED1 PE=1 SV=3	19.4	17	0.2	APTADTQTQNVNQAK+ASEAVLWEALR+AWNDTTKAPTADTQTQNVNQAK+EYTDVYPEIIER+GPNAAYDFSQAATTGELAANK+INNLNVEENSSGDQR+KINNLNVEENSSGDQR+LLTYEFVK+MATSQADIETDPGISEPDGATAQTSADGSQAQNLESR+VGPNATYNFSQSLNANDLANSRPK
56	sp|P42677|RS27_HUMAN tr|Q5T4L4|Q5T4L4_HUMAN	1	40S ribosomal protein S27 OS=Homo sapiens GN=RPS27 PE=1 SV=3;Isoform of P42677, 40S ribosomal protein S27 OS=Homo sapiens GN=RPS27 PE=1 SV=1	37.9	17	0.13	DLLHPSPEEEK+DLLHPSPEEEKR+LVQSPNSYFMDVK
380a	sp|P31689|DNJA1_HUMAN	1	DnaJ homolog subfamily A member 1 OS=Homo sapiens GN=DNAJA1 PE=1 SV=2	22.2	17	0.21	ELYDKGGEQAIK+EVEETDEMDQVELVDFDPNQER+ILEVHIDK+KEVEETDEMDQVELVDFDPNQER+QISQAYEVLSDAK+TIVITSHPGQIVK+VNFPENGFLSPDK+VNFPENGFLSPDKLSLLEK
744a	sp|Q9UBS4|DJB11_HUMAN	1	DnaJ homolog subfamily B member 11 OS=Homo sapiens GN=DNAJB11 PE=1 SV=1	28.8	16	0.2	DGMEYPFIGEGEPHVDGEPGDLR+EQLTEEAR+FQDLGAAYEVLSDSEK+FQDLGAAYEVLSDSEKR+GEGLPNFDNNNIK+KGEGLPNFDNNNIK+LALQLHPDRNPDDPQAQEK+QYDTYGEEGLK+TLEVEIEPGVR
422a	sp|P42694|HELZ_HUMAN tr|J3QS41|J3QS41_HUMAN	1	Probable helicase with zinc finger domain OS=Homo sapiens GN=HELZ PE=1 SV=2;Isoform of P42694, Probable helicase with zinc finger domain OS=Homo sapiens GN=HELZ PE=1 SV=1	9.5	16	0.21	DIEVASNPAFPQR+IASFLQLK+LDDGSIGVVTPYADQVFR+LQPVSTILAK+LTETLSEDTLAGR+LTSSAEDEVETTYSR+QLSGSYMETLIEK+QWDEQLDPR+SLTGESLNGMVTK+TFTLAQAVK+TIIDFEPNETTDLEK+TVSSSSLPSLEEYEPR+TYVLNPLAPEFIPR+VLFLSTVR+VNAVYLLPVPK
306a	sp|P11940-2|PABP1_HUMAN sp|P11940|PABP1_HUMAN tr|A0A087WTT1|A0A087WTT1_HUMAN	1	Isoform of P11940, Isoform 2 of Polyadenylate-binding protein 1 OS=Homo sapiens GN=PABPC1;Polyadenylate-binding protein 1 OS=Homo sapiens GN=PABPC1 PE=1 SV=2;Isoform of P11940, Polyadenylate-binding protein OS=Homo sapiens GN=PABPC1 PE=1 SV=1	24.5	16	0.18	ALDTMNFDVIK+EFSPFGTITSAK+FGPALSVK+FSPAGPILSIR+GFGFVSFER+GYGFVHFETQEAAER+IVATKPLYVALAQR+KEFSPFGTITSAK+NLDDGIDDER+NLDDGIDDERLR+SGVGNIFIK+SLGYAYVNFQQPADAER+YQGVNLYVK
285c	sp|P14625|ENPL_HUMAN	1	Endoplasmin OS=Homo sapiens GN=HSP90B1 PE=1 SV=1	17.7	16	0.19	EAESSPFVER+EEASDYLELDTIK+EFEPLLNWMK+ELISNASDALDK+ELISNASDALDKIR+FAFQAEVNR+GVVDSDDLPLNVSR+IYFMAGSSR+LIINSLYK+LISLTDENALSGNEELTVK+SGTSEFLNK+SGYLLPDTK+SILFVPTSAPR+TFEINPR
220a	sp|O60884|DNJA2_HUMAN	1	DnaJ homolog subfamily A member 2 OS=Homo sapiens GN=DNAJA2 PE=1 SV=1	20.4	16	0.21	DGNDLHMTYK+EISFAYEVLSNPEK+EISFAYEVLSNPEKR+FDVQFPENNWINPDK+GEGMPQYR+ILEVHVDK+LYDILGVPPGASENELK+LYDILGVPPGASENELKK+VSLEDLYNGK
122	sp|Q71UM5|RS27L_HUMAN tr|C9JLI6|C9JLI6_HUMAN tr|H0YMV8|H0YMV8_HUMAN	1	40S ribosomal protein S27-like OS=Homo sapiens GN=RPS27L PE=1 SV=3;Isoform of Q71UM5, 40S ribosomal protein S27 OS=Homo sapiens GN=RPS27L PE=1 SV=1;Isoform of Q71UM5, 40S ribosomal protein S27 OS=Homo sapiens GN=RPS27L PE=1 SV=1	28.6	16	0.12	DLLHPSLEEEK+LVQSPNSYFMDVK
749a	sp|Q9UJS0-2|CMC2_HUMAN sp|Q9UJS0|CMC2_HUMAN	1	Isoform of Q9UJS0, Isoform 2 of Calcium-binding mitochondrial carrier protein Aralar2 OS=Homo sapiens GN=SLC25A13;Calcium-binding mitochondrial carrier protein Aralar2 OS=Homo sapiens GN=SLC25A13 PE=1 SV=2	24	15	0.16	ASGDSARPVLLQVAESAYR+DLGFFGIYK+GLIPQLIGVAPEK+IAPLEEGTLPFNLAEAQR+INLPAPNPDHVGGYK+LAVATFAGIENK+LQVAGEITTGPR+LTVNDFVR+MTLADIER+NGEFFMSPNDFVTR+STGSFVGELMYK+TVELLSGVVDQTK+YEGFFGLYR+YLNIFGESQPNPK
661a	sp|Q92945|FUBP2_HUMAN tr|A0A087WTP3|A0A087WTP3_HUMAN	1	Far upstream element-binding protein 2 OS=Homo sapiens GN=KHSRP PE=1 SV=4;Isoform of Q92945, Far upstream element-binding protein 2 OS=Homo sapiens GN=KHSRP PE=1 SV=1	17.4	15	0.19	AINQQTGAFVEISR+AWEEYYK+IGGDAATTVNNSTPDFGFGGQK+IGGDAATTVNNSTPDFGFGGQKR+IGGGIDVPVPR+IGQQPQQPGAPPQQDYTK+MILIQDGSQNTNVDKPLR+SVSLTGAPESVQK+VQISPDSGGLPER
619a	sp|Q3ZCQ8-2|TIM50_HUMAN sp|Q3ZCQ8|TIM50_HUMAN	1	Isoform of Q3ZCQ8, Isoform 2 of Mitochondrial import inner membrane translocase subunit TIM50 OS=Homo sapiens GN=TIMM50;Mitochondrial import inner membrane translocase subunit TIM50 OS=Homo sapiens GN=TIMM50 PE=1 SV=2	27.2	15	0.18	APDQAAEIGSR+AQGPQQQPGSEGPSYAK+IPDEFDNDPILVQQLR+QNLFLGSLTSR+SNKQNLFLGSLTSR+TIALNGVEDVR+TVLEHYALEDDPLAAFK+VLLDLSAFLK
588a	sp|Q14204|DYHC1_HUMAN	1	Cytoplasmic dynein 1 heavy chain 1 OS=Homo sapiens GN=DYNC1H1 PE=1 SV=5	3.4	15	0.19	AATSPALFNR+DLFQVAFNR+EALELTDTGLLSGSEER+EFGPVVIDYGK+EYQTQLIQR+INEWLTLVEK+IQGLTVEQAEAVVR+LGGSPFGPAGTGK+SLLQALNEVK+TLMAQSIYGGR+TTDLLTDWEK+VLLTTQGVDMISK+VTFVNFTVTR+WTDENIDTVALK
448a	sp|P49411|EFTU_HUMAN	1	Elongation factor Tu, mitochondrial OS=Homo sapiens GN=TUFM PE=1 SV=2	29	15	0.2	AEAGDNLGALVR+DLEKPFLLPVEAVYSVPGR+GITINAAHVEYSTAAR+GTVVTGTLER+KYEEIDNAPEER+LLDAVDTYIPVPAR+TIGTGLVTNTLAMTEEEK+TTLTAAITK+TVVTGIEMFHK+VEAQVYILSK+YEEIDNAPEER
315a	sp|P13796|PLSL_HUMAN	1	Plastin-2 OS=Homo sapiens GN=LCP1 PE=1 SV=6	19.5	15	0.17	EITENLMATGDLDQDGR+FSLVGIGGQDLNEGNR+IGNFSTDIKDSK+ISFDEFIK+LSPEELLLR+MINLSVPDTIDER+QFVTATDVVR+TENLNDDEKLNNAK+VYALPEDLVEVNPK+YAFVNWINK
269f	sp|P13647|K2C5_HUMAN	1	Keratin, type II cytoskeletal 5 OS=Homo sapiens GN=KRT5 PE=1 SV=3	18.5	15	0.09	FASFIDK+FASFIDKVR+FLEQQNK+GLGVGFGSGGGSSSSVK+ISISTSGGSFR+NKYEDEINKR+NLDLDSIIAEVK+QLDSIVGER+SFSTASAITPSVSR+WTLLQEQGTK+YEELQQTAGR
265a	sp|P05387|RLA2_HUMAN	1	60S acidic ribosomal protein P2 OS=Homo sapiens GN=RPLP2 PE=1 SV=1	73	15	0.2	ILDSVGIEADDDR+ILDSVGIEADDDRLNK+LASVPAGGAVAVSAAPGSAAPAAGSAPAAAEEK+LASVPAGGAVAVSAAPGSAAPAAGSAPAAAEEKKDEK+NIEDVIAQGIGK+YVASYLLAALGGNSSPSAK
138	sp|Q92616|GCN1_HUMAN	1	eIF-2-alpha kinase activator GCN1 OS=Homo sapiens GN=GCN1 PE=1 SV=6	5.2	15	0.19	ALVAVLLSR+ASLLDPVPEVR+DLAPYLPSVTPGLK+EGVLTGSPEQKEEAAK+GAAYGLAGLVK+GAAYGLAGLVKGLGILSLK+GLGILSLK+IDPEAFITR+LMDEAVLALR+LMPEIVATASK+QAGAEALSQAVAR+QGEEVFQSLSK+SLVSGLIR+VVLPYLVPK
761a	sp|Q9Y230|RUVB2_HUMAN	1	RuvB-like 2 OS=Homo sapiens GN=RUVBL2 PE=1 SV=3	25.7	14	0.17	ALESDMAPVLIMATNR+AVLIAGQPGTGK+DKVQAGDVITIDK+GLGLDDALEPR+LLIVSTTPYSEK+LLIVSTTPYSEKDTK+QASQGMVGQLAAR+TQGFLALFSGDTGEIK+TTEMETIYDLGTK+VQAGDVITIDK+VYSLFLDESR
645a	sp|Q8IWZ3-4|ANKH1_HUMAN sp|Q8IWZ3-6|ANKH1_HUMAN sp|Q8IWZ3|ANKH1_HUMAN	1	Isoform of Q8IWZ3, Isoform 4 of Ankyrin repeat and KH domain-containing protein 1 OS=Homo sapiens GN=ANKHD1;Isoform of Q8IWZ3, Isoform 6 of Ankyrin repeat and KH domain-containing protein 1 OS=Homo sapiens GN=ANKHD1;Ankyrin repeat and KH domain-containing protein 1 OS=Homo sapiens GN=ANKHD1 PE=1 SV=1	7.3	14	0.16	AEVVSLLLDR+AFADPEVLR+GADVNAPPVPSSR+ILLNAGAEINSR+LEALLEAAGIGK+MVAADNQDTSNLPQLAVPAPR+QEVVDLLLAR+SIHANFSSGVGTTAASSK+TTSEIFLSSTAEGADLR+TVSLPLSSPNIK+VFLQGPAPVGTPSFNR+VSTSPVGLPSIDPSGSSPSSSSAPLASFSGIPGTR
585a	sp|Q14157-1|UBP2L_HUMAN sp|Q14157-3|UBP2L_HUMAN sp|Q14157-4|UBP2L_HUMAN sp|Q14157-5|UBP2L_HUMAN sp|Q14157|UBP2L_HUMAN tr|F8W726|F8W726_HUMAN	1	Isoform of Q14157, Isoform 2 of Ubiquitin-associated protein 2-like OS=Homo sapiens GN=UBAP2L;Isoform of Q14157, Isoform 3 of Ubiquitin-associated protein 2-like OS=Homo sapiens GN=UBAP2L;Isoform of Q14157, Isoform 4 of Ubiquitin-associated protein 2-like OS=Homo sapiens GN=UBAP2L;Isoform of Q14157, Isoform 5 of Ubiquitin-associated protein 2-like OS=Homo sapiens GN=UBAP2L;Ubiquitin-associated pr…	15.9	14	0.18	DGSLASNPYSGDLTK+GGSTTGSQFLEQFK+IDLAVLLGK+IFTASNVSSVPLPAENVTITAGQR+LAQMISDHNDADFEEK+NGFSSVQATQLQTTQSVEGATGSAVK+SPAVATSTAAPPPPSSPLPSK+TPSTMENDSSNLDPSQAPSLAQPLVFSNSK
524a	sp|P63173|RL38_HUMAN	1	60S ribosomal protein L38 OS=Homo sapiens GN=RPL38 PE=1 SV=2	52.9	14	0.19	DFLLTAR+IEEIKDFLLTAR+KIEEIKDFLLTAR+LKQSLPPGLAVK+QSLPPGLAVK+YLYTLVITDKEK
351a	sp|P23396|RS3_HUMAN	1	40S ribosomal protein S3 OS=Homo sapiens GN=RPS3 PE=1 SV=2	40.3	14	0.18	AELNEFLTR+ELAEDGYSGVEVR+FGFPEGSVELYAEK+FVADGIFK+GGKPEPPAMPQPVPTA+IMLPWDPTGK+IRELTAVVQK+KFVADGIFK+LLGGLAVR+TEIIILATR
341a	sp|P21796|VDAC1_HUMAN	1	Voltage-dependent anion-selective channel protein 1 OS=Homo sapiens GN=VDAC1 PE=1 SV=2	44.5	14	0.15	GYGFGLIK+LTFDSSFSPNTGK+LTLSALIDGK+TDEFQLHTNVNDGTEFGGSIYQK+TKSENGLEFTSSGSANTETTK+VNNSSLIGLGYTQTLKPGIK+VTQSNFAVGYK+WNTDNTLGTEITVEDQLAR+WTEYGLTFTEK
237a	sp|O95071-2|UBR5_HUMAN sp|O95071|UBR5_HUMAN	1	Isoform of O95071, Isoform 2 of E3 ubiquitin-protein ligase UBR5 OS=Homo sapiens GN=UBR5;E3 ubiquitin-protein ligase UBR5 OS=Homo sapiens GN=UBR5 PE=1 SV=2	6	14	0.18	AASTAPSSTSTPAASSAGLIYIDPSNLR+ENGADSILDLGLVDSSEK+EVVFVEDVK+IDELQVVK+LLTATNLVTLPNSR+LSLELFGR+LYVPLYSSK+NVAIFTAGQESPIILR+TSDSPWFLSGSETLGR+VLLLPLER+VLQDWNALK+VTFKDEPGEGSGVAR+WLDGASFDNER
232a	sp|O75955-2|FLOT1_HUMAN sp|O75955|FLOT1_HUMAN	1	Isoform of O75955, Isoform 2 of Flotillin-1 OS=Homo sapiens GN=FLOT1;Flotillin-1 OS=Homo sapiens GN=FLOT1 PE=1 SV=3	29.3	14	0.19	AAYDIEVNTR+AQADLAYQLQVAK+AQQVAVQEQEIAR+ISLNTLTLNVK+ITLVSSGSGTMGAAK+LPQVAEEISGPLTSANK+VQVQVVER+VSAQYLSEIEMAK+VTGEVLDILTR
186a	sp|A3KMH1-3|VWA8_HUMAN sp|A3KMH1|VWA8_HUMAN	1	Isoform of A3KMH1, Isoform 3 of von Willebrand factor A domain-containing protein 8 OS=Homo sapiens GN=VWA8;von Willebrand factor A domain-containing protein 8 OS=Homo sapiens GN=VWA8 PE=1 SV=2	9.1	14	0.18	DGLIVYEDSPLVK+DTTVQTLTLQPSVK+DVTPPQTSGYIEVTDLQSK+ETQDPTAQSLAASLSTR+EVEYIALSR+IGAVSAPIYNAHEK+IILDNLQAK+ISSDQLSSEHLSSAVEQK+LVAAFGELR+QYGPNVPEPILQK+SLADQGIINYPYSTR+TLILEGLEK+VNAGTLAVLQR
103	sp|Q09666|AHNK_HUMAN	1	Neuroblast differentiation-associated protein AHNAK OS=Homo sapiens GN=AHNAK PE=1 SV=2	8.7	14	0.18	AEGPEVDVNLPK+APNISMPDVDLNLK+FSMPGFK+GEGPEVDVNLPK+IDVTAPDVSIEEPEGK+ISAPNVDFNLEGPK+VDIDAPDVSIEGPDAK+VDIDVPDVNLEAPEGK+VDIEGPDVNIEGPEGK+VDVDVPDVNIEGPDAK+VDVEGPDVNIEGPEGK+VDVEVPDVSLEGPEGK+VNVEAPDVNLEGLGGK
591a	sp|Q14257-2|RCN2_HUMAN sp|Q14257|RCN2_HUMAN	1	Isoform of Q14257, Isoform 2 of Reticulocalbin-2 OS=Homo sapiens GN=RCN2;Reticulocalbin-2 OS=Homo sapiens GN=RCN2 PE=1 SV=1	30.9	13	0.15	AEELHYPLGER+EALLGVQEDVDEYVK+LSEEEILENPDLFLTSEATDYGR+QQFVEYDK+SDYDREALLGVQEDVDEYVK+VIDFDENTALDDAEEESFR+VIDFDENTALDDAEEESFRK+WDPTANEDPEWILVEK
542a	sp|Q00610-2|CLH1_HUMAN sp|Q00610|CLH1_HUMAN tr|A0A087WVQ6|A0A087WVQ6_HUMAN	1	Isoform of Q00610, Isoform 2 of Clathrin heavy chain 1 OS=Homo sapiens GN=CLTC;Clathrin heavy chain 1 OS=Homo sapiens GN=CLTC PE=1 SV=5;Isoform of Q00610, Clathrin heavy chain OS=Homo sapiens GN=CLTC PE=1 SV=1	7.3	13	0.17	EAIDSYIK+GQFSTDELVAEVEK+IAAYLFK+IYIDSNNNPER+LLYNNVSNFGR+NNLAGAEELFAR+TLQIFNIEMK+TSIDAYDNFDNISLAQR+VANVELYYR+WLLLTGISAQQNR+YIEIYVQK
361a	sp|P26373|RL13_HUMAN	1	60S ribosomal protein L13 OS=Homo sapiens GN=RPL13 PE=1 SV=4	24.2	13	0.17	GFSLEELR+LATQLTGPVMPVR+STESLQANVQR+TIGISVDPR+VATWFNQPAR
315b	sp|P13797|PLST_HUMAN	1	Plastin-3 OS=Homo sapiens GN=PLS3 PE=1 SV=4	17.8	13	0.15	ANDDIIVNWVNR+DGETLEELMK+EANMPLPGYK+INNFSADIK+INNFSADIKDSK+LSPEELLLR+MINLSVPDTIDER+NEALAALLR+QFVTPADVVSGNPK+YAFVNWINK+YTLNVLEDLGDGQK
313a	sp|P13639|EF2_HUMAN	1	Elongation factor 2 OS=Homo sapiens GN=EEF2 PE=1 SV=4	11.9	13	0.16	AYLPVNESFGFTADLR+GEGQLGPAER+GGGQIIPTAR+GPLMMYISK+KEDLYLKPIQR+QFAEMYVAK+VFDAIMNFK+VFSGLVSTGLK+YEWDVAEAR+YFDPANGK
305a	sp|P11586|C1TC_HUMAN tr|F5H2F4|F5H2F4_HUMAN	1	C-1-tetrahydrofolate synthase, cytoplasmic OS=Homo sapiens GN=MTHFD1 PE=1 SV=3;Isoform of P11586, C-1-tetrahydrofolate synthase, cytoplasmic OS=Homo sapiens GN=MTHFD1 PE=1 SV=1	14.9	13	0.17	AAQAPSSFQLLYDLK+AYIQENLELVEK+EQVPGFTPR+GALALAQAVQR+GVPTGFILPIR+LDIDPETITWQR+LVPSVNGVR+TDPTTLTDEEINR+TDTESELDLISR+TPVPSDIDISR+VLLSALER+YVVVTGITPTPLGEGK
282a	sp|P07737|PROF1_HUMAN	1	Profilin-1 OS=Homo sapiens GN=PFN1 PE=1 SV=2	55.7	13	0.18	DSLLQDGEFSMDLR+DSPSVWAAVPGK+SSFYVNGLTLGGQK+STGGAPTFNVTVTK+TFVNITPAEVGVLVGK+TLVLLMGK
264c	sp|P12235|ADT1_HUMAN	1	ADP/ATP translocase 1 OS=Homo sapiens GN=SLC25A4 PE=1 SV=4	24.2	13	0.08	AAYFGVYDTAK+DFLAGGVAAAVSK+EQGFLSFWR+GAWSNVLR+GMLPDPK+LLLQVQHASK+YFPTQALNFAFK+YFPTQALNFAFKDK
93	sp|P83731|RL24_HUMAN tr|C9JNW5|C9JNW5_HUMAN tr|C9JXB8|C9JXB8_HUMAN	1	60S ribosomal protein L24 OS=Homo sapiens GN=RPL24 PE=1 SV=1;Isoform of P83731, 60S ribosomal protein L24 OS=Homo sapiens GN=RPL24 PE=1 SV=1;Isoform of P83731, 60S ribosomal protein L24 OS=Homo sapiens GN=RPL24 PE=1 SV=1	24.8	12	0.15	AITGASLADIMAK+QINWTVLYR+VFQFLNAK
763a	sp|Q9Y265-2|RUVB1_HUMAN sp|Q9Y265|RUVB1_HUMAN	1	Isoform of Q9Y265, Isoform 2 of RuvB-like 1 OS=Homo sapiens GN=RUVBL1;RuvB-like 1 OS=Homo sapiens GN=RUVBL1 PE=1 SV=1	31.9	12	0.15	ALESSIAPIVIFASNR+AVLLAGPPGTGK+GLGLDESGLAK+LDPSIFESLQK+QAASGLVGQENAR+TALALAIAQELGSK+TEVLMENFR+TISHVIIGLK+TMLYTPQEMK+VEAGDVIYIEANSGAVK
660a	sp|Q92621|NU205_HUMAN	1	Nuclear pore complex protein Nup205 OS=Homo sapiens GN=NUP205 PE=1 SV=3	6.2	12	0.16	DLPSADSVQYR+FTDELMEQGLTYK+LLDIEGLYSK+LPGLQATVR+LQDSFASETNLDFR+LTAPEDVFSK+LVGDFTHDQSISQK+QDTQAPVVPYWR+VGNALWR+VLTLVSQIDVNNEFEK+YSFIQALVR
604a	sp|Q15366-2|PCBP2_HUMAN sp|Q15366-3|PCBP2_HUMAN sp|Q15366-4|PCBP2_HUMAN sp|Q15366-5|PCBP2_HUMAN sp|Q15366-6|PCBP2_HUMAN sp|Q15366-7|PCBP2_HUMAN sp|Q15366-8|PCBP2_HUMAN sp|Q15366|PCBP2_HUMAN tr|F8VZX2|F8VZX2_HUMAN tr|H3BRU6|H3BRU6_HUMAN	1	Isoform of Q15366, Isoform 2 of Poly(rC)-binding protein 2 OS=Homo sapiens GN=PCBP2;Isoform of Q15366, Isoform 3 of Poly(rC)-binding protein 2 OS=Homo sapiens GN=PCBP2;Isoform of Q15366, Isoform 4 of Poly(rC)-binding protein 2 OS=Homo sapiens GN=PCBP2;Isoform of Q15366, Isoform 5 of Poly(rC)-binding protein 2 OS=Homo sapiens GN=PCBP2;Isoform of Q15366, Isoform 6 of Poly(rC)-binding protein 2 OS=H…	15.7	12	0.11	ESTGAQVQVAGDMLPNSTER+EVGSIIGK+IANPVEGSTDR+IITLAGPTNAIFK
603a	sp|Q15293|RCN1_HUMAN	1	Reticulocalbin-1 OS=Homo sapiens GN=RCN1 PE=1 SV=1	19.9	12	0.16	AADLNGDLTATR+EQFNEFR+IDNDGDGFVTTEELK+ISWEEYK+IVDRIDNDGDGFVTTEELK+TFDQLTPDESK+TFDQLTPDESKER+YIFDNVAK
539a	sp|Q00325-2|MPCP_HUMAN sp|Q00325|MPCP_HUMAN tr|F8VVM2|F8VVM2_HUMAN	1	Isoform of Q00325, Isoform B of Phosphate carrier protein, mitochondrial OS=Homo sapiens GN=SLC25A3;Phosphate carrier protein, mitochondrial OS=Homo sapiens GN=SLC25A3 PE=1 SV=2;Isoform of Q00325, Phosphate carrier protein, mitochondrial OS=Homo sapiens GN=SLC25A3 PE=1 SV=1	18.8	12	0.16	GIFNGFSVTLK+GVAPLWMR+IQTQPGYANTLR+MQVDPQK+TVEALYK+VLYSNMLGEENTYLWR
505a	sp|P62258-2|1433E_HUMAN sp|P62258|1433E_HUMAN	1	Isoform of P62258, Isoform SV of 14-3-3 protein epsilon OS=Homo sapiens GN=YWHAE;14-3-3 protein epsilon OS=Homo sapiens GN=YWHAE PE=1 SV=1	28.3	12	0.11	DSTLIMQLLR+EAAENSLVAYK+IISSIEQKEENK+NLLSVAYK+VAGMDVELTVEER+YLAEFATGNDR+YLAEFATGNDRK
501a	sp|P61978-2|HNRPK_HUMAN sp|P61978-3|HNRPK_HUMAN sp|P61978|HNRPK_HUMAN	1	Isoform of P61978, Isoform 2 of Heterogeneous nuclear ribonucleoprotein K OS=Homo sapiens GN=HNRNPK;Isoform of P61978, Isoform 3 of Heterogeneous nuclear ribonucleoprotein K OS=Homo sapiens GN=HNRNPK;Heterogeneous nuclear ribonucleoprotein K OS=Homo sapiens GN=HNRNPK PE=1 SV=1	20	12	0.16	DLAGSIIGK+GSYGDLGGPIITTQVTIPK+IDEPLEGSEDR+IILDLISESPIK+NLPLPPPPPPR+NTDEMVELR+TDYNASVSVPDSSGPER
470a	sp|P52292|IMA1_HUMAN	1	Importin subunit alpha-1 OS=Homo sapiens GN=KPNA2 PE=1 SV=1	15.3	12	0.16	FVSFLGR+GINSSNVENQLQATQAAR+LLGASELPIVTPALR+NNQGTVNWSVDDIVK+NVSSFPDDATSPLQENR+TGVVPQLVK
458a	sp|P50990|TCPQ_HUMAN	1	T-complex protein 1 subunit theta OS=Homo sapiens GN=CCT8 PE=1 SV=4	22.3	12	0.15	AIADTGANVVVTGGK+APGFAQMLK+AVDDGVNTFK+DIDEVSSLLR+FAEAFEAIPR+LATNAAVTVLR+LFVTNDAATILR+LVPGGGATEIELAK+NVGLDIEAEVPAVK+TAEELMNFSK+YNIMLVR
436a	sp|P46940|IQGA1_HUMAN	1	Ras GTPase-activating-like protein IQGAP1 OS=Homo sapiens GN=IQGAP1 PE=1 SV=1	7.6	12	0.14	ALESGDVNTVWK+ATFYGEQVDYYK+EEIQSSISGVTAAYNR+IFYPETTDIYDR+IIGNLLYYR+LGNFFSPK+LIFQMPQNK+LQQTYAALNSK+TLQALQIPAAK+VDQIQEIVTGNPTVIK+YQELINDIAR
46	sp|P29966|MARCS_HUMAN tr|A0A087WZH7|A0A087WZH7_HUMAN	1	Myristoylated alanine-rich C-kinase substrate OS=Homo sapiens GN=MARCKS PE=1 SV=4;Isoform of P29966, Myristoylated alanine-rich C-kinase substrate OS=Homo sapiens GN=MARCKS PE=1 SV=1	23	12	0.16	EAPAEGEAAEPGSPTAAEGEAASAASSTSSPK+GEAAAERPGEAAVASSPSK+GEPAAAAAPEAGASPVEK+LSGFSFK
323a	sp|P15311|EZRI_HUMAN tr|E7EQR4|E7EQR4_HUMAN	1	Ezrin OS=Homo sapiens GN=EZR PE=1 SV=4;Isoform of P15311, Ezrin OS=Homo sapiens GN=EZR PE=1 SV=3	13.8	12	0.11	APDFVFYAPR+DNAMLEYLK+IALLEEAR+IGFPWSEIR+QLFDQVVK+QLLTLSSELSQAR+QRIDEFEAL+SQEQLAAELAEYTAK
33	sp|P15924-2|DESP_HUMAN sp|P15924-3|DESP_HUMAN sp|P15924|DESP_HUMAN	1	Isoform of P15924, Isoform DPII of Desmoplakin OS=Homo sapiens GN=DSP;Isoform of P15924, Isoform DSPIa of Desmoplakin OS=Homo sapiens GN=DSP;Desmoplakin OS=Homo sapiens GN=DSP PE=1 SV=3	7.2	12	0.15	AELIVQPELK+AFIGFEGVK+AITGFDDPFSGK+AQQIHSQTSQQYPLYDLDLGK+GLPSPYNMSSAPGSR+IEVLEEELR+ISITEGIER+LLEAQIASGGVVDPVNSVFLPK+LLEAQIATGGIIDPK+QLQNIIQATSR+QQIQNDLNQWK+TGSQYDIQDAIDK+YIELLTR
275a	sp|P06744-2|G6PI_HUMAN sp|P06744|G6PI_HUMAN tr|A0A0A0MTS2|A0A0A0MTS2_HUMAN tr|K7EQ48|K7EQ48_HUMAN	1	Isoform of P06744, Isoform 2 of Glucose-6-phosphate isomerase OS=Homo sapiens GN=GPI;Glucose-6-phosphate isomerase OS=Homo sapiens GN=GPI PE=1 SV=4;Isoform of P06744, Glucose-6-phosphate isomerase (Fragment) OS=Homo sapiens GN=GPI PE=1 SV=1;Isoform of P06744, Glucose-6-phosphate isomerase OS=Homo sapiens GN=GPI PE=1 SV=2	20.3	12	0.14	EWFLQAAK+FAAYFQQGDMESNGK+NLVTEDVMR+SNTPILVDGKDVMPEVNK+TFTTQETITNAETAK+TLAQLNPESSLFIIASK+VWYVSNIDGTHIAK
74	sp|P53621-2|COPA_HUMAN sp|P53621|COPA_HUMAN	1	Isoform of P53621, Isoform 2 of Coatomer subunit alpha OS=Homo sapiens GN=COPA;Coatomer subunit alpha OS=Homo sapiens GN=COPA PE=1 SV=2	10.1	11	0.15	ASNLENSTYDLYTIPK+DADSITLFDVQQK+DVAVMQLR+GITGVDLFGTTDAVVK+NLSPGAVESDVR+QLFLQTYAR+QQPLFVSGGDDYK+SSGLTAVWVAR+TALNLFFK+TLDLPIYVTR+VWDISGLR
647a	sp|Q8N1F7|NUP93_HUMAN	1	Nuclear pore complex protein Nup93 OS=Homo sapiens GN=NUP93 PE=1 SV=2	10.7	11	0.14	AFDIIER+ESMLVEWEQVK+FTSDTKPIINK+LLSPVVPQISAPQSNK+LTLSQFQK+LVPLNQESVEER+NLQEIQQAGER+TLITFAGMIPYR
604b	sp|Q15365|PCBP1_HUMAN	1	Poly(rC)-binding protein 1 OS=Homo sapiens GN=PCBP1 PE=1 SV=2	14.6	11	0.1	ESTGAQVQVAGDMLPNSTER+EVGSIIGK+IANPVEGSSGR+IITLTGPTNAIFK
569a	sp|Q13188-2|STK3_HUMAN sp|Q13188|STK3_HUMAN	1	Isoform of Q13188, Isoform 2 of Serine/threonine-protein kinase 3 OS=Homo sapiens GN=STK3;Serine/threonine-protein kinase 3 OS=Homo sapiens GN=STK3 PE=1 SV=2	18.5	11	0.12	DLITEAMEIK+LADFGVAGQLTDTMAK+NLSLEELQMR+NVFPDNWK+QPEEVFDVLEK+QVPVESDLQEIIK+TLIEDEIATILK+VPQDGDFDFLK
564a	sp|Q12906-2|ILF3_HUMAN sp|Q12906-3|ILF3_HUMAN sp|Q12906-4|ILF3_HUMAN sp|Q12906-5|ILF3_HUMAN sp|Q12906-6|ILF3_HUMAN sp|Q12906-7|ILF3_HUMAN sp|Q12906|ILF3_HUMAN	1	Isoform of Q12906, Isoform 2 of Interleukin enhancer-binding factor 3 OS=Homo sapiens GN=ILF3;Isoform of Q12906, Isoform 3 of Interleukin enhancer-binding factor 3 OS=Homo sapiens GN=ILF3;Isoform of Q12906, Isoform 4 of Interleukin enhancer-binding factor 3 OS=Homo sapiens GN=ILF3;Isoform of Q12906, Isoform 5 of Interleukin enhancer-binding factor 3 OS=Homo sapiens GN=ILF3;Isoform of Q12906, Isof…	13.9	11	0.14	AYAALAALEK+EDITQSAQHALR+FVMEVEVDGQK+LFPDTPLALDANK+VLAGETLSVNDPPDVLDR+VLGMDPLPSK+VLQDMGLPTGAEGR+VPTWGPLR
533a	sp|P78371|TCPB_HUMAN tr|F5GWF6|F5GWF6_HUMAN	1	T-complex protein 1 subunit beta OS=Homo sapiens GN=CCT2 PE=1 SV=4;Isoform of P78371, T-complex protein 1 subunit beta OS=Homo sapiens GN=CCT2 PE=1 SV=2	16.8	11	0.15	DASLMVTNDGATILK+EALLSSAVDHGSDEVK+EAVAMESYAK+GATQQILDEAER+ILIANTGMDTDKIK+LTSFIGAIAIGDLVK+VLVDMSR
513a	sp|P62750|RL23A_HUMAN tr|A8MUS3|A8MUS3_HUMAN tr|H7BY10|H7BY10_HUMAN tr|K7EJV9|K7EJV9_HUMAN tr|K7ERT8|K7ERT8_HUMAN	1	60S ribosomal protein L23a OS=Homo sapiens GN=RPL23A PE=1 SV=1;Isoform of P62750, 60S ribosomal protein L23a OS=Homo sapiens GN=RPL23A PE=1 SV=1;Isoform of P62750, 60S ribosomal protein L23a (Fragment) OS=Homo sapiens GN=RPL23A PE=1 SV=1;Isoform of P62750, 60S ribosomal protein L23a (Fragment) OS=Homo sapiens GN=RPL23A PE=1 SV=1;Isoform of P62750, 60S ribosomal protein L23a (Fragment) OS=Homo sap…	27.6	11	0.15	FPLTTESAMK+KLYDIDVAK+LAPDYDALDVANK+LYDIDVAK+VNTLIRPDGEK
512a	sp|P62701|RS4X_HUMAN	1	40S ribosomal protein S4, X isoform OS=Homo sapiens GN=RPS4X PE=1 SV=2	27.4	11	0.13	IGVITNR+LSNIFVIGK+LTIAEER+TDITYPAGFMDVISIDK+TIRYPDPLIK+VNDTIQIDLETGK+YALTGDEVK+YPDPLIK
474a	sp|P53396-2|ACLY_HUMAN sp|P53396|ACLY_HUMAN	1	Isoform of P53396, Isoform 2 of ATP-citrate synthase OS=Homo sapiens GN=ACLY;ATP-citrate synthase OS=Homo sapiens GN=ACLY PE=1 SV=3	10.4	11	0.15	AFDSGIIPMEFVNK+DGVYVLDLAAK+EAYPEEAYIADLDAK+IGNTGGMLDNILASK+LGLVGVNLTLDGVK+LTLLNPK+SGGMSNELNNIISR+TIAIIAEGIPEALTR+TILSLMTR
455a	sp|P50402|EMD_HUMAN	1	Emerin OS=Homo sapiens GN=EMD PE=1 SV=1	39	11	0.14	APGAGLGQDR+GDADMYDLPK+GYNDDYYEESYFTTR+IFEYETQR+KEDALLYQSK+LSPPSSSAASSYSFSDLNSTR+TYGEPESAGPSR+YNIPHGPVVGSTR
404a	sp|P37802-2|TAGL2_HUMAN sp|P37802|TAGL2_HUMAN	1	Isoform of P37802, Isoform 2 of Transgelin-2 OS=Homo sapiens GN=TAGLN2;Transgelin-2 OS=Homo sapiens GN=TAGLN2 PE=1 SV=3	50.8	11	0.14	DDGLFSGDPNWFPK+ENFQNWLK+GASQAGMTGYGMPR+GPAYGLSR+IQASTMAFK+NFSDNQLQEGK+NVIGLQMGTNR+QMEQISQFLQAAER+TLMNLGGLAVAR
387a	sp|P34932|HSP74_HUMAN	1	Heat shock 70 kDa protein 4 OS=Homo sapiens GN=HSPA4 PE=1 SV=4	15.4	11	0.14	AFSDPFVEAEK+AGGIETIANEYSDR+EDIYAVEIVGGATR+ELSTTLNADEAVTR+LEDTENWLYEDGEDQPK+LFEELGK+NAVEEYVYEMR+QSLTMDPVVK+SNLAYDIVQLPTGLTGIK+VLATAFDTTLGGR
374a	sp|P29401-2|TKT_HUMAN sp|P29401|TKT_HUMAN tr|A0A0B4J1R6|A0A0B4J1R6_HUMAN	1	Isoform of P29401, Isoform 2 of Transketolase OS=Homo sapiens GN=TKT;Transketolase OS=Homo sapiens GN=TKT PE=1 SV=3;Isoform of P29401, Transketolase OS=Homo sapiens GN=TKT PE=1 SV=1	21.9	11	0.14	AVELAANTK+ILATPPQEDAPSVDIANIR+LDNLVAILDINR+MPSLPSYK+SVPTSTVFYPSDGVATEK+TSRPENAIIYNNNEDFQVGQAK+VLDPFTIKPLDR
317a	sp|P14314-2|GLU2B_HUMAN sp|P14314|GLU2B_HUMAN tr|K7ELL7|K7ELL7_HUMAN	1	Isoform of P14314, Isoform 2 of Glucosidase 2 subunit beta OS=Homo sapiens GN=PRKCSH;Glucosidase 2 subunit beta OS=Homo sapiens GN=PRKCSH PE=1 SV=2;Isoform of P14314, Glucosidase 2 subunit beta OS=Homo sapiens GN=PRKCSH PE=1 SV=1	11.6	11	0.14	AQQEQELAADAFK+ESLQQMAEVTR+ILIEDWK+SEALPTDLPAPSAPDLTEPK+SLEDQVEMLR
310a	sp|P12956|XRCC6_HUMAN	1	X-ray repair cross-complementing protein 6 OS=Homo sapiens GN=XRCC6 PE=1 SV=2	17.1	11	0.13	DSLIFLVDASK+ELVYPPDYNPEGK+ILELDQFKGQQGQK+NIYVLQELDNPGAK+SDSFENPVLQQHFR+TEGDEEAEEEQEENLEASGDYK+TFNTSTGGLLLPSDTK
299a	sp|P10321|1C07_HUMAN tr|A2AEA2|A2AEA2_HUMAN tr|O19617|O19617_HUMAN	1	Isoform of Q95604, HLA class I histocompatibility antigen, Cw-7 alpha chain OS=Homo sapiens GN=HLA-C PE=1 SV=3;Isoform of Q95604, HLA class I histocompatibility antigen, Cw-6 alpha chain OS=Homo sapiens GN=HLA-C PE=1 SV=2;Isoform of Q95604, HLA class I antigen OS=Homo sapiens GN=HLA-C PE=1 SV=1	26.2	11	0.11	DGEDQTQDTELVETRPAGDGTFQK+FISVGYVDDTQFVR+GYDQSAYDGKDYIALNEDLR+SWTAADTAAQITQR+WAAVVVPSGQEQR+YFDTAVSRPGR
278a	sp|P07237|PDIA1_HUMAN	1	Protein disulfide-isomerase OS=Homo sapiens GN=P4HB PE=1 SV=3	20.3	11	0.15	EADDIVNWLK+ENLLDFIK+ILEFFGLK+LITLEEEMTK+MDSTANEVEAVK+NFEDVAFDEK+QLAPIWDK+TVIDYNGER+VDATEESDLAQQYGVR+YKPESEELTAER
256a	sp|P04792|HSPB1_HUMAN	1	Heat shock protein beta-1 OS=Homo sapiens GN=HSPB1 PE=1 SV=2	39	11	0.15	AQLGGPEAAK+DGVVEITGK+GPSWDPFR+LATQSNEITIPVTFESR+LFDQAFGLPR+QLSSGVSEIR+VSLDVNHFAPDELTVK
249a	sp|P00558|PGK1_HUMAN	1	Phosphoglycerate kinase 1 OS=Homo sapiens GN=PGK1 PE=1 SV=3	24.7	11	0.13	ALMDEVVK+ELNYFAK+ITLPVDFVTADKFDENAK+LGDVYVNDAFGTAHR+VDFNVPMK+VLNNMEIGTSLFDEEGAK+VLPGVDALSNI+VSHVSTGGGASLELLEGK
192a	sp|O00159-2|MYO1C_HUMAN sp|O00159-3|MYO1C_HUMAN sp|O00159|MYO1C_HUMAN tr|F5H6E2|F5H6E2_HUMAN	1	Isoform of O00159, Isoform 2 of Unconventional myosin-Ic OS=Homo sapiens GN=MYO1C;Isoform of O00159, Isoform 3 of Unconventional myosin-Ic OS=Homo sapiens GN=MYO1C;Unconventional myosin-Ic OS=Homo sapiens GN=MYO1C PE=1 SV=4;Isoform of O00159, Unconventional myosin-Ic OS=Homo sapiens GN=MYO1C PE=1 SV=1	11.6	11	0.13	AVASEIFK+DGTIDFTPGSELLITK+GDVVLQSDHVIETLTK+LGTDEISPR+LLQSNPVLEAFGNAK+LLSVEGSTLR+NPQSYLYLVK+TSFLLNLR+VLQALGSEPIQYAVPVVK+YLGLLENLR
89	sp|P62851|RS25_HUMAN	1	40S ribosomal protein S25 OS=Homo sapiens GN=RPS25 PE=1 SV=1	28	10	0.12	AALQELLSK+AQVIYTR+LITPAVVSER+LNNLVLFDK
736a	sp|Q9NZI8|IF2B1_HUMAN	1	Insulin-like growth factor 2 mRNA-binding protein 1 OS=Homo sapiens GN=IGF2BP1 PE=1 SV=2	21	10	0.13	IAPPETPDSK+ITISSLQDLTLYNPER+LLVPTQYVGAIIGK+LYIGNLNESVTPADLEK+MVIITGPPEAQFK+QQQVDIPLR+TADEVPLK+TVNELQNLTAAEVVVPR+VSYIPDEQIAQGPENGR
712a	sp|Q9H6S0|YTDC2_HUMAN	1	Probable ATP-dependent RNA helicase YTHDC2 OS=Homo sapiens GN=YTHDC2 PE=1 SV=2	7.8	10	0.14	APEPPPALIVR+APSKPWSQVDEATIR+DVNTNSENWAVVK+GIWSTTPSNER+IAVNIALER+IGQTIGYQIR+LASNALQEPSSFR+LSQSLGLVSK+TQLLGQLR+VVLIVGETGSGK
706a	sp|Q9C0C7-2|AMRA1_HUMAN sp|Q9C0C7-3|AMRA1_HUMAN sp|Q9C0C7-4|AMRA1_HUMAN sp|Q9C0C7-5|AMRA1_HUMAN sp|Q9C0C7|AMRA1_HUMAN tr|A0A075B6T1|A0A075B6T1_HUMAN	1	Isoform of Q9C0C7, Isoform 2 of Activating molecule in BECN1-regulated autophagy protein 1 OS=Homo sapiens GN=AMBRA1;Isoform of Q9C0C7, Isoform 3 of Activating molecule in BECN1-regulated autophagy protein 1 OS=Homo sapiens GN=AMBRA1;Isoform of Q9C0C7, Isoform 4 of Activating molecule in BECN1-regulated autophagy protein 1 OS=Homo sapiens GN=AMBRA1;Isoform of Q9C0C7, Isoform 5 of Activating molec…	12.3	10	0.12	ALLQSQPVR+EIAPGLTGSEWTR+EVPEPGTAASGPGEGEGSEYGASGEDALSR+GLLPEAGQLAER+QQEGGSQASVYTSATEGR+RFGPNAISVSLSPMGR+STFLLAFSPDR+TVGVAFNQETGHWER+VLAGAVIGDGQSAVASNIANTTYR
700a	sp|Q9BUJ2-2|HNRL1_HUMAN sp|Q9BUJ2|HNRL1_HUMAN	1	Isoform of Q9BUJ2, Isoform 2 of Heterogeneous nuclear ribonucleoprotein U-like protein 1 OS=Homo sapiens GN=HNRNPUL1;Heterogeneous nuclear ribonucleoprotein U-like protein 1 OS=Homo sapiens GN=HNRNPUL1 PE=1 SV=2	9.8	10	0.13	INEEISVK+LQAALEAEEPDDER+NYILDQTNVYGSAQR+QGAPTSFLPPEASQLKPDR+QNQFYDTQVIK+YNILGTNAIMDK
664a	sp|Q93008-1|USP9X_HUMAN sp|Q93008|USP9X_HUMAN	1	Isoform of Q93008, Isoform 2 of Probable ubiquitin carboxyl-terminal hydrolase FAF-X OS=Homo sapiens GN=USP9X;Probable ubiquitin carboxyl-terminal hydrolase FAF-X OS=Homo sapiens GN=USP9X PE=1 SV=3	4	10	0.13	DGLTISFTK+ELLAFQTSEK+ILTDEAVSGWK+LEGDNVNPESQLIQQSEQSESETAGSTK+MDTIDQDDELIR+NNFLPNADMETR+VVIQSNDDIASR+WVVPVLPK
583a	sp|Q14008-2|CKAP5_HUMAN sp|Q14008-3|CKAP5_HUMAN sp|Q14008|CKAP5_HUMAN	1	Isoform of Q14008, Isoform 2 of Cytoskeleton-associated protein 5 OS=Homo sapiens GN=CKAP5;Isoform of Q14008, Isoform 3 of Cytoskeleton-associated protein 5 OS=Homo sapiens GN=CKAP5;Cytoskeleton-associated protein 5 OS=Homo sapiens GN=CKAP5 PE=1 SV=3	7.2	10	0.13	DAAFEALGTALK+EFGFSGLNVK+FIQPNIGELPTALK+FVTDSNAVVQLK+IEDLEEGQQVIR+LLPDTINSINLDR+NLGIPIITVLGDSK+TAAITLLGVMYLYVGPSLR+TSAQVVLDGLVDK+TTGEVVSGVVSK+YSDADIEPFLK
563a	sp|Q12905|ILF2_HUMAN tr|B4DY09|B4DY09_HUMAN	1	Interleukin enhancer-binding factor 2 OS=Homo sapiens GN=ILF2 PE=1 SV=2;Isoform of Q12905, Interleukin enhancer-binding factor 2 OS=Homo sapiens GN=ILF2 PE=1 SV=1	23.6	10	0.13	ILITTVPPNLR+ILPTLEAVAALGNK+NQDLAPNSAEQASILSLVTK+VKPAPDETSFSEALLK+VLQSALAAIR+WFEENASQSTVK
505b	sp|P63104|1433Z_HUMAN	1	14-3-3 protein zeta/delta OS=Homo sapiens GN=YWHAZ PE=1 SV=1	25.3	10	0.08	DSTLIMQLLR+FLIPNASQAESK+GIVDQSQQAYQEAFEISK+NLLSVAYK+SVTEQGAELSNEER
494a	sp|P61247|RS3A_HUMAN	1	40S ribosomal protein S3a OS=Homo sapiens GN=RPS3A PE=1 SV=2	25	10	0.13	ADGYEPPVQESV+APAMFNIR+EVQTNDLKEVVNK+TTDGYLLR+VFEVSLADLQNDEVAFR+VFEVSLADLQNDEVAFRK+VVDPFSK
481a	sp|P55786|PSA_HUMAN tr|E9PLK3|E9PLK3_HUMAN	1	Puromycin-sensitive aminopeptidase OS=Homo sapiens GN=NPEPPS PE=1 SV=2;Isoform of P55786, Puromycin-sensitive aminopeptidase OS=Homo sapiens GN=NPEPPS PE=1 SV=1	14.1	10	0.13	AGIISTVEVLK+ATFDISLVVPK+DYFNVPYPLPK+IDFVGELNDK+LGLQNDLFSLAR+LNLGTVGFYR+LSVEGFAVDK+TIQQCCENILLNAAWLK+VALSNMNVIDR+VLGATLLPDLIQK+YAAVTQFEATDAR
468a	sp|P51659|DHB4_HUMAN	1	Peroxisomal multifunctional enzyme type 2 OS=Homo sapiens GN=HSD17B4 PE=1 SV=3	18.5	10	0.13	ATSTATSGFAGAIGQK+AVANYDSVEEGEK+AYALAFAER+GALVVVNDLGGDFK+IDVVVNNAGILR+IIMTSSASGIYGNFGQANYSAAK+ISDEDWDIIHR+VQETGDIVISNAYVDLAPTSGTSAK+VVLVTGAGAGLGR
459a	sp|P50991|TCPD_HUMAN	1	T-complex protein 1 subunit delta OS=Homo sapiens GN=CCT4 PE=1 SV=4	20.2	10	0.12	ALIAGGGAPEIELALR+AYILNLVK+ETLLNSATTSLNSK+GDVTITNDGATILK+LVIEEAER+TDMDNQIVVSDYAQMDR+VIDPATATSVDLR+VVSQYSSLLSPMSVNAVMK
40	sp|P26641-2|EF1G_HUMAN sp|P26641|EF1G_HUMAN	1	Isoform of P26641, Isoform 2 of Elongation factor 1-gamma OS=Homo sapiens GN=EEF1G;Elongation factor 1-gamma OS=Homo sapiens GN=EEF1G PE=1 SV=3	14.2	10	0.14	ALIAAQYSGAQVR+ILGLLDAYLK+KLDPGSEETQTLVR+QVLEPSFR+STFVLDEFKR+TFLVGER
340b	sp|O75369-2|FLNB_HUMAN sp|O75369-3|FLNB_HUMAN sp|O75369-6|FLNB_HUMAN sp|O75369-8|FLNB_HUMAN sp|O75369-9|FLNB_HUMAN sp|O75369|FLNB_HUMAN	1	Isoform of O75369, Isoform 2 of Filamin-B OS=Homo sapiens GN=FLNB;Isoform of O75369, Isoform 3 of Filamin-B OS=Homo sapiens GN=FLNB;Isoform of O75369, Isoform 6 of Filamin-B OS=Homo sapiens GN=FLNB;Isoform of O75369, Isoform 8 of Filamin-B OS=Homo sapiens GN=FLNB;Isoform of O75369, Isoform 9 of Filamin-B OS=Homo sapiens GN=FLNB;Filamin-B OS=Homo sapiens GN=FLNB PE=1 SV=2	4.4	10	0.11	DAGEGLLAVQITDQEGKPK+DLAEDAPWK+EAGAGGLSIAVEGPSK+IFFAGDTIPK+LDVTILSPSR+LIALLEVLSQK+LLGWIQNK+SPFTVGVAAPLDLSK+VLFASQEIPASPFR
335a	sp|P18206-2|VINC_HUMAN sp|P18206|VINC_HUMAN	1	Isoform of P18206, Isoform 1 of Vinculin OS=Homo sapiens GN=VCL;Vinculin OS=Homo sapiens GN=VCL PE=1 SV=4	10.6	10	0.14	ALASQLQDSLK+AQQVSQGLDVLTAK+AVAGNISDPGLQK+ELLPVLISAMK+IPTISTQLK+MSAEINEIIR+MTGLVDEAIDTK+QVATALQNLQTK+SLGEISALTSK+WIDNPTVDDR
330a	sp|P16615-2|AT2A2_HUMAN sp|P16615-3|AT2A2_HUMAN sp|P16615-5|AT2A2_HUMAN sp|P16615|AT2A2_HUMAN	1	Isoform of P16615, Isoform 2 of Sarcoplasmic/endoplasmic reticulum calcium ATPase 2 OS=Homo sapiens GN=ATP2A2;Isoform of P16615, Isoform 3 of Sarcoplasmic/endoplasmic reticulum calcium ATPase 2 OS=Homo sapiens GN=ATP2A2;Isoform of P16615, Isoform 5 of Sarcoplasmic/endoplasmic reticulum calcium ATPase 2 OS=Homo sapiens GN=ATP2A2;Sarcoplasmic/endoplasmic reticulum calcium ATPase 2 OS=Homo sapiens G…	11.4	10	0.14	AEIGIAMGSGTAVAK+AMGVVVATGVNTEIGK+EFDELNPSAQR+EFTLEFSR+IGIFGQDEDVTSK+LDEFGEQLSK+NMLFSGTNIAAGK+VDQSILTGESVSVIK+VGSTKVPMTSGVK
283a	sp|P07910-2|HNRPC_HUMAN sp|P07910-4|HNRPC_HUMAN sp|P07910|HNRPC_HUMAN tr|B2R5W2|B2R5W2_HUMAN tr|B4DY08|B4DY08_HUMAN tr|G3V2Q1|G3V2Q1_HUMAN tr|G3V4C1|G3V4C1_HUMAN tr|G3V4W0|G3V4W0_HUMAN tr|G3V555|G3V555_HUMAN tr|G3V575|G3V575_HUMAN tr|G3V576|G3V576_HUMAN	1	Isoform of P07910, Isoform C1 of Heterogeneous nuclear ribonucleoproteins C1/C2 OS=Homo sapiens GN=HNRNPC;Isoform of P07910, Isoform 4 of Heterogeneous nuclear ribonucleoproteins C1/C2 OS=Homo sapiens GN=HNRNPC;Heterogeneous nuclear ribonucleoproteins C1/C2 OS=Homo sapiens GN=HNRNPC PE=1 SV=4;Isoform of P07910, Heterogeneous nuclear ribonucleoproteins C1/C2 OS=Homo sapiens GN=HNRNPC PE=1 SV=1;Iso…	22.8	10	0.14	GFAFVQYVNER+MIAGQVLDINLAAEPK+SDVEAIFSK+VFIGNLNTLVVK+VPPPPPIAR
280a	sp|P07355-2|ANXA2_HUMAN sp|P07355|ANXA2_HUMAN	1	Isoform of P07355, Isoform 2 of Annexin A2 OS=Homo sapiens GN=ANXA2;Annexin A2 OS=Homo sapiens GN=ANXA2 PE=1 SV=2	32.7	10	0.13	AEDGSVIDYELIDQDAR+DALNIETAIK+DIISDTSGDFR+GVDEVTIVNILTNR+LSLEGDHSTPPSAYGSVK+QDIAFAYQR+SLYYYIQQDTK+TNQELQEINR+TPAQYDASELK
279a	sp|P07339|CATD_HUMAN	1	Cathepsin D OS=Homo sapiens GN=CTSD PE=1 SV=1	17.2	10	0.09	DPDAQPGGELMLGGTDSK+FDGILGMAYPR+LSPEDYTLK+LVDQNIFSFYLSR+QPGITFIAAK+VSTLPAITLK
274b	sp|P11216|PYGB_HUMAN	1	Glycogen phosphorylase, brain form OS=Homo sapiens GN=PYGB PE=1 SV=5	10.7	10	0.1	LLPLVSDEVFIR+LVTSIGDVVNHDPVVGDR+NLAENISR+QAVDQISSGFFSPK+VEDVEALDR+VIFLENYR+VLYPNDNFFEGK+YEFGIFNQK
266a	sp|P05388-2|RLA0_HUMAN sp|P05388|RLA0_HUMAN tr|F8VWS0|F8VWS0_HUMAN	1	Isoform of P05388, Isoform 2 of 60S acidic ribosomal protein P0 OS=Homo sapiens GN=RPLP0;60S acidic ribosomal protein P0 OS=Homo sapiens GN=RPLP0 PE=1 SV=1;Isoform of P05388, 60S acidic ribosomal protein P0 OS=Homo sapiens GN=RPLP0 PE=1 SV=1	31	10	0.12	AFLADPSAFVAAAPVAAATTAAPAAAAAPAK+GNVGFVFTK+IIQLLDDYPK+TSFFQALGITTK+VLALSVETDYTFPLAEK
219a	sp|O60814|H2B1K_HUMAN sp|P57053|H2BFS_HUMAN sp|P58876|H2B1D_HUMAN sp|P62807|H2B1C_HUMAN sp|Q5QNW6-2|H2B2F_HUMAN sp|Q5QNW6|H2B2F_HUMAN sp|Q93079|H2B1H_HUMAN sp|Q99877|H2B1N_HUMAN sp|Q99879|H2B1M_HUMAN sp|Q99880|H2B1L_HUMAN tr|B2R4S9|B2R4S9_HUMAN tr|U3KQK0|U3KQK0_HUMAN	1	Histone H2B type 1-K OS=Homo sapiens GN=HIST1H2BK PE=1 SV=3;Histone H2B type F-S OS=Homo sapiens GN=H2BFS PE=1 SV=2;Histone H2B type 1-D OS=Homo sapiens GN=HIST1H2BD PE=1 SV=2;Histone H2B type 1-C/E/F/G/I OS=Homo sapiens GN=HIST1H2BC PE=1 SV=4;Isoform of Q5QNW6, Isoform 2 of Histone H2B type 2-F OS=Homo sapiens GN=HIST2H2BF;Histone H2B type 2-F OS=Homo sapiens GN=HIST2H2BF PE=1 SV=3;Histone H2B t…	27	10	0.09	AMGIMNSFVNDIFER+ESYSVYVYK+KESYSVYVYK+LLLPGELAK
214a	sp|O43707|ACTN4_HUMAN	1	Alpha-actinin-4 OS=Homo sapiens GN=ACTN4 PE=1 SV=2	13.7	10	0.13	ETTDTDTADQVIASFK+FAIQDISVEETSAK+GISQEQMQEFR+LASDLLEWIR+LSGSNPYTTVTPQIINSK+LVSIGAEEIVDGNAK+TINEVENQILTR+VGWEQLLTTIAR+VLAVNQENEHLMEDYEK
118	sp|Q5T0W9|FA83B_HUMAN	1	Protein FAM83B OS=Homo sapiens GN=FAM83B PE=1 SV=1	10	10	0.13	EINAVVTPER+FNTEQIQYR+IESSIQPTSNMPNTSINRPEIK+LPLQSEAPK+NQQTENLLK+QTENLKNQQTENLLK+SLLSLTPDKK+SSLVFKPTLPEQK+SSPLLNYNTGVYR
101	sp|Q07065|CKAP4_HUMAN	1	Cytoskeleton-associated protein 4 OS=Homo sapiens GN=CKAP4 PE=1 SV=2	19.9	10	0.14	ASVSQVEADLK+DFTSLENTVEER+IETNENNLESAK+LEGLGSSEADQDGLASTVR+QTESLESLLSK+SINDNIAIFTEVQK+SVGELPSTVESLQK+TAVDSLVAYSVK+VASLEESEGNKQDLK
85	sp|P62241|RS8_HUMAN tr|Q5JR95|Q5JR95_HUMAN	1	40S ribosomal protein S8 OS=Homo sapiens GN=RPS8 PE=1 SV=2;Isoform of P62241, 40S ribosomal protein S8 OS=Homo sapiens GN=RPS8 PE=1 SV=1	29.3	9	0.11	ADGYVLEGK+ELEFYLR+IIDVVYNASNNELVR+ISSLLEEQFQQGK+LTPEEEEILNK
709a	sp|Q9H3U1-2|UN45A_HUMAN sp|Q9H3U1|UN45A_HUMAN	1	Isoform of Q9H3U1, Isoform 2 of Protein unc-45 homolog A OS=Homo sapiens GN=UNC45A;Protein unc-45 homolog A OS=Homo sapiens GN=UNC45A PE=1 SV=1	9.1	9	0.1	ALIPLALEGTDVGQTK+DNALTLLIK+EVQDLFEAQGNDR+LDQAVLDLQR+LLVLYSGEDDELLQR+SWFEGQGLAGK+TVATLSILGTR
626a	sp|Q5VUA4|ZN318_HUMAN	1	Zinc finger protein 318 OS=Homo sapiens GN=ZNF318 PE=1 SV=2	4.7	9	0.12	AFGGEEVILK+ASSLPSSAPAVK+DLYDIFYSSGGK+ILSMLADSTSTQEK+LESLEETNPEYAK+QAGLAVVLETER+SLLNPQDTPVK+TLVLDFETEGER+VAQILGINIFDK
602a	sp|Q15233-2|NONO_HUMAN sp|Q15233|NONO_HUMAN	1	Isoform of Q15233, Isoform 2 of Non-POU domain-containing octamer-binding protein OS=Homo sapiens GN=NONO;Non-POU domain-containing octamer-binding protein OS=Homo sapiens GN=NONO PE=1 SV=4	14.1	9	0.12	AAPGAEFAPNKR+ALIEMEK+FAQPGSFEYEYAMR+GIVEFSGKPAAR+VELDNMPLR
590a	sp|Q14254|FLOT2_HUMAN tr|E7EMK3|E7EMK3_HUMAN tr|J3QLD9|J3QLD9_HUMAN	1	Flotillin-2 OS=Homo sapiens GN=FLOT2 PE=1 SV=2;Isoform of Q14254, Flotillin-2 OS=Homo sapiens GN=FLOT2 PE=1 SV=1;Isoform of Q14254, Flotillin-2 OS=Homo sapiens GN=FLOT2 PE=1 SV=1	17.1	9	0.12	DADIGVAEAER+IGEAEAAVIEAMGK+QIAVEAQEILR+SAFSEEVNIK+TAEAQLAYELQGAR+VDEIVVLSGDNSK
561a	sp|Q08380|LG3BP_HUMAN	1	Galectin-3-binding protein OS=Homo sapiens GN=LGALS3BP PE=1 SV=1	12.1	9	0.12	ASHEEVEGLVEK+AVDTWSWGER+ELSEALGQIFDSQR+IDITLSSVK+SDLAVPSELALLK+YSSDYFQAPSDYR
558a	sp|Q07021|C1QBP_HUMAN	1	Complement component 1 Q subcomponent-binding protein, mitochondrial OS=Homo sapiens GN=C1QBP PE=1 SV=1	20.9	9	0.09	AFVDFLSDEIK+EVSFQSTGESEWK+MSGGWELELNGTEAK+VEEQEPELTSTPNFVVEVIK
553a	sp|Q02978|M2OM_HUMAN tr|I3L1P8|I3L1P8_HUMAN	1	Mitochondrial 2-oxoglutarate/malate carrier protein OS=Homo sapiens GN=SLC25A11 PE=1 SV=3;Isoform of Q02978, Mitochondrial 2-oxoglutarate/malate carrier protein (Fragment) OS=Homo sapiens GN=SLC25A11 PE=1 SV=1	25.7	9	0.12	AVVVNAAQLASYSQSK+EEGVLTLWR+GIYTGLSAGLLR+LTGADGTPPGFLLK+NGLDVLFK+NVFNALIR+YEGFFSLWK
63	sp|P48634-2|PRC2A_HUMAN sp|P48634-3|PRC2A_HUMAN sp|P48634|PRC2A_HUMAN	1	Isoform of P48634, Isoform 2 of Protein PRRC2A OS=Homo sapiens GN=PRRC2A;Isoform of P48634, Isoform 3 of Protein PRRC2A OS=Homo sapiens GN=PRRC2A;Protein PRRC2A OS=Homo sapiens GN=PRRC2A PE=1 SV=3	4.9	9	0.08	AVGTPGGGGGGAVPGISAMSR+EAPPPVLLTPK+EEFPTLQAAGDQDK+ELTASVTEAIPVSR+LIPGPLSPVAR+QSSSEISLAVER+SLEIQKPAVAPR+YSSLNLFDTYK
549b	sp|P17858|PFKAL_HUMAN	1	ATP-dependent 6-phosphofructokinase, liver type OS=Homo sapiens GN=PFKL PE=1 SV=6	10.1	9	0.08	AIGVLTSGGDAQGMNAAVR+AMLWLSEK+AVAFSPVTELK+GGSFENNWNIYK+GGTPSAFDR+GQLESIVENIR+TFVLEVMGR
527a	sp|P63244|GBLP_HUMAN	1	Guanine nucleotide-binding protein subunit beta-2-like 1 OS=Homo sapiens GN=GNB2L1 PE=1 SV=3	18.3	9	0.12	DETNYGIPQR+DGQAMLWDLNEGK+DVLSVAFSSDNR+LTRDETNYGIPQR+LWDLTTGTTTR+VWQVTIGTR
507a	sp|P62269|RS18_HUMAN	1	40S ribosomal protein S18 OS=Homo sapiens GN=RPS18 PE=1 SV=3	38.2	9	0.11	AGELTEDEVER+IAFAITAIK+IPDWFLNR+VITIMQNPR+VLNTNIDGR+YSQVLANGLDNK
505c	sp|P31946-2|1433B_HUMAN sp|P31946|1433B_HUMAN	1	Isoform of P31946, Isoform Short of 14-3-3 protein beta/alpha OS=Homo sapiens GN=YWHAB;14-3-3 protein beta/alpha OS=Homo sapiens GN=YWHAB PE=1 SV=3	35.2	9	0.06	AVTEQGHELSNEER+DNLTLWTSENQGDEGDAGEGEN+DSTLIMQLLR+NLLSVAYK+QTTVSNSQQAYQEAFEISKK+YLIPNATQPESK
459b	sp|P17987|TCPA_HUMAN	1	T-complex protein 1 subunit alpha OS=Homo sapiens GN=TCP1 PE=1 SV=1	18	9	0.11	EQLAIAEFAR+FATEAAITILR+GDVTITNDGATILK+MLVDDIGDVTITNDGATILK+QAGVFEPTIVK+SLLVIPNTLAVNAAQDSTDLVAK+SQNVMAAASIANIVK+YPVNSVNILK
451a	sp|P49748-2|ACADV_HUMAN sp|P49748-3|ACADV_HUMAN sp|P49748|ACADV_HUMAN	1	Isoform of P49748, Isoform 2 of Very long-chain specific acyl-CoA dehydrogenase, mitochondrial OS=Homo sapiens GN=ACADVL;Isoform of P49748, Isoform 3 of Very long-chain specific acyl-CoA dehydrogenase, mitochondrial OS=Homo sapiens GN=ACADVL;Very long-chain specific acyl-CoA dehydrogenase, mitochondrial OS=Homo sapiens GN=ACADVL PE=1 SV=1	17.7	9	0.12	ALEQFATVVEAK+ASNTAEVFFDGVR+DLRIFRIFEGTNDILR+ELSGLGSALK+GIVNEQFLLQR+ITAFVVER+NPFGNAGLLLGEAGK+TPVTDPATGAVK+VPSENVLGEVGSGFK
411a	sp|P40227|TCPZ_HUMAN	1	T-complex protein 1 subunit zeta OS=Homo sapiens GN=CCT6A PE=1 SV=3	16.4	9	0.1	ALQFLEEVK+AQAALAVNISAAR+GIDPFSLDALSK+GLQDVLR+IITEGFEAAK+QADLYISEGLHPR+SVTLLIK+VLAQNSGFDLQETLVK
386a	sp|P34897-3|GLYM_HUMAN sp|P34897|GLYM_HUMAN	1	Isoform of P34897, Isoform 3 of Serine hydroxymethyltransferase, mitochondrial OS=Homo sapiens GN=SHMT2;Serine hydroxymethyltransferase, mitochondrial OS=Homo sapiens GN=SHMT2 PE=1 SV=3	15.9	9	0.11	AFPMPGFDEH+EYSLQVLK+ISATSIFFESMPYK+LIIAGTSAYAR+SAITPGGLR+TGLIDYNQLALTAR+VLELVSITANK
336a	sp|P18621-3|RL17_HUMAN sp|P18621|RL17_HUMAN tr|A0A087WXM6|A0A087WXM6_HUMAN tr|A0A0A6YYL6|A0A0A6YYL6_HUMAN tr|J3KRX5|J3KRX5_HUMAN tr|J3QQT2|J3QQT2_HUMAN	1	Isoform of P18621, Isoform 3 of 60S ribosomal protein L17 OS=Homo sapiens GN=RPL17;60S ribosomal protein L17 OS=Homo sapiens GN=RPL17 PE=1 SV=3;Isoform of P18621, 60S ribosomal protein L17 (Fragment) OS=Homo sapiens GN=RPL17 PE=3 SV=1;Protein RPL17-C18orf32 OS=Homo sapiens GN=RPL17-C18orf32 PE=3 SV=1;Isoform of P18621, 60S ribosomal protein L17 (Fragment) OS=Homo sapiens GN=RPL17 PE=3 SV=1;Isofor…	24.3	9	0.11	EQIVPKPEEEVAQK+NAESNAELK+QWGWTQGR+YSLDPENPTK
332a	sp|P16989-2|YBOX3_HUMAN sp|P16989-3|YBOX3_HUMAN sp|P16989|YBOX3_HUMAN	1	Isoform of P16989, Isoform 2 of Y-box-binding protein 3 OS=Homo sapiens GN=YBX3;Isoform of P16989, Isoform 3 of Y-box-binding protein 3 OS=Homo sapiens GN=YBX3;Y-box-binding protein 3 OS=Homo sapiens GN=YBX3 PE=1 SV=4	14.5	9	0.1	GAEAANVTGPDGVPVEGSR+NGYGFINR+SVGDGETVEFDVVEGEK
324a	sp|P15531-2|NDKA_HUMAN sp|P15531|NDKA_HUMAN sp|P22392-2|NDKB_HUMAN tr|E7ERL0|E7ERL0_HUMAN tr|J3KPD9|J3KPD9_HUMAN tr|Q32Q12|Q32Q12_HUMAN	1	Isoform of P15531, Isoform 2 of Nucleoside diphosphate kinase A OS=Homo sapiens GN=NME1;Nucleoside diphosphate kinase A OS=Homo sapiens GN=NME1 PE=1 SV=1;Isoform of P22392, Isoform 3 of Nucleoside diphosphate kinase B OS=Homo sapiens GN=NME2;Isoform of P15531, Nucleoside diphosphate kinase A OS=Homo sapiens GN=NME1 PE=1 SV=1;Isoform of P22392, Protein NME1-NME2 OS=Homo sapiens GN=NME1-NME2 PE=1 S…	34	9	0.12	FMQASEDLLK+GLVGEIIK+TFIAIKPDGVQR+VMLGETNPADSKPGTIR
314a	sp|P13667|PDIA4_HUMAN	1	Protein disulfide-isomerase A4 OS=Homo sapiens GN=PDIA4 PE=1 SV=2	15.2	9	0.12	DLGLSESGEDVNAAILDESGKK+FDVSGYPTIK+IDATSASVLASR+MDATANDVPSDR+QFAPEYEK+TFDSIVMDPK+VDATAETDLAK+VSQGQLVVMQPEK
297a	sp|P0CG47|UBB_HUMAN sp|P0CG48|UBC_HUMAN sp|P62979|RS27A_HUMAN sp|P62987|RL40_HUMAN tr|B4DV12|B4DV12_HUMAN tr|F5GXK7|F5GXK7_HUMAN tr|F5GYU3|F5GYU3_HUMAN tr|F5H265|F5H265_HUMAN tr|F5H2Z3|F5H2Z3_HUMAN tr|F5H388|F5H388_HUMAN tr|F5H6Q2|F5H6Q2_HUMAN tr|F5H747|F5H747_HUMAN tr|J3QKN0|J3QKN0_HUMAN tr|J3QS39|J3QS39_HUMAN tr|J3QTR3|J3QTR3_HUMAN tr|M0R1V7|M0R1V7_HUMAN tr|Q5PY61|Q5PY61_HUMAN tr|Q96C32|Q96C32_…	1	Polyubiquitin-B OS=Homo sapiens GN=UBB PE=1 SV=1;Polyubiquitin-C OS=Homo sapiens GN=UBC PE=1 SV=3;Ubiquitin-40S ribosomal protein S27a OS=Homo sapiens GN=RPS27A PE=1 SV=2;Ubiquitin-60S ribosomal protein L40 OS=Homo sapiens GN=UBA52 PE=1 SV=2;Isoform of P0CG47, Polyubiquitin-B OS=Homo sapiens GN=UBB PE=1 SV=1;Isoform of P0CG48, Polyubiquitin-C (Fragment) OS=Homo sapiens GN=UBC PE=1 SV=2;Isoform of…	49.9	9	0.11	IQDKEGIPPDQQR+TITLEVEPSDTIENVK+TLSDYNIQK
271a	sp|P06493|CDK1_HUMAN tr|A0A024QZP7|A0A024QZP7_HUMAN	1	Cyclin-dependent kinase 1 OS=Homo sapiens GN=CDK1 PE=1 SV=3;Isoform of P06493, Cyclin-dependent kinase 1 OS=Homo sapiens GN=CDK1 PE=1 SV=1	18.9	9	0.1	AFGIPIR+IADFGLAR+IGEGTYGVVYK+IRLESEEEGVPSTAIR+LESEEEGVPSTAIR+NLDENGLDLLSK+SPEVLLGSAR
258a	sp|P04843|RPN1_HUMAN	1	Dolichyl-diphosphooligosaccharide--protein glycosyltransferase subunit 1 OS=Homo sapiens GN=RPN1 PE=1 SV=1	16	9	0.11	ALTSEIALLQSR+ATSFLLALEPELEAR+FPLFGGWK+IDHILDAL+LDAQVKELVLK+LPVALDPGAK+NIEIDSPYEISR+QPDSGISSIR+SEDLLDYGPFR
197a	sp|O00425|IF2B3_HUMAN	1	Insulin-like growth factor 2 mRNA-binding protein 3 OS=Homo sapiens GN=IGF2BP3 PE=1 SV=2	12.4	9	0.09	DQTPDENDQVVVK+ILVPTQFVGAIIGK+IPVSGPFLVK+MVIITGPPEAQFK+TVNELQNLSSAEVVVPR+VAYIPDEMAAQQNPLQQPR
190a	sp|E9PAV3-2|NACAM_HUMAN sp|E9PAV3|NACAM_HUMAN sp|Q13765|NACA_HUMAN tr|F8VZJ2|F8VZJ2_HUMAN tr|F8W0W4|F8W0W4_HUMAN tr|H0YHX9|H0YHX9_HUMAN	1	Isoform of E9PAV3, Isoform 2 of Nascent polypeptide-associated complex subunit alpha, muscle-specific form OS=Homo sapiens GN=NACA;Nascent polypeptide-associated complex subunit alpha, muscle-specific form OS=Homo sapiens GN=NACA PE=1 SV=1;Isoform of E9PAV3, Nascent polypeptide-associated complex subunit alpha OS=Homo sapiens GN=NACA PE=1 SV=1;Isoform of E9PAV3, Nascent polypeptide-associated com…	30.9	9	0.11	DIELVMSQANVSR+IEDLSQQAQLAAAEK+SPASDTYIVFGEAK
300b	sp|Q02539|H11_HUMAN	0.9997	Histone H1.1 OS=Homo sapiens GN=HIST1H1A PE=1 SV=3	17.7	9	0.07	ALAAAGYDVEK+ALAAAGYDVEKNNSR+GGVSLAALK+KALAAAGYDVEK+KASSVETKPGASK
759a	sp|Q9UQ35|SRRM2_HUMAN	1	Serine/arginine repetitive matrix protein 2 OS=Homo sapiens GN=SRRM2 PE=1 SV=2	3.8	8	0.11	AAFGISDSYVDGSSFDPQR+SSTGPEPPAPTPLLAER+TAAALAPASLTSAR+TAVAPSAVNLADPR+TPAIPTAVNLADSR+TPQAPASANLVGPR+TPTAPAVNLAGAR
749b	sp|O75746|CMC1_HUMAN	1	Calcium-binding mitochondrial carrier protein Aralar1 OS=Homo sapiens GN=SLC25A12 PE=1 SV=2	11.2	8	0.07	DLGIFGLYK+GLIPQLIGVAPEK+IVQLLAGVADQTK+LATATFAGIENK+LQVAGEITTGPR+LTVNDFVR+YEGFFGLYR
695a	sp|Q9BQG0-2|MBB1A_HUMAN sp|Q9BQG0|MBB1A_HUMAN tr|I3L1L3|I3L1L3_HUMAN	1	Isoform of Q9BQG0, Isoform 2 of Myb-binding protein 1A OS=Homo sapiens GN=MYBBP1A;Myb-binding protein 1A OS=Homo sapiens GN=MYBBP1A PE=1 SV=2;Isoform of Q9BQG0, Myb-binding protein 1A (Fragment) OS=Homo sapiens GN=MYBBP1A PE=1 SV=1	7	8	0.1	ALVDILSEVSK+EIPSATQSPISK+EVVEQGLLK+LLGAALPLLTK+LVGSVNLFSDENVPR+SPLSALAR+SPSLLQSGAK+VYSTALSSFLTK
693a	sp|Q99959-2|PKP2_HUMAN sp|Q99959|PKP2_HUMAN	1	Isoform of Q99959, Isoform 1 of Plakophilin-2 OS=Homo sapiens GN=PKP2;Plakophilin-2 OS=Homo sapiens GN=PKP2 PE=1 SV=2	7.4	8	0.11	DLLNTGGIQK+IMAISAGDAYASNK+IQEQVQQTLAR+NLSLQNEIAK+TAISLLR+YSQNIYIQNR
615a	sp|Q16795|NDUA9_HUMAN	1	NADH dehydrogenase [ubiquinone] 1 alpha subcomplex subunit 9, mitochondrial OS=Homo sapiens GN=NDUFA9 PE=1 SV=2	17.2	8	0.1	FGPIPLGSLGWK+GIVNAVKDPDANGK+IPQAIAQLSK+MGSQVIIPYR+NFDFEDVFVK+SFAFVGPSR
577a	sp|Q13428-2|TCOF_HUMAN sp|Q13428-3|TCOF_HUMAN sp|Q13428-4|TCOF_HUMAN sp|Q13428-8|TCOF_HUMAN sp|Q13428|TCOF_HUMAN	1	Isoform of Q13428, Isoform 2 of Treacle protein OS=Homo sapiens GN=TCOF1;Isoform of Q13428, Isoform 3 of Treacle protein OS=Homo sapiens GN=TCOF1;Isoform of Q13428, Isoform 4 of Treacle protein OS=Homo sapiens GN=TCOF1;Isoform of Q13428, Isoform 8 of Treacle protein OS=Homo sapiens GN=TCOF1;Treacle protein OS=Homo sapiens GN=TCOF1 PE=1 SV=3	7.2	8	0.11	GPASVPSVGK+GSLGSQGAKDEPEEELQK+LASTNSSVLGADLPSSMK+SPAGPAATPAQAQAASTPR+TQPSSGVDSAVGTLPATSPQSTSVQAK+VLTELLEQER
576a	sp|Q13423|NNTM_HUMAN	1	NAD(P) transhydrogenase, mitochondrial OS=Homo sapiens GN=NNT PE=1 SV=3	7.6	8	0.1	ILIVGGGVAGLASAGAAK+MATQASTLYSNNITK+QGFNVVVESGAGEASK+TTVLAMDQVPR+VALSPAGVQNLVK+VIFPAPTPK
543a	sp|Q00839-2|HNRPU_HUMAN sp|Q00839|HNRPU_HUMAN	1	Isoform of Q00839, Isoform Short of Heterogeneous nuclear ribonucleoprotein U OS=Homo sapiens GN=HNRNPU;Heterogeneous nuclear ribonucleoprotein U OS=Homo sapiens GN=HNRNPU PE=1 SV=6	10.5	8	0.1	GYFEYIEENK+LQAALDDEEAGGRPAMEPGNGSLDLGGDSAGR+NFILDQTNVSAAAQR+NGQDLGVAFK+SSGPTSLFAVTVAPPGAR
536a	sp|P80723|BASP1_HUMAN	1	Brain acid soluble protein 1 OS=Homo sapiens GN=BASP1 PE=1 SV=2	41.9	8	0.1	AAEAAAAPAESAAPAAGEEPSKEEGEPK+AEPPKAPEQEQAAPGPAAGGEAPK+AQGPAASAEEPKPVEAPAANSDQTVTVK+AQGPAASAEEPKPVEAPAANSDQTVTVKE+ETPAATEAPSSTPK
514a	sp|P62753|RS6_HUMAN	1	40S ribosomal protein S6 OS=Homo sapiens GN=RPS6 PE=1 SV=1	14.1	8	0.11	DIPGLTDTTVPR+LIEVDDER+MATEVAADALGEEWK
489a	sp|P60842|IF4A1_HUMAN	1	Eukaryotic initiation factor 4A-I OS=Homo sapiens GN=EIF4A1 PE=1 SV=1	17.7	8	0.11	ATQALVLAPTR+EELTLEGIR+GYDVIAQAQSGTGK+LQMEAPHIIVGTPGR+MFVLDEADEMLSR+VLITTDLLAR
486a	sp|P60174-1|TPIS_HUMAN sp|P60174|TPIS_HUMAN	1	Isoform of P60174, Isoform 2 of Triosephosphate isomerase OS=Homo sapiens GN=TPI1;Triosephosphate isomerase OS=Homo sapiens GN=TPI1 PE=1 SV=3	36.1	8	0.1	FFVGGNWK+HVFGESDELIGQK+QSLGELIGTLNAAK+TATPQQAQEVHEK+VIADNVKDWSK+VTNGAFTGEISPGMIK+VVLAYEPVWAIGTGK
478a	sp|P55072|TERA_HUMAN	1	Transitional endoplasmic reticulum ATPase OS=Homo sapiens GN=VCP PE=1 SV=4	8.7	8	0.11	DVDLEFLAK+EMVELPLR+LDQLIYIPLPDEK+LIVDEAINEDNSVVSLSQPK+MDELQLFR+WALSQSNPSALR
457a	sp|P50502|F10A1_HUMAN	1	Hsc70-interacting protein OS=Homo sapiens GN=ST13 PE=1 SV=2	18.4	8	0.11	AIDLFTDAIK+AIEINPDSAQPYK+LAILYAK+LDYDEDASAMLK+QDPSVLHTEEMR+VAAIEALNDGELQK
447a	sp|P49368-2|TCPG_HUMAN sp|P49368|TCPG_HUMAN tr|B4DUR8|B4DUR8_HUMAN	1	Isoform of P49368, Isoform 2 of T-complex protein 1 subunit gamma OS=Homo sapiens GN=CCT3;T-complex protein 1 subunit gamma OS=Homo sapiens GN=CCT3 PE=1 SV=4;Isoform of P49368, T-complex protein 1 subunit gamma OS=Homo sapiens GN=CCT3 PE=1 SV=1	12.6	8	0.11	AMTGVEQWPYR+AVAQALEVIPR+EILSEVER+ELGIWEPLAVK+IVLLDSSLEYK+TAVETAVLLLR
424a	sp|P42765|THIM_HUMAN tr|A0A0B4J2A4|A0A0B4J2A4_HUMAN	1	3-ketoacyl-CoA thiolase, mitochondrial OS=Homo sapiens GN=ACAA2 PE=1 SV=2;Isoform of P42765, 3-ketoacyl-CoA thiolase, mitochondrial OS=Homo sapiens GN=ACAA2 PE=1 SV=1	25.1	8	0.1	AANDAGYFNDEMAPIEVK+DFTATDLSEFAAK+DGTVTAGNASGVADGAGAVIIASEDAVK+ETPALTINR+TNVNGGAIALGHPLGGSGSR+TPFGAYGGLLK
423a	sp|P42704|LPPRC_HUMAN	1	Leucine-rich PPR motif-containing protein, mitochondrial OS=Homo sapiens GN=LRPPRC PE=1 SV=3	5.7	8	0.1	GAYDIFLNAK+GDVENIEVVQK+IQEENVIPR+LDDLFLK+LQDAINILK+NVQGIIEILK+SNTLPISLQSIR+VIEEQLEPAVEK
416a	sp|P40939|ECHA_HUMAN	1	Trifunctional enzyme subunit alpha, mitochondrial OS=Homo sapiens GN=HADHA PE=1 SV=2	10.2	8	0.1	DATLTALDR+GLVEKLTAYAMTIPFVRQQVYK+LTAYAMTIPFVR+SEVSSDEDIQFR+TLQEVTQLSQEAQR+TVLGTPEVLLGALPGAGGTQR
408a	sp|P39019|RS19_HUMAN	1	40S ribosomal protein S19 OS=Homo sapiens GN=RPS19 PE=1 SV=2	34.5	8	0.11	DVNQQEFVR+ELAPYDENWFYTR+IAGQVAAANK+VLQALEGLK+VPEWVDTVK
392a	sp|P35573|GDE_HUMAN	1	Glycogen debranching enzyme OS=Homo sapiens GN=AGL PE=1 SV=3	6.3	8	0.11	IPFASLASR+LEQGYELQFR+NFAEPGSEVYLR+SDPNQHLTIIQDPEYR+SGGGYIVVDPILR+SGSLAVDNADPILK+SLDWENPTER+YTWNDVGQLVEK
367a	sp|P27708|PYR1_HUMAN tr|F8VPD4|F8VPD4_HUMAN	1	CAD protein OS=Homo sapiens GN=CAD PE=1 SV=3;Isoform of P27708, CAD protein OS=Homo sapiens GN=CAD PE=1 SV=1	5.3	8	0.1	AAFALGGLGSGFASNR+GEVAYIDGQVLVPPGYGQDVR+LALGIPLPELR+LGYPVLVR+LLDTIGISQPQWR+LSLDDLLQR+SELLPTVR+VLGTSPEAIDSAENR+VNEISVEVDSDPR
364a	sp|P26639-2|SYTC_HUMAN sp|P26639|SYTC_HUMAN	1	Isoform of P26639, Isoform 2 of Threonine--tRNA ligase, cytoplasmic OS=Homo sapiens GN=TARS;Threonine--tRNA ligase, cytoplasmic OS=Homo sapiens GN=TARS PE=1 SV=3	8.2	8	0.09	FLGDIEVWDQAEK+GFQEVVTPNIFNSR+LEMYNILK+MIAILTENYGGK+NELSGALTGLTR
357a	sp|P25205-2|MCM3_HUMAN sp|P25205|MCM3_HUMAN	1	Isoform of P25205, Isoform 2 of DNA replication licensing factor MCM3 OS=Homo sapiens GN=MCM3;DNA replication licensing factor MCM3 OS=Homo sapiens GN=MCM3 PE=1 SV=3	12.4	8	0.1	DSEEPFSSVEIQAALSK+DYLDFLDDEEDQGIYQSK+GDINILLIGDPSVAK+GSSGVGLTAAVTTDQETGER+LIVNVNDLR+SVDVILDDDLVDK+VALLDVFR
352a	sp|P23526|SAHH_HUMAN	1	Adenosylhomocysteinase OS=Homo sapiens GN=AHCY PE=1 SV=4	15.5	8	0.11	AGIPVYAWK+GISEETTTGVHNLYK+IILLAEGR+VADIGLAAWGR+VAVVAGYGDVGK+VPAINVNDSVTK
347a	sp|P22695|QCR2_HUMAN tr|H3BRG4|H3BRG4_HUMAN	1	Cytochrome b-c1 complex subunit 2, mitochondrial OS=Homo sapiens GN=UQCRC2 PE=1 SV=3;Isoform of P22695, Cytochrome b-c1 complex subunit 2, mitochondrial OS=Homo sapiens GN=UQCRC2 PE=1 SV=1	13.6	8	0.1	ATAAPAGAPPQPQDLEFTK+QVAEQFLNMR+TIAQGNLSNTDVQAAK+WEVADLQPQLK
346a	sp|P22626|ROA2_HUMAN	1	Heterogeneous nuclear ribonucleoproteins A2/B1 OS=Homo sapiens GN=HNRNPA2B1 PE=1 SV=2	28.3	8	0.09	GFGFVTFDDHDPVDK+GGGGNFGPGPGSNFR+GGNFGFGDSR+IDTIEIITDR+LFIGGLSFETTEESLR+NMGGPYGGGNYGPGGSGGSGGYGGR+TLETVPLER
333a	sp|P17844-2|DDX5_HUMAN sp|P17844|DDX5_HUMAN tr|J3KTA4|J3KTA4_HUMAN	1	Isoform of P17844, Isoform 2 of Probable ATP-dependent RNA helicase DDX5 OS=Homo sapiens GN=DDX5;Probable ATP-dependent RNA helicase DDX5 OS=Homo sapiens GN=DDX5 PE=1 SV=1;Isoform of P17844, Probable ATP-dependent RNA helicase DDX5 OS=Homo sapiens GN=DDX5 PE=1 SV=1	15.5	8	0.08	APILIATDVASR+LLQLVEDR+NFYQEHPDLAR+QTLMWSATWPK+QVSDLISVLR+TGTAYTFFTPNNIK+TIVFVETK+YLVLDEADR
323b	sp|P26038|MOES_HUMAN	1	Moesin OS=Homo sapiens GN=MSN PE=1 SV=3	9.7	8	0.06	ALTSELANAR+APDFVFYAPR+ESEAVEWQQK+IGFPWSEIR+QLFDQVVK+QRIDEFESM
313b	sp|Q15029-2|U5S1_HUMAN sp|Q15029-3|U5S1_HUMAN sp|Q15029|U5S1_HUMAN	1	Isoform of Q15029, Isoform 2 of 116 kDa U5 small nuclear ribonucleoprotein component OS=Homo sapiens GN=EFTUD2;Isoform of Q15029, Isoform 3 of 116 kDa U5 small nuclear ribonucleoprotein component OS=Homo sapiens GN=EFTUD2;116 kDa U5 small nuclear ribonucleoprotein component OS=Homo sapiens GN=EFTUD2 PE=1 SV=1	8.6	8	0.1	GGGQIIPTAR+IAVEPVNPSELPK+ILAQVVGDVDTSLPR+ITMIAEPLEK+LGEFFQTK+STPVTVVLPDTK+VLSGTIHAGQPVK
259a	sp|P04844-2|RPN2_HUMAN sp|P04844|RPN2_HUMAN	1	Isoform of P04844, Isoform 2 of Dolichyl-diphosphooligosaccharide--protein glycosyltransferase subunit 2 OS=Homo sapiens GN=RPN2;Dolichyl-diphosphooligosaccharide--protein glycosyltransferase subunit 2 OS=Homo sapiens GN=RPN2 PE=1 SV=3	12.4	8	0.1	FELDTSER+ISTEVGITNVDLSTVDKDQSIAPK+LQVTNVLSQPLTQATVK+TGQEVVFVAEPDNK+TGQEVVFVAEPDNKNVYK+YIANTVELR
252a	sp|P04075-2|ALDOA_HUMAN sp|P04075|ALDOA_HUMAN tr|J3KPS3|J3KPS3_HUMAN	1	Isoform of P04075, Isoform 2 of Fructose-bisphosphate aldolase A OS=Homo sapiens GN=ALDOA;Fructose-bisphosphate aldolase A OS=Homo sapiens GN=ALDOA PE=1 SV=2;Isoform of P04075, Fructose-bisphosphate aldolase OS=Homo sapiens GN=ALDOA PE=1 SV=1	24.7	8	0.11	ALQASALK+GILAADESTGSIAK+GVVPLAGTNGETTTQGLDGLSER+LQSIGTENTEENR+LQSIGTENTEENRR+QLLLTADDR+YTPSGQAGAAASESLFVSNHAY
248a	sp|P00505|AATM_HUMAN	1	Aspartate aminotransferase, mitochondrial OS=Homo sapiens GN=GOT2 PE=1 SV=3	13.7	8	0.11	ASAELALGENSEVLK+DAGMQLQGYR+FVTVQTISGTGALR+IAAAILNTPDLR+IAAAILNTPDLRK+QWLQEVK
243a	sp|O95831-3|AIFM1_HUMAN sp|O95831|AIFM1_HUMAN	1	Isoform of O95831, Isoform 3 of Apoptosis-inducing factor 1, mitochondrial OS=Homo sapiens GN=AIFM1;Apoptosis-inducing factor 1, mitochondrial OS=Homo sapiens GN=AIFM1 PE=1 SV=1	15.1	8	0.1	ALGTEVIQLFPEK+DGEQHEDLNEVAK+ELWFSDDPNVTK+ILPEYLSNWTMEK+ISGLGLTPEQK+TGGLEIDSDFGGFR+VMPNAIVQSVGVSSGK
241a	sp|O95793-2|STAU1_HUMAN sp|O95793-3|STAU1_HUMAN sp|O95793|STAU1_HUMAN tr|A0A087X1A5|A0A087X1A5_HUMAN tr|Q5JW30|Q5JW30_HUMAN	1	Isoform of O95793, Isoform Short of Double-stranded RNA-binding protein Staufen homolog 1 OS=Homo sapiens GN=STAU1;Isoform of O95793, Isoform 3 of Double-stranded RNA-binding protein Staufen homolog 1 OS=Homo sapiens GN=STAU1;Double-stranded RNA-binding protein Staufen homolog 1 OS=Homo sapiens GN=STAU1 PE=1 SV=2;Isoform of O95793, Double-stranded RNA-binding protein Staufen homolog 1 OS=Homo sap…	14.4	8	0.11	ELLYGGTSPTAETILK+ILQNEPLPER+LLSELDQQSTEMPR+LPPLPAVER+VQGFQVEYK+VSVGEFVGEGEGK
218a	sp|O60762|DPM1_HUMAN tr|H0Y368|H0Y368_HUMAN tr|Q5QPK2|Q5QPK2_HUMAN	1	Dolichol-phosphate mannosyltransferase subunit 1 OS=Homo sapiens GN=DPM1 PE=1 SV=1;Isoform of O60762, Dolichol-phosphate mannosyltransferase subunit 1 (Fragment) OS=Homo sapiens GN=DPM1 PE=1 SV=1;Isoform of O60762, Dolichol-phosphate mannosyltransferase subunit 1 OS=Homo sapiens GN=DPM1 PE=1 SV=1	22.7	8	0.1	DVAEQLEK+EGNFDIVSGTR+LGGNEIVSFLK+QKEGNFDIVSGTR+QLNYTIGEVPISFVDR+YSVLLPTYNER
209a	sp|O43175|SERA_HUMAN	1	D-3-phosphoglycerate dehydrogenase OS=Homo sapiens GN=PHGDH PE=1 SV=4	14.8	8	0.1	AGTGVDNVDLEAATR+DLPLLLFR+GGIVDEGALLR+GTIQVITQGTSLK+ILQDGGLQVVEK+TLGILGLGR+VTADVINAAEK
153	sp|Q99569-2|PKP4_HUMAN sp|Q99569|PKP4_HUMAN tr|A0A0D9SF60|A0A0D9SF60_HUMAN	1	Isoform of Q99569, Isoform 2 of Plakophilin-4 OS=Homo sapiens GN=PKP4;Plakophilin-4 OS=Homo sapiens GN=PKP4 PE=1 SV=2;Isoform of Q99569, Plakophilin-4 OS=Homo sapiens GN=PKP4 PE=1 SV=1	8	8	0.09	AQSPSYVISTGVSPSR+FQTSLVLR+LELEVPQAR+SAVSPDLHITPIYEGR+STTNYVDFYSTK+TPQEDQWDGVGPIPGLSK+VGSPLTLTDAQTR
127	sp|Q8IZH2-2|XRN1_HUMAN sp|Q8IZH2|XRN1_HUMAN tr|H7C5E4|H7C5E4_HUMAN	1	Isoform of Q8IZH2, Isoform 2 of 5'-3' exoribonuclease 1 OS=Homo sapiens GN=XRN1;5'-3' exoribonuclease 1 OS=Homo sapiens GN=XRN1 PE=1 SV=1;Isoform of Q8IZH2, 5'-3' exoribonuclease 1 (Fragment) OS=Homo sapiens GN=XRN1 PE=1 SV=1	8.1	8	0.11	APELFSYIAK+EAQSSQATPVQTSQPDSSNIVK+IISLDAWR+LAVNFGVSKPSE+QIANEIPVSSNR+QVVPFVYQTIVK+TLDDLFPLR+VQEIITWLK
219b	sp|P06899|H2B1J_HUMAN sp|P23527|H2B1O_HUMAN sp|P33778|H2B1B_HUMAN sp|Q16778|H2B2E_HUMAN sp|Q8N257|H2B3B_HUMAN	0.9993	Histone H2B type 1-J OS=Homo sapiens GN=HIST1H2BJ PE=1 SV=3;Histone H2B type 1-O OS=Homo sapiens GN=HIST1H2BO PE=1 SV=3;Histone H2B type 1-B OS=Homo sapiens GN=HIST1H2BB PE=1 SV=2;Histone H2B type 2-E OS=Homo sapiens GN=HIST2H2BE PE=1 SV=3;Histone H2B type 3-B OS=Homo sapiens GN=HIST3H2BB PE=1 SV=3	26.2	8	0.06	AMGIMNSFVNDIFER+ESYSIYVYK+LLLPGELAK
775a	sp|Q9Y4W6|AFG32_HUMAN	1	AFG3-like protein 2 OS=Homo sapiens GN=AFG3L2 PE=1 SV=2	7.9	7	0.09	GAILTGPPGTGK+GMGGLFSVGETTAK+QIFIGPPDIK+VALLLLEK+VGQISFDLPR+VSEEIFFGR
747a	sp|Q9UHD2|TBK1_HUMAN	1	Serine/threonine-protein kinase TBK1 OS=Homo sapiens GN=TBK1 PE=1 SV=1	13.3	7	0.09	EPLNTIGLIYEK+IISSNQELIYEGR+IITGKPSGAISGVQK+LFAIEEETTTR+TGDLFAIK+TTEENPIFVVSR+VIGEDGQSVYK+YQEYTNELQETLPQK
741a	sp|Q9P2J5|SYLC_HUMAN	1	Leucine--tRNA ligase, cytoplasmic OS=Homo sapiens GN=LARS PE=1 SV=2	6.5	7	0.09	FDDPLLGPR+SFITTDVNPYYDSFVR+TGFFEFQAAK+VDIGDTIIYLVH+VFASELNAGIIK+VFEVNASNLEK+WQFLTLR
697a	sp|Q9BRK5|CAB45_HUMAN	1	45 kDa calcium-binding protein OS=Homo sapiens GN=SDF4 PE=1 SV=1	14.1	7	0.1	AVDPDGDGHVSWDEYK+DLGGFDEDAEPR+DLGGFDEDAEPRR+TAEHFQEAMEESK+YSEFFTGSK
688a	sp|Q99623-2|PHB2_HUMAN sp|Q99623|PHB2_HUMAN tr|F5GWA7|F5GWA7_HUMAN tr|F5GY37|F5GY37_HUMAN tr|J3KPX7|J3KPX7_HUMAN	1	Isoform of Q99623, Isoform 2 of Prohibitin-2 OS=Homo sapiens GN=PHB2;Prohibitin-2 OS=Homo sapiens GN=PHB2 PE=1 SV=2;Isoform of Q99623, Prohibitin-2 (Fragment) OS=Homo sapiens GN=PHB2 PE=1 SV=1;Isoform of Q99623, Prohibitin-2 OS=Homo sapiens GN=PHB2 PE=1 SV=1;Isoform of Q99623, Prohibitin-2 OS=Homo sapiens GN=PHB2 PE=1 SV=2	23	7	0.1	AQVSLLIR+DLQMVNISLR+FNASQLITQR+LGLDYEER+LLLGAGAVAYGVR+VLPSIVNEVLK
687a	sp|Q99567|NUP88_HUMAN	1	Nuclear pore complex protein Nup88 OS=Homo sapiens GN=NUP88 PE=1 SV=2	11.3	7	0.08	AYTASLGETAVAFDFGPLAAVPK+EDVEVAESPLR+ELQLIPDQLR+FLGSDEEDKDSLQELSTEQK+SVANPAFLK+VLAETPDSFEK
683a	sp|Q99470|SDF2_HUMAN	1	Stromal cell-derived factor 2 OS=Homo sapiens GN=SDF2 PE=1 SV=2	36	7	0.07	AMEGIFMKPSELLK+EVHGMAQPSQNNYWK+HSSTEVLLSVTGEQYGRPISGQK+YGSGSGQQSVTGVTSVDDSNSYWR
657a	sp|Q8WVX9|FACR1_HUMAN	1	Fatty acyl-CoA reductase 1 OS=Homo sapiens GN=FAR1 PE=1 SV=1	15.3	7	0.1	ALAEYVVQQEGAK+DAVQLNVIATR+IIAINSELTQPK+NVLLTGATGFLGK+TFNIDVR+VNSVYVLVR+YVLNEEMSGLPAAR
635a	sp|Q7KZF4|SND1_HUMAN	1	Staphylococcal nuclease domain-containing protein 1 OS=Homo sapiens GN=SND1 PE=1 SV=1	8.6	7	0.09	DYVAPTANLDQK+EADGSETPEPFAAEAK+EVEVEVESMDK+QFLPFLQR+QINLSNIR+SLLSAEEAAK+VITEYLNAQESAK
616a	sp|Q16891-2|MIC60_HUMAN sp|Q16891-3|MIC60_HUMAN sp|Q16891-4|MIC60_HUMAN sp|Q16891|MIC60_HUMAN tr|B9A067|B9A067_HUMAN tr|C9J406|C9J406_HUMAN tr|H7C463|H7C463_HUMAN	1	Isoform of Q16891, Isoform 2 of MICOS complex subunit MIC60 OS=Homo sapiens GN=IMMT;Isoform of Q16891, Isoform 3 of MICOS complex subunit MIC60 OS=Homo sapiens GN=IMMT;Isoform of Q16891, Isoform 4 of MICOS complex subunit MIC60 OS=Homo sapiens GN=IMMT;MICOS complex subunit MIC60 OS=Homo sapiens GN=IMMT PE=1 SV=1;Isoform of Q16891, MICOS complex subunit MIC60 OS=Homo sapiens GN=IMMT PE=1 SV=2;Isof…	10.1	7	0.09	AVDEAADALLK+ELDSITPEVLPGWK+ISSVSEVMK+LSEQELQFR+SEFEQNLSEK+TSSAETPTIPLGSAVEAIK
607a	sp|Q15459|SF3A1_HUMAN	1	Splicing factor 3A subunit 1 OS=Homo sapiens GN=SF3A1 PE=1 SV=1	10.1	7	0.08	IGEEEIQKPEEK+LTAQFVAR+QSDDEVYAPGLDIESSLK+TDIFGVEETAIGK+VMQQQQQTTQQQLPQK+VQAQVIQETIVPK
556b	sp|Q13162|PRDX4_HUMAN tr|H7C3T4|H7C3T4_HUMAN	1	Peroxiredoxin-4 OS=Homo sapiens GN=PRDX4 PE=1 SV=1;Isoform of Q13162, Peroxiredoxin-4 (Fragment) OS=Homo sapiens GN=PRDX4 PE=1 SV=1	24.8	7	0.06	GLFIIDDK+GLFIIDDKGILR+LVQAFQYTDK+QITLNDLPVGR+SVDETLR
554a	sp|Q04637-3|IF4G1_HUMAN sp|Q04637-4|IF4G1_HUMAN sp|Q04637-5|IF4G1_HUMAN sp|Q04637-8|IF4G1_HUMAN sp|Q04637-9|IF4G1_HUMAN sp|Q04637|IF4G1_HUMAN tr|E7EUU4|E7EUU4_HUMAN tr|E7EX73|E7EX73_HUMAN tr|E9PGM1|E9PGM1_HUMAN	1	Isoform of Q04637, Isoform B of Eukaryotic translation initiation factor 4 gamma 1 OS=Homo sapiens GN=EIF4G1;Isoform of Q04637, Isoform C of Eukaryotic translation initiation factor 4 gamma 1 OS=Homo sapiens GN=EIF4G1;Isoform of Q04637, Isoform D of Eukaryotic translation initiation factor 4 gamma 1 OS=Homo sapiens GN=EIF4G1;Isoform of Q04637, Isoform 8 of Eukaryotic translation initiation factor…	5.8	7	0.09	DITEEIMSGAR+EAALPPVSPLK+EAVGDLLDAFK+FSALQQAVPTESTDNR+QVTQLAIDTEER+SVTAFFK+VEYTLGEESEAPGQR
522a	sp|P62937|PPIA_HUMAN	1	Peptidyl-prolyl cis-trans isomerase A OS=Homo sapiens GN=PPIA PE=1 SV=2	27.3	7	0.09	EGMNIVEAMER+SIYGEKFEDENFILK+TEWLDGK+VSFELFADK+VSFELFADKVPK
508a	sp|P62277|RS13_HUMAN	1	40S ribosomal protein S13 OS=Homo sapiens GN=RPS13 PE=1 SV=2	27.2	7	0.09	GLSQSALPYR+GLTPSQIGVILR+LILIESR+LTSDDVKEQIYK
506a	sp|P62263|RS14_HUMAN	1	40S ribosomal protein S14 OS=Homo sapiens GN=RPS14 PE=1 SV=3	30.5	7	0.09	ADRDESSPYAAMLAAQDVAQR+DESSPYAAMLAAQDVAQR+IEDVTPIPSDSTR+IEDVTPIPSDSTRR+TPGPGAQSALR
505e	sp|Q04917|1433F_HUMAN	1	14-3-3 protein eta OS=Homo sapiens GN=YWHAH PE=1 SV=4	17.9	7	0.04	AVTELNEPLSNEDR+DSTLIMQLLR+NLLSVAYK+NSVVEASEAAYK
505d	sp|P61981|1433G_HUMAN	1	14-3-3 protein gamma OS=Homo sapiens GN=YWHAG PE=1 SV=2	17	7	0.04	DSTLIMQLLR+NLLSVAYK+NVTELNEPLSNEER+YLAEVATGEK
498a	sp|P61604|CH10_HUMAN	1	10 kDa heat shock protein, mitochondrial OS=Homo sapiens GN=HSPE1 PE=1 SV=2	52	7	0.09	FLPLFDR+GGEIQPVSVK+VLLPEYGGTK+VLQATVVAVGSGSK+VVLDDKDYFLFR
440a	sp|P47897-2|SYQ_HUMAN sp|P47897|SYQ_HUMAN	1	Isoform of P47897, Isoform 2 of Glutamine--tRNA ligase OS=Homo sapiens GN=QARS;Glutamine--tRNA ligase OS=Homo sapiens GN=QARS PE=1 SV=1	10.1	7	0.09	AINFNFGYAK+ATGILLYGLASR+EAATQAQQTLGSTIDK+ILQLVATGAVR+LAWGQPVGLR+LFTLTALR+VIITNFPAAK
433a	sp|P46781|RS9_HUMAN tr|A0A024R4M0|A0A024R4M0_HUMAN	1	40S ribosomal protein S9 OS=Homo sapiens GN=RPS9 PE=1 SV=3;Isoform of P46781, 40S ribosomal protein S9 OS=Homo sapiens GN=RPS9 PE=1 SV=1	29.9	7	0.09	IEDFLER+IGVLDEGK+LDYILGLK+LFEGNALLR+LIGEYGLR+LQTQVFK+QVVNIPSFIVR
49	sp|P30086|PEBP1_HUMAN	1	Phosphatidylethanolamine-binding protein 1 OS=Homo sapiens GN=PEBP1 PE=1 SV=3	30.5	7	0.09	GNDISSGTVLSDYVGSGPPK+LYEQLSGK+LYTLVLTDPDAPSR+NRPTSISWDGLDSGK
428a	sp|P46060|RAGP1_HUMAN	1	Ran GTPase-activating protein 1 OS=Homo sapiens GN=RANGAP1 PE=1 SV=1	12.6	7	0.09	AFNSSSFNSNTFLTR+GAVAIADAIR+GAVAMAETLK+SSVLIAQQTDTSDPEK+TQVAGGQLSFK+VINLNDNTFTEK
409a	sp|P39656-3|OST48_HUMAN sp|P39656|OST48_HUMAN tr|A0A0C4DGS1|A0A0C4DGS1_HUMAN	1	Isoform of P39656, Isoform 3 of Dolichyl-diphosphooligosaccharide--protein glycosyltransferase 48 kDa subunit OS=Homo sapiens GN=DDOST;Dolichyl-diphosphooligosaccharide--protein glycosyltransferase 48 kDa subunit OS=Homo sapiens GN=DDOST PE=1 SV=4;Isoform of P39656, Dolichyl-diphosphooligosaccharide--protein glycosyltransferase 48 kDa subunit OS=Homo sapiens GN=DDOST PE=1 SV=1	14.6	7	0.08	GFELTFK+NTLLIAGLQAR+SSLNPILFR+TADDPSLSLIK+TLVLLDNLNVR+YSQTGNYELAVALSR
388a	sp|P35221-2|CTNA1_HUMAN sp|P35221|CTNA1_HUMAN	1	Isoform of P35221, Isoform 2 of Catenin alpha-1 OS=Homo sapiens GN=CTNNA1;Catenin alpha-1 OS=Homo sapiens GN=CTNNA1 PE=1 SV=1	7.1	7	0.07	AIMAQLPQEQK+IAEQVASFQEEK+NLMNAVVQTVK+QIIVDPLSFSEER+TSVQTEDDQLIAGQSAR
363a	sp|P26599-2|PTBP1_HUMAN sp|P26599-3|PTBP1_HUMAN sp|P26599|PTBP1_HUMAN tr|A0A0U1RRM4|A0A0U1RRM4_HUMAN tr|A6NLN1|A6NLN1_HUMAN	1	Isoform of P26599, Isoform 2 of Polypyrimidine tract-binding protein 1 OS=Homo sapiens GN=PTBP1;Isoform of P26599, Isoform 3 of Polypyrimidine tract-binding protein 1 OS=Homo sapiens GN=PTBP1;Polypyrimidine tract-binding protein 1 OS=Homo sapiens GN=PTBP1 PE=1 SV=1;Isoform of P26599, Polypyrimidine tract-binding protein 1 OS=Homo sapiens GN=PTBP1 PE=4 SV=1;Isoform of P26599, Polypyrimidine tract …	6.5	7	0.09	IAIPGLAGAGNSVLLVSNLNPER+VLFSSNGGVVK+VTNILMLK
356a	sp|P24752|THIL_HUMAN	1	Acetyl-CoA acetyltransferase, mitochondrial OS=Homo sapiens GN=ACAT1 PE=1 SV=1	14.3	7	0.08	EAYMGNVLQGGEGQAPTR+EVVIVSATR+FGNEVIPVTVTVK+LNVTPLAR+NEQDAYAINSYTR
338a	sp|P19367-2|HXK1_HUMAN sp|P19367-3|HXK1_HUMAN sp|P19367-4|HXK1_HUMAN sp|P19367|HXK1_HUMAN	1	Isoform of P19367, Isoform 2 of Hexokinase-1 OS=Homo sapiens GN=HK1;Isoform of P19367, Isoform 3 of Hexokinase-1 OS=Homo sapiens GN=HK1;Isoform of P19367, Isoform 4 of Hexokinase-1 OS=Homo sapiens GN=HK1;Hexokinase-1 OS=Homo sapiens GN=HK1 PE=1 SV=3	7.7	7	0.09	EGLLFEGR+FLLSESGSGK+GDFIALDLGGSSFR+ITPELLTR+LVDEYSLNAGK+NILIDFTK+TTVGVDGSLYK
39	sp|P23284|PPIB_HUMAN	1	Peptidyl-prolyl cis-trans isomerase B OS=Homo sapiens GN=PPIB PE=1 SV=2	24.1	7	0.09	DFMIQGGDFTR+DTNGSQFFITTVK+TAWLDGK+TVDNFVALATGEK+VIFGLFGK
333b	sp|Q92841|DDX17_HUMAN tr|H3BLZ8|H3BLZ8_HUMAN	1	Probable ATP-dependent RNA helicase DDX17 OS=Homo sapiens GN=DDX17 PE=1 SV=2;Isoform of Q92841, Probable ATP-dependent RNA helicase DDX17 OS=Homo sapiens GN=DDX17 PE=1 SV=1	11.1	7	0.07	APILIATDVASR+APLPDLYPFGTMR+ELAQQVQQVADDYGK+LIDFLESGK+QTLMWSATWPK+VLEEANQAINPK+YLVLDEADR
316a	sp|P13804-2|ETFA_HUMAN sp|P13804|ETFA_HUMAN tr|H0YK49|H0YK49_HUMAN tr|H0YL12|H0YL12_HUMAN tr|H0YLU7|H0YLU7_HUMAN tr|H0YNX6|H0YNX6_HUMAN	1	Isoform of P13804, Isoform 2 of Electron transfer flavoprotein subunit alpha, mitochondrial OS=Homo sapiens GN=ETFA;Electron transfer flavoprotein subunit alpha, mitochondrial OS=Homo sapiens GN=ETFA PE=1 SV=1;Isoform of P13804, Electron transfer flavoprotein subunit alpha, mitochondrial OS=Homo sapiens GN=ETFA PE=1 SV=1;Isoform of P13804, Electron transfer flavoprotein subunit alpha, mitochondri…	21	7	0.09	AAVDAGFVPNDMQVGQTGK+ASSTSPVEISEWLDQK+LEVAPISDIIAIK
289a	sp|P08865|RSSA_HUMAN tr|A0A0C4DG17|A0A0C4DG17_HUMAN tr|C9J9K3|C9J9K3_HUMAN	1	40S ribosomal protein SA OS=Homo sapiens GN=RPSA PE=1 SV=4;Isoform of P08865, 40S ribosomal protein SA OS=Homo sapiens GN=RPSA PE=1 SV=1;Isoform of P08865, 40S ribosomal protein SA (Fragment) OS=Homo sapiens GN=RPSA PE=1 SV=7	14.4	7	0.08	AIVAIENPADVSVISSR+FAAATGATPIAGR+LLVVTDPR
261a	sp|P04908|H2A1B_HUMAN sp|P0C0S8|H2A1_HUMAN sp|P20671|H2A1D_HUMAN sp|Q16777|H2A2C_HUMAN sp|Q6FI13|H2A2A_HUMAN sp|Q7L7L0|H2A3_HUMAN sp|Q93077|H2A1C_HUMAN sp|Q96KK5|H2A1H_HUMAN sp|Q99878|H2A1J_HUMAN sp|Q9BTM1|H2AJ_HUMAN tr|A0A0U1RR32|A0A0U1RR32_HUMAN tr|A0A0U1RRH7|A0A0U1RRH7_HUMAN	1	Histone H2A type 1-B/E OS=Homo sapiens GN=HIST1H2AB PE=1 SV=2;Histone H2A type 1 OS=Homo sapiens GN=HIST1H2AG PE=1 SV=2;Histone H2A type 1-D OS=Homo sapiens GN=HIST1H2AD PE=1 SV=2;Histone H2A type 2-C OS=Homo sapiens GN=HIST2H2AC PE=1 SV=4;Histone H2A type 2-A OS=Homo sapiens GN=HIST2H2AA3 PE=1 SV=3;Histone H2A type 3 OS=Homo sapiens GN=HIST3H2A PE=1 SV=3;Histone H2A type 1-C OS=Homo sapiens GN=H…	21.7	7	0.09	AGLQFPVGR+VTIAQGGVLPNIQAVLLPK
245a	sp|P00338-3|LDHA_HUMAN sp|P00338|LDHA_HUMAN	1	Isoform of P00338, Isoform 3 of L-lactate dehydrogenase A chain OS=Homo sapiens GN=LDHA;L-lactate dehydrogenase A chain OS=Homo sapiens GN=LDHA PE=1 SV=2	17.2	7	0.09	DQLIYNLLK+FIIPNVVK+LVIITAGAR+QVVESAYEVIK+SADTLWGIQK+VTLTSEEEAR
242a	sp|O95817|BAG3_HUMAN	1	BAG family molecular chaperone regulator 3 OS=Homo sapiens GN=BAG3 PE=1 SV=3	10.1	7	0.09	AAPSTAPAEATPPKPGEAEAPPK+ELLALDSVDPEGR+IQGDDWEPRPLR+YLMIEEYLTK
228a	sp|O75489|NDUS3_HUMAN	1	NADH dehydrogenase [ubiquinone] iron-sulfur protein 3, mitochondrial OS=Homo sapiens GN=NDUFS3 PE=1 SV=1	20.5	7	0.09	DFPLSGYVELR+SLVDLTAVDVPTR+TYTDELTPIESAVSVFK+VVAEPVELAQEFR
206a	sp|O15027-2|SC16A_HUMAN sp|O15027-3|SC16A_HUMAN sp|O15027-4|SC16A_HUMAN sp|O15027-5|SC16A_HUMAN sp|O15027|SC16A_HUMAN tr|F1T0I1|F1T0I1_HUMAN tr|J3KNL6|J3KNL6_HUMAN	1	Isoform of O15027, Isoform 2 of Protein transport protein Sec16A OS=Homo sapiens GN=SEC16A;Isoform of O15027, Isoform 3 of Protein transport protein Sec16A OS=Homo sapiens GN=SEC16A;Isoform of O15027, Isoform 4 of Protein transport protein Sec16A OS=Homo sapiens GN=SEC16A;Isoform of O15027, Isoform 5 of Protein transport protein Sec16A OS=Homo sapiens GN=SEC16A;Protein transport protein Sec16A OS…	3.4	7	0.09	FGPGGQLIK+GLANPEPAPEPK+LLPSAPQTLPDGPLASPAR+QIDSSPVGGETDETTVSQNYR+YVDVLNPSGTQR
180	sp|Q9Y490|TLN1_HUMAN	1	Talin-1 OS=Homo sapiens GN=TLN1 PE=1 SV=3	3.9	7	0.09	AAAFEEQENETVVVK+AIAVTVQEMVTK+ALGDLISATK+ALSTDPAAPNLK+LAQAAQSSVATITR+QAAASATQTIAAAQHAASTPK+TMLESAGGLIQTAR
179	sp|Q9Y3I0|RTCB_HUMAN	1	tRNA-splicing ligase RtcB homolog OS=Homo sapiens GN=RTCB PE=1 SV=1	12.7	7	0.09	GMAAAGNYAWVNR+IASPEGQDYLK+LVMEEAPESYK+NLDFQDVLDK+SSMTFLTR+SYNDELQFLEK
148	sp|Q96PK6|RBM14_HUMAN	1	RNA-binding protein 14 OS=Homo sapiens GN=RBM14 PE=1 SV=2	12.7	7	0.09	AQPSASLGVGYR+AQPSVSLGAAYR+AQPSVSLGAPYR+ASYVAPLTAQPATYR+TQSSASLAASYAAQQHPQAAASYR+YSGSYNDYLR
144	sp|Q96AG4|LRC59_HUMAN	1	Leucine-rich repeat-containing protein 59 OS=Homo sapiens GN=LRRC59 PE=1 SV=1	16.3	7	0.09	DNPLDPVLAK+LQQLPADFGR+LVNLQHLDLLNNK+LVTLPVSFAQLK+WLDLKDNPLDPVLAK
111	sp|Q14566|MCM6_HUMAN	1	DNA replication licensing factor MCM6 OS=Homo sapiens GN=MCM6 PE=1 SV=1	7.3	7	0.08	DFYVAFQDLPTR+EIESEIDSEEELINK+ESEDFIVEQYK+SELVNWYLK+VSGVDGYETEGIR
332b	sp|P67809|YBOX1_HUMAN tr|A0A087X1S2|A0A087X1S2_HUMAN	0.9983	Nuclease-sensitive element-binding protein 1 OS=Homo sapiens GN=YBX1 PE=1 SV=3;Isoform of P67809, Nuclease-sensitive element-binding protein 1 OS=Homo sapiens GN=YBX1 PE=1 SV=2	20	7	0.06	AADPPAENSSAPEAEQGGAE+GAEAANVTGPGGVPVQGSK+NGYGFINR+SVGDGETVEFDVVEGEK
279b	tr|H7C469|H7C469_HUMAN	0.9926	Uncharacterized protein (Fragment) OS=Homo sapiens PE=1 SV=6	28.6	7	0.04	AQGPGQCPAPLGDPASTTDGAQEAR+DPDAQPGGELMLGGTDSK+LSPEDYTLK+LVDQNIFSFYLSR+VSTLPAITLK
99	sp|Q04760-2|LGUL_HUMAN sp|Q04760|LGUL_HUMAN	1	Isoform of Q04760, Isoform 2 of Lactoylglutathione lyase OS=Homo sapiens GN=GLO1;Lactoylglutathione lyase OS=Homo sapiens GN=GLO1 PE=1 SV=4	19.5	6	0.06	DFLLQQTMLR+IAWALSR+SLDFYTR+VLGMTLIQK
778a	sp|Q9Y6J9|TAF6L_HUMAN	1	TAF6-like RNA polymerase II p300/CBP-associated factor-associated factor 65 kDa subunit 6L OS=Homo sapiens GN=TAF6L PE=1 SV=1	11.4	6	0.08	AVLGDDPQLMK+ELYAFFGDSLATR+LFQTAFPAPYGPSPASR+LTVEDFNR+VALQDLQTNSK+VYGAILVAVER
764a	sp|Q9Y277-2|VDAC3_HUMAN sp|Q9Y277|VDAC3_HUMAN	1	Isoform of Q9Y277, Isoform 2 of Voltage-dependent anion-selective channel protein 3 OS=Homo sapiens GN=VDAC3;Voltage-dependent anion-selective channel protein 3 OS=Homo sapiens GN=VDAC3 PE=1 SV=1	12	6	0.05	LSQNNFALGYK+LTLDTIFVPNTGK+LTLSALIDGK
760a	sp|Q9UQ80-2|PA2G4_HUMAN sp|Q9UQ80|PA2G4_HUMAN	1	Isoform of Q9UQ80, Isoform 2 of Proliferation-associated protein 2G4 OS=Homo sapiens GN=PA2G4;Proliferation-associated protein 2G4 OS=Homo sapiens GN=PA2G4 PE=1 SV=3	16.8	6	0.08	AFFSEVER+EGEFVAQFK+ITSGPFEPDLYK+LVKPGNQNTQVTEAWNK+TIIQNPTDQQK
686a	sp|Q99536-2|VAT1_HUMAN sp|Q99536-3|VAT1_HUMAN sp|Q99536|VAT1_HUMAN	1	Isoform of Q99536, Isoform 2 of Synaptic vesicle membrane protein VAT-1 homolog OS=Homo sapiens GN=VAT1;Isoform of Q99536, Isoform 3 of Synaptic vesicle membrane protein VAT-1 homolog OS=Homo sapiens GN=VAT1;Synaptic vesicle membrane protein VAT-1 homolog OS=Homo sapiens GN=VAT1 PE=1 SV=2	21.6	6	0.06	GVDIVMDPLGGSDTAK+TVENVTVFGTASASK+VLLVPGPEKEN+VVTYGMANLLTGPK
76	sp|P54136-2|SYRC_HUMAN sp|P54136|SYRC_HUMAN	1	Isoform of P54136, Isoform Monomeric of Arginine--tRNA ligase, cytoplasmic OS=Homo sapiens GN=RARS;Arginine--tRNA ligase, cytoplasmic OS=Homo sapiens GN=RARS PE=1 SV=2	9.4	6	0.08	IYDALDVSLIER+LFEFAGYDVLR+LNDYIFSFDK+STIIGESISR+VIVDFSSPNIAK
671a	sp|Q96D53|ADCK4_HUMAN	1	AarF domain-containing protein kinase 4 OS=Homo sapiens GN=ADCK4 PE=1 SV=2	9.2	6	0.07	FLTGFETK+IQDLIPVLLR+LQSEGGSGLDSSPFLSEANAER+QLLANDPFFR
661c	sp|Q96I24|FUBP3_HUMAN	1	Far upstream element-binding protein 3 OS=Homo sapiens GN=FUBP3 PE=1 SV=2	15.2	6	0.08	DGFGGLAAAR+FAVGIVIGR+GVPQQIEVAR+IDSIPHLNNSTPLVDPSVYGYGVQK+IQFKPDDGISPER+QQVAFYGQTLGQAQAHSQEQ
661b	sp|Q96AE4-2|FUBP1_HUMAN sp|Q96AE4|FUBP1_HUMAN tr|E9PEB5|E9PEB5_HUMAN	1	Isoform of Q96AE4, Isoform 2 of Far upstream element-binding protein 1 OS=Homo sapiens GN=FUBP1;Far upstream element-binding protein 1 OS=Homo sapiens GN=FUBP1 PE=1 SV=3;Isoform of Q96AE4, Far upstream element-binding protein 1 OS=Homo sapiens GN=FUBP1 PE=1 SV=1	8.9	6	0.07	AWEEYYK+FAVGIVIGR+IGGDAGTSLNSNDYGYGGQK+IQIAPDSGGLPER+LLDQIVEK
642a	sp|Q86VP6|CAND1_HUMAN	1	Cullin-associated NEDD8-dissociated protein 1 OS=Homo sapiens GN=CAND1 PE=1 SV=2	6.3	6	0.08	ALTLIAGSPLK+AVAALLTIPEAEK+DSSSTNLESMDTS+ITSEALLVTQQLVK+LTLIDPETLLPR+SVILEAFSSPSEEVK
634a	sp|Q6R327-3|RICTR_HUMAN sp|Q6R327|RICTR_HUMAN	1	Isoform of Q6R327, Isoform 3 of Rapamycin-insensitive companion of mTOR OS=Homo sapiens GN=RICTOR;Rapamycin-insensitive companion of mTOR OS=Homo sapiens GN=RICTOR PE=1 SV=1	4.4	6	0.07	EILQNVAR+ETVGVDATTMDTDCGSMSTVVSTK+LSDGFVAAEAK+NSFPFFASSK+TLQLETSFMGNK+YLIQDSSILQK
632a	sp|Q6P2Q9|PRP8_HUMAN	1	Pre-mRNA-processing-splicing factor 8 OS=Homo sapiens GN=PRPF8 PE=1 SV=2	2.3	6	0.08	ALDIPLVK+AVFWDIK+DGVWNLQNEVTK+IDLTLLNR+TAEEVAALIR+VWAEYALK
623a	sp|Q5SW79-2|CE170_HUMAN sp|Q5SW79-3|CE170_HUMAN sp|Q5SW79|CE170_HUMAN	1	Isoform of Q5SW79, Isoform 2 of Centrosomal protein of 170 kDa OS=Homo sapiens GN=CEP170;Isoform of Q5SW79, Isoform 3 of Centrosomal protein of 170 kDa OS=Homo sapiens GN=CEP170;Centrosomal protein of 170 kDa OS=Homo sapiens GN=CEP170 PE=1 SV=1	4.7	6	0.08	ASVASEVSTTSSTSKPPTGR+DLGSLNGTFVNDVR+ISQDLALIAR+LQSAGSAMPTSSSFK+VFDESLNFR
618a	sp|Q29RF7|PDS5A_HUMAN	1	Sister chromatid cohesion protein PDS5 homolog A OS=Homo sapiens GN=PDS5A PE=1 SV=1	4.1	6	0.06	AAVGQESPGGLEAGNAK+IETDLPQIR+SIEGTADDEEEGVSPDTAIR+SVVANFIVK
596a	sp|Q14764|MVP_HUMAN	1	Major vault protein OS=Homo sapiens GN=MVP PE=1 SV=4	8	6	0.08	AQLELEVSK+DAQGLVLFDVTGQVR+ELELVYAR+GPLEYVPSAK+QAIPLDENEGIYVQDVK+TAVFGFETSEAK
582a	sp|Q13838-2|DX39B_HUMAN sp|Q13838|DX39B_HUMAN	1	Isoform of Q13838, Isoform 2 of Spliceosome RNA helicase DDX39B OS=Homo sapiens GN=DDX39B;Spliceosome RNA helicase DDX39B OS=Homo sapiens GN=DDX39B PE=1 SV=1	11	6	0.08	GLAITFVSDENDAK+GSYVSIHSSGFR+ILVATNLFGR+VAVFFGGLSIK
565a	sp|Q12931-2|TRAP1_HUMAN sp|Q12931|TRAP1_HUMAN	1	Isoform of Q12931, Isoform 2 of Heat shock protein 75 kDa, mitochondrial OS=Homo sapiens GN=TRAP1;Heat shock protein 75 kDa, mitochondrial OS=Homo sapiens GN=TRAP1 PE=1 SV=3	11.5	6	0.09	AFLDALQNQAEASSK+AQLLQPTLEINPR+ELGSSVALYSR+ELISNASDALEK+ELLQESALIR+GVVDSEDIPLNLSR
562a	sp|Q09028-2|RBBP4_HUMAN sp|Q09028-3|RBBP4_HUMAN sp|Q09028-4|RBBP4_HUMAN sp|Q09028|RBBP4_HUMAN sp|Q16576-2|RBBP7_HUMAN sp|Q16576|RBBP7_HUMAN tr|E9PC52|E9PC52_HUMAN tr|H0YF10|H0YF10_HUMAN	1	Isoform of Q09028, Isoform 2 of Histone-binding protein RBBP4 OS=Homo sapiens GN=RBBP4;Isoform of Q09028, Isoform 3 of Histone-binding protein RBBP4 OS=Homo sapiens GN=RBBP4;Isoform of Q09028, Isoform 4 of Histone-binding protein RBBP4 OS=Homo sapiens GN=RBBP4;Histone-binding protein RBBP4 OS=Homo sapiens GN=RBBP4 PE=1 SV=3;Isoform of Q16576, Isoform 2 of Histone-binding protein RBBP7 OS=Homo sap…	9.2	6	0.06	LMIWDTR+LNVWDLSK+TPSSDVLVFDYTK+TVALWDLR
547a	sp|Q01581|HMCS1_HUMAN	1	Hydroxymethylglutaryl-CoA synthase, cytoplasmic OS=Homo sapiens GN=HMGCS1 PE=1 SV=2	9.8	6	0.08	LEVGTETIIDK+LPATAAEPEAAVISNGEH+TGVAPDVFAENMK+YTIGLGQAK
546a	sp|Q01518-2|CAP1_HUMAN sp|Q01518|CAP1_HUMAN	1	Isoform of Q01518, Isoform 2 of Adenylyl cyclase-associated protein 1 OS=Homo sapiens GN=CAP1;Adenylyl cyclase-associated protein 1 OS=Homo sapiens GN=CAP1 PE=1 SV=5	11.2	6	0.08	EMNDAAMFYTNR+EPAVLELEGK+LSDLLAPISEQIK+VENQENVSNLVIEDTELK
544a	sp|Q01082|SPTB2_HUMAN tr|A0A087WUZ3|A0A087WUZ3_HUMAN	1	Spectrin beta chain, non-erythrocytic 1 OS=Homo sapiens GN=SPTBN1 PE=1 SV=2;Isoform of Q01082, Spectrin beta chain, non-erythrocytic 1 OS=Homo sapiens GN=SPTBN1 PE=1 SV=1	3	6	0.08	IVSSSDVGHDEYSTQSLVK+LTTLELLEVR+SQNIVTDSSSLSAEAIR+TALPAQSAATLPAR+VLVLSQDYGK
538a	sp|P84098|RL19_HUMAN tr|J3KTE4|J3KTE4_HUMAN tr|J3QR09|J3QR09_HUMAN	1	60S ribosomal protein L19 OS=Homo sapiens GN=RPL19 PE=1 SV=1;Isoform of P84098, Ribosomal protein L19 OS=Homo sapiens GN=RPL19 PE=1 SV=1;Isoform of P84098, Ribosomal protein L19 OS=Homo sapiens GN=RPL19 PE=1 SV=1	13.5	6	0.07	LLADQAEAR+VWLDPNETNEIANANSR
504a	sp|P62249|RS16_HUMAN tr|A0A087WZ27|A0A087WZ27_HUMAN tr|M0R210|M0R210_HUMAN tr|M0R3H0|M0R3H0_HUMAN	1	40S ribosomal protein S16 OS=Homo sapiens GN=RPS16 PE=1 SV=2;Isoform of Q03938, Zinc finger protein 90 OS=Homo sapiens GN=ZNF90 PE=4 SV=2;Isoform of P62249, 40S ribosomal protein S16 OS=Homo sapiens GN=RPS16 PE=1 SV=1;Isoform of P62249, 40S ribosomal protein S16 OS=Homo sapiens GN=RPS16 PE=1 SV=1	36	6	0.08	ALVAYYQK+FAGVDIR+GPLQSVQVFGR+LLEPVLLLGK
477a	sp|P55060-3|XPO2_HUMAN sp|P55060-4|XPO2_HUMAN sp|P55060|XPO2_HUMAN	1	Isoform of P55060, Isoform 3 of Exportin-2 OS=Homo sapiens GN=CSE1L;Isoform of P55060, Isoform 4 of Exportin-2 OS=Homo sapiens GN=CSE1L;Exportin-2 OS=Homo sapiens GN=CSE1L PE=1 SV=3	6.2	6	0.08	IIIPEIQK+QLSDAISIIGR+SANVNEFPVLK+TGNIPALVR+TLDPDPAIR+VIVPNMEFR
469b	tr|M0QZM1|M0QZM1_HUMAN	1	Isoform of P52272, Heterogeneous nuclear ribonucleoprotein M (Fragment) OS=Homo sapiens GN=HNRNPM PE=1 SV=1	13.6	6	0.04	INGGGGGSVPGIER+MGAGMGFGLER+MGPAMGPALGAGIER+MVPAGMGAGLER
465a	sp|P51610-2|HCFC1_HUMAN sp|P51610-4|HCFC1_HUMAN sp|P51610|HCFC1_HUMAN tr|A6NEM2|A6NEM2_HUMAN	1	Isoform of P51610, Isoform 2 of Host cell factor 1 OS=Homo sapiens GN=HCFC1;Isoform of P51610, Isoform 4 of Host cell factor 1 OS=Homo sapiens GN=HCFC1;Host cell factor 1 OS=Homo sapiens GN=HCFC1 PE=1 SV=2;Isoform of P51610, Host cell factor 1 OS=Homo sapiens GN=HCFC1 PE=1 SV=2	4.8	6	0.07	GAPGQPGTILR+ISVATGALEAAQGSK+SPAFVQLAPLSSK+SPISVPGGSALISNLGK+SPITIITTKVMTSGTGAPAKIITAVPK+YSNDLYELQASR
449a	sp|P49419-2|AL7A1_HUMAN sp|P49419-4|AL7A1_HUMAN sp|P49419|AL7A1_HUMAN tr|F8VS02|F8VS02_HUMAN	1	Isoform of P49419, Isoform 2 of Alpha-aminoadipic semialdehyde dehydrogenase OS=Homo sapiens GN=ALDH7A1;Isoform of P49419, Isoform 4 of Alpha-aminoadipic semialdehyde dehydrogenase OS=Homo sapiens GN=ALDH7A1;Alpha-aminoadipic semialdehyde dehydrogenase OS=Homo sapiens GN=ALDH7A1 PE=1 SV=5;Isoform of P49419, Alpha-aminoadipic semialdehyde dehydrogenase OS=Homo sapiens GN=ALDH7A1 PE=1 SV=1	14.9	6	0.08	GAPTTSLISVAVTK+IWADIPAPK+MIGGPILPSER+QASVADYEETVKK+QGLSSSIFTK+VNLLSFTGSTQVGK
427a	sp|P45880-1|VDAC2_HUMAN sp|P45880-2|VDAC2_HUMAN sp|P45880|VDAC2_HUMAN tr|A0A0A0MR02|A0A0A0MR02_HUMAN	1	Isoform of P45880, Isoform 1 of Voltage-dependent anion-selective channel protein 2 OS=Homo sapiens GN=VDAC2;Isoform of P45880, Isoform 2 of Voltage-dependent anion-selective channel protein 2 OS=Homo sapiens GN=VDAC2;Voltage-dependent anion-selective channel protein 2 OS=Homo sapiens GN=VDAC2 PE=1 SV=2;Isoform of P45880, Voltage-dependent anion-selective channel protein 2 (Fragment) OS=Homo sapi…	25.9	6	0.08	GFGFGLVK+LTLSALVDGK+TGDFQLHTNVNDGTEFGGSIYQK+VNNSSLIGVGYTQTLRPGVK+YQLDPTASISAK
425a	sp|P43246-2|MSH2_HUMAN sp|P43246|MSH2_HUMAN	1	Isoform of P43246, Isoform 2 of DNA mismatch repair protein Msh2 OS=Homo sapiens GN=MSH2;DNA mismatch repair protein Msh2 OS=Homo sapiens GN=MSH2 PE=1 SV=1	6.8	6	0.07	DSLIIIDELGR+IIQEFLSK+LTSLNEEYTK+NLQSVVLSK+QTLQEDLLR+QVGVGYVDSIQR
48	sp|P30048-2|PRDX3_HUMAN sp|P30048|PRDX3_HUMAN	1	Isoform of P30048, Isoform 2 of Thioredoxin-dependent peroxide reductase, mitochondrial OS=Homo sapiens GN=PRDX3;Thioredoxin-dependent peroxide reductase, mitochondrial OS=Homo sapiens GN=PRDX3 PE=1 SV=3	18.5	6	0.08	DLSLDDFK+DYGVLLEGSGLALR+GLFIIDPNGVIK+GTAVVNGEFK
419a	sp|P42167|LAP2B_HUMAN	1	Isoform of P42166, Lamina-associated polypeptide 2, isoforms beta/gamma OS=Homo sapiens GN=TMPO PE=1 SV=2	22.9	6	0.05	GGPLQALTR+GPPDFSSDEEREPTPVLGSGAAAAGR+RVEHNQSYSQAGITETEWTSGSSK+SELVANNVTLPAGEQR+SSTPLPTISSSAENTR+YGVNPGPIVGTTR
394a	sp|P35606-2|COPB2_HUMAN sp|P35606|COPB2_HUMAN	1	Isoform of P35606, Isoform 2 of Coatomer subunit beta' OS=Homo sapiens GN=COPB2;Coatomer subunit beta' OS=Homo sapiens GN=COPB2 PE=1 SV=2	8	6	0.08	EAFVVEEWVK+GSNNVALGYDEGSIIVK+IAYQLAVEAESEQK+QLAELAISK+QYPLVTPNEER+VFNYNTLER
382a	sp|P31948-2|STIP1_HUMAN sp|P31948-3|STIP1_HUMAN sp|P31948|STIP1_HUMAN	1	Isoform of P31948, Isoform 2 of Stress-induced-phosphoprotein 1 OS=Homo sapiens GN=STIP1;Isoform of P31948, Isoform 3 of Stress-induced-phosphoprotein 1 OS=Homo sapiens GN=STIP1;Stress-induced-phosphoprotein 1 OS=Homo sapiens GN=STIP1 PE=1 SV=1	10	6	0.07	IGNSYFKEEK+LAYINPDLALEEK+LMDVGLIAIR+TLLSDPTYR+TVDLKPDWGK
381a	sp|P31939-2|PUR9_HUMAN sp|P31939|PUR9_HUMAN	1	Isoform of P31939, Isoform 2 of Bifunctional purine biosynthesis protein PURH OS=Homo sapiens GN=ATIC;Bifunctional purine biosynthesis protein PURH OS=Homo sapiens GN=ATIC PE=1 SV=3	13.2	6	0.08	DVSELTGFPEMLGGR+EVSDGIIAPGYEEEALTILSK+NGQVIGIGAGQQSR+NLTALGLNLVASGGTAK+TLTPISAAYAR
377a	sp|P30050|RL12_HUMAN	1	60S ribosomal protein L12 OS=Homo sapiens GN=RPL12 PE=1 SV=1	24.2	6	0.08	HSGNITFDEIVNIAR+IGPLGLSPK+QAQIEVVPSASALIIK
369a	sp|P27816-5|MAP4_HUMAN sp|P27816-6|MAP4_HUMAN sp|P27816|MAP4_HUMAN tr|E7EVA0|E7EVA0_HUMAN	1	Isoform of P27816, Isoform 5 of Microtubule-associated protein 4 OS=Homo sapiens GN=MAP4;Isoform of P27816, Isoform 6 of Microtubule-associated protein 4 OS=Homo sapiens GN=MAP4;Microtubule-associated protein 4 OS=Homo sapiens GN=MAP4 PE=1 SV=3;Isoform of P27816, Microtubule-associated protein OS=Homo sapiens GN=MAP4 PE=1 SV=1	6.4	6	0.08	LATNTSAPDLK+QPAPTTIGGLNK+TDYIPLLDVDEK+TTTLSGTAPAAGVVPSR
366a	sp|P27694|RFA1_HUMAN	1	Replication protein A 70 kDa DNA-binding subunit OS=Homo sapiens GN=RPA1 PE=1 SV=2	14.3	6	0.08	ATVMDVKPVDYR+LFSLELVDESGEIR+SLSVLSSSTIIANPDIPEAYK+VIDQQNGLYR+VVPIASLTPYQSK+VVTATLWGEDADKFDGSR
348a	sp|P23246|SFPQ_HUMAN	1	Splicing factor, proline- and glutamine-rich OS=Homo sapiens GN=SFPQ PE=1 SV=2	10	6	0.07	AELDDTPMR+ANLSLLR+FGQGGAGPVGGQGPR+GIVEFASKPAAR+LFVGNLPADITEDEFKR+YGEPGEVFINK
342a	sp|P22102|PUR2_HUMAN	1	Trifunctional purine biosynthetic protein adenosine-3 OS=Homo sapiens GN=GART PE=1 SV=1	6.1	6	0.08	AIAFLQQPR+ENLISALEEAK+ESGVDIAAGNMLVK+ILSGPFVQK+LGVDLDAQTWR+VLAVTAIR
334a	sp|P18124|RL7_HUMAN	1	60S ribosomal protein L7 OS=Homo sapiens GN=RPL7 PE=1 SV=1	16.5	6	0.08	EANNFLWPFK+EVPAVPETLK+EVPAVPETLKK+IALTDNALIAR+QIFNGTFVK
333c	sp|O00571-2|DDX3X_HUMAN sp|O00571|DDX3X_HUMAN tr|A0A0D9SF53|A0A0D9SF53_HUMAN tr|A0A0D9SFB3|A0A0D9SFB3_HUMAN tr|A0A0D9SG12|A0A0D9SG12_HUMAN	1	Isoform of O00571, Isoform 2 of ATP-dependent RNA helicase DDX3X OS=Homo sapiens GN=DDX3X;ATP-dependent RNA helicase DDX3X OS=Homo sapiens GN=DDX3X PE=1 SV=3;Isoform of O00571, ATP-dependent RNA helicase DDX3X OS=Homo sapiens GN=DDX3X PE=1 SV=1;Isoform of O00571, ATP-dependent RNA helicase DDX3X OS=Homo sapiens GN=DDX3X PE=1 SV=1;Isoform of O00571, ATP-dependent RNA helicase DDX3X OS=Homo sapiens…	9.5	6	0.06	DLLDLLVEAK+ELAVQIYEEAR+LEQELFSGGNTGINFEK+TIVFVETK+VGNLGLATSFFNER+YLVLDEADR
331a	sp|P16949-2|STMN1_HUMAN sp|P16949|STMN1_HUMAN	1	Isoform of P16949, Isoform 2 of Stathmin OS=Homo sapiens GN=STMN1;Stathmin OS=Homo sapiens GN=STMN1 PE=1 SV=3	29.5	6	0.08	AIEENNNFSK+ASGQAFELILSPR+DLSLEEIQK+ESVPEFPLSPPK
308a	sp|P12270|TPR_HUMAN	1	Nucleoprotein TPR OS=Homo sapiens GN=TPR PE=1 SV=3	2.5	6	0.07	AADSQNSGEGNTGAAESSFSQEVSR+FLADQQSEIDGLK+ISTQLDFASK+SLESQVENLQK
306b	sp|Q13310-2|PABP4_HUMAN sp|Q13310-3|PABP4_HUMAN sp|Q13310|PABP4_HUMAN tr|B1ANR0|B1ANR0_HUMAN	1	Isoform of Q13310, Isoform 2 of Polyadenylate-binding protein 4 OS=Homo sapiens GN=PABPC4;Isoform of Q13310, Isoform 3 of Polyadenylate-binding protein 4 OS=Homo sapiens GN=PABPC4;Polyadenylate-binding protein 4 OS=Homo sapiens GN=PABPC4 PE=1 SV=1;Isoform of Q13310, Polyadenylate-binding protein OS=Homo sapiens GN=PABPC4 PE=1 SV=1	9.8	6	0.06	ALDTMNFDVIK+EFSPFGSITSAK+FSPAGPVLSIR+SLGYAYVNFQQPADAER+YQGVNLYIK
267a	sp|P05455|LA_HUMAN	1	Lupus La protein OS=Homo sapiens GN=SSB PE=1 SV=2	13.7	6	0.08	DANNGNLQLR+EGIILFK+GSIFVVFDSIESAK+IIEDQQESLNK+LTTDFNVIVEALSK
25	sp|P09972|ALDOC_HUMAN tr|A8MVZ9|A8MVZ9_HUMAN tr|C9J8F3|C9J8F3_HUMAN tr|J3KSV6|J3KSV6_HUMAN tr|J3QKP5|J3QKP5_HUMAN tr|K7EKH5|K7EKH5_HUMAN	1	Fructose-bisphosphate aldolase C OS=Homo sapiens GN=ALDOC PE=1 SV=2;Isoform of P09972, Fructose-bisphosphate aldolase OS=Homo sapiens GN=ALDOC PE=1 SV=1;Isoform of P09972, Fructose-bisphosphate aldolase C (Fragment) OS=Homo sapiens GN=ALDOC PE=1 SV=1;Isoform of P09972, Fructose-bisphosphate aldolase C (Fragment) OS=Homo sapiens GN=ALDOC PE=1 SV=1;Isoform of P09972, Fructose-bisphosphate aldolase …	17.4	6	0.06	GVVPLAGTDGETTTQGLDGLSER+VDKGVVPLAGTDGETTTQGLDGLSER
229a	sp|O75533|SF3B1_HUMAN	1	Splicing factor 3B subunit 1 OS=Homo sapiens GN=SF3B1 PE=1 SV=3	5	6	0.07	ATVNTFGYIAK+LLVDVDESTLSPEEQKER+QLVDTTVELANK+VLPPPAGYVPIR+VPELNVQNGVLK
215a	sp|O43852-3|CALU_HUMAN sp|O43852|CALU_HUMAN	1	Isoform of O43852, Isoform 3 of Calumenin OS=Homo sapiens GN=CALU;Calumenin OS=Homo sapiens GN=CALU PE=1 SV=2	13	6	0.08	DIVVQETMEDIDK+EQFVEFR+TFDQLTPEESK+TFDQLTPEESKER+WIYEDVER
205a	sp|O14980|XPO1_HUMAN	1	Exportin-1 OS=Homo sapiens GN=XPO1 PE=1 SV=1	7.2	6	0.07	EFAGEDTSDLFLEER+EPEVLSTMAIIVNK+LLSEEVFDFSSGQITQVK+QLLDFSQK+VDTILEFSQNMNTK+YVVGLIIK
197b	sp|Q9Y6M1-1|IF2B2_HUMAN sp|Q9Y6M1|IF2B2_HUMAN tr|F8W930|F8W930_HUMAN	1	Isoform of Q9Y6M1, Isoform 2 of Insulin-like growth factor 2 mRNA-binding protein 2 OS=Homo sapiens GN=IGF2BP2;Insulin-like growth factor 2 mRNA-binding protein 2 OS=Homo sapiens GN=IGF2BP2 PE=1 SV=2;Isoform of Q9Y6M1, Insulin-like growth factor 2 mRNA-binding protein 2 OS=Homo sapiens GN=IGF2BP2 PE=1 SV=1	9.9	6	0.05	IAPAEGPDVSER+ILVPTQFVGAIIGK+LYIGNLSPAVTADDLR+MVIITGPPEAQFK
189a	sp|DHE3_BOVIN| sp|P00367|DHE3_HUMAN sp|P49448|DHE4_HUMAN	1	sp DHE3_BOVIN ;Glutamate dehydrogenase 1, mitochondrial OS=Homo sapiens GN=GLUD1 PE=1 SV=2;Glutamate dehydrogenase 2, mitochondrial OS=Homo sapiens GN=GLUD2 PE=1 SV=2	10.9	6	0.06	ALASLMTYK+DDGSWEVIEGYR+IIAEGANGPTTPEADKIFLER+YNLGLDLR+YSTDVSVDEVK
115	sp|Q15084-2|PDIA6_HUMAN sp|Q15084-3|PDIA6_HUMAN sp|Q15084-4|PDIA6_HUMAN sp|Q15084-5|PDIA6_HUMAN sp|Q15084|PDIA6_HUMAN	1	Isoform of Q15084, Isoform 2 of Protein disulfide-isomerase A6 OS=Homo sapiens GN=PDIA6;Isoform of Q15084, Isoform 3 of Protein disulfide-isomerase A6 OS=Homo sapiens GN=PDIA6;Isoform of Q15084, Isoform 4 of Protein disulfide-isomerase A6 OS=Homo sapiens GN=PDIA6;Isoform of Q15084, Isoform 5 of Protein disulfide-isomerase A6 OS=Homo sapiens GN=PDIA6;Protein disulfide-isomerase A6 OS=Homo sapiens …	18.1	6	0.08	GESPVDYDGGR+GSFSEQGINEFLR+GSTAPVGGGAFPTIVER+LAAVDATVNQVLASR+NSYLEVLLK+TGEAIVDAALSALR
109	sp|Q14152-2|EIF3A_HUMAN sp|Q14152|EIF3A_HUMAN	1	Isoform of Q14152, Isoform 2 of Eukaryotic translation initiation factor 3 subunit A OS=Homo sapiens GN=EIF3A;Eukaryotic translation initiation factor 3 subunit A OS=Homo sapiens GN=EIF3A PE=1 SV=1	5	6	0.08	FNVLQYVVPEVK+LESLNIQR+LLLTPWVK+NQLTAMSSVLAK+TLSFGSDLNYATR+VLLATLSIPITPER
645b	sp|O75179-2|ANR17_HUMAN sp|O75179-6|ANR17_HUMAN sp|O75179-7|ANR17_HUMAN sp|O75179|ANR17_HUMAN tr|H0YM23|H0YM23_HUMAN	0.9999	Isoform of O75179, Isoform 2 of Ankyrin repeat domain-containing protein 17 OS=Homo sapiens GN=ANKRD17;Isoform of O75179, Isoform 6 of Ankyrin repeat domain-containing protein 17 OS=Homo sapiens GN=ANKRD17;Isoform of O75179, Isoform 7 of Ankyrin repeat domain-containing protein 17 OS=Homo sapiens GN=ANKRD17;Ankyrin repeat domain-containing protein 17 OS=Homo sapiens GN=ANKRD17 PE=1 SV=3;Isoform o…	3.1	6	0.05	AFADPEVLR+GADVNAPPVPSSR+ILLNAGAEINSR+LEALLEAAGIGK+SSYLPNSDPLHQSDTSK+TEVVSLLLDR
569b	sp|Q13043|STK4_HUMAN	0.9999	Serine/threonine-protein kinase 4 OS=Homo sapiens GN=STK4 PE=1 SV=2	12.5	6	0.05	DLINEAMDVK+IPQDGDYEFLK+LADFGVAGQLTDTMAK+QPEEVFDVLEK+QVPVESDLQEIIK
419b	sp|P42166|LAP2A_HUMAN	0.9999	Lamina-associated polypeptide 2, isoform alpha OS=Homo sapiens GN=TMPO PE=1 SV=2	13.3	6	0.05	EPLVATNLPGR+GPPDFSSDEEREPTPVLGSGAAAAGR+SELVANNVTLPAGEQR+SSTPLPTISSSAENTR+THQALGILSK+YGVNPGPIVGTTR
505f	sp|P27348|1433T_HUMAN	0.9998	14-3-3 protein theta OS=Homo sapiens GN=YWHAQ PE=1 SV=1	13.1	6	0.02	AVTEQGAELSNEER+DSTLIMQLLR+NLLSVAYK
622a	sp|Q5JTV8-3|TOIP1_HUMAN tr|J3KN66|J3KN66_HUMAN	0.9996	Isoform of Q5JTV8, Isoform 3 of Torsin-1A-interacting protein 1 OS=Homo sapiens GN=TOR1AIP1;Isoform of Q5JTV8, Torsin-1A-interacting protein 1 OS=Homo sapiens GN=TOR1AIP1 PE=1 SV=1	11.1	6	0.05	QVTGQPQNASFVK+SIQEAPAVSEDLVIR+SQPAILLLTAAR+VNFSEEGETEEDDQDSSHSSVTTVK
299b	sp|P18463|1B37_HUMAN sp|P30462|1B14_HUMAN sp|P30475|1B39_HUMAN sp|Q29718|1B82_HUMAN sp|Q29836|1B67_HUMAN sp|Q95365|1B38_HUMAN	0.9993	Isoform of Q31612, HLA class I histocompatibility antigen, B-37 alpha chain OS=Homo sapiens GN=HLA-B PE=1 SV=1;Isoform of Q31612, HLA class I histocompatibility antigen, B-14 alpha chain OS=Homo sapiens GN=HLA-B PE=1 SV=1;Isoform of Q31612, HLA class I histocompatibility antigen, B-39 alpha chain OS=Homo sapiens GN=HLA-B PE=1 SV=1;Isoform of Q31612, HLA class I histocompatibility antigen, B-82 al…	16.9	6	0.06	DGEDQTQDTELVETRPAGDR+FISVGYVDDTQFVR+SWTAADTAAQITQR+WAAVVVPSGEEQR
323c	sp|P35241-5|RADI_HUMAN sp|P35241|RADI_HUMAN	0.9963	Isoform of P35241, Isoform 5 of Radixin OS=Homo sapiens GN=RDX;Radixin OS=Homo sapiens GN=RDX PE=1 SV=1	6.3	6	0.03	AFAAQEDLEK+APDFVFYAPR+IGFPWSEIR+QLFDQVVK
622b	sp|Q5JTV8|TOIP1_HUMAN tr|A0A0A0MSK5|A0A0A0MSK5_HUMAN	0.9929	Torsin-1A-interacting protein 1 OS=Homo sapiens GN=TOR1AIP1 PE=1 SV=2;Isoform of Q5JTV8, Torsin-1A-interacting protein 1 OS=Homo sapiens GN=TOR1AIP1 PE=1 SV=1	13.9	6	0.05	QVTGQPQNASFVK+SIQEAPVSEDLVIR+SQPAILLLTAAR+VNFSEEGETEEDDQDSSHSSVTTVK
100	sp|Q06210-2|GFPT1_HUMAN sp|Q06210|GFPT1_HUMAN	1	Isoform of Q06210, Isoform 2 of Glutamine--fructose-6-phosphate aminotransferase [isomerizing] 1 OS=Homo sapiens GN=GFPT1;Glutamine--fructose-6-phosphate aminotransferase [isomerizing] 1 OS=Homo sapiens GN=GFPT1 PE=1 SV=3	10.1	5	0.06	EILETLIK+ESQDTSFTTLVER+GALTVGITNTVGSSISR+GYDFESETDTETIAK+VIFLEDDDVAAVVDGR
87	sp|P62805|H4_HUMAN	1	Histone H4 OS=Homo sapiens GN=HIST1H4A PE=1 SV=2	40.8	5	0.06	DNIQGITKPAIR+ISGLIYEETR+TVTAMDVVYALK+VFLENVIR
773a	sp|Q9Y3Z3-3|SAMH1_HUMAN sp|Q9Y3Z3-4|SAMH1_HUMAN sp|Q9Y3Z3|SAMH1_HUMAN	1	Isoform of Q9Y3Z3, Isoform 3 of Deoxynucleoside triphosphate triphosphohydrolase SAMHD1 OS=Homo sapiens GN=SAMHD1;Isoform of Q9Y3Z3, Isoform 4 of Deoxynucleoside triphosphate triphosphohydrolase SAMHD1 OS=Homo sapiens GN=SAMHD1;Deoxynucleoside triphosphate triphosphohydrolase SAMHD1 OS=Homo sapiens GN=SAMHD1 PE=1 SV=2	10.8	5	0.07	ADDYIEITGAGGK+EWNDSTSVQNPTR+IIDTPQFQR+ISTAIDDMEAYTK+YVGETQPTGQIK
771a	sp|Q9Y3F4-2|STRAP_HUMAN sp|Q9Y3F4|STRAP_HUMAN	1	Isoform of Q9Y3F4, Isoform 2 of Serine-threonine kinase receptor-associated protein OS=Homo sapiens GN=STRAP;Serine-threonine kinase receptor-associated protein OS=Homo sapiens GN=STRAP PE=1 SV=1	19.4	5	0.06	EFLVAGGEDFK+FSPDGELYASGSEDGTLR+LWQTVVGK+TVDFTQDSNYLLTGGQDK+YDYNSGEELESYK
758a	sp|Q9UNZ2-5|NSF1C_HUMAN sp|Q9UNZ2|NSF1C_HUMAN	1	Isoform of Q9UNZ2, Isoform 3 of NSFL1 cofactor p47 OS=Homo sapiens GN=NSFL1C;NSFL1 cofactor p47 OS=Homo sapiens GN=NSFL1C PE=1 SV=2	16.5	5	0.07	LGAAPEEESAYVAGEK+LGSTAPQVLSTSSPAQQAENEAK+SGFSLDNGELR+SPNELVDDLFK
755a	sp|Q9ULV4-2|COR1C_HUMAN sp|Q9ULV4-3|COR1C_HUMAN sp|Q9ULV4|COR1C_HUMAN tr|B4E3S0|B4E3S0_HUMAN	1	Isoform of Q9ULV4, Isoform 2 of Coronin-1C OS=Homo sapiens GN=CORO1C;Isoform of Q9ULV4, Isoform 3 of Coronin-1C OS=Homo sapiens GN=CORO1C;Coronin-1C OS=Homo sapiens GN=CORO1C PE=1 SV=1;Isoform of Q9ULV4, Coronin OS=Homo sapiens GN=CORO1C PE=1 SV=1	9.2	5	0.05	AIFLADGNVFTTGFSR+NADPILISLK+QLALWNPK
746a	sp|Q9UH99-2|SUN2_HUMAN sp|Q9UH99-3|SUN2_HUMAN sp|Q9UH99|SUN2_HUMAN	1	Isoform of Q9UH99, Isoform 2 of SUN domain-containing protein 2 OS=Homo sapiens GN=SUN2;Isoform of Q9UH99, Isoform 3 of SUN domain-containing protein 2 OS=Homo sapiens GN=SUN2;SUN domain-containing protein 2 OS=Homo sapiens GN=SUN2 PE=1 SV=3	10.4	5	0.07	EAAASLSLTLQK+IGLADYALESGGASVISTR+IQEELSALR+SSLEELHGDANWGEDLR+TFLWFLLPLLLLTCLTY
738a	sp|Q9P035|HACD3_HUMAN tr|H3BPZ1|H3BPZ1_HUMAN tr|H3BS72|H3BS72_HUMAN	1	Very-long-chain (3R)-3-hydroxyacyl-CoA dehydratase 3 OS=Homo sapiens GN=HACD3 PE=1 SV=2;Isoform of Q9P035, Very-long-chain (3R)-3-hydroxyacyl-CoA dehydratase 3 OS=Homo sapiens GN=HACD3 PE=1 SV=1;Isoform of Q9P035, Very-long-chain (3R)-3-hydroxyacyl-CoA dehydratase 3 OS=Homo sapiens GN=HACD3 PE=1 SV=1	11.9	5	0.07	FSFTLPYPVK+LESEGSPETLTNLRK+QVNITVQK+VSQWWER
732a	sp|Q9NXS2|QPCTL_HUMAN	1	Glutaminyl-peptide cyclotransferase-like protein OS=Homo sapiens GN=QPCTL PE=1 SV=2	9.7	5	0.06	FLEATLR+GLMEPLLPPK+TPGSPGNLQVR+VVGQLDPQR
722a	sp|Q9NR30-2|DDX21_HUMAN sp|Q9NR30|DDX21_HUMAN	1	Isoform of Q9NR30, Isoform 2 of Nucleolar RNA helicase 2 OS=Homo sapiens GN=DDX21;Nucleolar RNA helicase 2 OS=Homo sapiens GN=DDX21 PE=1 SV=5	8.8	5	0.07	APQVLVLAPTR+EGAFSNFPISEETIK+IGVPSATEIIK+NEEPSEEEIDAPKPK+TFSFAIPLIEK
9	sp|O15294-2|OGT1_HUMAN sp|O15294-3|OGT1_HUMAN sp|O15294-4|OGT1_HUMAN sp|O15294|OGT1_HUMAN	1	Isoform of O15294, Isoform 2 of UDP-N-acetylglucosamine--peptide N-acetylglucosaminyltransferase 110 kDa subunit OS=Homo sapiens GN=OGT;Isoform of O15294, Isoform 1 of UDP-N-acetylglucosamine--peptide N-acetylglucosaminyltransferase 110 kDa subunit OS=Homo sapiens GN=OGT;Isoform of O15294, Isoform 4 of UDP-N-acetylglucosamine--peptide N-acetylglucosaminyltransferase 110 kDa subunit OS=Homo sapien…	7.8	5	0.06	AFLDSLPDVK+DSGNIPEAIASYR+ISSPLFNTK+IVLNGIDLK+LVSIVADQLEK
714a	sp|Q9H857-2|NT5D2_HUMAN sp|Q9H857-3|NT5D2_HUMAN sp|Q9H857-4|NT5D2_HUMAN sp|Q9H857|NT5D2_HUMAN	1	Isoform of Q9H857, Isoform 2 of 5'-nucleotidase domain-containing protein 2 OS=Homo sapiens GN=NT5DC2;Isoform of Q9H857, Isoform 3 of 5'-nucleotidase domain-containing protein 2 OS=Homo sapiens GN=NT5DC2;Isoform of Q9H857, Isoform 4 of 5'-nucleotidase domain-containing protein 2 OS=Homo sapiens GN=NT5DC2;5'-nucleotidase domain-containing protein 2 OS=Homo sapiens GN=NT5DC2 PE=1 SV=1	9.5	5	0.06	GDETFAVLSR+QGNLFDFLR+TGAIIPELER+VDFTFYPR
702a	sp|Q9BW92|SYTM_HUMAN	1	Threonine--tRNA ligase, mitochondrial OS=Homo sapiens GN=TARS2 PE=1 SV=1	7.2	5	0.06	AEASGGLGGLTR+IDAVAWNTTPYQLAR+LGEWDLPEAVQR+VSGISFPTTELLR
691a	sp|Q99832-3|TCPH_HUMAN sp|Q99832-4|TCPH_HUMAN sp|Q99832|TCPH_HUMAN	1	Isoform of Q99832, Isoform 3 of T-complex protein 1 subunit eta OS=Homo sapiens GN=CCT7;Isoform of Q99832, Isoform 4 of T-complex protein 1 subunit eta OS=Homo sapiens GN=CCT7;T-complex protein 1 subunit eta OS=Homo sapiens GN=CCT7 PE=1 SV=2	11	5	0.07	ALEIIPR+GGAEQFMEETER+QQLLIGAYAK+TATQLAVNK+TFSYAGFEMQPK
682a	sp|Q96TA2-2|YMEL1_HUMAN sp|Q96TA2-3|YMEL1_HUMAN sp|Q96TA2|YMEL1_HUMAN tr|Q96I63|Q96I63_HUMAN	1	Isoform of Q96TA2, Isoform 2 of ATP-dependent zinc metalloprotease YME1L1 OS=Homo sapiens GN=YME1L1;Isoform of Q96TA2, Isoform 3 of ATP-dependent zinc metalloprotease YME1L1 OS=Homo sapiens GN=YME1L1;ATP-dependent zinc metalloprotease YME1L1 OS=Homo sapiens GN=YME1L1 PE=1 SV=2;Isoform of Q96TA2, ATP-dependent zinc metalloprotease YME1L1 OS=Homo sapiens GN=YME1L1 PE=1 SV=1	9.1	5	0.07	FDQSVDPEIIAR+GILLVGPPGTGK+LSPETQSAIEQEIR+TGFAEGFLK+TTTGLDSAVDPVQMK
678a	sp|Q96HS1|PGAM5_HUMAN	1	Serine/threonine-protein phosphatase PGAM5, mitochondrial OS=Homo sapiens GN=PGAM5 PE=1 SV=2	18	5	0.07	AIETTDIISR+EPLSLINVR+EQAELTGLR+NVESGEEELASK+TLGDTGFMPPDK
670a	sp|Q96C92-2|SDCG3_HUMAN sp|Q96C92|SDCG3_HUMAN	1	Isoform of Q96C92, Isoform 2 of Serologically defined colon cancer antigen 3 OS=Homo sapiens GN=SDCCAG3;Serologically defined colon cancer antigen 3 OS=Homo sapiens GN=SDCCAG3 PE=1 SV=3	15.3	5	0.06	SLAIPDAPAFYER+TLQISYDALKDENSK+VSPASPAGSPSADFAVHGESLGDR+VVMNSAQASIK
666a	sp|Q93063-2|EXT2_HUMAN sp|Q93063-3|EXT2_HUMAN sp|Q93063|EXT2_HUMAN	1	Isoform of Q93063, Isoform 2 of Exostosin-2 OS=Homo sapiens GN=EXT2;Isoform of Q93063, Isoform 3 of Exostosin-2 OS=Homo sapiens GN=EXT2;Exostosin-2 OS=Homo sapiens GN=EXT2 PE=1 SV=1	8.1	5	0.07	ALLAGGGFSTWTYR+LLVVWNNQNK+LPADSPIPER+YFNYLYTYK+YVDDFGVSVSNTISR
649a	sp|Q8NBP0-2|TTC13_HUMAN sp|Q8NBP0|TTC13_HUMAN	1	Isoform of Q8NBP0, Isoform 2 of Tetratricopeptide repeat protein 13 OS=Homo sapiens GN=TTC13;Tetratricopeptide repeat protein 13 OS=Homo sapiens GN=TTC13 PE=2 SV=3	7.4	5	0.06	AIQLQPSAR+ELGNFEAATESFQK+LVDFEAMTAPGSEAFSK+TLPSVSETFPTLR+YLEYFEK
633a	sp|Q6P444|MTFR2_HUMAN	1	Mitochondrial fission regulator 2 OS=Homo sapiens GN=MTFR2 PE=1 SV=2	15.8	5	0.07	IAALENELTFLR+ISLGQLSSSR+NDLPVNEAAIR+NSTNSSSFGLSDER+SWESSPFSSPETSR
606a	sp|Q15393|SF3B3_HUMAN	1	Splicing factor 3B subunit 3 OS=Homo sapiens GN=SF3B3 PE=1 SV=4	4.3	5	0.06	IVILEYQPSK+IVPGQFLAVDPK+TPVEEVPAAIAPFQGR+TVLDPVTGDLSDTR
601a	sp|Q15181|IPYR_HUMAN	1	Inorganic pyrophosphatase OS=Homo sapiens GN=PPA1 PE=1 SV=2	10.7	5	0.06	AAPFSLEYR+VIAINVDDPDAANYNDINDVK+VIAINVDDPDAANYNDINDVKR+YVANIFPYK
598a	sp|Q14974|IMB1_HUMAN	1	Importin subunit beta-1 OS=Homo sapiens GN=KPNB1 PE=1 SV=2	7.2	5	0.07	SSAYESLMEIVK+TTLVIMER+TVSPDRLELEAAQK+VAAGLQIK+VAALQNLVK+VLANPGNSQVAR
581a	sp|Q13813-2|SPTN1_HUMAN sp|Q13813-3|SPTN1_HUMAN sp|Q13813|SPTN1_HUMAN tr|A0A0D9SF54|A0A0D9SF54_HUMAN tr|A0A0D9SGF6|A0A0D9SGF6_HUMAN	1	Isoform of Q13813, Isoform 2 of Spectrin alpha chain, non-erythrocytic 1 OS=Homo sapiens GN=SPTAN1;Isoform of Q13813, Isoform 3 of Spectrin alpha chain, non-erythrocytic 1 OS=Homo sapiens GN=SPTAN1;Spectrin alpha chain, non-erythrocytic 1 OS=Homo sapiens GN=SPTAN1 PE=1 SV=3;Isoform of Q13813, Spectrin alpha chain, non-erythrocytic 1 OS=Homo sapiens GN=SPTAN1 PE=1 SV=1;Isoform of Q13813, Spectrin …	2.9	5	0.07	DLSSVQTLLTK+ITALDEFATK+KHEAFETDFTVHK+LGESQTLQQFSR+LSDDNTIGKEEIQQR+VLETAEDIQER
578a	sp|Q13442|HAP28_HUMAN	1	28 kDa heat- and acid-stable phosphoprotein OS=Homo sapiens GN=PDAP1 PE=1 SV=1	21.5	5	0.07	GVEGLIDIENPNR+QYTSPEEIDAQLQAEK+VTQLDLDGPK
560a	sp|Q08211|DHX9_HUMAN	1	ATP-dependent RNA helicase A OS=Homo sapiens GN=DHX9 PE=1 SV=4	4.7	5	0.07	AAMEALVVEVTK+DFVNYLVR+ELDALDANDELTPLGR+LGGIGQFLAK+QPAIISQLDPVNER
557a	sp|Q07020-2|RL18_HUMAN sp|Q07020|RL18_HUMAN tr|G3V203|G3V203_HUMAN tr|H0YHA7|H0YHA7_HUMAN tr|J3QQ67|J3QQ67_HUMAN	1	Isoform of Q07020, Isoform 2 of 60S ribosomal protein L18 OS=Homo sapiens GN=RPL18;60S ribosomal protein L18 OS=Homo sapiens GN=RPL18 PE=1 SV=2;Isoform of Q07020, 60S ribosomal protein L18 OS=Homo sapiens GN=RPL18 PE=1 SV=1;Isoform of Q07020, 60S ribosomal protein L18 (Fragment) OS=Homo sapiens GN=RPL18 PE=1 SV=1;Isoform of Q07020, 60S ribosomal protein L18 (Fragment) OS=Homo sapiens GN=RPL18 PE=…	27	5	0.06	ILTFDQLALDSPK+TAVVVGTITDDVR+TNSTFNQVVLK+TNSTFNQVVLKRLFMSR
541a	sp|Q00587-2|BORG5_HUMAN sp|Q00587|BORG5_HUMAN	1	Isoform of Q00587, Isoform 2 of Cdc42 effector protein 1 OS=Homo sapiens GN=CDC42EP1;Cdc42 effector protein 1 OS=Homo sapiens GN=CDC42EP1 PE=1 SV=1	20.1	5	0.06	DGSFPSEPGLR+LSPVGWVSSSQGK+NAISLPQLNQAAYDSLVVGK+TPVPSTVQANTFEFADAEEDDEVKV+VEVLPQAR
523a	sp|P63010-2|AP2B1_HUMAN sp|P63010-3|AP2B1_HUMAN sp|P63010|AP2B1_HUMAN tr|A0A087X253|A0A087X253_HUMAN	1	Isoform of P63010, Isoform 2 of AP-2 complex subunit beta OS=Homo sapiens GN=AP2B1;Isoform of P63010, Isoform 3 of AP-2 complex subunit beta OS=Homo sapiens GN=AP2B1;AP-2 complex subunit beta OS=Homo sapiens GN=AP2B1 PE=1 SV=1;Isoform of P63010, AP-2 complex subunit beta OS=Homo sapiens GN=AP2B1 PE=1 SV=1	6.1	5	0.06	AVWLPAVK+EYATEVDVDFVR+IQPGNPNYTLSLK+LLSTDPVTAK+LQNNNVYTIAK
518a	sp|P62854|RS26_HUMAN	1	40S ribosomal protein S26 OS=Homo sapiens GN=RPS26 PE=1 SV=3	20.9	5	0.07	DISEASVFDAYVLPK+NIVEAAAVR
516a	sp|P62826|RAN_HUMAN tr|B5MDF5|B5MDF5_HUMAN tr|J3KQE5|J3KQE5_HUMAN	1	GTP-binding nuclear protein Ran OS=Homo sapiens GN=RAN PE=1 SV=3;Isoform of P62826, GTP-binding nuclear protein Ran OS=Homo sapiens GN=RAN PE=1 SV=1;Isoform of P62826, GTP-binding nuclear protein Ran (Fragment) OS=Homo sapiens GN=RAN PE=1 SV=1	18.5	5	0.07	FNVWDTAGQEK+HLTGEFEK+LVLVGDGGTGK+NLQYYDISAK
515a	sp|P62820|RAB1A_HUMAN sp|Q92928|RAB1C_HUMAN sp|Q9H0U4|RAB1B_HUMAN	1	Ras-related protein Rab-1A OS=Homo sapiens GN=RAB1A PE=1 SV=3;Putative Ras-related protein Rab-1C OS=Homo sapiens GN=RAB1C PE=5 SV=2;Ras-related protein Rab-1B OS=Homo sapiens GN=RAB1B PE=1 SV=1	11.9	5	0.05	EFADSLGIPFLETSAK+IQIWDTAGQER+LLIIGDSGVGK+QWLQEIDR
510a	sp|P62424|RL7A_HUMAN tr|Q5T8U3|Q5T8U3_HUMAN	1	60S ribosomal protein L7a OS=Homo sapiens GN=RPL7A PE=1 SV=2;Isoform of P62424, 60S ribosomal protein L7a (Fragment) OS=Homo sapiens GN=RPL7A PE=1 SV=1	25.7	5	0.07	AGVNTVTTLVENK+NFGIGQDIQPK+QTATQLLK+VAPAPAVVK+VVNPLFEK
503a	sp|P62191-2|PRS4_HUMAN sp|P62191|PRS4_HUMAN	1	Isoform of P62191, Isoform 2 of 26S protease regulatory subunit 4 OS=Homo sapiens GN=PSMC1;26S protease regulatory subunit 4 OS=Homo sapiens GN=PSMC1 PE=1 SV=1	12	5	0.05	AVANQTSATFLR+GVILYGPPGTGK+KQEGTPEGLYL+VVGSELIQK
493a	sp|P61204-2|ARF3_HUMAN sp|P61204|ARF3_HUMAN sp|P84077|ARF1_HUMAN	1	Isoform of P61204, Isoform 2 of ADP-ribosylation factor 3 OS=Homo sapiens GN=ARF3;ADP-ribosylation factor 3 OS=Homo sapiens GN=ARF3 PE=1 SV=2;ADP-ribosylation factor 1 OS=Homo sapiens GN=ARF1 PE=1 SV=2	25	5	0.05	DAVLLVFANK+ILMVGLDAAGK+QDLPNAMNAAEITDK
473a	sp|P53007|TXTP_HUMAN	1	Tricarboxylate transport protein, mitochondrial OS=Homo sapiens GN=SLC25A1 PE=1 SV=2	12.9	5	0.06	FFVMTSLR+GLSSLLYGSIPK+GTYQGLTATVLK+TQLQLDER
467a	sp|P51648-2|AL3A2_HUMAN sp|P51648|AL3A2_HUMAN tr|J3QRD1|J3QRD1_HUMAN	1	Isoform of P51648, Isoform 2 of Fatty aldehyde dehydrogenase OS=Homo sapiens GN=ALDH3A2;Fatty aldehyde dehydrogenase OS=Homo sapiens GN=ALDH3A2 PE=1 SV=1;Isoform of P51648, Fatty aldehyde dehydrogenase OS=Homo sapiens GN=ALDH3A2 PE=1 SV=1	11.7	5	0.06	IAFGGETDEATR+ILSLLEGQK+NVDEAINFINER+YIAPTVLTDVDPK
462a	sp|P51149|RAB7A_HUMAN	1	Ras-related protein Rab-7a OS=Homo sapiens GN=RAB7A PE=1 SV=1	23.7	5	0.07	DPENFPFVVLGNK+EAINVEQAFQTIAR+NNIPYFETSAK+VIILGDSGVGK
456a	sp|P50454|SERPH_HUMAN	1	Serpin H1 OS=Homo sapiens GN=SERPINH1 PE=1 SV=2	11	5	0.07	AVAISLPK+DTQSGSLLFIGR+GVVEVTHDLQK+LYGPSSVSFADDFVR
454a	sp|P50395|GDIB_HUMAN	1	Rab GDP dissociation inhibitor beta OS=Homo sapiens GN=GDI2 PE=1 SV=2	11	5	0.06	DLGTESQIFISR+FVSISDLLVPK+LYSESLAR+MLLYTEVTR+VTEGSFVYK
443a	sp|P48729-2|KC1A_HUMAN sp|P48729-3|KC1A_HUMAN sp|P48729|KC1A_HUMAN tr|D6REM4|D6REM4_HUMAN tr|E7ETM0|E7ETM0_HUMAN	1	Isoform of P48729, Isoform 2 of Casein kinase I isoform alpha OS=Homo sapiens GN=CSNK1A1;Isoform of P48729, Isoform 3 of Casein kinase I isoform alpha OS=Homo sapiens GN=CSNK1A1;Casein kinase I isoform alpha OS=Homo sapiens GN=CSNK1A1 PE=1 SV=2;Isoform of P48729, Casein kinase I isoform alpha OS=Homo sapiens GN=CSNK1A1 PE=1 SV=1;Isoform of P48729, Casein kinase I isoform alpha OS=Homo sapiens GN=…	15.7	5	0.06	FEEAPDYMYLR+TVLMLADQMISR+YASINAHLGIEQSR
434a	sp|P46783|RS10_HUMAN	1	40S ribosomal protein S10 OS=Homo sapiens GN=RPS10 PE=1 SV=1	23.6	5	0.07	AEAGAGSATEFQFR+DYLHLPPEIVPATLR+IAIYELLFK+KAEAGAGSATEFQFR
421a	sp|P42345|MTOR_HUMAN	1	Serine/threonine-protein kinase mTOR OS=Homo sapiens GN=MTOR PE=1 SV=1	3	5	0.06	ILLNIEHRIMLR+IQSIAPSLQVITSK+LFDAPEAPLPSR+TLDQSPELR+VEVFEHAVNNTAGDDLAK+VLGLLGALDPYK
47	sp|P30041|PRDX6_HUMAN	1	Peroxiredoxin-6 OS=Homo sapiens GN=PRDX6 PE=1 SV=3	22.8	5	0.06	DGDSVMVLPTIPEEEAK+LAPEFAK+LPFPIIDDR+LSILYPATTGR+NFDEILR
410a	sp|P39748|FEN1_HUMAN	1	Flap endonuclease 1 OS=Homo sapiens GN=FEN1 PE=1 SV=1	11.3	5	0.05	LIADVAPSAIR+LIADVAPSAIRENDIK+QLQQAQAAGAEQEVEK+WSEPNEEELIK
400a	sp|P36578|RL4_HUMAN	1	60S ribosomal protein L4 OS=Homo sapiens GN=RPL4 PE=1 SV=5	9.4	5	0.07	AAAAAAALQAK+MINTDLSR+NIPGITLLNVSK+NVTLPAVFK
383a	sp|P32119|PRDX2_HUMAN	1	Peroxiredoxin-2 OS=Homo sapiens GN=PRDX2 PE=1 SV=5	29.8	5	0.08	ATAVVDGAFK+ATAVVDGAFKEVK+EGGLGPLNIPLLADVTR+GLFIIDGK+QITVNDLPVGR+RLSEDYGVLK
373a	sp|P28340|DPOD1_HUMAN tr|M0R2B7|M0R2B7_HUMAN	1	DNA polymerase delta catalytic subunit OS=Homo sapiens GN=POLD1 PE=1 SV=2;Isoform of P28340, DNA polymerase OS=Homo sapiens GN=POLD1 PE=1 SV=1	4.2	5	0.06	DLEDQEQLLR+LGLTEDQFIR+SEGGEDYTGATVIEPLK+VQTFPFLGR
371a	sp|P28066|PSA5_HUMAN	1	Proteasome subunit alpha type-5 OS=Homo sapiens GN=PSMA5 PE=1 SV=3	21.2	5	0.06	AIGSASEGAQSSLQEVYHK+ITSPLMEPSSIEK+LFQVEYAIEAIK+SSLIILK
370a	sp|P27824-2|CALX_HUMAN sp|P27824|CALX_HUMAN	1	Isoform of P27824, Isoform 2 of Calnexin OS=Homo sapiens GN=CANX;Calnexin OS=Homo sapiens GN=CANX PE=1 SV=2	5.9	5	0.06	AEEDEILNR+APVPTGEVYFADSFDR+GTLSGWILSK
368a	sp|P27797|CALR_HUMAN	1	Calreticulin OS=Homo sapiens GN=CALR PE=1 SV=1	8.9	5	0.06	EQFLDGDGWTSR+FYALSASFEPFSNK+GQTLVVQFTVK
365a	sp|P26640|SYVC_HUMAN	1	Valine--tRNA ligase OS=Homo sapiens GN=VARS PE=1 SV=4	5.1	5	0.07	DPGVITYDLPTPPGEK+EAFLQEVWK+ITPAHDQNDYEVGQR+SSAQDPQAVLGALGR+TLLSVPGYK
353a	sp|P23528|COF1_HUMAN tr|E9PK25|E9PK25_HUMAN tr|G3V1A4|G3V1A4_HUMAN	1	Cofilin-1 OS=Homo sapiens GN=CFL1 PE=1 SV=3;Isoform of P23528, Cofilin-1 OS=Homo sapiens GN=CFL1 PE=1 SV=1;Isoform of P23528, Cofilin 1 (Non-muscle), isoform CRA_a OS=Homo sapiens GN=CFL1 PE=1 SV=1	16.8	5	0.07	LGGSAVISLEGKPL+YALYDATYETK
327a	sp|P16152|CBR1_HUMAN	1	Carbonyl reductase [NADPH] 1 OS=Homo sapiens GN=CBR1 PE=1 SV=3	12.6	5	0.06	GQAAVQQLQAEGLSPR+IGVTVLSR+VVNVSSIMSVR
326a	sp|P15880|RS2_HUMAN tr|E9PQD7|E9PQD7_HUMAN tr|H0YEN5|H0YEN5_HUMAN	1	40S ribosomal protein S2 OS=Homo sapiens GN=RPS2 PE=1 SV=2;Isoform of P15880, 40S ribosomal protein S2 OS=Homo sapiens GN=RPS2 PE=1 SV=1;Isoform of P15880, 40S ribosomal protein S2 (Fragment) OS=Homo sapiens GN=RPS2 PE=1 SV=1	22.1	5	0.07	ATFDAISK+GTGIVSAPVPK+SLEEIYLFSLPIK+TYSYLTPDLWK
322a	sp|P14923|PLAK_HUMAN	1	Junction plakoglobin OS=Homo sapiens GN=JUP PE=1 SV=3	5.4	5	0.04	LAEPSQLLK+LLNDEDPVVVTK+LLNQPNQWPLVK+LLWTTSR
37	sp|P20042|IF2B_HUMAN	1	Eukaryotic translation initiation factor 2 subunit 2 OS=Homo sapiens GN=EIF2S2 PE=1 SV=2	17.1	5	0.06	DASDDLDDLNFFNQK+DYTYEELLNR+EVEPEPTEDKDLEADEEDTR+IFDIDEAEEGVK
311a	sp|P13010|XRCC5_HUMAN	1	X-ray repair cross-complementing protein 5 OS=Homo sapiens GN=XRCC5 PE=1 SV=3	6.8	5	0.07	KVITMFVQR+LTIGSNLSIR+TDTLEDLFPTTK+TLFPLIEAK+YGSDIVPFSK
293a	sp|P09622-2|DLDH_HUMAN sp|P09622|DLDH_HUMAN tr|E9PEX6|E9PEX6_HUMAN	1	Isoform of P09622, Isoform 2 of Dihydrolipoyl dehydrogenase, mitochondrial OS=Homo sapiens GN=DLD;Dihydrolipoyl dehydrogenase, mitochondrial OS=Homo sapiens GN=DLD PE=1 SV=2;Isoform of P09622, Dihydrolipoyl dehydrogenase OS=Homo sapiens GN=DLD PE=1 SV=1	14.6	5	0.07	ADGGTQVIDTK+EANLAASFGK+IDVSIEAASGGK+NLGLEELGIELDPR+SEEQLKEEGIEYK
254a	sp|P04181|OAT_HUMAN	1	Ornithine aminotransferase, mitochondrial OS=Homo sapiens GN=OAT PE=1 SV=1	12.3	5	0.06	GIYLWDVEGR+GLLNAIVIK+IVFAAGNFWGR+LPSDVVTAVR+TVQGPPTSDDIFER
231a	sp|O75643|U520_HUMAN	1	U5 small nuclear ribonucleoprotein 200 kDa helicase OS=Homo sapiens GN=SNRNP200 PE=1 SV=2	2.5	5	0.07	DIDAFWLQR+SLVQEMVGSFGK+VFSLSSEFK+VVLLTGETSTDLK+YAQAGFEGFK
24	sp|P09874|PARP1_HUMAN	1	Poly [ADP-ribose] polymerase 1 OS=Homo sapiens GN=PARP1 PE=1 SV=4	8.3	5	0.07	GGSDDSSKDPIDVNYEK+IAPPEAPVTGYMFGK+TLGDFAAEYAK+TTNFAGILSQGLR+VFSATLGLVDIVK+VVSEDFLQDVSASTK
222a	sp|O75131|CPNE3_HUMAN	1	Copine-3 OS=Homo sapiens GN=CPNE3 PE=1 SV=1	9.3	5	0.07	DIVQFVPFR+FGVYDIDNK+GSITISAEEIKDNR+SPLGEVAIR+VVLFEMEAR
217a	sp|O60664-3|PLIN3_HUMAN sp|O60664-4|PLIN3_HUMAN sp|O60664|PLIN3_HUMAN tr|K7EL96|K7EL96_HUMAN	1	Isoform of O60664, Isoform 3 of Perilipin-3 OS=Homo sapiens GN=PLIN3;Isoform of O60664, Isoform 4 of Perilipin-3 OS=Homo sapiens GN=PLIN3;Perilipin-3 OS=Homo sapiens GN=PLIN3 PE=1 SV=3;Isoform of O60664, Perilipin-3 (Fragment) OS=Homo sapiens GN=PLIN3 PE=1 SV=7	26	5	0.06	DTVATQLSEAVDATR+SVVTGGVQSVMGSR+TLTAAAVSGAQPILSK
3	sp|O00116|ADAS_HUMAN tr|B8ZZ81|B8ZZ81_HUMAN	1	Alkyldihydroxyacetonephosphate synthase, peroxisomal OS=Homo sapiens GN=AGPS PE=1 SV=1;Isoform of O00116, Alkyldihydroxyacetonephosphate synthase, peroxisomal OS=Homo sapiens GN=AGPS PE=1 SV=1	25.4	5	0.06	AASAATAAPTATPAAQESGTIPK+ESISDVGFGMLK+EYVDPNNIFGNR+RAASAATAAPTATPAAQESGTIPK
187a	sp|A5YKK6-2|CNOT1_HUMAN sp|A5YKK6-3|CNOT1_HUMAN sp|A5YKK6|CNOT1_HUMAN	1	Isoform of A5YKK6, Isoform 2 of CCR4-NOT transcription complex subunit 1 OS=Homo sapiens GN=CNOT1;Isoform of A5YKK6, Isoform 3 of CCR4-NOT transcription complex subunit 1 OS=Homo sapiens GN=CNOT1;CCR4-NOT transcription complex subunit 1 OS=Homo sapiens GN=CNOT1 PE=1 SV=2	2.4	5	0.06	DAIAALGLLQK+EIDDEANSYFQR+IVEPPENIQEK+MVLNETYR+QLAVYEEFAR
19	sp|P00403|COX2_HUMAN	1	Cytochrome c oxidase subunit 2 OS=Homo sapiens GN=MT-CO2 PE=1 SV=1	11.5	5	0.06	ILYMTDEVNDPSLTIK+VVLPIEAPIR
163	sp|Q9HCN8|SDF2L_HUMAN	1	Stromal cell-derived factor 2-like protein 1 OS=Homo sapiens GN=SDF2L1 PE=1 SV=2	23.5	5	0.07	AMEGIFIKPSVEPSAGHDEL+LTHVLTGK+YGSGSGQQSVTGVEASDDANSYWR
162	sp|Q9HAV7|GRPE1_HUMAN	1	GrpE protein homolog 1, mitochondrial OS=Homo sapiens GN=GRPEL1 PE=1 SV=2	26.3	5	0.06	ALADTENLR+DLLEVADVLEK+EPGTVALVSK+NSGQNLEEDMGQSEQK+TLRPALVGVVK
17	sp|O95163|ELP1_HUMAN tr|F5H2T0|F5H2T0_HUMAN	1	Elongator complex protein 1 OS=Homo sapiens GN=IKBKAP PE=1 SV=3;Isoform of O95163, Elongator complex protein 1 OS=Homo sapiens GN=IKBKAP PE=1 SV=1	4.6	5	0.07	IQFENNEDQDVNPLK+SVGDNSSDLSNVAVIDGNR+VFLGNVETFIK
158	sp|Q9BYD3-2|RM04_HUMAN sp|Q9BYD3|RM04_HUMAN tr|K7EKI4|K7EKI4_HUMAN tr|K7ELF1|K7ELF1_HUMAN tr|K7ELQ0|K7ELQ0_HUMAN tr|K7ES61|K7ES61_HUMAN tr|X6RAY8|X6RAY8_HUMAN	1	Isoform of Q9BYD3, Isoform 2 of 39S ribosomal protein L4, mitochondrial OS=Homo sapiens GN=MRPL4;39S ribosomal protein L4, mitochondrial OS=Homo sapiens GN=MRPL4 PE=1 SV=1;Isoform of Q9BYD3, 39S ribosomal protein L4, mitochondrial OS=Homo sapiens GN=MRPL4 PE=1 SV=1;Isoform of Q9BYD3, 39S ribosomal protein L4, mitochondrial (Fragment) OS=Homo sapiens GN=MRPL4 PE=1 SV=1;Isoform of Q9BYD3, 39S ribos…	15	5	0.06	ATENPEQVASEGLPEPVLR
154	sp|Q99798|ACON_HUMAN tr|A2A274|A2A274_HUMAN	1	Aconitate hydratase, mitochondrial OS=Homo sapiens GN=ACO2 PE=1 SV=2;Isoform of Q99798, Aconitate hydratase, mitochondrial OS=Homo sapiens GN=ACO2 PE=1 SV=1	8.6	5	0.06	DGYAQILR+NAVTQEFGPVPDTAR+QGLLPLTFADPADYNK+SQFTITPGSEQIR+WVVIGDENYGEGSSR
14	sp|O75306-2|NDUS2_HUMAN sp|O75306|NDUS2_HUMAN	1	Isoform of O75306, Isoform 2 of NADH dehydrogenase [ubiquinone] iron-sulfur protein 2, mitochondrial OS=Homo sapiens GN=NDUFS2;NADH dehydrogenase [ubiquinone] iron-sulfur protein 2, mitochondrial OS=Homo sapiens GN=NDUFS2 PE=1 SV=2	9.2	5	0.06	LDELEELLTNNR+TQPYDVYDQVEFDVPVGSR+TYLQALPYFDR
125	sp|Q86V81|THOC4_HUMAN tr|E9PB61|E9PB61_HUMAN	1	THO complex subunit 4 OS=Homo sapiens GN=ALYREF PE=1 SV=3;Isoform of Q86V81, THO complex subunit 4 OS=Homo sapiens GN=ALYREF PE=1 SV=1	11.3	5	0.07	QQLSAEELDAQLDAYNAR+SLGTADVHFER
119	sp|Q6P1L8|RM14_HUMAN	1	39S ribosomal protein L14, mitochondrial OS=Homo sapiens GN=MRPL14 PE=1 SV=1	35.9	5	0.06	FDSNNVVLIEDNGNPVGTR+VGDQILLAIK+VLAIAQNFV+VVDNSALGNSPYHR
269h	sp|Q14CN4-2|K2C72_HUMAN sp|Q14CN4-3|K2C72_HUMAN sp|Q14CN4|K2C72_HUMAN sp|Q3SY84|K2C71_HUMAN sp|Q7RTS7|K2C74_HUMAN sp|Q86Y46-2|K2C73_HUMAN sp|Q86Y46|K2C73_HUMAN tr|F8W1S1|F8W1S1_HUMAN	0.9993	Isoform of Q14CN4, Isoform 2 of Keratin, type II cytoskeletal 72 OS=Homo sapiens GN=KRT72;Isoform of Q14CN4, Isoform 3 of Keratin, type II cytoskeletal 72 OS=Homo sapiens GN=KRT72;Keratin, type II cytoskeletal 72 OS=Homo sapiens GN=KRT72 PE=1 SV=2;Keratin, type II cytoskeletal 71 OS=Homo sapiens GN=KRT71 PE=1 SV=3;Keratin, type II cytoskeletal 74 OS=Homo sapiens GN=KRT74 PE=1 SV=2;Isoform of Q86Y…	4.5	5	0.02	FASFIDK+FASFIDKVR+FLEQQNQVLETK
97	sp|Q02952-2|AKA12_HUMAN sp|Q02952-3|AKA12_HUMAN sp|Q02952|AKA12_HUMAN	1	Isoform of Q02952, Isoform 2 of A-kinase anchor protein 12 OS=Homo sapiens GN=AKAP12;Isoform of Q02952, Isoform 3 of A-kinase anchor protein 12 OS=Homo sapiens GN=AKAP12;A-kinase anchor protein 12 OS=Homo sapiens GN=AKAP12 PE=1 SV=4	3.6	4	0.04	AITPQAQEELQK+QLLQTVNVPIIDGAK+VKEESQLPGTGGPEDVLQPVQR+VVGQTTPESFEK
96	sp|Q00688|FKBP3_HUMAN	1	Peptidyl-prolyl cis-trans isomerase FKBP3 OS=Homo sapiens GN=FKBP3 PE=1 SV=1	14.7	4	0.05	GWDEALLTMSK+LEIEPEWAYGK+SEETLDEGPPK
90	sp|P62861|RS30_HUMAN tr|E9PR30|E9PR30_HUMAN	1	Isoform of P35544, 40S ribosomal protein S30 OS=Homo sapiens GN=FAU PE=1 SV=1;Isoform of P35544, 40S ribosomal protein S30 OS=Homo sapiens GN=FAU PE=1 SV=1	18.6	4	0.05	FVNVVPTFGK+FVNVVPTFGKK
777a	sp|Q9Y5Z4|HEBP2_HUMAN	1	Heme-binding protein 2 OS=Homo sapiens GN=HEBP2 PE=1 SV=1	13.2	4	0.05	APEDAGPQPGSYEIR+VYYTAGYNSPVK
768a	sp|Q9Y2L1-2|RRP44_HUMAN sp|Q9Y2L1|RRP44_HUMAN tr|G3V1J5|G3V1J5_HUMAN	1	Isoform of Q9Y2L1, Isoform 2 of Exosome complex exonuclease RRP44 OS=Homo sapiens GN=DIS3;Exosome complex exonuclease RRP44 OS=Homo sapiens GN=DIS3 PE=1 SV=2;Isoform of Q9Y2L1, Exosome complex exonuclease RRP44 OS=Homo sapiens GN=DIS3 PE=1 SV=1	5.9	4	0.04	ASLTYAEAQLR+IDSANMNDDITTSLR+IIVAIDGWPR+SLTANPELIDR
767a	sp|Q9Y2J2-2|E41L3_HUMAN sp|Q9Y2J2-4|E41L3_HUMAN sp|Q9Y2J2|E41L3_HUMAN tr|A0A0A0MRA8|A0A0A0MRA8_HUMAN tr|A8K968|A8K968_HUMAN	1	Isoform of Q9Y2J2, Isoform 2 of Band 4.1-like protein 3 OS=Homo sapiens GN=EPB41L3;Isoform of Q9Y2J2, Isoform 4 of Band 4.1-like protein 3 OS=Homo sapiens GN=EPB41L3;Band 4.1-like protein 3 OS=Homo sapiens GN=EPB41L3 PE=1 SV=2;Isoform of Q9Y2J2, Band 4.1-like protein 3 OS=Homo sapiens GN=EPB41L3 PE=1 SV=1;Isoform of Q9Y2J2, Band 4.1-like protein 3 OS=Homo sapiens GN=EPB41L3 PE=1 SV=1	7.4	4	0.04	AVLEQEETAAASR+GISQTNLITTVTPEK+TFLETSTDTAVTNEWEK+VVQETVLVEER
766a	sp|Q9Y2B0|CNPY2_HUMAN tr|F8VXJ7|F8VXJ7_HUMAN tr|F8W031|F8W031_HUMAN tr|F8W1K5|F8W1K5_HUMAN	1	Protein canopy homolog 2 OS=Homo sapiens GN=CNPY2 PE=1 SV=1;Isoform of Q9Y2B0, Protein canopy homolog 2 (Fragment) OS=Homo sapiens GN=CNPY2 PE=1 SV=1;Uncharacterized protein (Fragment) OS=Homo sapiens PE=1 SV=1;Isoform of Q9Y2B0, Protein canopy homolog 2 (Fragment) OS=Homo sapiens GN=CNPY2 PE=1 SV=1	38.2	4	0.05	IDSDISGTLK+INPDGSQSVVEVPYAR+NGESSELDLQGIR
762a	sp|Q9Y237-2|PIN4_HUMAN sp|Q9Y237|PIN4_HUMAN	1	Isoform of Q9Y237, Isoform 2 of Peptidyl-prolyl cis-trans isomerase NIMA-interacting 4 OS=Homo sapiens GN=PIN4;Peptidyl-prolyl cis-trans isomerase NIMA-interacting 4 OS=Homo sapiens GN=PIN4 PE=1 SV=1	18.3	4	0.05	FNEVAAQYSEDK+FNEVAAQYSEDKAR+QGGDLGWMTR
756a	sp|Q9UMS4|PRP19_HUMAN	1	Pre-mRNA-processing factor 19 OS=Homo sapiens GN=PRPF19 PE=1 SV=1	11.9	4	0.04	ILTGGADKNVVVFDK+SSEQILATLK+TLQLDNNFEVK+YIAENGTDPINNQPLSEEQLIDIK
751a	sp|Q9UJZ1-2|STML2_HUMAN sp|Q9UJZ1|STML2_HUMAN tr|A0A087WYB4|A0A087WYB4_HUMAN	1	Isoform of Q9UJZ1, Isoform 2 of Stomatin-like protein 2, mitochondrial OS=Homo sapiens GN=STOML2;Stomatin-like protein 2, mitochondrial OS=Homo sapiens GN=STOML2 PE=1 SV=1;Isoform of Q9UJZ1, Stomatin-like protein 2, mitochondrial OS=Homo sapiens GN=STOML2 PE=1 SV=1	16.1	4	0.05	AEQINQAAGEASAVLAK+APVPGTPDSLSSGSSR+DVQGTDASLDEELDR+DVQGTDASLDEELDRVK
743a	sp|Q9UBE0-2|SAE1_HUMAN sp|Q9UBE0-3|SAE1_HUMAN sp|Q9UBE0|SAE1_HUMAN tr|B3KNJ4|B3KNJ4_HUMAN tr|M0QX65|M0QX65_HUMAN	1	Isoform of Q9UBE0, Isoform 2 of SUMO-activating enzyme subunit 1 OS=Homo sapiens GN=SAE1;Isoform of Q9UBE0, Isoform 3 of SUMO-activating enzyme subunit 1 OS=Homo sapiens GN=SAE1;SUMO-activating enzyme subunit 1 OS=Homo sapiens GN=SAE1 PE=1 SV=1;Isoform of Q9UBE0, SUMO-1 activating enzyme subunit 1, isoform CRA_a OS=Homo sapiens GN=SAE1 PE=1 SV=1;Isoform of Q9UBE0, SUMO-activating enzyme subunit 1…	20	4	0.05	AQNLNPMVDVK+EALEVDWSSEK+KPESFFTQFDAVCLTCCSR
731a	sp|Q9NXR1-2|NDE1_HUMAN sp|Q9NXR1|NDE1_HUMAN tr|X5DR54|X5DR54_HUMAN	1	Isoform of Q9NXR1, Isoform 2 of Nuclear distribution protein nudE homolog 1 OS=Homo sapiens GN=NDE1;Nuclear distribution protein nudE homolog 1 OS=Homo sapiens GN=NDE1 PE=1 SV=2;Isoform of Q9NXR1, Nuclear distribution protein nudE homolog 1 (Fragment) OS=Homo sapiens GN=NDE1 PE=1 SV=1	12.5	4	0.05	GLDDSTGGTPLTPAAR+GPSSSLNTPGSFR+QISALEDDLAQTK
730a	sp|Q9NX63|MIC19_HUMAN tr|C9JRZ6|C9JRZ6_HUMAN tr|F8WAR4|F8WAR4_HUMAN	1	MICOS complex subunit MIC19 OS=Homo sapiens GN=CHCHD3 PE=1 SV=1;Isoform of Q9NX63, MICOS complex subunit OS=Homo sapiens GN=CHCHD3 PE=1 SV=1;Isoform of Q9NX63, MICOS complex subunit OS=Homo sapiens GN=CHCHD3 PE=1 SV=1	13.7	4	0.05	VTFEADENENITVVK+YSGAYGASVSDEELK+YSGAYGASVSDEELKR
726a	sp|Q9NTK5|OLA1_HUMAN tr|J3KQ32|J3KQ32_HUMAN	1	Obg-like ATPase 1 OS=Homo sapiens GN=OLA1 PE=1 SV=2;Isoform of Q9NTK5, Obg-like ATPase 1 OS=Homo sapiens GN=OLA1 PE=1 SV=1	11.9	4	0.05	FNTPQQPK+IGIVGLPNVGK+IPAFLNVVDIAGLVK+NYIVEDGDIIFFK
724a	sp|Q9NTJ3|SMC4_HUMAN tr|E9PD53|E9PD53_HUMAN	1	Structural maintenance of chromosomes protein 4 OS=Homo sapiens GN=SMC4 PE=1 SV=2;Isoform of Q9NTJ3, Structural maintenance of chromosomes protein OS=Homo sapiens GN=SMC4 PE=1 SV=1	4	4	0.05	DTLVADNLDQATR+ELEANVLATAPDK+NTNAAEESLPEIQK+SNNIINETTTR
717a	sp|Q9HC21-2|TPC_HUMAN sp|Q9HC21|TPC_HUMAN	1	Isoform of Q9HC21, Isoform 2 of Mitochondrial thiamine pyrophosphate carrier OS=Homo sapiens GN=SLC25A19;Mitochondrial thiamine pyrophosphate carrier OS=Homo sapiens GN=SLC25A19 PE=1 SV=1	14.1	4	0.05	ALISPFDVIK+GLSPSLLK+SEGPQVFYK+TLTYPLDLFK
705a	sp|Q9BZE1|RM37_HUMAN tr|S4R369|S4R369_HUMAN	1	39S ribosomal protein L37, mitochondrial OS=Homo sapiens GN=MRPL37 PE=1 SV=2;Isoform of Q9BZE1, 39S ribosomal protein L37, mitochondrial OS=Homo sapiens GN=MRPL37 PE=1 SV=1	11.3	4	0.05	ESLLLQVR+VLEQPVVVQSVGTDGR+VLSLVDDPR+VYEIPGLEPITFAGK
698a	sp|Q9BU61|NDUF3_HUMAN	1	NADH dehydrogenase [ubiquinone] 1 alpha subcomplex assembly factor 3 OS=Homo sapiens GN=NDUFAF3 PE=1 SV=1	32.1	4	0.05	EAAQAMYIDSYNSR+IEIVVVGTGDR+LSPADDELYQR+VTGAALIPPPGGTSLTSLGQAAQ
684a	sp|Q99497|PARK7_HUMAN	1	Protein deglycase DJ-1 OS=Homo sapiens GN=PARK7 PE=1 SV=2	21.7	4	0.05	EGPYDVVVLPGGNLGAQNLSESAAVK+GAEEMETVIPVDVMR
681a	sp|Q96RT1-2|LAP2_HUMAN sp|Q96RT1-3|LAP2_HUMAN sp|Q96RT1-4|LAP2_HUMAN sp|Q96RT1-5|LAP2_HUMAN sp|Q96RT1-6|LAP2_HUMAN sp|Q96RT1-7|LAP2_HUMAN sp|Q96RT1-8|LAP2_HUMAN sp|Q96RT1-9|LAP2_HUMAN sp|Q96RT1|LAP2_HUMAN	1	Isoform of Q96RT1, Isoform 2 of Protein LAP2 OS=Homo sapiens GN=ERBB2IP;Isoform of Q96RT1, Isoform 3 of Protein LAP2 OS=Homo sapiens GN=ERBB2IP;Isoform of Q96RT1, Isoform 4 of Protein LAP2 OS=Homo sapiens GN=ERBB2IP;Isoform of Q96RT1, Isoform 5 of Protein LAP2 OS=Homo sapiens GN=ERBB2IP;Isoform of Q96RT1, Isoform 6 of Protein LAP2 OS=Homo sapiens GN=ERBB2IP;Isoform of Q96RT1, Isoform 7 of Protein…	3.8	4	0.04	AQIPEGDYLSYR+FDSNHNPEEPNIIR+IYDILSDNGPQQPSTTVK+LQILELR
676a	sp|Q96H55-2|MYO19_HUMAN sp|Q96H55-3|MYO19_HUMAN sp|Q96H55-4|MYO19_HUMAN sp|Q96H55|MYO19_HUMAN	1	Isoform of Q96H55, Isoform 2 of Unconventional myosin-XIX OS=Homo sapiens GN=MYO19;Isoform of Q96H55, Isoform 3 of Unconventional myosin-XIX OS=Homo sapiens GN=MYO19;Isoform of Q96H55, Isoform 4 of Unconventional myosin-XIX OS=Homo sapiens GN=MYO19;Unconventional myosin-XIX OS=Homo sapiens GN=MYO19 PE=1 SV=2	12.3	4	0.05	FIQLQLNR+SLIEPVNQSIVVSGESGAGK+VNPVTLETVLR
665a	sp|Q93062-2|RBPMS_HUMAN sp|Q93062-3|RBPMS_HUMAN sp|Q93062-4|RBPMS_HUMAN sp|Q93062-5|RBPMS_HUMAN sp|Q93062|RBPMS_HUMAN tr|B4E3T4|B4E3T4_HUMAN	1	Isoform of Q93062, Isoform B of RNA-binding protein with multiple splicing OS=Homo sapiens GN=RBPMS;Isoform of Q93062, Isoform C of RNA-binding protein with multiple splicing OS=Homo sapiens GN=RBPMS;Isoform of Q93062, Isoform D of RNA-binding protein with multiple splicing OS=Homo sapiens GN=RBPMS;Isoform of Q93062, Isoform E of RNA-binding protein with multiple splicing OS=Homo sapiens GN=RBPMS…	27.3	4	0.05	AEKENTPSEANLQEEEVR+ENTPSEANLQEEEVR+FDPEIPQTLR+QPVGFVSFDSR
654a	sp|Q8TEM1|PO210_HUMAN	1	Nuclear pore membrane glycoprotein 210 OS=Homo sapiens GN=NUP210 PE=1 SV=3	2.8	4	0.05	AVDPTSGQLYGLAR+ELYLEDSPLELK+GVAIGQTSLTASVTNK+VGQALELPLR
644a	sp|Q8IV08|PLD3_HUMAN	1	Phospholipase D3 OS=Homo sapiens GN=PLD3 PE=1 SV=1	6.3	4	0.04	ALLNVVDNAR+LFVVPADEAQAR+SQLEAIFLR
641a	sp|Q86UP2|KTN1_HUMAN	1	Kinectin OS=Homo sapiens GN=KTN1 PE=1 SV=1	5.7	4	0.06	DAVSNTTNQLESK+LSDALAVEDDQVAPVPLNVVETSSSVRERK+QNEELNLLK+QQQVEAVELEAK+WLQDLQEENESLK
640a	sp|Q7Z7L1|SLN11_HUMAN	1	Schlafen family member 11 OS=Homo sapiens GN=SLFN11 PE=1 SV=2	5.3	4	0.04	GILIFSR+GLEELINK+GVYQELPNSDPADPNSDPADLIFQK+YTPESLWR
639a	sp|Q7Z736-2|PKHH3_HUMAN sp|Q7Z736-3|PKHH3_HUMAN sp|Q7Z736|PKHH3_HUMAN tr|X6R3U4|X6R3U4_HUMAN	1	Isoform of Q7Z736, Isoform 2 of Pleckstrin homology domain-containing family H member 3 OS=Homo sapiens GN=PLEKHH3;Isoform of Q7Z736, Isoform 3 of Pleckstrin homology domain-containing family H member 3 OS=Homo sapiens GN=PLEKHH3;Pleckstrin homology domain-containing family H member 3 OS=Homo sapiens GN=PLEKHH3 PE=1 SV=2;Isoform of Q7Z736, Pleckstrin homology domain-containing family H member 3 O…	7.5	4	0.05	APLETPTQLLLR+EGGGGAGTAAAVLGGWK+GLPEDDPDIVVK+GPLEVTLTQPVR
629a	sp|Q6IAN0|DRS7B_HUMAN tr|A0A0C4DGQ8|A0A0C4DGQ8_HUMAN	1	Dehydrogenase/reductase SDR family member 7B OS=Homo sapiens GN=DHRS7B PE=1 SV=2;Isoform of Q6IAN0, Dehydrogenase/reductase SDR family member 7B OS=Homo sapiens GN=DHRS7B PE=1 SV=1	16.5	4	0.05	NAVVVITGATSGLGK+NGGALEELIR+VMETNYFGPVALTK+YGVMDTTTAQGR
627a	sp|Q5VV42|CDKAL_HUMAN	1	Threonylcarbamoyladenosine tRNA methylthiotransferase OS=Homo sapiens GN=CDKAL1 PE=1 SV=1	10	4	0.05	GLSIIGVQQIDR+GNLASYPIDELVDR+LVEVIPEGAMLR+YLQEEENSPPSDSTIPGIQK
621a	sp|Q5JSZ5-5|PRC2B_HUMAN sp|Q5JSZ5|PRC2B_HUMAN	1	Isoform of Q5JSZ5, Isoform 1 of Protein PRRC2B OS=Homo sapiens GN=PRRC2B;Protein PRRC2B OS=Homo sapiens GN=PRRC2B PE=1 SV=2	2.8	4	0.05	AVTAFSSTETGSAEQGFK+FIQSEMSEAVER+LLSFSPEEFPTLK
595a	sp|Q14738-2|2A5D_HUMAN sp|Q14738-3|2A5D_HUMAN sp|Q14738|2A5D_HUMAN tr|E9PFR3|E9PFR3_HUMAN	1	Isoform of Q14738, Isoform Delta-2 of Serine/threonine-protein phosphatase 2A 56 kDa regulatory subunit delta isoform OS=Homo sapiens GN=PPP2R5D;Isoform of Q14738, Isoform Delta-3 of Serine/threonine-protein phosphatase 2A 56 kDa regulatory subunit delta isoform OS=Homo sapiens GN=PPP2R5D;Serine/threonine-protein phosphatase 2A 56 kDa regulatory subunit delta isoform OS=Homo sapiens GN=PPP2R5D PE…	8.1	4	0.05	ESSLTEPVIVGLLK+FLESPDFQPNIAK+RAEEFLTASQEAL
584a	sp|Q14103-2|HNRPD_HUMAN sp|Q14103-3|HNRPD_HUMAN sp|Q14103-4|HNRPD_HUMAN sp|Q14103|HNRPD_HUMAN tr|D6RAF8|D6RAF8_HUMAN tr|D6RF44|D6RF44_HUMAN tr|H0Y8G5|H0Y8G5_HUMAN tr|H0YA96|H0YA96_HUMAN	1	Isoform of Q14103, Isoform 2 of Heterogeneous nuclear ribonucleoprotein D0 OS=Homo sapiens GN=HNRNPD;Isoform of Q14103, Isoform 3 of Heterogeneous nuclear ribonucleoprotein D0 OS=Homo sapiens GN=HNRNPD;Isoform of Q14103, Isoform 4 of Heterogeneous nuclear ribonucleoprotein D0 OS=Homo sapiens GN=HNRNPD;Heterogeneous nuclear ribonucleoprotein D0 OS=Homo sapiens GN=HNRNPD PE=1 SV=1;Isoform of Q14103…	15.4	4	0.05	GFGFVLFK+IFVGGLSPDTPEEK+MFIGGLSWDTTK
580a	sp|Q13724-2|MOGS_HUMAN sp|Q13724|MOGS_HUMAN	1	Isoform of Q13724, Isoform 2 of Mannosyl-oligosaccharide glucosidase OS=Homo sapiens GN=MOGS;Mannosyl-oligosaccharide glucosidase OS=Homo sapiens GN=MOGS PE=1 SV=5	6	4	0.05	ANVVGNVWR+LGPLLDILADSR+SLAASSSFYGQR+TLPSGLDDYPR
573a	sp|Q13283|G3BP1_HUMAN	1	Ras GTPase-activating protein-binding protein 1 OS=Homo sapiens GN=G3BP1 PE=1 SV=1	9.2	4	0.05	FMQTFVLAPEGSVANK+LPNFGFVVFDDSEPVQK+TFSWASVTSK
552a	sp|Q02878|RL6_HUMAN	1	60S ribosomal protein L6 OS=Homo sapiens GN=RPL6 PE=1 SV=3	13.2	4	0.05	AVDSQILPK+FVIATSTK+HLTDAYFK+VLATVTKPVGGDK
551a	sp|Q02790|FKBP4_HUMAN	1	Peptidyl-prolyl cis-trans isomerase FKBP4 OS=Homo sapiens GN=FKBP4 PE=1 SV=3	13.1	4	0.06	ATESGAQSAPLPMEGVDISPK+AWDIAIATMK+EGTGTEMPMIGDR+QALLQYK+VLQLYPNNK
550a	sp|Q01844-3|EWS_HUMAN sp|Q01844-5|EWS_HUMAN sp|Q01844-6|EWS_HUMAN sp|Q01844|EWS_HUMAN tr|B0QYK0|B0QYK0_HUMAN	1	Isoform of Q01844, Isoform 3 of RNA-binding protein EWS OS=Homo sapiens GN=EWSR1;Isoform of Q01844, Isoform 5 of RNA-binding protein EWS OS=Homo sapiens GN=EWSR1;Isoform of Q01844, Isoform 6 of RNA-binding protein EWS OS=Homo sapiens GN=EWSR1;RNA-binding protein EWS OS=Homo sapiens GN=EWSR1 PE=1 SV=1;Isoform of Q01844, RNA-binding protein EWS OS=Homo sapiens GN=EWSR1 PE=1 SV=1	7.8	4	0.05	AAVEWFDGK+GDATVSYEDPPTAK+QDHPSSMGVYGQESGGFSGPGENR
537a	sp|P82979|SARNP_HUMAN tr|H0YHG0|H0YHG0_HUMAN	1	SAP domain-containing ribonucleoprotein OS=Homo sapiens GN=SARNP PE=1 SV=3;Uncharacterized protein (Fragment) OS=Homo sapiens PE=1 SV=1	18.1	4	0.05	FGISSVPTK+FGIVTSSAGTGTTEDTEAK+ITSEIPQTER
61	sp|P47914|RL29_HUMAN	1	60S ribosomal protein L29 OS=Homo sapiens GN=RPL29 PE=1 SV=2	14.5	4	0.06	AQAAAPASVPAQAPK+LAYIAHPK
532a	sp|P78347-2|GTF2I_HUMAN sp|P78347-3|GTF2I_HUMAN sp|P78347-4|GTF2I_HUMAN sp|P78347|GTF2I_HUMAN	1	Isoform of P78347, Isoform 2 of General transcription factor II-I OS=Homo sapiens GN=GTF2I;Isoform of P78347, Isoform 3 of General transcription factor II-I OS=Homo sapiens GN=GTF2I;Isoform of P78347, Isoform 4 of General transcription factor II-I OS=Homo sapiens GN=GTF2I;General transcription factor II-I OS=Homo sapiens GN=GTF2I PE=1 SV=2	5.7	4	0.05	ANELPQPPVPEPANAGK+DQSAVVVQGLPEGVAFK+FAQALGLTEAVK+SPSWYGIPR
528a	sp|P67936|TPM4_HUMAN	1	Tropomyosin alpha-4 chain OS=Homo sapiens GN=TPM4 PE=1 SV=3	10.1	4	0.05	IQALQQQADEAEDR+KIQALQQQADEAEDR+LVILEGELER
521a	sp|P62917|RL8_HUMAN tr|E9PKZ0|E9PKZ0_HUMAN	1	60S ribosomal protein L8 OS=Homo sapiens GN=RPL8 PE=1 SV=2;Isoform of P62917, 60S ribosomal protein L8 (Fragment) OS=Homo sapiens GN=RPL8 PE=1 SV=1	16.6	4	0.05	ASGNYATVISHNPETK+AVDFAER+AVVGVVAGGGR
519a	sp|P62899-2|RL31_HUMAN sp|P62899-3|RL31_HUMAN sp|P62899|RL31_HUMAN tr|B7Z4C8|B7Z4C8_HUMAN tr|B7Z4E3|B7Z4E3_HUMAN tr|C9JU56|C9JU56_HUMAN tr|H7C2W9|H7C2W9_HUMAN	1	Isoform of P62899, Isoform 2 of 60S ribosomal protein L31 OS=Homo sapiens GN=RPL31;Isoform of P62899, Isoform 3 of 60S ribosomal protein L31 OS=Homo sapiens GN=RPL31;60S ribosomal protein L31 OS=Homo sapiens GN=RPL31 PE=1 SV=1;Isoform of P62899, 60S ribosomal protein L31 OS=Homo sapiens GN=RPL31 PE=1 SV=1;Isoform of P62899, 60S ribosomal protein L31 OS=Homo sapiens GN=RPL31 PE=1 SV=1;Isoform of P…	25.8	4	0.05	EYTINIHK+LYTLVTYVPVTTFK+SAINEVVTR
57	sp|P42766|RL35_HUMAN tr|F2Z388|F2Z388_HUMAN	1	60S ribosomal protein L35 OS=Homo sapiens GN=RPL35 PE=1 SV=2;Isoform of P42766, 60S ribosomal protein L35 OS=Homo sapiens GN=RPL35 PE=1 SV=1	14.6	4	0.06	VLTVINQTQK+VLTVINQTQKENLR
496a	sp|P61313|RL15_HUMAN tr|E7EQV9|E7EQV9_HUMAN tr|E7EX53|E7EX53_HUMAN	1	60S ribosomal protein L15 OS=Homo sapiens GN=RPL15 PE=1 SV=2;Isoform of P61313, Ribosomal protein L15 (Fragment) OS=Homo sapiens GN=RPL15 PE=1 SV=1;Isoform of P61313, Ribosomal protein L15 (Fragment) OS=Homo sapiens GN=RPL15 PE=1 SV=1	22.6	4	0.05	SLQSVAEER+VLNSYWVGEDSTYK+YIQELWR
491a	sp|P60900|PSA6_HUMAN tr|G3V295|G3V295_HUMAN tr|G3V5Z7|G3V5Z7_HUMAN	1	Proteasome subunit alpha type-6 OS=Homo sapiens GN=PSMA6 PE=1 SV=1;Isoform of P60900, Proteasome subunit alpha type OS=Homo sapiens GN=PSMA6 PE=1 SV=1;Isoform of P60900, Proteasome subunit alpha type OS=Homo sapiens GN=PSMA6 PE=1 SV=1	15.8	4	0.04	AINQGGLTSVAVR+LYQVEYAFK+QTESTSFLEK
490a	sp|P60866-2|RS20_HUMAN sp|P60866|RS20_HUMAN	1	Isoform of P60866, Isoform 2 of 40S ribosomal protein S20 OS=Homo sapiens GN=RPS20;40S ribosomal protein S20 OS=Homo sapiens GN=RPS20 PE=1 SV=1	19.3	4	0.06	LIDLHSPSEIVK+TPVEPEVAIHR
484a	sp|P57088|TMM33_HUMAN tr|D6RAA6|D6RAA6_HUMAN	1	Transmembrane protein 33 OS=Homo sapiens GN=TMEM33 PE=1 SV=2;Isoform of P57088, Transmembrane protein 33 (Fragment) OS=Homo sapiens GN=TMEM33 PE=1 SV=1	14	4	0.05	ALLANALTSALR+GSNSLPLLR+LSANQQNILK
483a	sp|P56192|SYMC_HUMAN	1	Methionine--tRNA ligase, cytoplasmic OS=Homo sapiens GN=MARS PE=1 SV=2	3.7	4	0.05	GFVLQDTVEQLR+ITQDIFQQLLK+LENDQIESLR
476a	sp|P55036|PSMD4_HUMAN	1	26S proteasome non-ATPase regulatory subunit 4 OS=Homo sapiens GN=PSMD4 PE=1 SV=1	17	4	0.05	AAAASAAEAGIATTGTEDSDDALLK+MTISQQEFGR+NAMGSLASQATK+VNVDIINFGEEEVNTEK
472a	sp|P52701-3|MSH6_HUMAN sp|P52701-4|MSH6_HUMAN sp|P52701|MSH6_HUMAN	1	Isoform of P52701, Isoform 3 of DNA mismatch repair protein Msh6 OS=Homo sapiens GN=MSH6;Isoform of P52701, Isoform 4 of DNA mismatch repair protein Msh6 OS=Homo sapiens GN=MSH6;DNA mismatch repair protein Msh6 OS=Homo sapiens GN=MSH6 PE=1 SV=2	4.3	4	0.05	GTATFDGTAIANAVVK+LANLPEEVIQK+NLPEEYELK+TLLEEEYFR
437a	sp|P46977|STT3A_HUMAN	1	Dolichyl-diphosphooligosaccharide--protein glycosyltransferase subunit STT3A OS=Homo sapiens GN=STT3A PE=1 SV=2	4.8	4	0.05	EAYYWLR+FLAEEGFYK+FYSLLDPSYAK+IIFDDFR
435a	sp|P46821|MAP1B_HUMAN	1	Microtubule-associated protein 1B OS=Homo sapiens GN=MAP1B PE=1 SV=2	2.5	4	0.05	AVLDALLEGK+DYNASASTISPPSSMEEDK+SSYYVVSGNDPAAEEPSR+SVGNTIDPVILFQK
432a	sp|P46778|RL21_HUMAN	1	60S ribosomal protein L21 OS=Homo sapiens GN=RPL21 PE=1 SV=2	13.8	4	0.05	GTWVQLK+VYNVTQHAVGIVVNK
430a	sp|P46459-2|NSF_HUMAN sp|P46459|NSF_HUMAN tr|I3L0N3|I3L0N3_HUMAN	1	Isoform of P46459, Isoform 2 of Vesicle-fusing ATPase OS=Homo sapiens GN=NSF;Vesicle-fusing ATPase OS=Homo sapiens GN=NSF PE=1 SV=3;Isoform of P46459, Vesicle-fusing ATPase OS=Homo sapiens GN=NSF PE=1 SV=1	7.1	4	0.05	IAEESNFPFIK+LLDYVPIGPR+QSIINPDWNFEK+VLDDGELLVQQTK
429a	sp|P46379-2|BAG6_HUMAN sp|P46379-3|BAG6_HUMAN sp|P46379-4|BAG6_HUMAN sp|P46379-5|BAG6_HUMAN sp|P46379|BAG6_HUMAN tr|A0A024RCR6|A0A024RCR6_HUMAN tr|A0A0G2JK23|A0A0G2JK23_HUMAN tr|A0A0G2JL47|A0A0G2JL47_HUMAN	1	Isoform of P46379, Isoform 2 of Large proline-rich protein BAG6 OS=Homo sapiens GN=BAG6;Isoform of P46379, Isoform 3 of Large proline-rich protein BAG6 OS=Homo sapiens GN=BAG6;Isoform of P46379, Isoform 4 of Large proline-rich protein BAG6 OS=Homo sapiens GN=BAG6;Isoform of P46379, Isoform 5 of Large proline-rich protein BAG6 OS=Homo sapiens GN=BAG6;Large proline-rich protein BAG6 OS=Homo sapiens…	4.3	4	0.05	AGSSESIAAFIQR+ESFSLVQVQPGVDIIR+LINLVGESLR
426a	sp|P43307|SSRA_HUMAN tr|C9IZQ1|C9IZQ1_HUMAN tr|C9J3L8|C9J3L8_HUMAN tr|C9J5W0|C9J5W0_HUMAN tr|E9PAL7|E9PAL7_HUMAN	1	Translocon-associated protein subunit alpha OS=Homo sapiens GN=SSR1 PE=1 SV=3;Isoform of P43307, Translocon-associated protein subunit alpha OS=Homo sapiens GN=SSR1 PE=1 SV=1;Isoform of P43307, Translocon-associated protein subunit alpha OS=Homo sapiens GN=SSR1 PE=1 SV=1;Isoform of P43307, Translocon-associated protein subunit alpha OS=Homo sapiens GN=SSR1 PE=1 SV=1;Isoform of P43307, Translocon-…	12.8	4	0.05	FLVGFTNK+GEDFPANNIVK+GTEDFIVESLDASFR
413a	sp|P40925-2|MDHC_HUMAN sp|P40925-3|MDHC_HUMAN sp|P40925|MDHC_HUMAN tr|B8ZZ51|B8ZZ51_HUMAN tr|B9A041|B9A041_HUMAN	1	Isoform of P40925, Isoform 2 of Malate dehydrogenase, cytoplasmic OS=Homo sapiens GN=MDH1;Isoform of P40925, Isoform 3 of Malate dehydrogenase, cytoplasmic OS=Homo sapiens GN=MDH1;Malate dehydrogenase, cytoplasmic OS=Homo sapiens GN=MDH1 PE=1 SV=4;Isoform of P40925, Malate dehydrogenase, cytoplasmic OS=Homo sapiens GN=MDH1 PE=1 SV=1;Isoform of P40925, Malate dehydrogenase, cytoplasmic OS=Homo sap…	18.3	4	0.05	FVEGLPINDFSR+GEFVTTVQQR+LGVTANDVK
405a	sp|P38117-2|ETFB_HUMAN sp|P38117|ETFB_HUMAN	1	Isoform of P38117, Isoform 2 of Electron transfer flavoprotein subunit beta OS=Homo sapiens GN=ETFB;Electron transfer flavoprotein subunit beta OS=Homo sapiens GN=ETFB PE=1 SV=3	16.1	4	0.05	EIDGGLETLR+LSVISVEDPPQR+VETTEDLVAK+YATLPNIMK
399a	sp|P36542|ATPG_HUMAN	1	ATP synthase subunit gamma, mitochondrial OS=Homo sapiens GN=ATP5C1 PE=1 SV=1	11.7	4	0.05	ELIEIISGAAALD+EVMLVGIGDK+IYGLGSLALYEK
395a	sp|P35613-2|BASI_HUMAN sp|P35613|BASI_HUMAN tr|A0A087X2B5|A0A087X2B5_HUMAN tr|I3L192|I3L192_HUMAN	1	Isoform of P35613, Isoform 2 of Basigin OS=Homo sapiens GN=BSG;Basigin OS=Homo sapiens GN=BSG PE=1 SV=2;Isoform of P35613, Basigin (Fragment) OS=Homo sapiens GN=BSG PE=1 SV=1;Isoform of P35613, Basigin (Fragment) OS=Homo sapiens GN=BSG PE=1 SV=7	23	4	0.05	FFVSSSQGR+GGVVLKEDALPGQK+SESVPPVTDWAWYK
45	sp|P28838-2|AMPL_HUMAN sp|P28838|AMPL_HUMAN tr|H0Y9Q1|H0Y9Q1_HUMAN	1	Isoform of P28838, Isoform 2 of Cytosol aminopeptidase OS=Homo sapiens GN=LAP3;Cytosol aminopeptidase OS=Homo sapiens GN=LAP3 PE=1 SV=3;Isoform of P28838, Cytosol aminopeptidase (Fragment) OS=Homo sapiens GN=LAP3 PE=1 SV=7	23.9	4	0.05	GITFDSGGISIK+GSPNANEPPLVFVGK+GVLFASGQNLAR+LFEASIETGDR
389a	sp|P35232|PHB_HUMAN tr|C9JW96|C9JW96_HUMAN tr|C9JZ20|C9JZ20_HUMAN tr|E7ESE2|E7ESE2_HUMAN tr|E9PCW0|E9PCW0_HUMAN	1	Prohibitin OS=Homo sapiens GN=PHB PE=1 SV=1;Isoform of P35232, Prohibitin (Fragment) OS=Homo sapiens GN=PHB PE=1 SV=2;Isoform of P35232, Prohibitin (Fragment) OS=Homo sapiens GN=PHB PE=1 SV=1;Isoform of P35232, Prohibitin (Fragment) OS=Homo sapiens GN=PHB PE=1 SV=2;Isoform of P35232, Prohibitin (Fragment) OS=Homo sapiens GN=PHB PE=1 SV=2	20.4	4	0.05	DLQNVNITLR+EFTEAVEAK+FDAGELITQR+IFTSIGEDYDER
385a	sp|P33240-2|CSTF2_HUMAN sp|P33240|CSTF2_HUMAN tr|E7EWR4|E7EWR4_HUMAN	1	Isoform of P33240, Isoform 2 of Cleavage stimulation factor subunit 2 OS=Homo sapiens GN=CSTF2;Cleavage stimulation factor subunit 2 OS=Homo sapiens GN=CSTF2 PE=1 SV=1;Isoform of P33240, Cleavage stimulation factor subunit 2 OS=Homo sapiens GN=CSTF2 PE=1 SV=1	11.2	4	0.04	GGTLLSVTGEVEPR+GPVPGPRGPIPSGMQGPSPINMGAVVPQGSR+GSLPANVPTPR+QSILILK
375a	sp|P29692-2|EF1D_HUMAN sp|P29692|EF1D_HUMAN tr|A0A087X1X7|A0A087X1X7_HUMAN tr|E9PI39|E9PI39_HUMAN tr|E9PIZ1|E9PIZ1_HUMAN tr|E9PK01|E9PK01_HUMAN tr|E9PL12|E9PL12_HUMAN tr|E9PMW7|E9PMW7_HUMAN tr|E9PPR1|E9PPR1_HUMAN tr|E9PQ49|E9PQ49_HUMAN tr|E9PRY8|E9PRY8_HUMAN tr|H0YCK7|H0YCK7_HUMAN	1	Isoform of P29692, Isoform 2 of Elongation factor 1-delta OS=Homo sapiens GN=EEF1D;Elongation factor 1-delta OS=Homo sapiens GN=EEF1D PE=1 SV=5;Isoform of P29692, Elongation factor 1-delta OS=Homo sapiens GN=EEF1D PE=1 SV=1;Isoform of P29692, Elongation factor 1-delta (Fragment) OS=Homo sapiens GN=EEF1D PE=1 SV=1;Isoform of P29692, Elongation factor 1-delta (Fragment) OS=Homo sapiens GN=EEF1D PE=…	45.3	4	0.05	FYEQMNGPVAGASR+GVVQELQQAISK+IASLEVENQSLR+SLAGSSGPGASSGTSGDHGELVVR
362a	sp|P26583|HMGB2_HUMAN	1	High mobility group protein B2 OS=Homo sapiens GN=HMGB2 PE=1 SV=2	11.5	4	0.04	LGEMWSEQSAK+SEHPGLSIGDTAK
360a	sp|P25789|PSA4_HUMAN tr|H0YL69|H0YL69_HUMAN tr|H0YMZ1|H0YMZ1_HUMAN	1	Proteasome subunit alpha type-4 OS=Homo sapiens GN=PSMA4 PE=1 SV=1;Isoform of P25789, Proteasome subunit alpha type (Fragment) OS=Homo sapiens GN=PSMA4 PE=1 SV=1;Isoform of P25789, Proteasome subunit alpha type (Fragment) OS=Homo sapiens GN=PSMA4 PE=1 SV=7	15.8	4	0.05	LLDEVFFSEK+SALALAIK+TTIFSPEGR+VEIATLTR
354a	sp|P23921|RIR1_HUMAN	1	Ribonucleoside-diphosphate reductase large subunit OS=Homo sapiens GN=RRM1 PE=1 SV=1	4.8	4	0.05	DFSYNYFGFK+EQGPYETYEGSPVSK+YPFESAEAQLLNK
5	sp|O00299|CLIC1_HUMAN	1	Chloride intracellular channel protein 1 OS=Homo sapiens GN=CLIC1 PE=1 SV=4	17.4	4	0.06	GVTFNVTTVDTK+LAALNPESNTAGLDIFAK+NSNPALNDNLEK
343a	sp|P22234-2|PUR6_HUMAN sp|P22234|PUR6_HUMAN tr|D6RF62|D6RF62_HUMAN	1	Isoform of P22234, Isoform 2 of Multifunctional protein ADE2 OS=Homo sapiens GN=PAICS;Multifunctional protein ADE2 OS=Homo sapiens GN=PAICS PE=1 SV=3;Isoform of P22234, Multifunctional protein ADE2 OS=Homo sapiens GN=PAICS PE=1 SV=1	9.9	4	0.05	ASILNTWISLK+EIVLADVIDNDSWR+NFEWVAER
339a	sp|P20700|LMNB1_HUMAN tr|E9PBF6|E9PBF6_HUMAN	1	Lamin-B1 OS=Homo sapiens GN=LMNB1 PE=1 SV=2;Isoform of P20700, Lamin-B1 OS=Homo sapiens GN=LMNB1 PE=1 SV=1	11.9	4	0.05	AGGPTTPLSPTR+ALYETELADAR+IESLSSQLSNLQK+IQELEDLLAK
325a	sp|P15586-2|GNS_HUMAN sp|P15586|GNS_HUMAN tr|F6S8M0|F6S8M0_HUMAN tr|H7C3P4|H7C3P4_HUMAN	1	Isoform of P15586, Isoform 2 of N-acetylglucosamine-6-sulfatase OS=Homo sapiens GN=GNS;N-acetylglucosamine-6-sulfatase OS=Homo sapiens GN=GNS PE=1 SV=3;Isoform of P15586, N-acetylglucosamine-6-sulfatase OS=Homo sapiens GN=GNS PE=1 SV=1;Isoform of P15586, N-acetylglucosamine-6-sulfatase OS=Homo sapiens GN=GNS PE=1 SV=1	9.1	4	0.05	IQEPNTFPAILR+QLYEFDIK+SDVLVEYQGEGR+WQTLLSVDDLVEK
319a	sp|P14678-2|RSMB_HUMAN sp|P14678-3|RSMB_HUMAN sp|P14678|RSMB_HUMAN sp|P63162-2|RSMN_HUMAN sp|P63162|RSMN_HUMAN tr|A8MT02|A8MT02_HUMAN tr|J3QLE5|J3QLE5_HUMAN	1	Isoform of P14678, Isoform SM-B of Small nuclear ribonucleoprotein-associated proteins B and B' OS=Homo sapiens GN=SNRPB;Isoform of P14678, Isoform SM-B1 of Small nuclear ribonucleoprotein-associated proteins B and B' OS=Homo sapiens GN=SNRPB;Small nuclear ribonucleoprotein-associated proteins B and B' OS=Homo sapiens GN=SNRPB PE=1 SV=2;Isoform of P63162, Isoform 2 of Small nuclear ribonucleoprot…	15.6	4	0.06	GENLVSMTVEGPPPK+GENLVSMTVEGPPPKDTGIAR+IFIGTFK+VLGLVLLR
304a	sp|P11177-2|ODPB_HUMAN sp|P11177-3|ODPB_HUMAN sp|P11177|ODPB_HUMAN	1	Isoform of P11177, Isoform 2 of Pyruvate dehydrogenase E1 component subunit beta, mitochondrial OS=Homo sapiens GN=PDHB;Isoform of P11177, Isoform 3 of Pyruvate dehydrogenase E1 component subunit beta, mitochondrial OS=Homo sapiens GN=PDHB;Pyruvate dehydrogenase E1 component subunit beta, mitochondrial OS=Homo sapiens GN=PDHB PE=1 SV=3	12.6	4	0.04	DFLIPIGK+DIIFAIK+VFLLGEEVAQYDGAYK+VTGADVPMPYAK
296a	sp|P09960|LKHA4_HUMAN	1	Leukotriene A-4 hydrolase OS=Homo sapiens GN=LTA4H PE=1 SV=2	8	4	0.05	LVVDLTDIDPDVAYSSVPYEK+TLTGTAALTVQSQEDNLR+WEDAIPLALK
295a	sp|P09661|RU2A_HUMAN tr|H0YMA0|H0YMA0_HUMAN	1	U2 small nuclear ribonucleoprotein A' OS=Homo sapiens GN=SNRPA1 PE=1 SV=2;Isoform of P09661, U2 small nuclear ribonucleoprotein A' (Fragment) OS=Homo sapiens GN=SNRPA1 PE=1 SV=1	32.4	4	0.05	GLLQSGQIPGR+NAIANASTLAEVER+SLTYLSILR+TFNPGAGLPTDK
294a	sp|P09651-2|ROA1_HUMAN sp|P09651-3|ROA1_HUMAN sp|P09651|ROA1_HUMAN tr|F8W6I7|F8W6I7_HUMAN	1	Isoform of P09651, Isoform A1-A of Heterogeneous nuclear ribonucleoprotein A1 OS=Homo sapiens GN=HNRNPA1;Isoform of P09651, Isoform 2 of Heterogeneous nuclear ribonucleoprotein A1 OS=Homo sapiens GN=HNRNPA1;Heterogeneous nuclear ribonucleoprotein A1 OS=Homo sapiens GN=HNRNPA1 PE=1 SV=5;Isoform of P09651, Heterogeneous nuclear ribonucleoprotein A1 OS=Homo sapiens GN=HNRNPA1 PE=1 SV=2	22.5	4	0.05	IEVIEIMTDR+LFIGGLSFETTDESLR+NQGGYGGSSSSSSYGSGR+SSGPYGGGGQYFAKPR
292a	sp|P09543-2|CN37_HUMAN sp|P09543|CN37_HUMAN	1	Isoform of P09543, Isoform CNPI of 2',3'-cyclic-nucleotide 3'-phosphodiesterase OS=Homo sapiens GN=CNP;2',3'-cyclic-nucleotide 3'-phosphodiesterase OS=Homo sapiens GN=CNP PE=1 SV=2	10.7	4	0.05	AIFTGYYGK+APGAEEYAQQDVLK+MDLVTYFGK+NQWQLSADDLK
291a	sp|P09211|GSTP1_HUMAN tr|A8MX94|A8MX94_HUMAN	1	Glutathione S-transferase P OS=Homo sapiens GN=GSTP1 PE=1 SV=2;Isoform of P09211, Glutathione S-transferase P OS=Homo sapiens GN=GSTP1 PE=1 SV=1	19.5	4	0.04	AFLASPEYVNLPINGNGK+FQDGDLTLYQSNTILR
4	sp|O00151|PDLI1_HUMAN	1	PDZ and LIM domain protein 1 OS=Homo sapiens GN=PDLIM1 PE=1 SV=4	15.8	4	0.05	DFEQPLAISR+SAMPFTASPASSTTAR+VTPPEGYEVVTVFPK+VWSPLVTEEGK
30	sp|P12004|PCNA_HUMAN	1	Proliferating cell nuclear antigen OS=Homo sapiens GN=PCNA PE=1 SV=1	10	4	0.05	AEDNADTLALVFEAPNQEK+YLNFFTK
27	sp|P0DME0|SETLP_HUMAN sp|Q01105-2|SET_HUMAN sp|Q01105-3|SET_HUMAN sp|Q01105-4|SET_HUMAN sp|Q01105|SET_HUMAN tr|A0A087X027|A0A087X027_HUMAN tr|A0A0C4DFV9|A0A0C4DFV9_HUMAN	1	Protein SETSIP OS=Homo sapiens GN=SETSIP PE=1 SV=1;Isoform of Q01105, Isoform 2 of Protein SET OS=Homo sapiens GN=SET;Isoform of Q01105, Isoform 3 of Protein SET OS=Homo sapiens GN=SET;Isoform of Q01105, Isoform 4 of Protein SET OS=Homo sapiens GN=SET;Protein SET OS=Homo sapiens GN=SET PE=1 SV=3;Isoform of P0DME0, Protein SETSIP OS=Homo sapiens GN=SETSIP PE=3 SV=1;Isoform of Q01105, Protein SET O…	14	4	0.05	EFHLNESGDPSSK+IDFYFDENPYFENK+VEVTEFEDIK
26	sp|P0DI83|NARR_HUMAN	1	Isoform of Q9BZG1, Ras-related protein Rab-34, isoform NARR OS=Homo sapiens GN=RAB34 PE=1 SV=1	22.7	4	0.05	AEGSRPGGAAPVPEEGGR+TPVGSPWPR+VADADPASAPSQGALQGR
246a	sp|P00387-2|NB5R3_HUMAN sp|P00387-3|NB5R3_HUMAN sp|P00387|NB5R3_HUMAN	1	Isoform of P00387, Isoform 2 of NADH-cytochrome b5 reductase 3 OS=Homo sapiens GN=CYB5R3;Isoform of P00387, Isoform 3 of NADH-cytochrome b5 reductase 3 OS=Homo sapiens GN=CYB5R3;NADH-cytochrome b5 reductase 3 OS=Homo sapiens GN=CYB5R3 PE=1 SV=3	11.2	4	0.05	GPSGLLVYQGK+LWYTLDR+STPAITLESPDIK
239a	sp|O95347|SMC2_HUMAN	1	Structural maintenance of chromosomes protein 2 OS=Homo sapiens GN=SMC2 PE=1 SV=2	3.7	4	0.05	FVDGVSTVAR+NQALNIAWQK+SLEDALAEAQR+TILEEEITPTIQK
216a	sp|O60313-2|OPA1_HUMAN sp|O60313|OPA1_HUMAN	1	Isoform of O60313, Isoform 2 of Dynamin-like 120 kDa protein, mitochondrial OS=Homo sapiens GN=OPA1;Dynamin-like 120 kDa protein, mitochondrial OS=Homo sapiens GN=OPA1 PE=1 SV=3	5	4	0.05	ALGYFAVVTGK+DFFTSGSPEETAFR+ESVEQQADSFK+EVLEDFAEDGEK
194a	sp|O00303|EIF3F_HUMAN	1	Eukaryotic translation initiation factor 3 subunit F OS=Homo sapiens GN=EIF3F PE=1 SV=1	11.2	4	0.06	AYVSTLMGVPGR+VIGLSSDLQQVGGASAR+VIGTLLGTVDK
165	sp|Q9NSD9-2|SYFB_HUMAN sp|Q9NSD9|SYFB_HUMAN	1	Isoform of Q9NSD9, Isoform 2 of Phenylalanine--tRNA ligase beta subunit OS=Homo sapiens GN=FARSB;Phenylalanine--tRNA ligase beta subunit OS=Homo sapiens GN=FARSB PE=1 SV=3	8	4	0.05	ASEGPAFFPGR+LFEISDIVIK+LIITEETAK+TTLLPGLLK
159	sp|Q9C0D3|ZY11B_HUMAN tr|A8DPD7|A8DPD7_HUMAN	1	Protein zyg-11 homolog B OS=Homo sapiens GN=ZYG11B PE=1 SV=2;Isoform of Q9C0D3, Protein zyg-11 homolog B OS=Homo sapiens GN=ZYG11B PE=1 SV=1	8.5	4	0.05	DILPNLVSLDVSGR+ILQDVPFNR+MTTTQILDVVR+VLESFPTESSIQQK
150	sp|Q99459|CDC5L_HUMAN	1	Cell division cycle 5-like protein OS=Homo sapiens GN=CDC5L PE=1 SV=2	6.6	4	0.04	EIDDTYIEDAADVDAR+GVDYNAEIPFEK+LGLLGLPAPK+QVVQTPNTVLSTPFR
149	sp|Q96RP9-2|EFGM_HUMAN sp|Q96RP9|EFGM_HUMAN tr|C9IZ01|C9IZ01_HUMAN tr|F8WAU4|F8WAU4_HUMAN	1	Isoform of Q96RP9, Isoform 2 of Elongation factor G, mitochondrial OS=Homo sapiens GN=GFM1;Elongation factor G, mitochondrial OS=Homo sapiens GN=GFM1 PE=1 SV=2;Isoform of Q96RP9, Elongation factor G, mitochondrial OS=Homo sapiens GN=GFM1 PE=1 SV=1;Isoform of Q96RP9, Elongation factor G, mitochondrial OS=Homo sapiens GN=GFM1 PE=1 SV=1	8.4	4	0.05	FGQLTYVR+GIVDLIEER+SFTPVFLGSALK+YGEIPAELR
142	sp|Q969X5-2|ERGI1_HUMAN sp|Q969X5|ERGI1_HUMAN	1	Isoform of Q969X5, Isoform 2 of Endoplasmic reticulum-Golgi intermediate compartment protein 1 OS=Homo sapiens GN=ERGIC1;Endoplasmic reticulum-Golgi intermediate compartment protein 1 OS=Homo sapiens GN=ERGIC1 PE=1 SV=1	21.2	4	0.06	IVPTVYEDK+LTSNPLASHDYILK+YDLSPITVK+YSYQYTVANK
134	sp|Q8WUM0|NU133_HUMAN	1	Nuclear pore complex protein Nup133 OS=Homo sapiens GN=NUP133 PE=1 SV=2	2.9	4	0.05	DLLQADQLGSLK+LSAAIVLK+SSFYSLTSSNISK
133	sp|Q8TAE8|G45IP_HUMAN	1	Growth arrest and DNA damage-inducible proteins-interacting protein 1 OS=Homo sapiens GN=GADD45GIP1 PE=1 SV=1	21.2	4	0.05	AAALAAAVAQDPAASGAPSS+LQAEAQELLGYQVDPR+WPDPEDLLTPR
130	sp|Q8NBS9-2|TXND5_HUMAN sp|Q8NBS9|TXND5_HUMAN	1	Isoform of Q8NBS9, Isoform 2 of Thioredoxin domain-containing protein 5 OS=Homo sapiens GN=TXNDC5;Thioredoxin domain-containing protein 5 OS=Homo sapiens GN=TXNDC5 PE=1 SV=2	11.7	4	0.05	EFPGLAGVK+EYVESQLQR+GYPTLLLFR+TLAPTWEELSK
129	sp|Q8N766-2|EMC1_HUMAN sp|Q8N766-3|EMC1_HUMAN sp|Q8N766-4|EMC1_HUMAN sp|Q8N766|EMC1_HUMAN	1	Isoform of Q8N766, Isoform 2 of ER membrane protein complex subunit 1 OS=Homo sapiens GN=EMC1;Isoform of Q8N766, Isoform 3 of ER membrane protein complex subunit 1 OS=Homo sapiens GN=EMC1;Isoform of Q8N766, Isoform 4 of ER membrane protein complex subunit 1 OS=Homo sapiens GN=EMC1;ER membrane protein complex subunit 1 OS=Homo sapiens GN=EMC1 PE=1 SV=1	5.3	4	0.05	FNVEDGEIVQQVR+SSSSEDGSMGSFSEK+VLPTQPNPVDASR+WSQVAPPVLK
108	sp|Q13573|SNW1_HUMAN tr|G3V3A4|G3V3A4_HUMAN tr|G3V4X8|G3V4X8_HUMAN	1	SNW domain-containing protein 1 OS=Homo sapiens GN=SNW1 PE=1 SV=1;Isoform of Q13573, SNW domain-containing protein 1 OS=Homo sapiens GN=SNW1 PE=1 SV=1;Isoform of Q13573, SNW domain-containing protein 1 OS=Homo sapiens GN=SNW1 PE=1 SV=1	10.4	4	0.05	DISEVIALGVPNPR+LAEALYIADR+YTPSQQGVAFNSGAK
1	sp|B5ME19|EIFCL_HUMAN sp|Q99613-2|EIF3C_HUMAN sp|Q99613|EIF3C_HUMAN	1	Eukaryotic translation initiation factor 3 subunit C-like protein OS=Homo sapiens GN=EIF3CL PE=3 SV=1;Isoform of Q99613, Isoform 2 of Eukaryotic translation initiation factor 3 subunit C OS=Homo sapiens GN=EIF3C;Eukaryotic translation initiation factor 3 subunit C OS=Homo sapiens GN=EIF3C PE=1 SV=1	4	4	0.04	ELLGQGLLLR+LGSLVENNER+TEPTAQQNLALQLAEK
805a	sp|P21912|SDHB_HUMAN	0.9999	Succinate dehydrogenase [ubiquinone] iron-sulfur subunit, mitochondrial OS=Homo sapiens GN=SDHB PE=1 SV=3	11.8	4	0.04	DLVPDLSNFYAQYK+LQDPFSLYR+QQYLQSIEER
269g	sp|P07196|NFL_HUMAN	0.9998	Neurofilament light polypeptide OS=Homo sapiens GN=NEFL PE=1 SV=3	4.8	4	0.04	EYQDLLNVK+SAYSSYSAPVSSSLSVR
977	sp|Q9Y5V0|ZN706_HUMAN tr|H0YC70|H0YC70_HUMAN	0.9938	Zinc finger protein 706 OS=Homo sapiens GN=ZNF706 PE=1 SV=1;Isoform of Q9Y5V0, Zinc finger protein 706 (Fragment) OS=Homo sapiens GN=ZNF706 PE=1 SV=1	40	4	0.05	TPLPPELADVQA
936	sp|Q02928-2|CP4AB_HUMAN sp|Q02928|CP4AB_HUMAN tr|A0A0C4DFV7|A0A0C4DFV7_HUMAN tr|E7EVL8|E7EVL8_HUMAN tr|V9GY41|V9GY41_HUMAN tr|V9GYC6|V9GYC6_HUMAN tr|V9GYK4|V9GYK4_HUMAN tr|V9GYQ2|V9GYQ2_HUMAN tr|V9GZ77|V9GZ77_HUMAN	0.9938	Isoform of Q02928, Isoform 2 of Cytochrome P450 4A11 OS=Homo sapiens GN=CYP4A11;Cytochrome P450 4A11 OS=Homo sapiens GN=CYP4A11 PE=1 SV=1;Isoform of Q02928, Cytochrome P450 4A11 OS=Homo sapiens GN=CYP4A11 PE=1 SV=1;Isoform of Q02928, Cytochrome P450 4A11 OS=Homo sapiens GN=CYP4A11 PE=1 SV=2;Isoform of Q02928, Cytochrome P450 4A11 OS=Homo sapiens GN=CYP4A11 PE=1 SV=1;Isoform of Q02928, Cytochrome …	10.7	4	0.05	LLGDVSGILQAASLLILLLLLIK
98	sp|Q04446|GLGB_HUMAN tr|E9PGM4|E9PGM4_HUMAN	1	1,4-alpha-glucan-branching enzyme OS=Homo sapiens GN=GBE1 PE=1 SV=3;Isoform of Q04446, 1,4-alpha-glucan-branching enzyme OS=Homo sapiens GN=GBE1 PE=1 SV=1	6.2	3	0.04	IVLDSDAAEYGGHQR+VALILQNVDLPN+YGWLAAPQAYVSEK
95	sp|P99999|CYC_HUMAN tr|C9JFR7|C9JFR7_HUMAN	1	Cytochrome c OS=Homo sapiens GN=CYCS PE=1 SV=2;Isoform of P99999, Cytochrome c (Fragment) OS=Homo sapiens GN=CYCS PE=1 SV=1	21.8	3	0.04	ADLIAYLK+TGQAPGYSYTAANK
91	sp|P62910|RL32_HUMAN tr|D3YTB1|D3YTB1_HUMAN tr|F8W727|F8W727_HUMAN	1	60S ribosomal protein L32 OS=Homo sapiens GN=RPL32 PE=1 SV=2;Isoform of P62910, 60S ribosomal protein L32 (Fragment) OS=Homo sapiens GN=RPL32 PE=1 SV=1;Isoform of P62910, 60S ribosomal protein L32 OS=Homo sapiens GN=RPL32 PE=1 SV=1	10.5	3	0.04	GQILMPNIGYGSNK
88	sp|P62847-2|RS24_HUMAN sp|P62847-3|RS24_HUMAN sp|P62847-4|RS24_HUMAN sp|P62847|RS24_HUMAN tr|A0A087WUS0|A0A087WUS0_HUMAN tr|E7ETK0|E7ETK0_HUMAN	1	Isoform of P62847, Isoform 2 of 40S ribosomal protein S24 OS=Homo sapiens GN=RPS24;Isoform of P62847, Isoform 3 of 40S ribosomal protein S24 OS=Homo sapiens GN=RPS24;Isoform of P62847, Isoform 4 of 40S ribosomal protein S24 OS=Homo sapiens GN=RPS24;40S ribosomal protein S24 OS=Homo sapiens GN=RPS24 PE=1 SV=1;Isoform of P62847, 40S ribosomal protein S24 OS=Homo sapiens GN=RPS24 PE=1 SV=1;Isoform o…	20.8	3	0.04	TTGFGMIYDSLDYAK+TTPDVIFVFGFR
776b	sp|Q9UNF1|MAGD2_HUMAN	1	Melanoma-associated antigen D2 OS=Homo sapiens GN=MAGED2 PE=1 SV=2	7.4	3	0.03	ALEVSEDVK+EAPATQASSTTQLTDTQVLAAENK+EYTDVYPEIIER
774a	sp|Q9Y446-2|PKP3_HUMAN sp|Q9Y446|PKP3_HUMAN	1	Isoform of Q9Y446, Isoform PKP3b of Plakophilin-3 OS=Homo sapiens GN=PKP3;Plakophilin-3 OS=Homo sapiens GN=PKP3 PE=1 SV=1	4.1	3	0.04	ADYDTLSLR+LLQLGQQPR+LSSGFDDIDLPSAVK
772a	sp|Q9Y3U8|RL36_HUMAN	1	60S ribosomal protein L36 OS=Homo sapiens GN=RPL36 PE=1 SV=3	19	3	0.04	EELSNVLAAMR+YPMAVGLNK
770a	sp|Q9Y3D0|MIP18_HUMAN tr|H3BNV7|H3BNV7_HUMAN	1	Mitotic spindle-associated MMXD complex subunit MIP18 OS=Homo sapiens GN=FAM96B PE=1 SV=1;Isoform of Q9Y3D0, Mitotic spindle-associated MMXD complex subunit MIP18 (Fragment) OS=Homo sapiens GN=FAM96B PE=1 SV=1	18	3	0.04	EIFDLIR+SGERPVTAGEEDEQVPDSIDAR
765a	sp|Q9Y285-2|SYFA_HUMAN sp|Q9Y285|SYFA_HUMAN tr|K7ER00|K7ER00_HUMAN	1	Isoform of Q9Y285, Isoform 2 of Phenylalanine--tRNA ligase alpha subunit OS=Homo sapiens GN=FARSA;Phenylalanine--tRNA ligase alpha subunit OS=Homo sapiens GN=FARSA PE=1 SV=3;Isoform of Q9Y285, Phenylalanine--tRNA ligase alpha subunit OS=Homo sapiens GN=FARSA PE=1 SV=1	5.2	3	0.04	LDAEPRPPPTQEAA+VVDSMEDEVQR
757a	sp|Q9UN37|VPS4A_HUMAN tr|I3L4J1|I3L4J1_HUMAN	1	Vacuolar protein sorting-associated protein 4A OS=Homo sapiens GN=VPS4A PE=1 SV=1;Uncharacterized protein (Fragment) OS=Homo sapiens PE=1 SV=3	7.2	3	0.04	EAVILPIK+GILLFGPPGTGK+IYIPLPEEAAR
754a	sp|Q9UKM9-2|RALY_HUMAN sp|Q9UKM9|RALY_HUMAN tr|Q5QPL9|Q5QPL9_HUMAN	1	Isoform of Q9UKM9, Isoform 1 of RNA-binding protein Raly OS=Homo sapiens GN=RALY;RNA-binding protein Raly OS=Homo sapiens GN=RALY PE=1 SV=1;Isoform of Q9UKM9, RNA-binding protein Raly (Fragment) OS=Homo sapiens GN=RALY PE=1 SV=1	8.4	3	0.04	GYAFVQYSNER+SNIDALLSR+VFIGNLNTAIVK
753a	sp|Q9UKK9|NUDT5_HUMAN tr|A6NCQ0|A6NCQ0_HUMAN tr|A6NFX8|A6NFX8_HUMAN tr|A6NJU6|A6NJU6_HUMAN	1	ADP-sugar pyrophosphatase OS=Homo sapiens GN=NUDT5 PE=1 SV=1;Isoform of Q9UKK9, ADP-sugar pyrophosphatase OS=Homo sapiens GN=NUDT5 PE=1 SV=1;Isoform of Q9UKK9, ADP-sugar pyrophosphatase OS=Homo sapiens GN=NUDT5 PE=1 SV=1;Isoform of Q9UKK9, ADP-sugar pyrophosphatase OS=Homo sapiens GN=NUDT5 PE=1 SV=2	15.6	3	0.04	EQTADGVAVIPVLQR+QYIISEELISEGK
752a	sp|Q9UK99-2|FBX3_HUMAN sp|Q9UK99-3|FBX3_HUMAN sp|Q9UK99|FBX3_HUMAN tr|E9PJM3|E9PJM3_HUMAN	1	Isoform of Q9UK99, Isoform 2 of F-box only protein 3 OS=Homo sapiens GN=FBXO3;Isoform of Q9UK99, Isoform 3 of F-box only protein 3 OS=Homo sapiens GN=FBXO3;F-box only protein 3 OS=Homo sapiens GN=FBXO3 PE=1 SV=3;Isoform of Q9UK99, F-box only protein 3 OS=Homo sapiens GN=FBXO3 PE=1 SV=1	7.1	3	0.04	SEDLLDVDTAAGGFQQR+SLFIDTYSDVGR
748a	sp|Q9UHD8-2|SEPT9_HUMAN sp|Q9UHD8-5|SEPT9_HUMAN sp|Q9UHD8-7|SEPT9_HUMAN sp|Q9UHD8|SEPT9_HUMAN	1	Isoform of Q9UHD8, Isoform 2 of Septin-9 OS=Homo sapiens GN=SEPT9;Isoform of Q9UHD8, Isoform 5 of Septin-9 OS=Homo sapiens GN=SEPT9;Isoform of Q9UHD8, Isoform 7 of Septin-9 OS=Homo sapiens GN=SEPT9;Septin-9 OS=Homo sapiens GN=SEPT9 PE=1 SV=2	7.2	3	0.04	SFEVEEVETPNSTPPR+VPEVPTAPATDAAPK+VVNIVPVIAK
745a	sp|Q9UGJ1-2|GCP4_HUMAN sp|Q9UGJ1|GCP4_HUMAN	1	Isoform of Q9UGJ1, Isoform 2 of Gamma-tubulin complex component 4 OS=Homo sapiens GN=TUBGCP4;Gamma-tubulin complex component 4 OS=Homo sapiens GN=TUBGCP4 PE=1 SV=1	3.5	3	0.04	GAAQLSILVK+LIEEENMLAPSLK
742a	sp|Q9P2R7-2|SUCB1_HUMAN sp|Q9P2R7|SUCB1_HUMAN tr|Q5T9Q5|Q5T9Q5_HUMAN tr|Q5T9Q8|Q5T9Q8_HUMAN	1	Isoform of Q9P2R7, Isoform 2 of Succinyl-CoA ligase [ADP-forming] subunit beta, mitochondrial OS=Homo sapiens GN=SUCLA2;Succinyl-CoA ligase [ADP-forming] subunit beta, mitochondrial OS=Homo sapiens GN=SUCLA2 PE=1 SV=3;Isoform of Q9P2R7, Succinyl-CoA ligase [ADP-forming] subunit beta, mitochondrial (Fragment) OS=Homo sapiens GN=SUCLA2 PE=1 SV=1;Isoform of Q9P2R7, Succinyl-CoA ligase [ADP-forming] …	12.3	3	0.04	EQALQLAQK+INFDSNSAYR+LYSIFIK
735a	sp|Q9NZ01|TECR_HUMAN	1	Very-long-chain enoyl-CoA reductase OS=Homo sapiens GN=TECR PE=1 SV=1	10.4	3	0.04	HYEVEILDAK+LPVGTTATLYFR+SLKDEDVLQK
728a	sp|Q9NVI1-1|FANCI_HUMAN sp|Q9NVI1-2|FANCI_HUMAN sp|Q9NVI1|FANCI_HUMAN tr|F8W7R3|F8W7R3_HUMAN	1	Isoform of Q9NVI1, Isoform 1 of Fanconi anemia group I protein OS=Homo sapiens GN=FANCI;Isoform of Q9NVI1, Isoform 2 of Fanconi anemia group I protein OS=Homo sapiens GN=FANCI;Fanconi anemia group I protein OS=Homo sapiens GN=FANCI PE=1 SV=4;Isoform of Q9NVI1, Fanconi anemia group I protein OS=Homo sapiens GN=FANCI PE=1 SV=1	3.5	3	0.04	EGDLTNLLQNQAVK+FQDQVLDLLK+YTSIPTSVEESGKK
716a	sp|Q9H9B4|SFXN1_HUMAN	1	Sideroflexin-1 OS=Homo sapiens GN=SFXN1 PE=1 SV=4	11.5	3	0.04	QAITQVVVSR+QGIVPPGLTENELWR+VGIPVTDENGNR
715a	sp|Q9H910-2|HN1L_HUMAN sp|Q9H910-3|HN1L_HUMAN sp|Q9H910|HN1L_HUMAN tr|A6NGP5|A6NGP5_HUMAN tr|H3BU16|H3BU16_HUMAN	1	Isoform of Q9H910, Isoform 2 of Hematological and neurological expressed 1-like protein OS=Homo sapiens GN=HN1L;Isoform of Q9H910, Isoform 3 of Hematological and neurological expressed 1-like protein OS=Homo sapiens GN=HN1L;Hematological and neurological expressed 1-like protein OS=Homo sapiens GN=HN1L PE=1 SV=1;Isoform of Q9H910, Hematological and neurological-expressed 1-like protein OS=Homo sa…	25.1	3	0.04	EQEPMPTVDSHEPR+GSGIFDESTPVQTR+TSDIFGSPVTATSR
713a	sp|Q9H6T3-2|RPAP3_HUMAN sp|Q9H6T3|RPAP3_HUMAN	1	Isoform of Q9H6T3, Isoform 2 of RNA polymerase II-associated protein 3 OS=Homo sapiens GN=RPAP3;RNA polymerase II-associated protein 3 OS=Homo sapiens GN=RPAP3 PE=1 SV=2	6.5	3	0.03	GIAADGANALLPANR+VLELEPNNFEATNELR+YDEAIDCYTK
711a	sp|Q9H6R7|CB044_HUMAN	1	WD repeat and coiled-coil-containing protein C2orf44 OS=Homo sapiens GN=C2orf44 PE=1 SV=1	5.4	3	0.04	DMTPYALPVIGEVR+DSFSHSPGAVSSLK+SDQYAISLIVR
80	sp|P57678|GEMI4_HUMAN tr|I3L2C7|I3L2C7_HUMAN	1	Gem-associated protein 4 OS=Homo sapiens GN=GEMIN4 PE=1 SV=2;Isoform of P57678, Gem-associated protein 4 OS=Homo sapiens GN=GEMIN4 PE=1 SV=1	3.3	3	0.04	LDVEEVDLSLR+LLETVIDVSTADR+SIAEGIGPEER
710a	sp|Q9H4A4|AMPB_HUMAN tr|A6NKB8|A6NKB8_HUMAN	1	Aminopeptidase B OS=Homo sapiens GN=RNPEP PE=1 SV=2;Isoform of Q9H4A4, Aminopeptidase B OS=Homo sapiens GN=RNPEP PE=1 SV=1	5.2	3	0.04	AIEAVAISPWK+GLSGTAVLDLR+TYQLVYFLDK
708a	sp|Q9H019-3|MFR1L_HUMAN sp|Q9H019|MFR1L_HUMAN tr|E9PLD2|E9PLD2_HUMAN tr|E9PPF9|E9PPF9_HUMAN	1	Isoform of Q9H019, Isoform 3 of Mitochondrial fission regulator 1-like OS=Homo sapiens GN=MTFR1L;Mitochondrial fission regulator 1-like OS=Homo sapiens GN=MTFR1L PE=1 SV=2;Isoform of Q9H019, Mitochondrial fission regulator 1-like OS=Homo sapiens GN=MTFR1L PE=1 SV=1;Isoform of Q9H019, Mitochondrial fission regulator 1-like (Fragment) OS=Homo sapiens GN=MTFR1L PE=1 SV=1	20	3	0.04	ASSFADMMGILK+NASVPNLR+TTELQDELSHLR
703a	sp|Q9BY44-3|EIF2A_HUMAN sp|Q9BY44|EIF2A_HUMAN tr|F8WAE5|F8WAE5_HUMAN	1	Isoform of Q9BY44, Isoform 3 of Eukaryotic translation initiation factor 2A OS=Homo sapiens GN=EIF2A;Eukaryotic translation initiation factor 2A OS=Homo sapiens GN=EIF2A PE=1 SV=3;Isoform of Q9BY44, Eukaryotic translation initiation factor 2A OS=Homo sapiens GN=EIF2A PE=1 SV=1	8	3	0.04	INDFVLSPGPQPYK+NTVLATWQPYTTSK+TITYQAVPSEVPNEEPK
699a	sp|Q9BU76-3|MMTA2_HUMAN sp|Q9BU76-4|MMTA2_HUMAN sp|Q9BU76|MMTA2_HUMAN	1	Isoform of Q9BU76, Isoform 3 of Multiple myeloma tumor-associated protein 2 OS=Homo sapiens GN=MMTAG2;Isoform of Q9BU76, Isoform 4 of Multiple myeloma tumor-associated protein 2 OS=Homo sapiens GN=MMTAG2;Multiple myeloma tumor-associated protein 2 OS=Homo sapiens GN=MMTAG2 PE=1 SV=1	23.9	3	0.04	EALLAALGYK+ENYLGNSLMAPVGR+LLGLGSASGSVGR
694a	sp|Q9BQ70|TCF25_HUMAN	1	Transcription factor 25 OS=Homo sapiens GN=TCF25 PE=1 SV=1	3.6	3	0.04	SFYLALYK+SSTGEASENGLEDIDR
689a	sp|Q99714-2|HCD2_HUMAN sp|Q99714|HCD2_HUMAN	1	Isoform of Q99714, Isoform 2 of 3-hydroxyacyl-CoA dehydrogenase type-2 OS=Homo sapiens GN=HSD17B10;3-hydroxyacyl-CoA dehydrogenase type-2 OS=Homo sapiens GN=HSD17B10 PE=1 SV=3	13.9	3	0.04	GGIVGMTLPIAR+LVGQGASAVLLDLPNSGGEAQAK
77	sp|P54578-2|UBP14_HUMAN sp|P54578-3|UBP14_HUMAN sp|P54578|UBP14_HUMAN tr|A6NJA2|A6NJA2_HUMAN	1	Isoform of P54578, Isoform 2 of Ubiquitin carboxyl-terminal hydrolase 14 OS=Homo sapiens GN=USP14;Isoform of P54578, Isoform 3 of Ubiquitin carboxyl-terminal hydrolase 14 OS=Homo sapiens GN=USP14;Ubiquitin carboxyl-terminal hydrolase 14 OS=Homo sapiens GN=USP14 PE=1 SV=3;Isoform of P54578, Ubiquitin carboxyl-terminal hydrolase 14 OS=Homo sapiens GN=USP14 PE=1 SV=2	9.4	3	0.03	LEAIEDDSVKETDSSSASAATPSK+RVEIMEEESEQ+YLFTGLK
680a	sp|Q96QK1|VPS35_HUMAN	1	Vacuolar protein sorting-associated protein 35 OS=Homo sapiens GN=VPS35 PE=1 SV=2	5.5	3	0.04	IREDLPNLESSEETEQINK+LLDEAIQAVK+SEDPDQQYLILNTAR
679a	sp|Q96N66-2|MBOA7_HUMAN sp|Q96N66|MBOA7_HUMAN	1	Isoform of Q96N66, Isoform 2 of Lysophospholipid acyltransferase 7 OS=Homo sapiens GN=MBOAT7;Lysophospholipid acyltransferase 7 OS=Homo sapiens GN=MBOAT7 PE=1 SV=2	6	3	0.04	AASLEYDYETIR+AASQPTSLAPEK
677a	sp|Q96HE7|ERO1A_HUMAN	1	ERO1-like protein alpha OS=Homo sapiens GN=ERO1A PE=1 SV=2	7.9	3	0.04	FDGILTEGEGPR+LGAVDESLSEETQK+LQTQGLGTALK
675a	sp|Q96GD4-3|AURKB_HUMAN sp|Q96GD4-5|AURKB_HUMAN sp|Q96GD4|AURKB_HUMAN tr|J3KTD6|J3KTD6_HUMAN	1	Isoform of Q96GD4, Isoform 3 of Aurora kinase B OS=Homo sapiens GN=AURKB;Isoform of Q96GD4, Isoform 5 of Aurora kinase B OS=Homo sapiens GN=AURKB;Aurora kinase B OS=Homo sapiens GN=AURKB PE=1 SV=3;Isoform of Q96GD4, Aurora kinase B (Fragment) OS=Homo sapiens GN=AURKB PE=1 SV=1	21.8	3	0.04	ENSYPWPYGR+FGNVYLAR+QTAPSGLSTLPQR
674a	sp|Q96EY7|PTCD3_HUMAN	1	Pentatricopeptide repeat domain-containing protein 3, mitochondrial OS=Homo sapiens GN=PTCD3 PE=1 SV=3	5.4	3	0.04	SPALQVLR+VAVLQALASTVNR+VEGTDVTGIEEVVIPK
672a	sp|Q96DH6-2|MSI2H_HUMAN sp|Q96DH6|MSI2H_HUMAN tr|B4DHE8|B4DHE8_HUMAN tr|J3KTC1|J3KTC1_HUMAN	1	Isoform of Q96DH6, Isoform 2 of RNA-binding protein Musashi homolog 2 OS=Homo sapiens GN=MSI2;RNA-binding protein Musashi homolog 2 OS=Homo sapiens GN=MSI2 PE=1 SV=1;Isoform of Q96DH6, RNA-binding protein Musashi homolog 2 OS=Homo sapiens GN=MSI2 PE=1 SV=1;Isoform of Q96DH6, RNA-binding protein Musashi homolog 2 (Fragment) OS=Homo sapiens GN=MSI2 PE=1 SV=7	16.3	3	0.04	GFGFVTFADPASVDK+QYFEQFGK
669a	sp|Q96AE7-2|TTC17_HUMAN	1	Isoform of Q96AE7, Isoform 2 of Tetratricopeptide repeat protein 17 OS=Homo sapiens GN=TTC17	3.7	3	0.04	GTEEDPVFSVENSGR+LIQEEQILR+YQANLEITGPK
668a	sp|Q969Y2-2|GTPB3_HUMAN sp|Q969Y2-3|GTPB3_HUMAN sp|Q969Y2-4|GTPB3_HUMAN sp|Q969Y2|GTPB3_HUMAN	1	Isoform of Q969Y2, Isoform 2 of tRNA modification GTPase GTPBP3, mitochondrial OS=Homo sapiens GN=GTPBP3;Isoform of Q969Y2, Isoform 3 of tRNA modification GTPase GTPBP3, mitochondrial OS=Homo sapiens GN=GTPBP3;Isoform of Q969Y2, Isoform 4 of tRNA modification GTPase GTPBP3, mitochondrial OS=Homo sapiens GN=GTPBP3;tRNA modification GTPase GTPBP3, mitochondrial OS=Homo sapiens GN=GTPBP3 PE=1 SV=2	9.1	3	0.04	EGVGPVEQEGVR+SSGAPAPGSGATIFALSSGQGR+SSLVNLLSR
667a	sp|Q969U6|FBXW5_HUMAN	1	F-box/WD repeat-containing protein 5 OS=Homo sapiens GN=FBXW5 PE=1 SV=1	7.2	3	0.04	IFDLGSDNEEVVAGPAPAHAK+IQNLNASTVR+TFFSWLASQR
663a	sp|Q92973-2|TNPO1_HUMAN sp|Q92973-3|TNPO1_HUMAN sp|Q92973|TNPO1_HUMAN	1	Isoform of Q92973, Isoform 2 of Transportin-1 OS=Homo sapiens GN=TNPO1;Isoform of Q92973, Isoform 3 of Transportin-1 OS=Homo sapiens GN=TNPO1;Transportin-1 OS=Homo sapiens GN=TNPO1 PE=1 SV=2	5.1	3	0.04	GDVEEDETIPDSEQDIRPR+QSSFALLGDLTK+TLLENTAITIGR
75	sp|P53999|TCP4_HUMAN	1	Activated RNA polymerase II transcriptional coactivator p15 OS=Homo sapiens GN=SUB1 PE=1 SV=3	17.3	3	0.04	DDNMFQIGK+GISLNPEQWSQLK
659a	sp|Q92542-2|NICA_HUMAN sp|Q92542|NICA_HUMAN tr|H0Y6T7|H0Y6T7_HUMAN	1	Isoform of Q92542, Isoform 2 of Nicastrin OS=Homo sapiens GN=NCSTN;Nicastrin OS=Homo sapiens GN=NCSTN PE=1 SV=2;Isoform of Q92542, Nicastrin (Fragment) OS=Homo sapiens GN=NCSTN PE=1 SV=1	10.2	3	0.04	ALADVATVLGR+APDVTTLPR+LLYGFLIK
658a	sp|Q8WW12|PCNP_HUMAN	1	PEST proteolytic signal-containing nuclear protein OS=Homo sapiens GN=PCNP PE=1 SV=2	21.9	3	0.04	DTPTSAGPNSFNK+FGFAIGSQTTK+SAEEEAADLPTKPTK
656a	sp|Q8WUM4-2|PDC6I_HUMAN sp|Q8WUM4|PDC6I_HUMAN	1	Isoform of Q8WUM4, Isoform 2 of Programmed cell death 6-interacting protein OS=Homo sapiens GN=PDCD6IP;Programmed cell death 6-interacting protein OS=Homo sapiens GN=PDCD6IP PE=1 SV=1	3.9	3	0.04	LALASLGYEK+LLDEEEATDNDLR+STPVNVPISQK
655a	sp|Q8WUF5|IASPP_HUMAN	1	RelA-associated inhibitor OS=Homo sapiens GN=PPP1R13L PE=1 SV=4	4.3	3	0.04	NYFGLFPR+SLGSAGPSGTLPR+TPLYLQPDAYGSLDR
650a	sp|Q8NC56|LEMD2_HUMAN	1	LEM domain-containing protein 2 OS=Homo sapiens GN=LEMD2 PE=1 SV=1	7.6	3	0.04	AVEFLASNESR+ELQALGFQPGPITDTTR+VAGEDMLVWR
73	sp|P52565|GDIR1_HUMAN tr|J3KRE2|J3KRE2_HUMAN tr|J3KTF8|J3KTF8_HUMAN tr|J3QQX2|J3QQX2_HUMAN	1	Rho GDP-dissociation inhibitor 1 OS=Homo sapiens GN=ARHGDIA PE=1 SV=3;Isoform of P52565, Rho GDP-dissociation inhibitor 1 OS=Homo sapiens GN=ARHGDIA PE=1 SV=1;Isoform of P52565, Rho GDP-dissociation inhibitor 1 (Fragment) OS=Homo sapiens GN=ARHGDIA PE=1 SV=7;Isoform of P52565, Rho GDP-dissociation inhibitor 1 OS=Homo sapiens GN=ARHGDIA PE=1 SV=1	11.6	3	0.04	AEEYEFLTPVEEAPK
72	sp|P52209-2|6PGD_HUMAN sp|P52209|6PGD_HUMAN tr|K7EM49|K7EM49_HUMAN tr|K7EMN2|K7EMN2_HUMAN tr|K7EPF6|K7EPF6_HUMAN	1	Isoform of P52209, Isoform 2 of 6-phosphogluconate dehydrogenase, decarboxylating OS=Homo sapiens GN=PGD;6-phosphogluconate dehydrogenase, decarboxylating OS=Homo sapiens GN=PGD PE=1 SV=3;Isoform of P52209, 6-phosphogluconate dehydrogenase, decarboxylating (Fragment) OS=Homo sapiens GN=PGD PE=1 SV=1;Isoform of P52209, 6-phosphogluconate dehydrogenase, decarboxylating (Fragment) OS=Homo sapiens GN…	23.8	3	0.03	AGQAVDDFIEK+GILFVGSGVSGGEEGAR+VDDFLANEAK
631a	sp|Q6P1N0-2|C2D1A_HUMAN sp|Q6P1N0|C2D1A_HUMAN	1	Isoform of Q6P1N0, Isoform 2 of Coiled-coil and C2 domain-containing protein 1A OS=Homo sapiens GN=CC2D1A;Coiled-coil and C2 domain-containing protein 1A OS=Homo sapiens GN=CC2D1A PE=1 SV=1	4.1	3	0.04	AQQQLAFLEGR+GPASTPTYSPAPTQPAPR+TLENLLASIR
630a	sp|Q6P1M0|S27A4_HUMAN	1	Long-chain fatty acid transport protein 4 OS=Homo sapiens GN=SLC27A4 PE=1 SV=1	6.4	3	0.04	ILSFVYPIR+QSIWTNFSSR+TVPILFASTVR+YVPLDQEAYSR
8	sp|O14828-2|SCAM3_HUMAN sp|O14828|SCAM3_HUMAN	1	Isoform of O14828, Isoform 2 of Secretory carrier-associated membrane protein 3 OS=Homo sapiens GN=SCAMP3;Secretory carrier-associated membrane protein 3 OS=Homo sapiens GN=SCAMP3 PE=1 SV=3	10	3	0.04	AQQEFAAGVFSNPAVR+TAAANAAAGAAENAFR
70	sp|P50914|RL14_HUMAN tr|E7EPB3|E7EPB3_HUMAN	1	60S ribosomal protein L14 OS=Homo sapiens GN=RPL14 PE=1 SV=4;Isoform of P50914, 60S ribosomal protein L14 OS=Homo sapiens GN=RPL14 PE=1 SV=1	9.7	3	0.04	LVAIVDVIDQNR
611a	sp|Q15758|AAAT_HUMAN	1	Neutral amino acid transporter B(0) OS=Homo sapiens GN=SLC1A5 PE=1 SV=2	7.6	3	0.03	EVLDSFLDLAR+SELPLDPLPVPTEEGNPLLK+STEPELIQVK
610a	sp|Q15717-2|ELAV1_HUMAN sp|Q15717|ELAV1_HUMAN	1	Isoform of Q15717, Isoform 2 of ELAV-like protein 1 OS=Homo sapiens GN=ELAVL1;ELAV-like protein 1 OS=Homo sapiens GN=ELAVL1 PE=1 SV=2	9.2	3	0.04	DANLYISGLPR+DVEDMFSR+VLVDQTTGLSR
608a	sp|Q15637-2|SF01_HUMAN sp|Q15637-3|SF01_HUMAN sp|Q15637-4|SF01_HUMAN sp|Q15637-5|SF01_HUMAN sp|Q15637-6|SF01_HUMAN sp|Q15637-7|SF01_HUMAN sp|Q15637|SF01_HUMAN	1	Isoform of Q15637, Isoform 2 of Splicing factor 1 OS=Homo sapiens GN=SF1;Isoform of Q15637, Isoform 3 of Splicing factor 1 OS=Homo sapiens GN=SF1;Isoform of Q15637, Isoform 4 of Splicing factor 1 OS=Homo sapiens GN=SF1;Isoform of Q15637, Isoform 5 of Splicing factor 1 OS=Homo sapiens GN=SF1;Isoform of Q15637, Isoform 6 of Splicing factor 1 OS=Homo sapiens GN=SF1;Isoform of Q15637, Isoform 7 of Sp…	5.5	3	0.04	QGIETPEDQNDLR+QGIETPEDQNDLRK+TVIPGMPTVIPPGLTR
600a	sp|Q15102|PA1B3_HUMAN	1	Platelet-activating factor acetylhydrolase IB subunit gamma OS=Homo sapiens GN=PAFAH1B3 PE=1 SV=1	15.2	3	0.04	AIVQLVNER+LLAQDQGQGAPLLEPAP+VVVLGLLPR
599a	sp|Q15020-4|SART3_HUMAN sp|Q15020|SART3_HUMAN	1	Isoform of Q15020, Isoform 4 of Squamous cell carcinoma antigen recognized by T-cells 3 OS=Homo sapiens GN=SART3;Squamous cell carcinoma antigen recognized by T-cells 3 OS=Homo sapiens GN=SART3 PE=1 SV=1	4.9	3	0.04	TEGSLEDWDIAVQK+TQLSLLPR+VENSIPAAGETQNVEVAAGPAGK
68	sp|P49790-2|NU153_HUMAN sp|P49790-3|NU153_HUMAN sp|P49790|NU153_HUMAN	1	Isoform of P49790, Isoform 2 of Nuclear pore complex protein Nup153 OS=Homo sapiens GN=NUP153;Isoform of P49790, Isoform 3 of Nuclear pore complex protein Nup153 OS=Homo sapiens GN=NUP153;Nuclear pore complex protein Nup153 OS=Homo sapiens GN=NUP153 PE=1 SV=2	2.6	3	0.04	NVFSSSGTSFSGR+SSFNLGTIETK+TSQLGDSPFYPGK
593a	sp|Q14498-2|RBM39_HUMAN sp|Q14498-3|RBM39_HUMAN sp|Q14498|RBM39_HUMAN tr|A0A0U1RQH7|A0A0U1RQH7_HUMAN tr|G3XAC6|G3XAC6_HUMAN tr|H0Y4X3|H0Y4X3_HUMAN	1	Isoform of Q14498, Isoform 2 of RNA-binding protein 39 OS=Homo sapiens GN=RBM39;Isoform of Q14498, Isoform 3 of RNA-binding protein 39 OS=Homo sapiens GN=RBM39;RNA-binding protein 39 OS=Homo sapiens GN=RBM39 PE=1 SV=2;Isoform of Q14498, RNA-binding protein 39 (Fragment) OS=Homo sapiens GN=RBM39 PE=4 SV=1;Isoform of Q14498, RNA-binding protein 39 OS=Homo sapiens GN=RBM39 PE=1 SV=1;Isoform of Q1449…	17.6	3	0.04	DLEEFFSTVGK+TDASSASSFLDSDELER+VLGVPIIVQASQAEK
589a	sp|Q14244-3|MAP7_HUMAN sp|Q14244-5|MAP7_HUMAN sp|Q14244-6|MAP7_HUMAN sp|Q14244-7|MAP7_HUMAN sp|Q14244|MAP7_HUMAN tr|A0A087WZ40|A0A087WZ40_HUMAN	1	Isoform of Q14244, Isoform 3 of Ensconsin OS=Homo sapiens GN=MAP7;Isoform of Q14244, Isoform 5 of Ensconsin OS=Homo sapiens GN=MAP7;Isoform of Q14244, Isoform 6 of Ensconsin OS=Homo sapiens GN=MAP7;Isoform of Q14244, Isoform 7 of Ensconsin OS=Homo sapiens GN=MAP7;Ensconsin OS=Homo sapiens GN=MAP7 PE=1 SV=1;Isoform of Q14244, Ensconsin OS=Homo sapiens GN=MAP7 PE=1 SV=1	6	3	0.04	LFVTPPEGSSR+LSSSSATLLNSPDR+VTVESTPDLEK
67	sp|P49755|TMEDA_HUMAN tr|G3V2K7|G3V2K7_HUMAN	1	Transmembrane emp24 domain-containing protein 10 OS=Homo sapiens GN=TMED10 PE=1 SV=2;Isoform of P49755, Transmembrane emp24 domain-containing protein 10 OS=Homo sapiens GN=TMED10 PE=1 SV=1	15	3	0.04	IPDQLVILDMK+ITDSAGHILYSK
575a	sp|Q13347|EIF3I_HUMAN	1	Eukaryotic translation initiation factor 3 subunit I OS=Homo sapiens GN=EIF3I PE=1 SV=1	8.6	3	0.04	EGDLLFTVAK+QINDIQLSR+SGEVLVNVK
570a	sp|Q13200-2|PSMD2_HUMAN sp|Q13200-3|PSMD2_HUMAN sp|Q13200|PSMD2_HUMAN	1	Isoform of Q13200, Isoform 2 of 26S proteasome non-ATPase regulatory subunit 2 OS=Homo sapiens GN=PSMD2;Isoform of Q13200, Isoform 3 of 26S proteasome non-ATPase regulatory subunit 2 OS=Homo sapiens GN=PSMD2;26S proteasome non-ATPase regulatory subunit 2 OS=Homo sapiens GN=PSMD2 PE=1 SV=3	4.3	3	0.04	EPLLTLVK+LNILDTLSK+VGQAVDVVGQAGKPK
568a	sp|Q13177|PAK2_HUMAN	1	Serine/threonine-protein kinase PAK 2 OS=Homo sapiens GN=PAK2 PE=1 SV=3	7.4	3	0.04	IISIFSGTEK+LLQTSNITK+SVIDPVPAPVGDSHVDGAAK
566a	sp|Q13049|TRI32_HUMAN	1	E3 ubiquitin-protein ligase TRIM32 OS=Homo sapiens GN=TRIM32 PE=1 SV=2	4.9	3	0.04	ELTLQDVELLK+FFTGSLAEVEK+LLASSINGVR
64	sp|P49006|MRP_HUMAN	1	MARCKS-related protein OS=Homo sapiens GN=MARCKSL1 PE=1 SV=2	25.1	3	0.04	GDVTAEEAAGASPAK+GEGESPPVNGTDEAAGATGDAIEPAPPSQGAEAK
548a	sp|Q01780-2|EXOSX_HUMAN sp|Q01780|EXOSX_HUMAN	1	Isoform of Q01780, Isoform 2 of Exosome component 10 OS=Homo sapiens GN=EXOSC10;Exosome component 10 OS=Homo sapiens GN=EXOSC10 PE=1 SV=2	2.8	3	0.04	FALGSVVAVTK+VGILLDEASGVNK
545a	sp|Q01130-2|SRSF2_HUMAN sp|Q01130|SRSF2_HUMAN tr|J3KP15|J3KP15_HUMAN tr|J3QL05|J3QL05_HUMAN	1	Isoform of Q01130, Isoform 2 of Serine/arginine-rich splicing factor 2 OS=Homo sapiens GN=SRSF2;Serine/arginine-rich splicing factor 2 OS=Homo sapiens GN=SRSF2 PE=1 SV=4;Isoform of Q01130, Serine/arginine-rich-splicing factor 2 (Fragment) OS=Homo sapiens GN=SRSF2 PE=1 SV=7;Isoform of Q01130, Serine/arginine-rich-splicing factor 2 (Fragment) OS=Homo sapiens GN=SRSF2 PE=1 SV=1	24.6	3	0.04	DAEDAMDAMDGAVLDGR+VDNLTYR+VGDVYIPR
540a	sp|Q00341-2|VIGLN_HUMAN sp|Q00341|VIGLN_HUMAN tr|A0A024R4E5|A0A024R4E5_HUMAN tr|H0Y394|H0Y394_HUMAN	1	Isoform of Q00341, Isoform 2 of Vigilin OS=Homo sapiens GN=HDLBP;Vigilin OS=Homo sapiens GN=HDLBP PE=1 SV=2;Isoform of Q00341, High density lipoprotein binding protein (Vigilin), isoform CRA_a OS=Homo sapiens GN=HDLBP PE=1 SV=1;Isoform of Q00341, Vigilin (Fragment) OS=Homo sapiens GN=HDLBP PE=1 SV=1	3.4	3	0.04	DLANIAEVEVSIPAK+ELLELASR+INIPPPSVNR
7	sp|O14773-2|TPP1_HUMAN sp|O14773|TPP1_HUMAN tr|A0A0C4DGZ9|A0A0C4DGZ9_HUMAN	1	Isoform of O14773, Isoform 2 of Tripeptidyl-peptidase 1 OS=Homo sapiens GN=TPP1;Tripeptidyl-peptidase 1 OS=Homo sapiens GN=TPP1 PE=1 SV=2;Isoform of O14773, Tripeptidyl-peptidase 1 OS=Homo sapiens GN=TPP1 PE=1 SV=1	14.4	3	0.04	AYPDVAALSDGYWVVSNR+LFGGNFAHQASVAR+LYQQHGAGLFDVTR
526a	sp|P63241-2|IF5A1_HUMAN sp|P63241|IF5A1_HUMAN tr|I3L397|I3L397_HUMAN tr|I3L504|I3L504_HUMAN	1	Isoform of P63241, Isoform 2 of Eukaryotic translation initiation factor 5A-1 OS=Homo sapiens GN=EIF5A;Eukaryotic translation initiation factor 5A-1 OS=Homo sapiens GN=EIF5A PE=1 SV=2;Isoform of P63241, Eukaryotic translation initiation factor 5A (Fragment) OS=Homo sapiens GN=EIF5A PE=1 SV=7;Isoform of P63241, Eukaryotic translation initiation factor 5A-1 OS=Homo sapiens GN=EIF5A PE=1 SV=1	21.1	3	0.04	EDLRLPEGDLGK+NGFVVLK+VHLVGIDIFTGK
60	sp|P46779-2|RL28_HUMAN sp|P46779-3|RL28_HUMAN sp|P46779-4|RL28_HUMAN sp|P46779-5|RL28_HUMAN sp|P46779|RL28_HUMAN tr|H0YKD8|H0YKD8_HUMAN tr|H0YLP6|H0YLP6_HUMAN tr|H0YMF4|H0YMF4_HUMAN	1	Isoform of P46779, Isoform 2 of 60S ribosomal protein L28 OS=Homo sapiens GN=RPL28;Isoform of P46779, Isoform 3 of 60S ribosomal protein L28 OS=Homo sapiens GN=RPL28;Isoform of P46779, Isoform 4 of 60S ribosomal protein L28 OS=Homo sapiens GN=RPL28;Isoform of P46779, Isoform 5 of 60S ribosomal protein L28 OS=Homo sapiens GN=RPL28;60S ribosomal protein L28 OS=Homo sapiens GN=RPL28 PE=1 SV=3;Isofor…	34.8	3	0.04	NKQTYSTEPNNLK+QTYSTEPNNLK+TVGVEPAADGK
520a	sp|P62913-2|RL11_HUMAN sp|P62913|RL11_HUMAN	1	Isoform of P62913, Isoform 2 of 60S ribosomal protein L11 OS=Homo sapiens GN=RPL11;60S ribosomal protein L11 OS=Homo sapiens GN=RPL11 PE=1 SV=2	13	3	0.04	VLEQLTGQTPVFSK+YDGIILPGK
509a	sp|P62280|RS11_HUMAN tr|M0QZC5|M0QZC5_HUMAN	1	40S ribosomal protein S11 OS=Homo sapiens GN=RPS11 PE=1 SV=3;Isoform of P62280, 40S ribosomal protein S11 OS=Homo sapiens GN=RPS11 PE=1 SV=1	22.9	3	0.04	EAIEGTYIDKK+ILSGVVTK+QPTIFQNK
500a	sp|P61962|DCAF7_HUMAN	1	DDB1- and CUL4-associated factor 7 OS=Homo sapiens GN=DCAF7 PE=1 SV=1	12	3	0.04	DMFASVGADGSVR+GVYPDLLATSGDYLR+LALGSFVEEYNNK
499a	sp|P61619|S61A1_HUMAN tr|B4DR61|B4DR61_HUMAN	1	Protein transport protein Sec61 subunit alpha isoform 1 OS=Homo sapiens GN=SEC61A1 PE=1 SV=2;Isoform of P61619, Protein transport protein Sec61 subunit alpha isoform 1 OS=Homo sapiens GN=SEC61A1 PE=1 SV=1	6.5	3	0.04	AFSPTTVNTGR+IIEVGDTPK+TWIEVSGSSAK
497a	sp|P61353|RL27_HUMAN	1	60S ribosomal protein L27 OS=Homo sapiens GN=RPL27 PE=1 SV=2	12.5	3	0.04	VVLVLAGR+YSVDIPLDK
495a	sp|P61254|RL26_HUMAN sp|Q9UNX3|RL26L_HUMAN tr|E5RIT6|E5RIT6_HUMAN tr|J3KTJ8|J3KTJ8_HUMAN tr|J3QQQ9|J3QQQ9_HUMAN tr|J3QQV1|J3QQV1_HUMAN tr|J3QRC4|J3QRC4_HUMAN tr|J3QRI7|J3QRI7_HUMAN	1	60S ribosomal protein L26 OS=Homo sapiens GN=RPL26 PE=1 SV=1;60S ribosomal protein L26-like 1 OS=Homo sapiens GN=RPL26L1 PE=1 SV=1;Isoform of Q9UNX3, 60S ribosomal protein L26-like 1 (Fragment) OS=Homo sapiens GN=RPL26L1 PE=1 SV=1;Isoform of P61254, 60S ribosomal protein L26 (Fragment) OS=Homo sapiens GN=RPL26 PE=4 SV=7;Uncharacterized protein OS=Homo sapiens PE=4 SV=1;Isoform of P61254, 60S ribo…	24.7	3	0.04	FNPFVTSDR+IMSSPLSK+YVIYIER
492a	sp|P61019-2|RAB2A_HUMAN sp|P61019|RAB2A_HUMAN	1	Isoform of P61019, Isoform 2 of Ras-related protein Rab-2A OS=Homo sapiens GN=RAB2A;Ras-related protein Rab-2A OS=Homo sapiens GN=RAB2A PE=1 SV=1	22.9	3	0.04	IQEGVFDINNEANGIK+LQIWDTAGQESFR+TASNVEEAFINTAK
487a	sp|P60228|EIF3E_HUMAN	1	Eukaryotic translation initiation factor 3 subunit E OS=Homo sapiens GN=EIF3E PE=1 SV=1	6.7	3	0.04	NALSSLWGK+QLQAETEPIVK+YLTTAVITNK
485a	sp|P57740-2|NU107_HUMAN sp|P57740|NU107_HUMAN	1	Isoform of P57740, Isoform 2 of Nuclear pore complex protein Nup107 OS=Homo sapiens GN=NUP107;Nuclear pore complex protein Nup107 OS=Homo sapiens GN=NUP107 PE=1 SV=1	3.5	3	0.04	EADLDVATITK+EYLGANWTLEK+TVVEALFQR
55	sp|P40429|RL13A_HUMAN sp|Q6NVV1|R13P3_HUMAN tr|M0QYS1|M0QYS1_HUMAN tr|Q8J015|Q8J015_HUMAN	1	60S ribosomal protein L13a OS=Homo sapiens GN=RPL13A PE=1 SV=2;Putative 60S ribosomal protein L13a protein RPL13AP3 OS=Homo sapiens GN=RPL13AP3 PE=5 SV=1;Isoform of P40429, 60S ribosomal protein L13a (Fragment) OS=Homo sapiens GN=RPL13A PE=1 SV=2;Isoform of P40429, 60S ribosomal protein L13a OS=Homo sapiens GN=RPL13a PE=1 SV=1	18.6	3	0.04	MVVPAALK+YQAVTATLEEK
482a	sp|P55884-2|EIF3B_HUMAN sp|P55884|EIF3B_HUMAN	1	Isoform of P55884, Isoform 2 of Eukaryotic translation initiation factor 3 subunit B OS=Homo sapiens GN=EIF3B;Eukaryotic translation initiation factor 3 subunit B OS=Homo sapiens GN=EIF3B PE=1 SV=3	3.8	3	0.04	GIALWGGEK+GTQGVVTNFEIFR+VTLMQLPTR
480a	sp|P55209-2|NP1L1_HUMAN sp|P55209-3|NP1L1_HUMAN sp|P55209|NP1L1_HUMAN tr|B7Z9C2|B7Z9C2_HUMAN tr|F5H4R6|F5H4R6_HUMAN tr|F8VRJ2|F8VRJ2_HUMAN tr|F8VUX1|F8VUX1_HUMAN tr|F8VV59|F8VV59_HUMAN tr|F8VXI6|F8VXI6_HUMAN tr|F8VY35|F8VY35_HUMAN tr|F8W020|F8W020_HUMAN tr|F8W0J6|F8W0J6_HUMAN tr|F8W118|F8W118_HUMAN tr|H0YHC3|H0YHC3_HUMAN tr|H0YIV4|H0YIV4_HUMAN	1	Isoform of P55209, Isoform 2 of Nucleosome assembly protein 1-like 1 OS=Homo sapiens GN=NAP1L1;Isoform of P55209, Isoform 3 of Nucleosome assembly protein 1-like 1 OS=Homo sapiens GN=NAP1L1;Nucleosome assembly protein 1-like 1 OS=Homo sapiens GN=NAP1L1 PE=1 SV=1;Isoform of P55209, Nucleosome assembly protein 1-like 1 OS=Homo sapiens GN=NAP1L1 PE=1 SV=1;Isoform of P55209, Nucleosome assembly prote…	8.4	3	0.03	FYEEVHDLER+LDGLVETPTGYIESLPR
479a	sp|P55084-2|ECHB_HUMAN sp|P55084|ECHB_HUMAN tr|F5GZQ3|F5GZQ3_HUMAN	1	Isoform of P55084, Isoform 2 of Trifunctional enzyme subunit beta, mitochondrial OS=Homo sapiens GN=HADHB;Trifunctional enzyme subunit beta, mitochondrial OS=Homo sapiens GN=HADHB PE=1 SV=3;Isoform of P55084, Trifunctional enzyme subunit beta, mitochondrial OS=Homo sapiens GN=HADHB PE=1 SV=1	5.8	3	0.03	LAAAFAVSR+NVVVVDGVR+VGLPPLEK
475a	sp|P53618|COPB_HUMAN	1	Coatomer subunit beta OS=Homo sapiens GN=COPB1 PE=1 SV=3	4.8	3	0.04	EAGELKPEEEITVGPVQK+VLSTPDLEVR+YEAAGTLVTLSSAPTAIK
53	sp|P35268|RL22_HUMAN tr|K7EJT5|K7EJT5_HUMAN tr|K7EKS7|K7EKS7_HUMAN tr|K7ELC4|K7ELC4_HUMAN tr|K7EMH1|K7EMH1_HUMAN tr|K7EP65|K7EP65_HUMAN tr|K7ERI7|K7ERI7_HUMAN	1	60S ribosomal protein L22 OS=Homo sapiens GN=RPL22 PE=1 SV=2;Isoform of P35268, 60S ribosomal protein L22 (Fragment) OS=Homo sapiens GN=RPL22 PE=1 SV=1;Isoform of P35268, 60S ribosomal protein L22 OS=Homo sapiens GN=RPL22 PE=1 SV=1;Isoform of P35268, 60S ribosomal protein L22 (Fragment) OS=Homo sapiens GN=RPL22 PE=1 SV=1;Isoform of P35268, 60S ribosomal protein L22 (Fragment) OS=Homo sapiens GN=R…	51.1	3	0.04	AGNLGGGVVTIER+ITVTSEVPFSK
466a	sp|P51617-2|IRAK1_HUMAN sp|P51617-3|IRAK1_HUMAN sp|P51617-4|IRAK1_HUMAN sp|P51617|IRAK1_HUMAN tr|D3YTB5|D3YTB5_HUMAN tr|H7C224|H7C224_HUMAN	1	Isoform of P51617, Isoform 2 of Interleukin-1 receptor-associated kinase 1 OS=Homo sapiens GN=IRAK1;Isoform of P51617, Isoform 3 of Interleukin-1 receptor-associated kinase 1 OS=Homo sapiens GN=IRAK1;Isoform of P51617, Isoform 4 of Interleukin-1 receptor-associated kinase 1 OS=Homo sapiens GN=IRAK1;Interleukin-1 receptor-associated kinase 1 OS=Homo sapiens GN=IRAK1 PE=1 SV=2;Isoform of P51617, In…	6.5	3	0.04	GPNQPVESDESLGGLSAALR+GTLAYLPEEYIK+LDILLGTAR
464a	sp|P51571|SSRD_HUMAN	1	Translocon-associated protein subunit delta OS=Homo sapiens GN=SSR4 PE=1 SV=1	19.7	3	0.04	FFDEESYSLLR+VQNMALYADVGGK+YQVSWSLDHK
461a	sp|P51148-2|RAB5C_HUMAN sp|P51148|RAB5C_HUMAN	1	Isoform of P51148, Isoform 2 of Ras-related protein Rab-5C OS=Homo sapiens GN=RAB5C;Ras-related protein Rab-5C OS=Homo sapiens GN=RAB5C PE=1 SV=2	12	3	0.03	GVDLQENNPASR+QASPNIVIALAGNK
52	sp|P33992|MCM5_HUMAN tr|B1AHB1|B1AHB1_HUMAN	1	DNA replication licensing factor MCM5 OS=Homo sapiens GN=MCM5 PE=1 SV=5;Isoform of P33992, DNA helicase OS=Homo sapiens GN=MCM5 PE=1 SV=1	5.9	3	0.04	LAALPNVYEVISK+LQPFATEADVEEALR+VLGIQVDTDGSGR
452a	sp|P49792|RBP2_HUMAN	1	E3 SUMO-protein ligase RanBP2 OS=Homo sapiens GN=RANBP2 PE=1 SV=2	1.2	3	0.04	NSIPEPIDPLFK+SVFGTPTLETANK+YIASVQGSTPSPR
51	sp|P30876|RPB2_HUMAN tr|C9J2Y9|C9J2Y9_HUMAN tr|C9J4M6|C9J4M6_HUMAN	1	DNA-directed RNA polymerase II subunit RPB2 OS=Homo sapiens GN=POLR2B PE=1 SV=1;Isoform of P30876, DNA-directed RNA polymerase OS=Homo sapiens GN=POLR2B PE=1 SV=2;Isoform of P30876, DNA-directed RNA polymerase OS=Homo sapiens GN=POLR2B PE=1 SV=2	4.8	3	0.04	IVATLPYIK+LLFQELMSMSIAPR+NLTYSAPLYVDITK+TVTLPENEDELESTNR
445a	sp|P49321-3|NASP_HUMAN sp|P49321-4|NASP_HUMAN sp|P49321|NASP_HUMAN	1	Isoform of P49321, Isoform 3 of Nuclear autoantigenic sperm protein OS=Homo sapiens GN=NASP;Isoform of P49321, Isoform 4 of Nuclear autoantigenic sperm protein OS=Homo sapiens GN=NASP;Nuclear autoantigenic sperm protein OS=Homo sapiens GN=NASP PE=1 SV=2	7.6	3	0.04	ATLVESSTSGFTPGGGGSSVSMIASR+EVSEEQPVVTLEK+LSVEESEAAGDGVDTK
444a	sp|P48735-2|IDHP_HUMAN sp|P48735|IDHP_HUMAN	1	Isoform of P48735, Isoform 2 of Isocitrate dehydrogenase [NADP], mitochondrial OS=Homo sapiens GN=IDH2;Isocitrate dehydrogenase [NADP], mitochondrial OS=Homo sapiens GN=IDH2 PE=1 SV=2	7.2	3	0.04	IIWQFIK+TIEAEAAHGTVTR+YFDLGLPNR
442a	sp|P48643-2|TCPE_HUMAN sp|P48643|TCPE_HUMAN tr|B7ZAR1|B7ZAR1_HUMAN tr|E7ENZ3|E7ENZ3_HUMAN tr|E9PCA1|E9PCA1_HUMAN	1	Isoform of P48643, Isoform 2 of T-complex protein 1 subunit epsilon OS=Homo sapiens GN=CCT5;T-complex protein 1 subunit epsilon OS=Homo sapiens GN=CCT5 PE=1 SV=1;Isoform of P48643, T-complex protein 1 subunit epsilon OS=Homo sapiens GN=CCT5 PE=1 SV=1;Isoform of P48643, T-complex protein 1 subunit epsilon OS=Homo sapiens GN=CCT5 PE=1 SV=1;Isoform of P48643, T-complex protein 1 subunit epsilon OS=H…	5.8	3	0.04	AVTIFIR+DVDFELIK+QQISLATQMVR
441a	sp|P48047|ATPO_HUMAN	1	ATP synthase subunit O, mitochondrial OS=Homo sapiens GN=ATP5O PE=1 SV=1	15.5	3	0.04	SFLSQGQVLK+TDPSILGGMIVR+VAASVLNPYVK
439a	sp|P47756-2|CAPZB_HUMAN sp|P47756|CAPZB_HUMAN tr|B1AK87|B1AK87_HUMAN tr|B1AK88|B1AK88_HUMAN	1	Isoform of P47756, Isoform 2 of F-actin-capping protein subunit beta OS=Homo sapiens GN=CAPZB;F-actin-capping protein subunit beta OS=Homo sapiens GN=CAPZB PE=1 SV=4;Isoform of P47756, Capping protein (Actin filament) muscle Z-line, beta, isoform CRA_a OS=Homo sapiens GN=CAPZB PE=1 SV=1;Isoform of P47756, Capping protein (Actin filament) muscle Z-line, beta, isoform CRA_d OS=Homo sapiens GN=CAPZB…	14.2	3	0.04	LEVEANNAFDQYR+SGSGTMNLGGSLTR+STLNEIYFGK
438a	sp|P47755|CAZA2_HUMAN	1	F-actin-capping protein subunit alpha-2 OS=Homo sapiens GN=CAPZA2 PE=1 SV=3	14.3	3	0.04	DIQDSLTVSNEVQTAK+FTITPSTTQVVGILK+LLLNNDNLLR
431a	sp|P46776|RL27A_HUMAN tr|E9PJD9|E9PJD9_HUMAN tr|E9PLL6|E9PLL6_HUMAN	1	60S ribosomal protein L27a OS=Homo sapiens GN=RPL27A PE=1 SV=2;Isoform of P46776, 60S ribosomal protein L27a OS=Homo sapiens GN=RPL27A PE=1 SV=1;Isoform of P46776, 60S ribosomal protein L27a OS=Homo sapiens GN=RPL27A PE=1 SV=1	23.1	3	0.04	LWTLVSEQTR+TGAAPIIDVVR
420a	sp|P42285|SK2L2_HUMAN	1	Superkiller viralicidic activity 2-like 2 OS=Homo sapiens GN=SKIV2L2 PE=1 SV=3	3.6	3	0.04	DVDFEGTDEPIFGK+LGFATSSDVIEMK+LTEQLAGPLR
418a	sp|P41252|SYIC_HUMAN tr|A0A0A0MSX9|A0A0A0MSX9_HUMAN tr|J3KR24|J3KR24_HUMAN	1	Isoleucine--tRNA ligase, cytoplasmic OS=Homo sapiens GN=IARS PE=1 SV=2;Isoform of P41252, Isoleucine--tRNA ligase, cytoplasmic OS=Homo sapiens GN=IARS PE=1 SV=1;Isoform of P41252, Isoleucine--tRNA ligase, cytoplasmic OS=Homo sapiens GN=IARS PE=1 SV=1	2.8	3	0.04	LESDYEILER+LYLINSPVVR+QLSSEELEQFQK
406a	sp|P38159-3|RBMX_HUMAN sp|P38159|RBMX_HUMAN tr|H0Y6E7|H0Y6E7_HUMAN tr|H3BR27|H3BR27_HUMAN tr|H3BT71|H3BT71_HUMAN	1	Isoform of P38159, Isoform 3 of RNA-binding motif protein, X chromosome OS=Homo sapiens GN=RBMX;RNA-binding motif protein, X chromosome OS=Homo sapiens GN=RBMX PE=1 SV=3;Isoform of P38159, RNA-binding motif protein, X chromosome (Fragment) OS=Homo sapiens GN=RBMX PE=1 SV=2;Isoform of P38159, RNA-binding motif protein, X chromosome OS=Homo sapiens GN=RBMX PE=1 SV=1;Isoform of P38159, RNA-binding m…	44.9	3	0.04	GFAFVTFESPADAK+IVEVLLMK+LFIGGLNTETNEK
403a	sp|P37198|NUP62_HUMAN	1	Nuclear pore glycoprotein p62 OS=Homo sapiens GN=NUP62 PE=1 SV=3	4	3	0.04	LAENIDAQLK+LAENIDAQLKR+WSLELEDQER
402a	sp|P36957|ODO2_HUMAN	1	Dihydrolipoyllysine-residue succinyltransferase component of 2-oxoglutarate dehydrogenase complex, mitochondrial OS=Homo sapiens GN=DLST PE=1 SV=4	7.5	3	0.04	GLVVPVIR+NVEAMNFADIER+TPAFAESVTEGDVR
398a	sp|P35998|PRS7_HUMAN	1	26S protease regulatory subunit 7 OS=Homo sapiens GN=PSMC2 PE=1 SV=3	8.3	3	0.03	GVLLFGPPGTGK+QTLQSEQPLQVAR+QVEDDIQQLLK
397a	sp|P35659|DEK_HUMAN	1	Protein DEK OS=Homo sapiens GN=DEK PE=1 SV=1	9.1	3	0.04	EPFTIAQGK+LLASANLEEVTMK+NVGQFSGFPFEK
44	sp|P28331-2|NDUS1_HUMAN sp|P28331-3|NDUS1_HUMAN sp|P28331-4|NDUS1_HUMAN sp|P28331-5|NDUS1_HUMAN sp|P28331|NDUS1_HUMAN tr|B4DJ81|B4DJ81_HUMAN	1	Isoform of P28331, Isoform 2 of NADH-ubiquinone oxidoreductase 75 kDa subunit, mitochondrial OS=Homo sapiens GN=NDUFS1;Isoform of P28331, Isoform 3 of NADH-ubiquinone oxidoreductase 75 kDa subunit, mitochondrial OS=Homo sapiens GN=NDUFS1;Isoform of P28331, Isoform 4 of NADH-ubiquinone oxidoreductase 75 kDa subunit, mitochondrial OS=Homo sapiens GN=NDUFS1;Isoform of P28331, Isoform 5 of NADH-ubiqu…	6.2	3	0.04	FEAPLFNAR+LEEVSPNLVR+LVNQQLLADPLVPPQLTIK
42	sp|P28070|PSB4_HUMAN	1	Proteasome subunit beta type-4 OS=Homo sapiens GN=PSMB4 PE=1 SV=4	9.1	3	0.04	FQIATVTEK+TQNPMVTGTSVLGVK
359a	sp|P25786-2|PSA1_HUMAN sp|P25786|PSA1_HUMAN	1	Isoform of P25786, Isoform Long of Proteasome subunit alpha type-1 OS=Homo sapiens GN=PSMA1;Proteasome subunit alpha type-1 OS=Homo sapiens GN=PSMA1 PE=1 SV=1	13.3	3	0.04	AQPAQPADEPAEKADEPMEH+NQYDNDVTVWSPQGR
344a	sp|P22307-2|NLTP_HUMAN sp|P22307-4|NLTP_HUMAN sp|P22307-6|NLTP_HUMAN sp|P22307-7|NLTP_HUMAN sp|P22307-8|NLTP_HUMAN sp|P22307|NLTP_HUMAN	1	Isoform of P22307, Isoform SCP2 of Non-specific lipid-transfer protein OS=Homo sapiens GN=SCP2;Isoform of P22307, Isoform 4 of Non-specific lipid-transfer protein OS=Homo sapiens GN=SCP2;Isoform of P22307, Isoform 6 of Non-specific lipid-transfer protein OS=Homo sapiens GN=SCP2;Isoform of P22307, Isoform 7 of Non-specific lipid-transfer protein OS=Homo sapiens GN=SCP2;Isoform of P22307, Isoform 8…	20.7	3	0.04	EATWVVDVK+IGGIFAFK+LQNLQLQPGNAK
321a	sp|P14868-2|SYDC_HUMAN sp|P14868|SYDC_HUMAN	1	Isoform of P14868, Isoform 2 of Aspartate--tRNA ligase, cytoplasmic OS=Homo sapiens GN=DARS;Aspartate--tRNA ligase, cytoplasmic OS=Homo sapiens GN=DARS PE=1 SV=2	6	3	0.03	ESIVDVEGVVR+NNAYLAQSPQLYK
36	sp|P18754-2|RCC1_HUMAN sp|P18754|RCC1_HUMAN tr|C9J3R0|C9J3R0_HUMAN tr|C9JMJ4|C9JMJ4_HUMAN tr|C9JQZ4|C9JQZ4_HUMAN tr|C9JRH2|C9JRH2_HUMAN tr|C9JW69|C9JW69_HUMAN	1	Isoform of P18754, Isoform 2 of Regulator of chromosome condensation OS=Homo sapiens GN=RCC1;Regulator of chromosome condensation OS=Homo sapiens GN=RCC1 PE=1 SV=1;Isoform of P18754, Regulator of chromosome condensation (Fragment) OS=Homo sapiens GN=RCC1 PE=1 SV=7;Isoform of P18754, Regulator of chromosome condensation (Fragment) OS=Homo sapiens GN=RCC1 PE=1 SV=1;Isoform of P18754, Regulator of c…	12.9	3	0.04	VFLWGSFR+VPELFANR+VVQVSAGDSHTAALTDDGR
298a	sp|P10155-3|RO60_HUMAN sp|P10155-4|RO60_HUMAN sp|P10155-5|RO60_HUMAN sp|P10155|RO60_HUMAN	1	Isoform of P10155, Isoform 3 of 60 kDa SS-A/Ro ribonucleoprotein OS=Homo sapiens GN=TROVE2;Isoform of P10155, Isoform 4 of 60 kDa SS-A/Ro ribonucleoprotein OS=Homo sapiens GN=TROVE2;Isoform of P10155, Isoform 5 of 60 kDa SS-A/Ro ribonucleoprotein OS=Homo sapiens GN=TROVE2;60 kDa SS-A/Ro ribonucleoprotein OS=Homo sapiens GN=TROVE2 PE=1 SV=2	5.4	3	0.03	AIADWYNEK+ALDAAFYK+LGLENAEALIR
288a	sp|P08758|ANXA5_HUMAN	1	Annexin A5 OS=Homo sapiens GN=ANXA5 PE=1 SV=2	9.4	3	0.04	GTVTDFPGFDER+SEIDLFNIR+VLTEIIASR
284a	sp|P08134|RHOC_HUMAN sp|P61586|RHOA_HUMAN tr|Q5JR08|Q5JR08_HUMAN	1	Rho-related GTP-binding protein RhoC OS=Homo sapiens GN=RHOC PE=1 SV=1;Transforming protein RhoA OS=Homo sapiens GN=RHOA PE=1 SV=1;Isoform of P08134, Rho-related GTP-binding protein RhoC (Fragment) OS=Homo sapiens GN=RHOC PE=1 SV=7	18	3	0.03	EVFEMATR+QVELALWDTAGQEDYDR+VPIILVGNK
31	sp|P13674-2|P4HA1_HUMAN sp|P13674-3|P4HA1_HUMAN sp|P13674|P4HA1_HUMAN	1	Isoform of P13674, Isoform 2 of Prolyl 4-hydroxylase subunit alpha-1 OS=Homo sapiens GN=P4HA1;Isoform of P13674, Isoform 3 of Prolyl 4-hydroxylase subunit alpha-1 OS=Homo sapiens GN=P4HA1;Prolyl 4-hydroxylase subunit alpha-1 OS=Homo sapiens GN=P4HA1 PE=1 SV=2	7	3	0.04	GVAVDYLPER+LQDTYNLDTDTISK+QLDEGEISTIDK
29	sp|P11413-2|G6PD_HUMAN sp|P11413-3|G6PD_HUMAN sp|P11413|G6PD_HUMAN tr|E7EM57|E7EM57_HUMAN tr|E7EUI8|E7EUI8_HUMAN tr|E9PD92|E9PD92_HUMAN	1	Isoform of P11413, Isoform Long of Glucose-6-phosphate 1-dehydrogenase OS=Homo sapiens GN=G6PD;Isoform of P11413, Isoform 3 of Glucose-6-phosphate 1-dehydrogenase OS=Homo sapiens GN=G6PD;Glucose-6-phosphate 1-dehydrogenase OS=Homo sapiens GN=G6PD PE=1 SV=4;Isoform of P11413, Glucose-6-phosphate 1-dehydrogenase (Fragment) OS=Homo sapiens GN=G6PD PE=1 SV=1;Isoform of P11413, Glucose-6-phosphate 1-d…	9.7	3	0.04	DGLLPENTFIVGYAR+NSYVAGQYDDAASYQR
268a	sp|P05556|ITB1_HUMAN	1	Integrin beta-1 OS=Homo sapiens GN=ITGB1 PE=1 SV=2	3.8	3	0.04	LSEGVTISYK+SGEPQTFTLK+WDTGENPIYK
28	sp|P10515|ODP2_HUMAN tr|E9PEJ4|E9PEJ4_HUMAN tr|H0YDD4|H0YDD4_HUMAN	1	Dihydrolipoyllysine-residue acetyltransferase component of pyruvate dehydrogenase complex, mitochondrial OS=Homo sapiens GN=DLAT PE=1 SV=3;Isoform of P10515, Acetyltransferase component of pyruvate dehydrogenase complex OS=Homo sapiens GN=DLAT PE=1 SV=1;Isoform of P10515, Acetyltransferase component of pyruvate dehydrogenase complex (Fragment) OS=Homo sapiens GN=DLAT PE=1 SV=1	8.6	3	0.04	GVETIANDVVSLATK+ISVNDFIIK+VPLPSLSPTMQAGTIAR
263a	sp|P05091|ALDH2_HUMAN	1	Aldehyde dehydrogenase, mitochondrial OS=Homo sapiens GN=ALDH2 PE=1 SV=2	7.5	3	0.04	AAFQLGSPWR+ANNSTYGLAAAVFTK+ELGEYGLQAYTEVK
257a	sp|P04818-2|TYSY_HUMAN sp|P04818|TYSY_HUMAN	1	Isoform of P04818, Isoform 2 of Thymidylate synthase OS=Homo sapiens GN=TYMS;Thymidylate synthase OS=Homo sapiens GN=TYMS PE=1 SV=3	14	3	0.04	DFLDSLGFSTR+EEGDLGPVYGFQWR+TGTGTLSVFGMQAR
253a	sp|P04083|ANXA1_HUMAN	1	Annexin A1 OS=Homo sapiens GN=ANXA1 PE=1 SV=2	11.8	3	0.04	GTDVNVFNTILTTR+SEDFGVNEDLADSDAR+TPAQFDADELR
251a	sp|P02786|TFR1_HUMAN tr|G3V0E5|G3V0E5_HUMAN	1	Transferrin receptor protein 1 OS=Homo sapiens GN=TFRC PE=1 SV=2;Isoform of P02786, Transferrin receptor (P90, CD71), isoform CRA_c OS=Homo sapiens GN=TFRC PE=1 SV=1	6.8	3	0.04	ILNIFGVIK+LTTDFGNAEK+SSGLPNIPVQTISR+VSASPLLYTLIEK
250a	sp|P00918|CAH2_HUMAN	1	Carbonic anhydrase 2 OS=Homo sapiens GN=CA2 PE=1 SV=2	15.4	3	0.04	EPISVSSEQVLK+VVDVLDSIK+YDPSLKPLSVSYDQATSLR
240a	sp|O95757|HS74L_HUMAN tr|E9PDE8|E9PDE8_HUMAN	1	Heat shock 70 kDa protein 4L OS=Homo sapiens GN=HSPA4L PE=1 SV=3;Isoform of O95757, Heat shock 70 kDa protein 4L OS=Homo sapiens GN=HSPA4L PE=1 SV=1	6.6	3	0.04	DISTTLNADEAVAR+LEDTENWLYEDGEDQPK+LSLTQDPVVK+VLATTFDPYLGGR
233a	sp|O75976-2|CBPD_HUMAN sp|O75976|CBPD_HUMAN	1	Isoform of O75976, Isoform 2 of Carboxypeptidase D OS=Homo sapiens GN=CPD;Carboxypeptidase D OS=Homo sapiens GN=CPD PE=1 SV=2	2.6	3	0.04	AIIENLIQK+ESLITLIEK+IVIVPSLNPDGR
224a	sp|O75390|CISY_HUMAN tr|A0A0C4DGI3|A0A0C4DGI3_HUMAN tr|B4DJV2|B4DJV2_HUMAN	1	Citrate synthase, mitochondrial OS=Homo sapiens GN=CS PE=1 SV=2;Isoform of O75390, Citrate synthase OS=Homo sapiens GN=CS PE=1 SV=1;Isoform of O75390, Citrate synthase OS=Homo sapiens GN=CS PE=1 SV=1	6.8	3	0.04	GLVYETSVLDPDEGIR+IVPNVLLEQGK
221a	sp|O75083-3|WDR1_HUMAN sp|O75083|WDR1_HUMAN	1	Isoform of O75083, Isoform 2 of WD repeat-containing protein 1 OS=Homo sapiens GN=WDR1;WD repeat-containing protein 1 OS=Homo sapiens GN=WDR1 PE=1 SV=4	8.6	3	0.03	FATASADGQIYIYDGK+LYSILGTTLKDEGK+VFASLPQVER
213a	sp|O43464-2|HTRA2_HUMAN sp|O43464-3|HTRA2_HUMAN sp|O43464|HTRA2_HUMAN tr|A0A0C4DG44|A0A0C4DG44_HUMAN	1	Isoform of O43464, Isoform 2 of Serine protease HTRA2, mitochondrial OS=Homo sapiens GN=HTRA2;Isoform of O43464, Isoform 3 of Serine protease HTRA2, mitochondrial OS=Homo sapiens GN=HTRA2;Serine protease HTRA2, mitochondrial OS=Homo sapiens GN=HTRA2 PE=1 SV=2;Isoform of O43464, Serine protease HTRA2, mitochondrial (Fragment) OS=Homo sapiens GN=HTRA2 PE=1 SV=1	6.9	3	0.04	SQYNFIADVVEK+VTAGISFAIPSDR
212a	sp|O43251-6|RFOX2_HUMAN sp|O43251-8|RFOX2_HUMAN	1	Isoform of O43251, Isoform 6 of RNA binding protein fox-1 homolog 2 OS=Homo sapiens GN=RBFOX2;Isoform of O43251, Isoform 8 of RNA binding protein fox-1 homolog 2 OS=Homo sapiens GN=RBFOX2	14	3	0.04	ESELELPVPGAGGDGADPGLSK+GFGFVTFENSADADR+YAQPATATAATAAAAAAAAYSDGYGR
211a	sp|O43242|PSMD3_HUMAN	1	26S proteasome non-ATPase regulatory subunit 3 OS=Homo sapiens GN=PSMD3 PE=1 SV=2	6.2	3	0.04	AVQGFFTSNNATR+FNQVLDQFGEK+ISLADIAQK
207a	sp|O15067|PUR4_HUMAN	1	Phosphoribosylformylglycinamidine synthase OS=Homo sapiens GN=PFAS PE=1 SV=4	3.6	3	0.04	ALWEETSFQLDR+ELSDPAGAIIYTSR+FGEPVLAGFAR+SLGLQLPDGQR
203a	sp|O14818-2|PSA7_HUMAN sp|O14818|PSA7_HUMAN	1	Isoform of O14818, Isoform 2 of Proteasome subunit alpha type-7 OS=Homo sapiens GN=PSMA7;Proteasome subunit alpha type-7 OS=Homo sapiens GN=PSMA7 PE=1 SV=1	22.5	3	0.04	ALLEVVQSGGK+LYQTDPSGTYHAWK+NYTDEAIETDDLTIK
201a	sp|O14737|PDCD5_HUMAN tr|K7EQA1|K7EQA1_HUMAN	1	Programmed cell death protein 5 OS=Homo sapiens GN=PDCD5 PE=1 SV=3;Isoform of O14737, Programmed cell death protein 5 OS=Homo sapiens GN=PDCD5 PE=1 SV=1	40.2	3	0.04	AVENYLIQMAR+NSILAQVLDQSAR+VSEQGLIEILK
200a	sp|O00505|IMA4_HUMAN	1	Importin subunit alpha-4 OS=Homo sapiens GN=KPNA3 PE=1 SV=2	6.1	3	0.04	EAAWAISNLTISGR+NVPQEESLEDSDVDADFK
199a	sp|O00469-2|PLOD2_HUMAN sp|O00469|PLOD2_HUMAN tr|E7ETU9|E7ETU9_HUMAN	1	Isoform of O00469, Isoform 2 of Procollagen-lysine,2-oxoglutarate 5-dioxygenase 2 OS=Homo sapiens GN=PLOD2;Procollagen-lysine,2-oxoglutarate 5-dioxygenase 2 OS=Homo sapiens GN=PLOD2 PE=1 SV=2;Isoform of O00469, Procollagen-lysine,2-oxoglutarate 5-dioxygenase 2 OS=Homo sapiens GN=PLOD2 PE=1 SV=1	3.7	3	0.04	IVGPEENLSQAEAR+SEDYVDIVQGNR
198a	sp|O00461|GOLI4_HUMAN	1	Golgi integral membrane protein 4 OS=Homo sapiens GN=GOLIM4 PE=1 SV=1	3.9	3	0.04	LAVQQVEEAQQLR+SALAAAQTQVAEYK
196a	sp|O00410-2|IPO5_HUMAN sp|O00410-3|IPO5_HUMAN sp|O00410|IPO5_HUMAN tr|H0Y8C6|H0Y8C6_HUMAN	1	Isoform of O00410, Isoform 2 of Importin-5 OS=Homo sapiens GN=IPO5;Isoform of O00410, Isoform 3 of Importin-5 OS=Homo sapiens GN=IPO5;Importin-5 OS=Homo sapiens GN=IPO5 PE=1 SV=4;Isoform of O00410, Importin-5 (Fragment) OS=Homo sapiens GN=IPO5 PE=1 SV=1	4.1	3	0.04	EGFVEYTEQVVK+FLFDSVSSQNVGLR+NLIDEDGNNQWPEGLK
193a	sp|O00165-2|HAX1_HUMAN sp|O00165-5|HAX1_HUMAN sp|O00165|HAX1_HUMAN	1	Isoform of O00165, Isoform 2 of HCLS1-associated protein X-1 OS=Homo sapiens GN=HAX1;Isoform of O00165, Isoform 5 of HCLS1-associated protein X-1 OS=Homo sapiens GN=HAX1;HCLS1-associated protein X-1 OS=Homo sapiens GN=HAX1 PE=1 SV=2	8.7	3	0.04	GFFGFPGPR+IFGGVLESDAR
191a	sp|O00154-4|BACH_HUMAN sp|O00154-5|BACH_HUMAN sp|O00154-6|BACH_HUMAN sp|O00154-7|BACH_HUMAN sp|O00154|BACH_HUMAN	1	Isoform of O00154, Isoform 4 of Cytosolic acyl coenzyme A thioester hydrolase OS=Homo sapiens GN=ACOT7;Isoform of O00154, Isoform 5 of Cytosolic acyl coenzyme A thioester hydrolase OS=Homo sapiens GN=ACOT7;Isoform of O00154, Isoform 6 of Cytosolic acyl coenzyme A thioester hydrolase OS=Homo sapiens GN=ACOT7;Isoform of O00154, Isoform 7 of Cytosolic acyl coenzyme A thioester hydrolase OS=Homo sapi…	11.6	3	0.04	MIEEAGAIISTR+SLPVPQLVPETEDEK+VLEVPPVVYSR
20	sp|P00491|PNPH_HUMAN	1	Purine nucleoside phosphorylase OS=Homo sapiens GN=PNP PE=1 SV=2	9.7	3	0.04	LGADAVGMSTVPEVIVAR+VFGFSLITNK
183	sp|Q9Y617-2|SERC_HUMAN sp|Q9Y617|SERC_HUMAN	1	Isoform of Q9Y617, Isoform 2 of Phosphoserine aminotransferase OS=Homo sapiens GN=PSAT1;Phosphoserine aminotransferase OS=Homo sapiens GN=PSAT1 PE=1 SV=2	9.3	3	0.04	ELLAVPDNYK+FGVIFAGAQK+IINNTENLVR
177	sp|Q9Y2S7|PDIP2_HUMAN tr|B4DEM9|B4DEM9_HUMAN	1	Polymerase delta-interacting protein 2 OS=Homo sapiens GN=POLDIP2 PE=1 SV=1;Isoform of Q9Y2S7, Polymerase delta-interacting protein 2 OS=Homo sapiens GN=POLDIP2 PE=1 SV=1	9.1	3	0.04	FLLYDQTK+IFSLSGTLETVR+LENLDSDVVQLR
175	sp|Q9UMX5|NENF_HUMAN	1	Neudesin OS=Homo sapiens GN=NENF PE=1 SV=1	15.1	3	0.04	ELEALDEVFTK+YGGEEEDQPIYLAVK
173	sp|Q9UK76-2|HN1_HUMAN sp|Q9UK76-3|HN1_HUMAN sp|Q9UK76|HN1_HUMAN tr|J3KSH8|J3KSH8_HUMAN tr|J3KT51|J3KT51_HUMAN	1	Isoform of Q9UK76, Isoform 2 of Hematological and neurological expressed 1 protein OS=Homo sapiens GN=HN1;Isoform of Q9UK76, Isoform 3 of Hematological and neurological expressed 1 protein OS=Homo sapiens GN=HN1;Hematological and neurological expressed 1 protein OS=Homo sapiens GN=HN1 PE=1 SV=3;Isoform of Q9UK76, Hematological and neurological-expressed 1 protein (Fragment) OS=Homo sapiens GN=HN1…	35.1	3	0.04	MASNIFGTPEENQASWAK+SSGGREDLESSGLQR
18	sp|O95373|IPO7_HUMAN	1	Importin-7 OS=Homo sapiens GN=IPO7 PE=1 SV=1	3.4	3	0.04	AFAVGVQQVLLK+EYNEFAEVFLK+QLQDIATLADQR
169	sp|Q9P2P1|NYNRI_HUMAN	1	Protein NYNRIN OS=Homo sapiens GN=NYNRIN PE=2 SV=3	2.2	3	0.04	DGPTLDEFLK+TVVNQPVLVAQVEPTTPK+VPTDAGPTLDVAR
151	sp|Q99460-2|PSMD1_HUMAN sp|Q99460|PSMD1_HUMAN tr|A0A087WW66|A0A087WW66_HUMAN	1	Isoform of Q99460, Isoform 2 of 26S proteasome non-ATPase regulatory subunit 1 OS=Homo sapiens GN=PSMD1;26S proteasome non-ATPase regulatory subunit 1 OS=Homo sapiens GN=PSMD1 PE=1 SV=2;Isoform of Q99460, 26S proteasome non-ATPase regulatory subunit 1 OS=Homo sapiens GN=PSMD1 PE=1 SV=1	3.8	3	0.04	EALQLMATYLPK+FTATASLGVIHK+VSTAVLSITAK
147	sp|Q96CX2|KCD12_HUMAN	1	BTB/POZ domain-containing protein KCTD12 OS=Homo sapiens GN=KCTD12 PE=1 SV=1	14.2	3	0.04	DLQLVLPDYFPER+EAEYFELPELVR+MFTQQQPQELAR+SGYITIGYR
137	sp|Q92615|LAR4B_HUMAN tr|H0Y4V9|H0Y4V9_HUMAN tr|H0Y641|H0Y641_HUMAN	1	La-related protein 4B OS=Homo sapiens GN=LARP4B PE=1 SV=3;Isoform of Q92615, La-related protein 4B (Fragment) OS=Homo sapiens GN=LARP4B PE=1 SV=1;Isoform of Q92615, La-related protein 4B (Fragment) OS=Homo sapiens GN=LARP4B PE=1 SV=2	18.4	3	0.04	LSSLIIGPSK+TEDLFENR+TLSADASVNTLPVVVSR
136	sp|Q92522|H1X_HUMAN	1	Histone H1x OS=Homo sapiens GN=H1FX PE=1 SV=1	10.8	3	0.04	ALVQNDTLLQVK+YSQLVVETIR+YSQLVVETIRR
131	sp|Q8NC51-2|PAIRB_HUMAN sp|Q8NC51-3|PAIRB_HUMAN sp|Q8NC51-4|PAIRB_HUMAN sp|Q8NC51|PAIRB_HUMAN	1	Isoform of Q8NC51, Isoform 2 of Plasminogen activator inhibitor 1 RNA-binding protein OS=Homo sapiens GN=SERBP1;Isoform of Q8NC51, Isoform 3 of Plasminogen activator inhibitor 1 RNA-binding protein OS=Homo sapiens GN=SERBP1;Isoform of Q8NC51, Isoform 4 of Plasminogen activator inhibitor 1 RNA-binding protein OS=Homo sapiens GN=SERBP1;Plasminogen activator inhibitor 1 RNA-binding protein OS=Homo s…	11.4	3	0.04	EETQPPVALK+SAAQAAAQTNSNAAGK+SSASAPDVDDPEAFPALA
124	sp|Q86UT6-2|NLRX1_HUMAN sp|Q86UT6|NLRX1_HUMAN	1	Isoform of Q86UT6, Isoform 2 of NLR family member X1 OS=Homo sapiens GN=NLRX1;NLR family member X1 OS=Homo sapiens GN=NLRX1 PE=1 SV=1	3.7	3	0.04	NLDALENAQAIK+TLLPVFLR+VQTVVLYGTVGTGK
120	sp|Q6PI48|SYDM_HUMAN	1	Aspartate--tRNA ligase, mitochondrial OS=Homo sapiens GN=DARS2 PE=1 SV=1	4.5	3	0.04	FYSLPQSPQQFK+IIDISDVFR+QNTFLVLR
116	sp|Q5JTZ9|SYAM_HUMAN	1	Alanine--tRNA ligase, mitochondrial OS=Homo sapiens GN=AARS2 PE=1 SV=1	3.9	3	0.04	EADGSLQPLPQR+GVQLDSAGLER+LDVTTQTPLTPEQLR
114	sp|Q15056-2|IF4H_HUMAN sp|Q15056|IF4H_HUMAN	1	Isoform of Q15056, Isoform Short of Eukaryotic translation initiation factor 4H OS=Homo sapiens GN=EIF4H;Eukaryotic translation initiation factor 4H OS=Homo sapiens GN=EIF4H PE=1 SV=5	11.8	3	0.04	EALTYDGALLGDR+GSNMDFREPTEEER
113	sp|Q15007-2|FL2D_HUMAN sp|Q15007|FL2D_HUMAN tr|A0A087X1R4|A0A087X1R4_HUMAN	1	Isoform of Q15007, Isoform 2 of Pre-mRNA-splicing regulator WTAP OS=Homo sapiens GN=WTAP;Pre-mRNA-splicing regulator WTAP OS=Homo sapiens GN=WTAP PE=1 SV=2;Isoform of Q15007, Pre-mRNA-splicing regulator WTAP OS=Homo sapiens GN=WTAP PE=1 SV=1	23.8	3	0.04	QVQQPSVAQLR+QYEAYVQALEGK+YTDLNSNDVTGLR
12	sp|O60869-2|EDF1_HUMAN sp|O60869-3|EDF1_HUMAN sp|O60869|EDF1_HUMAN	1	Isoform of O60869, Isoform 2 of Endothelial differentiation-related factor 1 OS=Homo sapiens GN=EDF1;Isoform of O60869, Isoform 3 of Endothelial differentiation-related factor 1 OS=Homo sapiens GN=EDF1;Endothelial differentiation-related factor 1 OS=Homo sapiens GN=EDF1 PE=1 SV=1	18	3	0.04	AIPNNQVLGK+INEKPQVIADYESGR
106	sp|Q13185|CBX3_HUMAN tr|B8ZZ43|B8ZZ43_HUMAN tr|C9JMM0|C9JMM0_HUMAN tr|S4R2Y4|S4R2Y4_HUMAN	1	Chromobox protein homolog 3 OS=Homo sapiens GN=CBX3 PE=1 SV=4;Isoform of Q13185, Chromobox homolog 3 (HP1 gamma homolog, Drosophila), isoform CRA_b OS=Homo sapiens GN=CBX3 PE=1 SV=1;Isoform of Q13185, Chromobox protein homolog 3 (Fragment) OS=Homo sapiens GN=CBX3 PE=1 SV=1;Isoform of Q13185, Chromobox protein homolog 3 (Fragment) OS=Homo sapiens GN=CBX3 PE=1 SV=1	22.6	3	0.04	KVEEAEPEEFVVEK+VEEAEPEEFVVEK
11	sp|O43684-2|BUB3_HUMAN sp|O43684|BUB3_HUMAN tr|J3QT28|J3QT28_HUMAN	1	Isoform of O43684, Isoform 2 of Mitotic checkpoint protein BUB3 OS=Homo sapiens GN=BUB3;Mitotic checkpoint protein BUB3 OS=Homo sapiens GN=BUB3 PE=1 SV=1;Isoform of O43684, Mitotic checkpoint protein BUB3 (Fragment) OS=Homo sapiens GN=BUB3 PE=1 SV=1	11.2	3	0.04	VAVEYLDPSPEVQK+VLVWDLR+VYTLSVSGDR
826a	sp|Q9P2E9-2|RRBP1_HUMAN sp|Q9P2E9-3|RRBP1_HUMAN sp|Q9P2E9|RRBP1_HUMAN tr|A0A087WVV2|A0A087WVV2_HUMAN tr|A0A0A0MRV0|A0A0A0MRV0_HUMAN tr|F8W7S5|F8W7S5_HUMAN	0.9999	Isoform of Q9P2E9, Isoform 1 of Ribosome-binding protein 1 OS=Homo sapiens GN=RRBP1;Isoform of Q9P2E9, Isoform 2 of Ribosome-binding protein 1 OS=Homo sapiens GN=RRBP1;Ribosome-binding protein 1 OS=Homo sapiens GN=RRBP1 PE=1 SV=4;Isoform of Q9P2E9, Ribosome-binding protein 1 OS=Homo sapiens GN=RRBP1 PE=1 SV=1;Isoform of Q9P2E9, Ribosome-binding protein 1 OS=Homo sapiens GN=RRBP1 PE=1 SV=1;Isoform…	3.2	3	0.04	LIEILSEK+LLATEQEDAAVAK+LQQENSILR
825a	sp|Q9NZL4-3|HPBP1_HUMAN sp|Q9NZL4|HPBP1_HUMAN	0.9999	Isoform of Q9NZL4, Isoform 3 of Hsp70-binding protein 1 OS=Homo sapiens GN=HSPBP1;Hsp70-binding protein 1 OS=Homo sapiens GN=HSPBP1 PE=1 SV=1	11.3	3	0.03	LDGFSVLMR+VLSQPMPPTAGEAEQAADQQER+YLEAGAAGLR
822a	sp|Q9H1E3|NUCKS_HUMAN	0.9999	Nuclear ubiquitous casein and cyclin-dependent kinase substrate 1 OS=Homo sapiens GN=NUCKS1 PE=1 SV=1	17.7	3	0.03	ATVTPSPVK+SGDEGSEDEAPSGED+VVDYSQFQESDDADEDYGR
818a	sp|Q99615-2|DNJC7_HUMAN sp|Q99615|DNJC7_HUMAN	0.9999	Isoform of Q99615, Isoform 2 of DnaJ homolog subfamily C member 7 OS=Homo sapiens GN=DNAJC7;DnaJ homolog subfamily C member 7 OS=Homo sapiens GN=DNAJC7 PE=1 SV=2	5.3	3	0.04	AVQFFVQALR+EVGEAFTILSDPK
817a	sp|Q96JJ7|TMX3_HUMAN	0.9999	Protein disulfide-isomerase TMX3 OS=Homo sapiens GN=TMX3 PE=1 SV=2	4.6	3	0.04	SIIQEVAR+VFFVYVGGESPLK
816a	sp|Q7Z7K6|CENPV_HUMAN	0.9999	Centromere protein V OS=Homo sapiens GN=CENPV PE=1 SV=1	13.5	3	0.04	LLLDTFEYQGLVK+SGASGASAAPAASAAAALAPSATR
814a	sp|Q6P4A7|SFXN4_HUMAN	0.9999	Sideroflexin-4 OS=Homo sapiens GN=SFXN4 PE=1 SV=1	10.7	3	0.03	DAVPAFIEPNVR+SLATVHPDSSNLIPK+YGLTGPWIK
812a	sp|Q13642-1|FHL1_HUMAN sp|Q13642-3|FHL1_HUMAN sp|Q13642-4|FHL1_HUMAN sp|Q13642-5|FHL1_HUMAN sp|Q13642|FHL1_HUMAN tr|A0A0D9SFB0|A0A0D9SFB0_HUMAN tr|A0A0D9SFI6|A0A0D9SFI6_HUMAN tr|A0A0D9SFZ9|A0A0D9SFZ9_HUMAN tr|Q5JXH7|Q5JXH7_HUMAN tr|Q5JXH8|Q5JXH8_HUMAN tr|Q5JXH9|Q5JXH9_HUMAN tr|Q5JXI2|Q5JXI2_HUMAN tr|Q5JXI3|Q5JXI3_HUMAN tr|Q5JXI8|Q5JXI8_HUMAN	0.9999	Isoform of Q13642, Isoform 1 of Four and a half LIM domains protein 1 OS=Homo sapiens GN=FHL1;Isoform of Q13642, Isoform 3 of Four and a half LIM domains protein 1 OS=Homo sapiens GN=FHL1;Isoform of Q13642, Isoform 4 of Four and a half LIM domains protein 1 OS=Homo sapiens GN=FHL1;Isoform of Q13642, Isoform 5 of Four and a half LIM domains protein 1 OS=Homo sapiens GN=FHL1;Four and a half LIM dom…	11.9	3	0.04	AIVAGDQNVEYK+QVIGTGSFFPK
807a	sp|P50995-2|ANX11_HUMAN sp|P50995|ANX11_HUMAN	0.9999	Isoform of P50995, Isoform 2 of Annexin A11 OS=Homo sapiens GN=ANXA11;Annexin A11 OS=Homo sapiens GN=ANXA11 PE=1 SV=1	5.9	3	0.03	QQILLSFK+SETDLLDIR+TPVLFDIYEIK
802a	sp|O43390-2|HNRPR_HUMAN sp|O43390-4|HNRPR_HUMAN sp|O43390|HNRPR_HUMAN sp|O60506-2|HNRPQ_HUMAN sp|O60506-3|HNRPQ_HUMAN sp|O60506-4|HNRPQ_HUMAN sp|O60506|HNRPQ_HUMAN tr|B7Z645|B7Z645_HUMAN	0.9999	Isoform of O43390, Isoform 2 of Heterogeneous nuclear ribonucleoprotein R OS=Homo sapiens GN=HNRNPR;Isoform of O43390, Isoform 4 of Heterogeneous nuclear ribonucleoprotein R OS=Homo sapiens GN=HNRNPR;Heterogeneous nuclear ribonucleoprotein R OS=Homo sapiens GN=HNRNPR PE=1 SV=1;Isoform of O60506, Isoform 2 of Heterogeneous nuclear ribonucleoprotein Q OS=Homo sapiens GN=SYNCRIP;Isoform of O60506, I…	3.7	3	0.04	AGPIWDLR+TGYTLDVTTGQR
798a	sp|O00429-2|DNM1L_HUMAN sp|O00429-3|DNM1L_HUMAN sp|O00429-4|DNM1L_HUMAN sp|O00429-5|DNM1L_HUMAN sp|O00429-6|DNM1L_HUMAN sp|O00429-8|DNM1L_HUMAN sp|O00429|DNM1L_HUMAN tr|G8JLD5|G8JLD5_HUMAN	0.9999	Isoform of O00429, Isoform 4 of Dynamin-1-like protein OS=Homo sapiens GN=DNM1L;Isoform of O00429, Isoform 2 of Dynamin-1-like protein OS=Homo sapiens GN=DNM1L;Isoform of O00429, Isoform 3 of Dynamin-1-like protein OS=Homo sapiens GN=DNM1L;Isoform of O00429, Isoform 5 of Dynamin-1-like protein OS=Homo sapiens GN=DNM1L;Isoform of O00429, Isoform 6 of Dynamin-1-like protein OS=Homo sapiens GN=DNM1L…	4.6	3	0.03	DTLQSELVGQLYK+LGIIGVVNR+SSVLESLVGR
796	sp|Q9H5Q4|TFB2M_HUMAN	0.9999	Dimethyladenosine transferase 2, mitochondrial OS=Homo sapiens GN=TFB2M PE=1 SV=1	6.8	3	0.03	ELLDQLQQK+KGPLENPK+WLYDETLEDR
794	sp|Q8NBX0|SCPDL_HUMAN	0.9999	Saccharopine dehydrogenase-like oxidoreductase OS=Homo sapiens GN=SCCPDH PE=1 SV=1	6.1	3	0.04	AGGVFTPGAAFSK+SAIYGFGDQSNLR
789	sp|P49736|MCM2_HUMAN tr|H0Y8E6|H0Y8E6_HUMAN	0.9999	DNA replication licensing factor MCM2 OS=Homo sapiens GN=MCM2 PE=1 SV=4;Isoform of P49736, DNA replication licensing factor MCM2 (Fragment) OS=Homo sapiens GN=MCM2 PE=1 SV=1	4.5	3	0.04	ESLVVNYEDLAAR+ESMATGSIPITVR+VAVGELTDEDVK
788	sp|P19387|RPB3_HUMAN tr|H3BRR2|H3BRR2_HUMAN	0.9999	DNA-directed RNA polymerase II subunit RPB3 OS=Homo sapiens GN=POLR2C PE=1 SV=2;Isoform of P19387, DNA-directed RNA polymerase II subunit RPB3 OS=Homo sapiens GN=POLR2C PE=1 SV=1	54.3	3	0.04	FIIENTDLAVANSIR+ITELTDENVK
628a	sp|Q66PJ3-2|AR6P4_HUMAN sp|Q66PJ3-3|AR6P4_HUMAN sp|Q66PJ3-4|AR6P4_HUMAN sp|Q66PJ3-7|AR6P4_HUMAN sp|Q66PJ3|AR6P4_HUMAN tr|A0A0C4DG62|A0A0C4DG62_HUMAN tr|F5GYV5|F5GYV5_HUMAN tr|F8WCT1|F8WCT1_HUMAN tr|H7BZV4|H7BZV4_HUMAN	0.9999	Isoform of Q66PJ3, Isoform 2 of ADP-ribosylation factor-like protein 6-interacting protein 4 OS=Homo sapiens GN=ARL6IP4;Isoform of Q66PJ3, Isoform 3 of ADP-ribosylation factor-like protein 6-interacting protein 4 OS=Homo sapiens GN=ARL6IP4;Isoform of Q66PJ3, Isoform 4 of ADP-ribosylation factor-like protein 6-interacting protein 4 OS=Homo sapiens GN=ARL6IP4;Isoform of Q66PJ3, Isoform 7 of ADP-rib…	12.4	3	0.04	GDGEVLEEIVTK+SAGEEEDGPVLTDEQK
463a	sp|P51398-2|RT29_HUMAN sp|P51398-3|RT29_HUMAN sp|P51398|RT29_HUMAN tr|V9GYJ9|V9GYJ9_HUMAN tr|V9GYL9|V9GYL9_HUMAN	0.9999	Isoform of P51398, Isoform 2 of 28S ribosomal protein S29, mitochondrial OS=Homo sapiens GN=DAP3;Isoform of P51398, Isoform 3 of 28S ribosomal protein S29, mitochondrial OS=Homo sapiens GN=DAP3;28S ribosomal protein S29, mitochondrial OS=Homo sapiens GN=DAP3 PE=1 SV=1;Isoform of P51398, 28S ribosomal protein S29, mitochondrial (Fragment) OS=Homo sapiens GN=DAP3 PE=1 SV=7;Isoform of P51398, 28S ri…	13.9	3	0.04	FDQPLEASTWLK+GSPLGEVVEQGITR+NATDAVGIVLK
388b	sp|P26232-2|CTNA2_HUMAN sp|P26232-3|CTNA2_HUMAN sp|P26232-5|CTNA2_HUMAN sp|P26232|CTNA2_HUMAN	0.9999	Isoform of P26232, Isoform 2 of Catenin alpha-2 OS=Homo sapiens GN=CTNNA2;Isoform of P26232, Isoform 3 of Catenin alpha-2 OS=Homo sapiens GN=CTNNA2;Isoform of P26232, Isoform 5 of Catenin alpha-2 OS=Homo sapiens GN=CTNNA2;Catenin alpha-2 OS=Homo sapiens GN=CTNNA2 PE=1 SV=5	4.1	3	0.03	LLEPLVTQVTTLVNTSNK+TSVQTEDDQLIAGQSAR
841a	sp|Q9NUL3-8|STAU2_HUMAN sp|Q9NUL3|STAU2_HUMAN tr|A0A0A0MTC5|A0A0A0MTC5_HUMAN tr|A0A0A0MTD1|A0A0A0MTD1_HUMAN tr|E7EPX0|E7EPX0_HUMAN tr|E7EVI1|E7EVI1_HUMAN tr|E7EVJ4|E7EVJ4_HUMAN	0.9998	Isoform of Q9NUL3, Isoform 8 of Double-stranded RNA-binding protein Staufen homolog 2 OS=Homo sapiens GN=STAU2;Double-stranded RNA-binding protein Staufen homolog 2 OS=Homo sapiens GN=STAU2 PE=1 SV=1;Isoform of Q9NUL3, Double-stranded RNA-binding protein Staufen homolog 2 OS=Homo sapiens GN=STAU2 PE=1 SV=1;Isoform of Q9NUL3, Double-stranded RNA-binding protein Staufen homolog 2 OS=Homo sapiens GN…	10.6	3	0.03	ALQALQNEPIPER+MFSVQLSLGEQTWESEGSSIKK+VSVGEFSAEGEGNSK
840a	sp|Q5SRE5-2|NU188_HUMAN sp|Q5SRE5|NU188_HUMAN	0.9998	Isoform of Q5SRE5, Isoform 2 of Nucleoporin NUP188 homolog OS=Homo sapiens GN=NUP188;Nucleoporin NUP188 homolog OS=Homo sapiens GN=NUP188 PE=1 SV=1	2.1	3	0.03	ELSQIEAELNK+QLFLDVLDGTK+SLDAPSWPGVYR
839a	sp|Q14697-2|GANAB_HUMAN sp|Q14697|GANAB_HUMAN tr|E9PKU7|E9PKU7_HUMAN tr|F5H6X6|F5H6X6_HUMAN	0.9998	Isoform of Q14697, Isoform 2 of Neutral alpha-glucosidase AB OS=Homo sapiens GN=GANAB;Neutral alpha-glucosidase AB OS=Homo sapiens GN=GANAB PE=1 SV=3;Isoform of Q14697, Neutral alpha-glucosidase AB OS=Homo sapiens GN=GANAB PE=1 SV=1;Isoform of Q14697, Neutral alpha-glucosidase AB OS=Homo sapiens GN=GANAB PE=1 SV=1	2.8	3	0.03	LDLLEDR+MMDYLQGSGETPQTDVR
836a	sp|P54727|RD23B_HUMAN tr|Q5W0S5|Q5W0S5_HUMAN	0.9998	UV excision repair protein RAD23 homolog B OS=Homo sapiens GN=RAD23B PE=1 SV=1;Isoform of P54727, UV excision repair protein RAD23 homolog B (Fragment) OS=Homo sapiens GN=RAD23B PE=1 SV=1	15.1	3	0.03	IDIDPEETVK+ILNDDTALKEYK
831a	sp|O43488|ARK72_HUMAN tr|H3BLU7|H3BLU7_HUMAN	0.9998	Aflatoxin B1 aldehyde reductase member 2 OS=Homo sapiens GN=AKR7A2 PE=1 SV=3;Isoform of O43488, Aflatoxin B1 aldehyde reductase member 2 (Fragment) OS=Homo sapiens GN=AKR7A2 PE=1 SV=1	10.8	3	0.04	ALQAAYGASAPSVTSAALR+FYAYNPLAGGLLTGK
471a	sp|P52597|HNRPF_HUMAN	0.9998	Heterogeneous nuclear ribonucleoprotein F OS=Homo sapiens GN=HNRNPF PE=1 SV=3	9.9	3	0.02	ATENDIYNFFSPLNPVR+QSGEAFVELGSEDDVK+TEMDWVLK
460a	sp|P51114-2|FXR1_HUMAN sp|P51114|FXR1_HUMAN tr|B4DXZ6|B4DXZ6_HUMAN	0.9998	Isoform of P51114, Isoform 2 of Fragile X mental retardation syndrome-related protein 1 OS=Homo sapiens GN=FXR1;Fragile X mental retardation syndrome-related protein 1 OS=Homo sapiens GN=FXR1 PE=1 SV=3;Isoform of P51114, Fragile X mental retardation syndrome-related protein 1 OS=Homo sapiens GN=FXR1 PE=1 SV=1	3.9	3	0.03	EISEGDEVEVYSR+VIQEIVDK
286a	sp|P08559-2|ODPA_HUMAN sp|P08559-3|ODPA_HUMAN sp|P08559-4|ODPA_HUMAN sp|P08559|ODPA_HUMAN tr|Q5JPT9|Q5JPT9_HUMAN tr|Q5JPU0|Q5JPU0_HUMAN tr|Q5JPU1|Q5JPU1_HUMAN	0.9998	Isoform of P08559, Isoform 2 of Pyruvate dehydrogenase E1 component subunit alpha, somatic form, mitochondrial OS=Homo sapiens GN=PDHA1;Isoform of P08559, Isoform 3 of Pyruvate dehydrogenase E1 component subunit alpha, somatic form, mitochondrial OS=Homo sapiens GN=PDHA1;Isoform of P08559, Isoform 4 of Pyruvate dehydrogenase E1 component subunit alpha, somatic form, mitochondrial OS=Homo sapiens …	10.8	3	0.04	EILAELTGR+LEEGPPVTTVLTR
260a	sp|P04899-4|GNAI2_HUMAN sp|P04899|GNAI2_HUMAN	0.9998	Isoform of P04899, Isoform sGi2 of Guanine nucleotide-binding protein G(i) subunit alpha-2 OS=Homo sapiens GN=GNAI2;Guanine nucleotide-binding protein G(i) subunit alpha-2 OS=Homo sapiens GN=GNAI2 PE=1 SV=3	4.2	3	0.02	IAQSDYIPTQQDVLR+ILLLGAGESGK+KDIFEEK
849a	sp|Q7Z739|YTHD3_HUMAN tr|A0A024R7W5|A0A024R7W5_HUMAN tr|A0A087WY31|A0A087WY31_HUMAN tr|A0A087X0Q1|A0A087X0Q1_HUMAN	0.9997	YTH domain-containing family protein 3 OS=Homo sapiens GN=YTHDF3 PE=1 SV=1;Isoform of Q7Z739, YTH domain family, member 3, isoform CRA_a OS=Homo sapiens GN=YTHDF3 PE=1 SV=1;Isoform of Q7Z739, YTH domain-containing family protein 3 OS=Homo sapiens GN=YTHDF3 PE=1 SV=1;Isoform of Q7Z739, YTH domain-containing family protein 3 OS=Homo sapiens GN=YTHDF3 PE=1 SV=1	4.3	3	0.03	DFDWNLK+GNVGIGGSAVPPPPIK
848a	sp|Q16543|CDC37_HUMAN	0.9997	Hsp90 co-chaperone Cdc37 OS=Homo sapiens GN=CDC37 PE=1 SV=1	10.3	3	0.03	DVQMLQDAISK+EGEEAGPGDPLLEAVPK+SMPWNVDTLSK
460b	sp|P51116|FXR2_HUMAN	0.9997	Fragile X mental retardation syndrome-related protein 2 OS=Homo sapiens GN=FXR2 PE=1 SV=2	3.3	3	0.03	SYLEFSEDSVQVPR+VIQEIVDK
854a	sp|P51511|MMP15_HUMAN	0.9996	Matrix metalloproteinase-15 OS=Homo sapiens GN=MMP15 PE=1 SV=1	5.2	3	0.03	DVDNFKLPEDDLR+GLPGDISAAYER+VVVQMEEVAR
851a	sp|P17812|PYRG1_HUMAN	0.9996	CTP synthase 1 OS=Homo sapiens GN=CTPS1 PE=1 SV=2	5.4	3	0.03	FSDSYASVIK+IQAIAWAR+YILVTGGVISGIGK
271b	sp|P50750-2|CDK9_HUMAN sp|P50750|CDK9_HUMAN	0.9996	Isoform of P50750, Isoform 2 of Cyclin-dependent kinase 9 OS=Homo sapiens GN=CDK9;Cyclin-dependent kinase 9 OS=Homo sapiens GN=CDK9 PE=1 SV=3	3	3	0.02	IADFGLAR+IGQGTFGEVFK
857	sp|P24534|EF1B_HUMAN	0.9995	Elongation factor 1-beta OS=Homo sapiens GN=EEF1B2 PE=1 SV=3	9.8	3	0.03	LVPVGYGIK+SIQADGLVWGSSK
727a	sp|Q9NVA2-2|SEP11_HUMAN sp|Q9NVA2|SEP11_HUMAN tr|D6RER5|D6RER5_HUMAN tr|D6RGI3|D6RGI3_HUMAN	0.9993	Isoform of Q9NVA2, Isoform 2 of Septin-11 OS=Homo sapiens GN=SEPT11;Septin-11 OS=Homo sapiens GN=SEPT11 PE=1 SV=3;Isoform of Q9NVA2, Septin-11 OS=Homo sapiens GN=SEPT11 PE=1 SV=1;Isoform of Q9NVA2, Septin 11, isoform CRA_b OS=Homo sapiens GN=SEPT11 PE=1 SV=1	6.6	3	0.03	AAAQLLQSQAQQSGAQQTK+VNIIPIIAK
882a	sp|Q15435-2|PP1R7_HUMAN sp|Q15435|PP1R7_HUMAN tr|C9J177|C9J177_HUMAN tr|H7C003|H7C003_HUMAN	0.9989	Isoform of Q15435, Isoform 2 of Protein phosphatase 1 regulatory subunit 7 OS=Homo sapiens GN=PPP1R7;Protein phosphatase 1 regulatory subunit 7 OS=Homo sapiens GN=PPP1R7 PE=1 SV=1;Isoform of Q15435, Protein phosphatase 1 regulatory subunit 7 (Fragment) OS=Homo sapiens GN=PPP1R7 PE=1 SV=1;Isoform of Q15435, Protein phosphatase 1 regulatory subunit 7 (Fragment) OS=Homo sapiens GN=PPP1R7 PE=1 SV=1	10.4	3	0.03	IEGLQNLVNLR+LTMLDIASNR+SLETVYLER
515b	sp|Q9NP90|RAB9B_HUMAN	0.9982	Ras-related protein Rab-9B OS=Homo sapiens GN=RAB9B PE=1 SV=1	5.5	3	0.02	IQIWDTAGQER+VILLGDGGVGK
260b	sp|P08754|GNAI3_HUMAN	0.9976	Guanine nucleotide-binding protein G(k) subunit alpha OS=Homo sapiens GN=GNAI3 PE=1 SV=3	4.2	3	0.02	ILLLGAGESGK+ISQSNYIPTQQDVLR+KDIFEEK
269i	sp|P07197|NFM_HUMAN tr|E7EMV2|E7EMV2_HUMAN tr|E7ESP9|E7ESP9_HUMAN	0.9973	Neurofilament medium polypeptide OS=Homo sapiens GN=NEFM PE=1 SV=3;Isoform of P07197, Neurofilament medium polypeptide OS=Homo sapiens GN=NEFM PE=1 SV=1;Isoform of P07197, Neurofilament medium polypeptide OS=Homo sapiens GN=NEFM PE=1 SV=1	2.7	3	0.02	EIEAEIQALR+EYQDLLNVK
900	sp|O95202|LETM1_HUMAN	0.9968	LETM1 and EF-hand domain-containing protein 1, mitochondrial OS=Homo sapiens GN=LETM1 PE=1 SV=1	4.7	3	0.03	AMYLPDTLSPADQLK+DFSVFFQK+STLQTLPEIVAK
503b	sp|P62195-2|PRS8_HUMAN sp|P62195|PRS8_HUMAN tr|J3KRP2|J3KRP2_HUMAN tr|J3QLH6|J3QLH6_HUMAN tr|J3QQM1|J3QQM1_HUMAN tr|J3QSA9|J3QSA9_HUMAN	0.9963	Isoform of P62195, Isoform 2 of 26S protease regulatory subunit 8 OS=Homo sapiens GN=PSMC5;26S protease regulatory subunit 8 OS=Homo sapiens GN=PSMC5 PE=1 SV=1;Isoform of P62195, 26S protease regulatory subunit 8 (Fragment) OS=Homo sapiens GN=PSMC5 PE=1 SV=1;Isoform of P62195, 26S protease regulatory subunit 8 (Fragment) OS=Homo sapiens GN=PSMC5 PE=1 SV=1;Isoform of P62195, 26S protease regulator…	5.1	3	0.02	GVILYGPPGTGK+IEELQLIVNDK
260c	sp|P63092-2|GNAS2_HUMAN sp|P63092-3|GNAS2_HUMAN sp|P63092-4|GNAS2_HUMAN sp|P63092|GNAS2_HUMAN sp|Q5JWF2-2|GNAS1_HUMAN sp|Q5JWF2|GNAS1_HUMAN	0.9962	Isoform of Q5JWF2, Isoform Gnas-2 of Guanine nucleotide-binding protein G(s) subunit alpha isoforms short OS=Homo sapiens GN=GNAS;Isoform of Q5JWF2, Isoform 3 of Guanine nucleotide-binding protein G(s) subunit alpha isoforms short OS=Homo sapiens GN=GNAS;Isoform of Q5JWF2, Isoform 4 of Guanine nucleotide-binding protein G(s) subunit alpha isoforms short OS=Homo sapiens GN=GNAS;Isoform of Q5JWF2, …	7.7	3	0.02	ILLLGAGESGK+QADYVPSDQDLLR+YTTPEDATPEPGEDPR
904	sp|Q8TBC4-2|UBA3_HUMAN sp|Q8TBC4|UBA3_HUMAN tr|F8W8D4|F8W8D4_HUMAN	0.9951	Isoform of Q8TBC4, Isoform 2 of NEDD8-activating enzyme E1 catalytic subunit OS=Homo sapiens GN=UBA3;NEDD8-activating enzyme E1 catalytic subunit OS=Homo sapiens GN=UBA3 PE=1 SV=2;Isoform of Q8TBC4, NEDD8-activating enzyme E1 catalytic subunit OS=Homo sapiens GN=UBA3 PE=1 SV=1	5.7	3	0.02	SPAITATLEGK+TLYLQSVTSIEER
905	sp|P04731|MT1A_HUMAN	0.9947	Metallothionein-1A OS=Homo sapiens GN=MT1A PE=1 SV=2	21.3	3	0.02	KSCCSCCPMSCAK+SCCSCCPMSCAK
515c	sp|P61106|RAB14_HUMAN tr|X6RFL8|X6RFL8_HUMAN	0.9919	Ras-related protein Rab-14 OS=Homo sapiens GN=RAB14 PE=1 SV=4;Isoform of P61106, Ras-related protein Rab-14 (Fragment) OS=Homo sapiens GN=RAB14 PE=1 SV=1	7.7	3	0.02	IQIWDTAGQER+TGENVEDAFLEAAK
998a	sp|Q8TB37|NUBPL_HUMAN	0.9916	Iron-sulfur protein NUBPL OS=Homo sapiens GN=NUBPL PE=1 SV=3	11.3	3	0.03	AIGLLDVDVYGPSVPK+EASDTGQPIVFSQPESDEAK
1008	sp|Q8TE54-2|S26A7_HUMAN sp|Q8TE54|S26A7_HUMAN tr|E5RGL8|E5RGL8_HUMAN tr|H0YB61|H0YB61_HUMAN	0.9908	Isoform of Q8TE54, Isoform 2 of Anion exchange transporter OS=Homo sapiens GN=SLC26A7;Anion exchange transporter OS=Homo sapiens GN=SLC26A7 PE=2 SV=2;Isoform of Q8TE54, Anion exchange transporter OS=Homo sapiens GN=SLC26A7 PE=1 SV=1;Isoform of Q8TE54, Anion exchange transporter (Fragment) OS=Homo sapiens GN=SLC26A7 PE=4 SV=1	8.9	3	0.03	LEALLLSLLSIVVLVLVK+SVRLEALLLSLLSIVVLVLVK
493b	sp|P18085|ARF4_HUMAN tr|C9JPM4|C9JPM4_HUMAN	0.9848	ADP-ribosylation factor 4 OS=Homo sapiens GN=ARF4 PE=1 SV=3;Isoform of P18085, ADP-ribosylation factor 4 (Fragment) OS=Homo sapiens GN=ARF4 PE=1 SV=1	16.5	3	0.02	ILMVGLDAAGK+IQEVADELQK
503c	sp|Q8NB90|SPAT5_HUMAN	0.9838	Spermatogenesis-associated protein 5 OS=Homo sapiens GN=SPATA5 PE=1 SV=3	1.3	3	0.02	GVILYGPPGTGK+IIYVPLPDAATR
1123	sp|P09429|HMGB1_HUMAN tr|Q5T7C4|Q5T7C4_HUMAN	0.9804	High mobility group protein B1 OS=Homo sapiens GN=HMGB1 PE=1 SV=3;Isoform of P09429, High mobility group protein B1 OS=Homo sapiens GN=HMGB1 PE=1 SV=1	11.4	3	0.02	LGEMWNNTAADDKQPYEK
271c	sp|P11802|CDK4_HUMAN tr|F8VTV8|F8VTV8_HUMAN tr|F8VWX7|F8VWX7_HUMAN tr|F8VYH9|F8VYH9_HUMAN	0.9706	Cyclin-dependent kinase 4 OS=Homo sapiens GN=CDK4 PE=1 SV=2;Isoform of P11802, Cyclin-dependent kinase 4 OS=Homo sapiens GN=CDK4 PE=1 SV=1;Isoform of P11802, Cyclin-dependent kinase 4 (Fragment) OS=Homo sapiens GN=CDK4 PE=1 SV=1;Isoform of P11802, Cyclin-dependent kinase 4 (Fragment) OS=Homo sapiens GN=CDK4 PE=1 SV=1	10	3	0.02	IADFGLAR+YEPVAEIGVGAYGTVYK
727b	sp|Q14141-2|SEPT6_HUMAN sp|Q14141-4|SEPT6_HUMAN sp|Q14141|SEPT6_HUMAN tr|B1AMS2|B1AMS2_HUMAN	0.953	Isoform of Q14141, Isoform I of Septin-6 OS=Homo sapiens GN=SEPT6;Isoform of Q14141, Isoform V of Septin-6 OS=Homo sapiens GN=SEPT6;Septin-6 OS=Homo sapiens GN=SEPT6 PE=1 SV=4;Isoform of Q14141, Septin 6, isoform CRA_b OS=Homo sapiens GN=SEPT6 PE=1 SV=1	4.4	3	0.02	SLDDEVNAFK+VNIIPIIAK
271d	sp|O94921-2|CDK14_HUMAN sp|O94921-3|CDK14_HUMAN sp|O94921|CDK14_HUMAN tr|E7EUK8|E7EUK8_HUMAN	0.9276	Isoform of O94921, Isoform 2 of Cyclin-dependent kinase 14 OS=Homo sapiens GN=CDK14;Isoform of O94921, Isoform 3 of Cyclin-dependent kinase 14 OS=Homo sapiens GN=CDK14;Cyclin-dependent kinase 14 OS=Homo sapiens GN=CDK14 PE=1 SV=3;Isoform of O94921, Cyclin-dependent kinase 14 OS=Homo sapiens GN=CDK14 PE=1 SV=1	5.9	3	0.02	ETLTLVFEYVHTDLCQYMDK+IADFGLAR
94	sp|P84103-2|SRSF3_HUMAN sp|P84103|SRSF3_HUMAN tr|A0A087X2D0|A0A087X2D0_HUMAN	1	Isoform of P84103, Isoform 2 of Serine/arginine-rich splicing factor 3 OS=Homo sapiens GN=SRSF3;Serine/arginine-rich splicing factor 3 OS=Homo sapiens GN=SRSF3 PE=1 SV=1;Isoform of P84103, Serine/arginine-rich-splicing factor 3 OS=Homo sapiens GN=SRSF3 PE=1 SV=1	27.4	2	0.03	AFGYYGPLR+VYVGNLGNNGNKTELER
92	sp|P62942|FKB1A_HUMAN tr|Q1JUQ5|Q1JUQ5_HUMAN tr|Q5W0X3|Q5W0X3_HUMAN	1	Peptidyl-prolyl cis-trans isomerase FKBP1A OS=Homo sapiens GN=FKBP1A PE=1 SV=2;Isoform of P62942, Peptidyl-prolyl cis-trans isomerase OS=Homo sapiens GN=FKBP12-Exip2 PE=1 SV=1;Isoform of P62942, Peptidyl-prolyl cis-trans isomerase OS=Homo sapiens GN=FKBP1A PE=1 SV=1	15.2	2	0.03	GWEEGVAQMSVGQR
10	sp|O43633|CHM2A_HUMAN tr|M0R1T5|M0R1T5_HUMAN	1	Charged multivesicular body protein 2a OS=Homo sapiens GN=CHMP2A PE=1 SV=1;Isoform of O43633, Charged multivesicular body protein 2a (Fragment) OS=Homo sapiens GN=CHMP2A PE=1 SV=1	8.1	2	0.03	AEAAASALADADADLEER
779a	tr|B4DLN1|B4DLN1_HUMAN	1	Uncharacterized protein OS=Homo sapiens PE=2 SV=1	4.1	2	0.03	LGPLAFYK+LVESLPQEIK
769a	sp|Q9Y305-2|ACOT9_HUMAN sp|Q9Y305-4|ACOT9_HUMAN sp|Q9Y305|ACOT9_HUMAN	1	Isoform of Q9Y305, Isoform 2 of Acyl-coenzyme A thioesterase 9, mitochondrial OS=Homo sapiens GN=ACOT9;Isoform of Q9Y305, Isoform 4 of Acyl-coenzyme A thioesterase 9, mitochondrial OS=Homo sapiens GN=ACOT9;Acyl-coenzyme A thioesterase 9, mitochondrial OS=Homo sapiens GN=ACOT9 PE=1 SV=2	5.7	2	0.03	EIVGASTNWR+TYGESMLYLDGQR
86	sp|P62318-2|SMD3_HUMAN sp|P62318|SMD3_HUMAN	1	Isoform of P62318, Isoform 2 of Small nuclear ribonucleoprotein Sm D3 OS=Homo sapiens GN=SNRPD3;Small nuclear ribonucleoprotein Sm D3 OS=Homo sapiens GN=SNRPD3 PE=1 SV=1	15.8	2	0.03	FLILPDMLK+VAQLEQVYIR
84	sp|P62081|RS7_HUMAN tr|B5MCP9|B5MCP9_HUMAN	1	40S ribosomal protein S7 OS=Homo sapiens GN=RPS7 PE=1 SV=1;Isoform of P62081, 40S ribosomal protein S7 OS=Homo sapiens GN=RPS7 PE=1 SV=1	10.7	2	0.03	AIIIFVPVPQLK+HVVFIAQR
740a	sp|Q9P289-2|STK26_HUMAN sp|Q9P289-3|STK26_HUMAN sp|Q9P289|STK26_HUMAN tr|B4E0Y9|B4E0Y9_HUMAN tr|Q8NBY1|Q8NBY1_HUMAN	1	Isoform of Q9P289, Isoform 2 of Serine/threonine-protein kinase 26 OS=Homo sapiens GN=STK26;Isoform of Q9P289, Isoform 3 of Serine/threonine-protein kinase 26 OS=Homo sapiens GN=STK26;Serine/threonine-protein kinase 26 OS=Homo sapiens GN=STK26 PE=1 SV=2;Isoform of Q9P289, Serine/threonine-protein kinase 26 OS=Homo sapiens GN=STK26 PE=1 SV=1;Isoform of Q9P289, Serine/threonine-protein kinase 26 OS…	6.8	2	0.03	AANVLLSEQGDVK+TSYLTELIDR
739a	sp|Q9P0J0-2|NDUAD_HUMAN sp|Q9P0J0|NDUAD_HUMAN tr|B4DEZ3|B4DEZ3_HUMAN tr|E7ENQ6|E7ENQ6_HUMAN tr|K7EJE1|K7EJE1_HUMAN	1	Isoform of Q9P0J0, Isoform 2 of NADH dehydrogenase [ubiquinone] 1 alpha subcomplex subunit 13 OS=Homo sapiens GN=NDUFA13;NADH dehydrogenase [ubiquinone] 1 alpha subcomplex subunit 13 OS=Homo sapiens GN=NDUFA13 PE=1 SV=3;Isoform of Q9P0J0, NADH dehydrogenase [ubiquinone] 1 alpha subcomplex subunit 13 OS=Homo sapiens GN=NDUFA13 PE=2 SV=1;Uncharacterized protein OS=Homo sapiens PE=4 SV=1;Isoform of …	16.7	2	0.03	ENLEEEAIIMK+LQIEDFEAR
83	sp|P61513|RL37A_HUMAN tr|C9J4Z3|C9J4Z3_HUMAN	1	60S ribosomal protein L37a OS=Homo sapiens GN=RPL37A PE=1 SV=2;Isoform of P61513, 60S ribosomal protein L37a OS=Homo sapiens GN=RPL37A PE=1 SV=1	26.5	2	0.03	TVAGGAWTYNTTSAVTVK
737a	sp|Q9NZL9-2|MAT2B_HUMAN sp|Q9NZL9-3|MAT2B_HUMAN sp|Q9NZL9-4|MAT2B_HUMAN sp|Q9NZL9|MAT2B_HUMAN	1	Isoform of Q9NZL9, Isoform 2 of Methionine adenosyltransferase 2 subunit beta OS=Homo sapiens GN=MAT2B;Isoform of Q9NZL9, Isoform 3 of Methionine adenosyltransferase 2 subunit beta OS=Homo sapiens GN=MAT2B;Isoform of Q9NZL9, Isoform 4 of Methionine adenosyltransferase 2 subunit beta OS=Homo sapiens GN=MAT2B;Methionine adenosyltransferase 2 subunit beta OS=Homo sapiens GN=MAT2B PE=1 SV=1	9.7	2	0.03	AVLENNLGAAVLR+VLVTGATGLLGR
733a	sp|Q9NXW2-2|DJB12_HUMAN sp|Q9NXW2|DJB12_HUMAN tr|J3KPS0|J3KPS0_HUMAN	1	Isoform of Q9NXW2, Isoform 2 of DnaJ homolog subfamily B member 12 OS=Homo sapiens GN=DNAJB12;DnaJ homolog subfamily B member 12 OS=Homo sapiens GN=DNAJB12 PE=1 SV=4;Isoform of Q9NXW2, DnaJ (Hsp40) homolog, subfamily B, member 12, isoform CRA_c OS=Homo sapiens GN=DNAJB12 PE=1 SV=1	6.7	2	0.03	AIGTAYAVLSNPEK+GYTAEQVAAVK
82	sp|P61081|UBC12_HUMAN	1	NEDD8-conjugating enzyme Ubc12 OS=Homo sapiens GN=UBE2M PE=1 SV=1	10.9	2	0.03	DINELNLPK+GGYIGSTYFER
725a	sp|Q9NTJ5-2|SAC1_HUMAN sp|Q9NTJ5|SAC1_HUMAN tr|E9PGZ4|E9PGZ4_HUMAN	1	Isoform of Q9NTJ5, Isoform 2 of Phosphatidylinositide phosphatase SAC1 OS=Homo sapiens GN=SACM1L;Phosphatidylinositide phosphatase SAC1 OS=Homo sapiens GN=SACM1L PE=1 SV=2;Isoform of Q9NTJ5, Phosphatidylinositide phosphatase SAC1 OS=Homo sapiens GN=SACM1L PE=1 SV=1	4.1	2	0.03	QVIINLINQK+TNVIQSLLAR
723a	sp|Q9NRG9|AAAS_HUMAN tr|F8VZ44|F8VZ44_HUMAN tr|H3BU82|H3BU82_HUMAN	1	Aladin OS=Homo sapiens GN=AAAS PE=1 SV=1;Isoform of Q9NRG9, Aladin OS=Homo sapiens GN=AAAS PE=1 SV=1;Isoform of Q9NRG9, Aladin (Fragment) OS=Homo sapiens GN=AAAS PE=1 SV=1	6.1	2	0.03	FAVALLDDSVR+ILATTPSAVFR
721a	sp|Q9NP97|DLRB1_HUMAN tr|B1AKR6|B1AKR6_HUMAN	1	Dynein light chain roadblock-type 1 OS=Homo sapiens GN=DYNLRB1 PE=1 SV=3;Isoform of Q9NP97, Dynein light chain roadblock-type 1 OS=Homo sapiens GN=DYNLRB1 PE=1 SV=1	29.2	2	0.03	DIDPQNDLTFLR+GVQGIIVVNTEGIPIK
81	sp|P58546|MTPN_HUMAN tr|C9JL85|C9JL85_HUMAN	1	Myotrophin OS=Homo sapiens GN=MTPN PE=1 SV=2;Isoform of P58546, Myotrophin OS=Homo sapiens GN=MTPN PE=1 SV=1	57.7	2	0.03	GPDGLTAFEATDNQAIK+NGDLDEVKDYVAK
720a	sp|Q9NNW5|WDR6_HUMAN tr|A0A087X295|A0A087X295_HUMAN tr|E9PBK6|E9PBK6_HUMAN tr|E9PDU5|E9PDU5_HUMAN	1	WD repeat-containing protein 6 OS=Homo sapiens GN=WDR6 PE=1 SV=1;Isoform of Q9NNW5, WD repeat-containing protein 6 OS=Homo sapiens GN=WDR6 PE=1 SV=1;Isoform of Q9NNW5, WD repeat-containing protein 6 OS=Homo sapiens GN=WDR6 PE=1 SV=1;Isoform of Q9NNW5, WD repeat-containing protein 6 OS=Homo sapiens GN=WDR6 PE=1 SV=1	3.3	2	0.03	DGAYYQLFVR+LFLLQDSGR
719a	sp|Q9HCS4|TF7L1_HUMAN	1	Transcription factor 7-like 1 OS=Homo sapiens GN=TCF7L1 PE=2 SV=1	4.1	2	0.03	ESAAINQILGR+WPLLDVPSSATVK
718a	sp|Q9HC38-2|GLOD4_HUMAN sp|Q9HC38|GLOD4_HUMAN tr|F6TLX2|F6TLX2_HUMAN	1	Isoform of Q9HC38, Isoform 2 of Glyoxalase domain-containing protein 4 OS=Homo sapiens GN=GLOD4;Glyoxalase domain-containing protein 4 OS=Homo sapiens GN=GLOD4 PE=1 SV=1;Isoform of Q9HC38, Glyoxalase domain-containing protein 4 OS=Homo sapiens GN=GLOD4 PE=1 SV=1	7.7	2	0.03	ELPDLEDLMK+ILTPLVSLDTPGK
707a	sp|Q9GZT8-2|NIF3L_HUMAN sp|Q9GZT8-3|NIF3L_HUMAN sp|Q9GZT8|NIF3L_HUMAN tr|E7EXA3|E7EXA3_HUMAN tr|Q6X734|Q6X734_HUMAN	1	Isoform of Q9GZT8, Isoform 2 of NIF3-like protein 1 OS=Homo sapiens GN=NIF3L1;Isoform of Q9GZT8, Isoform 3 of NIF3-like protein 1 OS=Homo sapiens GN=NIF3L1;NIF3-like protein 1 OS=Homo sapiens GN=NIF3L1 PE=1 SV=2;Isoform of Q9GZT8, NIF3-like protein 1 (Fragment) OS=Homo sapiens GN=NIF3L1 PE=1 SV=1;Isoform of Q9GZT8, NIF3-like protein 1 OS=Homo sapiens GN=NIF3L1 PE=1 SV=1	12.4	2	0.03	GIDGVSVTSFSAR+VEFNVNYTQDLDK
79	sp|P55010|IF5_HUMAN	1	Eukaryotic translation initiation factor 5 OS=Homo sapiens GN=EIF5 PE=1 SV=2	4.4	2	0.03	VLTLSDDLER+VNILFDFVK
701a	sp|Q9BVV7|TIM21_HUMAN	1	Mitochondrial import inner membrane translocase subunit Tim21 OS=Homo sapiens GN=TIMM21 PE=1 SV=1	8.5	2	0.03	ENPGSGEYDFR+FYIEGSEPGK
696a	sp|Q9BRA2|TXD17_HUMAN	1	Thioredoxin domain-containing protein 17 OS=Homo sapiens GN=TXNDC17 PE=1 SV=1	15.4	2	0.03	TIFAYFTGSK+VTAVPTLLK
690a	sp|Q99829|CPNE1_HUMAN tr|B0QZ18|B0QZ18_HUMAN tr|F2Z2V0|F2Z2V0_HUMAN	1	Copine-1 OS=Homo sapiens GN=CPNE1 PE=1 SV=1;Isoform of Q99829, Copine-1 OS=Homo sapiens GN=CPNE1 PE=1 SV=1;Isoform of Q99829, Copine-1 (Fragment) OS=Homo sapiens GN=CPNE1 PE=1 SV=1	3.8	2	0.03	DIVQFVPYR+GTITVSAQELK
685a	sp|Q99523-2|SORT_HUMAN sp|Q99523|SORT_HUMAN	1	Isoform of Q99523, Isoform 2 of Sortilin OS=Homo sapiens GN=SORT1;Sortilin OS=Homo sapiens GN=SORT1 PE=1 SV=3	3.9	2	0.03	DPIYFTGLASEPGAR+VVLTAEVSGGSR
662a	sp|Q92947|GCDH_HUMAN	1	Glutaryl-CoA dehydrogenase, mitochondrial OS=Homo sapiens GN=GCDH PE=1 SV=1	6.6	2	0.03	AITGIQAFTASK+EIISEMGELGVLGPTIK
653a	sp|Q8NI60-3|ADCK3_HUMAN sp|Q8NI60-4|ADCK3_HUMAN sp|Q8NI60|ADCK3_HUMAN	1	Isoform of Q8NI60, Isoform 3 of Atypical kinase ADCK3, mitochondrial OS=Homo sapiens GN=ADCK3;Isoform of Q8NI60, Isoform 4 of Atypical kinase ADCK3, mitochondrial OS=Homo sapiens GN=ADCK3;Atypical kinase ADCK3, mitochondrial OS=Homo sapiens GN=ADCK3 PE=1 SV=1	5.7	2	0.03	TLNNDLGPNWR+VALLDFGATR
652a	sp|Q8NFH3|NUP43_HUMAN	1	Nucleoporin Nup43 OS=Homo sapiens GN=NUP43 PE=1 SV=1	6.3	2	0.03	IEITSLLPSR+TPEILTVNSIGQLK
651a	sp|Q8NF37|PCAT1_HUMAN tr|A0A0G2JQ62|A0A0G2JQ62_HUMAN	1	Lysophosphatidylcholine acyltransferase 1 OS=Homo sapiens GN=LPCAT1 PE=1 SV=2;Isoform of Q8NF37, Lysophosphatidylcholine acyltransferase 1 (Fragment) OS=Homo sapiens GN=LPCAT1 PE=1 SV=1	4.1	2	0.03	NPALYASNVR+TLDTIQLAFK
648a	sp|Q8NBN7|RDH13_HUMAN	1	Retinol dehydrogenase 13 OS=Homo sapiens GN=RDH13 PE=1 SV=2	6.9	2	0.03	LVGLEAPSVR+TVIVTGANTGIGK
646a	sp|Q8IYB3-2|SRRM1_HUMAN sp|Q8IYB3|SRRM1_HUMAN tr|A9Z1X7|A9Z1X7_HUMAN	1	Isoform of Q8IYB3, Isoform 2 of Serine/arginine repetitive matrix protein 1 OS=Homo sapiens GN=SRRM1;Serine/arginine repetitive matrix protein 1 OS=Homo sapiens GN=SRRM1 PE=1 SV=2;Isoform of Q8IYB3, Serine/arginine repetitive matrix protein 1 OS=Homo sapiens GN=SRRM1 PE=1 SV=1	3.7	2	0.03	KETESEAEDNLDDLEK+VKEPSVQEATSTSDILK
643a	sp|Q86WX3|AROS_HUMAN	1	Active regulator of SIRT1 OS=Homo sapiens GN=RPS19BP1 PE=1 SV=1	18.4	2	0.03	GLELLAASEAPR+STVAESVSQQILR
638a	sp|Q7Z3B4-3|NUP54_HUMAN sp|Q7Z3B4|NUP54_HUMAN	1	Isoform of Q7Z3B4, Isoform 3 of Nucleoporin p54 OS=Homo sapiens GN=NUP54;Nucleoporin p54 OS=Homo sapiens GN=NUP54 PE=1 SV=2	6.3	2	0.03	LDIISEDISELQK+VLGGNQTLTVNVEGTK
637a	sp|Q7Z2W4-2|ZCCHV_HUMAN sp|Q7Z2W4|ZCCHV_HUMAN	1	Isoform of Q7Z2W4, Isoform 2 of Zinc finger CCCH-type antiviral protein 1 OS=Homo sapiens GN=ZC3HAV1;Zinc finger CCCH-type antiviral protein 1 OS=Homo sapiens GN=ZC3HAV1 PE=1 SV=3	4.6	2	0.03	FVVLETGGEAGITR+VALVNDSLSDVTSTTSSR
636a	sp|Q7L014|DDX46_HUMAN tr|A0A0C4DG89|A0A0C4DG89_HUMAN	1	Probable ATP-dependent RNA helicase DDX46 OS=Homo sapiens GN=DDX46 PE=1 SV=2;Isoform of Q7L014, Probable ATP-dependent RNA helicase DDX46 OS=Homo sapiens GN=DDX46 PE=1 SV=1	2.2	2	0.03	ISEYSEAAITIR+NFYVEVPELAK
71	sp|P51649-2|SSDH_HUMAN sp|P51649|SSDH_HUMAN tr|C9J8Q5|C9J8Q5_HUMAN	1	Isoform of P51649, Isoform 2 of Succinate-semialdehyde dehydrogenase, mitochondrial OS=Homo sapiens GN=ALDH5A1;Succinate-semialdehyde dehydrogenase, mitochondrial OS=Homo sapiens GN=ALDH5A1 PE=1 SV=2;Isoform of P51649, Succinate-semialdehyde dehydrogenase, mitochondrial OS=Homo sapiens GN=ALDH5A1 PE=1 SV=1	3.9	2	0.03	LAGLSAALLR+YGIDEYLELK
624a	sp|Q5T160|SYRM_HUMAN	1	Probable arginine--tRNA ligase, mitochondrial OS=Homo sapiens GN=RARS2 PE=1 SV=1	3.5	2	0.03	AAQEFFQR+IVVEFSSPNVAK
620a	sp|Q53H12|AGK_HUMAN tr|E9PC15|E9PC15_HUMAN	1	Acylglycerol kinase, mitochondrial OS=Homo sapiens GN=AGK PE=1 SV=2;Isoform of Q53H12, Acylglycerol kinase, mitochondrial OS=Homo sapiens GN=AGK PE=1 SV=1	5.3	2	0.03	GDFITIGSR+GETVPLDVLQIK
617a	sp|Q17RY0-2|CPEB4_HUMAN sp|Q17RY0|CPEB4_HUMAN tr|B7ZLQ8|B7ZLQ8_HUMAN tr|E5RJM0|E5RJM0_HUMAN	1	Isoform of Q17RY0, Isoform 2 of Cytoplasmic polyadenylation element-binding protein 4 OS=Homo sapiens GN=CPEB4;Cytoplasmic polyadenylation element-binding protein 4 OS=Homo sapiens GN=CPEB4 PE=1 SV=1;Isoform of Q17RY0, CPEB4 protein OS=Homo sapiens GN=CPEB4 PE=1 SV=1;Isoform of Q17RY0, Cytoplasmic polyadenylation element-binding protein 4 OS=Homo sapiens GN=CPEB4 PE=1 SV=1	5	2	0.02	GLNGGITPLNSISPLK+VAFSNQQSYIAAISAR
614a	sp|Q16763|UBE2S_HUMAN tr|K7EPJ1|K7EPJ1_HUMAN	1	Ubiquitin-conjugating enzyme E2 S OS=Homo sapiens GN=UBE2S PE=1 SV=2;Isoform of Q16763, Ubiquitin-conjugating enzyme E2 S (Fragment) OS=Homo sapiens GN=UBE2S PE=1 SV=1	12.7	2	0.03	EVTTLTADPPDGIK+LLLENYEEYAAR
613a	sp|Q16540|RM23_HUMAN tr|A6NJD9|A6NJD9_HUMAN tr|A8MVT4|A8MVT4_HUMAN tr|A8MYK1|A8MYK1_HUMAN	1	39S ribosomal protein L23, mitochondrial OS=Homo sapiens GN=MRPL23 PE=1 SV=1;Isoform of Q16540, 39S ribosomal protein L23, mitochondrial OS=Homo sapiens GN=MRPL23 PE=1 SV=1;Isoform of Q16540, 39S ribosomal protein L23, mitochondrial OS=Homo sapiens GN=MRPL23 PE=1 SV=1;Isoform of Q16540, 39S ribosomal protein L23, mitochondrial OS=Homo sapiens GN=MRPL23 PE=1 SV=1	15	2	0.03	NVVYPLYR+NYLEGIYNVPVAAVR
609a	sp|Q15645|PCH2_HUMAN	1	Pachytene checkpoint protein 2 homolog OS=Homo sapiens GN=TRIP13 PE=1 SV=2	5.3	2	0.03	LSLLLNDISR+NVQSVSIIDTELK
69	sp|P49915-2|GUAA_HUMAN sp|P49915|GUAA_HUMAN	1	Isoform of P49915, Isoform 2 of GMP synthase [glutamine-hydrolyzing] OS=Homo sapiens GN=GMPS;GMP synthase [glutamine-hydrolyzing] OS=Homo sapiens GN=GMPS PE=1 SV=1	4	2	0.03	ELGLPEELVSR+SGNIVAGIANESK
605a	sp|Q15370-2|ELOB_HUMAN sp|Q15370|ELOB_HUMAN tr|B8ZZU8|B8ZZU8_HUMAN	1	Isoform of Q15370, Isoform 2 of Transcription elongation factor B polypeptide 2 OS=Homo sapiens GN=TCEB2;Transcription elongation factor B polypeptide 2 OS=Homo sapiens GN=TCEB2 PE=1 SV=1;Isoform of Q15370, Transcription elongation factor B (SIII), polypeptide 2 (18kDa, elongin B), isoform CRA_b OS=Homo sapiens GN=TCEB2 PE=1 SV=1	16.8	2	0.03	IVEGILK+LYKDDQLLDDGK
597a	sp|Q14847-2|LASP1_HUMAN sp|Q14847|LASP1_HUMAN tr|C9J9W2|C9J9W2_HUMAN	1	Isoform of Q14847, Isoform 2 of LIM and SH3 domain protein 1 OS=Homo sapiens GN=LASP1;LIM and SH3 domain protein 1 OS=Homo sapiens GN=LASP1 PE=1 SV=2;Isoform of Q14847, LIM and SH3 domain protein 1 (Fragment) OS=Homo sapiens GN=LASP1 PE=1 SV=1	16.3	2	0.03	GFSVVADTPELQR+QSFTMVADTPENLR
594a	sp|Q14527|HLTF_HUMAN tr|A0A0C4DGA6|A0A0C4DGA6_HUMAN	1	Helicase-like transcription factor OS=Homo sapiens GN=HLTF PE=1 SV=2;Isoform of Q14527, Helicase-like transcription factor OS=Homo sapiens GN=HLTF PE=1 SV=1	2.3	2	0.03	LSYPTFFPR+TLGFNLESGWGSGR
592a	sp|Q14318-2|FKBP8_HUMAN sp|Q14318|FKBP8_HUMAN	1	Isoform of Q14318, Isoform 2 of Peptidyl-prolyl cis-trans isomerase FKBP8 OS=Homo sapiens GN=FKBP8;Peptidyl-prolyl cis-trans isomerase FKBP8 OS=Homo sapiens GN=FKBP8 PE=1 SV=2	11.4	2	0.03	ADFVLAANSYDLAIK+TAVDGPDLEMLTGQER+VLAQQGEYSEAIPILR
586a	sp|Q14165|MLEC_HUMAN tr|F5H1S8|F5H1S8_HUMAN	1	Malectin OS=Homo sapiens GN=MLEC PE=1 SV=1;Isoform of Q14165, Malectin (Fragment) OS=Homo sapiens GN=MLEC PE=1 SV=1	17.8	2	0.03	LSVQGEVSTFTGK+SNPEDQILYQTER
579a	sp|Q13620-1|CUL4B_HUMAN sp|Q13620|CUL4B_HUMAN tr|K4DI93|K4DI93_HUMAN	1	Isoform of Q13620, Isoform 2 of Cullin-4B OS=Homo sapiens GN=CUL4B;Cullin-4B OS=Homo sapiens GN=CUL4B PE=1 SV=4;Isoform of Q13620, Cullin 4B, isoform CRA_e OS=Homo sapiens GN=CUL4B PE=1 SV=1	3	2	0.03	QYQIDAAIVR+SSTTVSSFANSKPGSAK
66	sp|P49207|RL34_HUMAN	1	60S ribosomal protein L34 OS=Homo sapiens GN=RPL34 PE=1 SV=3	12.8	2	0.03	AFLIEEQK+IVYLYTK
574a	sp|Q13308-2|PTK7_HUMAN sp|Q13308-4|PTK7_HUMAN sp|Q13308-5|PTK7_HUMAN sp|Q13308-6|PTK7_HUMAN sp|Q13308|PTK7_HUMAN	1	Isoform of Q13308, Isoform 2 of Inactive tyrosine-protein kinase 7 OS=Homo sapiens GN=PTK7;Isoform of Q13308, Isoform 4 of Inactive tyrosine-protein kinase 7 OS=Homo sapiens GN=PTK7;Isoform of Q13308, Isoform 5 of Inactive tyrosine-protein kinase 7 OS=Homo sapiens GN=PTK7;Isoform of Q13308, Isoform 6 of Inactive tyrosine-protein kinase 7 OS=Homo sapiens GN=PTK7;Inactive tyrosine-protein kinase 7 …	3.1	2	0.03	INSVEVYDGTWYR+VVLAPQDVVVAR
65	sp|P49189-2|AL9A1_HUMAN sp|P49189|AL9A1_HUMAN	1	Isoform of P49189, Isoform 2 of 4-trimethylaminobutyraldehyde dehydrogenase OS=Homo sapiens GN=ALDH9A1;4-trimethylaminobutyraldehyde dehydrogenase OS=Homo sapiens GN=ALDH9A1 PE=1 SV=3	6.4	2	0.03	ANDTTFGLAAGVFTR+VSFTGSVPTGMK
567a	sp|Q13148|TADBP_HUMAN tr|A0A087WV68|A0A087WV68_HUMAN tr|A0A087WX29|A0A087WX29_HUMAN tr|A0A087WXQ5|A0A087WXQ5_HUMAN tr|A0A087WYY0|A0A087WYY0_HUMAN tr|A0A087X260|A0A087X260_HUMAN tr|B1AKP7|B1AKP7_HUMAN tr|G3V162|G3V162_HUMAN tr|K7EJM5|K7EJM5_HUMAN tr|K7EN94|K7EN94_HUMAN	1	TAR DNA-binding protein 43 OS=Homo sapiens GN=TARDBP PE=1 SV=1;Isoform of Q13148, TAR DNA-binding protein 43 (Fragment) OS=Homo sapiens GN=TARDBP PE=1 SV=1;Isoform of Q13148, TAR DNA-binding protein 43 (Fragment) OS=Homo sapiens GN=TARDBP PE=1 SV=1;Isoform of Q13148, TAR DNA-binding protein 43 (Fragment) OS=Homo sapiens GN=TARDBP PE=1 SV=1;Isoform of Q13148, TAR DNA-binding protein 43 OS=Homo sap…	10.5	2	0.03	FTEYETQVK+TSDLIVLGLPWK
559a	sp|Q07955-2|SRSF1_HUMAN sp|Q07955-3|SRSF1_HUMAN sp|Q07955|SRSF1_HUMAN tr|J3KTL2|J3KTL2_HUMAN	1	Isoform of Q07955, Isoform ASF-2 of Serine/arginine-rich splicing factor 1 OS=Homo sapiens GN=SRSF1;Isoform of Q07955, Isoform ASF-3 of Serine/arginine-rich splicing factor 1 OS=Homo sapiens GN=SRSF1;Serine/arginine-rich splicing factor 1 OS=Homo sapiens GN=SRSF1 PE=1 SV=2;Isoform of Q07955, Serine/arginine-rich-splicing factor 1 OS=Homo sapiens GN=SRSF1 PE=1 SV=1	10.4	2	0.03	DGTGVVEFVR+IYVGNLPPDIR
555a	sp|Q06323-2|PSME1_HUMAN sp|Q06323-3|PSME1_HUMAN sp|Q06323|PSME1_HUMAN	1	Isoform of Q06323, Isoform 2 of Proteasome activator complex subunit 1 OS=Homo sapiens GN=PSME1;Isoform of Q06323, Isoform 3 of Proteasome activator complex subunit 1 OS=Homo sapiens GN=PSME1;Proteasome activator complex subunit 1 OS=Homo sapiens GN=PSME1 PE=1 SV=1	10.7	2	0.03	IEDGNNFGVAVQEK+TENLLGSYFPK
62	sp|P48147|PPCE_HUMAN	1	Prolyl endopeptidase OS=Homo sapiens GN=PREP PE=1 SV=2	4.2	2	0.03	VFLDPNILSDDGTVALR+VLYVQDSLEGEAR
531a	sp|P69849|NOMO3_HUMAN sp|Q15155|NOMO1_HUMAN sp|Q5JPE7-2|NOMO2_HUMAN sp|Q5JPE7|NOMO2_HUMAN tr|A0A087X117|A0A087X117_HUMAN tr|A0A0G2JN29|A0A0G2JN29_HUMAN tr|J3KN36|J3KN36_HUMAN	1	Nodal modulator 3 OS=Homo sapiens GN=NOMO3 PE=3 SV=2;Nodal modulator 1 OS=Homo sapiens GN=NOMO1 PE=1 SV=5;Isoform of Q5JPE7, Isoform 2 of Nodal modulator 2 OS=Homo sapiens GN=NOMO2;Nodal modulator 2 OS=Homo sapiens GN=NOMO2 PE=1 SV=1;Isoform of Q15155, Nodal modulator 1 OS=Homo sapiens GN=NOMO1 PE=1 SV=1;Isoform of Q15155, Nodal modulator 1 OS=Homo sapiens GN=NOMO1 PE=1 SV=1;Isoform of P69849, No…	2.4	2	0.03	GQPLGPAGVQVSLR+SSIDSEPALVLGPLK
525a	sp|P63208|SKP1_HUMAN tr|E5RJR5|E5RJR5_HUMAN	1	S-phase kinase-associated protein 1 OS=Homo sapiens GN=SKP1 PE=1 SV=2;Isoform of P63208, S-phase kinase-associated protein 1 OS=Homo sapiens GN=SKP1 PE=1 SV=1	15.3	2	0.03	NDFTEEEEAQVR+TDDIPVWDQEFLK
59	sp|P45974-2|UBP5_HUMAN sp|P45974|UBP5_HUMAN	1	Isoform of P45974, Isoform Short of Ubiquitin carboxyl-terminal hydrolase 5 OS=Homo sapiens GN=USP5;Ubiquitin carboxyl-terminal hydrolase 5 OS=Homo sapiens GN=USP5 PE=1 SV=2	4.1	2	0.03	IFQNAPTDPTQDFSTQVAK+SAADSISESVPVGPK
511a	sp|P62495-2|ERF1_HUMAN sp|P62495|ERF1_HUMAN tr|B7Z7P8|B7Z7P8_HUMAN	1	Isoform of P62495, Isoform 2 of Eukaryotic peptide chain release factor subunit 1 OS=Homo sapiens GN=ETF1;Eukaryotic peptide chain release factor subunit 1 OS=Homo sapiens GN=ETF1 PE=1 SV=3;Isoform of P62495, Eukaryotic peptide chain release factor subunit 1 OS=Homo sapiens GN=ETF1 PE=1 SV=1	5.7	2	0.03	GFGGIGGILR+LSVLGAITSVQQR
58	sp|P43490|NAMPT_HUMAN tr|A0A0C4DFS8|A0A0C4DFS8_HUMAN	1	Nicotinamide phosphoribosyltransferase OS=Homo sapiens GN=NAMPT PE=1 SV=1;Isoform of P43490, Nicotinamide phosphoribosyltransferase OS=Homo sapiens GN=NAMPT PE=1 SV=1	7.3	2	0.03	GVSSQETAGIGASAHLVNFK+VLEILGK
502a	sp|P62136-2|PP1A_HUMAN sp|P62136|PP1A_HUMAN tr|E9PMD7|E9PMD7_HUMAN	1	Isoform of P62136, Isoform 2 of Serine/threonine-protein phosphatase PP1-alpha catalytic subunit OS=Homo sapiens GN=PPP1CA;Serine/threonine-protein phosphatase PP1-alpha catalytic subunit OS=Homo sapiens GN=PPP1CA PE=1 SV=1;Isoform of P62136, Serine/threonine-protein phosphatase (Fragment) OS=Homo sapiens GN=PPP1CA PE=1 SV=1	7.5	2	0.03	LNLDSIIGR+NVQLTENEIR
54	sp|P37837|TALDO_HUMAN tr|F2Z393|F2Z393_HUMAN	1	Transaldolase OS=Homo sapiens GN=TALDO1 PE=1 SV=2;Isoform of P37837, Transaldolase OS=Homo sapiens GN=TALDO1 PE=1 SV=1	7.2	2	0.03	LSSTWEGIQAGK+SYEPLEDPGVK
450a	sp|P49588-2|SYAC_HUMAN sp|P49588|SYAC_HUMAN	1	Isoform of P49588, Isoform 2 of Alanine--tRNA ligase, cytoplasmic OS=Homo sapiens GN=AARS;Alanine--tRNA ligase, cytoplasmic OS=Homo sapiens GN=AARS PE=1 SV=2	2.7	2	0.03	AVFDETYPDPVR+VDDSSEDKTEFTVK
50	sp|P30520|PURA2_HUMAN	1	Adenylosuccinate synthetase isozyme 2 OS=Homo sapiens GN=ADSS PE=1 SV=3	5.3	2	0.03	ELPVNAQNYVR+TLPGWNTDISNAR
417a	sp|P41091|IF2G_HUMAN	1	Eukaryotic translation initiation factor 2 subunit 3 OS=Homo sapiens GN=EIF2S3 PE=1 SV=3	5.3	2	0.03	GVTIKPTVDDD+VGQEIEVRPGIVSK
415a	sp|P40937-2|RFC5_HUMAN sp|P40937|RFC5_HUMAN	1	Isoform of P40937, Isoform 2 of Replication factor C subunit 5 OS=Homo sapiens GN=RFC5;Replication factor C subunit 5 OS=Homo sapiens GN=RFC5 PE=1 SV=1	6.6	2	0.02	ALVTLSSGDMR+GPILSFASTR
412a	sp|P40616-2|ARL1_HUMAN sp|P40616|ARL1_HUMAN tr|F8VYN9|F8VYN9_HUMAN	1	Isoform of P40616, Isoform 2 of ADP-ribosylation factor-like protein 1 OS=Homo sapiens GN=ARL1;ADP-ribosylation factor-like protein 1 OS=Homo sapiens GN=ARL1 PE=1 SV=1;Isoform of P40616, ADP-ribosylation factor-like protein 1 OS=Homo sapiens GN=ARL1 PE=1 SV=1	12.2	2	0.03	AILVVFANK+ILILGLDGAGK
401a	sp|P36776-2|LONM_HUMAN sp|P36776|LONM_HUMAN tr|K7EJE8|K7EJE8_HUMAN tr|K7EKE6|K7EKE6_HUMAN	1	Isoform of P36776, Isoform 2 of Lon protease homolog, mitochondrial OS=Homo sapiens GN=LONP1;Lon protease homolog, mitochondrial OS=Homo sapiens GN=LONP1 PE=1 SV=2;Isoform of P36776, Lon protease homolog OS=Homo sapiens GN=LONP1 PE=1 SV=1;Isoform of P36776, Lon protease homolog OS=Homo sapiens GN=LONP1 PE=1 SV=1	2.5	2	0.03	DIIALNPLYR+LAQPYVGVFLK
396a	sp|P35637-2|FUS_HUMAN sp|P35637|FUS_HUMAN tr|H3BPE7|H3BPE7_HUMAN	1	Isoform of P35637, Isoform Short of RNA-binding protein FUS OS=Homo sapiens GN=FUS;RNA-binding protein FUS OS=Homo sapiens GN=FUS PE=1 SV=1;Isoform of P35637, RNA-binding protein FUS OS=Homo sapiens GN=FUS PE=1 SV=1	4	2	0.02	AAIDWFDGK+TGQPMINLYTDR
390a	sp|P35250-2|RFC2_HUMAN sp|P35250|RFC2_HUMAN	1	Isoform of P35250, Isoform 2 of Replication factor C subunit 2 OS=Homo sapiens GN=RFC2;Replication factor C subunit 2 OS=Homo sapiens GN=RFC2 PE=1 SV=3	8.1	2	0.03	EGNVPNIIIAGPPGTGK+LTDAQILTR
384a	sp|P32969|RL9_HUMAN tr|D6RAN4|D6RAN4_HUMAN	1	60S ribosomal protein L9 OS=Homo sapiens GN=RPL9 PE=1 SV=1;Isoform of P32969, 60S ribosomal protein L9 (Fragment) OS=Homo sapiens GN=RPL9 PE=1 SV=7	15.9	2	0.03	FLDGIYVSEK+TILSNQTVDIPENVDITLK
379a	sp|P30153|2AAA_HUMAN tr|C9J9C1|C9J9C1_HUMAN	1	Serine/threonine-protein phosphatase 2A 65 kDa regulatory subunit A alpha isoform OS=Homo sapiens GN=PPP2R1A PE=1 SV=4;Isoform of P30153, Serine/threonine-protein phosphatase 2A 65 kDa regulatory subunit A alpha isoform (Fragment) OS=Homo sapiens GN=PPP2R1A PE=1 SV=2	5.1	2	0.03	LSTIALALGVER+VLELDNVK
376a	sp|P30040|ERP29_HUMAN	1	Endoplasmic reticulum resident protein 29 OS=Homo sapiens GN=ERP29 PE=1 SV=4	8.4	2	0.03	GALPLDTVTFYK+SLNILTAFQK
43	sp|P28072|PSB6_HUMAN	1	Proteasome subunit beta type-6 OS=Homo sapiens GN=PSMB6 PE=1 SV=4	8.8	2	0.03	LAAIAESGVER+QVLLGDQIPK
372a	sp|P28074|PSB5_HUMAN	1	Proteasome subunit beta type-5 OS=Homo sapiens GN=PSMB5 PE=1 SV=3	10.3	2	0.03	ATAGAYIASQTVK+DAYSGGAVNLYHVR
355a	sp|P24666-2|PPAC_HUMAN sp|P24666-3|PPAC_HUMAN sp|P24666|PPAC_HUMAN	1	Isoform of P24666, Isoform 2 of Low molecular weight phosphotyrosine protein phosphatase OS=Homo sapiens GN=ACP1;Isoform of P24666, Isoform 3 of Low molecular weight phosphotyrosine protein phosphatase OS=Homo sapiens GN=ACP1;Low molecular weight phosphotyrosine protein phosphatase OS=Homo sapiens GN=ACP1 PE=1 SV=3	16.1	2	0.03	IELLGSYDPQK+SPIAEAVFR
41	sp|P27635|RL10_HUMAN tr|A0A087WV22|A0A087WV22_HUMAN tr|F8W7C6|F8W7C6_HUMAN tr|X1WI28|X1WI28_HUMAN	1	60S ribosomal protein L10 OS=Homo sapiens GN=RPL10 PE=1 SV=4;Isoform of P27635, 60S ribosomal protein L10 OS=Homo sapiens GN=RPL10 PE=1 SV=1;Isoform of P27635, 60S ribosomal protein L10 OS=Homo sapiens GN=RPL10 PE=1 SV=2;Isoform of P27635, 60S ribosomal protein L10 (Fragment) OS=Homo sapiens GN=RPL10 PE=1 SV=6	8	2	0.03	FNADEFEDMVAEK
350a	sp|P23368|MAOM_HUMAN	1	NAD-dependent malic enzyme, mitochondrial OS=Homo sapiens GN=ME2 PE=1 SV=1	3.9	2	0.03	ALTSQLTDEELAQGR+LFTPDVIR
349a	sp|P23258|TBG1_HUMAN	1	Tubulin gamma-1 chain OS=Homo sapiens GN=TUBG1 PE=1 SV=2	3.8	2	0.03	AVLLDLEPR+EAFLEQFR
329a	sp|P16435|NCPR_HUMAN	1	NADPH--cytochrome P450 reductase OS=Homo sapiens GN=POR PE=1 SV=2	3.2	2	0.03	DGALTQLNVAFSR+FAVFGLGNK
328a	sp|P16278-2|BGAL_HUMAN sp|P16278-3|BGAL_HUMAN sp|P16278|BGAL_HUMAN tr|E7EQ29|E7EQ29_HUMAN	1	Isoform of P16278, Isoform 2 of Beta-galactosidase OS=Homo sapiens GN=GLB1;Isoform of P16278, Isoform 3 of Beta-galactosidase OS=Homo sapiens GN=GLB1;Beta-galactosidase OS=Homo sapiens GN=GLB1 PE=1 SV=2;Isoform of P16278, Beta-galactosidase OS=Homo sapiens GN=GLB1 PE=1 SV=1	5.3	2	0.03	AYVAVDGIPQGVLER+TEAVASSLYDILAR
38	sp|P22087|FBRL_HUMAN tr|M0QXL5|M0QXL5_HUMAN tr|M0R0P1|M0R0P1_HUMAN tr|M0R1H0|M0R1H0_HUMAN tr|M0R299|M0R299_HUMAN tr|M0R2B0|M0R2B0_HUMAN tr|M0R2Q4|M0R2Q4_HUMAN tr|M0R2U2|M0R2U2_HUMAN	1	rRNA 2'-O-methyltransferase fibrillarin OS=Homo sapiens GN=FBL PE=1 SV=2;Isoform of P22087, rRNA 2'-O-methyltransferase fibrillarin (Fragment) OS=Homo sapiens GN=FBL PE=1 SV=1;Isoform of P22087, rRNA 2'-O-methyltransferase fibrillarin (Fragment) OS=Homo sapiens GN=FBL PE=1 SV=1;Isoform of P22087, rRNA 2'-O-methyltransferase fibrillarin (Fragment) OS=Homo sapiens GN=FBL PE=1 SV=1;Isoform of P22087…	14	2	0.03	NLVPGESVYGEK+VSISEGDDKIEYR
320a	sp|P14866-2|HNRPL_HUMAN sp|P14866|HNRPL_HUMAN tr|M0QXS5|M0QXS5_HUMAN	1	Isoform of P14866, Isoform 2 of Heterogeneous nuclear ribonucleoprotein L OS=Homo sapiens GN=HNRNPL;Heterogeneous nuclear ribonucleoprotein L OS=Homo sapiens GN=HNRNPL PE=1 SV=2;Isoform of P14866, Heterogeneous nuclear ribonucleoprotein L (Fragment) OS=Homo sapiens GN=HNRNPL PE=1 SV=1	4.8	2	0.03	NPNGPYPYTLK+SSSGLLEWESK
312a	sp|P13489|RINI_HUMAN	1	Ribonuclease inhibitor OS=Homo sapiens GN=RNH1 PE=1 SV=2	6.5	2	0.03	ELSLAGNELGDEGAR+ELTVSNNDINEAGVR
35	sp|P17174-2|AATC_HUMAN sp|P17174|AATC_HUMAN	1	Isoform of P17174, Isoform 2 of Aspartate aminotransferase, cytoplasmic OS=Homo sapiens GN=GOT1;Aspartate aminotransferase, cytoplasmic OS=Homo sapiens GN=GOT1 PE=1 SV=3	6.4	2	0.03	LALGDDSPALK+VGGVQSLGGTGALR
34	sp|P16930-2|FAAA_HUMAN sp|P16930|FAAA_HUMAN	1	Isoform of P16930, Isoform 2 of Fumarylacetoacetase OS=Homo sapiens GN=FAH;Fumarylacetoacetase OS=Homo sapiens GN=FAH PE=1 SV=2	6	2	0.03	ASSVVVSGTPIR+LGEPIPISK
290a	sp|P09012|SNRPA_HUMAN tr|M0QXK2|M0QXK2_HUMAN tr|M0QZG7|M0QZG7_HUMAN tr|M0R0G9|M0R0G9_HUMAN tr|M0R221|M0R221_HUMAN tr|M0R2B8|M0R2B8_HUMAN	1	U1 small nuclear ribonucleoprotein A OS=Homo sapiens GN=SNRPA PE=1 SV=3;Isoform of P09012, U1 small nuclear ribonucleoprotein A (Fragment) OS=Homo sapiens GN=SNRPA PE=1 SV=7;Isoform of P09012, U1 small nuclear ribonucleoprotein A (Fragment) OS=Homo sapiens GN=SNRPA PE=1 SV=1;Isoform of P09012, U1 small nuclear ribonucleoprotein A OS=Homo sapiens GN=SNRPA PE=1 SV=1;Isoform of P09012, U1 small nucl…	20.7	2	0.03	EVSSATNALR+GQAFVIFK
32	sp|P13995-2|MTDC_HUMAN sp|P13995|MTDC_HUMAN tr|B9A062|B9A062_HUMAN	1	Isoform of P13995, Isoform 2 of Bifunctional methylenetetrahydrofolate dehydrogenase/cyclohydrolase, mitochondrial OS=Homo sapiens GN=MTHFD2;Bifunctional methylenetetrahydrofolate dehydrogenase/cyclohydrolase, mitochondrial OS=Homo sapiens GN=MTHFD2 PE=1 SV=2;Isoform of P13995, Bifunctional methylenetetrahydrofolate dehydrogenase/cyclohydrolase, mitochondrial OS=Homo sapiens GN=MTHFD2 PE=1 SV=1	10.4	2	0.03	EGAAVIDVGINR+LVGDVDFEGVR
276a	sp|P06748-2|NPM_HUMAN sp|P06748-3|NPM_HUMAN sp|P06748|NPM_HUMAN	1	Isoform of P06748, Isoform 2 of Nucleophosmin OS=Homo sapiens GN=NPM1;Isoform of P06748, Isoform 3 of Nucleophosmin OS=Homo sapiens GN=NPM1;Nucleophosmin OS=Homo sapiens GN=NPM1 PE=1 SV=2	11.6	2	0.03	GPSSVEDIK+MSVQPTVSLGGFEITPPVVLR
270a	sp|P06454-2|PTMA_HUMAN sp|P06454|PTMA_HUMAN tr|B8ZZA1|B8ZZA1_HUMAN tr|B8ZZQ6|B8ZZQ6_HUMAN tr|B8ZZW7|B8ZZW7_HUMAN tr|H7C2N1|H7C2N1_HUMAN	1	Isoform of P06454, Isoform 2 of Prothymosin alpha OS=Homo sapiens GN=PTMA;Prothymosin alpha OS=Homo sapiens GN=PTMA PE=1 SV=2;Isoform of P06454, Prothymosin alpha OS=Homo sapiens GN=PTMA PE=1 SV=1;Isoform of P06454, Prothymosin alpha OS=Homo sapiens GN=PTMA PE=1 SV=1;Isoform of P06454, Prothymosin alpha OS=Homo sapiens GN=PTMA PE=1 SV=1;Isoform of P06454, Prothymosin alpha (Fragment) OS=Homo sapi…	22.4	2	0.03	AAEDDEDDDVDTKK+EVVEEAENGR
247a	sp|P00390-2|GSHR_HUMAN sp|P00390-3|GSHR_HUMAN sp|P00390-4|GSHR_HUMAN sp|P00390-5|GSHR_HUMAN sp|P00390|GSHR_HUMAN	1	Isoform of P00390, Isoform Cytoplasmic of Glutathione reductase, mitochondrial OS=Homo sapiens GN=GSR;Isoform of P00390, Isoform 2 of Glutathione reductase, mitochondrial OS=Homo sapiens GN=GSR;Isoform of P00390, Isoform 3 of Glutathione reductase, mitochondrial OS=Homo sapiens GN=GSR;Isoform of P00390, Isoform 4 of Glutathione reductase, mitochondrial OS=Homo sapiens GN=GSR;Glutathione reductase…	5.2	2	0.03	ALLTPVAIAAGR+LNAIYQNNLTK
244a	sp|O96008|TOM40_HUMAN	1	Mitochondrial import receptor subunit TOM40 homolog OS=Homo sapiens GN=TOMM40 PE=1 SV=1	7.2	2	0.03	FVNWQVDGEYR+GSVDSNWIVGATLEK
238a	sp|O95292-2|VAPB_HUMAN sp|O95292|VAPB_HUMAN tr|E5RK64|E5RK64_HUMAN	1	Isoform of O95292, Isoform 2 of Vesicle-associated membrane protein-associated protein B/C OS=Homo sapiens GN=VAPB;Vesicle-associated membrane protein-associated protein B/C OS=Homo sapiens GN=VAPB PE=1 SV=3;Isoform of O95292, Vesicle-associated membrane protein-associated protein B/C OS=Homo sapiens GN=VAPB PE=1 SV=1	36.6	2	0.03	GPFTDVVTTNLK+VEQVLSLEPQHELK
235a	sp|O94925-3|GLSK_HUMAN	1	Isoform of O94925, Isoform 3 of Glutaminase kidney isoform, mitochondrial OS=Homo sapiens GN=GLS	6.7	2	0.03	DGPGETDAFGNSEGKELVASGENK+VSPESNEDISTTVVYR
234a	sp|O94776|MTA2_HUMAN	1	Metastasis-associated protein MTA2 OS=Homo sapiens GN=MTA2 PE=1 SV=1	3.7	2	0.03	DISSSLNSLADSNAR+QIDQFLVVAR
230a	sp|O75616|ERAL1_HUMAN	1	GTPase Era, mitochondrial OS=Homo sapiens GN=ERAL1 PE=1 SV=2	6.2	2	0.03	STLSNQLLGR+TAVWEEGPGGELVIQQK
227a	sp|O75477|ERLN1_HUMAN sp|O94905|ERLN2_HUMAN tr|B0QZ43|B0QZ43_HUMAN tr|E5RHW4|E5RHW4_HUMAN	1	Erlin-1 OS=Homo sapiens GN=ERLIN1 PE=1 SV=1;Erlin-2 OS=Homo sapiens GN=ERLIN2 PE=1 SV=1;Isoform of O75477, Erlin-1 (Fragment) OS=Homo sapiens GN=ERLIN1 PE=1 SV=1;Isoform of O94905, Erlin-2 (Fragment) OS=Homo sapiens GN=ERLIN2 PE=1 SV=1	8.7	2	0.03	ISEIEDAAFLAR+SVQTTLQTDEVK
226a	sp|O75439|MPPB_HUMAN tr|F8WAZ6|F8WAZ6_HUMAN tr|G3V0E4|G3V0E4_HUMAN	1	Mitochondrial-processing peptidase subunit beta OS=Homo sapiens GN=PMPCB PE=1 SV=2;Isoform of O75439, Mitochondrial-processing peptidase subunit beta OS=Homo sapiens GN=PMPCB PE=1 SV=1;Isoform of O75439, Mitochondrial-processing peptidase subunit beta OS=Homo sapiens GN=PMPCB PE=1 SV=1	12.9	2	0.03	STQAATQVVLNVPETR+TILGPTENIK
225a	sp|O75396|SC22B_HUMAN	1	Vesicle-trafficking protein SEC22b OS=Homo sapiens GN=SEC22B PE=1 SV=4	11.2	2	0.03	GEALSALDSK+NLGSINTELQDVQR
223a	sp|O75190|DNJB6_HUMAN tr|E9PH18|E9PH18_HUMAN	1	DnaJ homolog subfamily B member 6 OS=Homo sapiens GN=DNAJB6 PE=1 SV=2;Isoform of O75190, DnaJ homolog subfamily B member 6 OS=Homo sapiens GN=DNAJB6 PE=1 SV=1	13.3	2	0.03	APGPWDPLASAAGLK+QVAEAYEVLSDAK
23	sp|P08133-2|ANXA6_HUMAN sp|P08133|ANXA6_HUMAN tr|E5RK69|E5RK69_HUMAN tr|E7EMC6|E7EMC6_HUMAN	1	Isoform of P08133, Isoform 2 of Annexin A6 OS=Homo sapiens GN=ANXA6;Annexin A6 OS=Homo sapiens GN=ANXA6 PE=1 SV=3;Isoform of P08133, Annexin OS=Homo sapiens GN=ANXA6 PE=1 SV=1;Isoform of P08133, Annexin OS=Homo sapiens GN=ANXA6 PE=1 SV=1	6.1	2	0.03	ALIEILATR+DAFVAIVQSVK
210a	sp|O43237-2|DC1L2_HUMAN sp|O43237|DC1L2_HUMAN tr|J3KRI4|J3KRI4_HUMAN	1	Isoform of O43237, Isoform 2 of Cytoplasmic dynein 1 light intermediate chain 2 OS=Homo sapiens GN=DYNC1LI2;Cytoplasmic dynein 1 light intermediate chain 2 OS=Homo sapiens GN=DYNC1LI2 PE=1 SV=1;Isoform of O43237, Cytoplasmic dynein 1 light intermediate chain 2 (Fragment) OS=Homo sapiens GN=DYNC1LI2 PE=1 SV=1	16.8	2	0.03	GGPASVPSSSPGTSVK+TVLSNVQEELDR
22	sp|P07954-2|FUMH_HUMAN sp|P07954|FUMH_HUMAN	1	Isoform of P07954, Isoform Cytoplasmic of Fumarate hydratase, mitochondrial OS=Homo sapiens GN=FH;Fumarate hydratase, mitochondrial OS=Homo sapiens GN=FH PE=1 SV=3	6.9	2	0.03	AAAEVNQDYGLDPK+IYELAAGGTAVGTGLNTR
208a	sp|O15397|IPO8_HUMAN	1	Importin-8 OS=Homo sapiens GN=IPO8 PE=1 SV=2	2.1	2	0.03	IAAENELNQSYK+IINFAPSLLR
204a	sp|O14950|ML12B_HUMAN sp|P19105|ML12A_HUMAN tr|J3QRS3|J3QRS3_HUMAN	1	Myosin regulatory light chain 12B OS=Homo sapiens GN=MYL12B PE=1 SV=2;Myosin regulatory light chain 12A OS=Homo sapiens GN=MYL12A PE=1 SV=2;Isoform of P19105, Myosin regulatory light chain 12A OS=Homo sapiens GN=MYL12A PE=1 SV=1	12.3	2	0.03	GNFNYIEFTR+LNGTDPEDVIR
202a	sp|O14744-2|ANM5_HUMAN sp|O14744|ANM5_HUMAN	1	Isoform of O14744, Isoform 2 of Protein arginine N-methyltransferase 5 OS=Homo sapiens GN=PRMT5;Protein arginine N-methyltransferase 5 OS=Homo sapiens GN=PRMT5 PE=1 SV=4	3.5	2	0.03	AAILPTSIFLTNK+DWNTLIVGK
21	sp|P06753-2|TPM3_HUMAN sp|P06753-3|TPM3_HUMAN sp|P06753-4|TPM3_HUMAN sp|P06753-5|TPM3_HUMAN sp|P06753-6|TPM3_HUMAN tr|A0A087WWU8|A0A087WWU8_HUMAN tr|D6R904|D6R904_HUMAN tr|D6RFM2|D6RFM2_HUMAN tr|Q5HYB6|Q5HYB6_HUMAN tr|Q5VU61|Q5VU61_HUMAN	1	Isoform of P06753, Isoform 2 of Tropomyosin alpha-3 chain OS=Homo sapiens GN=TPM3;Isoform of P06753, Isoform 3 of Tropomyosin alpha-3 chain OS=Homo sapiens GN=TPM3;Isoform of P06753, Isoform 4 of Tropomyosin alpha-3 chain OS=Homo sapiens GN=TPM3;Isoform of P06753, Isoform 5 of Tropomyosin alpha-3 chain OS=Homo sapiens GN=TPM3;Isoform of P06753, Isoform 6 of Tropomyosin alpha-3 chain OS=Homo sapie…	6.1	2	0.03	IQVLQQQADDAEER+KIQVLQQQADDAEER
195a	sp|O00400|ACATN_HUMAN	1	Acetyl-coenzyme A transporter 1 OS=Homo sapiens GN=SLC33A1 PE=1 SV=1	9.5	2	0.03	EALLGDTGTGDFLK+WGTVFLITTTLVALLKKENEVSVVK+YTAGPQPLNTFYK
184	sp|Q9Y678|COPG1_HUMAN	1	Coatomer subunit gamma-1 OS=Homo sapiens GN=COPG1 PE=1 SV=1	3.2	2	0.03	ALQQYTLEPSEKPFDLK+ATFYLNVLEQK
182	sp|Q9Y5M8|SRPRB_HUMAN tr|H7C4H2|H7C4H2_HUMAN	1	Signal recognition particle receptor subunit beta OS=Homo sapiens GN=SRPRB PE=1 SV=3;Isoform of Q9Y5M8, Signal recognition particle receptor subunit beta (Fragment) OS=Homo sapiens GN=SRPRB PE=1 SV=1	20	2	0.03	GDVGSADIQDLEK+SAAPSTLDSSSTAPAQLGK
181	sp|Q9Y4L1-2|HYOU1_HUMAN sp|Q9Y4L1|HYOU1_HUMAN tr|A0A087WWI4|A0A087WWI4_HUMAN tr|A0A087X054|A0A087X054_HUMAN tr|E9PJ21|E9PJ21_HUMAN tr|K7EQK2|K7EQK2_HUMAN	1	Isoform of Q9Y4L1, Isoform 2 of Hypoxia up-regulated protein 1 OS=Homo sapiens GN=HYOU1;Hypoxia up-regulated protein 1 OS=Homo sapiens GN=HYOU1 PE=1 SV=1;Isoform of Q9Y4L1, Hypoxia up-regulated protein 1 OS=Homo sapiens GN=HYOU1 PE=1 SV=1;Isoform of Q9Y4L1, Hypoxia up-regulated protein 1 OS=Homo sapiens GN=HYOU1 PE=1 SV=1;Isoform of Q9Y4L1, Hypoxia up-regulated protein 1 (Fragment) OS=Homo sapien…	4.8	2	0.03	LAGLFNEQR+LGNTISSLFGGGTTPDAK
178	sp|Q9Y3D9|RT23_HUMAN tr|J3QLR8|J3QLR8_HUMAN	1	28S ribosomal protein S23, mitochondrial OS=Homo sapiens GN=MRPS23 PE=1 SV=2;Isoform of Q9Y3D9, 28S ribosomal protein S23, mitochondrial OS=Homo sapiens GN=MRPS23 PE=1 SV=1	13.2	2	0.03	ALLAEGVILR+LETVGSIFSR
176	sp|Q9UPN7|PP6R1_HUMAN	1	Serine/threonine-protein phosphatase 6 regulatory subunit 1 OS=Homo sapiens GN=PPP6R1 PE=1 SV=5	3.3	2	0.03	SQDPTPPSAPQEATEGSK+VAGALVQNTEK
174	sp|Q9UKY7-2|CDV3_HUMAN sp|Q9UKY7|CDV3_HUMAN	1	Isoform of Q9UKY7, Isoform 2 of Protein CDV3 homolog OS=Homo sapiens GN=CDV3;Protein CDV3 homolog OS=Homo sapiens GN=CDV3 PE=1 SV=1	26.8	2	0.03	AASAAGAAGSAGGSSGAAGAAGGGAGAGTRPGDGGTASAGAAGPGAATK+SLDNFFAK
172	sp|Q9UIJ7-2|KAD3_HUMAN sp|Q9UIJ7-3|KAD3_HUMAN sp|Q9UIJ7|KAD3_HUMAN	1	Isoform of Q9UIJ7, Isoform 2 of GTP:AMP phosphotransferase AK3, mitochondrial OS=Homo sapiens GN=AK3;Isoform of Q9UIJ7, Isoform 3 of GTP:AMP phosphotransferase AK3, mitochondrial OS=Homo sapiens GN=AK3;GTP:AMP phosphotransferase AK3, mitochondrial OS=Homo sapiens GN=AK3 PE=1 SV=4	15.9	2	0.03	TVGIDDLTGEPLIQR+VYNIEFNPPK
171	sp|Q9UHV9|PFD2_HUMAN	1	Prefoldin subunit 2 OS=Homo sapiens GN=PFDN2 PE=1 SV=1	13.6	2	0.03	IIETLTQQLQAK+MVGGVLVER
170	sp|Q9UHG0|DCDC2_HUMAN tr|H0Y784|H0Y784_HUMAN	1	Doublecortin domain-containing protein 2 OS=Homo sapiens GN=DCDC2 PE=1 SV=2;Isoform of Q9UHG0, Doublecortin domain-containing protein 2 (Fragment) OS=Homo sapiens GN=DCDC2 PE=1 SV=1	27.3	2	0.03	EVTGGVQAPFGAVR+LNYLDIGEIK
168	sp|Q9P258|RCC2_HUMAN	1	Protein RCC2 OS=Homo sapiens GN=RCC2 PE=1 SV=2	4.2	2	0.03	AGGAAVVITEPEHTK+VAIFIEK
167	sp|Q9NZB2-4|F120A_HUMAN sp|Q9NZB2-6|F120A_HUMAN sp|Q9NZB2|F120A_HUMAN tr|A0A0C4DG79|A0A0C4DG79_HUMAN	1	Isoform of Q9NZB2, Isoform D of Constitutive coactivator of PPAR-gamma-like protein 1 OS=Homo sapiens GN=FAM120A;Isoform of Q9NZB2, Isoform F of Constitutive coactivator of PPAR-gamma-like protein 1 OS=Homo sapiens GN=FAM120A;Constitutive coactivator of PPAR-gamma-like protein 1 OS=Homo sapiens GN=FAM120A PE=1 SV=2;Isoform of Q9NZB2, Constitutive coactivator of PPAR-gamma-like protein 1 (Fragment…	4.9	2	0.03	EAALEAAVLNKEE+QSVLEGLSFSR
166	sp|Q9NSE4|SYIM_HUMAN	1	Isoleucine--tRNA ligase, mitochondrial OS=Homo sapiens GN=IARS2 PE=1 SV=2	2.3	2	0.03	AVLEEGTDVVIK+TGWISTSSIWK
164	sp|Q9HDC9-2|APMAP_HUMAN sp|Q9HDC9|APMAP_HUMAN tr|H0Y512|H0Y512_HUMAN	1	Isoform of Q9HDC9, Isoform 2 of Adipocyte plasma membrane-associated protein OS=Homo sapiens GN=APMAP;Adipocyte plasma membrane-associated protein OS=Homo sapiens GN=APMAP PE=1 SV=2;Isoform of Q9HDC9, Adipocyte plasma membrane-associated protein (Fragment) OS=Homo sapiens GN=APMAP PE=1 SV=1	7.3	2	0.03	LLEYDTVTR+LLLSSETPIEGK
161	sp|Q9H444|CHM4B_HUMAN	1	Charged multivesicular body protein 4b OS=Homo sapiens GN=CHMP4B PE=1 SV=1	11.2	2	0.03	EALENANTNTEVLK+GGPTPQEAIQR
160	sp|Q9H0D6-2|XRN2_HUMAN sp|Q9H0D6|XRN2_HUMAN	1	Isoform of Q9H0D6, Isoform 2 of 5'-3' exoribonuclease 2 OS=Homo sapiens GN=XRN2;5'-3' exoribonuclease 2 OS=Homo sapiens GN=XRN2 PE=1 SV=1	3.2	2	0.03	AALEEVYPDLTPEETR+GVGAEPLLPWNR
157	sp|Q9BUR5-2|MIC26_HUMAN sp|Q9BUR5|MIC26_HUMAN tr|G3V1B6|G3V1B6_HUMAN tr|H7C1U8|H7C1U8_HUMAN	1	Isoform of Q9BUR5, Isoform 2 of MICOS complex subunit MIC26 OS=Homo sapiens GN=APOO;MICOS complex subunit MIC26 OS=Homo sapiens GN=APOO PE=1 SV=1;Isoform of Q9BUR5, MICOS complex subunit MIC26 OS=Homo sapiens GN=APOO PE=1 SV=1;Isoform of Q9BUR5, MICOS complex subunit MIC26 (Fragment) OS=Homo sapiens GN=APOO PE=1 SV=1	22.8	2	0.03	SQLEESISQLR+VDELSLYSVPEGQSK
156	sp|Q9BSJ2-3|GCP2_HUMAN sp|Q9BSJ2-4|GCP2_HUMAN sp|Q9BSJ2|GCP2_HUMAN tr|F2Z2B9|F2Z2B9_HUMAN	1	Isoform of Q9BSJ2, Isoform 2 of Gamma-tubulin complex component 2 OS=Homo sapiens GN=TUBGCP2;Isoform of Q9BSJ2, Isoform 3 of Gamma-tubulin complex component 2 OS=Homo sapiens GN=TUBGCP2;Gamma-tubulin complex component 2 OS=Homo sapiens GN=TUBGCP2 PE=1 SV=2;Isoform of Q9BSJ2, Gamma-tubulin complex component 2 OS=Homo sapiens GN=TUBGCP2 PE=1 SV=1	3.5	2	0.03	AASAPYFEVLEK+ILPVAASYSAVTR
155	sp|Q9BSD7|NTPCR_HUMAN tr|Q5TDF0|Q5TDF0_HUMAN	1	Cancer-related nucleoside-triphosphatase OS=Homo sapiens GN=NTPCR PE=1 SV=1;Isoform of Q9BSD7, Cancer-related nucleoside-triphosphatase OS=Homo sapiens GN=NTPCR PE=1 SV=1	14.2	2	0.03	IGFDVVTLSGTR+SSGVPVDGFYTEEVR
152	sp|Q99519|NEUR1_HUMAN tr|E9PIF4|E9PIF4_HUMAN	1	Sialidase-1 OS=Homo sapiens GN=NEU1 PE=1 SV=1;Isoform of Q99519, Sialidase-1 OS=Homo sapiens GN=NEU1 PE=1 SV=1	8.6	2	0.03	IPLITATPR+YGSGVSGIPYGQPK
16	sp|O76031|CLPX_HUMAN	1	ATP-dependent Clp protease ATP-binding subunit clpX-like, mitochondrial OS=Homo sapiens GN=CLPX PE=1 SV=2	3.6	2	0.03	SNILLLGPTGSGK+TLVQILTEPR
146	sp|Q96CU9-2|FXRD1_HUMAN sp|Q96CU9-3|FXRD1_HUMAN sp|Q96CU9|FXRD1_HUMAN	1	Isoform of Q96CU9, Isoform 2 of FAD-dependent oxidoreductase domain-containing protein 1 OS=Homo sapiens GN=FOXRED1;Isoform of Q96CU9, Isoform 3 of FAD-dependent oxidoreductase domain-containing protein 1 OS=Homo sapiens GN=FOXRED1;FAD-dependent oxidoreductase domain-containing protein 1 OS=Homo sapiens GN=FOXRED1 PE=1 SV=2	6.9	2	0.03	EGLGSNYLGGR+VPAFETLK
145	sp|Q96CT7|CC124_HUMAN	1	Coiled-coil domain-containing protein 124 OS=Homo sapiens GN=CCDC124 PE=1 SV=1	10.3	2	0.03	AAFTAFEEAQLPR+VLEEGSVEAR
143	sp|Q96A33-2|CCD47_HUMAN sp|Q96A33|CCD47_HUMAN	1	Isoform of Q96A33, Isoform 2 of Coiled-coil domain-containing protein 47 OS=Homo sapiens GN=CCDC47;Coiled-coil domain-containing protein 47 OS=Homo sapiens GN=CCDC47 PE=1 SV=1	6.9	2	0.03	ELLESNFTLVGDDGTNKEATSTGK+QDLLNVLAR
141	sp|Q969H8|MYDGF_HUMAN tr|M0QXF7|M0QXF7_HUMAN tr|M0QYN0|M0QYN0_HUMAN	1	Myeloid-derived growth factor OS=Homo sapiens GN=MYDGF PE=1 SV=1;Isoform of Q969H8, Myeloid-derived growth factor (Fragment) OS=Homo sapiens GN=MYDGF PE=1 SV=1;Isoform of Q969H8, Myeloid-derived growth factor OS=Homo sapiens GN=MYDGF PE=1 SV=1	28.6	2	0.03	ESDVPLKTEEFEVTK+SYLYFTQFK
15	sp|O76003|GLRX3_HUMAN	1	Glutaredoxin-3 OS=Homo sapiens GN=GLRX3 PE=1 SV=2	6.9	2	0.03	GELVGGLDIVK+LEAEGVPEVSEK
140	sp|Q92820|GGH_HUMAN	1	Gamma-glutamyl hydrolase OS=Homo sapiens GN=GGH PE=1 SV=2	7.5	2	0.02	SINGILFPGGSVDLR+YYIAASYVK
139	sp|Q92665|RT31_HUMAN	1	28S ribosomal protein S31, mitochondrial OS=Homo sapiens GN=MRPS31 PE=1 SV=3	6.6	2	0.03	IQFDEGYDNYPGQEK+ISFSNIISDMK
135	sp|Q92499-2|DDX1_HUMAN sp|Q92499-3|DDX1_HUMAN sp|Q92499|DDX1_HUMAN tr|A0A087X2G1|A0A087X2G1_HUMAN tr|F1T0B3|F1T0B3_HUMAN	1	Isoform of Q92499, Isoform 2 of ATP-dependent RNA helicase DDX1 OS=Homo sapiens GN=DDX1;Isoform of Q92499, Isoform 3 of ATP-dependent RNA helicase DDX1 OS=Homo sapiens GN=DDX1;ATP-dependent RNA helicase DDX1 OS=Homo sapiens GN=DDX1 PE=1 SV=2;Isoform of Q92499, ATP-dependent RNA helicase DDX1 OS=Homo sapiens GN=DDX1 PE=1 SV=1;Isoform of Q92499, ATP-dependent RNA helicase DDX1 OS=Homo sapiens GN=DD…	3.6	2	0.03	ELAEQTLNNIK+ELLIIGGVAAR
132	sp|Q8NCH0|CHSTE_HUMAN tr|H0YN65|H0YN65_HUMAN	1	Carbohydrate sulfotransferase 14 OS=Homo sapiens GN=CHST14 PE=1 SV=2;Isoform of Q8NCH0, Carbohydrate sulfotransferase 14 OS=Homo sapiens GN=CHST14 PE=1 SV=1	6.3	2	0.03	ALLQDVLPK+LEADANQVLEWVR
128	sp|Q8N0X7|SPG20_HUMAN	1	Spartin OS=Homo sapiens GN=SPG20 PE=1 SV=1	4.1	2	0.03	AEEENEFQIPGR+GLATSLQNDLQEVPK
126	sp|Q8IZ52-2|CHSS2_HUMAN sp|Q8IZ52-4|CHSS2_HUMAN sp|Q8IZ52|CHSS2_HUMAN	1	Isoform of Q8IZ52, Isoform 2 of Chondroitin sulfate synthase 2 OS=Homo sapiens GN=CHPF;Isoform of Q8IZ52, Isoform 3 of Chondroitin sulfate synthase 2 OS=Homo sapiens GN=CHPF;Chondroitin sulfate synthase 2 OS=Homo sapiens GN=CHPF PE=1 SV=2	8.3	2	0.03	LTVLLPLAAAER+VEILPVPYVTEASR
123	sp|Q7Z417|NUFP2_HUMAN	1	Nuclear fragile X mental retardation-interacting protein 2 OS=Homo sapiens GN=NUFIP2 PE=1 SV=1	3.9	2	0.03	NLSSDEATNPISR+VLNGNQQVVDTSLK
121	sp|Q6ZRY4|RBPS2_HUMAN	1	RNA-binding protein with multiple splicing 2 OS=Homo sapiens GN=RBPMS2 PE=1 SV=1	10	2	0.03	FDPENPQTLR+QPVGFVIFDSR
13	sp|O75155-2|CAND2_HUMAN sp|O75155|CAND2_HUMAN	1	Isoform of O75155, Isoform 2 of Cullin-associated NEDD8-dissociated protein 2 OS=Homo sapiens GN=CAND2;Cullin-associated NEDD8-dissociated protein 2 OS=Homo sapiens GN=CAND2 PE=1 SV=3	2.5	2	0.03	AVAALLTIPEVGK+AVLLEALGSPSEDVR
117	sp|Q5JVF3-2|PCID2_HUMAN sp|Q5JVF3-3|PCID2_HUMAN sp|Q5JVF3-4|PCID2_HUMAN sp|Q5JVF3|PCID2_HUMAN	1	Isoform of Q5JVF3, Isoform 2 of PCI domain-containing protein 2 OS=Homo sapiens GN=PCID2;Isoform of Q5JVF3, Isoform 3 of PCI domain-containing protein 2 OS=Homo sapiens GN=PCID2;Isoform of Q5JVF3, Isoform 4 of PCI domain-containing protein 2 OS=Homo sapiens GN=PCID2;PCI domain-containing protein 2 OS=Homo sapiens GN=PCID2 PE=1 SV=2	7.4	2	0.03	AIDSSNLKDDYSTAQR+VFANNADQQLVK
112	sp|Q14684-2|RRP1B_HUMAN sp|Q14684|RRP1B_HUMAN	1	Isoform of Q14684, Isoform 2 of Ribosomal RNA processing protein 1 homolog B OS=Homo sapiens GN=RRP1B;Ribosomal RNA processing protein 1 homolog B OS=Homo sapiens GN=RRP1B PE=1 SV=3	3.4	2	0.03	SILVSPTGPSR+TPTSSPASSPLVAK
110	sp|Q14444-2|CAPR1_HUMAN sp|Q14444|CAPR1_HUMAN tr|A0A087X082|A0A087X082_HUMAN tr|E9PLA9|E9PLA9_HUMAN tr|G3V153|G3V153_HUMAN	1	Isoform of Q14444, Isoform 2 of Caprin-1 OS=Homo sapiens GN=CAPRIN1;Caprin-1 OS=Homo sapiens GN=CAPRIN1 PE=1 SV=2;Isoform of Q14444, Caprin-1 OS=Homo sapiens GN=CAPRIN1 PE=1 SV=1;Isoform of Q14444, Caprin-1 (Fragment) OS=Homo sapiens GN=CAPRIN1 PE=1 SV=1;Isoform of Q14444, Caprin-1 OS=Homo sapiens GN=CAPRIN1 PE=1 SV=1	12.4	2	0.03	LNQDQLDAVSK+YQEVTNNLEFAK
107	sp|Q13510-2|ASAH1_HUMAN sp|Q13510-3|ASAH1_HUMAN sp|Q13510|ASAH1_HUMAN tr|E7EMM4|E7EMM4_HUMAN	1	Isoform of Q13510, Isoform 2 of Acid ceramidase OS=Homo sapiens GN=ASAH1;Isoform of Q13510, Isoform 3 of Acid ceramidase OS=Homo sapiens GN=ASAH1;Acid ceramidase OS=Homo sapiens GN=ASAH1 PE=1 SV=5;Isoform of Q13510, Acid ceramidase OS=Homo sapiens GN=ASAH1 PE=1 SV=1	6.2	2	0.03	ESLDVYELDAK+LTVYTTLIDVTK
105	sp|Q13045-2|FLII_HUMAN sp|Q13045-3|FLII_HUMAN sp|Q13045|FLII_HUMAN	1	Isoform of Q13045, Isoform 2 of Protein flightless-1 homolog OS=Homo sapiens GN=FLII;Isoform of Q13045, Isoform 3 of Protein flightless-1 homolog OS=Homo sapiens GN=FLII;Protein flightless-1 homolog OS=Homo sapiens GN=FLII PE=1 SV=2	1.4	2	0.03	ADLTALFLPR+FVFLLDR
104	sp|Q10588|BST1_HUMAN tr|A6NC48|A6NC48_HUMAN	1	ADP-ribosyl cyclase/cyclic ADP-ribose hydrolase 2 OS=Homo sapiens GN=BST1 PE=1 SV=2;Isoform of Q10588, ADP-ribosyl cyclase/cyclic ADP-ribose hydrolase 2 OS=Homo sapiens GN=BST1 PE=1 SV=1	6.6	2	0.02	LLQLLLQLLLLLLLLAAGGAR
102	sp|Q08J23-2|NSUN2_HUMAN sp|Q08J23-3|NSUN2_HUMAN sp|Q08J23|NSUN2_HUMAN	1	Isoform of Q08J23, Isoform 2 of tRNA (cytosine(34)-C(5))-methyltransferase OS=Homo sapiens GN=NSUN2;Isoform of Q08J23, Isoform 3 of tRNA (cytosine(34)-C(5))-methyltransferase OS=Homo sapiens GN=NSUN2;tRNA (cytosine(34)-C(5))-methyltransferase OS=Homo sapiens GN=NSUN2 PE=1 SV=2	6.8	2	0.03	EGVILTNESAASTGQPDNDVTEGQR+ILLTQENPFFR
827a	sp|Q9UBT2|SAE2_HUMAN tr|K7EPL2|K7EPL2_HUMAN	0.9999	SUMO-activating enzyme subunit 2 OS=Homo sapiens GN=UBA2 PE=1 SV=2;Isoform of Q9UBT2, SUMO-activating enzyme subunit 2 (Fragment) OS=Homo sapiens GN=UBA2 PE=1 SV=2	9.2	2	0.03	ADPEAAWEPTEAEAR+ESVLQFYPK
823a	sp|Q9H3G5|CPVL_HUMAN tr|A0A087WVP6|A0A087WVP6_HUMAN	0.9999	Probable serine carboxypeptidase CPVL OS=Homo sapiens GN=CPVL PE=1 SV=2;Isoform of Q9H3G5, Probable serine carboxypeptidase CPVL OS=Homo sapiens GN=CPVL PE=1 SV=1	9.5	2	0.03	FLSLPEVR+NNDFYVTGESYAGK
821a	sp|Q9H0U3|MAGT1_HUMAN tr|A0A087WU53|A0A087WU53_HUMAN	0.9999	Magnesium transporter protein 1 OS=Homo sapiens GN=MAGT1 PE=1 SV=1;Isoform of Q9H0U3, Magnesium transporter protein 1 OS=Homo sapiens GN=MAGT1 PE=1 SV=1	5.7	2	0.02	GFSAEQIAR+VSQLMEWTNK
820a	sp|Q9BZZ5-2|API5_HUMAN sp|Q9BZZ5-5|API5_HUMAN	0.9999	Isoform of Q9BZZ5, Isoform 2 of Apoptosis inhibitor 5 OS=Homo sapiens GN=API5;Isoform of Q9BZZ5, Isoform 5 of Apoptosis inhibitor 5 OS=Homo sapiens GN=API5	5.1	2	0.02	EVEELILTESK+YSSNLGNFNYER
819a	sp|Q9BVG9|PTSS2_HUMAN	0.9999	Phosphatidylserine synthase 2 OS=Homo sapiens GN=PTDSS2 PE=1 SV=1	6.2	2	0.02	ASLEEPPDGPSAGQATGPGEGR+LGVPLPER
815a	sp|Q7Z6Z7-2|HUWE1_HUMAN sp|Q7Z6Z7-3|HUWE1_HUMAN sp|Q7Z6Z7|HUWE1_HUMAN	0.9999	Isoform of Q7Z6Z7, Isoform 2 of E3 ubiquitin-protein ligase HUWE1 OS=Homo sapiens GN=HUWE1;Isoform of Q7Z6Z7, Isoform 3 of E3 ubiquitin-protein ligase HUWE1 OS=Homo sapiens GN=HUWE1;E3 ubiquitin-protein ligase HUWE1 OS=Homo sapiens GN=HUWE1 PE=1 SV=3	0.7	2	0.03	IVNQPSSLFGSK+LGSSGLGSASSIQAAVR
813a	sp|Q13751|LAMB3_HUMAN	0.9999	Laminin subunit beta-3 OS=Homo sapiens GN=LAMB3 PE=1 SV=1	2	2	0.03	IQEVGEITNLR+VAEVQQVLRPAEK
811a	sp|Q12769|NU160_HUMAN tr|E9PR16|E9PR16_HUMAN tr|G3V198|G3V198_HUMAN	0.9999	Nuclear pore complex protein Nup160 OS=Homo sapiens GN=NUP160 PE=1 SV=3;Isoform of Q12769, Nuclear pore complex protein Nup160 (Fragment) OS=Homo sapiens GN=NUP160 PE=1 SV=2;Isoform of Q12769, Nuclear pore complex protein Nup160 (Fragment) OS=Homo sapiens GN=NUP160 PE=1 SV=2	1.9	2	0.03	LLTGWMPTAIR+SFVELSGAER
810a	sp|Q12756-2|KIF1A_HUMAN sp|Q12756-3|KIF1A_HUMAN sp|Q12756|KIF1A_HUMAN tr|F8W8V9|F8W8V9_HUMAN	0.9999	Isoform of Q12756, Isoform 2 of Kinesin-like protein KIF1A OS=Homo sapiens GN=KIF1A;Isoform of Q12756, Isoform 3 of Kinesin-like protein KIF1A OS=Homo sapiens GN=KIF1A;Kinesin-like protein KIF1A OS=Homo sapiens GN=KIF1A PE=1 SV=2;Isoform of Q12756, Kinesin-like protein (Fragment) OS=Homo sapiens GN=KIF1A PE=1 SV=1	1.7	2	0.03	IIAELNETWEEK+ILFAPGSEEAIER
809a	sp|P62304|RUXE_HUMAN	0.9999	Small nuclear ribonucleoprotein E OS=Homo sapiens GN=SNRPE PE=1 SV=1	25	2	0.02	GDNITLLQSVSN+VMVQPINLIFR
808a	sp|P61964|WDR5_HUMAN	0.9999	WD repeat-containing protein 5 OS=Homo sapiens GN=WDR5 PE=1 SV=1	8.1	2	0.03	FSPNGEWLASSSADK+YILAATLDNTLK
804a	sp|O76094-2|SRP72_HUMAN sp|O76094|SRP72_HUMAN	0.9999	Isoform of O76094, Isoform 2 of Signal recognition particle subunit SRP72 OS=Homo sapiens GN=SRP72;Signal recognition particle subunit SRP72 OS=Homo sapiens GN=SRP72 PE=1 SV=3	4.6	2	0.03	EAISDLQQLWK+GTQGATAGASSELDASK
801a	sp|O15143|ARC1B_HUMAN	0.9999	Actin-related protein 2/3 complex subunit 1B OS=Homo sapiens GN=ARPC1B PE=1 SV=3	5.6	2	0.03	NAYVWTLK+NSVSQISVLSGGK
800a	sp|O14734|ACOT8_HUMAN tr|E9PJN0|E9PJN0_HUMAN tr|H7C5A7|H7C5A7_HUMAN	0.9999	Acyl-coenzyme A thioesterase 8 OS=Homo sapiens GN=ACOT8 PE=1 SV=1;Isoform of O14734, Acyl-coenzyme A thioesterase 8 OS=Homo sapiens GN=ACOT8 PE=1 SV=1;Isoform of O14734, Acyl-coenzyme A thioesterase 8 (Fragment) OS=Homo sapiens GN=ACOT8 PE=1 SV=1	12	2	0.03	LFGGQIVGQALVAAAK+LPVLYQVER
799a	sp|O00754-2|MA2B1_HUMAN sp|O00754|MA2B1_HUMAN	0.9999	Isoform of O00754, Isoform 2 of Lysosomal alpha-mannosidase OS=Homo sapiens GN=MAN2B1;Lysosomal alpha-mannosidase OS=Homo sapiens GN=MAN2B1 PE=1 SV=3	2.1	2	0.03	DLFSTFTITR+FQVIVYNPLGR
797	sp|Q9NU22|MDN1_HUMAN tr|Q5T795|Q5T795_HUMAN	0.9999	Midasin OS=Homo sapiens GN=MDN1 PE=1 SV=2;Isoform of Q9NU22, Midasin (Fragment) OS=Homo sapiens GN=MDN1 PE=1 SV=1	2	2	0.02	LFLESSDANPVR+LLEEAQLQDLEK
795	sp|Q9C0E8-2|LNP_HUMAN sp|Q9C0E8-3|LNP_HUMAN sp|Q9C0E8-4|LNP_HUMAN sp|Q9C0E8|LNP_HUMAN	0.9999	Isoform of Q9C0E8, Isoform 2 of Protein lunapark OS=Homo sapiens GN=LNP;Isoform of Q9C0E8, Isoform 3 of Protein lunapark OS=Homo sapiens GN=LNP;Isoform of Q9C0E8, Isoform 4 of Protein lunapark OS=Homo sapiens GN=LNP;Protein lunapark OS=Homo sapiens GN=LNP PE=1 SV=2	8.5	2	0.03	IVEYLVGDGPQNR+TVTPALSSNVLPR
793	sp|Q6PKG0-3|LARP1_HUMAN sp|Q6PKG0|LARP1_HUMAN tr|A0A0B4J210|A0A0B4J210_HUMAN tr|E5RH50|E5RH50_HUMAN tr|H0YC33|H0YC33_HUMAN	0.9999	Isoform of Q6PKG0, Isoform 2 of La-related protein 1 OS=Homo sapiens GN=LARP1;La-related protein 1 OS=Homo sapiens GN=LARP1 PE=1 SV=2;Isoform of Q6PKG0, La-related protein 1 (Fragment) OS=Homo sapiens GN=LARP1 PE=1 SV=4;Isoform of Q6PKG0, La-related protein 1 (Fragment) OS=Homo sapiens GN=LARP1 PE=1 SV=7;Isoform of Q6PKG0, La-related protein 1 (Fragment) OS=Homo sapiens GN=LARP1 PE=1 SV=1	13.7	2	0.03	LFGAPEPSTIAR+SLPTTVPESPNYR
792	sp|Q5JPH6-2|SYEM_HUMAN sp|Q5JPH6|SYEM_HUMAN tr|H3BTB7|H3BTB7_HUMAN	0.9999	Isoform of Q5JPH6, Isoform 2 of Probable glutamate--tRNA ligase, mitochondrial OS=Homo sapiens GN=EARS2;Probable glutamate--tRNA ligase, mitochondrial OS=Homo sapiens GN=EARS2 PE=1 SV=2;Isoform of Q5JPH6, Probable glutamate--tRNA ligase, mitochondrial OS=Homo sapiens GN=EARS2 PE=1 SV=1	4.5	2	0.02	LELYAQATEALLK+TALYNYIFAK
791	sp|P61221|ABCE1_HUMAN	0.9999	ATP-binding cassette sub-family E member 1 OS=Homo sapiens GN=ABCE1 PE=1 SV=1	4.3	2	0.03	NTVANSPQTLLAGMNK+VIVFDGVPSK
790	sp|P61160-2|ARP2_HUMAN sp|P61160|ARP2_HUMAN tr|F5H6T1|F5H6T1_HUMAN	0.9999	Isoform of P61160, Isoform 2 of Actin-related protein 2 OS=Homo sapiens GN=ACTR2;Actin-related protein 2 OS=Homo sapiens GN=ACTR2 PE=1 SV=1;Isoform of P61160, ARP2 actin-related protein 2 homolog (Yeast), isoform CRA_d OS=Homo sapiens GN=ACTR2 PE=1 SV=2	3.5	2	0.03	ILLTEPPMNPTK
787	sp|P18859-2|ATP5J_HUMAN sp|P18859|ATP5J_HUMAN tr|A8MUH2|A8MUH2_HUMAN	0.9999	Isoform of P18859, Isoform 2 of ATP synthase-coupling factor 6, mitochondrial OS=Homo sapiens GN=ATP5J;ATP synthase-coupling factor 6, mitochondrial OS=Homo sapiens GN=ATP5J PE=1 SV=1;Isoform of P18859, ATP synthase-coupling factor 6, mitochondrial OS=Homo sapiens GN=ATP5J PE=1 SV=1	17.6	2	0.03	QTSGGPVDASSEYQQELER
786	sp|P13861-2|KAP2_HUMAN sp|P13861|KAP2_HUMAN tr|H7C1L0|H7C1L0_HUMAN	0.9999	Isoform of P13861, Isoform 2 of cAMP-dependent protein kinase type II-alpha regulatory subunit OS=Homo sapiens GN=PRKAR2A;cAMP-dependent protein kinase type II-alpha regulatory subunit OS=Homo sapiens GN=PRKAR2A PE=1 SV=2;Isoform of P13861, cAMP-dependent protein kinase type II-alpha regulatory subunit (Fragment) OS=Homo sapiens GN=PRKAR2A PE=1 SV=1	18.5	2	0.03	AATIVATSEGSLWGLDR+ADEHVIDQGDDGDNFYVIER
785	sp|P11137-2|MTAP2_HUMAN sp|P11137-3|MTAP2_HUMAN sp|P11137-4|MTAP2_HUMAN sp|P11137|MTAP2_HUMAN	0.9999	Isoform of P11137, Isoform 2 of Microtubule-associated protein 2 OS=Homo sapiens GN=MAP2;Isoform of P11137, Isoform 3 of Microtubule-associated protein 2 OS=Homo sapiens GN=MAP2;Isoform of P11137, Isoform 4 of Microtubule-associated protein 2 OS=Homo sapiens GN=MAP2;Microtubule-associated protein 2 OS=Homo sapiens GN=MAP2 PE=1 SV=4	4.7	2	0.03	LINQPLPDLK+TPGTPGTPSYPR
784	sp|P06396-2|GELS_HUMAN sp|P06396-3|GELS_HUMAN sp|P06396-4|GELS_HUMAN sp|P06396|GELS_HUMAN tr|A0A0A0MS51|A0A0A0MS51_HUMAN tr|A0A0A0MT01|A0A0A0MT01_HUMAN	0.9999	Isoform of P06396, Isoform 2 of Gelsolin OS=Homo sapiens GN=GSN;Isoform of P06396, Isoform 3 of Gelsolin OS=Homo sapiens GN=GSN;Isoform of P06396, Isoform 4 of Gelsolin OS=Homo sapiens GN=GSN;Gelsolin OS=Homo sapiens GN=GSN PE=1 SV=1;Isoform of P06396, Gelsolin OS=Homo sapiens GN=GSN PE=1 SV=1;Isoform of P06396, Gelsolin OS=Homo sapiens GN=GSN PE=1 SV=1	4.1	2	0.02	AGALNSNDAFVLK+QTQVSVLPEGGETPLFK
783	sp|P04066|FUCO_HUMAN	0.9999	Tissue alpha-L-fucosidase OS=Homo sapiens GN=FUCA1 PE=1 SV=4	4.7	2	0.03	DGLIVPIFQER+DLVGELGTALR
782	sp|O15355|PPM1G_HUMAN	0.9999	Protein phosphatase 1G OS=Homo sapiens GN=PPM1G PE=1 SV=1	4.2	2	0.03	ALEDAFLAIDAK+QLIVANAGDSR
781	sp|O00567|NOP56_HUMAN tr|H0Y653|H0Y653_HUMAN tr|H0YDU4|H0YDU4_HUMAN	0.9999	Nucleolar protein 56 OS=Homo sapiens GN=NOP56 PE=1 SV=4;Isoform of O00567, Nucleolar protein 56 (Fragment) OS=Homo sapiens GN=NOP56 PE=1 SV=1;Isoform of O00567, Nucleolar protein 56 (Fragment) OS=Homo sapiens GN=NOP56 PE=1 SV=1	13.7	2	0.02	GNTPKYGLIFHSTFIGR+YPASTVQILGAEK
780	sp|B8ZZ34|SHSA8_HUMAN tr|A0A087WXQ4|A0A087WXQ4_HUMAN	0.9999	Putative protein shisa-8 OS=Homo sapiens GN=SHISA8 PE=5 SV=2;Isoform of B8ZZ34, Putative protein shisa-8 OS=Homo sapiens GN=SHISA8 PE=4 SV=1	8.3	2	0.03	LALALRLALLLARPPSGR+LQGGGSLTLQPDYAK
535a	sp|P80303-2|NUCB2_HUMAN sp|P80303|NUCB2_HUMAN tr|A0A087WSV8|A0A087WSV8_HUMAN tr|E9PKG6|E9PKG6_HUMAN tr|V9HW75|V9HW75_HUMAN	0.9999	Isoform of P80303, Isoform 2 of Nucleobindin-2 OS=Homo sapiens GN=NUCB2;Nucleobindin-2 OS=Homo sapiens GN=NUCB2 PE=1 SV=2;Isoform of P80303, Nucleobindin 2, isoform CRA_b OS=Homo sapiens GN=NUCB2 PE=1 SV=1;Isoform of P80303, Nucleobindin-2 OS=Homo sapiens GN=NUCB2 PE=1 SV=2;Isoform of P80303, Epididymis secretory protein Li 109 OS=Homo sapiens GN=HEL-S-109 PE=1 SV=1	7.1	2	0.03	IEPPDTGLYYDEYLK+LVTLEEFLK
842a	sp|Q9Y2G8|DJC16_HUMAN tr|Q5TDG9|Q5TDG9_HUMAN tr|Q5TDH4|Q5TDH4_HUMAN	0.9998	DnaJ homolog subfamily C member 16 OS=Homo sapiens GN=DNAJC16 PE=2 SV=3;Isoform of Q9Y2G8, DnaJ (Hsp40) homolog, subfamily C, member 16, isoform CRA_a OS=Homo sapiens GN=DNAJC16 PE=1 SV=1;Isoform of Q9Y2G8, DnaJ homolog subfamily C member 16 OS=Homo sapiens GN=DNAJC16 PE=1 SV=1	3.9	2	0.03	QFVESLLPGNLVEK+QIIDDFITR
838a	sp|Q14596-2|NBR1_HUMAN sp|Q14596|NBR1_HUMAN	0.9998	Isoform of Q14596, Isoform 2 of Next to BRCA1 gene 1 protein OS=Homo sapiens GN=NBR1;Next to BRCA1 gene 1 protein OS=Homo sapiens GN=NBR1 PE=1 SV=3	3.4	2	0.02	ALPDSMVSVK+YLDEENEEVSINSQGEYEEALK
837a	sp|Q14247-3|SRC8_HUMAN sp|Q14247|SRC8_HUMAN	0.9998	Isoform of Q14247, Isoform 3 of Src substrate cortactin OS=Homo sapiens GN=CTTN;Src substrate cortactin OS=Homo sapiens GN=CTTN PE=1 SV=2	4.5	2	0.03	TVPVEAVTSK+YGLFPANYVELRQ
835a	sp|P23634-2|AT2B4_HUMAN sp|P23634-3|AT2B4_HUMAN sp|P23634-4|AT2B4_HUMAN sp|P23634-5|AT2B4_HUMAN sp|P23634-6|AT2B4_HUMAN sp|P23634-7|AT2B4_HUMAN sp|P23634-8|AT2B4_HUMAN sp|P23634|AT2B4_HUMAN	0.9998	Isoform of P23634, Isoform XA of Plasma membrane calcium-transporting ATPase 4 OS=Homo sapiens GN=ATP2B4;Isoform of P23634, Isoform ZA of Plasma membrane calcium-transporting ATPase 4 OS=Homo sapiens GN=ATP2B4;Isoform of P23634, Isoform XK of Plasma membrane calcium-transporting ATPase 4 OS=Homo sapiens GN=ATP2B4;Isoform of P23634, Isoform ZK of Plasma membrane calcium-transporting ATPase 4 OS=Ho…	2.9	2	0.03	EASDIILTDDNFTSIVK+TSPVEGLSGNPADLEK
834a	sp|P14373-2|TRI27_HUMAN sp|P14373|TRI27_HUMAN	0.9998	Isoform of P14373, Isoform Beta of Zinc finger protein RFP OS=Homo sapiens GN=TRIM27;Zinc finger protein RFP OS=Homo sapiens GN=TRIM27 PE=1 SV=1	7.3	2	0.03	ELLQDIGDTLSR+YSYLQQDLPDNPER
833a	sp|O95470|SGPL1_HUMAN	0.9998	Sphingosine-1-phosphate lyase 1 OS=Homo sapiens GN=SGPL1 PE=1 SV=3	3.9	2	0.03	ALPSQGLSSSAVLEK+VAIQFLK
832a	sp|O94788-3|AL1A2_HUMAN sp|O94788-4|AL1A2_HUMAN sp|O94788|AL1A2_HUMAN tr|H0YMG7|H0YMG7_HUMAN	0.9998	Isoform of O94788, Isoform 3 of Retinal dehydrogenase 2 OS=Homo sapiens GN=ALDH1A2;Isoform of O94788, Isoform 4 of Retinal dehydrogenase 2 OS=Homo sapiens GN=ALDH1A2;Retinal dehydrogenase 2 OS=Homo sapiens GN=ALDH1A2 PE=1 SV=3;Isoform of O94788, Retinal dehydrogenase 2 OS=Homo sapiens GN=ALDH1A2 PE=1 SV=1	5.9	2	0.03	IAFTGSTEVGK+ILELIQSGVAEGAK
830	sp|Q9BPW8|NIPS1_HUMAN tr|C9JDV8|C9JDV8_HUMAN tr|H7C2U6|H7C2U6_HUMAN	0.9998	Protein NipSnap homolog 1 OS=Homo sapiens GN=NIPSNAP1 PE=1 SV=1;Isoform of Q9BPW8, Protein NipSnap homolog 1 (Fragment) OS=Homo sapiens GN=NIPSNAP1 PE=1 SV=6;Isoform of Q9BPW8, Protein NipSnap homolog 1 (Fragment) OS=Homo sapiens GN=NIPSNAP1 PE=1 SV=1	11.8	2	0.03	MGPNIYELR
829	sp|Q7KZI7-10|MARK2_HUMAN sp|Q7KZI7-11|MARK2_HUMAN sp|Q7KZI7-12|MARK2_HUMAN sp|Q7KZI7-13|MARK2_HUMAN sp|Q7KZI7-14|MARK2_HUMAN sp|Q7KZI7-15|MARK2_HUMAN sp|Q7KZI7-16|MARK2_HUMAN sp|Q7KZI7-2|MARK2_HUMAN sp|Q7KZI7-3|MARK2_HUMAN sp|Q7KZI7-4|MARK2_HUMAN sp|Q7KZI7-5|MARK2_HUMAN sp|Q7KZI7-6|MARK2_HUMAN sp|Q7KZI7-7|MARK2_HUMAN sp|Q7KZI7-8|MARK2_HUMAN sp|Q7KZI7-9|MARK2_HUMAN sp|Q7KZI7|MARK2_HUMAN tr|E7ETY4|…	0.9998	Isoform of Q7KZI7, Isoform 10 of Serine/threonine-protein kinase MARK2 OS=Homo sapiens GN=MARK2;Isoform of Q7KZI7, Isoform 11 of Serine/threonine-protein kinase MARK2 OS=Homo sapiens GN=MARK2;Isoform of Q7KZI7, Isoform 12 of Serine/threonine-protein kinase MARK2 OS=Homo sapiens GN=MARK2;Isoform of Q7KZI7, Isoform 13 of Serine/threonine-protein kinase MARK2 OS=Homo sapiens GN=MARK2;Isoform of Q7KZ…	4.5	2	0.02	VPASPLPGLER+VPVASPSAHNISSSGGAPDR
828	sp|P50416-2|CPT1A_HUMAN sp|P50416|CPT1A_HUMAN	0.9998	Isoform of P50416, Isoform 2 of Carnitine O-palmitoyltransferase 1, liver isoform OS=Homo sapiens GN=CPT1A;Carnitine O-palmitoyltransferase 1, liver isoform OS=Homo sapiens GN=CPT1A PE=1 SV=2	3.2	2	0.02	ILDNTSEPQPGEAR+YLAVESPFLK
453a	sp|P50213|IDH3A_HUMAN tr|H0YKD0|H0YKD0_HUMAN tr|H0YL72|H0YL72_HUMAN tr|H0YLI6|H0YLI6_HUMAN	0.9998	Isocitrate dehydrogenase [NAD] subunit alpha, mitochondrial OS=Homo sapiens GN=IDH3A PE=1 SV=1;Isoform of P50213, Isocitrate dehydrogenase [NAD] subunit alpha, mitochondrial (Fragment) OS=Homo sapiens GN=IDH3A PE=1 SV=1;Isoform of P50213, Isocitrate dehydrogenase [NAD] subunit alpha, mitochondrial OS=Homo sapiens GN=IDH3A PE=1 SV=1;Isoform of P50213, Isocitrate dehydrogenase [NAD] subunit alpha, …	18.3	2	0.03	APIQWEER+TPYTDVNIVTIR
847a	sp|Q15819|UB2V2_HUMAN tr|H0YBX6|H0YBX6_HUMAN	0.9997	Ubiquitin-conjugating enzyme E2 variant 2 OS=Homo sapiens GN=UBE2V2 PE=1 SV=4;Isoform of Q15819, Ubiquitin-conjugating enzyme E2 variant 2 (Fragment) OS=Homo sapiens GN=UBE2V2 PE=1 SV=1	13.1	2	0.03	LLEELEEGQK+YPEAPPSVR
846a	sp|Q13501-2|SQSTM_HUMAN sp|Q13501|SQSTM_HUMAN	0.9997	Isoform of Q13501, Isoform 2 of Sequestosome-1 OS=Homo sapiens GN=SQSTM1;Sequestosome-1 OS=Homo sapiens GN=SQSTM1 PE=1 SV=1	8.1	2	0.03	LTPVSPESSSTEEK+NYDIGAALDTIQYSK
845	sp|Q8WXF1-2|PSPC1_HUMAN sp|Q8WXF1|PSPC1_HUMAN tr|X6RDA4|X6RDA4_HUMAN	0.9997	Isoform of Q8WXF1, Isoform 2 of Paraspeckle component 1 OS=Homo sapiens GN=PSPC1;Paraspeckle component 1 OS=Homo sapiens GN=PSPC1 PE=1 SV=1;Isoform of Q8WXF1, Paraspeckle component 1 (Fragment) OS=Homo sapiens GN=PSPC1 PE=1 SV=1	8.1	2	0.02	AELDGTILK+YGEPSEVFINR
844	sp|Q6XPS3-2|TPTE2_HUMAN sp|Q6XPS3-3|TPTE2_HUMAN sp|Q6XPS3-4|TPTE2_HUMAN sp|Q6XPS3-5|TPTE2_HUMAN sp|Q6XPS3-7|TPTE2_HUMAN sp|Q6XPS3|TPTE2_HUMAN tr|G3V171|G3V171_HUMAN	0.9997	Isoform of Q6XPS3, Isoform 2 of Phosphatidylinositol 3,4,5-trisphosphate 3-phosphatase TPTE2 OS=Homo sapiens GN=TPTE2;Isoform of Q6XPS3, Isoform 3 of Phosphatidylinositol 3,4,5-trisphosphate 3-phosphatase TPTE2 OS=Homo sapiens GN=TPTE2;Isoform of Q6XPS3, Isoform 4 of Phosphatidylinositol 3,4,5-trisphosphate 3-phosphatase TPTE2 OS=Homo sapiens GN=TPTE2;Isoform of Q6XPS3, Isoform 5 of Phosphatidyli…	5.5	2	0.02	LIILIRIFHLLHQKR+LLRLIILIRIFHLLHQK
843	sp|O60220|TIM8A_HUMAN	0.9997	Mitochondrial import inner membrane translocase subunit Tim8 A OS=Homo sapiens GN=TIMM8A PE=1 SV=1	22.7	2	0.03	FIDTSQFILNR+SKPVFSESLSD
692a	sp|Q99873-2|ANM1_HUMAN sp|Q99873-3|ANM1_HUMAN sp|Q99873-4|ANM1_HUMAN sp|Q99873|ANM1_HUMAN tr|E9PKG1|E9PKG1_HUMAN tr|H7C2I1|H7C2I1_HUMAN	0.9997	Isoform of Q99873, Isoform 2 of Protein arginine N-methyltransferase 1 OS=Homo sapiens GN=PRMT1;Isoform of Q99873, Isoform 3 of Protein arginine N-methyltransferase 1 OS=Homo sapiens GN=PRMT1;Isoform of Q99873, Isoform 4 of Protein arginine N-methyltransferase 1 OS=Homo sapiens GN=PRMT1;Protein arginine N-methyltransferase 1 OS=Homo sapiens GN=PRMT1 PE=1 SV=2;Isoform of Q99873, Protein arginine N…	8	2	0.03	ATLYVTAIEDR+TGFSTSPESPYTHWK
571a	sp|Q13243-3|SRSF5_HUMAN sp|Q13243|SRSF5_HUMAN	0.9997	Isoform of Q13243, Isoform SRP40-4 of Serine/arginine-rich splicing factor 5 OS=Homo sapiens GN=SRSF5;Serine/arginine-rich splicing factor 5 OS=Homo sapiens GN=SRSF5 PE=1 SV=1	8.9	2	0.02	LIVENLSSR+LNEGVVEFASYGDLK
307a	sp|P12081-2|SYHC_HUMAN sp|P12081-3|SYHC_HUMAN sp|P12081-4|SYHC_HUMAN sp|P12081|SYHC_HUMAN sp|P49590-2|SYHM_HUMAN sp|P49590|SYHM_HUMAN tr|B3KWE1|B3KWE1_HUMAN	0.9997	Isoform of P12081, Isoform 2 of Histidine--tRNA ligase, cytoplasmic OS=Homo sapiens GN=HARS;Isoform of P12081, Isoform 3 of Histidine--tRNA ligase, cytoplasmic OS=Homo sapiens GN=HARS;Isoform of P12081, Isoform 4 of Histidine--tRNA ligase, cytoplasmic OS=Homo sapiens GN=HARS;Histidine--tRNA ligase, cytoplasmic OS=Homo sapiens GN=HARS PE=1 SV=2;Isoform of P49590, Isoform 2 of Probable histidine--t…	4.7	2	0.03	DQGGELLSLR+YDGLVGMFDPK
853a	sp|P49903-2|SPS1_HUMAN sp|P49903|SPS1_HUMAN	0.9996	Isoform of P49903, Isoform 2 of Selenide, water dikinase 1 OS=Homo sapiens GN=SEPHS1;Selenide, water dikinase 1 OS=Homo sapiens GN=SEPHS1 PE=1 SV=2	10.3	2	0.03	ESFNPESYELDK+IIEVAPQVATQNVNPTPGATS
852a	sp|P46939-2|UTRO_HUMAN sp|P46939|UTRO_HUMAN	0.9996	Isoform of P46939, Isoform 2 of Utrophin OS=Homo sapiens GN=UTRN;Utrophin OS=Homo sapiens GN=UTRN PE=1 SV=2	0.6	2	0.03	QSLPSLK+SNIVTVGDVEEINK
850	sp|Q9Y262-2|EIF3L_HUMAN sp|Q9Y262|EIF3L_HUMAN tr|B0QY89|B0QY89_HUMAN tr|B0QY90|B0QY90_HUMAN	0.9996	Isoform of Q9Y262, Isoform 2 of Eukaryotic translation initiation factor 3 subunit L OS=Homo sapiens GN=EIF3L;Eukaryotic translation initiation factor 3 subunit L OS=Homo sapiens GN=EIF3L PE=1 SV=1;Isoform of Q9Y262, Eukaryotic translation initiation factor 3 subunit L OS=Homo sapiens GN=EIF3L PE=1 SV=1;Isoform of Q9Y262, Eukaryotic translation initiation factor 3 subunit L OS=Homo sapiens GN=EIF…	7.7	2	0.02	QLEVYTSGGDPESVAGEYGR+VFSDEVQQQAQLSTIR
587a	sp|Q14195-2|DPYL3_HUMAN sp|Q14195|DPYL3_HUMAN	0.9996	Isoform of Q14195, Isoform LCRMP-4 of Dihydropyrimidinase-related protein 3 OS=Homo sapiens GN=DPYSL3;Dihydropyrimidinase-related protein 3 OS=Homo sapiens GN=DPYSL3 PE=1 SV=1	5.1	2	0.02	MDENQFVAVTSTNAAK+QIGDNLIVPGGVK
862a	sp|Q9GZT3-2|SLIRP_HUMAN sp|Q9GZT3|SLIRP_HUMAN tr|A0A087WUN7|A0A087WUN7_HUMAN tr|G3V2S9|G3V2S9_HUMAN tr|G3V4X6|G3V4X6_HUMAN tr|H0YJ40|H0YJ40_HUMAN	0.9995	Isoform of Q9GZT3, Isoform 2 of SRA stem-loop-interacting RNA-binding protein, mitochondrial OS=Homo sapiens GN=SLIRP;SRA stem-loop-interacting RNA-binding protein, mitochondrial OS=Homo sapiens GN=SLIRP PE=1 SV=1;Isoform of Q9GZT3, SRA stem-loop-interacting RNA-binding protein, mitochondrial OS=Homo sapiens GN=SLIRP PE=1 SV=1;Isoform of Q9GZT3, SRA stem-loop-interacting RNA-binding protein, mito…	26.1	2	0.03	NALQQENHIIDGVK+SINQPVAFVR
861a	sp|Q8TBC5-3|ZSC18_HUMAN sp|Q8TBC5|ZSC18_HUMAN	0.9995	Isoform of Q8TBC5, Isoform 3 of Zinc finger and SCAN domain-containing protein 18 OS=Homo sapiens GN=ZSCAN18;Zinc finger and SCAN domain-containing protein 18 OS=Homo sapiens GN=ZSCAN18 PE=2 SV=2	7.3	2	0.02	AGGPPESVEGEAPPAPPEAQR+LVERDPQGSSLPEGGR
860a	sp|P48444-2|COPD_HUMAN sp|P48444|COPD_HUMAN tr|B0YIW6|B0YIW6_HUMAN	0.9995	Isoform of P48444, Isoform 2 of Coatomer subunit delta OS=Homo sapiens GN=ARCN1;Coatomer subunit delta OS=Homo sapiens GN=ARCN1 PE=1 SV=1;Isoform of P48444, Archain 1, isoform CRA_a OS=Homo sapiens GN=ARCN1 PE=1 SV=1	5	2	0.02	ENVNLAQIR+SFPVNSDVGVLK
859a	sp|P46087-2|NOP2_HUMAN sp|P46087-4|NOP2_HUMAN sp|P46087|NOP2_HUMAN	0.9995	Isoform of P46087, Isoform 2 of Probable 28S rRNA (cytosine(4447)-C(5))-methyltransferase OS=Homo sapiens GN=NOP2;Isoform of P46087, Isoform 4 of Probable 28S rRNA (cytosine(4447)-C(5))-methyltransferase OS=Homo sapiens GN=NOP2;Probable 28S rRNA (cytosine(4447)-C(5))-methyltransferase OS=Homo sapiens GN=NOP2 PE=1 SV=2	3.1	2	0.03	GADSELSTVPSVTK+GPQPPTVSPIR
858	sp|Q9UP79|ATS8_HUMAN	0.9995	A disintegrin and metalloproteinase with thrombospondin motifs 8 OS=Homo sapiens GN=ADAMTS8 PE=2 SV=2	5.8	2	0.02	WPPLLLLLLLLLPLAR+YSGSIATLERLQSFRPLPEPLTVQLLTVPGEVFPPK
856	sp|O43768-2|ENSA_HUMAN sp|O43768-3|ENSA_HUMAN sp|O43768-4|ENSA_HUMAN sp|O43768-5|ENSA_HUMAN sp|O43768-6|ENSA_HUMAN sp|O43768-7|ENSA_HUMAN sp|O43768-9|ENSA_HUMAN sp|O43768|ENSA_HUMAN sp|P56211-2|ARP19_HUMAN sp|P56211|ARP19_HUMAN tr|A6NMQ3|A6NMQ3_HUMAN tr|H3BMD8|H3BMD8_HUMAN tr|H3BQ52|H3BQ52_HUMAN tr|H3BTD3|H3BTD3_HUMAN tr|Q5T5H1|Q5T5H1_HUMAN	0.9995	Isoform of O43768, Isoform 2 of Alpha-endosulfine OS=Homo sapiens GN=ENSA;Isoform of O43768, Isoform 3 of Alpha-endosulfine OS=Homo sapiens GN=ENSA;Isoform of O43768, Isoform 4 of Alpha-endosulfine OS=Homo sapiens GN=ENSA;Isoform of O43768, Isoform 5 of Alpha-endosulfine OS=Homo sapiens GN=ENSA;Isoform of O43768, Isoform 6 of Alpha-endosulfine OS=Homo sapiens GN=ENSA;Isoform of O43768, Isoform 7 …	9.7	2	0.02	YFDSGDYNMAK
855a	sp|Q8WUK0|PTPM1_HUMAN	0.9995	Phosphatidylglycerophosphatase and protein-tyrosine phosphatase 1 OS=Homo sapiens GN=PTPMT1 PE=1 SV=1	10	2	0.03	IDPTVLLGALPLR+LGVEQLR
824a	sp|Q9NXE4-10|NSMA3_HUMAN sp|Q9NXE4-2|NSMA3_HUMAN sp|Q9NXE4-6|NSMA3_HUMAN sp|Q9NXE4-8|NSMA3_HUMAN tr|H7BXF4|H7BXF4_HUMAN tr|H7C2E2|H7C2E2_HUMAN	0.9995	Isoform of Q9NXE4, Isoform 10 of Sphingomyelin phosphodiesterase 4 OS=Homo sapiens GN=SMPD4;Isoform of Q9NXE4, Isoform 2 of Sphingomyelin phosphodiesterase 4 OS=Homo sapiens GN=SMPD4;Isoform of Q9NXE4, Isoform 6 of Sphingomyelin phosphodiesterase 4 OS=Homo sapiens GN=SMPD4;Isoform of Q9NXE4, Isoform 8 of Sphingomyelin phosphodiesterase 4 OS=Homo sapiens GN=SMPD4;Isoform of Q9NXE4, Sphingomyelin p…	4.2	2	0.02	ESFTPTEEHVLVVR+LFVGFLNR
866a	sp|Q9NP72|RAB18_HUMAN	0.9994	Ras-related protein Rab-18 OS=Homo sapiens GN=RAB18 PE=1 SV=1	12.6	2	0.03	IIQTPGLWESENQNK+LAIWDTAGQER
865	sp|Q7Z5P9-2|MUC19_HUMAN sp|Q7Z5P9|MUC19_HUMAN	0.9994	Isoform of Q7Z5P9, Isoform 2 of Mucin-19 OS=Homo sapiens GN=MUC19;Mucin-19 OS=Homo sapiens GN=MUC19 PE=1 SV=2	0.7	2	0.02	GTTGQSAEVTGATGQSVGVTGTTR+TGTTGQSGAESGTTEPSAR
864	sp|P58107|EPIPL_HUMAN tr|A0A075B730|A0A075B730_HUMAN tr|A0A087X1U6|A0A087X1U6_HUMAN	0.9994	Epiplakin OS=Homo sapiens GN=EPPK1 PE=1 SV=2;Isoform of P58107, Epiplakin OS=Homo sapiens GN=EPPK1 PE=1 SV=2;Isoform of P58107, Epiplakin OS=Homo sapiens GN=EPPK1 PE=1 SV=1	3.4	2	0.02	LSVEEAVAAGVVGGEIQEK+TLQEVTEMDSVK
863	sp|P10606|COX5B_HUMAN	0.9994	Cytochrome c oxidase subunit 5B, mitochondrial OS=Homo sapiens GN=COX5B PE=1 SV=2	17.8	2	0.02	EDPNLVPSISNK+GLDPYNVLAPK
803a	sp|O43739-2|CYH3_HUMAN sp|O43739|CYH3_HUMAN sp|Q99418-2|CYH2_HUMAN sp|Q99418|CYH2_HUMAN tr|A0A0D9SFG6|A0A0D9SFG6_HUMAN	0.9994	Isoform of O43739, Isoform 2 of Cytohesin-3 OS=Homo sapiens GN=CYTH3;Cytohesin-3 OS=Homo sapiens GN=CYTH3 PE=1 SV=2;Isoform of Q99418, Isoform 2 of Cytohesin-2 OS=Homo sapiens GN=CYTH2;Cytohesin-2 OS=Homo sapiens GN=CYTH2 PE=1 SV=2;Isoform of Q99418, Cytohesin-2 OS=Homo sapiens GN=CYTH2 PE=1 SV=1	6.3	2	0.02	GIIPLENLSIR+GINEGGDLPEELLR
584b	sp|O14979-2|HNRDL_HUMAN sp|O14979-3|HNRDL_HUMAN sp|O14979|HNRDL_HUMAN tr|A0A087WUK2|A0A087WUK2_HUMAN	0.9994	Isoform of O14979, Isoform 2 of Heterogeneous nuclear ribonucleoprotein D-like OS=Homo sapiens GN=HNRNPDL;Isoform of O14979, Isoform 3 of Heterogeneous nuclear ribonucleoprotein D-like OS=Homo sapiens GN=HNRNPDL;Heterogeneous nuclear ribonucleoprotein D-like OS=Homo sapiens GN=HNRNPDL PE=1 SV=3;Isoform of O14979, Heterogeneous nuclear ribonucleoprotein D-like OS=Homo sapiens GN=HNRNPDL PE=1 SV=1	6.6	2	0.02	DLTEYLSR+GFGFVLFK
436b	sp|Q86VI3|IQGA3_HUMAN tr|F2Z2E2|F2Z2E2_HUMAN	0.9994	Ras GTPase-activating-like protein IQGAP3 OS=Homo sapiens GN=IQGAP3 PE=1 SV=2;Isoform of Q86VI3, Ras GTPase-activating-like protein IQGAP3 OS=Homo sapiens GN=IQGAP3 PE=1 SV=1	1.6	2	0.02	LIFQMPQNK+VEQPQDVVTGNPTVVR
871a	sp|Q9Y2Q3-4|GSTK1_HUMAN sp|Q9Y2Q3|GSTK1_HUMAN tr|E9PFN5|E9PFN5_HUMAN	0.9992	Isoform of Q9Y2Q3, Isoform 4 of Glutathione S-transferase kappa 1 OS=Homo sapiens GN=GSTK1;Glutathione S-transferase kappa 1 OS=Homo sapiens GN=GSTK1 PE=1 SV=3;Isoform of Q9Y2Q3, Glutathione S-transferase kappa 1 OS=Homo sapiens GN=GSTK1 PE=1 SV=1	16.4	2	0.02	AGMSAEQAQGLLEK+NEDITEPQSILAAAEK
869a	sp|P55316|FOXG1_HUMAN	0.9992	Forkhead box protein G1 OS=Homo sapiens GN=FOXG1 PE=1 SV=2	5.3	2	0.02	GEPGGGPGELAPVGPDEK+QGWQNSIR
868	sp|Q9UI09|NDUAC_HUMAN	0.9992	NADH dehydrogenase [ubiquinone] 1 alpha subcomplex subunit 12 OS=Homo sapiens GN=NDUFA12 PE=1 SV=1	11.7	2	0.03	FNVTGTPEQYVPYSTTR
878a	sp|Q9BRJ6|CG050_HUMAN tr|C9JQV0|C9JQV0_HUMAN	0.9991	Uncharacterized protein C7orf50 OS=Homo sapiens GN=C7orf50 PE=1 SV=1;Isoform of Q9BRJ6, Uncharacterized protein C7orf50 (Fragment) OS=Homo sapiens GN=C7orf50 PE=1 SV=1	18.2	2	0.03	ELDEEGSDPPLPGR+GEAVLRPGLDAEPELSPEEQR
877a	sp|Q8TEX9-2|IPO4_HUMAN sp|Q8TEX9|IPO4_HUMAN tr|H0YL92|H0YL92_HUMAN tr|H0YLV0|H0YLV0_HUMAN tr|H0YN14|H0YN14_HUMAN	0.9991	Isoform of Q8TEX9, Isoform 2 of Importin-4 OS=Homo sapiens GN=IPO4;Importin-4 OS=Homo sapiens GN=IPO4 PE=1 SV=2;Isoform of Q8TEX9, Importin-4 OS=Homo sapiens GN=IPO4 PE=1 SV=1;Isoform of Q8TEX9, Importin-4 OS=Homo sapiens GN=IPO4 PE=1 SV=1;Isoform of Q8TEX9, Importin-4 OS=Homo sapiens GN=IPO4 PE=1 SV=1	17.3	2	0.03	ELLLPDTER+QFAAVLTR
876a	sp|Q13608-3|PEX6_HUMAN sp|Q13608|PEX6_HUMAN	0.9991	Isoform of Q13608, Isoform 3 of Peroxisome assembly factor 2 OS=Homo sapiens GN=PEX6;Peroxisome assembly factor 2 OS=Homo sapiens GN=PEX6 PE=1 SV=2	2.4	2	0.03	LLALGSGAWVR+LVFVGANEDR
875a	sp|P53992|SC24C_HUMAN tr|G5EA31|G5EA31_HUMAN	0.9991	Protein transport protein Sec24C OS=Homo sapiens GN=SEC24C PE=1 SV=3;Isoform of P53992, Protein transport protein Sec24C OS=Homo sapiens GN=SEC24C PE=1 SV=1	2.8	2	0.03	GQVPPLVTTNFLVK+SDVLQPGAEVTTDDR
874a	sp|P30044-2|PRDX5_HUMAN sp|P30044-3|PRDX5_HUMAN sp|P30044|PRDX5_HUMAN	0.9991	Isoform of P30044, Isoform Cytoplasmic+peroxisomal of Peroxiredoxin-5, mitochondrial OS=Homo sapiens GN=PRDX5;Isoform of P30044, Isoform 3 of Peroxiredoxin-5, mitochondrial OS=Homo sapiens GN=PRDX5;Peroxiredoxin-5, mitochondrial OS=Homo sapiens GN=PRDX5 PE=1 SV=4	11.7	2	0.03	LLADPTGAFGK+VNLAELFK
873a	sp|P12532|KCRU_HUMAN tr|C9JSQ1|C9JSQ1_HUMAN tr|F8WCN3|F8WCN3_HUMAN	0.9991	Creatine kinase U-type, mitochondrial OS=Homo sapiens GN=CKMT1A PE=1 SV=1;Isoform of P12532, Creatine kinase U-type, mitochondrial (Fragment) OS=Homo sapiens GN=CKMT1B PE=1 SV=1;Isoform of P12532, Creatine kinase U-type, mitochondrial OS=Homo sapiens GN=CKMT1B PE=1 SV=1	9.1	2	0.02	LYPPSAEYPDLR+VVVDALSGLK
872	sp|O95685|PPR3D_HUMAN	0.9991	Protein phosphatase 1 regulatory subunit 3D OS=Homo sapiens GN=PPP1R3D PE=1 SV=1	9	2	0.02	FADALGLELAQVK+GPSSAVLPSALGSR
240b	sp|Q92598-2|HS105_HUMAN sp|Q92598-3|HS105_HUMAN sp|Q92598-4|HS105_HUMAN sp|Q92598|HS105_HUMAN tr|A0A0A0MSM0|A0A0A0MSM0_HUMAN	0.999	Isoform of Q92598, Isoform Beta of Heat shock protein 105 kDa OS=Homo sapiens GN=HSPH1;Isoform of Q92598, Isoform 3 of Heat shock protein 105 kDa OS=Homo sapiens GN=HSPH1;Isoform of Q92598, Isoform 4 of Heat shock protein 105 kDa OS=Homo sapiens GN=HSPH1;Heat shock protein 105 kDa OS=Homo sapiens GN=HSPH1 PE=1 SV=1;Isoform of Q92598, Heat shock protein 105 kDa OS=Homo sapiens GN=HSPH1 PE=1 SV=1	3.7	2	0.02	DISTTLNADEAVAR+VEDVSAVEIVGGATR
881a	sp|P63000-2|RAC1_HUMAN sp|P63000|RAC1_HUMAN	0.9989	Isoform of P63000, Isoform B of Ras-related C3 botulinum toxin substrate 1 OS=Homo sapiens GN=RAC1;Ras-related C3 botulinum toxin substrate 1 OS=Homo sapiens GN=RAC1 PE=1 SV=1	11.5	2	0.02	LTPITYPQGLAMAK+TVFDEAIR
880	sp|Q86Y56-3|DAAF5_HUMAN sp|Q86Y56|DAAF5_HUMAN tr|E9PGY2|E9PGY2_HUMAN tr|H0Y650|H0Y650_HUMAN	0.9989	Isoform of Q86Y56, Isoform 3 of Dynein assembly factor 5, axonemal OS=Homo sapiens GN=DNAAF5;Dynein assembly factor 5, axonemal OS=Homo sapiens GN=DNAAF5 PE=1 SV=4;Isoform of Q86Y56, Dynein assembly factor 5, axonemal OS=Homo sapiens GN=DNAAF5 PE=1 SV=1;Isoform of Q86Y56, Dynein assembly factor 5, axonemal (Fragment) OS=Homo sapiens GN=DNAAF5 PE=1 SV=1	9.8	2	0.02	AIQDAILEVLK+EGSGLFPDLLVR
806a	sp|P48730-2|KC1D_HUMAN sp|P48730|KC1D_HUMAN sp|P49674|KC1E_HUMAN tr|B0QY34|B0QY34_HUMAN tr|B0QY35|B0QY35_HUMAN tr|H0Y645|H0Y645_HUMAN tr|H7BYT1|H7BYT1_HUMAN	0.9989	Isoform of P48730, Isoform 2 of Casein kinase I isoform delta OS=Homo sapiens GN=CSNK1D;Casein kinase I isoform delta OS=Homo sapiens GN=CSNK1D PE=1 SV=2;Casein kinase I isoform epsilon OS=Homo sapiens GN=CSNK1E PE=1 SV=1;Isoform of P49674, Casein kinase I isoform epsilon OS=Homo sapiens GN=CSNK1E PE=1 SV=1;Isoform of P49674, Casein kinase I isoform epsilon OS=Homo sapiens GN=CSNK1E PE=1 SV=1;Iso…	8	2	0.02	FDDKPDYSYLR+YASINTHLGIEQSR
883	sp|Q9NRA8-2|4ET_HUMAN sp|Q9NRA8-3|4ET_HUMAN sp|Q9NRA8|4ET_HUMAN tr|B1AKL4|B1AKL4_HUMAN	0.9988	Isoform of Q9NRA8, Isoform 2 of Eukaryotic translation initiation factor 4E transporter OS=Homo sapiens GN=EIF4ENIF1;Isoform of Q9NRA8, Isoform 3 of Eukaryotic translation initiation factor 4E transporter OS=Homo sapiens GN=EIF4ENIF1;Eukaryotic translation initiation factor 4E transporter OS=Homo sapiens GN=EIF4ENIF1 PE=1 SV=2;Isoform of Q9NRA8, Eukaryotic translation initiation factor 4E transpo…	4.6	2	0.02	ASEENLLSSSSVPSADRDSSPTTNSK+VISVDELEYRQ
886a	sp|O00193|SMAP_HUMAN tr|E9PM92|E9PM92_HUMAN	0.9987	Small acidic protein OS=Homo sapiens GN=SMAP PE=1 SV=1;Isoform of O00193, Small acidic protein OS=Homo sapiens GN=C11orf58 PE=1 SV=2	24.8	2	0.02	INEELESQYQQSMDSK+SASPDDDLGSSNWEAADLGNEER
885	sp|Q9Y2X3|NOP58_HUMAN tr|H7BZ72|H7BZ72_HUMAN	0.9987	Nucleolar protein 58 OS=Homo sapiens GN=NOP58 PE=1 SV=1;Isoform of Q9Y2X3, Nucleolar protein 58 (Fragment) OS=Homo sapiens GN=NOP58 PE=1 SV=1	12.8	2	0.02	LSELLPEEVEAEVK+TQLYEYLQNR
884	sp|O75940|SPF30_HUMAN	0.9987	Survival of motor neuron-related-splicing factor 30 OS=Homo sapiens GN=SMNDC1 PE=1 SV=1	9.2	2	0.02	DLQEVIELTK+SIFASPESVTGK
888a	sp|Q96DF8|DGC14_HUMAN	0.9986	Protein DGCR14 OS=Homo sapiens GN=DGCR14 PE=1 SV=1	9.7	2	0.03	DPFSQALSR+TPASGLQTPTSTPAPGSATR+YTSEDNASFQEIMEVAK
887	sp|Q96BP2|CHCH1_HUMAN	0.9986	Coiled-coil-helix-coiled-coil-helix domain-containing protein 1 OS=Homo sapiens GN=CHCHD1 PE=1 SV=1	13.6	2	0.02	SIQETLGESGSLLPNK
890a	tr|H0Y9T5|H0Y9T5_HUMAN	0.9985	Isoform of Q8IU60, m7GpppN-mRNA hydrolase (Fragment) OS=Homo sapiens GN=DCP2 PE=1 SV=2	9	2	0.02	LYIIPGIPK+VPPLPLLVSVGVVSAAASSAASSPASR
889a	sp|P33176|KINH_HUMAN	0.9985	Kinesin-1 heavy chain OS=Homo sapiens GN=KIF5B PE=1 SV=1	2.4	2	0.02	LYLVDLAGSEK+SLTEYLQNVEQK
879a	sp|P27695|APEX1_HUMAN tr|A0A0C4DGK8|A0A0C4DGK8_HUMAN tr|G3V3C7|G3V3C7_HUMAN tr|G3V3M6|G3V3M6_HUMAN tr|G3V5Q1|G3V5Q1_HUMAN	0.9984	DNA-(apurinic or apyrimidinic site) lyase OS=Homo sapiens GN=APEX1 PE=1 SV=2;Isoform of P27695, DNA-(apurinic or apyrimidinic site) lyase (Fragment) OS=Homo sapiens GN=APEX1 PE=1 SV=1;Isoform of P27695, DNA-(apurinic or apyrimidinic site) lyase (Fragment) OS=Homo sapiens GN=APEX1 PE=1 SV=1;Isoform of P27695, DNA-(apurinic or apyrimidinic site) lyase (Fragment) OS=Homo sapiens GN=APEX1 PE=1 SV=1;I…	19.2	2	0.02	EGYSGVGLLSR+GAVAEDGDELRTEPEAK
891a	sp|O95816|BAG2_HUMAN	0.9983	BAG family molecular chaperone regulator 2 OS=Homo sapiens GN=BAG2 PE=1 SV=1	9.5	2	0.02	FLDDLGNAK+LLESLDQLELR
892	sp|P43487-2|RANG_HUMAN sp|P43487|RANG_HUMAN tr|C9JDM3|C9JDM3_HUMAN tr|C9JJ34|C9JJ34_HUMAN tr|F6WQW2|F6WQW2_HUMAN	0.9982	Isoform of P43487, Isoform 2 of Ran-specific GTPase-activating protein OS=Homo sapiens GN=RANBP1;Ran-specific GTPase-activating protein OS=Homo sapiens GN=RANBP1 PE=1 SV=1;Isoform of P43487, Ran-specific GTPase-activating protein (Fragment) OS=Homo sapiens GN=RANBP1 PE=1 SV=7;Isoform of P43487, Ran-specific GTPase-activating protein (Fragment) OS=Homo sapiens GN=RANBP1 PE=1 SV=1;Isoform of P43487…	27.6	2	0.02	DTHEDHDTSTENTDESNHDPQFEPIVSLPEQEIK+TLEEDEEELFK
894a	sp|P21359-2|NF1_HUMAN sp|P21359-3|NF1_HUMAN sp|P21359-4|NF1_HUMAN sp|P21359-5|NF1_HUMAN sp|P21359-6|NF1_HUMAN sp|P21359|NF1_HUMAN tr|J3KSB5|J3KSB5_HUMAN	0.998	Isoform of P21359, Isoform 1 of Neurofibromin OS=Homo sapiens GN=NF1;Isoform of P21359, Isoform 3 of Neurofibromin OS=Homo sapiens GN=NF1;Isoform of P21359, Isoform 4 of Neurofibromin OS=Homo sapiens GN=NF1;Isoform of P21359, Isoform 5 of Neurofibromin OS=Homo sapiens GN=NF1;Isoform of P21359, Isoform 6 of Neurofibromin OS=Homo sapiens GN=NF1;Neurofibromin OS=Homo sapiens GN=NF1 PE=1 SV=2;Isoform…	2.7	2	0.02	FDEQLPIK+LIHADPK
893	sp|Q96CP6-2|GRM1A_HUMAN sp|Q96CP6-3|GRM1A_HUMAN sp|Q96CP6|GRM1A_HUMAN tr|M0QZ12|M0QZ12_HUMAN	0.998	Isoform of Q96CP6, Isoform 2 of GRAM domain-containing protein 1A OS=Homo sapiens GN=GRAMD1A;Isoform of Q96CP6, Isoform 3 of GRAM domain-containing protein 1A OS=Homo sapiens GN=GRAMD1A;GRAM domain-containing protein 1A OS=Homo sapiens GN=GRAMD1A PE=1 SV=2;Isoform of Q96CP6, GRAM domain-containing protein 1A OS=Homo sapiens GN=GRAMD1A PE=1 SV=1	4.6	2	0.02	EVGDVIALSDITSSGAADR+FTDVTLSPWSGDSK
896a	sp|O00264|PGRC1_HUMAN	0.9978	Membrane-associated progesterone receptor component 1 OS=Homo sapiens GN=PGRMC1 PE=1 SV=3	11.3	2	0.02	DFTPAELR+FYGPEGPYGVFAGR
895	sp|P43304-2|GPDM_HUMAN sp|P43304|GPDM_HUMAN	0.9978	Isoform of P43304, Isoform 2 of Glycerol-3-phosphate dehydrogenase, mitochondrial OS=Homo sapiens GN=GPD2;Glycerol-3-phosphate dehydrogenase, mitochondrial OS=Homo sapiens GN=GPD2 PE=1 SV=3	4.2	2	0.02	LVSEFPYIEAEVK+SEISLLPSDIDR
897	sp|P09669|COX6C_HUMAN	0.9976	Cytochrome c oxidase subunit 6C OS=Homo sapiens GN=COX6C PE=1 SV=2	20	2	0.02	AGIFQSVK+AYADFYR
870a	sp|Q9UHX1-2|PUF60_HUMAN sp|Q9UHX1-3|PUF60_HUMAN sp|Q9UHX1-4|PUF60_HUMAN sp|Q9UHX1-5|PUF60_HUMAN sp|Q9UHX1-6|PUF60_HUMAN sp|Q9UHX1|PUF60_HUMAN tr|A0A0J9YVP6|A0A0J9YVP6_HUMAN tr|A0A0J9YVR6|A0A0J9YVR6_HUMAN tr|A0A0J9YWM1|A0A0J9YWM1_HUMAN tr|A0A0J9YXJ8|A0A0J9YXJ8_HUMAN tr|A0A0J9YXX5|A0A0J9YXX5_HUMAN tr|A0A0J9YYL3|A0A0J9YYL3_HUMAN tr|E9PQ56|E9PQ56_HUMAN tr|H0YCP8|H0YCP8_HUMAN tr|H0YEM1|H0YEM1_HUMAN	0.9976	Isoform of Q9UHX1, Isoform 2 of Poly(U)-binding-splicing factor PUF60 OS=Homo sapiens GN=PUF60;Isoform of Q9UHX1, Isoform 3 of Poly(U)-binding-splicing factor PUF60 OS=Homo sapiens GN=PUF60;Isoform of Q9UHX1, Isoform 4 of Poly(U)-binding-splicing factor PUF60 OS=Homo sapiens GN=PUF60;Isoform of Q9UHX1, Isoform 5 of Poly(U)-binding-splicing factor PUF60 OS=Homo sapiens GN=PUF60;Isoform of Q9UHX1, …	3.8	2	0.02	GYGFIEYEK+QAFAPFGPIK
898	sp|Q9BV20-2|MTNA_HUMAN sp|Q9BV20|MTNA_HUMAN	0.9975	Isoform of Q9BV20, Isoform 2 of Methylthioribose-1-phosphate isomerase OS=Homo sapiens GN=MRI1;Methylthioribose-1-phosphate isomerase OS=Homo sapiens GN=MRI1 PE=1 SV=1	6.5	2	0.02	GVSAVVVGADR+VVANGDTANK
899a	sp|Q96AY3|FKB10_HUMAN	0.9972	Peptidyl-prolyl cis-trans isomerase FKBP10 OS=Homo sapiens GN=FKBP10 PE=1 SV=1	3.4	2	0.02	EVQMGDFVR+TIGDMFQNQDR
236a	sp|O94973-2|AP2A2_HUMAN sp|O94973|AP2A2_HUMAN tr|A0A0G2JS82|A0A0G2JS82_HUMAN	0.9972	Isoform of O94973, Isoform 2 of AP-2 complex subunit alpha-2 OS=Homo sapiens GN=AP2A2;AP-2 complex subunit alpha-2 OS=Homo sapiens GN=AP2A2 PE=1 SV=2;Isoform of O94973, AP-2 complex subunit alpha-2 (Fragment) OS=Homo sapiens GN=AP2A2 PE=1 SV=1	2.5	2	0.02	ALLLSTYIK+QLSNPQQEVQNIFK
471b	sp|P31943|HNRH1_HUMAN tr|E9PCY7|E9PCY7_HUMAN tr|G8JLB6|G8JLB6_HUMAN	0.9969	Heterogeneous nuclear ribonucleoprotein H OS=Homo sapiens GN=HNRNPH1 PE=1 SV=4;Isoform of P31943, Heterogeneous nuclear ribonucleoprotein H OS=Homo sapiens GN=HNRNPH1 PE=1 SV=1;Isoform of P31943, Heterogeneous nuclear ribonucleoprotein H OS=Homo sapiens GN=HNRNPH1 PE=1 SV=1	6.5	2	0.02	ATENDIYNFFSPLNPVR+SNNVEMDWVLK
901	sp|P35658-2|NU214_HUMAN sp|P35658-3|NU214_HUMAN sp|P35658-4|NU214_HUMAN sp|P35658-5|NU214_HUMAN sp|P35658|NU214_HUMAN tr|A0A0A0MSW3|A0A0A0MSW3_HUMAN	0.9966	Isoform of P35658, Isoform 2 of Nuclear pore complex protein Nup214 OS=Homo sapiens GN=NUP214;Isoform of P35658, Isoform 3 of Nuclear pore complex protein Nup214 OS=Homo sapiens GN=NUP214;Isoform of P35658, Isoform 4 of Nuclear pore complex protein Nup214 OS=Homo sapiens GN=NUP214;Isoform of P35658, Isoform 5 of Nuclear pore complex protein Nup214 OS=Homo sapiens GN=NUP214;Nuclear pore complex pr…	1.2	2	0.02	ETLFNTLANNR+TTLLEGFAGVEEAR
903a	sp|P17980|PRS6A_HUMAN tr|E9PKD5|E9PKD5_HUMAN tr|E9PM69|E9PM69_HUMAN tr|R4GNH3|R4GNH3_HUMAN	0.9963	26S protease regulatory subunit 6A OS=Homo sapiens GN=PSMC3 PE=1 SV=3;Isoform of P17980, 26S protease regulatory subunit 6A (Fragment) OS=Homo sapiens GN=PSMC3 PE=1 SV=2;Isoform of P17980, 26S protease regulatory subunit 6A OS=Homo sapiens GN=PSMC3 PE=1 SV=1;Isoform of P17980, 26S protease regulatory subunit 6A OS=Homo sapiens GN=PSMC3 PE=1 SV=1	6.1	2	0.02	MSTEEIIQR+VDILDPALLR
236b	sp|O95782-2|AP2A1_HUMAN sp|O95782|AP2A1_HUMAN	0.9955	Isoform of O95782, Isoform B of AP-2 complex subunit alpha-1 OS=Homo sapiens GN=AP2A1;AP-2 complex subunit alpha-1 OS=Homo sapiens GN=AP2A1 PE=1 SV=3	2.1	2	0.02	ALLLSTYIK+YGGAPQALTLK
393b	sp|P35580-2|MYH10_HUMAN sp|P35580-3|MYH10_HUMAN sp|P35580-4|MYH10_HUMAN sp|P35580-5|MYH10_HUMAN sp|P35580|MYH10_HUMAN	0.994	Isoform of P35580, Isoform 2 of Myosin-10 OS=Homo sapiens GN=MYH10;Isoform of P35580, Isoform 3 of Myosin-10 OS=Homo sapiens GN=MYH10;Isoform of P35580, Isoform 4 of Myosin-10 OS=Homo sapiens GN=MYH10;Isoform of P35580, Isoform 5 of Myosin-10 OS=Homo sapiens GN=MYH10;Myosin-10 OS=Homo sapiens GN=MYH10 PE=1 SV=3	1.1	2	0.02	FDQLLAEEK+IGQLEEQLEQEAK
913	sp|O60888-2|CUTA_HUMAN sp|O60888-3|CUTA_HUMAN sp|O60888|CUTA_HUMAN tr|C9IZG4|C9IZG4_HUMAN	0.9938	Isoform of O60888, Isoform A of Protein CutA OS=Homo sapiens GN=CUTA;Isoform of O60888, Isoform C of Protein CutA OS=Homo sapiens GN=CUTA;Protein CutA OS=Homo sapiens GN=CUTA PE=1 SV=2;Isoform of O60888, Protein CutA OS=Homo sapiens GN=CUTA PE=1 SV=1	10.4	2	0.03	TQSSLVPALTDFVR
912	sp|O60341-2|KDM1A_HUMAN sp|O60341|KDM1A_HUMAN	0.9938	Isoform of O60341, Isoform 2 of Lysine-specific histone demethylase 1A OS=Homo sapiens GN=KDM1A;Lysine-specific histone demethylase 1A OS=Homo sapiens GN=KDM1A PE=1 SV=2	6.7	2	0.03	ASPPGGLAEPPGSAGPQAGPTVVPGSATPMETGIAETPEGRR+VIIIGSGVSGLAAAR
911	sp|O43505|B4GA1_HUMAN	0.9938	Beta-1,4-glucuronyltransferase 1 OS=Homo sapiens GN=B4GAT1 PE=1 SV=1	3.9	2	0.03	TALASGGVLDASGDYR
979	tr|C9JWX1|C9JWX1_HUMAN	0.9938	Isoform of P16278, Beta-galactosidase (Fragment) OS=Homo sapiens GN=GLB1 PE=1 SV=1	13.6	2	0.02	ILPLLLVLLLLGPTRGLRSR
974	sp|Q9Y295|DRG1_HUMAN	0.9938	Developmentally-regulated GTP-binding protein 1 OS=Homo sapiens GN=DRG1 PE=1 SV=1	4.4	2	0.03	SDATADDLIDVVEGNR
959	sp|Q99729-2|ROAA_HUMAN sp|Q99729-3|ROAA_HUMAN tr|A0A087WZV1|A0A087WZV1_HUMAN tr|D6R9P3|D6R9P3_HUMAN tr|D6RBZ0|D6RBZ0_HUMAN tr|D6RD18|D6RD18_HUMAN	0.9938	Isoform of Q99729, Isoform 2 of Heterogeneous nuclear ribonucleoprotein A/B OS=Homo sapiens GN=HNRNPAB;Isoform of Q99729, Isoform 3 of Heterogeneous nuclear ribonucleoprotein A/B OS=Homo sapiens GN=HNRNPAB;Isoform of Q99729, Heterogeneous nuclear ribonucleoprotein A/B OS=Homo sapiens GN=HNRNPAB PE=1 SV=1;Isoform of Q99729, Heterogeneous nuclear ribonucleoprotein A/B OS=Homo sapiens GN=HNRNPAB PE=…	5	2	0.03	IFVGGLNPEATEEK
958	sp|Q96PK6-5|RBM14_HUMAN sp|Q9BWF3|RBM4_HUMAN	0.9938	Isoform of Q96PK6, Isoform 5 of RNA-binding protein 14 OS=Homo sapiens GN=RBM14;RNA-binding protein 4 OS=Homo sapiens GN=RBM4 PE=1 SV=1	4.7	2	0.03	VADLTEQYNEQYGAVR
956	sp|Q96HJ9-2|CG055_HUMAN sp|Q9Y383-2|LC7L2_HUMAN sp|Q9Y383-3|LC7L2_HUMAN sp|Q9Y383|LC7L2_HUMAN tr|A0A0A6YYC3|A0A0A6YYC3_HUMAN tr|A0A0A6YYJ8|A0A0A6YYJ8_HUMAN	0.9938	Isoform of Q96HJ9, Isoform 2 of UPF0562 protein C7orf55 OS=Homo sapiens GN=C7orf55;Isoform of Q9Y383, Isoform 2 of Putative RNA-binding protein Luc7-like 2 OS=Homo sapiens GN=LUC7L2;Isoform of Q9Y383, Isoform 3 of Putative RNA-binding protein Luc7-like 2 OS=Homo sapiens GN=LUC7L2;Putative RNA-binding protein Luc7-like 2 OS=Homo sapiens GN=LUC7L2 PE=1 SV=2;Isoform of Q9Y383, Protein C7orf55-LUC7L2…	3.9	2	0.03	LAETQEEISAEVAAK
952	sp|Q8NBM4-2|UBAC2_HUMAN sp|Q8NBM4-3|UBAC2_HUMAN sp|Q8NBM4-4|UBAC2_HUMAN sp|Q8NBM4|UBAC2_HUMAN tr|X6R5E5|X6R5E5_HUMAN	0.9938	Isoform of Q8NBM4, Isoform 2 of Ubiquitin-associated domain-containing protein 2 OS=Homo sapiens GN=UBAC2;Isoform of Q8NBM4, Isoform 3 of Ubiquitin-associated domain-containing protein 2 OS=Homo sapiens GN=UBAC2;Isoform of Q8NBM4, Isoform 4 of Ubiquitin-associated domain-containing protein 2 OS=Homo sapiens GN=UBAC2;Ubiquitin-associated domain-containing protein 2 OS=Homo sapiens GN=UBAC2 PE=1 SV…	11.5	2	0.03	QSEPAAPPLEVSEEQVAR
920	sp|P05386|RLA1_HUMAN	0.9938	60S acidic ribosomal protein P1 OS=Homo sapiens GN=RPLP1 PE=1 SV=1	14	2	0.03	AAGVNVEPFWPGLFAK
918	sp|P00441|SODC_HUMAN	0.9938	Superoxide dismutase [Cu-Zn] OS=Homo sapiens GN=SOD1 PE=1 SV=2	9.1	2	0.03	GDGPVQGIINFEQK
982	sp|Q8TER5-2|ARH40_HUMAN sp|Q8TER5-3|ARH40_HUMAN sp|Q8TER5-4|ARH40_HUMAN sp|Q8TER5|ARH40_HUMAN	0.9936	Isoform of Q8TER5, Isoform 2 of Rho guanine nucleotide exchange factor 40 OS=Homo sapiens GN=ARHGEF40;Isoform of Q8TER5, Isoform 3 of Rho guanine nucleotide exchange factor 40 OS=Homo sapiens GN=ARHGEF40;Isoform of Q8TER5, Isoform 4 of Rho guanine nucleotide exchange factor 40 OS=Homo sapiens GN=ARHGEF40;Rho guanine nucleotide exchange factor 40 OS=Homo sapiens GN=ARHGEF40 PE=1 SV=3	3	2	0.02	ALALDLGSPAALR+ELQGCATHPLR
987	sp|P62906|RL10A_HUMAN	0.9924	60S ribosomal protein L10a OS=Homo sapiens GN=RPL10A PE=1 SV=2	7.4	2	0.02	DTLYEAVR+ILGPGLNK
997a	sp|P61970|NTF2_HUMAN	0.992	Nuclear transport factor 2 OS=Homo sapiens GN=NUTF2 PE=1 SV=1	11.8	2	0.02	LALHNFG+LSSLPFQK
996a	sp|P05198|IF2A_HUMAN	0.992	Eukaryotic translation initiation factor 2 subunit 1 OS=Homo sapiens GN=EIF2S1 PE=1 SV=3	7.9	2	0.03	AGLNCSTENMPIK+VVTDTDETELAR
991	sp|P62266|RS23_HUMAN	0.992	40S ribosomal protein S23 OS=Homo sapiens GN=RPS23 PE=1 SV=3	7.7	2	0.03	VANVSLLALYK
988	sp|O75251-2|NDUS7_HUMAN sp|O75251|NDUS7_HUMAN tr|A0A087WTI3|A0A087WTI3_HUMAN tr|A0A087WXF6|A0A087WXF6_HUMAN tr|F5GXJ1|F5GXJ1_HUMAN tr|F5H5N1|F5H5N1_HUMAN	0.992	Isoform of O75251, Isoform 2 of NADH dehydrogenase [ubiquinone] iron-sulfur protein 7, mitochondrial OS=Homo sapiens GN=NDUFS7;NADH dehydrogenase [ubiquinone] iron-sulfur protein 7, mitochondrial OS=Homo sapiens GN=NDUFS7 PE=1 SV=3;Isoform of O75251, NADH dehydrogenase [ubiquinone] iron-sulfur protein 7, mitochondrial OS=Homo sapiens GN=NDUFS7 PE=1 SV=1;Isoform of O75251, NADH dehydrogenase [ubiq…	4.4	2	0.03	LDDLVNWAR
1007	tr|A2AAY8|A2AAY8_HUMAN tr|A2AAZ0|A2AAZ0_HUMAN tr|Q5SU54|Q5SU54_HUMAN tr|Q5Y7D6|Q5Y7D6_HUMAN	0.9913	Isoform of P01920, HLA class II histocompatibility antigen, DQ beta 1 chain OS=Homo sapiens GN=HLA-DQB1 PE=1 SV=1;Isoform of P01920, HLA class II histocompatibility antigen, DQ beta 1 chain OS=Homo sapiens GN=HLA-DQB1 PE=1 SV=1;Isoform of P01920, HLA class II histocompatibility antigen, DQ beta 1 chain OS=Homo sapiens GN=HLA-DQB1 PE=1 SV=1;Isoform of P01920, HLA class II histocompatibility antige…	11.9	2	0.03	NDQEETAGVVSTPLIR
1011	sp|P31350-2|RIR2_HUMAN sp|P31350|RIR2_HUMAN tr|C9JXC1|C9JXC1_HUMAN	0.9907	Isoform of P31350, Isoform 2 of Ribonucleoside-diphosphate reductase subunit M2 OS=Homo sapiens GN=RRM2;Ribonucleoside-diphosphate reductase subunit M2 OS=Homo sapiens GN=RRM2 PE=1 SV=1;Isoform of P31350, Ribonucleoside-diphosphate reductase subunit M2 (Fragment) OS=Homo sapiens GN=RRM2 PE=1 SV=1	4.5	2	0.02	IEQEFLTEALPVK
1019	sp|P25788-2|PSA3_HUMAN sp|P25788|PSA3_HUMAN	0.9901	Isoform of P25788, Isoform 2 of Proteasome subunit alpha type-3 OS=Homo sapiens GN=PSMA3;Proteasome subunit alpha type-3 OS=Homo sapiens GN=PSMA3 PE=1 SV=2	4.8	2	0.02	AVENSSTAIGIR
1017	sp|O00483|NDUA4_HUMAN	0.9901	Cytochrome c oxidase subunit NDUFA4 OS=Homo sapiens GN=NDUFA4 PE=1 SV=1	12.3	2	0.03	FYSVNVDYSK
1038	sp|Q9BW61|DDA1_HUMAN	0.9895	DET1- and DDB1-associated protein 1 OS=Homo sapiens GN=DDA1 PE=1 SV=1	11.8	2	0.03	EYPSEQIIVTEK
1036	sp|Q8WXE9-3|STON2_HUMAN sp|Q8WXE9|STON2_HUMAN	0.9895	Isoform of Q8WXE9, Isoform 2 of Stonin-2 OS=Homo sapiens GN=STON2;Stonin-2 OS=Homo sapiens GN=STON2 PE=1 SV=1	1	2	0.03	LGLNDILVK
1028	sp|P29558-2|RBMS1_HUMAN sp|P29558|RBMS1_HUMAN sp|Q6XE24-2|RBMS3_HUMAN sp|Q6XE24-3|RBMS3_HUMAN sp|Q6XE24-4|RBMS3_HUMAN sp|Q6XE24-5|RBMS3_HUMAN sp|Q6XE24|RBMS3_HUMAN tr|C9J9B2|C9J9B2_HUMAN tr|C9JIJ9|C9JIJ9_HUMAN tr|E7EPF2|E7EPF2_HUMAN tr|E7ETU5|E7ETU5_HUMAN tr|F6Y5H0|F6Y5H0_HUMAN	0.9895	Isoform of P29558, Isoform 2 of RNA-binding motif, single-stranded-interacting protein 1 OS=Homo sapiens GN=RBMS1;RNA-binding motif, single-stranded-interacting protein 1 OS=Homo sapiens GN=RBMS1 PE=1 SV=3;Isoform of Q6XE24, Isoform 2 of RNA-binding motif, single-stranded-interacting protein 3 OS=Homo sapiens GN=RBMS3;Isoform of Q6XE24, Isoform 3 of RNA-binding motif, single-stranded-interacting …	3.7	2	0.01	GYGFVDFDSPAAAQK
1040	sp|Q9HC35-2|EMAL4_HUMAN sp|Q9HC35|EMAL4_HUMAN tr|B5MBZ0|B5MBZ0_HUMAN	0.989	Isoform of Q9HC35, Isoform 2 of Echinoderm microtubule-associated protein-like 4 OS=Homo sapiens GN=EML4;Echinoderm microtubule-associated protein-like 4 OS=Homo sapiens GN=EML4 PE=1 SV=3;Isoform of Q9HC35, Echinoderm microtubule-associated protein-like 4 OS=Homo sapiens GN=EML4 PE=1 SV=3	3	2	0.02	EIEVPDQYGTIR+LSLPQNETVADTTLTK
1045	sp|Q13151|ROA0_HUMAN	0.9889	Heterogeneous nuclear ribonucleoprotein A0 OS=Homo sapiens GN=HNRNPA0 PE=1 SV=1	5.2	2	0.03	LFIGGLNVQTSESGLR
1055	sp|O43854-2|EDIL3_HUMAN sp|O43854|EDIL3_HUMAN	0.9881	Isoform of O43854, Isoform 2 of EGF-like repeat and discoidin I-like domain-containing protein 3 OS=Homo sapiens GN=EDIL3;EGF-like repeat and discoidin I-like domain-containing protein 3 OS=Homo sapiens GN=EDIL3 PE=1 SV=1	6	2	0.02	GNIDNNTPYANSFTPPIK+NVIDPPIYAR
1060	sp|P23381-2|SYWC_HUMAN sp|P23381|SYWC_HUMAN tr|H0YJP3|H0YJP3_HUMAN	0.9877	Isoform of P23381, Isoform 2 of Tryptophan--tRNA ligase, cytoplasmic OS=Homo sapiens GN=WARS;Tryptophan--tRNA ligase, cytoplasmic OS=Homo sapiens GN=WARS PE=1 SV=2;Isoform of P23381, Tryptophan--tRNA ligase, cytoplasmic (Fragment) OS=Homo sapiens GN=WARS PE=1 SV=1	9.2	2	0.03	MSASDPNSSIFLTDTAK
1069	sp|Q969G3-2|SMCE1_HUMAN sp|Q969G3-3|SMCE1_HUMAN sp|Q969G3-4|SMCE1_HUMAN sp|Q969G3-5|SMCE1_HUMAN sp|Q969G3-6|SMCE1_HUMAN sp|Q969G3|SMCE1_HUMAN tr|B4DGM3|B4DGM3_HUMAN tr|H7C048|H7C048_HUMAN tr|J3QKS7|J3QKS7_HUMAN tr|K7EMQ8|K7EMQ8_HUMAN	0.9871	Isoform of Q969G3, Isoform 2 of SWI/SNF-related matrix-associated actin-dependent regulator of chromatin subfamily E member 1 OS=Homo sapiens GN=SMARCE1;Isoform of Q969G3, Isoform 3 of SWI/SNF-related matrix-associated actin-dependent regulator of chromatin subfamily E member 1 OS=Homo sapiens GN=SMARCE1;Isoform of Q969G3, Isoform 4 of SWI/SNF-related matrix-associated actin-dependent regulator o…	4.4	2	0.03	IAAEIAQAEEQAR
1068	sp|P47928|ID4_HUMAN tr|A0A087WXF2|A0A087WXF2_HUMAN	0.9871	DNA-binding protein inhibitor ID-4 OS=Homo sapiens GN=ID4 PE=1 SV=1;Isoform of P47928, DNA-binding protein inhibitor ID-4 OS=Homo sapiens GN=ID4 PE=1 SV=1	10.1	2	0.02	TPLTALNTDPAGAVNK
1073a	sp|P36871|PGM1_HUMAN	0.9866	Phosphoglucomutase-1 OS=Homo sapiens GN=PGM1 PE=1 SV=3	3	2	0.02	EAIQLIAR+SIFDFSALK
1078a	sp|P49721|PSB2_HUMAN	0.9854	Proteasome subunit beta type-2 OS=Homo sapiens GN=PSMB2 PE=1 SV=1	10.9	2	0.01	AVELLRK+NGYELSPTAAANFTR
1085	sp|P31942-2|HNRH3_HUMAN sp|P31942-3|HNRH3_HUMAN sp|P31942|HNRH3_HUMAN	0.9852	Isoform of P31942, Isoform 2 of Heterogeneous nuclear ribonucleoprotein H3 OS=Homo sapiens GN=HNRNPH3;Isoform of P31942, Isoform 3 of Heterogeneous nuclear ribonucleoprotein H3 OS=Homo sapiens GN=HNRNPH3;Heterogeneous nuclear ribonucleoprotein H3 OS=Homo sapiens GN=HNRNPH3 PE=1 SV=2	4	2	0.02	STGEAFVQFASK
1089a	sp|P53041|PPP5_HUMAN tr|H0YDU8|H0YDU8_HUMAN	0.9848	Serine/threonine-protein phosphatase 5 OS=Homo sapiens GN=PPP5C PE=1 SV=1;Isoform of P53041, Serine/threonine-protein phosphatase (Fragment) OS=Homo sapiens GN=PPP5C PE=1 SV=1	4.7	2	0.02	AFLEENNLDYIIR+LSTLVETTLK
1095a	sp|Q14980-2|NUMA1_HUMAN sp|Q14980-3|NUMA1_HUMAN sp|Q14980-4|NUMA1_HUMAN sp|Q14980|NUMA1_HUMAN tr|A0A087WY61|A0A087WY61_HUMAN	0.9843	Isoform of Q14980, Isoform 2 of Nuclear mitotic apparatus protein 1 OS=Homo sapiens GN=NUMA1;Isoform of Q14980, Isoform Numa-m of Nuclear mitotic apparatus protein 1 OS=Homo sapiens GN=NUMA1;Isoform of Q14980, Isoform Numa-s of Nuclear mitotic apparatus protein 1 OS=Homo sapiens GN=NUMA1;Nuclear mitotic apparatus protein 1 OS=Homo sapiens GN=NUMA1 PE=1 SV=2;Isoform of Q14980, Nuclear mitotic appa…	1.4	2	0.02	INQLSEENGDLSFK+LADDLSTLQEK
1097	sp|O15347|HMGB3_HUMAN tr|E7EQU1|E7EQU1_HUMAN tr|E7ES08|E7ES08_HUMAN tr|E9PES6|E9PES6_HUMAN	0.984	High mobility group protein B3 OS=Homo sapiens GN=HMGB3 PE=1 SV=4;Isoform of O15347, High mobility group protein B3 (Fragment) OS=Homo sapiens GN=HMGB3 PE=1 SV=1;Isoform of O15347, High mobility group protein B3 (Fragment) OS=Homo sapiens GN=HMGB3 PE=1 SV=1;Isoform of O15347, High mobility group protein B3 (Fragment) OS=Homo sapiens GN=HMGB3 PE=1 SV=1	8.5	2	0.03	STNPGISIGDVAK
1111	sp|P30405-2|PPIF_HUMAN sp|P30405|PPIF_HUMAN tr|H0Y548|H0Y548_HUMAN tr|R4GN99|R4GN99_HUMAN	0.9822	Isoform of P30405, Isoform 2 of Peptidyl-prolyl cis-trans isomerase F, mitochondrial OS=Homo sapiens GN=PPIF;Peptidyl-prolyl cis-trans isomerase F, mitochondrial OS=Homo sapiens GN=PPIF PE=1 SV=1;Isoform of P30405, Peptidyl-prolyl cis-trans isomerase (Fragment) OS=Homo sapiens GN=PPIF PE=1 SV=1;Isoform of P30405, Peptidyl-prolyl cis-trans isomerase OS=Homo sapiens GN=PPIF PE=1 SV=1	6.2	2	0.03	FPDENFTLK
1109	sp|O75880|SCO1_HUMAN tr|J3QL56|J3QL56_HUMAN	0.9822	Protein SCO1 homolog, mitochondrial OS=Homo sapiens GN=SCO1 PE=1 SV=1;Isoform of O75880, Protein SCO1 homolog, mitochondrial OS=Homo sapiens GN=SCO1 PE=1 SV=1	3	2	0.02	EAIANYVK
1117	sp|Q2TAY7-2|SMU1_HUMAN sp|Q2TAY7|SMU1_HUMAN	0.9816	Isoform of Q2TAY7, Isoform 2 of WD40 repeat-containing protein SMU1 OS=Homo sapiens GN=SMU1;WD40 repeat-containing protein SMU1 OS=Homo sapiens GN=SMU1 PE=1 SV=2	4.3	2	0.03	DSSQILSASFDQTIR
1130	sp|P25398|RS12_HUMAN	0.9798	40S ribosomal protein S12 OS=Homo sapiens GN=RPS12 PE=1 SV=3	6.1	2	0.03	DVIEEYFK
1094a	sp|O75964|ATP5L_HUMAN tr|E9PN17|E9PN17_HUMAN	0.9773	ATP synthase subunit g, mitochondrial OS=Homo sapiens GN=ATP5L PE=1 SV=3;Isoform of O75964, ATP synthase subunit g, mitochondrial OS=Homo sapiens GN=ATP5L PE=1 SV=1	17.1	2	0.03	VELVPPTPAEIPR
1153	tr|F5GXL1|F5GXL1_HUMAN	0.9754	Isoform of Q8N3X1, Formin-binding protein 4 (Fragment) OS=Homo sapiens GN=FNBP4 PE=1 SV=2	8.4	2	0.02	CHNSSSACSSCR
1159	sp|O60942-2|MCE1_HUMAN sp|O60942-3|MCE1_HUMAN sp|O60942-4|MCE1_HUMAN sp|O60942|MCE1_HUMAN	0.9738	Isoform of O60942, Isoform 2 of mRNA-capping enzyme OS=Homo sapiens GN=RNGTT;Isoform of O60942, Isoform 3 of mRNA-capping enzyme OS=Homo sapiens GN=RNGTT;Isoform of O60942, Isoform 4 of mRNA-capping enzyme OS=Homo sapiens GN=RNGTT;mRNA-capping enzyme OS=Homo sapiens GN=RNGTT PE=1 SV=1	2.6	2	0.03	LGAIFLEGVTVK
587b	sp|Q16555-2|DPYL2_HUMAN sp|Q16555|DPYL2_HUMAN	0.9692	Isoform of Q16555, Isoform 2 of Dihydropyrimidinase-related protein 2 OS=Homo sapiens GN=DPYSL2;Dihydropyrimidinase-related protein 2 OS=Homo sapiens GN=DPYSL2 PE=1 SV=1	8.4	2	0.01	GSPLVVISQGK+IAVGSDADLVIWDPDSVK+MDENQFVAVTSTNAAK
1180	sp|P49959-2|MRE11_HUMAN sp|P49959-3|MRE11_HUMAN sp|P49959|MRE11_HUMAN tr|F5GXT0|F5GXT0_HUMAN tr|F8W7U8|F8W7U8_HUMAN	0.9679	Isoform of P49959, Isoform 2 of Double-strand break repair protein MRE11A OS=Homo sapiens GN=MRE11A;Isoform of P49959, Isoform 3 of Double-strand break repair protein MRE11A OS=Homo sapiens GN=MRE11A;Double-strand break repair protein MRE11A OS=Homo sapiens GN=MRE11A PE=1 SV=3;Isoform of P49959, Double-strand break repair protein MRE11A OS=Homo sapiens GN=MRE11A PE=1 SV=1;Isoform of P49959, Doubl…	4.5	2	0.02	IDISPVLLQK
1184a	sp|P25685-2|DNJB1_HUMAN sp|P25685|DNJB1_HUMAN	0.9665	Isoform of P25685, Isoform 2 of DnaJ homolog subfamily B member 1 OS=Homo sapiens GN=DNAJB1;DnaJ homolog subfamily B member 1 OS=Homo sapiens GN=DNAJB1 PE=1 SV=4	10.8	2	0.02	DGSDVIYPAR+TIPVVFK+TVLEQVLPI
1194	sp|P55327-2|TPD52_HUMAN sp|P55327-3|TPD52_HUMAN sp|P55327-4|TPD52_HUMAN sp|P55327-5|TPD52_HUMAN sp|P55327-6|TPD52_HUMAN sp|P55327-7|TPD52_HUMAN sp|P55327|TPD52_HUMAN tr|H0YC42|H0YC42_HUMAN	0.9626	Isoform of P55327, Isoform 2 of Tumor protein D52 OS=Homo sapiens GN=TPD52;Isoform of P55327, Isoform 3 of Tumor protein D52 OS=Homo sapiens GN=TPD52;Isoform of P55327, Isoform 4 of Tumor protein D52 OS=Homo sapiens GN=TPD52;Isoform of P55327, Isoform 5 of Tumor protein D52 OS=Homo sapiens GN=TPD52;Isoform of P55327, Isoform 6 of Tumor protein D52 OS=Homo sapiens GN=TPD52;Isoform of P55327, Isofo…	7.6	2	0.02	ASAAFSSVGSVITK
1201	sp|Q9NQX7-2|ITM2C_HUMAN sp|Q9NQX7-3|ITM2C_HUMAN sp|Q9NQX7|ITM2C_HUMAN tr|C9JG41|C9JG41_HUMAN	0.9608	Isoform of Q9NQX7, Isoform 2 of Integral membrane protein 2C OS=Homo sapiens GN=ITM2C;Isoform of Q9NQX7, Isoform 3 of Integral membrane protein 2C OS=Homo sapiens GN=ITM2C;Integral membrane protein 2C OS=Homo sapiens GN=ITM2C PE=1 SV=1;Isoform of Q9NQX7, Integral membrane protein 2C (Fragment) OS=Homo sapiens GN=ITM2C PE=1 SV=1	11.1	2	0.03	ASASAPAPASATEILLTPAR
284b	sp|Q8IXI1|MIRO2_HUMAN tr|H3BST5|H3BST5_HUMAN tr|I3L2C6|I3L2C6_HUMAN	0.9585	Mitochondrial Rho GTPase 2 OS=Homo sapiens GN=RHOT2 PE=1 SV=2;Isoform of Q8IXI1, Mitochondrial Rho GTPase 2 (Fragment) OS=Homo sapiens GN=RHOT2 PE=1 SV=2;Isoform of Q8IXI1, Mitochondrial Rho GTPase 2 (Fragment) OS=Homo sapiens GN=RHOT2 PE=1 SV=1	9.6	2	0.01	ILLLGEAQVGK+VPIILVGNK
571b	sp|Q08170|SRSF4_HUMAN sp|Q13247-3|SRSF6_HUMAN sp|Q13247|SRSF6_HUMAN tr|A0A0D9SEM4|A0A0D9SEM4_HUMAN	0.9563	Serine/arginine-rich splicing factor 4 OS=Homo sapiens GN=SRSF4 PE=1 SV=2;Isoform of Q13247, Isoform SRP55-3 of Serine/arginine-rich splicing factor 6 OS=Homo sapiens GN=SRSF6;Serine/arginine-rich splicing factor 6 OS=Homo sapiens GN=SRSF6 PE=1 SV=2;Isoform of Q08170, Serine/arginine-rich-splicing factor 4 (Fragment) OS=Homo sapiens GN=SRSF4 PE=1 SV=1	4.2	2	0.02	ILEVDLK+LIVENLSSR
1208a	sp|Q9H1K4|GHC2_HUMAN sp|Q9H936|GHC1_HUMAN tr|A0A0D9SEI9|A0A0D9SEI9_HUMAN tr|A0A0D9SFA8|A0A0D9SFA8_HUMAN tr|A0A0D9SFE1|A0A0D9SFE1_HUMAN tr|A0A0D9SG84|A0A0D9SG84_HUMAN tr|E9PI74|E9PI74_HUMAN tr|E9PJH7|E9PJH7_HUMAN tr|E9PQ36|E9PQ36_HUMAN tr|K4DIA2|K4DIA2_HUMAN tr|K4DIA8|K4DIA8_HUMAN tr|K4DIB0|K4DIB0_HUMAN tr|K4DIB3|K4DIB3_HUMAN tr|K4DIB6|K4DIB6_HUMAN tr|K4DIB8|K4DIB8_HUMAN	0.9514	Mitochondrial glutamate carrier 2 OS=Homo sapiens GN=SLC25A18 PE=1 SV=1;Mitochondrial glutamate carrier 1 OS=Homo sapiens GN=SLC25A22 PE=1 SV=1;Isoform of Q9H936, Mitochondrial glutamate carrier 1 (Fragment) OS=Homo sapiens GN=SLC25A22 PE=1 SV=1;Isoform of Q9H936, Mitochondrial glutamate carrier 1 (Fragment) OS=Homo sapiens GN=SLC25A22 PE=1 SV=1;Isoform of Q9H936, Mitochondrial glutamate carrier …	13.4	2	0.03	GAAVNLTLVTPEK
1240	sp|Q9NZP5|O5AC2_HUMAN	0.9436	Olfactory receptor 5AC2 OS=Homo sapiens GN=OR5AC2 PE=3 SV=2	2.3	2	0.03	VLFDILK
480b	sp|Q99733-2|NP1L4_HUMAN sp|Q99733|NP1L4_HUMAN tr|A8MXH2|A8MXH2_HUMAN tr|C9J6D1|C9J6D1_HUMAN tr|E9PJJ2|E9PJJ2_HUMAN tr|E9PNJ7|E9PNJ7_HUMAN tr|E9PNW0|E9PNW0_HUMAN tr|E9PS34|E9PS34_HUMAN	0.9415	Isoform of Q99733, Isoform 2 of Nucleosome assembly protein 1-like 4 OS=Homo sapiens GN=NAP1L4;Nucleosome assembly protein 1-like 4 OS=Homo sapiens GN=NAP1L4 PE=1 SV=1;Isoform of Q99733, Nucleosome assembly protein 1-like 4 (Fragment) OS=Homo sapiens GN=NAP1L4 PE=1 SV=2;Isoform of Q99733, Nucleosome assembly protein 1-like 4 (Fragment) OS=Homo sapiens GN=NAP1L4 PE=1 SV=1;Isoform of Q99733, Nucleo…	21.1	2	0.02	FYEEVHDLER+LDNVPHTPSSYIETLPK
1246	sp|Q15785|TOM34_HUMAN	0.94	Mitochondrial import receptor subunit TOM34 OS=Homo sapiens GN=TOMM34 PE=1 SV=2	8.7	2	0.02	FPDSVEELR+TVLQIDDNVTSAVEGINR
1252	sp|O75521-2|ECI2_HUMAN sp|O75521|ECI2_HUMAN tr|A0A0C4DGA2|A0A0C4DGA2_HUMAN tr|C9JB63|C9JB63_HUMAN tr|F1LLU7|F1LLU7_HUMAN tr|F8WAW4|F8WAW4_HUMAN	0.9363	Isoform of O75521, Isoform 2 of Enoyl-CoA delta isomerase 2, mitochondrial OS=Homo sapiens GN=ECI2;Enoyl-CoA delta isomerase 2, mitochondrial OS=Homo sapiens GN=ECI2 PE=1 SV=4;Isoform of O75521, Enoyl-CoA delta isomerase 2, mitochondrial OS=Homo sapiens GN=ECI2 PE=1 SV=1;Isoform of O75521, Enoyl-CoA delta isomerase 2, mitochondrial (Fragment) OS=Homo sapiens GN=ECI2 PE=1 SV=1;Isoform of O75521, E…	8.6	2	0.03	STGFETLVVTSEDGITK
1268a	sp|Q9BXW9|FACD2_HUMAN	0.9254	Fanconi anemia group D2 protein OS=Homo sapiens GN=FANCD2 PE=1 SV=2	2.1	2	0.01	EQDSDESYDDSD+SLIKLLLGIDILQPAIIK
1276	sp|Q96CS3|FAF2_HUMAN	0.9236	FAS-associated factor 2 OS=Homo sapiens GN=FAF2 PE=1 SV=2	2.7	2	0.03	QQQDEAYLASLR
1274	sp|P61803|DAD1_HUMAN tr|A0A0B4J239|A0A0B4J239_HUMAN tr|F5GXX5|F5GXX5_HUMAN tr|F5H895|F5H895_HUMAN	0.9236	Dolichyl-diphosphooligosaccharide--protein glycosyltransferase subunit DAD1 OS=Homo sapiens GN=DAD1 PE=1 SV=3;Isoform of P61803, Dolichyl-diphosphooligosaccharide--protein glycosyltransferase subunit DAD1 OS=Homo sapiens GN=DAD1 PE=1 SV=1;Isoform of P61803, Dolichyl-diphosphooligosaccharide--protein glycosyltransferase subunit DAD1 OS=Homo sapiens GN=DAD1 PE=1 SV=1;Isoform of P61803, Dolichyl-dip…	18.5	2	0.03	FLEEYLSSTPQR
867	sp|P07814|SYEP_HUMAN tr|V9GYZ6|V9GYZ6_HUMAN	0.9993	Bifunctional glutamate/proline--tRNA ligase OS=Homo sapiens GN=EPRS PE=1 SV=5;Isoform of P07814, Bifunctional glutamate/proline--tRNA ligase (Fragment) OS=Homo sapiens GN=EPRS PE=1 SV=1	3	1	0.02	KVIDPVAPRYVALLK+SLYDEVAAQGEVVR
902	sp|Q9NYU1|UGGG2_HUMAN	0.9964	UDP-glucose:glycoprotein glucosyltransferase 2 OS=Homo sapiens GN=UGGT2 PE=1 SV=4	1.3	1	0.02	ANPGAWILR+LGIIYNPTSK
916	sp|O94822-3|LTN1_HUMAN sp|O94822|LTN1_HUMAN tr|H7BYG8|H7BYG8_HUMAN	0.9938	Isoform of O94822, Isoform 3 of E3 ubiquitin-protein ligase listerin OS=Homo sapiens GN=LTN1;E3 ubiquitin-protein ligase listerin OS=Homo sapiens GN=LTN1 PE=1 SV=6;Isoform of O94822, E3 ubiquitin-protein ligase listerin OS=Homo sapiens GN=LTN1 PE=1 SV=1	1.5	1	0.01	LADISINYVNER
915	sp|O75569-2|PRKRA_HUMAN sp|O75569-3|PRKRA_HUMAN sp|O75569|PRKRA_HUMAN tr|C9JMM3|C9JMM3_HUMAN tr|F8WEG8|F8WEG8_HUMAN tr|G5E9Q4|G5E9Q4_HUMAN	0.9938	Isoform of O75569, Isoform 2 of Interferon-inducible double-stranded RNA-dependent protein kinase activator A OS=Homo sapiens GN=PRKRA;Isoform of O75569, Isoform 3 of Interferon-inducible double-stranded RNA-dependent protein kinase activator A OS=Homo sapiens GN=PRKRA;Interferon-inducible double-stranded RNA-dependent protein kinase activator A OS=Homo sapiens GN=PRKRA PE=1 SV=1;Isoform of O7556…	10.5	1	0.01	AAEAAINILK
914	sp|O75027-2|ABCB7_HUMAN sp|O75027|ABCB7_HUMAN tr|B4DGL8|B4DGL8_HUMAN tr|E9PJR8|E9PJR8_HUMAN tr|E9PNQ5|E9PNQ5_HUMAN	0.9938	Isoform of O75027, Isoform 2 of ATP-binding cassette sub-family B member 7, mitochondrial OS=Homo sapiens GN=ABCB7;ATP-binding cassette sub-family B member 7, mitochondrial OS=Homo sapiens GN=ABCB7 PE=1 SV=2;Isoform of O75027, ATP-binding cassette sub-family B member 7, mitochondrial (Fragment) OS=Homo sapiens GN=ABCB7 PE=1 SV=1;Isoform of O75027, ATP-binding cassette sub-family B member 7, mitoc…	7	1	0.01	VAISLGFLGGAK
910	sp|O43143|DHX15_HUMAN	0.9938	Pre-mRNA-splicing factor ATP-dependent RNA helicase DHX15 OS=Homo sapiens GN=DHX15 PE=1 SV=2	1.6	1	0.01	EVDDLGPEVGDIK
909	sp|O14745|NHRF1_HUMAN tr|J3QRP6|J3QRP6_HUMAN	0.9938	Na(+)/H(+) exchange regulatory cofactor NHE-RF1 OS=Homo sapiens GN=SLC9A3R1 PE=1 SV=4;Isoform of O14745, Na(+)/H(+) exchange regulatory cofactor NHE-RF1 (Fragment) OS=Homo sapiens GN=SLC9A3R1 PE=1 SV=1	12.1	1	0.01	AQEAPGQAEPPAAAEVQGAGNENEPR
908	sp|O00767|ACOD_HUMAN	0.9938	Acyl-CoA desaturase OS=Homo sapiens GN=SCD PE=1 SV=2	3.6	1	0.01	GSTLDLSDLEAEK
907	sp|O00411|RPOM_HUMAN tr|K7EMH3|K7EMH3_HUMAN	0.9938	DNA-directed RNA polymerase, mitochondrial OS=Homo sapiens GN=POLRMT PE=1 SV=2;Isoform of O00411, DNA-directed RNA polymerase, mitochondrial (Fragment) OS=Homo sapiens GN=POLRMT PE=1 SV=4	4	1	0.01	QLQAESVSEVVVNR
906	sp|A6NDG6|PGP_HUMAN tr|H3BV17|H3BV17_HUMAN	0.9938	Phosphoglycolate phosphatase OS=Homo sapiens GN=PGP PE=1 SV=1;Isoform of A6NDG6, Phosphoglycolate phosphatase (Fragment) OS=Homo sapiens GN=PGP PE=1 SV=1	26.3	1	0.01	TILTLTGVSTLGDVK
980	tr|X5CMH5|X5CMH5_HUMAN	0.9938	Isoform of Q03519, Antigen peptide transporter 2 OS=Homo sapiens GN=TAP2 PE=1 SV=1	1.8	1	0.01	LAQLQEGQDLYSR
978	tr|A0A0U1RQK7|A0A0U1RQK7_HUMAN	0.9938	Isoform of O43432, Eukaryotic translation initiation factor 4 gamma 3 OS=Homo sapiens GN=EIF4G3 PE=4 SV=1	0.7	1	0.01	ALQTQAPQQIPR
976	sp|Q9Y5L4|TIM13_HUMAN	0.9938	Mitochondrial import inner membrane translocase subunit Tim13 OS=Homo sapiens GN=TIMM13 PE=1 SV=1	14.7	1	0.01	VQIAVANAQELLQR
975	sp|Q9Y5A9-2|YTHD2_HUMAN sp|Q9Y5A9|YTHD2_HUMAN tr|A0A087WXZ3|A0A087WXZ3_HUMAN tr|S4R3V3|S4R3V3_HUMAN	0.9938	Isoform of Q9Y5A9, Isoform 2 of YTH domain-containing family protein 2 OS=Homo sapiens GN=YTHDF2;YTH domain-containing family protein 2 OS=Homo sapiens GN=YTHDF2 PE=1 SV=2;Isoform of Q9Y5A9, YTH domain-containing family protein 2 OS=Homo sapiens GN=YTHDF2 PE=1 SV=1;Isoform of Q9Y5A9, YTH domain-containing family protein 2 (Fragment) OS=Homo sapiens GN=YTHDF2 PE=1 SV=1	5	1	0.01	LGSTEVASNVPK
973	sp|Q9UKV5|AMFR_HUMAN tr|H3BRK9|H3BRK9_HUMAN tr|R4GNG2|R4GNG2_HUMAN	0.9938	E3 ubiquitin-protein ligase AMFR OS=Homo sapiens GN=AMFR PE=1 SV=2;Isoform of Q9UKV5, E3 ubiquitin-protein ligase AMFR (Fragment) OS=Homo sapiens GN=AMFR PE=1 SV=1;Isoform of Q9UKV5, E3 ubiquitin-protein ligase AMFR (Fragment) OS=Homo sapiens GN=AMFR PE=1 SV=1	4.5	1	0.01	SVEITTDNILEGR
972	sp|Q9UHR5-2|S30BP_HUMAN sp|Q9UHR5|S30BP_HUMAN tr|F5H478|F5H478_HUMAN tr|J3KRU5|J3KRU5_HUMAN tr|J3KS14|J3KS14_HUMAN tr|J3QLH3|J3QLH3_HUMAN tr|J3QQJ0|J3QQJ0_HUMAN tr|X6R3T8|X6R3T8_HUMAN	0.9938	Isoform of Q9UHR5, Isoform 2 of SAP30-binding protein OS=Homo sapiens GN=SAP30BP;SAP30-binding protein OS=Homo sapiens GN=SAP30BP PE=1 SV=1;Isoform of Q9UHR5, SAP30-binding protein OS=Homo sapiens GN=SAP30BP PE=1 SV=1;Isoform of Q9UHR5, SAP30 binding protein, isoform CRA_f OS=Homo sapiens GN=SAP30BP PE=1 SV=1;Isoform of Q9UHR5, SAP30-binding protein (Fragment) OS=Homo sapiens GN=SAP30BP PE=1 SV=1…	14.4	1	0.01	GGLVSDAYGEDDFSR
971	sp|Q9UF02|CCG5_HUMAN	0.9938	Voltage-dependent calcium channel gamma-5 subunit OS=Homo sapiens GN=CACNG5 PE=2 SV=2	4.4	1	0.01	CPDYDQMSSSPC
970	sp|Q9UBF2-2|COPG2_HUMAN sp|Q9UBF2|COPG2_HUMAN	0.9938	Isoform of Q9UBF2, Isoform 2 of Coatomer subunit gamma-2 OS=Homo sapiens GN=COPG2;Coatomer subunit gamma-2 OS=Homo sapiens GN=COPG2 PE=1 SV=1	3.3	1	0.02	MLNKFTKSGLK+SIPLAMAPVFEQK
969	sp|Q9NXV6|CARF_HUMAN tr|D6RGD2|D6RGD2_HUMAN tr|J3KNE1|J3KNE1_HUMAN	0.9938	CDKN2A-interacting protein OS=Homo sapiens GN=CDKN2AIP PE=1 SV=3;Isoform of Q9NXV6, CDKN2A-interacting protein OS=Homo sapiens GN=CDKN2AIP PE=1 SV=1;Isoform of Q9NXV6, CDKN2A-interacting protein OS=Homo sapiens GN=CDKN2AIP PE=1 SV=1	21.4	1	0.01	NAGDLAPAGGAASASTDEAADAESGTR
968	sp|Q9NX40|OCAD1_HUMAN tr|D6RBN5|D6RBN5_HUMAN tr|D6RDK6|D6RDK6_HUMAN	0.9938	OCIA domain-containing protein 1 OS=Homo sapiens GN=OCIAD1 PE=1 SV=1;Isoform of Q9NX40, OCIA domain-containing protein 1 OS=Homo sapiens GN=OCIAD1 PE=1 SV=1;Isoform of Q9NX40, OCIA domain-containing protein 1 (Fragment) OS=Homo sapiens GN=OCIAD1 PE=1 SV=1	5.6	1	0.01	ESYEVSLTQK
967	sp|Q9NUU7|DD19A_HUMAN sp|Q9UMR2-2|DD19B_HUMAN sp|Q9UMR2-4|DD19B_HUMAN sp|Q9UMR2|DD19B_HUMAN tr|F6QDS0|F6QDS0_HUMAN tr|H3BMQ5|H3BMQ5_HUMAN tr|H3BN59|H3BN59_HUMAN tr|H3BQK0|H3BQK0_HUMAN tr|H3BTB3|H3BTB3_HUMAN tr|I3L0H8|I3L0H8_HUMAN	0.9938	ATP-dependent RNA helicase DDX19A OS=Homo sapiens GN=DDX19A PE=1 SV=1;Isoform of Q9UMR2, Isoform 2 of ATP-dependent RNA helicase DDX19B OS=Homo sapiens GN=DDX19B;Isoform of Q9UMR2, Isoform 4 of ATP-dependent RNA helicase DDX19B OS=Homo sapiens GN=DDX19B;ATP-dependent RNA helicase DDX19B OS=Homo sapiens GN=DDX19B PE=1 SV=1;Isoform of Q9UMR2, HCG2043426, isoform CRA_b OS=Homo sapiens GN=hCG_2043426…	3.3	1	0.01	SNLVDNTNQVEVLQR
966	sp|Q9H8Y8-2|GORS2_HUMAN sp|Q9H8Y8-3|GORS2_HUMAN sp|Q9H8Y8|GORS2_HUMAN	0.9938	Isoform of Q9H8Y8, Isoform 2 of Golgi reassembly-stacking protein 2 OS=Homo sapiens GN=GORASP2;Isoform of Q9H8Y8, Isoform 3 of Golgi reassembly-stacking protein 2 OS=Homo sapiens GN=GORASP2;Golgi reassembly-stacking protein 2 OS=Homo sapiens GN=GORASP2 PE=1 SV=3	4.4	1	0.01	ADAASSLTVDVTPPTAK
965	sp|Q9H4A3-2|WNK1_HUMAN sp|Q9H4A3-4|WNK1_HUMAN sp|Q9H4A3-5|WNK1_HUMAN sp|Q9H4A3-6|WNK1_HUMAN sp|Q9H4A3-7|WNK1_HUMAN sp|Q9H4A3|WNK1_HUMAN tr|F5GWT4|F5GWT4_HUMAN	0.9938	Isoform of Q9H4A3, Isoform 2 of Serine/threonine-protein kinase WNK1 OS=Homo sapiens GN=WNK1;Isoform of Q9H4A3, Isoform 3 of Serine/threonine-protein kinase WNK1 OS=Homo sapiens GN=WNK1;Isoform of Q9H4A3, Isoform 4 of Serine/threonine-protein kinase WNK1 OS=Homo sapiens GN=WNK1;Isoform of Q9H4A3, Isoform 5 of Serine/threonine-protein kinase WNK1 OS=Homo sapiens GN=WNK1;Isoform of Q9H4A3, Isoform …	0.8	1	0.01	EGPVLATSSGAGVFK
964	sp|Q9H0U9|TSYL1_HUMAN	0.9938	Testis-specific Y-encoded-like protein 1 OS=Homo sapiens GN=TSPYL1 PE=1 SV=3	3.9	1	0.01	SASELTAGAEAEAEEVK
963	sp|Q9GZS3|WDR61_HUMAN tr|H0YM76|H0YM76_HUMAN tr|H0YMF9|H0YMF9_HUMAN tr|H0YN81|H0YN81_HUMAN	0.9938	WD repeat-containing protein 61 OS=Homo sapiens GN=WDR61 PE=1 SV=1;Isoform of Q9GZS3, WD repeat-containing protein 61 OS=Homo sapiens GN=WDR61 PE=1 SV=1;Isoform of Q9GZS3, WD repeat-containing protein 61 OS=Homo sapiens GN=WDR61 PE=1 SV=1;Isoform of Q9GZS3, WD repeat-containing protein 61 (Fragment) OS=Homo sapiens GN=WDR61 PE=1 SV=1	33.3	1	0.01	ENSETVVTGSLDDLVK
962	sp|Q9BWU0|NADAP_HUMAN tr|A0A087WWF4|A0A087WWF4_HUMAN tr|A0A087X0M4|A0A087X0M4_HUMAN tr|H7C256|H7C256_HUMAN	0.9938	Kanadaptin OS=Homo sapiens GN=SLC4A1AP PE=1 SV=1;Isoform of Q9BWU0, Kanadaptin (Fragment) OS=Homo sapiens GN=SLC4A1AP PE=1 SV=1;Isoform of Q9BWU0, Kanadaptin OS=Homo sapiens GN=SLC4A1AP PE=1 SV=1;Isoform of Q9BWU0, Kanadaptin (Fragment) OS=Homo sapiens GN=SLC4A1AP PE=1 SV=1	10.8	1	0.01	MLGEDSDEEEEMDTSER
961	sp|Q9BVK6|TMED9_HUMAN	0.9938	Transmembrane emp24 domain-containing protein 9 OS=Homo sapiens GN=TMED9 PE=1 SV=2	4.7	1	0.01	QLVEQVEQIQK
960	sp|Q9BPX3|CND3_HUMAN tr|H0Y9Z8|H0Y9Z8_HUMAN	0.9938	Condensin complex subunit 3 OS=Homo sapiens GN=NCAPG PE=1 SV=1;Isoform of Q9BPX3, Condensin complex subunit 3 (Fragment) OS=Homo sapiens GN=NCAPG PE=1 SV=1	5.9	1	0.01	APIVTVGVNNDPADVR
957	sp|Q96IJ6-2|GMPPA_HUMAN sp|Q96IJ6|GMPPA_HUMAN tr|A0A087WUI8|A0A087WUI8_HUMAN tr|A0A0U1RRC2|A0A0U1RRC2_HUMAN	0.9938	Isoform of Q96IJ6, Isoform 2 of Mannose-1-phosphate guanyltransferase alpha OS=Homo sapiens GN=GMPPA;Mannose-1-phosphate guanyltransferase alpha OS=Homo sapiens GN=GMPPA PE=1 SV=1;Isoform of Q96IJ6, Mannose-1-phosphate guanyltransferase alpha OS=Homo sapiens GN=GMPPA PE=1 SV=1;Isoform of Q96IJ6, Mannose-1-phosphate guanyltransferase alpha (Fragment) OS=Homo sapiens GN=GMPPA PE=4 SV=1	13.2	1	0.01	VAPSAVLGPNVSIGK
955	sp|Q96FL8-3|S47A1_HUMAN	0.9938	Isoform of Q96FL8, Isoform 3 of Multidrug and toxin extrusion protein 1 OS=Homo sapiens GN=SLC47A1	3.8	1	0.01	QLVLRRGLLLLGVFLILLAGVR
954	sp|Q92890-1|UFD1_HUMAN sp|Q92890|UFD1_HUMAN	0.9938	Isoform of Q92890, Isoform Long of Ubiquitin fusion degradation protein 1 homolog OS=Homo sapiens GN=UFD1L;Ubiquitin fusion degradation protein 1 homolog OS=Homo sapiens GN=UFD1L PE=1 SV=3	3.9	1	0.01	FVAFSGEGQSLR
953	sp|Q8NE86-2|MCU_HUMAN sp|Q8NE86-3|MCU_HUMAN sp|Q8NE86|MCU_HUMAN tr|S4R468|S4R468_HUMAN	0.9938	Isoform of Q8NE86, Isoform 2 of Calcium uniporter protein, mitochondrial OS=Homo sapiens GN=MCU;Isoform of Q8NE86, Isoform 3 of Calcium uniporter protein, mitochondrial OS=Homo sapiens GN=MCU;Calcium uniporter protein, mitochondrial OS=Homo sapiens GN=MCU PE=1 SV=1;Isoform of Q8NE86, Calcium uniporter protein, mitochondrial (Fragment) OS=Homo sapiens GN=MCU PE=1 SV=1	6	1	0.01	VAIYSPDGVR
951	sp|Q8N6S5|AR6P6_HUMAN	0.9938	ADP-ribosylation factor-like protein 6-interacting protein 6 OS=Homo sapiens GN=ARL6IP6 PE=1 SV=1	5.3	1	0.01	AEFSAGAWSEPR
950	sp|Q8IU68-2|TMC8_HUMAN sp|Q8IU68|TMC8_HUMAN	0.9938	Isoform of Q8IU68, Isoform 2 of Transmembrane channel-like protein 8 OS=Homo sapiens GN=TMC8;Transmembrane channel-like protein 8 OS=Homo sapiens GN=TMC8 PE=1 SV=1	5.4	1	0.01	LLSYLRVNVLNGLLVVGAISAIFWATK
949	sp|Q86U42-2|PABP2_HUMAN sp|Q86U42|PABP2_HUMAN sp|Q92843-2|B2CL2_HUMAN tr|B4DEH8|B4DEH8_HUMAN tr|G3V4T2|G3V4T2_HUMAN tr|H0YJH9|H0YJH9_HUMAN	0.9938	Isoform of Q86U42, Isoform 2 of Polyadenylate-binding protein 2 OS=Homo sapiens GN=PABPN1;Polyadenylate-binding protein 2 OS=Homo sapiens GN=PABPN1 PE=1 SV=3;Isoform of Q92843, Isoform 3 of Bcl-2-like protein 2 OS=Homo sapiens GN=BCL2L2;Isoform of Q86U42, Polyadenylate-binding protein 2 OS=Homo sapiens GN=PABPN1 PE=1 SV=1;Isoform of Q86U42, Polyadenylate-binding protein 2 OS=Homo sapiens GN=PABPN…	6.5	1	0.01	TSLALDESLFR
948	sp|Q7Z5L7-2|PODN_HUMAN sp|Q7Z5L7-3|PODN_HUMAN sp|Q7Z5L7-4|PODN_HUMAN sp|Q7Z5L7|PODN_HUMAN	0.9938	Isoform of Q7Z5L7, Isoform 2 of Podocan OS=Homo sapiens GN=PODN;Isoform of Q7Z5L7, Isoform 3 of Podocan OS=Homo sapiens GN=PODN;Isoform of Q7Z5L7, Isoform 4 of Podocan OS=Homo sapiens GN=PODN;Podocan OS=Homo sapiens GN=PODN PE=1 SV=2	4	1	0.01	VLLLLLLLPPQLHLGPVLAVR
947	sp|Q70UQ0-4|IKIP_HUMAN sp|Q70UQ0|IKIP_HUMAN	0.9938	Isoform of Q70UQ0, Isoform 4 of Inhibitor of nuclear factor kappa-B kinase-interacting protein OS=Homo sapiens GN=IKBIP;Inhibitor of nuclear factor kappa-B kinase-interacting protein OS=Homo sapiens GN=IKBIP PE=1 SV=1	3.4	1	0.01	LETNEFQQLQSK
946	sp|Q52LJ0-2|FA98B_HUMAN sp|Q52LJ0|FA98B_HUMAN	0.9938	Isoform of Q52LJ0, Isoform 2 of Protein FAM98B OS=Homo sapiens GN=FAM98B;Protein FAM98B OS=Homo sapiens GN=FAM98B PE=1 SV=1	3.9	1	0.01	MDLNSEQAEQLER
945	sp|Q16718-2|NDUA5_HUMAN sp|Q16718|NDUA5_HUMAN tr|A0A087X1G1|A0A087X1G1_HUMAN tr|C9IZN5|C9IZN5_HUMAN tr|F8WAS3|F8WAS3_HUMAN tr|H7BYD0|H7BYD0_HUMAN	0.9938	Isoform of Q16718, Isoform 2 of NADH dehydrogenase [ubiquinone] 1 alpha subcomplex subunit 5 OS=Homo sapiens GN=NDUFA5;NADH dehydrogenase [ubiquinone] 1 alpha subcomplex subunit 5 OS=Homo sapiens GN=NDUFA5 PE=1 SV=3;Isoform of Q16718, NADH dehydrogenase [ubiquinone] 1 alpha subcomplex subunit 5 OS=Homo sapiens GN=NDUFA5 PE=1 SV=1;Isoform of Q16718, NADH dehydrogenase [ubiquinone] 1 alpha subcompl…	14.3	1	0.01	ILDVLEEIPK
944	sp|Q16630-2|CPSF6_HUMAN sp|Q16630-3|CPSF6_HUMAN sp|Q16630|CPSF6_HUMAN tr|F8W084|F8W084_HUMAN tr|F8WJN3|F8WJN3_HUMAN	0.9938	Isoform of Q16630, Isoform 2 of Cleavage and polyadenylation specificity factor subunit 6 OS=Homo sapiens GN=CPSF6;Isoform of Q16630, Isoform 3 of Cleavage and polyadenylation specificity factor subunit 6 OS=Homo sapiens GN=CPSF6;Cleavage and polyadenylation specificity factor subunit 6 OS=Homo sapiens GN=CPSF6 PE=1 SV=2;Isoform of Q16630, Cleavage and polyadenylation-specificity factor subunit 6…	12.1	1	0.01	GAAPNVVYTYTGK
943	sp|Q15691|MARE1_HUMAN	0.9938	Microtubule-associated protein RP/EB family member 1 OS=Homo sapiens GN=MAPRE1 PE=1 SV=3	7.5	1	0.01	QGQETAVAPSLVAPALNKPK
942	sp|Q15427|SF3B4_HUMAN	0.9938	Splicing factor 3B subunit 4 OS=Homo sapiens GN=SF3B4 PE=1 SV=1	3.3	1	0.01	NQDATVYVGGLDEK
941	sp|Q15417-3|CNN3_HUMAN sp|Q15417|CNN3_HUMAN sp|Q99439-2|CNN2_HUMAN sp|Q99439|CNN2_HUMAN tr|A0A087X271|A0A087X271_HUMAN tr|B4DDF4|B4DDF4_HUMAN tr|B4DUT8|B4DUT8_HUMAN tr|K7ES69|K7ES69_HUMAN	0.9938	Isoform of Q15417, Isoform 3 of Calponin-3 OS=Homo sapiens GN=CNN3;Calponin-3 OS=Homo sapiens GN=CNN3 PE=1 SV=1;Isoform of Q99439, Isoform 2 of Calponin-2 OS=Homo sapiens GN=CNN2;Calponin-2 OS=Homo sapiens GN=CNN2 PE=1 SV=4;Isoform of Q99439, Calponin (Fragment) OS=Homo sapiens GN=CNN2 PE=1 SV=1;Isoform of Q99439, Calponin OS=Homo sapiens GN=CNN2 PE=1 SV=1;Isoform of Q99439, Calponin OS=Homo sapi…	6.1	1	0.01	GPSYGLSAEVK
940	sp|Q15149-2|PLEC_HUMAN sp|Q15149-3|PLEC_HUMAN sp|Q15149-4|PLEC_HUMAN sp|Q15149-5|PLEC_HUMAN sp|Q15149-6|PLEC_HUMAN sp|Q15149-7|PLEC_HUMAN sp|Q15149-8|PLEC_HUMAN sp|Q15149-9|PLEC_HUMAN sp|Q15149|PLEC_HUMAN	0.9938	Isoform of Q15149, Isoform 2 of Plectin OS=Homo sapiens GN=PLEC;Isoform of Q15149, Isoform 3 of Plectin OS=Homo sapiens GN=PLEC;Isoform of Q15149, Isoform 4 of Plectin OS=Homo sapiens GN=PLEC;Isoform of Q15149, Isoform 5 of Plectin OS=Homo sapiens GN=PLEC;Isoform of Q15149, Isoform 6 of Plectin OS=Homo sapiens GN=PLEC;Isoform of Q15149, Isoform 7 of Plectin OS=Homo sapiens GN=PLEC;Isoform of Q151…	0.4	1	0.01	LLDAQLSTGGIVDPSK
939	sp|Q14919-2|NC2A_HUMAN sp|Q14919|NC2A_HUMAN tr|C9JCC6|C9JCC6_HUMAN tr|E9PNC7|E9PNC7_HUMAN tr|E9PQX9|E9PQX9_HUMAN	0.9938	Isoform of Q14919, Isoform 2 of Dr1-associated corepressor OS=Homo sapiens GN=DRAP1;Dr1-associated corepressor OS=Homo sapiens GN=DRAP1 PE=1 SV=3;Isoform of Q14919, Dr1-associated corepressor OS=Homo sapiens GN=DRAP1 PE=1 SV=1;Isoform of Q14919, Dr1-associated corepressor (Fragment) OS=Homo sapiens GN=DRAP1 PE=1 SV=7;Isoform of Q14919, Dr1-associated corepressor OS=Homo sapiens GN=DRAP1 PE=1 SV=1	7.1	1	0.01	VAAAVPVIISR
938	sp|Q13232|NDK3_HUMAN tr|H3BPR2|H3BPR2_HUMAN	0.9938	Nucleoside diphosphate kinase 3 OS=Homo sapiens GN=NME3 PE=1 SV=2;Isoform of Q13232, Nucleoside diphosphate kinase OS=Homo sapiens GN=NME3 PE=1 SV=1	20	1	0.01	ALIGATNPADAPPGTIR
937	sp|Q12792-4|TWF1_HUMAN sp|Q12792|TWF1_HUMAN tr|F8VS81|F8VS81_HUMAN	0.9938	Isoform of Q12792, Isoform 4 of Twinfilin-1 OS=Homo sapiens GN=TWF1;Twinfilin-1 OS=Homo sapiens GN=TWF1 PE=1 SV=3;Isoform of Q12792, Twinfilin-1 (Fragment) OS=Homo sapiens GN=TWF1 PE=1 SV=1	5.2	1	0.01	INEVQTDVGVDTK
935	sp|P62857|RS28_HUMAN	0.9938	40S ribosomal protein S28 OS=Homo sapiens GN=RPS28 PE=1 SV=1	17.4	1	0.01	EGDVLTLLESER
934	sp|P60033|CD81_HUMAN tr|A6NMH8|A6NMH8_HUMAN tr|E9PIF1|E9PIF1_HUMAN tr|E9PJK1|E9PJK1_HUMAN tr|E9PM31|E9PM31_HUMAN tr|E9PRJ8|E9PRJ8_HUMAN tr|H0YDJ9|H0YDJ9_HUMAN tr|H0YDL9|H0YDL9_HUMAN tr|H0YEE2|H0YEE2_HUMAN	0.9938	CD81 antigen OS=Homo sapiens GN=CD81 PE=1 SV=1;Isoform of P60033, Tetraspanin OS=Homo sapiens GN=CD81 PE=1 SV=1;Isoform of P60033, Tetraspanin OS=Homo sapiens GN=CD81 PE=1 SV=1;Isoform of P60033, Tetraspanin OS=Homo sapiens GN=CD81 PE=1 SV=1;Isoform of P60033, CD81 antigen (Fragment) OS=Homo sapiens GN=CD81 PE=1 SV=7;Isoform of P60033, Tetraspanin (Fragment) OS=Homo sapiens GN=CD81 PE=1 SV=1;Isof…	21.5	1	0.01	QFYDQALQQAVVDDDANNAK
933	sp|P55854-2|SUMO3_HUMAN sp|P55854|SUMO3_HUMAN sp|P61956-2|SUMO2_HUMAN sp|P61956|SUMO2_HUMAN sp|Q6EEV6|SUMO4_HUMAN tr|A8MU27|A8MU27_HUMAN tr|A8MUA9|A8MUA9_HUMAN	0.9938	Isoform of P55854, Isoform 2 of Small ubiquitin-related modifier 3 OS=Homo sapiens GN=SUMO3;Small ubiquitin-related modifier 3 OS=Homo sapiens GN=SUMO3 PE=1 SV=2;Isoform of P61956, Isoform 2 of Small ubiquitin-related modifier 2 OS=Homo sapiens GN=SUMO2;Small ubiquitin-related modifier 2 OS=Homo sapiens GN=SUMO2 PE=1 SV=3;Small ubiquitin-related modifier 4 OS=Homo sapiens GN=SUMO4 PE=1 SV=2;Isofo…	16.9	1	0.01	VAGQDGSVVQFK
932	sp|P55735-2|SEC13_HUMAN sp|P55735-3|SEC13_HUMAN sp|P55735|SEC13_HUMAN tr|A0A0C4DFR6|A0A0C4DFR6_HUMAN tr|A8MXL6|A8MXL6_HUMAN tr|E7ERC8|E7ERC8_HUMAN	0.9938	Isoform of P55735, Isoform 2 of Protein SEC13 homolog OS=Homo sapiens GN=SEC13;Isoform of P55735, Isoform 3 of Protein SEC13 homolog OS=Homo sapiens GN=SEC13;Protein SEC13 homolog OS=Homo sapiens GN=SEC13 PE=1 SV=3;Isoform of P55735, Protein SEC13 homolog OS=Homo sapiens GN=SEC13 PE=1 SV=1;Isoform of P55735, Protein SEC13 homolog OS=Homo sapiens GN=SEC13 PE=1 SV=1;Isoform of P55735, Protein SEC13…	3.9	1	0.01	NGGQILIADLR
931	sp|P54819-2|KAD2_HUMAN sp|P54819-3|KAD2_HUMAN sp|P54819-5|KAD2_HUMAN sp|P54819|KAD2_HUMAN tr|F8VPP1|F8VPP1_HUMAN tr|F8VY04|F8VY04_HUMAN tr|F8VZG5|F8VZG5_HUMAN tr|F8W1A4|F8W1A4_HUMAN tr|G3V213|G3V213_HUMAN	0.9938	Isoform of P54819, Isoform 2 of Adenylate kinase 2, mitochondrial OS=Homo sapiens GN=AK2;Isoform of P54819, Isoform 3 of Adenylate kinase 2, mitochondrial OS=Homo sapiens GN=AK2;Isoform of P54819, Isoform 5 of Adenylate kinase 2, mitochondrial OS=Homo sapiens GN=AK2;Adenylate kinase 2, mitochondrial OS=Homo sapiens GN=AK2 PE=1 SV=2;Isoform of P54819, Adenylate kinase 2, mitochondrial OS=Homo sapi…	26.2	1	0.01	AVLLGPPGAGK
930	sp|P53004|BIEA_HUMAN tr|C9J1E1|C9J1E1_HUMAN	0.9938	Biliverdin reductase A OS=Homo sapiens GN=BLVRA PE=1 SV=2;Isoform of P53004, Biliverdin reductase A (Fragment) OS=Homo sapiens GN=BLVRA PE=1 SV=1	9.8	1	0.01	FGVVVVGVGR
929	sp|P31040-2|SDHA_HUMAN sp|P31040-3|SDHA_HUMAN sp|P31040|SDHA_HUMAN tr|A0A087X1I3|A0A087X1I3_HUMAN tr|D6RFM5|D6RFM5_HUMAN	0.9938	Isoform of P31040, Isoform 2 of Succinate dehydrogenase [ubiquinone] flavoprotein subunit, mitochondrial OS=Homo sapiens GN=SDHA;Isoform of P31040, Isoform 3 of Succinate dehydrogenase [ubiquinone] flavoprotein subunit, mitochondrial OS=Homo sapiens GN=SDHA;Succinate dehydrogenase [ubiquinone] flavoprotein subunit, mitochondrial OS=Homo sapiens GN=SDHA PE=1 SV=2;Isoform of P31040, Succinate dehyd…	2.9	1	0.01	IDEYDYSKPIQGQQK
928	sp|P30419-2|NMT1_HUMAN sp|P30419|NMT1_HUMAN tr|B7Z8J4|B7Z8J4_HUMAN tr|K7EN82|K7EN82_HUMAN	0.9938	Isoform of P30419, Isoform Short of Glycylpeptide N-tetradecanoyltransferase 1 OS=Homo sapiens GN=NMT1;Glycylpeptide N-tetradecanoyltransferase 1 OS=Homo sapiens GN=NMT1 PE=1 SV=2;Isoform of P30419, Glycylpeptide N-tetradecanoyltransferase 1 OS=Homo sapiens GN=NMT1 PE=1 SV=1;Isoform of P30419, Glycylpeptide N-tetradecanoyltransferase 1 (Fragment) OS=Homo sapiens GN=NMT1 PE=1 SV=1	18.1	1	0.01	AIELFSVGQGPAK
927	sp|P27540-2|ARNT_HUMAN sp|P27540-3|ARNT_HUMAN sp|P27540-4|ARNT_HUMAN sp|P27540|ARNT_HUMAN	0.9938	Isoform of P27540, Isoform 2 of Aryl hydrocarbon receptor nuclear translocator OS=Homo sapiens GN=ARNT;Isoform of P27540, Isoform 3 of Aryl hydrocarbon receptor nuclear translocator OS=Homo sapiens GN=ARNT;Isoform of P27540, Isoform 4 of Aryl hydrocarbon receptor nuclear translocator OS=Homo sapiens GN=ARNT;Aryl hydrocarbon receptor nuclear translocator OS=Homo sapiens GN=ARNT PE=1 SV=1	1.9	1	0.01	SGFSAQQVATQATAK
926	sp|P20290-2|BTF3_HUMAN sp|P20290|BTF3_HUMAN tr|D6RDG3|D6RDG3_HUMAN tr|H0Y9Y1|H0Y9Y1_HUMAN	0.9938	Isoform of P20290, Isoform 2 of Transcription factor BTF3 OS=Homo sapiens GN=BTF3;Transcription factor BTF3 OS=Homo sapiens GN=BTF3 PE=1 SV=1;Isoform of P20290, Transcription factor BTF3 (Fragment) OS=Homo sapiens GN=BTF3 PE=1 SV=3;Isoform of P20290, Transcription factor BTF3 (Fragment) OS=Homo sapiens GN=BTF3 PE=1 SV=2	22.1	1	0.01	VQASLAANTFTITGHAETK
925	sp|P17096-3|HMGA1_HUMAN sp|P17096|HMGA1_HUMAN	0.9938	Isoform of P17096, Isoform HMG-R of High mobility group protein HMG-I/HMG-Y OS=Homo sapiens GN=HMGA1;High mobility group protein HMG-I/HMG-Y OS=Homo sapiens GN=HMGA1 PE=1 SV=3	15	1	0.01	KQPPVSPGTALVGSQK
924	sp|P15259|PGAM2_HUMAN sp|P18669|PGAM1_HUMAN	0.9938	Phosphoglycerate mutase 2 OS=Homo sapiens GN=PGAM2 PE=1 SV=3;Phosphoglycerate mutase 1 OS=Homo sapiens GN=PGAM1 PE=1 SV=2	4.3	1	0.01	VLIAAHGNSLR
923	sp|P09341|GROA_HUMAN	0.9938	Growth-regulated alpha protein OS=Homo sapiens GN=CXCL1 PE=1 SV=1	15.9	1	0.01	LLRVALLLLLLVAAGRR
922	sp|P08648|ITA5_HUMAN	0.9938	Integrin alpha-5 OS=Homo sapiens GN=ITGA5 PE=1 SV=2	1.7	1	0.01	LLESSLSSSEGEEPVEYK
921	sp|P06730-2|IF4E_HUMAN sp|P06730-3|IF4E_HUMAN sp|P06730|IF4E_HUMAN tr|D6RBW1|D6RBW1_HUMAN	0.9938	Isoform of P06730, Isoform 2 of Eukaryotic translation initiation factor 4E OS=Homo sapiens GN=EIF4E;Isoform of P06730, Isoform 3 of Eukaryotic translation initiation factor 4E OS=Homo sapiens GN=EIF4E;Eukaryotic translation initiation factor 4E OS=Homo sapiens GN=EIF4E PE=1 SV=2;Isoform of P06730, Eukaryotic translation initiation factor 4E OS=Homo sapiens GN=EIF4E PE=1 SV=1	6.5	1	0.01	IVIGYQSHADTATK
919	sp|P05026-2|AT1B1_HUMAN sp|P05026|AT1B1_HUMAN tr|V9GYR2|V9GYR2_HUMAN	0.9938	Isoform of P05026, Isoform 2 of Sodium/potassium-transporting ATPase subunit beta-1 OS=Homo sapiens GN=ATP1B1;Sodium/potassium-transporting ATPase subunit beta-1 OS=Homo sapiens GN=ATP1B1 PE=1 SV=1;Isoform of P05026, Sodium/potassium-transporting ATPase subunit beta (Fragment) OS=Homo sapiens GN=ATP1B1 PE=1 SV=1	8.5	1	0.01	SYEAYVLNIVR
917	sp|O95182|NDUA7_HUMAN	0.9938	NADH dehydrogenase [ubiquinone] 1 alpha subcomplex subunit 7 OS=Homo sapiens GN=NDUFA7 PE=1 SV=3	15.9	1	0.01	ALVSGKPAESSAVAATEK
986	sp|Q96IZ0|PAWR_HUMAN	0.9926	PRKC apoptosis WT1 regulator protein OS=Homo sapiens GN=PAWR PE=1 SV=1	4.7	1	0.01	DANVSGTLVSSSTLEK
985	sp|Q3MHD2-2|LSM12_HUMAN sp|Q3MHD2|LSM12_HUMAN tr|K7ELG9|K7ELG9_HUMAN	0.9926	Isoform of Q3MHD2, Isoform 2 of Protein LSM12 homolog OS=Homo sapiens GN=LSM12;Protein LSM12 homolog OS=Homo sapiens GN=LSM12 PE=1 SV=2;Isoform of Q3MHD2, Protein LSM12 homolog OS=Homo sapiens GN=LSM12 PE=1 SV=1	6.7	1	0.01	LQGEVVAFDYQSK
984	sp|P23588-2|IF4B_HUMAN sp|P23588|IF4B_HUMAN tr|E7EX17|E7EX17_HUMAN tr|F8VX11|F8VX11_HUMAN	0.9926	Isoform of P23588, Isoform 2 of Eukaryotic translation initiation factor 4B OS=Homo sapiens GN=EIF4B;Eukaryotic translation initiation factor 4B OS=Homo sapiens GN=EIF4B PE=1 SV=2;Isoform of P23588, Eukaryotic translation initiation factor 4B OS=Homo sapiens GN=EIF4B PE=1 SV=1;Isoform of P23588, Eukaryotic translation initiation factor 4B (Fragment) OS=Homo sapiens GN=EIF4B PE=1 SV=1	4.4	1	0.01	AASIFGGAKPVDTAAR
983	sp|E9PRG8|CK098_HUMAN tr|A0A0B4J220|A0A0B4J220_HUMAN tr|E9PLD3|E9PLD3_HUMAN	0.9926	Uncharacterized protein C11orf98 OS=Homo sapiens GN=C11orf98 PE=4 SV=1;Isoform of E9PRG8, Chromosome 11 open reading frame 48, isoform CRA_c OS=Homo sapiens GN=C11orf98 PE=1 SV=1;Uncharacterized protein OS=Homo sapiens PE=4 SV=1	13.1	1	0.01	VVGAVIDQGLITR
995	sp|Q9Y2Q9|RT28_HUMAN tr|E5RFH3|E5RFH3_HUMAN tr|E5RGC7|E5RGC7_HUMAN tr|E5RK86|E5RK86_HUMAN tr|H0YAT2|H0YAT2_HUMAN	0.992	28S ribosomal protein S28, mitochondrial OS=Homo sapiens GN=MRPS28 PE=1 SV=1;Isoform of Q9Y2Q9, 28S ribosomal protein S28, mitochondrial OS=Homo sapiens GN=MRPS28 PE=1 SV=1;Isoform of Q9Y2Q9, 28S ribosomal protein S28, mitochondrial (Fragment) OS=Homo sapiens GN=MRPS28 PE=1 SV=1;Isoform of Q9Y2Q9, 28S ribosomal protein S28, mitochondrial (Fragment) OS=Homo sapiens GN=MRPS28 PE=1 SV=7;Isoform of Q…	8.7	1	0.01	LLDLELTSR
994	sp|Q9NRK6|ABCBA_HUMAN	0.992	ATP-binding cassette sub-family B member 10, mitochondrial OS=Homo sapiens GN=ABCB10 PE=1 SV=2	1.6	1	0.01	VAEVANAVAFIR
993	sp|Q99426-2|TBCB_HUMAN sp|Q99426|TBCB_HUMAN tr|K7EK42|K7EK42_HUMAN tr|K7EP07|K7EP07_HUMAN	0.992	Isoform of Q99426, Isoform 2 of Tubulin-folding cofactor B OS=Homo sapiens GN=TBCB;Tubulin-folding cofactor B OS=Homo sapiens GN=TBCB PE=1 SV=2;Isoform of Q99426, Tubulin-folding cofactor B OS=Homo sapiens GN=TBCB PE=1 SV=1;Isoform of Q99426, Tubulin-folding cofactor B (Fragment) OS=Homo sapiens GN=TBCB PE=1 SV=7	6.5	1	0.01	YTISQEAYDQR
992	sp|Q92791|SC65_HUMAN tr|K7ERA3|K7ERA3_HUMAN	0.992	Synaptonemal complex protein SC65 OS=Homo sapiens GN=P3H4 PE=1 SV=1;Isoform of Q92791, Synaptonemal complex protein SC65 (Fragment) OS=Homo sapiens GN=P3H4 PE=1 SV=1	5	1	0.01	AVAAAYTFLQR
990	sp|P31153-2|METK2_HUMAN sp|P31153|METK2_HUMAN	0.992	Isoform of P31153, Isoform 2 of S-adenosylmethionine synthase isoform type-2 OS=Homo sapiens GN=MAT2A;S-adenosylmethionine synthase isoform type-2 OS=Homo sapiens GN=MAT2A PE=1 SV=1	5	1	0.01	FVIGGPQGDAGLTGR
989	sp|P04080|CYTB_HUMAN	0.992	Cystatin-B OS=Homo sapiens GN=CSTB PE=1 SV=2	12.2	1	0.01	SQVVAGTNYFIK
1006	sp|Q9H6K5-2|PRR36_HUMAN sp|Q9H6K5|PRR36_HUMAN	0.9913	Isoform of Q9H6K5, Isoform 2 of Proline-rich protein 36 OS=Homo sapiens GN=PRR36;Proline-rich protein 36 OS=Homo sapiens GN=PRR36 PE=1 SV=2	1.1	1	0.01	SLSSSATPLSSPAR
1005	sp|Q6P1Q0-2|LTMD1_HUMAN sp|Q6P1Q0-4|LTMD1_HUMAN sp|Q6P1Q0-5|LTMD1_HUMAN sp|Q6P1Q0-7|LTMD1_HUMAN sp|Q6P1Q0|LTMD1_HUMAN tr|F8VP71|F8VP71_HUMAN tr|F8VR33|F8VR33_HUMAN tr|F8VS60|F8VS60_HUMAN tr|F8VVQ3|F8VVQ3_HUMAN tr|F8VZA2|F8VZA2_HUMAN tr|F8W1Z2|F8W1Z2_HUMAN tr|H0YHF4|H0YHF4_HUMAN tr|H0YIV5|H0YIV5_HUMAN	0.9913	Isoform of Q6P1Q0, Isoform 2 of LETM1 domain-containing protein 1 OS=Homo sapiens GN=LETMD1;Isoform of Q6P1Q0, Isoform 4 of LETM1 domain-containing protein 1 OS=Homo sapiens GN=LETMD1;Isoform of Q6P1Q0, Isoform 5 of LETM1 domain-containing protein 1 OS=Homo sapiens GN=LETMD1;Isoform of Q6P1Q0, Isoform 7 of LETM1 domain-containing protein 1 OS=Homo sapiens GN=LETMD1;LETM1 domain-containing protein…	12	1	0.01	LGIGQLTAQEVK
1004	sp|Q14393-2|GAS6_HUMAN sp|Q14393-3|GAS6_HUMAN sp|Q14393-4|GAS6_HUMAN sp|Q14393-5|GAS6_HUMAN sp|Q14393|GAS6_HUMAN	0.9913	Isoform of Q14393, Isoform 2 of Growth arrest-specific protein 6 OS=Homo sapiens GN=GAS6;Isoform of Q14393, Isoform 3 of Growth arrest-specific protein 6 OS=Homo sapiens GN=GAS6;Isoform of Q14393, Isoform 4 of Growth arrest-specific protein 6 OS=Homo sapiens GN=GAS6;Isoform of Q14393, Isoform 5 of Growth arrest-specific protein 6 OS=Homo sapiens GN=GAS6;Growth arrest-specific protein 6 OS=Homo sa…	3.2	1	0.01	IAVAGDLFQPER
1003	sp|P46013-2|KI67_HUMAN sp|P46013|KI67_HUMAN tr|A0A087WV66|A0A087WV66_HUMAN	0.9913	Isoform of P46013, Isoform Short of Antigen KI-67 OS=Homo sapiens GN=MKI67;Antigen KI-67 OS=Homo sapiens GN=MKI67 PE=1 SV=2;Isoform of P46013, Antigen KI-67 OS=Homo sapiens GN=MKI67 PE=1 SV=1	0.8	1	0.01	LDLLGNLPGSK
1002	sp|P20962|PTMS_HUMAN tr|F5GXR3|F5GXR3_HUMAN tr|F5H7R9|F5H7R9_HUMAN	0.9913	Parathymosin OS=Homo sapiens GN=PTMS PE=1 SV=2;Isoform of P20962, Parathymosin OS=Homo sapiens GN=PTMS PE=1 SV=1;Isoform of P20962, Parathymosin (Fragment) OS=Homo sapiens GN=PTMS PE=1 SV=1	19.3	1	0.01	SVEAAAELSAK
1001	sp|P00533|EGFR_HUMAN sp|P04626-2|ERBB2_HUMAN sp|P04626-3|ERBB2_HUMAN sp|P04626-4|ERBB2_HUMAN sp|P04626-5|ERBB2_HUMAN sp|P04626-6|ERBB2_HUMAN sp|P04626|ERBB2_HUMAN sp|Q15303-2|ERBB4_HUMAN sp|Q15303-3|ERBB4_HUMAN sp|Q15303-4|ERBB4_HUMAN sp|Q15303|ERBB4_HUMAN tr|A0A0A0MSE1|A0A0A0MSE1_HUMAN tr|B4DTR1|B4DTR1_HUMAN tr|E9PFD7|E9PFD7_HUMAN tr|H3BLT0|H3BLT0_HUMAN tr|J3KTI5|J3KTI5_HUMAN tr|J3QLU9|J3QLU9_HU…	0.9913	Epidermal growth factor receptor OS=Homo sapiens GN=EGFR PE=1 SV=2;Isoform of P04626, Isoform 2 of Receptor tyrosine-protein kinase erbB-2 OS=Homo sapiens GN=ERBB2;Isoform of P04626, Isoform 3 of Receptor tyrosine-protein kinase erbB-2 OS=Homo sapiens GN=ERBB2;Isoform of P04626, Isoform 4 of Receptor tyrosine-protein kinase erbB-2 OS=Homo sapiens GN=ERBB2;Isoform of P04626, Isoform 5 of Receptor …	2.1	1	0.01	VLGSGAFGTVYK
1000	sp|O15014|ZN609_HUMAN tr|E7ERY8|E7ERY8_HUMAN	0.9913	Zinc finger protein 609 OS=Homo sapiens GN=ZNF609 PE=1 SV=2;Isoform of O15014, Zinc finger protein 609 OS=Homo sapiens GN=ZNF609 PE=1 SV=1	5.4	1	0.01	EVGIPAPNAVATLPDNIK
999	sp|O00459|P85B_HUMAN sp|P27986-2|P85A_HUMAN sp|P27986-3|P85A_HUMAN sp|P27986-4|P85A_HUMAN sp|P27986-5|P85A_HUMAN sp|P27986|P85A_HUMAN sp|Q92569-2|P55G_HUMAN sp|Q92569-3|P55G_HUMAN sp|Q92569|P55G_HUMAN tr|E5RJY0|E5RJY0_HUMAN tr|F6TDL0|F6TDL0_HUMAN tr|H0YBC2|H0YBC2_HUMAN	0.9913	Phosphatidylinositol 3-kinase regulatory subunit beta OS=Homo sapiens GN=PIK3R2 PE=1 SV=2;Isoform of P27986, Isoform 2 of Phosphatidylinositol 3-kinase regulatory subunit alpha OS=Homo sapiens GN=PIK3R1;Isoform of P27986, Isoform 3 of Phosphatidylinositol 3-kinase regulatory subunit alpha OS=Homo sapiens GN=PIK3R1;Isoform of P27986, Isoform 4 of Phosphatidylinositol 3-kinase regulatory subunit al…	3	1	0.01	TAIEAFNETIK
1016	sp|Q9UN86-2|G3BP2_HUMAN sp|Q9UN86|G3BP2_HUMAN	0.9907	Isoform of Q9UN86, Isoform B of Ras GTPase-activating protein-binding protein 2 OS=Homo sapiens GN=G3BP2;Ras GTPase-activating protein-binding protein 2 OS=Homo sapiens GN=G3BP2 PE=1 SV=2	2.9	1	0.01	VEAKPEVQSQPPR
1015	sp|Q96I25|SPF45_HUMAN tr|Q5W010|Q5W010_HUMAN tr|Q5W011|Q5W011_HUMAN tr|Q5W012|Q5W012_HUMAN	0.9907	Splicing factor 45 OS=Homo sapiens GN=RBM17 PE=1 SV=1;Isoform of Q96I25, Splicing factor 45 (Fragment) OS=Homo sapiens GN=RBM17 PE=1 SV=1;Isoform of Q96I25, Splicing factor 45 (Fragment) OS=Homo sapiens GN=RBM17 PE=1 SV=1;Isoform of Q96I25, Splicing factor 45 (Fragment) OS=Homo sapiens GN=RBM17 PE=1 SV=2	5.7	1	0.01	QSTVLAPVIDLK
1014	sp|Q96DA6-2|TIM14_HUMAN sp|Q96DA6|TIM14_HUMAN	0.9907	Isoform of Q96DA6, Isoform 2 of Mitochondrial import inner membrane translocase subunit TIM14 OS=Homo sapiens GN=DNAJC19;Mitochondrial import inner membrane translocase subunit TIM14 OS=Homo sapiens GN=DNAJC19 PE=1 SV=3	15.4	1	0.01	EAALILGVSPTANK
1013	sp|Q8WUR7|CO040_HUMAN tr|H3BQZ5|H3BQZ5_HUMAN	0.9907	UPF0235 protein C15orf40 OS=Homo sapiens GN=C15orf40 PE=1 SV=2;Isoform of Q8WUR7, UPF0235 protein C15orf40 OS=Homo sapiens GN=C15orf40 PE=1 SV=1	19.1	1	0.01	LLASTTPEEILEK
1012	sp|Q86SX6|GLRX5_HUMAN	0.9907	Glutaredoxin-related protein 5, mitochondrial OS=Homo sapiens GN=GLRX5 PE=1 SV=2	8.9	1	0.01	DYAAYNVLDDPELR
1010	sp|P26196|DDX6_HUMAN tr|Q8IV96|Q8IV96_HUMAN	0.9907	Probable ATP-dependent RNA helicase DDX6 OS=Homo sapiens GN=DDX6 PE=1 SV=2;Isoform of P26196, DDX6 protein OS=Homo sapiens GN=DDX6 PE=1 SV=1	5.9	1	0.01	SGAYLIPLLER
1009	sp|O00170|AIP_HUMAN	0.9907	AH receptor-interacting protein OS=Homo sapiens GN=AIP PE=1 SV=2	4.2	1	0.01	VLELDPALAPVVSR
1026	sp|Q9H9T3-2|ELP3_HUMAN sp|Q9H9T3|ELP3_HUMAN tr|E5RHR2|E5RHR2_HUMAN tr|E5RHY2|E5RHY2_HUMAN tr|E5RIC0|E5RIC0_HUMAN tr|E5RIZ7|E5RIZ7_HUMAN	0.9901	Isoform of Q9H9T3, Isoform 2 of Elongator complex protein 3 OS=Homo sapiens GN=ELP3;Elongator complex protein 3 OS=Homo sapiens GN=ELP3 PE=1 SV=2;Isoform of Q9H9T3, Elongator complex protein 3 (Fragment) OS=Homo sapiens GN=ELP3 PE=1 SV=1;Isoform of Q9H9T3, Elongator complex protein 3 (Fragment) OS=Homo sapiens GN=ELP3 PE=1 SV=1;Isoform of Q9H9T3, Elongator complex protein 3 (Fragment) OS=Homo sap…	12.3	1	0.01	LVDIIAAVPPQYR
1025	sp|Q99417|MYCBP_HUMAN tr|A0A087WV05|A0A087WV05_HUMAN tr|A0A0D9SEI7|A0A0D9SEI7_HUMAN	0.9901	C-Myc-binding protein OS=Homo sapiens GN=MYCBP PE=1 SV=3;Isoform of C9IYK1, Uncharacterized protein OS=Homo sapiens PE=4 SV=1;Isoform of Q99417, C-Myc-binding protein OS=Homo sapiens GN=MYCBP PE=4 SV=1	16.1	1	0.01	SGVLDTLTK
1024	sp|Q8WWC4|CB047_HUMAN	0.9901	Uncharacterized protein C2orf47, mitochondrial OS=Homo sapiens GN=C2orf47 PE=1 SV=1	3.8	1	0.01	QLLSASYEFQR
1023	sp|Q6UX07-2|DHR13_HUMAN sp|Q6UX07-3|DHR13_HUMAN sp|Q6UX07|DHR13_HUMAN	0.9901	Isoform of Q6UX07, Isoform 2 of Dehydrogenase/reductase SDR family member 13 OS=Homo sapiens GN=DHRS13;Isoform of Q6UX07, Isoform 3 of Dehydrogenase/reductase SDR family member 13 OS=Homo sapiens GN=DHRS13;Dehydrogenase/reductase SDR family member 13 OS=Homo sapiens GN=DHRS13 PE=2 SV=1	2.7	1	0.01	LANVLFAR
1022	sp|Q5JRA6-2|MIA3_HUMAN sp|Q5JRA6|MIA3_HUMAN tr|A0A0A0MRH6|A0A0A0MRH6_HUMAN	0.9901	Isoform of Q5JRA6, Isoform 2 of Melanoma inhibitory activity protein 3 OS=Homo sapiens GN=MIA3;Melanoma inhibitory activity protein 3 OS=Homo sapiens GN=MIA3 PE=1 SV=1;Isoform of Q5JRA6, Melanoma inhibitory activity protein 3 (Fragment) OS=Homo sapiens GN=MIA3 PE=1 SV=5	1.2	1	0.01	ASESQILSIAEK
1021	sp|Q15773|MLF2_HUMAN	0.9901	Myeloid leukemia factor 2 OS=Homo sapiens GN=MLF2 PE=1 SV=1	4.8	1	0.01	LAIQGPEDSPSR
1020	sp|Q13425-2|SNTB2_HUMAN sp|Q13425|SNTB2_HUMAN tr|A0A0G2JM75|A0A0G2JM75_HUMAN tr|H0YCS0|H0YCS0_HUMAN tr|J3KT21|J3KT21_HUMAN	0.9901	Isoform of Q13425, Isoform 2 of Beta-2-syntrophin OS=Homo sapiens GN=SNTB2;Beta-2-syntrophin OS=Homo sapiens GN=SNTB2 PE=1 SV=1;Isoform of Q13425, Beta-2-syntrophin (Fragment) OS=Homo sapiens GN=SNTB2 PE=1 SV=1;Isoform of Q13425, Beta-2-syntrophin (Fragment) OS=Homo sapiens GN=SNTB2 PE=1 SV=1;Isoform of Q13425, Beta-2-syntrophin (Fragment) OS=Homo sapiens GN=SNTB2 PE=1 SV=1	22.6	1	0.01	LGDAILSVNGTDLR
1018	sp|P07305-2|H10_HUMAN sp|P07305|H10_HUMAN	0.9901	Isoform of P07305, Isoform 2 of Histone H1.0 OS=Homo sapiens GN=H1F0;Histone H1.0 OS=Homo sapiens GN=H1F0 PE=1 SV=3	7.3	1	0.01	YSDMIVAAIQAEK
1039	sp|Q9P0U3-2|SENP1_HUMAN sp|Q9P0U3|SENP1_HUMAN	0.9895	Isoform of Q9P0U3, Isoform 2 of Sentrin-specific protease 1 OS=Homo sapiens GN=SENP1;Sentrin-specific protease 1 OS=Homo sapiens GN=SENP1 PE=1 SV=2	1.6	1	0.01	ALALQLQNQR
1037	sp|Q9BQ52-3|RNZ2_HUMAN sp|Q9BQ52-4|RNZ2_HUMAN sp|Q9BQ52|RNZ2_HUMAN tr|E7ES68|E7ES68_HUMAN tr|G5E9D5|G5E9D5_HUMAN	0.9895	Isoform of Q9BQ52, Isoform 3 of Zinc phosphodiesterase ELAC protein 2 OS=Homo sapiens GN=ELAC2;Isoform of Q9BQ52, Isoform 4 of Zinc phosphodiesterase ELAC protein 2 OS=Homo sapiens GN=ELAC2;Zinc phosphodiesterase ELAC protein 2 OS=Homo sapiens GN=ELAC2 PE=1 SV=2;Isoform of Q9BQ52, Zinc phosphodiesterase ELAC protein 2 (Fragment) OS=Homo sapiens GN=ELAC2 PE=1 SV=2;Isoform of Q9BQ52, ElaC homolog 2…	2.4	1	0.01	VPLFSPNFSEK
1035	sp|Q09161|NCBP1_HUMAN	0.9895	Nuclear cap-binding protein subunit 1 OS=Homo sapiens GN=NCBP1 PE=1 SV=1	1.5	1	0.01	ANNYNEAVYLVR
1034	sp|P82921|RT21_HUMAN tr|A0A075B746|A0A075B746_HUMAN	0.9895	28S ribosomal protein S21, mitochondrial OS=Homo sapiens GN=MRPS21 PE=1 SV=2;Isoform of P82921, 28S ribosomal protein S21, mitochondrial OS=Homo sapiens GN=MRPS21 PE=1 SV=1	16.1	1	0.01	TVMVQEGNVESAYR
1033	sp|P68402|PA1B2_HUMAN tr|J3KNE3|J3KNE3_HUMAN	0.9895	Platelet-activating factor acetylhydrolase IB subunit beta OS=Homo sapiens GN=PAFAH1B2 PE=1 SV=1;Isoform of P68402, Platelet-activating factor acetylhydrolase IB subunit beta (Fragment) OS=Homo sapiens GN=PAFAH1B2 PE=1 SV=1	5.1	1	0.01	IIVLGLLPR
1032	sp|P61088|UBE2N_HUMAN sp|Q5JXB2|UE2NL_HUMAN tr|F8VSD4|F8VSD4_HUMAN tr|F8VV71|F8VV71_HUMAN tr|F8VZ29|F8VZ29_HUMAN	0.9895	Ubiquitin-conjugating enzyme E2 N OS=Homo sapiens GN=UBE2N PE=1 SV=1;Putative ubiquitin-conjugating enzyme E2 N-like OS=Homo sapiens GN=UBE2NL PE=1 SV=1;Isoform of P61088, Ubiquitin-conjugating enzyme E2 N OS=Homo sapiens GN=UBE2N PE=1 SV=1;Isoform of P61088, Ubiquitin-conjugating enzyme E2 N OS=Homo sapiens GN=UBE2N PE=1 SV=1;Isoform of P61088, Ubiquitin-conjugating enzyme E2 N OS=Homo sapiens G…	11.5	1	0.01	LLAEPVPGIK
1031	sp|P51665|PSMD7_HUMAN tr|H3BNT7|H3BNT7_HUMAN tr|H3BTM8|H3BTM8_HUMAN	0.9895	26S proteasome non-ATPase regulatory subunit 7 OS=Homo sapiens GN=PSMD7 PE=1 SV=2;Isoform of P51665, 26S proteasome non-ATPase regulatory subunit 7 OS=Homo sapiens GN=PSMD7 PE=1 SV=1;Isoform of P51665, 26S proteasome non-ATPase regulatory subunit 7 OS=Homo sapiens GN=PSMD7 PE=1 SV=1	6.2	1	0.01	VVGVLLGSWQK
1030	sp|P43034|LIS1_HUMAN tr|I3L3N5|I3L3N5_HUMAN	0.9895	Platelet-activating factor acetylhydrolase IB subunit alpha OS=Homo sapiens GN=PAFAH1B1 PE=1 SV=2;Isoform of P43034, Platelet-activating factor acetylhydrolase IB subunit alpha (Fragment) OS=Homo sapiens GN=PAFAH1B1 PE=1 SV=1	7.2	1	0.01	TAPYVVTGSVDQTVK
1029	sp|P30049|ATPD_HUMAN	0.9895	ATP synthase subunit delta, mitochondrial OS=Homo sapiens GN=ATP5D PE=1 SV=2	8.3	1	0.01	AQAELVGTADEATR
1027	sp|P10619-2|PPGB_HUMAN sp|P10619|PPGB_HUMAN tr|X6R5C5|X6R5C5_HUMAN tr|X6R8A1|X6R8A1_HUMAN	0.9895	Isoform of P10619, Isoform 2 of Lysosomal protective protein OS=Homo sapiens GN=CTSA;Lysosomal protective protein OS=Homo sapiens GN=CTSA PE=1 SV=2;Isoform of P10619, Carboxypeptidase OS=Homo sapiens GN=CTSA PE=1 SV=1;Isoform of P10619, Carboxypeptidase OS=Homo sapiens GN=CTSA PE=1 SV=1	2.8	1	0.01	YGDSGEQIAGFVK
1048	sp|Q9UJU6-2|DBNL_HUMAN sp|Q9UJU6-3|DBNL_HUMAN sp|Q9UJU6-4|DBNL_HUMAN sp|Q9UJU6-5|DBNL_HUMAN sp|Q9UJU6|DBNL_HUMAN tr|B4DDD6|B4DDD6_HUMAN tr|H0Y5J4|H0Y5J4_HUMAN	0.9889	Isoform of Q9UJU6, Isoform 2 of Drebrin-like protein OS=Homo sapiens GN=DBNL;Isoform of Q9UJU6, Isoform 3 of Drebrin-like protein OS=Homo sapiens GN=DBNL;Isoform of Q9UJU6, Isoform 4 of Drebrin-like protein OS=Homo sapiens GN=DBNL;Isoform of Q9UJU6, Isoform 5 of Drebrin-like protein OS=Homo sapiens GN=DBNL;Drebrin-like protein OS=Homo sapiens GN=DBNL PE=1 SV=1;Isoform of Q9UJU6, Drebrin-like prot…	4.9	1	0.01	FQDVGPQAPVGSVYQK
1047	sp|Q93034|CUL5_HUMAN	0.9889	Cullin-5 OS=Homo sapiens GN=CUL5 PE=1 SV=4	1.4	1	0.01	LALPADSVNIK
1046	sp|Q14CZ7|FAKD3_HUMAN tr|D6RAR6|D6RAR6_HUMAN	0.9889	FAST kinase domain-containing protein 3 OS=Homo sapiens GN=FASTKD3 PE=1 SV=2;Isoform of Q14CZ7, FAST kinase domain-containing protein 3 OS=Homo sapiens GN=FASTKD3 PE=1 SV=1	1.6	1	0.01	IGLTNLLGAR
1044	sp|Q03518|TAP1_HUMAN	0.9889	Antigen peptide transporter 1 OS=Homo sapiens GN=TAP1 PE=1 SV=2	1.7	1	0.01	QVAAVGQEPQVFGR
1043	sp|P42696-2|RBM34_HUMAN sp|P42696|RBM34_HUMAN tr|A2A2V2|A2A2V2_HUMAN tr|H7C5M1|H7C5M1_HUMAN tr|Q5TCT4|Q5TCT4_HUMAN	0.9889	Isoform of P42696, Isoform 2 of RNA-binding protein 34 OS=Homo sapiens GN=RBM34;RNA-binding protein 34 OS=Homo sapiens GN=RBM34 PE=1 SV=2;Isoform of P42696, RNA-binding protein 34 (Fragment) OS=Homo sapiens GN=RBM34 PE=1 SV=1;Isoform of P42696, RNA-binding protein 34 (Fragment) OS=Homo sapiens GN=RBM34 PE=1 SV=1;Isoform of P42696, RNA-binding protein 34 (Fragment) OS=Homo sapiens GN=RBM34 PE=1 SV…	11.6	1	0.01	LGQVASSLFR
1042	sp|P36873-2|PP1G_HUMAN sp|P36873|PP1G_HUMAN tr|A0A087WYY5|A0A087WYY5_HUMAN tr|F8VR82|F8VR82_HUMAN tr|F8VYE8|F8VYE8_HUMAN tr|F8W0W8|F8W0W8_HUMAN	0.9889	Isoform of P36873, Isoform Gamma-2 of Serine/threonine-protein phosphatase PP1-gamma catalytic subunit OS=Homo sapiens GN=PPP1CC;Serine/threonine-protein phosphatase PP1-gamma catalytic subunit OS=Homo sapiens GN=PPP1CC PE=1 SV=1;Isoform of P36873, Serine/threonine-protein phosphatase OS=Homo sapiens GN=PPP1CC PE=1 SV=1;Isoform of P36873, Serine/threonine-protein phosphatase OS=Homo sapiens GN=PP…	7.1	1	0.01	NVQLQENEIR
1041	sp|P35249-2|RFC4_HUMAN sp|P35249|RFC4_HUMAN tr|C9JZI1|C9JZI1_HUMAN tr|H7C1P0|H7C1P0_HUMAN	0.9889	Isoform of P35249, Isoform 2 of Replication factor C subunit 4 OS=Homo sapiens GN=RFC4;Replication factor C subunit 4 OS=Homo sapiens GN=RFC4 PE=1 SV=2;Isoform of P35249, Replication factor C subunit 4 OS=Homo sapiens GN=RFC4 PE=1 SV=1;Isoform of P35249, Replication factor C subunit 4 (Fragment) OS=Homo sapiens GN=RFC4 PE=1 SV=1	9	1	0.01	AITFLQSATR
1054	sp|Q9UI10-2|EI2BD_HUMAN sp|Q9UI10-3|EI2BD_HUMAN sp|Q9UI10|EI2BD_HUMAN tr|A0A087WTA5|A0A087WTA5_HUMAN tr|E7ERK9|E7ERK9_HUMAN	0.9883	Isoform of Q9UI10, Isoform 2 of Translation initiation factor eIF-2B subunit delta OS=Homo sapiens GN=EIF2B4;Isoform of Q9UI10, Isoform 3 of Translation initiation factor eIF-2B subunit delta OS=Homo sapiens GN=EIF2B4;Translation initiation factor eIF-2B subunit delta OS=Homo sapiens GN=EIF2B4 PE=1 SV=2;Isoform of Q9UI10, Translation initiation factor eIF-2B subunit delta OS=Homo sapiens GN=EIF2B…	2.1	1	0.01	VGTAQLALVAR
1053	sp|Q96HC4-4|PDLI5_HUMAN sp|Q96HC4-6|PDLI5_HUMAN sp|Q96HC4-7|PDLI5_HUMAN sp|Q96HC4|PDLI5_HUMAN tr|A0A0A0MSP3|A0A0A0MSP3_HUMAN tr|H0Y8Y3|H0Y8Y3_HUMAN	0.9883	Isoform of Q96HC4, Isoform 4 of PDZ and LIM domain protein 5 OS=Homo sapiens GN=PDLIM5;Isoform of Q96HC4, Isoform 6 of PDZ and LIM domain protein 5 OS=Homo sapiens GN=PDLIM5;Isoform of Q96HC4, Isoform 7 of PDZ and LIM domain protein 5 OS=Homo sapiens GN=PDLIM5;PDZ and LIM domain protein 5 OS=Homo sapiens GN=PDLIM5 PE=1 SV=5;Isoform of Q96HC4, PDZ and LIM domain protein 5 OS=Homo sapiens GN=PDLIM5…	3.3	1	0.01	GPFLVALGK
1052	sp|P56181-2|NDUV3_HUMAN	0.9883	Isoform of P56181, Isoform 2 of NADH dehydrogenase [ubiquinone] flavoprotein 3, mitochondrial OS=Homo sapiens GN=NDUFV3	4	1	0.01	VASPSPSGSVLFTDEGVPK
1051	sp|P49589-2|SYCC_HUMAN sp|P49589-3|SYCC_HUMAN sp|P49589|SYCC_HUMAN tr|B4DKY1|B4DKY1_HUMAN	0.9883	Isoform of P49589, Isoform 2 of Cysteine--tRNA ligase, cytoplasmic OS=Homo sapiens GN=CARS;Isoform of P49589, Isoform 3 of Cysteine--tRNA ligase, cytoplasmic OS=Homo sapiens GN=CARS;Cysteine--tRNA ligase, cytoplasmic OS=Homo sapiens GN=CARS PE=1 SV=3;Isoform of P49589, Cysteine--tRNA ligase, cytoplasmic OS=Homo sapiens GN=CARS PE=1 SV=1	2.1	1	0.01	ALQEGEGDLSISADR
1050	sp|P36551|HEM6_HUMAN	0.9883	Oxygen-dependent coproporphyrinogen-III oxidase, mitochondrial OS=Homo sapiens GN=CPOX PE=1 SV=3	2.4	1	0.01	AVVPSYIPLVK
1049	sp|O60826|CCD22_HUMAN	0.9883	Coiled-coil domain-containing protein 22 OS=Homo sapiens GN=CCDC22 PE=1 SV=1	2.2	1	0.01	AVELLPDGTANLAK
1062	sp|Q9Y6A4|CFA20_HUMAN	0.9877	Cilia- and flagella-associated protein 20 OS=Homo sapiens GN=CFAP20 PE=1 SV=1	6.2	1	0.01	LYSEDELPAEFK
1061	sp|Q15750-2|TAB1_HUMAN sp|Q15750|TAB1_HUMAN	0.9877	Isoform of Q15750, Isoform 2 of TGF-beta-activated kinase 1 and MAP3K7-binding protein 1 OS=Homo sapiens GN=TAB1;TGF-beta-activated kinase 1 and MAP3K7-binding protein 1 OS=Homo sapiens GN=TAB1 PE=1 SV=1	2.4	1	0.01	VLLQAFDVVER
1059	sp|P20618|PSB1_HUMAN	0.9877	Proteasome subunit beta type-1 OS=Homo sapiens GN=PSMB1 PE=1 SV=2	5.8	1	0.01	GAVYSFDPVGSYQR
1058	sp|O43933-2|PEX1_HUMAN sp|O43933|PEX1_HUMAN tr|A0A0C4DG33|A0A0C4DG33_HUMAN	0.9877	Isoform of O43933, Isoform 2 of Peroxisome biogenesis factor 1 OS=Homo sapiens GN=PEX1;Peroxisome biogenesis factor 1 OS=Homo sapiens GN=PEX1 PE=1 SV=1;Isoform of O43933, Peroxisome biogenesis factor 1 OS=Homo sapiens GN=PEX1 PE=1 SV=1	1.4	1	0.01	TGILLYGPPGTGK
1057	sp|O15063|K0355_HUMAN	0.9877	Uncharacterized protein KIAA0355 OS=Homo sapiens GN=KIAA0355 PE=1 SV=2	1.2	1	0.01	GVSFNESAADNLK
1056	sp|O00115-2|DNS2A_HUMAN sp|O00115|DNS2A_HUMAN tr|K7ENE5|K7ENE5_HUMAN	0.9877	Isoform of O00115, Isoform 2 of Deoxyribonuclease-2-alpha OS=Homo sapiens GN=DNASE2;Deoxyribonuclease-2-alpha OS=Homo sapiens GN=DNASE2 PE=1 SV=2;Isoform of O00115, Deoxyribonuclease-2-alpha (Fragment) OS=Homo sapiens GN=DNASE2 PE=1 SV=1	5.5	1	0.01	ALINSPEGAVGR
981a	sp|P07686|HEXB_HUMAN tr|H0YA83|H0YA83_HUMAN tr|Q5URX0|Q5URX0_HUMAN	0.9872	Beta-hexosaminidase subunit beta OS=Homo sapiens GN=HEXB PE=1 SV=3;Isoform of P07686, Beta-hexosaminidase subunit beta (Fragment) OS=Homo sapiens GN=HEXB PE=1 SV=1;Isoform of P07686, Beta-hexosaminidase subunit beta OS=Homo sapiens GN=HEXB PE=1 SV=1	5.9	1	0.01	VLDIIATINK
1071	sp|Q9Y2S6|TMA7_HUMAN	0.9871	Translation machinery-associated protein 7 OS=Homo sapiens GN=TMA7 PE=1 SV=1	14.1	1	0.01	GPLATGGIK
1070	sp|Q9H4I3|TRABD_HUMAN tr|J3KPT4|J3KPT4_HUMAN	0.9871	TraB domain-containing protein OS=Homo sapiens GN=TRABD PE=1 SV=1;Isoform of Q9H4I3, TraB domain-containing protein OS=Homo sapiens GN=TRABD PE=1 SV=1	3.2	1	0.01	TVTQLVAEDGSR
1067	sp|P41250|SYG_HUMAN	0.9871	Glycine--tRNA ligase OS=Homo sapiens GN=GARS PE=1 SV=3	1.5	1	0.01	TVNVVQFEPSK
1066	sp|P22033|MUTA_HUMAN	0.9871	Methylmalonyl-CoA mutase, mitochondrial OS=Homo sapiens GN=MUT PE=1 SV=4	1.9	1	0.01	NTQIIIQEESGIPK
1065	sp|P08195-2|4F2_HUMAN sp|P08195-3|4F2_HUMAN sp|P08195-4|4F2_HUMAN sp|P08195|4F2_HUMAN tr|F5GZS6|F5GZS6_HUMAN tr|J3KPF3|J3KPF3_HUMAN	0.9871	Isoform of P08195, Isoform 2 of 4F2 cell-surface antigen heavy chain OS=Homo sapiens GN=SLC3A2;Isoform of P08195, Isoform 3 of 4F2 cell-surface antigen heavy chain OS=Homo sapiens GN=SLC3A2;Isoform of P08195, Isoform 4 of 4F2 cell-surface antigen heavy chain OS=Homo sapiens GN=SLC3A2;4F2 cell-surface antigen heavy chain OS=Homo sapiens GN=SLC3A2 PE=1 SV=3;Isoform of P08195, 4F2 cell-surface antig…	4.3	1	0.01	EDFDSLLQSAKKK+VILDLTPNYR
1064	sp|O96013-2|PAK4_HUMAN sp|O96013-3|PAK4_HUMAN sp|O96013-4|PAK4_HUMAN sp|O96013|PAK4_HUMAN	0.9871	Isoform of O96013, Isoform 2 of Serine/threonine-protein kinase PAK 4 OS=Homo sapiens GN=PAK4;Isoform of O96013, Isoform 3 of Serine/threonine-protein kinase PAK 4 OS=Homo sapiens GN=PAK4;Isoform of O96013, Isoform 4 of Serine/threonine-protein kinase PAK 4 OS=Homo sapiens GN=PAK4;Serine/threonine-protein kinase PAK 4 OS=Homo sapiens GN=PAK4 PE=1 SV=1	3.1	1	0.01	AALQLVVDPGDPR
1063	sp|O43765|SGTA_HUMAN	0.9871	Small glutamine-rich tetratricopeptide repeat-containing protein alpha OS=Homo sapiens GN=SGTA PE=1 SV=1	3.8	1	0.01	ALELDPDNETYK
1077	sp|Q9UBB9|TFP11_HUMAN tr|H0Y4U8|H0Y4U8_HUMAN	0.9864	Tuftelin-interacting protein 11 OS=Homo sapiens GN=TFIP11 PE=1 SV=1;Isoform of Q9UBB9, Tuftelin-interacting protein 11 (Fragment) OS=Homo sapiens GN=TFIP11 PE=1 SV=7	6.3	1	0.01	NAQGIINPIEAK
1076	sp|Q7Z4H8-2|KDEL2_HUMAN sp|Q7Z4H8-3|KDEL2_HUMAN sp|Q7Z4H8|KDEL2_HUMAN	0.9864	Isoform of Q7Z4H8, Isoform 2 of KDEL motif-containing protein 2 OS=Homo sapiens GN=KDELC2;Isoform of Q7Z4H8, Isoform 3 of KDEL motif-containing protein 2 OS=Homo sapiens GN=KDELC2;KDEL motif-containing protein 2 OS=Homo sapiens GN=KDELC2 PE=1 SV=2	3.2	1	0.01	YQVNVDGTVAAYR
1075	sp|Q15019-2|SEPT2_HUMAN sp|Q15019-3|SEPT2_HUMAN sp|Q15019|SEPT2_HUMAN tr|B5MCX3|B5MCX3_HUMAN tr|B5MD47|B5MD47_HUMAN tr|C9IY94|C9IY94_HUMAN tr|C9IZU3|C9IZU3_HUMAN tr|C9J2Q4|C9J2Q4_HUMAN tr|C9J938|C9J938_HUMAN tr|C9JB25|C9JB25_HUMAN tr|C9JQJ4|C9JQJ4_HUMAN tr|C9JZI2|C9JZI2_HUMAN tr|H7C310|H7C310_HUMAN	0.9864	Isoform of Q15019, Isoform 2 of Septin-2 OS=Homo sapiens GN=SEPT2;Isoform of Q15019, Isoform 3 of Septin-2 OS=Homo sapiens GN=SEPT2;Septin-2 OS=Homo sapiens GN=SEPT2 PE=1 SV=1;Isoform of Q15019, Septin-2 OS=Homo sapiens GN=SEPT2 PE=1 SV=1;Isoform of Q15019, Septin-2 (Fragment) OS=Homo sapiens GN=SEPT2 PE=1 SV=1;Isoform of Q15019, Septin-2 (Fragment) OS=Homo sapiens GN=SEPT2 PE=1 SV=1;Isoform of Q…	14.9	1	0.01	TVQIEASTVEIEER
1074	sp|O95490-2|AGRL2_HUMAN sp|O95490-3|AGRL2_HUMAN sp|O95490-4|AGRL2_HUMAN sp|O95490-5|AGRL2_HUMAN sp|O95490-6|AGRL2_HUMAN sp|O95490-7|AGRL2_HUMAN sp|O95490|AGRL2_HUMAN tr|B1ALU1|B1ALU1_HUMAN tr|B1ALU3|B1ALU3_HUMAN tr|H0Y5C0|H0Y5C0_HUMAN	0.9864	Isoform of O95490, Isoform 2 of Adhesion G protein-coupled receptor L2 OS=Homo sapiens GN=ADGRL2;Isoform of O95490, Isoform 3 of Adhesion G protein-coupled receptor L2 OS=Homo sapiens GN=ADGRL2;Isoform of O95490, Isoform 4 of Adhesion G protein-coupled receptor L2 OS=Homo sapiens GN=ADGRL2;Isoform of O95490, Isoform 5 of Adhesion G protein-coupled receptor L2 OS=Homo sapiens GN=ADGRL2;Isoform of …	1.2	1	0.01	SGENAASLANELAK
1079	sp|P29144|TPP2_HUMAN tr|Q5VZU9|Q5VZU9_HUMAN	0.9861	Tripeptidyl-peptidase 2 OS=Homo sapiens GN=TPP2 PE=1 SV=4;Isoform of P29144, Tripeptidyl-peptidase 2 OS=Homo sapiens GN=TPP2 PE=1 SV=1	2.9	1	0.02	AYDYLVQNTSFANK+IVDIIDTTGSGDVNTATEVEPK
1081	sp|Q7L9L4-2|MOB1B_HUMAN sp|Q7L9L4|MOB1B_HUMAN sp|Q9H8S9|MOB1A_HUMAN	0.9858	Isoform of Q7L9L4, Isoform 2 of MOB kinase activator 1B OS=Homo sapiens GN=MOB1B;MOB kinase activator 1B OS=Homo sapiens GN=MOB1B PE=1 SV=3;MOB kinase activator 1A OS=Homo sapiens GN=MOB1A PE=1 SV=4	5.1	1	0.01	ELAPLQELIEK
1080	sp|P14735|IDE_HUMAN	0.9858	Insulin-degrading enzyme OS=Homo sapiens GN=IDE PE=1 SV=4	1.2	1	0.01	ESLDDLTNLVVK
1088	sp|Q8TC12-3|RDH11_HUMAN sp|Q8TC12|RDH11_HUMAN tr|G3V234|G3V234_HUMAN tr|G3V2G6|G3V2G6_HUMAN	0.9852	Isoform of Q8TC12, Isoform 3 of Retinol dehydrogenase 11 OS=Homo sapiens GN=RDH11;Retinol dehydrogenase 11 OS=Homo sapiens GN=RDH11 PE=1 SV=2;Isoform of Q8TC12, Retinol dehydrogenase 11 (Fragment) OS=Homo sapiens GN=RDH11 PE=1 SV=7;Isoform of Q8TC12, Retinol dehydrogenase 11 (Fragment) OS=Homo sapiens GN=RDH11 PE=1 SV=1	7.3	1	0.01	VVVVTGANTGIGK
1087	sp|Q12979-2|ABR_HUMAN sp|Q12979-3|ABR_HUMAN sp|Q12979-4|ABR_HUMAN sp|Q12979|ABR_HUMAN tr|A0A0G2JQ41|A0A0G2JQ41_HUMAN tr|B7Z683|B7Z683_HUMAN tr|I3NI05|I3NI05_HUMAN	0.9852	Isoform of Q12979, Isoform Short of Active breakpoint cluster region-related protein OS=Homo sapiens GN=ABR;Isoform of Q12979, Isoform 3 of Active breakpoint cluster region-related protein OS=Homo sapiens GN=ABR;Isoform of Q12979, Isoform 4 of Active breakpoint cluster region-related protein OS=Homo sapiens GN=ABR;Active breakpoint cluster region-related protein OS=Homo sapiens GN=ABR PE=2 SV=2;I…	3.9	1	0.01	ISGVATDIQALK
1086	sp|Q12904-2|AIMP1_HUMAN sp|Q12904|AIMP1_HUMAN tr|D6R937|D6R937_HUMAN	0.9852	Isoform of Q12904, Isoform 2 of Aminoacyl tRNA synthase complex-interacting multifunctional protein 1 OS=Homo sapiens GN=AIMP1;Aminoacyl tRNA synthase complex-interacting multifunctional protein 1 OS=Homo sapiens GN=AIMP1 PE=1 SV=2;Isoform of Q12904, Aminoacyl tRNA synthase complex-interacting multifunctional protein 1 (Fragment) OS=Homo sapiens GN=AIMP1 PE=1 SV=1	8	1	0.01	GAEADQIIEYLK
1084	sp|P08621-2|RU17_HUMAN sp|P08621-3|RU17_HUMAN sp|P08621|RU17_HUMAN	0.9852	Isoform of P08621, Isoform 2 of U1 small nuclear ribonucleoprotein 70 kDa OS=Homo sapiens GN=SNRNP70;Isoform of P08621, Isoform 3 of U1 small nuclear ribonucleoprotein 70 kDa OS=Homo sapiens GN=SNRNP70;U1 small nuclear ribonucleoprotein 70 kDa OS=Homo sapiens GN=SNRNP70 PE=1 SV=2	6.6	1	0.01	DPIPYLPPLEK
1083	sp|O75170-2|PP6R2_HUMAN sp|O75170-3|PP6R2_HUMAN sp|O75170-4|PP6R2_HUMAN sp|O75170-5|PP6R2_HUMAN sp|O75170-6|PP6R2_HUMAN sp|O75170|PP6R2_HUMAN tr|A0A0A0MSJ8|A0A0A0MSJ8_HUMAN tr|T1ECW5|T1ECW5_HUMAN	0.9852	Isoform of O75170, Isoform 2 of Serine/threonine-protein phosphatase 6 regulatory subunit 2 OS=Homo sapiens GN=PPP6R2;Isoform of O75170, Isoform 3 of Serine/threonine-protein phosphatase 6 regulatory subunit 2 OS=Homo sapiens GN=PPP6R2;Isoform of O75170, Isoform 4 of Serine/threonine-protein phosphatase 6 regulatory subunit 2 OS=Homo sapiens GN=PPP6R2;Isoform of O75170, Isoform 5 of Serine/threon…	1.2	1	0.01	IANAVVQNLER
1082	sp|O43761|SNG3_HUMAN tr|Q96L30|Q96L30_HUMAN	0.9852	Synaptogyrin-3 OS=Homo sapiens GN=SYNGR3 PE=1 SV=2;Isoform of O43761, SYNGR3 protein OS=Homo sapiens GN=SYNGR3 PE=1 SV=1	8.3	1	0.01	AGAALDPVSFAR
1093	sp|Q9Y371-2|SHLB1_HUMAN sp|Q9Y371|SHLB1_HUMAN tr|A0A087WW40|A0A087WW40_HUMAN	0.9846	Isoform of Q9Y371, Isoform 2 of Endophilin-B1 OS=Homo sapiens GN=SH3GLB1;Endophilin-B1 OS=Homo sapiens GN=SH3GLB1 PE=1 SV=1;Isoform of Q9Y371, Endophilin-B1 OS=Homo sapiens GN=SH3GLB1 PE=1 SV=1	3	1	0.01	LAADAGTFLSR
1092	sp|Q9NVH0-2|EXD2_HUMAN sp|Q9NVH0|EXD2_HUMAN	0.9846	Isoform of Q9NVH0, Isoform 2 of Exonuclease 3'-5' domain-containing protein 2 OS=Homo sapiens GN=EXD2;Exonuclease 3'-5' domain-containing protein 2 OS=Homo sapiens GN=EXD2 PE=1 SV=2	2.6	1	0.01	EFQAPIGSEEGLR
1091	sp|Q13131-2|AAPK1_HUMAN sp|Q13131|AAPK1_HUMAN	0.9846	Isoform of Q13131, Isoform 2 of 5'-AMP-activated protein kinase catalytic subunit alpha-1 OS=Homo sapiens GN=PRKAA1;5'-AMP-activated protein kinase catalytic subunit alpha-1 OS=Homo sapiens GN=PRKAA1 PE=1 SV=4	1.8	1	0.01	VPFLVAETPR
1090	sp|P49643|PRI2_HUMAN	0.9846	DNA primase large subunit OS=Homo sapiens GN=PRIM2 PE=1 SV=2	2.9	1	0.01	EQEIVASSPSLSGLK
1102	sp|Q9BVG4|PBDC1_HUMAN tr|A6NDF3|A6NDF3_HUMAN	0.984	Protein PBDC1 OS=Homo sapiens GN=PBDC1 PE=1 SV=1;Isoform of Q9BVG4, Protein PBDC1 OS=Homo sapiens GN=PBDC1 PE=1 SV=2	4.3	1	0.01	IDVLDPEELK
1101	sp|Q71RC2-2|LARP4_HUMAN sp|Q71RC2-3|LARP4_HUMAN sp|Q71RC2-4|LARP4_HUMAN sp|Q71RC2-5|LARP4_HUMAN sp|Q71RC2-6|LARP4_HUMAN sp|Q71RC2-7|LARP4_HUMAN sp|Q71RC2|LARP4_HUMAN tr|A0A087WTL9|A0A087WTL9_HUMAN tr|Q6P4E2|Q6P4E2_HUMAN tr|Q8TBL5|Q8TBL5_HUMAN tr|Q96J85|Q96J85_HUMAN	0.984	Isoform of Q71RC2, Isoform 2 of La-related protein 4 OS=Homo sapiens GN=LARP4;Isoform of Q71RC2, Isoform 3 of La-related protein 4 OS=Homo sapiens GN=LARP4;Isoform of Q71RC2, Isoform 4 of La-related protein 4 OS=Homo sapiens GN=LARP4;Isoform of Q71RC2, Isoform 5 of La-related protein 4 OS=Homo sapiens GN=LARP4;Isoform of Q71RC2, Isoform 6 of La-related protein 4 OS=Homo sapiens GN=LARP4;Isoform o…	2	1	0.01	EIPETTPIEEVK
1100	sp|Q16650|TBR1_HUMAN	0.984	T-box brain protein 1 OS=Homo sapiens GN=TBR1 PE=2 SV=1	1.8	1	0.01	LSPVLDGVSELR
1099	sp|P19388|RPAB1_HUMAN tr|A0A087WVN5|A0A087WVN5_HUMAN tr|A0A087WVZ9|A0A087WVZ9_HUMAN tr|A0A087WWX0|A0A087WWX0_HUMAN tr|A0A0A0MQR7|A0A0A0MQR7_HUMAN	0.984	DNA-directed RNA polymerases I, II, and III subunit RPABC1 OS=Homo sapiens GN=POLR2E PE=1 SV=4;Isoform of P19388, DNA-directed RNA polymerases I, II, and III subunit RPABC1 (Fragment) OS=Homo sapiens GN=POLR2E PE=1 SV=1;Isoform of P19388, DNA-directed RNA polymerases I, II, and III subunit RPABC1 OS=Homo sapiens GN=POLR2E PE=1 SV=1;Isoform of P19388, DNA-directed RNA polymerases I, II, and III su…	16.9	1	0.01	ALIVVQQGMTPSAK
1098	sp|O60925|PFD1_HUMAN tr|E5RGS4|E5RGS4_HUMAN	0.984	Prefoldin subunit 1 OS=Homo sapiens GN=PFDN1 PE=1 SV=2;Isoform of O60925, Prefoldin subunit 1 OS=Homo sapiens GN=PFDN1 PE=1 SV=1	9.4	1	0.01	LADIQIEQLNR
1096	sp|O00233-2|PSMD9_HUMAN sp|O00233|PSMD9_HUMAN tr|F5GX23|F5GX23_HUMAN tr|F5H169|F5H169_HUMAN tr|F5H5V4|F5H5V4_HUMAN tr|F5H7X1|F5H7X1_HUMAN tr|J3KN29|J3KN29_HUMAN	0.984	Isoform of O00233, Isoform p27-S of 26S proteasome non-ATPase regulatory subunit 9 OS=Homo sapiens GN=PSMD9;26S proteasome non-ATPase regulatory subunit 9 OS=Homo sapiens GN=PSMD9 PE=1 SV=3;Isoform of O00233, 26S proteasome non-ATPase regulatory subunit 9 OS=Homo sapiens GN=PSMD9 PE=1 SV=1;Isoform of O00233, 26S proteasome non-ATPase regulatory subunit 9 OS=Homo sapiens GN=PSMD9 PE=1 SV=1;Isoform…	7	1	0.01	SDVDLYQVR
1104	sp|Q99735-2|MGST2_HUMAN sp|Q99735|MGST2_HUMAN	0.9834	Isoform of Q99735, Isoform 2 of Microsomal glutathione S-transferase 2 OS=Homo sapiens GN=MGST2;Microsomal glutathione S-transferase 2 OS=Homo sapiens GN=MGST2 PE=1 SV=1	18.2	1	0.01	VTPPAVTGSPEFER
1103	sp|Q8N183|MIMIT_HUMAN tr|D6RA56|D6RA56_HUMAN tr|H0YA50|H0YA50_HUMAN	0.9834	Mimitin, mitochondrial OS=Homo sapiens GN=NDUFAF2 PE=1 SV=1;Isoform of Q8N183, Mimitin, mitochondrial OS=Homo sapiens GN=NDUFAF2 PE=1 SV=1;Isoform of Q8N183, Mimitin, mitochondrial (Fragment) OS=Homo sapiens GN=NDUFAF2 PE=1 SV=1	15.7	1	0.01	YYYIPQYK
1105	sp|P35222|CTNB1_HUMAN tr|B4DGU4|B4DGU4_HUMAN	0.9832	Catenin beta-1 OS=Homo sapiens GN=CTNNB1 PE=1 SV=1;Isoform of P35222, Catenin beta-1 OS=Homo sapiens GN=CTNNB1 PE=1 SV=1	2.8	1	0.02	LLWTTSR+TSMGGTQQQFVEGVR
1108	sp|P54577|SYYC_HUMAN tr|A0A0C4DGZ5|A0A0C4DGZ5_HUMAN	0.9828	Tyrosine--tRNA ligase, cytoplasmic OS=Homo sapiens GN=YARS PE=1 SV=4;Isoform of P54577, Tyrosine--tRNA ligase OS=Homo sapiens GN=YARS PE=1 SV=1	8.2	1	0.01	EYTLDVYR+VHLMNPMVPGLTGSKMSSSEEESK
1107	sp|P49821-2|NDUV1_HUMAN sp|P49821|NDUV1_HUMAN tr|E9PMX3|E9PMX3_HUMAN tr|E9PPR0|E9PPR0_HUMAN tr|E9PPS5|E9PPS5_HUMAN tr|E9PQP1|E9PQP1_HUMAN tr|G3V0I5|G3V0I5_HUMAN	0.9828	Isoform of P49821, Isoform 2 of NADH dehydrogenase [ubiquinone] flavoprotein 1, mitochondrial OS=Homo sapiens GN=NDUFV1;NADH dehydrogenase [ubiquinone] flavoprotein 1, mitochondrial OS=Homo sapiens GN=NDUFV1 PE=1 SV=4;Isoform of P49821, NADH dehydrogenase [ubiquinone] flavoprotein 1, mitochondrial (Fragment) OS=Homo sapiens GN=NDUFV1 PE=1 SV=1;Isoform of P49821, NADH dehydrogenase [ubiquinone] fl…	13.3	1	0.01	GPDWILGEIK
1106	sp|O75347-2|TBCA_HUMAN sp|O75347|TBCA_HUMAN tr|E5RHG6|E5RHG6_HUMAN tr|E5RIW3|E5RIW3_HUMAN tr|E5RJD8|E5RJD8_HUMAN	0.9828	Isoform of O75347, Isoform 2 of Tubulin-specific chaperone A OS=Homo sapiens GN=TBCA;Tubulin-specific chaperone A OS=Homo sapiens GN=TBCA PE=1 SV=3;Isoform of O75347, Tubulin-specific chaperone A OS=Homo sapiens GN=TBCA PE=1 SV=2;Isoform of O75347, Tubulin-specific chaperone A OS=Homo sapiens GN=TBCA PE=1 SV=1;Isoform of O75347, Tubulin-specific chaperone A OS=Homo sapiens GN=TBCA PE=1 SV=1	11.9	1	0.01	LEAAYLDLQR
1115	sp|Q9ULX3|NOB1_HUMAN tr|H3BUR4|H3BUR4_HUMAN	0.9822	RNA-binding protein NOB1 OS=Homo sapiens GN=NOB1 PE=1 SV=1;Isoform of Q9ULX3, RNA-binding protein NOB1 OS=Homo sapiens GN=NOB1 PE=1 SV=1	13.6	1	0.01	LAVLPYELR
1114	sp|Q9H147|TDIF1_HUMAN tr|H7C1J2|H7C1J2_HUMAN tr|H7C1M5|H7C1M5_HUMAN	0.9822	Deoxynucleotidyltransferase terminal-interacting protein 1 OS=Homo sapiens GN=DNTTIP1 PE=1 SV=2;Isoform of Q9H147, Deoxynucleotidyltransferase terminal-interacting protein 1 (Fragment) OS=Homo sapiens GN=DNTTIP1 PE=1 SV=1;Isoform of Q9H147, Deoxynucleotidyltransferase terminal-interacting protein 1 (Fragment) OS=Homo sapiens GN=DNTTIP1 PE=1 SV=1	5.2	1	0.01	LNESTTFVLGSR
1113	sp|Q92552-2|RT27_HUMAN sp|Q92552|RT27_HUMAN tr|D6RH20|D6RH20_HUMAN tr|G5EA06|G5EA06_HUMAN	0.9822	Isoform of Q92552, Isoform 2 of 28S ribosomal protein S27, mitochondrial OS=Homo sapiens GN=MRPS27;28S ribosomal protein S27, mitochondrial OS=Homo sapiens GN=MRPS27 PE=1 SV=3;Isoform of Q92552, 28S ribosomal protein S27, mitochondrial (Fragment) OS=Homo sapiens GN=MRPS27 PE=1 SV=1;Isoform of Q92552, 28S ribosomal protein S27, mitochondrial OS=Homo sapiens GN=MRPS27 PE=1 SV=1	3.7	1	0.01	EALDVLGAVLK
1112	sp|P46926-2|GNPI1_HUMAN sp|P46926|GNPI1_HUMAN	0.9822	Isoform of P46926, Isoform 2 of Glucosamine-6-phosphate isomerase 1 OS=Homo sapiens GN=GNPDA1;Glucosamine-6-phosphate isomerase 1 OS=Homo sapiens GN=GNPDA1 PE=1 SV=1	4.2	1	0.01	LVDPLYSIK
1110	sp|P04040|CATA_HUMAN	0.9822	Catalase OS=Homo sapiens GN=CAT PE=1 SV=3	2.5	1	0.01	FNTANDDNVTQVR
1119	sp|Q9HCU5|PREB_HUMAN tr|B5MC98|B5MC98_HUMAN	0.9816	Prolactin regulatory element-binding protein OS=Homo sapiens GN=PREB PE=1 SV=2;Isoform of Q9HCU5, Prolactin regulatory element-binding protein OS=Homo sapiens GN=PREB PE=1 SV=1	5	1	0.01	VENLQAVQTDFSSDPLQK
1118	sp|Q96P70|IPO9_HUMAN	0.9816	Importin-9 OS=Homo sapiens GN=IPO9 PE=1 SV=3	1.1	1	0.01	ELGENLDQILR
1116	sp|O15160-2|RPAC1_HUMAN sp|O15160|RPAC1_HUMAN tr|D6RDJ3|D6RDJ3_HUMAN tr|E7EQB9|E7EQB9_HUMAN	0.9816	Isoform of O15160, Isoform 2 of DNA-directed RNA polymerases I and III subunit RPAC1 OS=Homo sapiens GN=POLR1C;DNA-directed RNA polymerases I and III subunit RPAC1 OS=Homo sapiens GN=POLR1C PE=1 SV=1;Isoform of O15160, DNA-directed RNA polymerases I and III subunit RPAC1 (Fragment) OS=Homo sapiens GN=POLR1C PE=1 SV=1;Isoform of O15160, DNA-directed RNA polymerases I and III subunit RPAC1 OS=Homo …	12.9	1	0.01	NQGDEEGTEIDTLQFR
1072a	sp|P43897-4|EFTS_HUMAN sp|P43897|EFTS_HUMAN tr|C9JG32|C9JG32_HUMAN tr|C9JT21|C9JT21_HUMAN tr|F8VPA7|F8VPA7_HUMAN tr|F8VS27|F8VS27_HUMAN	0.9813	Isoform of P43897, Isoform 4 of Elongation factor Ts, mitochondrial OS=Homo sapiens GN=TSFM;Elongation factor Ts, mitochondrial OS=Homo sapiens GN=TSFM PE=1 SV=2;Isoform of P43897, Elongation factor Ts (Fragment) OS=Homo sapiens GN=TSFM PE=1 SV=1;Isoform of P43897, Elongation factor Ts (Fragment) OS=Homo sapiens GN=TSFM PE=1 SV=7;Isoform of P43897, Elongation factor Ts OS=Homo sapiens GN=TSFM PE=…	12.1	1	0.01	GFLNSSELSGLPAGPDR
1121	sp|Q6MZQ0-3|PRR5L_HUMAN sp|Q6MZQ0|PRR5L_HUMAN	0.981	Isoform of Q6MZQ0, Isoform 3 of Proline-rich protein 5-like OS=Homo sapiens GN=PRR5L;Proline-rich protein 5-like OS=Homo sapiens GN=PRR5L PE=1 SV=2	4.6	1	0.01	SFSGPTYTLAR
1120	sp|P04049-2|RAF1_HUMAN sp|P04049|RAF1_HUMAN tr|H7C155|H7C155_HUMAN	0.981	Isoform of P04049, Isoform 2 of RAF proto-oncogene serine/threonine-protein kinase OS=Homo sapiens GN=RAF1;RAF proto-oncogene serine/threonine-protein kinase OS=Homo sapiens GN=RAF1 PE=1 SV=1;Isoform of P04049, RAF proto-oncogene serine/threonine-protein kinase (Fragment) OS=Homo sapiens GN=RAF1 PE=1 SV=1	2.5	1	0.01	VVDPTPEQFQAFR
1129	sp|Q9UNW1-2|MINP1_HUMAN sp|Q9UNW1-3|MINP1_HUMAN sp|Q9UNW1|MINP1_HUMAN	0.9804	Isoform of Q9UNW1, Isoform 2 of Multiple inositol polyphosphate phosphatase 1 OS=Homo sapiens GN=MINPP1;Isoform of Q9UNW1, Isoform 3 of Multiple inositol polyphosphate phosphatase 1 OS=Homo sapiens GN=MINPP1;Multiple inositol polyphosphate phosphatase 1 OS=Homo sapiens GN=MINPP1 PE=1 SV=1	4.9	1	0.01	DPVASSLSPYFGTK
1128	sp|Q9H3Q1-2|BORG4_HUMAN sp|Q9H3Q1|BORG4_HUMAN tr|J3KRZ9|J3KRZ9_HUMAN tr|J3QQS6|J3QQS6_HUMAN	0.9804	Isoform of Q9H3Q1, Isoform 2 of Cdc42 effector protein 4 OS=Homo sapiens GN=CDC42EP4;Cdc42 effector protein 4 OS=Homo sapiens GN=CDC42EP4 PE=1 SV=1;Isoform of Q9H3Q1, Cdc42 effector protein 4 (Fragment) OS=Homo sapiens GN=CDC42EP4 PE=1 SV=1;Isoform of Q9H3Q1, Cdc42 effector protein 4 (Fragment) OS=Homo sapiens GN=CDC42EP4 PE=1 SV=1	19.2	1	0.01	AGDAFGDTSFLNSK
1127	sp|Q16762|THTR_HUMAN tr|B1AH48|B1AH48_HUMAN	0.9804	Thiosulfate sulfurtransferase OS=Homo sapiens GN=TST PE=1 SV=4;Isoform of Q16762, Thiosulfate sulfurtransferase (Fragment) OS=Homo sapiens GN=TST PE=1 SV=1	9.7	1	0.01	VLDASWYSPGTR
[truncated: 165 more rows]
