# Supplementary material for: Comparative interactome analysis of α-arrestin families in human and Drosophila
Source: eLife. 2024 Jan 25;12:RP88328. doi: 10.7554/eLife.88328 (PMC10945707; doi:10.7554/eLife.88328)
Supplement: Figure 1—source data 1. [file elife-88328-fig1-data1.zip › Human/human_APMS_control/interact-GFP_1_293.prot.tsv]

entry no.	protein	protein probability	protein description	percent coverage	tot indep spectra	percent share of spectrum ids	peptides
2	sp|GFP_AEQVI|	1.0000	sp GFP_AEQVI	64.7	307	8.46	AEVKFEGDTLVNR+AEVKFEGDTLVNRIELK+EDGNILGHK+FEGDTLVNR+FEGDTLVNRIELK+FSVSGEGEGDATYGK+FSVSGEGEGDATYGKLTLK+GEELFTGVVPILVELDGDVNGHK+GIDFKEDGNILGHK+HNIEDGSVQLADHYQQNTPIGDGPVLLPDNHYLSTQSALSK+LEYNYNSHNVYIMADK+LEYNYNSHNVYIMADKQK+SAMPEGYVQER+TIFFKDDGNYK
115a	sp|P07437|TBB5_HUMAN tr|Q5JP53|Q5JP53_HUMAN	1.0000	Tubulin beta chain OS=Homo sapiens GN=TUBB PE=1 SV=2;Isoform of P07437, Tubulin beta chain OS=Homo sapiens GN=TUBB PE=1 SV=1	41.3	112	0.99	AILVDLEPGTMDSVR+ALTVPELTQQVFDAK+EVDEQMLNVQNK+FPGQLNADLR+IMNTFSVVPSPK+ISEQFTAMFR+ISVYYNEATGGK+LAVNMVPFPR+LTTPTYGDLNHLVS+MAVTFIGNSTAIQELFK+NSSYFVEWIPNNVK+SGPFGQIFRPDNFVFGQSGAGNNWAK+YLTVAAVFR
115b	sp|P68371|TBB4B_HUMAN	1.0000	Tubulin beta-4B chain OS=Homo sapiens GN=TUBB4B PE=1 SV=1	40.4	95	0.70	ALTVPELTQQMFDAK+AVLVDLEPGTMDSVR+EVDEQMLNVQNK+FPGQLNADLR+IMNTFSVVPSPK+INVYYNEATGGK+INVYYNEATGGKYVPR+ISEQFTAMFR+LAVNMVPFPR+LTTPTYGDLNHLVS+MSATFIGNSTAIQELFK+NSSYFVEWIPNNVK+SGPFGQIFRPDNFVFGQSGAGNNWAK+YLTVAAVFR
115c	sp|Q9BVA1|TBB2B_HUMAN	1.0000	Tubulin beta-2B chain OS=Homo sapiens GN=TUBB2B PE=1 SV=1	39.6	90	0.59	AILVDLEPGTMDSVR+ALTVPELTQQMFDSK+EVDEQMLNVQNK+FPGQLNADLR+IMNTFSVMPSPK+INVYYNEATGNK+ISEQFTAMFR+LAVNMVPFPR+LTTPTYGDLNHLVS+MSATFIGNSTAIQELFK+NSSYFVEWIPNNVK+SGPFGQIFRPDNFVFGQSGAGNNWAK+YLTVAAIFR
115d	sp|Q13885|TBB2A_HUMAN	1.0000	Tubulin beta-2A chain OS=Homo sapiens GN=TUBB2A PE=1 SV=1	39.6	89	0.58	AILVDLEPGTMDSVR+ALTVPELTQQMFDSK+EVDEQMLNVQNK+FPGQLNADLR+IMNTFSVMPSPK+INVYYNEAAGNK+ISEQFTAMFR+LAVNMVPFPR+LTTPTYGDLNHLVS+MSATFIGNSTAIQELFK+NSSYFVEWIPNNVK+SGPFGQIFRPDNFVFGQSGAGNNWAK+YLTVAAIFR
115e	sp|Q13509|TBB3_HUMAN tr|A0A0B4J269|A0A0B4J269_HUMAN	1.0000	Tubulin beta-3 chain OS=Homo sapiens GN=TUBB3 PE=1 SV=2;Uncharacterized protein OS=Homo sapiens PE=1 SV=1	27.6	84	0.56	AILVDLEPGTMDSVR+ALTVPELTQQMFDAK+EVDEQMLAIQSK+FPGQLNADLR+IMNTFSVVPSPK+ISEQFTAMFR+LAVNMVPFPR+MSSTFIGNSTAIQELFK+NSSYFVEWIPNNVK+YLTVATVFR
115f	sp|P04350|TBB4A_HUMAN	1.0000	Tubulin beta-4A chain OS=Homo sapiens GN=TUBB4A PE=1 SV=2	37.8	74	0.55	ALTVPELTQQMFDAK+AVLVDLEPGTMDSVR+FPGQLNADLR+IMNTFSVVPSPK+INVYYNEATGGNYVPR+ISEQFTAMFR+LAVNMVPFPR+LTTPTYGDLNHLVS+MAATFIGNSTAIQELFK+NSSYFVEWIPNNVK+SGPFGQIFRPDNFVFGQSGAGNNWAK+YLTVAAVFR
109a	sp|P05787-2|K2C8_HUMAN sp|P05787|K2C8_HUMAN	1.0000	Isoform of P05787, Isoform 2 of Keratin, type II cytoskeletal 8 OS=Homo sapiens GN=KRT8;Keratin, type II cytoskeletal 8 OS=Homo sapiens GN=KRT8 PE=1 SV=7	50.9	74	1.71	AEAESMYQIK+AQYEDIANR+ASLEAAIADAEQR+DVDEAYMNK+ELQSQISDTSVVLSMDNSR+EYQELMNVK+FASFIDK+FLEQQNK+LALDIEIATYR+LEAELGNMQGLVEDFK+LEGLTDEINFLR+LESGMQNMSIHTK+LLEGEESR+LQAEIEGLK+LSELEAALQR+LVSESSDVLPK+QLETLGQEK+QLYEEEIR+SLDMDSIIAEVK+SNMDNMFESYINNLR+TEMENEFVLIK+WSLLQQQK+YEELQSLAGK
193a	sp|P62829|RL23_HUMAN	1.0000	60S ribosomal protein L23 OS=Homo sapiens GN=RPL23 PE=1 SV=1	36.4	62	1.76	DGVFLYFEDNAGVIVNNK+GSAITGPVAK+LPAAGVGDMVMATVK+NLYIISVK
109b	sp|P08670|VIME_HUMAN	1.0000	Vimentin OS=Homo sapiens GN=VIM PE=1 SV=4	53.9	62	1.64	DGQVINETSQHHDDLE+DNLAEDIMR+EEAENTLQSFR+EMEENFAVEAANYQDTIGR+ETNLDSLPLVDTHSK+EYQDLLNVK+FADLSEAANR+FADLSEAANRNNDALR+FANYIDK+FLEQQNK+ILLAELEQLK+ISLPLPNFSSLNLR+KVESLQEEIAFLK+LGDLYEEEMR+LLEGEESR+LQDEIQNMK+LQEEMLQR+MALDIEIATYR+NLQEAEEWYK+QQYESVAAK+QVDQLTNDK+SLYASSPGGVYATR+SYVTTSTR+VELQELNDR+VESLQEEIAFLK
272a	sp|Q9NVI7-2|ATD3A_HUMAN	1.0000	Isoform of Q9NVI7, Isoform 2 of ATPase family AAA domain-containing protein 3A OS=Homo sapiens GN=ATAD3A	35.5	59	1.14	AFVTDWDK+ATLNAFLYR+DALNLAQMQEQTLQLEQQSK+DIAIATR+ENADIIR+EYEAAVEQLK+GEGAGPPPPLPPAQPGAEGGGDR+INEMVHFDLPGQEER+ITVLEALR+LAQFDYGR+LFDWANTSR+LKEYEAAVEQLK+LLSRPQDALEGVVLSPSLEAR+NATLVAGR+NILMYGPPGTGK+QQQLLNEENLR+QTVLESIR+TAGTLFGEGFR+WSNFDPTGLER
109c	sp|P04264|K2C1_HUMAN	1.0000	Keratin, type II cytoskeletal 1 OS=Homo sapiens GN=KRT1 PE=1 SV=6	43.5	59	1.37	AEAESLYQSK+AQYEDIAQK+DVDGAYMTK+DYQELMNTK+FASFIDK+FLEQQNQVLQTK+GGGGGGYGSGGSSYGSGGGSYGSGGGGGGGR+GSYGSGGSSYGSGGGSYGSGGGGGGHGSYGSGSSSGGYR+IEISELNR+LALDIEIATYR+LLEGEESR+LNDLEDALQQAK+NMQDMVEDYR+QISNLQQSISDAEQR+SGGGFSSGSAGIINYQR+SISISVAR+SLDLDSIIAEVK+SLNNQFASFIDK+SLVNLGGSK+THNLEPYFESFINNLR+TLLEGEESR+TNAENEFVTIK+WELLQQVDTSTR+YEELQITAGR
180a	sp|P60709|ACTB_HUMAN sp|P63261|ACTG_HUMAN	1.0000	Actin, cytoplasmic 1 OS=Homo sapiens GN=ACTB PE=1 SV=1;Actin, cytoplasmic 2 OS=Homo sapiens GN=ACTG1 PE=1 SV=1	33.6	55	1.49	AGFAGDDAPR+DLTDYLMK+DLYANTVLSGGTTMYPGIADR+DSYVGDEAQSK+EITALAPSTMK+GYSFTTTAER+IIAPPER+KDLYANTVLSGGTTMYPGIADR+QEYDESGPSIVHR+SYELPDGQVITIGNER+VAPEEHPVLLTEAPLNPK
118a	sp|P08727|K1C19_HUMAN	1.0000	Keratin, type I cytoskeletal 19 OS=Homo sapiens GN=KRT19 PE=1 SV=4	59.5	54	1.23	AALEDTLAETEAR+ALEAANGELEVK+DAEAWFTSR+DYSHYYTTIQDLR+EVAGHTEQLQMSR+FETEQALR+FGPGVAFR+FVSSSSSGAYGGGYGGVLTASDGLLAGNEK+GQVGGQVSVEVDSAPGTDLAK+ILGATIENSR+ITMQNLNDR+IVLQIDNAR+LAADDFR+LASYLDK+MSVEADINGLR+QSSATSSFGGLGGGSVR+SLLEGQEDHYNNLSASK+SQYEVMAEQNR+TDLEMQIEGLK+TKFETEQALR+VLDELTLAR
200a	sp|P68363|TBA1B_HUMAN sp|Q9BQE3|TBA1C_HUMAN tr|F5H5D3|F5H5D3_HUMAN	1.0000	Tubulin alpha-1B chain OS=Homo sapiens GN=TUBA1B PE=1 SV=1;Tubulin alpha-1C chain OS=Homo sapiens GN=TUBA1C PE=1 SV=1;Isoform of Q9BQE3, Tubulin alpha-1C chain OS=Homo sapiens GN=TUBA1C PE=1 SV=1	34.5	44	1.23	AVFVDLEPTVIDEVR+DVNAAIATIK+EDMAALEK+EIIDLVLDR+FDLMYAK+IHFPLATYAPVISAEK+LISQIVSSITASLR+LSVDYGK+NLDIERPTYTNLNR+QIFHPEQLITGK+SFGGGTGSGFTSLLMER+TIGGGDDSFNTFFSETGAGK+VGINYQPPTVVPGGDLAK
272b	sp|Q5T9A4|ATD3B_HUMAN	1.0000	ATPase family AAA domain-containing protein 3B OS=Homo sapiens GN=ATAD3B PE=1 SV=1	20.8	43	0.69	DIAIATR+EALNLAQMQEQTLQLEQQSK+ENADIIR+EYEAAVEQLK+GEGAGPPPPLPPAQPGAEGGGDR+ITVLEALR+LAQFDYGR+LFDWANTSR+LKEYEAAVEQLK+QQQLLNEENLR+QTVLESIR+TAGTLFGEGFR+WSNFDPTGLER
118c	sp|P13645|K1C10_HUMAN	1.0000	Keratin, type I cytoskeletal 10 OS=Homo sapiens GN=KRT10 PE=1 SV=6	33.4	41	0.94	ALEESNYELEGK+DAEAWFNEK+ELTTEIDNNIEQISSYK+GSLGGGFSSGGFSGGSFSR+IRLENEIQTYR+LAADDFR+LASYLDK+LENEIQTYR+LKYENEVALR+NVSTGDVNVEMNAAPGVDLTQLLNNMR+QSLEASLAETEGR+QSVEADINGLR+QSVEADINGLRR+SEITELR+SLLEGEGSSGGGGR+SQYEQLAEQNR+SQYEQLAEQNRK+VLDELTLTK+VTMQNLNDR+YENEVALR
122a	sp|P11142|HSP7C_HUMAN	1.0000	Heat shock cognate 71 kDa protein OS=Homo sapiens GN=HSPA8 PE=1 SV=1	38.2	39	0.97	DAGTIAGLNVLR+EIAEAYLGK+FDDAVVQSDMK+FEELNADLFR+IINEPTAAAIAYGLDK+IINEPTAAAIAYGLDKK+KDISENK+LLQDFFNGK+LYQSAGGMPGGMPGGFPGGGAPPSGGASSGPTIEEVD+NQVAMNPTNTVFDAK+NSLESYAFNMK+SFYPEEVSSMVLTK+SINPDEAVAYGAAVQAAILSGDK+SQIHDIVLVGGSTR+STAGDTHLGGEDFDNR+TTPSYVAFTDTER+TVTNAVVTVPAYFNDSQR+VEIIANDQGNR
115g	sp|Q9BUF5|TBB6_HUMAN	1.0000	Tubulin beta-6 chain OS=Homo sapiens GN=TUBB6 PE=1 SV=1	29.8	38	0.34	AALVDLEPGTMDSVR+ALTVPELTQQMFDAR+EVDEQMLAIQSK+FPGQLNADLR+IMNTFSVMPSPK+INVYYNESSSQK+ISEQFSAMFR+LAVNMVPFPR+LTTPTYGDLNHLVS+NSSYFVEWIPNNVK+YLTVATVFR
109d	sp|P35908|K22E_HUMAN	1.0000	Keratin, type II cytoskeletal 2 epidermal OS=Homo sapiens GN=KRT2 PE=1 SV=2	41.9	38	0.85	AQYEEIAQR+DYQELMNVK+FASFIDK+FLEQQNQVLQTK+GFSSGSAVVSGGSR+GGGFGGGSSFGGGSGFSGGGFGGGGFGGGR+IEISELNR+LALDVEIATYR+LNDLEEALQQAK+MSGDLSSNVTVSVTSSTISSNVASK+NLDLDSIIAEVK+SISISVAGGGGGFGAAGGFGGR+SLVGLGGTK+TAAENDFVTLK+TSQNSELNNMQDLVEDYK+TSQNSELNNMQDLVEDYKK+VDLLNQEIEFLK+VLYDAEISQIHQSVTDTNVILSMDNSR+YEELQVTVGR+YLDGLTAER
3	sp|O14654|IRS4_HUMAN	1.0000	Insulin receptor substrate 4 OS=Homo sapiens GN=IRS4 PE=1 SV=1	18.7	36	0.99	AAAAAAAAAASGAAIPPLIPPR+AAVSAFPTDSLER+AIGDGEDEMLFTR+ANPLSLDSAR+AVSVPASFFR+DNDSESDYMFMAPGAGAIPK+EADSSSDYVNMDFTK+ESNTPAPSTQGLPDSWGIIAEPR+EVSYNWDPK+GAQDVAGGSNPGAHNPSANLAR+GDNQAGGAAAAAAAPEPPPR+GYMMMFPR+LETADAPAR+LSSEVSGSGSGNFGEEGNPQGK+SSPLGQNDNSEYVPMLPGK
122b	sp|P0DMV8|HS71A_HUMAN sp|P0DMV9|HS71B_HUMAN tr|A0A0G2JIW1|A0A0G2JIW1_HUMAN	1.0000	Heat shock 70 kDa protein 1A OS=Homo sapiens GN=HSPA1A PE=1 SV=1;Heat shock 70 kDa protein 1B OS=Homo sapiens GN=HSPA1B PE=1 SV=1;Isoform of P0DMV9, Heat shock 70 kDa protein 1B OS=Homo sapiens GN=HSPA1B PE=1 SV=1	32.8	36	0.87	AFYPEEISSMVLTK+AQIHDLVLVGGSTR+ATAGDTHLGGEDFDNR+DAGVIAGLNVLR+EIAEAYLGYPVTNAVITVPAYFNDSQR+FGDPVVQSDMK+GGSGSGPTIEEVD+IINEPTAAAIAYGLDR+LLQDFFNGR+LVNHFVEEFK+NALESYAFNMK+NAVITVPAYFNDSQR+NQVALNPQNTVFDAK+NQVALNPQNTVFDAKR+SAVEDEGLK+STLEPVEK+TTPSYVAFTDTER+VEIIANDQGNR
118b	sp|P35527|K1C9_HUMAN	1.0000	Keratin, type I cytoskeletal 9 OS=Homo sapiens GN=KRT9 PE=1 SV=3	43.0	34	0.89	DQIVDLTVGNNK+EEMSQLTGQNSGDVNVEINVAPGK+EIETYHNLLEGGQEDFESSGAGK+FEMEQNLR+FSSSSGYGGGSSR+GGGGSFGYSYGGGSGGGFSASSLGGGFGGGSR+GGSGGSHGGGSGFGGESGGSYGGGEEASGSGGGYGGGSGK+IKFEMEQNLR+LASYLDK+MTLDDFR+NYSPYYNTIDDLK+QEYEQLIAK+QFSSSYLSR+QGVDADINGLR+QVLDNLTMEK+SGGGGGGGLGSGGSIR+STMQELNSR+TLLDIDNTR+VQALEEANNDLENK
285a	sp|Q9UJV9|DDX41_HUMAN tr|J3KNN5|J3KNN5_HUMAN	1.0000	Probable ATP-dependent RNA helicase DDX41 OS=Homo sapiens GN=DDX41 PE=1 SV=2;Isoform of Q9UJV9, Probable ATP-dependent RNA helicase DDX41 (Fragment) OS=Homo sapiens GN=DDX41 PE=1 SV=1	30.5	31	0.85	AGAASLDVIQEVEYVK+DMIGIAFTGSGK+DVLVATDVASK+FPAAILR+GITYDDPIK+ILESVAEGR+KDVLVATDVASK+KDYLAHSSMDF+LLQEDSSPLLR+LMDLLQK+MIDMGFEGDIR+QTLLFSATMPK+SALVKPVTINVGR+SEAEDEDDEDYVPYVPLR+TIFSYFK+TPPPVLIFAEK+TSWTPPR+YLALDEADR+YVLSMSEER
118d	sp|P05783|K1C18_HUMAN	1.0000	Keratin, type I cytoskeletal 18 OS=Homo sapiens GN=KRT18 PE=1 SV=2	36.5	31	0.79	AQIFANTVDNAR+EELLFMK+GGMGSGGLATGIAGGLAGMGGIQNEK+IVLQIDNAR+LAADDFR+LASYLDR+LEAEIATYR+LLEDGEDFNLGDALDSSNSMQTIQK+LQLETEIEALK+QAQEYEALLNIK+QSVENDIHGLR+TVQSLEIDLDSMR+YETELAMR
78a	sp|ALBU_BOVIN|	1.0000	sp ALBU_BOVIN	20.3	30	0.85	AEFVEVTK+DAFLGSFLYEYSR+DAIPENLPPLTADFAEDK+HLVDEPQNLIK+KVPQVSTPTLVEVSR+LGEYGFQNALIVR+LVNELTEFAK+LVTDLTK+QTALVELLK+TVMENFVAFVDK+VPQVSTPTLVEVSR+YLYEIAR
301a	sp|TRYP_PIG|	1.0000	sp TRYP_PIG	25.1	28	0.78	IITHPNFNGNTLDNDIMLIK+LGEHNIDVLEGNEQFINAAK+LSSPATLNSR+VATVSLPR+VLEGNEQFINAAK
118e	sp|P02533|K1C14_HUMAN	1.0000	Keratin, type I cytoskeletal 14 OS=Homo sapiens GN=KRT14 PE=1 SV=4	33.3	27	0.49	ADLEMQIESLK+ALEEANADLEVK+APSTYGGGLSVSSSR+ASLENSLEETK+DAEEWFFTK+EVATNSELVQSGK+GQVGGDVNVEMDAAPGVDLSR+LAADDFR+LASYLDK+LLEGEDAHLSSSQFSSGSQSSR+MSVEADINGLR+VLDELTLAR+VTMQNLNDR
118f	sp|P08779|K1C16_HUMAN	1.0000	Keratin, type I cytoskeletal 16 OS=Homo sapiens GN=KRT16 PE=1 SV=4	31.3	25	0.40	ALEEANADLEVK+ASLENSLEETK+DAETWFLSK+GQTGGDVNVEMDAAPGVDLSR+IIAATIENAQPILQIDNAR+LAADDFR+LASYLDK+LLEGEDAHLSSQQASGQSYSSR+QTVEADVNGLR+TDLEMQIEGLK+VLDELTLAR+VTMQNLNDR
109k	sp|P08729|K2C7_HUMAN	0.9960	Keratin, type II cytoskeletal 7 OS=Homo sapiens GN=KRT7 PE=1 SV=5	13.0	22	0.25	DVDAAYMSK+ELQSQISDTSVVLSMDNSR+FASFIDK+FLEQQNK+LALDIEIATYR+LLEGEESR
199a	sp|P68104|EF1A1_HUMAN sp|Q5VTE0|EF1A3_HUMAN	1.0000	Elongation factor 1-alpha 1 OS=Homo sapiens GN=EEF1A1 PE=1 SV=1;Putative elongation factor 1-alpha-like 3 OS=Homo sapiens GN=EEF1A1P5 PE=5 SV=1	23.4	20	0.54	EHALLAYTLGVK+EVSTYIK+IGGIGTVPVGR+LPLQDVYK+QLIVGVNK+QTVAVGVIK+STTTGHLIYK+VETGVLKPGMVVTFAPVNVTTEVK+YAWVLDK+YYVTIIDAPGHR
131a	sp|P15924|DESP_HUMAN	1.0000	Desmoplakin OS=Homo sapiens GN=DSP PE=1 SV=3	6.0	19	0.51	AELIVQPELK+AFIGFEGVK+FLSEMLK+GFFDPNTEENLTYLQLK+GIVDSITGQR+IEVLEEELR+ITNLTQQLEQASIVK+LLEAQIATGGIIDPK+LNDSILQATEQR+LQSLTENLTK+NATILELR+QLQNIIQATSR+SMVEDITGLR+TLELQGLINDLQR+YGDGIQLTR+YIELLTR
77a	sp|A3KMH1-3|VWA8_HUMAN sp|A3KMH1|VWA8_HUMAN	1.0000	Isoform of A3KMH1, Isoform 3 of von Willebrand factor A domain-containing protein 8 OS=Homo sapiens GN=VWA8;von Willebrand factor A domain-containing protein 8 OS=Homo sapiens GN=VWA8 PE=1 SV=2	10.5	17	0.45	DIYYLPFK+DVTPPQTSGYIEVTDLQSK+EIQMSEYDAATYER+ETQDPTAQSLAASLSTR+GNSLTVLDVLEGR+GPALINIQEYPIER+IILDNLQAK+ISSDQLSSEHLSSAVEQK+LLYSIGANVSAEK+LVAAFGELR+NVLPVLNNLLENR+SLADQGIINYPYSTR+TLILEGLEK+TLVENGEMILADGR+VNAGTLAVLQR
109e	sp|P13647|K2C5_HUMAN	1.0000	Keratin, type II cytoskeletal 5 OS=Homo sapiens GN=KRT5 PE=1 SV=3	22.4	17	0.32	FASFIDK+FLEQQNK+GLGVGFGSGGGSSSSVK+ISISTSGGSFR+LAELEEALQK+LALDVEIATYR+NLDLDSIIAEVK+SFSTASAITPSVSR+TTAENEFVMLK+VDALMDEINFMK+WTLLQEQGTK+YEELQQTAGR
151a	sp|P38646|GRP75_HUMAN	1.0000	Stress-70 protein, mitochondrial OS=Homo sapiens GN=HSPA9 PE=1 SV=2	23.4	16	0.50	AQFEGIVTDLIR+DAGQISGLNVLR+EQQIVIQSSGGLSK+NAVITVPAYFNDSQR+QAVTNPNNTFYATK+SDIGEVILVGGMTR+SQVFSTAADGQTQVEIK+STNGDTFLGGEDFDQALLR+TTPSVVAFTADGER+VEAVNMAEGIIHDTETK+VQQTVQDLFGR
140a	sp|P25705|ATPA_HUMAN	1.0000	ATP synthase subunit alpha, mitochondrial OS=Homo sapiens GN=ATP5A1 PE=1 SV=1	22.1	16	0.47	AVDSLVPIGR+HALIIYDDLSK+ILGADTSVDLEETGR+NVQAEEMVEFSSGLK+STVAQLVK+TGAIVDVPVGEELLGR+TGTAEMSSILEER+TSIAIDTIINQK+VLSIGDGIAR+VVDALGNAIDGK
121a	sp|P10809|CH60_HUMAN	1.0000	60 kDa heat shock protein, mitochondrial OS=Homo sapiens GN=HSPD1 PE=1 SV=2	22.0	16	0.46	EIGNIISDAMK+GYISPYFINTSK+IGIEIIK+IPAMTIAK+IQEIIEQLDVTTSEYEK+LSDGVAVLK+LVQDVANNTNEEAGDGTTTATVLAR+NAGVEGSLIVEK+TLNDELEIIEGMK+TVIIEQSWGSPK
117a	sp|P08238|HS90B_HUMAN	1.0000	Heat shock protein HSP 90-beta OS=Homo sapiens GN=HSP90AB1 PE=1 SV=4	12.8	16	0.31	ADLINNLGTIAK+ALLFIPR+APFDLFENK+ELISNASDALDK+EQVANSAFVER+GVVDSEDIPLNLSR+IDIIPNPQER+SIYYITGESK+SLTNDWEDHLAVK+TLTIVDTGIGMTK+YIDQEELNK
225a	sp|Q16531|DDB1_HUMAN	1.0000	DNA damage-binding protein 1 OS=Homo sapiens GN=DDB1 PE=1 SV=1	13.2	15	0.38	EEQMDGTVTLK+EMLGGEIIPR+ETDDTLVLSFVGQTR+GDFILVGDLMR+IEVQDTSGGTTALRPSASTQALSSSVSSSK+LFMLLLEK+LLASINSTVR+LVFSNVNLK+MQEVVANLQYDDGSGMK+VTLGTQPTVLR+YLAIAPPIIK+YLLGDMEGR
109f	sp|P02538|K2C6A_HUMAN sp|P48668|K2C6C_HUMAN	1.0000	Keratin, type II cytoskeletal 6A OS=Homo sapiens GN=KRT6A PE=1 SV=3;Keratin, type II cytoskeletal 6C OS=Homo sapiens GN=KRT6C PE=1 SV=3	16.5	15	0.19	AIGGGLSSVGGGSSTIK+AQYEEIAQR+EYQELMNVK+FASFIDK+FLEQQNK+LALDVEIATYR+NLDLDSIIAEVK+TAAENEFVTLK+WTLLQEQGTK
89a	sp|O60762|DPM1_HUMAN tr|H0Y368|H0Y368_HUMAN tr|Q5QPK2|Q5QPK2_HUMAN	1.0000	Dolichol-phosphate mannosyltransferase subunit 1 OS=Homo sapiens GN=DPM1 PE=1 SV=1;Isoform of O60762, Dolichol-phosphate mannosyltransferase subunit 1 (Fragment) OS=Homo sapiens GN=DPM1 PE=1 SV=1;Isoform of O60762, Dolichol-phosphate mannosyltransferase subunit 1 OS=Homo sapiens GN=DPM1 PE=1 SV=1	34.6	14	0.39	EGNFDIVSGTR+FIPEFIR+GNGGVYGWDLK+GYVFQMEMIVR+LGGNEIVSFLK+LGLGTAYIHGMK+QLNYTIGEVPISFVDR+YSVLLPTYNER
167a	sp|P49411|EFTU_HUMAN	1.0000	Elongation factor Tu, mitochondrial OS=Homo sapiens GN=TUFM PE=1 SV=2	26.8	14	0.38	AEAGDNLGALVR+DPELGLK+ELAMPGEDLK+ELLTEFGYK+GTVVTGTLER+LLDAVDTYIPVPAR+TIGTGLVTNTLAMTEEEK+TTLTAAITK+TVVTGIEMFHK+VEAQVYILSK+YEEIDNAPEER
16	sp|P11021|GRP78_HUMAN	1.0000	78 kDa glucose-regulated protein OS=Homo sapiens GN=HSPA5 PE=1 SV=2	23.9	14	0.48	DAGTIAGLNVMR+ELEEIVQPIISK+FEELNMDLFR+IINEPTAAAIAYGLDK+ITPSYVAFTPEGER+LYGSAGPPPTGEEDTAEKDEL+NQLTSNPENTVFDAK+SDIDEIVLVGGSTR+SQIFSTASDNQPTVTIK+TFAPEEISAMVLTK+VEIIANDQGNR
204a	sp|Q01813|PFKAP_HUMAN	1.0000	ATP-dependent 6-phosphofructokinase, platelet type OS=Homo sapiens GN=PFKP PE=1 SV=2	12.2	13	0.26	AIGVLTSGGDAQGMNAAVR+DLQSNVEHLTEK+ELVVTQLGYDTR+MLAIYDGFDGFAK+NVIFQPVAELK+SFAGNLNTYK+TFVLEVMGR+YLEEIATQMR
201a	sp|P78527-2|PRKDC_HUMAN sp|P78527|PRKDC_HUMAN	1.0000	Isoform of P78527, Isoform 2 of DNA-dependent protein kinase catalytic subunit OS=Homo sapiens GN=PRKDC;DNA-dependent protein kinase catalytic subunit OS=Homo sapiens GN=PRKDC PE=1 SV=3	4.1	13	0.38	AALSALESFLK+DQNILLGTTYR+GIFTSEIGTK+LGASLAFNNIYR+LGNPIVPLNIR+LNESTFDTQITK+MEVQEQEEDISSLIR+NLLTVTSSDEMMK+NLSSNEAISLEEIR+SDPGLLTNTMDVFVK+TVGALQVLGTEAQSSLLK+TVSLLDENNVSSYLSK+VTELALTASDR
133a	sp|P16615-2|AT2A2_HUMAN sp|P16615-3|AT2A2_HUMAN sp|P16615-5|AT2A2_HUMAN sp|P16615|AT2A2_HUMAN	1.0000	Isoform of P16615, Isoform 2 of Sarcoplasmic/endoplasmic reticulum calcium ATPase 2 OS=Homo sapiens GN=ATP2A2;Isoform of P16615, Isoform 3 of Sarcoplasmic/endoplasmic reticulum calcium ATPase 2 OS=Homo sapiens GN=ATP2A2;Isoform of P16615, Isoform 5 of Sarcoplasmic/endoplasmic reticulum calcium ATPase 2 OS=Homo sapiens GN=ATP2A2;Sarcoplasmic/endoplasmic reticulum calcium ATPase 2 OS=Homo sapiens G…	12.6	13	0.37	AEIGIAMGSGTAVAK+AMGVVVATGVNTEIGK+DIVPGDIVEIAVGDK+EFDELNPSAQR+IGIFGQDEDVTSK+MNVFDTELK+NAENAIEALK+NMLFSGTNIAAGK+VDQSILTGESVSVIK+VIMITGDNK
91a	sp|O60884|DNJA2_HUMAN	1.0000	DnaJ homolog subfamily A member 2 OS=Homo sapiens GN=DNAJA2 PE=1 SV=1	13.6	12	0.32	EISFAYEVLSNPEK+FDVQFPENNWINPDK+LYDILGVPPGASENELK+VSLEDLYNGK
284a	sp|Q9UJS0-2|CMC2_HUMAN sp|Q9UJS0|CMC2_HUMAN	1.0000	Isoform of Q9UJS0, Isoform 2 of Calcium-binding mitochondrial carrier protein Aralar2 OS=Homo sapiens GN=SLC25A13;Calcium-binding mitochondrial carrier protein Aralar2 OS=Homo sapiens GN=SLC25A13 PE=1 SV=2	16.3	12	0.26	GEVTFEDVK+GLIPQLIGVAPEK+IYSTLAGTR+LAVATFAGIENK+LQVAGEITTGPR+LTVNDFVR+MTLADIER+NGEFFMSPNDFVTR+STGSFVGELMYK+TVELLSGVVDQTK+YLNIFGESQPNPK
265a	sp|Q9BY77|PDIP3_HUMAN tr|F6VRR5|F6VRR5_HUMAN	1.0000	Polymerase delta-interacting protein 3 OS=Homo sapiens GN=POLDIP3 PE=1 SV=2;Isoform of Q9BY77, Polymerase delta-interacting protein 3 OS=Homo sapiens GN=POLDIP3 PE=1 SV=1	28.0	12	0.30	ELPAAEPVLSPLEGTK+QNLYDLDEDDDGIASVPTK+SSGASVTTQPTEFK+SSPAAFINPPIGTVTPALK+VGIQQGLLSQSTR+VNSASSSNPPAEVDPDTILK+VVQNDAYTAPALPSSIR
124a	sp|P12236|ADT3_HUMAN	1.0000	ADP/ATP translocase 3 OS=Homo sapiens GN=SLC25A6 PE=1 SV=4	26.5	12	0.20	AAYFGVYDTAK+DFLAGGIAAAISK+EQGVLSFWR+GAWSNVLR+GMLPDPK+LLLQVQHASK+QIFLGGVDK+YFPTQALNFAFK
59	sp|Q99933-2|BAG1_HUMAN sp|Q99933-3|BAG1_HUMAN sp|Q99933-4|BAG1_HUMAN sp|Q99933|BAG1_HUMAN tr|F1LLU6|F1LLU6_HUMAN tr|J3QTA2|J3QTA2_HUMAN	1.0000	Isoform of Q99933, Isoform 2 of BAG family molecular chaperone regulator 1 OS=Homo sapiens GN=BAG1;Isoform of Q99933, Isoform 3 of BAG family molecular chaperone regulator 1 OS=Homo sapiens GN=BAG1;Isoform of Q99933, Isoform 4 of BAG family molecular chaperone regulator 1 OS=Homo sapiens GN=BAG1;BAG family molecular chaperone regulator 1 OS=Homo sapiens GN=BAG1 PE=1 SV=4;Isoform of Q99933, BAG fa…	11.2	11	0.26	EEMAAAGLTVTVTHSNEK
270a	sp|Q9HCM4-3|E41L5_HUMAN sp|Q9HCM4-4|E41L5_HUMAN sp|Q9HCM4|E41L5_HUMAN	1.0000	Isoform of Q9HCM4, Isoform 3 of Band 4.1-like protein 5 OS=Homo sapiens GN=EPB41L5;Isoform of Q9HCM4, Isoform 4 of Band 4.1-like protein 5 OS=Homo sapiens GN=EPB41L5;Band 4.1-like protein 5 OS=Homo sapiens GN=EPB41L5 PE=1 SV=3	18.9	11	0.28	DGNDYSLGLTPTGVLVFEGDTK+GQTPAQAETNYLNK+LPGLGEPEVEYETLK+LTLVVVEDDDQGK+NANVQDAATNSAVLNENNVPLPK+QLEMENSPLLSPR+SNIDVNINSQEEVVK+VSLLDGTDVSVDLPK
23	sp|P53621-2|COPA_HUMAN sp|P53621|COPA_HUMAN	1.0000	Isoform of P53621, Isoform 2 of Coatomer subunit alpha OS=Homo sapiens GN=COPA;Coatomer subunit alpha OS=Homo sapiens GN=COPA PE=1 SV=2	10.0	11	0.31	ASNLENSTYDLYTIPK+DADSITLFDVQQK+DVAVMQLR+GFFEGTIASK+GITGVDLFGTTDAVVK+LLELGPKPEVAQQTR+QQPLFVSGGDDYK+SILLSVPLLVVDNK+TALNLFFK+VLTIDPTEFK
124b	sp|P05141|ADT2_HUMAN	1.0000	ADP/ATP translocase 2 OS=Homo sapiens GN=SLC25A5 PE=1 SV=7	22.8	11	0.17	DFLAGGVAAAISK+EQGVLSFWR+GAWSNVLR+GMLPDPK+LLLQVQHASK+QIFLGGVDK+YFPTQALNFAFK
118g	sp|Q04695|K1C17_HUMAN	0.9999	Keratin, type I cytoskeletal 17 OS=Homo sapiens GN=KRT17 PE=1 SV=2	18.3	11	0.13	ALEEANTELEVK+EVATNSELVQSGK+FETEQALR+GQVGGEINVEMDAAPGVDLSR+LAADDFR+LASYLDK+TKFETEQALR+VLDELTLAR
90a	sp|O60814|H2B1K_HUMAN sp|P57053|H2BFS_HUMAN sp|P58876|H2B1D_HUMAN sp|P62807|H2B1C_HUMAN sp|Q5QNW6-2|H2B2F_HUMAN sp|Q5QNW6|H2B2F_HUMAN sp|Q93079|H2B1H_HUMAN sp|Q99877|H2B1N_HUMAN sp|Q99879|H2B1M_HUMAN sp|Q99880|H2B1L_HUMAN tr|B2R4S9|B2R4S9_HUMAN tr|U3KQK0|U3KQK0_HUMAN	1.0000	Histone H2B type 1-K OS=Homo sapiens GN=HIST1H2BK PE=1 SV=3;Histone H2B type F-S OS=Homo sapiens GN=H2BFS PE=1 SV=2;Histone H2B type 1-D OS=Homo sapiens GN=HIST1H2BD PE=1 SV=2;Histone H2B type 1-C/E/F/G/I OS=Homo sapiens GN=HIST1H2BC PE=1 SV=4;Isoform of Q5QNW6, Isoform 2 of Histone H2B type 2-F OS=Homo sapiens GN=HIST2H2BF;Histone H2B type 2-F OS=Homo sapiens GN=HIST2H2BF PE=1 SV=3;Histone H2B t…	26.2	10	0.27	AMGIMNSFVNDIFER+ESYSVYVYK+LLLPGELAK
82a	sp|O43175|SERA_HUMAN	1.0000	D-3-phosphoglycerate dehydrogenase OS=Homo sapiens GN=PHGDH PE=1 SV=4	14.8	10	0.26	AGTGVDNVDLEAATR+DLPLLLFR+GGIVDEGALLR+GTIQVITQGTSLK+ILQDGGLQVVEK+TLGILGLGR+VTADVINAAEK
8	sp|O75306-2|NDUS2_HUMAN sp|O75306|NDUS2_HUMAN	1.0000	Isoform of O75306, Isoform 2 of NADH dehydrogenase [ubiquinone] iron-sulfur protein 2, mitochondrial OS=Homo sapiens GN=NDUFS2;NADH dehydrogenase [ubiquinone] iron-sulfur protein 2, mitochondrial OS=Homo sapiens GN=NDUFS2 PE=1 SV=2	19.9	10	0.24	GSGIQWDLR+LDELEELLTNNR+LVMELSGEMVR+LYTEGYQVPPGATYTAIEAPK+TQPYDVYDQVEFDVPVGSR+TYLQALPYFDR+VLFGEITR
280a	sp|Q9UBS4|DJB11_HUMAN	1.0000	DnaJ homolog subfamily B member 11 OS=Homo sapiens GN=DNAJB11 PE=1 SV=1	20.7	10	0.28	DGMEYPFIGEGEPHVDGEPGDLR+FQDLGAAYEVLSDSEK+GEGLPNFDNNNIK+QYDTYGEEGLK+TLEVEIEPGVR
251a	sp|Q96EY1|DNJA3_HUMAN	1.0000	DnaJ homolog subfamily A member 3, mitochondrial OS=Homo sapiens GN=DNAJA3 PE=1 SV=2	16.0	10	0.28	AQGLYETINVTIPPGTQTDQK+EAGEDEEGFLSK+FSQLAEAYEVLSDEVK+GGPTVDPEELFR+VMIPVPAGVEDGQTVR
245a	sp|Q969V3-2|NCLN_HUMAN sp|Q969V3|NCLN_HUMAN	1.0000	Isoform of Q969V3, Isoform 2 of Nicalin OS=Homo sapiens GN=NCLN;Nicalin OS=Homo sapiens GN=NCLN PE=1 SV=2	16.0	10	0.28	AMAAVPQDVVR+AVSDWLIASVEGR+DPEFVFYDQLK+ELETVAAHQFPEVR+QSAGAVVIILPR+QTQAASASQGSASAAEVLLR+TMAAEVLSR
117b	sp|P07900-2|HS90A_HUMAN sp|P07900|HS90A_HUMAN	1.0000	Isoform of P07900, Isoform 2 of Heat shock protein HSP 90-alpha OS=Homo sapiens GN=HSP90AA1;Heat shock protein HSP 90-alpha OS=Homo sapiens GN=HSP90AA1 PE=1 SV=5	8.5	10	0.15	ADLINNLGTIAK+AILFVPR+GVVDSEDIPLNLSR+NPDDITNEEYGEFYK+SLTNDWEDHLAVK+TLTIVDTGIGMTK+YIDQEELNK
42	sp|Q5T0W9|FA83B_HUMAN	1.0000	Protein FAM83B OS=Homo sapiens GN=FAM83B PE=1 SV=1	10.3	9	0.23	EINAVVTPER+IESSIQPTSNMPNTSINRPEIK+IESYLNDHSEATPDSNGSALGDR+LPLQSEAPK+NQQTENLLK+SFPLFDNSK+SLLSLTPDK+SSLVFKPTLPEQK
258a	sp|Q96TA2-2|YMEL1_HUMAN sp|Q96TA2-3|YMEL1_HUMAN sp|Q96TA2|YMEL1_HUMAN tr|Q96I63|Q96I63_HUMAN	1.0000	Isoform of Q96TA2, Isoform 2 of ATP-dependent zinc metalloprotease YME1L1 OS=Homo sapiens GN=YME1L1;Isoform of Q96TA2, Isoform 3 of ATP-dependent zinc metalloprotease YME1L1 OS=Homo sapiens GN=YME1L1;ATP-dependent zinc metalloprotease YME1L1 OS=Homo sapiens GN=YME1L1 PE=1 SV=2;Isoform of Q96TA2, ATP-dependent zinc metalloprotease YME1L1 OS=Homo sapiens GN=YME1L1 PE=1 SV=1	17.1	9	0.26	FDQSVDPEIIAR+GILLVGPPGTGK+GTVGFSGAELENLVNQAALK+LAETQNIAPSFVK+LGVMTYSDTGK+LSPETQSAIEQEIR+QELQEVVEFLK+TGFAEGFLK+TTTGLDSAVDPVQMK
221a	sp|Q15293|RCN1_HUMAN	1.0000	Reticulocalbin-1 OS=Homo sapiens GN=RCN1 PE=1 SV=1	22.1	9	0.24	AADLNGDLTATR+EIVVLETLEDIDK+EQFNEFR+IDNDGDGFVTTEELK+ISWEEYK+TFDQLTPDESK+YIFDNVAK
220a	sp|Q15233-2|NONO_HUMAN sp|Q15233|NONO_HUMAN	1.0000	Isoform of Q15233, Isoform 2 of Non-POU domain-containing octamer-binding protein OS=Homo sapiens GN=NONO;Non-POU domain-containing octamer-binding protein OS=Homo sapiens GN=NONO PE=1 SV=4	13.6	9	0.25	FAQPGSFEYEYAMR+FGQAATMEGIGAIGGTPPAFNR+QQEEMMR+VELDNMPLR
204b	sp|P17858|PFKAL_HUMAN	1.0000	ATP-dependent 6-phosphofructokinase, liver type OS=Homo sapiens GN=PFKL PE=1 SV=6	7.9	9	0.16	AIGVLTSGGDAQGMNAAVR+AVAFSPVTELK+GGSFENNWNIYK+GQLESIVENIR+TFVLEVMGR
163a	sp|P46939-2|UTRO_HUMAN sp|P46939|UTRO_HUMAN	1.0000	Isoform of P46939, Isoform 2 of Utrophin OS=Homo sapiens GN=UTRN;Utrophin OS=Homo sapiens GN=UTRN PE=1 SV=2	3.6	9	0.26	AQVSLNVLNDLAK+DLQGAMDDLDADMK+ENALQDSILAR+IDAFQVPQEAQK+QLGEVAAFGGSNIEPSVR+SLQSDLEAEQVK+SNIVTVGDVEEINK+VFLADQPIEAPEEPR+VLYNDLGAQVTEGK
145a	sp|P31689|DNJA1_HUMAN	1.0000	DnaJ homolog subfamily A member 1 OS=Homo sapiens GN=DNAJA1 PE=1 SV=2	20.7	9	0.27	ETTYYDVLGVKPNATQEELKK+EVEETDEMDQVELVDFDPNQER+QISQAYEVLSDAK+TIVITSHPGQIVK+VNFPENGFLSPDK
110a	sp|P06493|CDK1_HUMAN tr|A0A024QZP7|A0A024QZP7_HUMAN	1.0000	Cyclin-dependent kinase 1 OS=Homo sapiens GN=CDK1 PE=1 SV=3;Isoform of P06493, Cyclin-dependent kinase 1 OS=Homo sapiens GN=CDK1 PE=1 SV=1	19.9	9	0.24	DLKPQNLLIDDK+IADFGLAR+IGEGTYGVVYK+LESEEEGVPSTAIR+NLDENGLDLLSK+SPEVLLGSAR
107a	sp|P05387|RLA2_HUMAN	1.0000	60S acidic ribosomal protein P2 OS=Homo sapiens GN=RPLP2 PE=1 SV=1	55.7	9	0.25	LASVPAGGAVAVSAAPGSAAPAAGSAPAAAEEK+NIEDVIAQGIGK+YVASYLLAALGGNSSPSAK
100a	sp|O95831-3|AIFM1_HUMAN sp|O95831|AIFM1_HUMAN	1.0000	Isoform of O95831, Isoform 3 of Apoptosis-inducing factor 1, mitochondrial OS=Homo sapiens GN=AIFM1;Apoptosis-inducing factor 1, mitochondrial OS=Homo sapiens GN=AIFM1 PE=1 SV=1	15.4	9	0.24	AALSASEGEEVPQDK+ALGTEVIQLFPEK+ELWFSDDPNVTK+ILPEYLSNWTMEK+ISGLGLTPEQK+TGGLEIDSDFGGFR+VMPNAIVQSVGVSSGK
290a	sp|Q9Y230|RUVB2_HUMAN	1.0000	RuvB-like 2 OS=Homo sapiens GN=RUVBL2 PE=1 SV=3	19.0	8	0.23	ALESDMAPVLIMATNR+GLGLDDALEPR+GTEVQVDDIK+LLIVSTTPYSEK+TQGFLALFSGDTGEIK+TTEMETIYDLGTK+VYSLFLDESR
256a	sp|Q96RT1-2|LAP2_HUMAN sp|Q96RT1-3|LAP2_HUMAN sp|Q96RT1-4|LAP2_HUMAN sp|Q96RT1-5|LAP2_HUMAN sp|Q96RT1-7|LAP2_HUMAN sp|Q96RT1-8|LAP2_HUMAN sp|Q96RT1-9|LAP2_HUMAN sp|Q96RT1|LAP2_HUMAN	1.0000	Isoform of Q96RT1, Isoform 2 of Protein LAP2 OS=Homo sapiens GN=ERBB2IP;Isoform of Q96RT1, Isoform 3 of Protein LAP2 OS=Homo sapiens GN=ERBB2IP;Isoform of Q96RT1, Isoform 4 of Protein LAP2 OS=Homo sapiens GN=ERBB2IP;Isoform of Q96RT1, Isoform 5 of Protein LAP2 OS=Homo sapiens GN=ERBB2IP;Isoform of Q96RT1, Isoform 7 of Protein LAP2 OS=Homo sapiens GN=ERBB2IP;Isoform of Q96RT1, Isoform 8 of Protein…	7.5	8	0.22	AQIPEGDYLSYR+DFNLPEYDLNVEER+DPELGFSISGGVGGR+FDSNHNPEEPNIIR+IYDILSDNGPQQPSTTVK+TMSVSDFNYSR+VLTIVEASVNPISK
156a	sp|P42694|HELZ_HUMAN tr|J3QS41|J3QS41_HUMAN	1.0000	Probable helicase with zinc finger domain OS=Homo sapiens GN=HELZ PE=1 SV=2;Isoform of P42694, Probable helicase with zinc finger domain OS=Homo sapiens GN=HELZ PE=1 SV=1	4.6	8	0.21	DIEVASNPAFPQR+LDDGSIGVVTPYADQVFR+LTETLSEDTLAGR+LTSSAEDEVETTYSR+TVSSSSLPSLEEYEPR+TYVLNPLAPEFIPR
13	sp|P09543-2|CN37_HUMAN sp|P09543|CN37_HUMAN	1.0000	Isoform of P09543, Isoform CNPI of 2',3'-cyclic-nucleotide 3'-phosphodiesterase OS=Homo sapiens GN=CNP;2',3'-cyclic-nucleotide 3'-phosphodiesterase OS=Homo sapiens GN=CNP PE=1 SV=2	16.7	8	0.21	AIFTGYYGK+APGAEEYAQQDVLK+LSPTDNLPR+MDLVTYFGK+QFVPGDEPR+VELSEQQLQLWPSDVDK
108a	sp|P05388|RLA0_HUMAN	1.0000	60S acidic ribosomal protein P0 OS=Homo sapiens GN=RPLP0 PE=1 SV=1	23.7	8	0.21	AFLADPSAFVAAAPVAAATTAAPAAAAAPAK+GNVGFVFTK+GTIEILSDVQLIK+IIQLLDDYPK+TSFFQALGITTK
88a	sp|O43852-3|CALU_HUMAN sp|O43852|CALU_HUMAN	1.0000	Isoform of O43852, Isoform 3 of Calumenin OS=Homo sapiens GN=CALU;Calumenin OS=Homo sapiens GN=CALU PE=1 SV=2	32.7	7	0.14	DGFVTVDELK+DIVVQETMEDIDK+DWILPSDYDHAEAEAR+IDGDKDGFVTVDELK+TFDQLTPEESK+VHNDAQSFDYDHDAFLGAEEAK+WIYEDVER+YDLFVGSQATDFGEALVR
80a	sp|O00571-2|DDX3X_HUMAN sp|O00571|DDX3X_HUMAN tr|A0A0D9SF53|A0A0D9SF53_HUMAN tr|A0A0D9SFB3|A0A0D9SFB3_HUMAN tr|A0A0D9SG12|A0A0D9SG12_HUMAN	1.0000	Isoform of O00571, Isoform 2 of ATP-dependent RNA helicase DDX3X OS=Homo sapiens GN=DDX3X;ATP-dependent RNA helicase DDX3X OS=Homo sapiens GN=DDX3X PE=1 SV=3;Isoform of O00571, ATP-dependent RNA helicase DDX3X OS=Homo sapiens GN=DDX3X PE=1 SV=1;Isoform of O00571, ATP-dependent RNA helicase DDX3X OS=Homo sapiens GN=DDX3X PE=1 SV=1;Isoform of O00571, ATP-dependent RNA helicase DDX3X OS=Homo sapiens…	10.2	7	0.14	ELAVQIYEEAR+LEQELFSGGNTGINFEK+MLDMGFEPQIR+QYPISLVLAPTR+TIVFVETK+VGNLGLATSFFNER
51	sp|Q92616|GCN1_HUMAN	1.0000	eIF-2-alpha kinase activator GCN1 OS=Homo sapiens GN=GCN1 PE=1 SV=6	2.9	7	0.14	ALQAAIQQLAEAQPEATAK+DLAPYLPSVTPGLK+GAAYGLAGLVK+IDPEAFITR+QCSDSSAMESLTK+SIIQSAQQDSIK
47	sp|Q86VI3|IQGA3_HUMAN tr|F2Z2E2|F2Z2E2_HUMAN	1.0000	Ras GTPase-activating-like protein IQGAP3 OS=Homo sapiens GN=IQGAP3 PE=1 SV=2;Isoform of Q86VI3, Ras GTPase-activating-like protein IQGAP3 OS=Homo sapiens GN=IQGAP3 PE=1 SV=1	5.6	7	0.21	AQELGLVELLEK+EELPSPVELEESLR+EQLSDMMVLDK+GQSALQEILGK+NGYQGLVDELAK+VEQPQDVVTGNPTVVR+VLAVSLINEALDK
36	sp|Q13263-2|TIF1B_HUMAN sp|Q13263|TIF1B_HUMAN tr|M0R0K9|M0R0K9_HUMAN	1.0000	Isoform of Q13263, Isoform 2 of Transcription intermediary factor 1-beta OS=Homo sapiens GN=TRIM28;Transcription intermediary factor 1-beta OS=Homo sapiens GN=TRIM28 PE=1 SV=5;Isoform of Q13263, Transcription intermediary factor 1-beta (Fragment) OS=Homo sapiens GN=TRIM28 PE=1 SV=1	15.9	7	0.19	ADVQSIIGLQR+GAAAAATGQPGTAPAGTPGAPPLAGMAIVK+LDLDLTADSQPPVFK+LSPPYSSPQEFAQDVGR
292a	sp|Q9Y265|RUVB1_HUMAN	1.0000	RuvB-like 1 OS=Homo sapiens GN=RUVBL1 PE=1 SV=1	19.1	7	0.19	AVLLAGPPGTGK+GLGLDESGLAK+LDPSIFESLQK+QAASGLVGQENAR+TEVLMENFR+VEAGDVIYIEANSGAVK+YSVQLLTPANLLAK
289a	sp|Q9UQ35|SRRM2_HUMAN	1.0000	Serine/arginine repetitive matrix protein 2 OS=Homo sapiens GN=SRRM2 PE=1 SV=2	3.1	7	0.20	FQSDSSSYPTVDSNSLLGQSR+NSGPLGTEMNTGFSSEVK+SSTGPEPPAPTPLLAER+TAAALAPASLTSAR+TAVAPSAVNLADPR
284b	sp|O75746|CMC1_HUMAN	1.0000	Calcium-binding mitochondrial carrier protein Aralar1 OS=Homo sapiens GN=SLC25A12 PE=1 SV=2	10.8	7	0.13	DLGIFGLYK+EEFAQSAIR+GLIPQLIGVAPEK+IVQLLAGVADQTK+IYSTLAGTR+LQVAGEITTGPR+LTVNDFVR
274a	sp|Q9NXS2|QPCTL_HUMAN	1.0000	Glutaminyl-peptide cyclotransferase-like protein OS=Homo sapiens GN=QPCTL PE=1 SV=2	9.7	7	0.17	FLEATLR+GLMEPLLPPK+VPLIGSLPEAR+VVGQLDPQR
234a	sp|Q6PJT7-10|ZC3HE_HUMAN sp|Q6PJT7-2|ZC3HE_HUMAN sp|Q6PJT7-3|ZC3HE_HUMAN sp|Q6PJT7-4|ZC3HE_HUMAN sp|Q6PJT7-5|ZC3HE_HUMAN sp|Q6PJT7-9|ZC3HE_HUMAN sp|Q6PJT7|ZC3HE_HUMAN tr|G3V256|G3V256_HUMAN	1.0000	Isoform of Q6PJT7, Isoform 10 of Zinc finger CCCH domain-containing protein 14 OS=Homo sapiens GN=ZC3H14;Isoform of Q6PJT7, Isoform 2 of Zinc finger CCCH domain-containing protein 14 OS=Homo sapiens GN=ZC3H14;Isoform of Q6PJT7, Isoform 3 of Zinc finger CCCH domain-containing protein 14 OS=Homo sapiens GN=ZC3H14;Isoform of Q6PJT7, Isoform 4 of Zinc finger CCCH domain-containing protein 14 OS=Homo …	11.8	7	0.20	AISEAQESVTK+QLDMQSSWVYETGR+QTLPVAPR+SSDTNIFDSNVPSNK+TSQEELLAEVVQGQSR
205a	sp|Q07021|C1QBP_HUMAN	1.0000	Complement component 1 Q subcomponent-binding protein, mitochondrial OS=Homo sapiens GN=C1QBP PE=1 SV=1	20.9	7	0.21	AFVDFLSDEIK+EVSFQSTGESEWK+MSGGWELELNGTEAK+VEEQEPELTSTPNFVVEVIK
202a	sp|Q00325-2|MPCP_HUMAN sp|Q00325|MPCP_HUMAN tr|F8VVM2|F8VVM2_HUMAN	1.0000	Isoform of Q00325, Isoform B of Phosphate carrier protein, mitochondrial OS=Homo sapiens GN=SLC25A3;Phosphate carrier protein, mitochondrial OS=Homo sapiens GN=SLC25A3 PE=1 SV=2;Isoform of Q00325, Phosphate carrier protein, mitochondrial OS=Homo sapiens GN=SLC25A3 PE=1 SV=1	14.5	7	0.18	GIFNGFSVTLK+GVAPLWMR+IQTQPGYANTLR+VLYSNMLGEENTYLWR
175a	sp|P52292|IMA1_HUMAN	1.0000	Importin subunit alpha-1 OS=Homo sapiens GN=KPNA2 PE=1 SV=1	14.0	7	0.21	GINSSNVENQLQATQAAR+LLGASELPIVTPALR+NNQGTVNWSVDDIVK+NVSSFPDDATSPLQENR+TGVVPQLVK
21	sp|P49790-2|NU153_HUMAN sp|P49790-3|NU153_HUMAN sp|P49790|NU153_HUMAN	1.0000	Isoform of P49790, Isoform 2 of Nuclear pore complex protein Nup153 OS=Homo sapiens GN=NUP153;Isoform of P49790, Isoform 3 of Nuclear pore complex protein Nup153 OS=Homo sapiens GN=NUP153;Nuclear pore complex protein Nup153 OS=Homo sapiens GN=NUP153 PE=1 SV=2	7.0	7	0.14	EDHLVYADEESSNITDGR+ESGFSYPNFSLPAANGLSSGVGGGGGK+GFDTSSSSSNSAASSSFK+IPSIVSSPLNSPLDR+MSSPLADAKRIPSIVSSPLNSPLDR+TSQLGDSPFYPGK
144a	sp|P27708|PYR1_HUMAN tr|F8VPD4|F8VPD4_HUMAN	1.0000	CAD protein OS=Homo sapiens GN=CAD PE=1 SV=3;Isoform of P27708, CAD protein OS=Homo sapiens GN=CAD PE=1 SV=1	4.5	7	0.20	AAFALGGLGSGFASNR+LGGAVLSFSEATSSVQK+NILLTIGSYK+TLGVDLVALATR+VLGTPVETIELTEDR+VLGTSPEAIDSAENR+VNEISVEVDSDPR
141a	sp|P26373-2|RL13_HUMAN sp|P26373|RL13_HUMAN	1.0000	Isoform of P26373, Isoform 2 of 60S ribosomal protein L13 OS=Homo sapiens GN=RPL13;60S ribosomal protein L13 OS=Homo sapiens GN=RPL13 PE=1 SV=4	18.9	7	0.17	GFSLEELR+LATQLTGPVMPVR+VATWFNQPAR
137a	sp|P22695|QCR2_HUMAN tr|H3BRG4|H3BRG4_HUMAN	1.0000	Cytochrome b-c1 complex subunit 2, mitochondrial OS=Homo sapiens GN=UQCRC2 PE=1 SV=3;Isoform of P22695, Cytochrome b-c1 complex subunit 2, mitochondrial OS=Homo sapiens GN=UQCRC2 PE=1 SV=1	17.0	7	0.20	ATAAPAGAPPQPQDLEFTK+QVAEQFLNMR+TIAQGNLSNTDVQAAK+WEVADLQPQLK+YEDFSNLGTTHLLR
120a	sp|P10412|H14_HUMAN sp|P16402|H13_HUMAN sp|P16403|H12_HUMAN	1.0000	Histone H1.4 OS=Homo sapiens GN=HIST1H1E PE=1 SV=2;Histone H1.3 OS=Homo sapiens GN=HIST1H1D PE=1 SV=2;Histone H1.2 OS=Homo sapiens GN=HIST1H1C PE=1 SV=2	16.9	7	0.20	ALAAAGYDVEK+ALAAAGYDVEKNNSR+ASGPPVSELITK+SGVSLAALK
106a	sp|P05023-3|AT1A1_HUMAN sp|P05023-4|AT1A1_HUMAN sp|P05023|AT1A1_HUMAN	1.0000	Isoform of P05023, Isoform 3 of Sodium/potassium-transporting ATPase subunit alpha-1 OS=Homo sapiens GN=ATP1A1;Isoform of P05023, Isoform 4 of Sodium/potassium-transporting ATPase subunit alpha-1 OS=Homo sapiens GN=ATP1A1;Sodium/potassium-transporting ATPase subunit alpha-1 OS=Homo sapiens GN=ATP1A1 PE=1 SV=1	9.8	7	0.20	ADIGVAMGIAGSDVSK+AVAGDASESALLK+AVFQANQENLPILK+IVEIPFNSTNK+LNIPVSQVNPR+QGAIVAVTGDGVNDSPALK+SPDFTNENPLETR
105a	sp|P04908|H2A1B_HUMAN sp|P0C0S8|H2A1_HUMAN sp|P20671|H2A1D_HUMAN sp|Q16777|H2A2C_HUMAN sp|Q6FI13|H2A2A_HUMAN sp|Q7L7L0|H2A3_HUMAN sp|Q93077|H2A1C_HUMAN sp|Q96KK5|H2A1H_HUMAN sp|Q99878|H2A1J_HUMAN sp|Q9BTM1|H2AJ_HUMAN tr|A0A0U1RR32|A0A0U1RR32_HUMAN tr|A0A0U1RRH7|A0A0U1RRH7_HUMAN	0.9999	Histone H2A type 1-B/E OS=Homo sapiens GN=HIST1H2AB PE=1 SV=2;Histone H2A type 1 OS=Homo sapiens GN=HIST1H2AG PE=1 SV=2;Histone H2A type 1-D OS=Homo sapiens GN=HIST1H2AD PE=1 SV=2;Histone H2A type 2-C OS=Homo sapiens GN=HIST2H2AC PE=1 SV=4;Histone H2A type 2-A OS=Homo sapiens GN=HIST2H2AA3 PE=1 SV=3;Histone H2A type 3 OS=Homo sapiens GN=HIST3H2A PE=1 SV=3;Histone H2A type 1-C OS=Homo sapiens GN=H…	27.1	7	0.16	AGLQFPVGR+HLQLAIR+VTIAQGGVLPNIQAVLLPK
95a	sp|O75955-2|FLOT1_HUMAN sp|O75955|FLOT1_HUMAN	1.0000	Isoform of O75955, Isoform 2 of Flotillin-1 OS=Homo sapiens GN=FLOT1;Flotillin-1 OS=Homo sapiens GN=FLOT1 PE=1 SV=3	20.8	6	0.16	AAYDIEVNTR+AQQVAVQEQEIAR+LPQVAEEISGPLTSANK+SQLIMQAEAEAASVR+VSAQYLSEIEMAK+VTGEVLDILTR
92a	sp|O75489|NDUS3_HUMAN	1.0000	NADH dehydrogenase [ubiquinone] iron-sulfur protein 3, mitochondrial OS=Homo sapiens GN=NDUFS3 PE=1 SV=1	25.8	6	0.16	DFPLSGYVELR+FDLNSPWEAFPVYR+SLVDLTAVDVPTR+TYTDELTPIESAVSVFK+VVAEPVELAQEFR
88b	sp|O43852-2|CALU_HUMAN sp|O43852-4|CALU_HUMAN	1.0000	Isoform of O43852, Isoform 2 of Calumenin OS=Homo sapiens GN=CALU;Isoform of O43852, Isoform 4 of Calumenin OS=Homo sapiens GN=CALU	30.2	6	0.12	DGFVTEGELK+DIVVQETMEDIDK+DWILPSDYDHAEAEAR+IDADKDGFVTEGELK+TFDQLTPEESK+VHNDAQSFDYDHDAFLGAEEAK+YDLFVGSQATDFGEALVR
71	sp|Q9UKA2|FBXL4_HUMAN	1.0000	F-box/LRR-repeat protein 4 OS=Homo sapiens GN=FBXL4 PE=1 SV=2	11.3	6	0.15	AIESNSQTSPLNAEVVQYAK+AVLELNASFPK+FSSAVLGEGPNNGYFDK+LDDTSLEFLQSR+LQQLDILGTR
35	sp|Q02978-2|M2OM_HUMAN sp|Q02978|M2OM_HUMAN tr|I3L1P8|I3L1P8_HUMAN	1.0000	Isoform of Q02978, Isoform 2 of Mitochondrial 2-oxoglutarate/malate carrier protein OS=Homo sapiens GN=SLC25A11;Mitochondrial 2-oxoglutarate/malate carrier protein OS=Homo sapiens GN=SLC25A11 PE=1 SV=3;Isoform of Q02978, Mitochondrial 2-oxoglutarate/malate carrier protein (Fragment) OS=Homo sapiens GN=SLC25A11 PE=1 SV=1	20.9	6	0.16	AVVVNAAQLASYSQSK+EEGVLTLWR+LTGADGTPPGFLLK+NGLDVLFK+NVFNALIR
298a	sp|Q9Y4W6|AFG32_HUMAN	1.0000	AFG3-like protein 2 OS=Homo sapiens GN=AFG3L2 PE=1 SV=2	5.3	6	0.15	GMGGLFSVGETTAK+QIFIGPPDIK+VALLLLEK+VGQISFDLPR
282a	sp|Q9UHB6-2|LIMA1_HUMAN sp|Q9UHB6-4|LIMA1_HUMAN sp|Q9UHB6-5|LIMA1_HUMAN sp|Q9UHB6|LIMA1_HUMAN tr|F8VQE1|F8VQE1_HUMAN	1.0000	Isoform of Q9UHB6, Isoform Alpha of LIM domain and actin-binding protein 1 OS=Homo sapiens GN=LIMA1;Isoform of Q9UHB6, Isoform 4 of LIM domain and actin-binding protein 1 OS=Homo sapiens GN=LIMA1;Isoform of Q9UHB6, Isoform 5 of LIM domain and actin-binding protein 1 OS=Homo sapiens GN=LIMA1;LIM domain and actin-binding protein 1 OS=Homo sapiens GN=LIMA1 PE=1 SV=1;Isoform of Q9UHB6, LIM domain and…	13.2	6	0.16	GWSMSEQSEESVGGR+IAWPPPTELGSSGSALEEGIK+ISANENSLAVR+QSSSTNYTNELK+SQDVELWEGEVVK+YNVPLNR
4	sp|O43143|DHX15_HUMAN	1.0000	Pre-mRNA-splicing factor ATP-dependent RNA helicase DHX15 OS=Homo sapiens GN=DHX15 PE=1 SV=2	7.8	6	0.15	ASTNAMLISAGLPPLK+EVDDLGPEVGDIK+LDLGEDYPSGK+LQLPVWEYK+TEMQDNTYPEILR
262a	sp|Q9BU76-3|MMTA2_HUMAN sp|Q9BU76-4|MMTA2_HUMAN sp|Q9BU76|MMTA2_HUMAN	1.0000	Isoform of Q9BU76, Isoform 3 of Multiple myeloma tumor-associated protein 2 OS=Homo sapiens GN=MMTAG2;Isoform of Q9BU76, Isoform 4 of Multiple myeloma tumor-associated protein 2 OS=Homo sapiens GN=MMTAG2;Multiple myeloma tumor-associated protein 2 OS=Homo sapiens GN=MMTAG2 PE=1 SV=1	29.0	6	0.17	EALLAALGYK+EEELAAVR+ENYLGNSLMAPVGR+LLGLGSASGSVGR
261a	sp|Q9BU61|NDUF3_HUMAN	1.0000	NADH dehydrogenase [ubiquinone] 1 alpha subcomplex assembly factor 3 OS=Homo sapiens GN=NDUFAF3 PE=1 SV=1	31.5	6	0.18	EAAQAMYIDSYNSR+LQSQVLQAMR+LSPADDELYQR+VTGAALIPPPGGTSLTSLGQAAQ
254a	sp|Q96HS1|PGAM5_HUMAN	1.0000	Serine/threonine-protein phosphatase PGAM5, mitochondrial OS=Homo sapiens GN=PGAM5 PE=1 SV=2	18.0	6	0.18	AIETTDIISR+EPLSLINVR+EQAELTGLR+NVESGEEELASK+TLGDTGFMPPDK
230a	sp|Q5VUA4|ZN318_HUMAN	1.0000	Zinc finger protein 318 OS=Homo sapiens GN=ZNF318 PE=1 SV=2	4.3	6	0.15	AFGGEEVILK+ASSLPSSAPAVK+DLYDIFYSSGGK+GSIPAAQVPVQVSIPSLIR+ILSMLADSTSTQEK+RSSPPPPPSGSSSRTPAR+VAQILGINIFDK
219a	sp|Q15029-2|U5S1_HUMAN sp|Q15029-3|U5S1_HUMAN sp|Q15029|U5S1_HUMAN	1.0000	Isoform of Q15029, Isoform 2 of 116 kDa U5 small nuclear ribonucleoprotein component OS=Homo sapiens GN=EFTUD2;Isoform of Q15029, Isoform 3 of 116 kDa U5 small nuclear ribonucleoprotein component OS=Homo sapiens GN=EFTUD2;116 kDa U5 small nuclear ribonucleoprotein component OS=Homo sapiens GN=EFTUD2 PE=1 SV=1	7.7	6	0.16	FFDDPMLLELAK+GVGIKSTPVTVVLPDTKGK+IAVEPVNPSELPK+ILAQVVGDVDTSLPR+ILDAVVAQEPLHR+STPVTVVLPDTK
212a	sp|Q13428-2|TCOF_HUMAN sp|Q13428-3|TCOF_HUMAN sp|Q13428-4|TCOF_HUMAN sp|Q13428-8|TCOF_HUMAN sp|Q13428|TCOF_HUMAN	1.0000	Isoform of Q13428, Isoform 2 of Treacle protein OS=Homo sapiens GN=TCOF1;Isoform of Q13428, Isoform 3 of Treacle protein OS=Homo sapiens GN=TCOF1;Isoform of Q13428, Isoform 4 of Treacle protein OS=Homo sapiens GN=TCOF1;Isoform of Q13428, Isoform 8 of Treacle protein OS=Homo sapiens GN=TCOF1;Treacle protein OS=Homo sapiens GN=TCOF1 PE=1 SV=3	6.7	6	0.15	GSLGQGTAPVLPGK+LASTNSSVLGADLPSSMK+LDSSPSVSSTLAAK+TGLAVTVGQAK+TQPSSGVDSAVGTLPATSPQSTSVQAK+VLTELLEQER
187a	sp|P62263|RS14_HUMAN	1.0000	40S ribosomal protein S14 OS=Homo sapiens GN=RPS14 PE=1 SV=3	20.5	6	0.17	DESSPYAAMLAAQDVAQR+IEDVTPIPSDSTR
161a	sp|P46781|RS9_HUMAN tr|A0A024R4M0|A0A024R4M0_HUMAN	1.0000	40S ribosomal protein S9 OS=Homo sapiens GN=RPS9 PE=1 SV=3;Isoform of P46781, 40S ribosomal protein S9 OS=Homo sapiens GN=RPS9 PE=1 SV=1	22.7	6	0.14	ELLTLDEK+LDYILGLK+LFEGNALLR+LIGEYGLR+QVVNIPSFIVR
143a	sp|P27635|RL10_HUMAN tr|X1WI28|X1WI28_HUMAN	1.0000	60S ribosomal protein L10 OS=Homo sapiens GN=RPL10 PE=1 SV=4;Isoform of P27635, 60S ribosomal protein L10 (Fragment) OS=Homo sapiens GN=RPL10 PE=1 SV=6	15.4	6	0.16	FNADEFEDMVAEK+MVSDEYEQLSSEALEAAR
129a	sp|P14923|PLAK_HUMAN	1.0000	Junction plakoglobin OS=Homo sapiens GN=JUP PE=1 SV=3	8.6	6	0.16	LLNDEDPVVVTK+LLNQPNQWPLVK+LNYGIPAIVK+LVQLLVK+NEGTATYAAAVLFR+QEGLESVLK
111a	sp|P06576|ATPB_HUMAN tr|H0YH81|H0YH81_HUMAN	1.0000	ATP synthase subunit beta, mitochondrial OS=Homo sapiens GN=ATP5B PE=1 SV=3;Isoform of P06576, ATP synthase subunit beta (Fragment) OS=Homo sapiens GN=ATP5B PE=1 SV=1	19.9	6	0.18	AIAELGIYPAVDPLDSTSR+FTQAGSEVSALLGR+IGLFGGAGVGK+IMDPNIVGSEHYDVAR+IMNVIGEPIDER
109g	sp|Q8N1N4|K2C78_HUMAN	1.0000	Keratin, type II cytoskeletal 78 OS=Homo sapiens GN=KRT78 PE=2 SV=2	11.0	6	0.12	FASFIDK+FLEQQNK+IEIDPQFQVVR+QNASLQAAITDAEQR+TLNNQFASFIDK+YLDFSSIITEVR
104a	sp|P04844-2|RPN2_HUMAN sp|P04844|RPN2_HUMAN	1.0000	Isoform of P04844, Isoform 2 of Dolichyl-diphosphooligosaccharide--protein glycosyltransferase subunit 2 OS=Homo sapiens GN=RPN2;Dolichyl-diphosphooligosaccharide--protein glycosyltransferase subunit 2 OS=Homo sapiens GN=RPN2 PE=1 SV=3	12.4	6	0.17	FPEEEAPSTVLSQNLFTPK+ISTEVGITNVDLSTVDK+LQVTNVLSQPLTQATVK+TGQEVVFVAEPDNK+YIANTVELR
109j	sp|P12035|K2C3_HUMAN	0.9993	Keratin, type II cytoskeletal 3 OS=Homo sapiens GN=KRT3 PE=1 SV=3	8.8	6	0.07	DYQELMNVK+FASFIDK+FLEQQNK+LALDVEIATYR+NMEDLVEDFK+TAAENEFVTLK
389	sp|P63173|RL38_HUMAN	0.9942	60S ribosomal protein L38 OS=Homo sapiens GN=RPL38 PE=1 SV=2	14.3	6	0.18	QSLPPGLAVK
97a	sp|O95071-2|UBR5_HUMAN sp|O95071|UBR5_HUMAN tr|E7EMW7|E7EMW7_HUMAN	1.0000	Isoform of O95071, Isoform 2 of E3 ubiquitin-protein ligase UBR5 OS=Homo sapiens GN=UBR5;E3 ubiquitin-protein ligase UBR5 OS=Homo sapiens GN=UBR5 PE=1 SV=2;Isoform of O95071, E3 ubiquitin-protein ligase UBR5 OS=Homo sapiens GN=UBR5 PE=1 SV=1	2.4	5	0.14	IDELQVVK+LLTATNLVTLPNSR+NSLEDLTAEDFR+NVAIFTAGQESPIILR+TSDSPWFLSGSETLGR
94a	sp|O75643|U520_HUMAN	1.0000	U5 small nuclear ribonucleoprotein 200 kDa helicase OS=Homo sapiens GN=SNRNP200 PE=1 SV=2	2.5	5	0.14	EEEVTGPVIAPLFPQK+NALLQLTDSQIADVAR+SLVQEMVGSFGK+TLVEDLFADK
85a	sp|O43795-2|MYO1B_HUMAN sp|O43795|MYO1B_HUMAN tr|E9PDF6|E9PDF6_HUMAN	1.0000	Isoform of O43795, Isoform 2 of Unconventional myosin-Ib OS=Homo sapiens GN=MYO1B;Unconventional myosin-Ib OS=Homo sapiens GN=MYO1B PE=1 SV=3;Isoform of O43795, Unconventional myosin-Ib OS=Homo sapiens GN=MYO1B PE=1 SV=1	4.5	5	0.13	EQLLQSNPVLEAFGNAK+LEDLATLIQK+LLQSNPVLEAFGNAK+SEVPLVDVTK+VLYQVEGFVDK
84a	sp|O43707|ACTN4_HUMAN	1.0000	Alpha-actinin-4 OS=Homo sapiens GN=ACTN4 PE=1 SV=2	7.9	5	0.15	DYETATLSDIK+ETTDTDTADQVIASFK+LSGSNPYTTVTPQIINSK+LVSIGAEEIVDGNAK+TINEVENQILTR
80b	sp|P17844-2|DDX5_HUMAN sp|P17844|DDX5_HUMAN tr|J3KTA4|J3KTA4_HUMAN	1.0000	Isoform of P17844, Isoform 2 of Probable ATP-dependent RNA helicase DDX5 OS=Homo sapiens GN=DDX5;Probable ATP-dependent RNA helicase DDX5 OS=Homo sapiens GN=DDX5 PE=1 SV=1;Isoform of P17844, Probable ATP-dependent RNA helicase DDX5 OS=Homo sapiens GN=DDX5 PE=1 SV=1	7.7	5	0.09	APILIATDVASR+MLDMGFEPQIR+QVSDLISVLR+TIVFVETK
79a	sp|O00567|NOP56_HUMAN	1.0000	Nucleolar protein 56 OS=Homo sapiens GN=NOP56 PE=1 SV=4	8.8	5	0.12	EELMSSDLEETAGSTSIPK+LSFYETGEIPR+VLLGVGDPK+YPASTVQILGAEK
76a	sp|A0FGR8-2|ESYT2_HUMAN sp|A0FGR8-6|ESYT2_HUMAN sp|A0FGR8|ESYT2_HUMAN tr|A0A087WXU3|A0A087WXU3_HUMAN tr|H7BXI1|H7BXI1_HUMAN	1.0000	Isoform of A0FGR8, Isoform 2 of Extended synaptotagmin-2 OS=Homo sapiens GN=ESYT2;Isoform of A0FGR8, Isoform 6 of Extended synaptotagmin-2 OS=Homo sapiens GN=ESYT2;Extended synaptotagmin-2 OS=Homo sapiens GN=ESYT2 PE=1 SV=1;Isoform of A0FGR8, Extended synaptotagmin-2 OS=Homo sapiens GN=ESYT2 PE=1 SV=1;Isoform of A0FGR8, Extended synaptotagmin-2 (Fragment) OS=Homo sapiens GN=ESYT2 PE=1 SV=1	6.3	5	0.12	ISSNPNPVVQMSVGHK+ITVPLVSEVQIAQLR+LLDEWFTLDEVPK+VLVALASEELAK
56	sp|Q96PK6|RBM14_HUMAN	1.0000	RNA-binding protein 14 OS=Homo sapiens GN=RBM14 PE=1 SV=2	8.7	5	0.14	ASYVAPLTAQPATYR+LSESQLSFR+TQSSASLAASYAAQQHPQAAASYR+YSGSYNDYLR
55	sp|Q96JC1-2|VPS39_HUMAN sp|Q96JC1|VPS39_HUMAN	1.0000	Isoform of Q96JC1, Isoform 2 of Vam6/Vps39-like protein OS=Homo sapiens GN=VPS39;Vam6/Vps39-like protein OS=Homo sapiens GN=VPS39 PE=1 SV=2	7.8	5	0.13	ALNLLPANTQINDIR+EYLLSFPAGK+IFTEDLPEVESLPR+QLEPLVAPLADGK+TPVPAGEEEGELGEYR
46	sp|Q6P5Z2|PKN3_HUMAN	1.0000	Serine/threonine-protein kinase N3 OS=Homo sapiens GN=PKN3 PE=1 SV=1	6.3	5	0.10	ALAEAQAQLQESSQK+GELASEVLAVLK+RLGAGEQDAEEIK+SPAAALASSPSEGWLR
37	sp|Q14257-2|RCN2_HUMAN sp|Q14257|RCN2_HUMAN tr|H0YL43|H0YL43_HUMAN	1.0000	Isoform of Q14257, Isoform 2 of Reticulocalbin-2 OS=Homo sapiens GN=RCN2;Reticulocalbin-2 OS=Homo sapiens GN=RCN2 PE=1 SV=1;Isoform of Q14257, Reticulocalbin-2 (Fragment) OS=Homo sapiens GN=RCN2 PE=1 SV=1	38.7	5	0.15	EALLGVQEDVDEYVK+NSDDTVTWDEYNIQMYDR+QQFVEYDK+VIDFDENTALDDAEEESFR
300a	sp|Q9Y6N5|SQRD_HUMAN	1.0000	Sulfide:quinone oxidoreductase, mitochondrial OS=Homo sapiens GN=SQRDL PE=1 SV=1	15.3	5	0.15	EGNAIFTFPNTPVK+TAAAVAAQSGILDR+TSPVADAAGWVDVDK+VGAENVAIVEPSER+YADALQEIIQER
294a	sp|Q9Y2S7|PDIP2_HUMAN	1.0000	Polymerase delta-interacting protein 2 OS=Homo sapiens GN=POLDIP2 PE=1 SV=1	11.4	5	0.15	FLLYDQTK+GVVLFPWQAR+IFSLSGTLETVR+LENLDSDVVQLR
283a	sp|Q9UHG0|DCDC2_HUMAN	1.0000	Doublecortin domain-containing protein 2 OS=Homo sapiens GN=DCDC2 PE=1 SV=2	15.5	5	0.13	EDFSGMNGDLEEEGGR+EVTGGVQAPFGAVR+LDQIQSGGNYVAGGQEAFK+LNYLDIGEIK+NSQETIPNSDEGIFK
267a	sp|Q9H019-3|MFR1L_HUMAN sp|Q9H019|MFR1L_HUMAN tr|E9PLD2|E9PLD2_HUMAN	1.0000	Isoform of Q9H019, Isoform 3 of Mitochondrial fission regulator 1-like OS=Homo sapiens GN=MTFR1L;Mitochondrial fission regulator 1-like OS=Homo sapiens GN=MTFR1L PE=1 SV=2;Isoform of Q9H019, Mitochondrial fission regulator 1-like OS=Homo sapiens GN=MTFR1L PE=1 SV=1	23.1	5	0.12	ASSFADMMGILK+EEDPAVLISEVLR+NASVPNLR+TTELQDELSHLR
266a	sp|Q9BYD3-2|RM04_HUMAN sp|Q9BYD3|RM04_HUMAN tr|K7ELQ0|K7ELQ0_HUMAN tr|K7ES61|K7ES61_HUMAN tr|X6RAY8|X6RAY8_HUMAN	1.0000	Isoform of Q9BYD3, Isoform 2 of 39S ribosomal protein L4, mitochondrial OS=Homo sapiens GN=MRPL4;39S ribosomal protein L4, mitochondrial OS=Homo sapiens GN=MRPL4 PE=1 SV=1;Isoform of Q9BYD3, 39S ribosomal protein L4, mitochondrial OS=Homo sapiens GN=MRPL4 PE=1 SV=1;Isoform of Q9BYD3, 39S ribosomal protein L4, mitochondrial (Fragment) OS=Homo sapiens GN=MRPL4 PE=1 SV=1;Isoform of Q9BYD3, 39S ribos…	21.4	5	0.15	ATENPEQVASEGLPEPVLR+GPTSYYYMLPMK+VGLADLHPDVFATAPR
264a	sp|Q9BW92|SYTM_HUMAN	1.0000	Threonine--tRNA ligase, mitochondrial OS=Homo sapiens GN=TARS2 PE=1 SV=1	7.1	5	0.11	AAGLVSDLDADSGLTLSR+LGEWDLPEAVQR+VPNAEEIF+VSGISFPTTELLR
246a	sp|Q96A33-2|CCD47_HUMAN sp|Q96A33|CCD47_HUMAN	1.0000	Isoform of Q96A33, Isoform 2 of Coiled-coil domain-containing protein 47 OS=Homo sapiens GN=CCDC47;Coiled-coil domain-containing protein 47 OS=Homo sapiens GN=CCDC47 PE=1 SV=1	15.6	5	0.14	ELLESNFTLVGDDGTNK+IESVHFSDQFSGPK+QDLLNVLAR+TLLFTFNVPGSGNTYPK+VTMNDEDMDTYVFAVGTR
243a	sp|Q92621|NU205_HUMAN	1.0000	Nuclear pore complex protein Nup205 OS=Homo sapiens GN=NUP205 PE=1 SV=3	2.7	5	0.10	FTDELMEQGLTYK+LLDIEGLYSK+LLPEQLIK+LQDSFASETNLDFR+LTAPEDVFSK
242a	sp|Q8WVX9|FACR1_HUMAN	1.0000	Fatty acyl-CoA reductase 1 OS=Homo sapiens GN=FAR1 PE=1 SV=1	11.3	5	0.13	ALAEYVVQQEGAK+DAVQLNVIATR+NVLLTGATGFLGK+TFNIDVR+YVLNEEMSGLPAAR
232a	sp|Q6P2Q9|PRP8_HUMAN	1.0000	Pre-mRNA-processing-splicing factor 8 OS=Homo sapiens GN=PRPF8 PE=1 SV=2	2.1	5	0.10	ALDIPLVK+FGDLILK+IDLTLLNR+LTLEDLEDSWDR+NNVNVASLTQSEIR
231a	sp|Q6IAN0|DRS7B_HUMAN tr|A0A0C4DGQ8|A0A0C4DGQ8_HUMAN	1.0000	Dehydrogenase/reductase SDR family member 7B OS=Homo sapiens GN=DHRS7B PE=1 SV=2;Isoform of Q6IAN0, Dehydrogenase/reductase SDR family member 7B OS=Homo sapiens GN=DHRS7B PE=1 SV=1	16.5	5	0.14	NGGALEELIR+SPVEVAQDVLAAVGK+VMETNYFGPVALTK+YGVMDTTTAQGR
227a	sp|Q3ZCQ8-2|TIM50_HUMAN sp|Q3ZCQ8|TIM50_HUMAN	1.0000	Isoform of Q3ZCQ8, Isoform 2 of Mitochondrial import inner membrane translocase subunit TIM50 OS=Homo sapiens GN=TIMM50;Mitochondrial import inner membrane translocase subunit TIM50 OS=Homo sapiens GN=TIMM50 PE=1 SV=2	10.8	5	0.15	IPDEFDNDPILVQQLR+QNLFLGSLTSR+TIALNGVEDVR
216a	sp|Q14254|FLOT2_HUMAN tr|E7EMK3|E7EMK3_HUMAN tr|J3QLD9|J3QLD9_HUMAN	1.0000	Flotillin-2 OS=Homo sapiens GN=FLOT2 PE=1 SV=2;Isoform of Q14254, Flotillin-2 OS=Homo sapiens GN=FLOT2 PE=1 SV=1;Isoform of Q14254, Flotillin-2 OS=Homo sapiens GN=FLOT2 PE=1 SV=1	14.5	5	0.15	MALVLEALPQIAAK+QIAVEAQEILR+SAFSEEVNIK+TAEAQLAYELQGAR+VDEIVVLSGDNSK
213a	sp|Q13490-2|BIRC2_HUMAN sp|Q13490|BIRC2_HUMAN tr|A0A087X2B2|A0A087X2B2_HUMAN tr|E9PMH5|E9PMH5_HUMAN	1.0000	Isoform of Q13490, Isoform 2 of Baculoviral IAP repeat-containing protein 2 OS=Homo sapiens GN=BIRC2;Baculoviral IAP repeat-containing protein 2 OS=Homo sapiens GN=BIRC2 PE=1 SV=2;Isoform of Q13490, Baculoviral IAP repeat-containing protein 2 OS=Homo sapiens GN=BIRC2 PE=1 SV=1;Isoform of Q13490, Baculoviral IAP repeat-containing protein 2 OS=Homo sapiens GN=BIRC2 PE=1 SV=1	7.7	5	0.15	GQEFVDEIQGR+MSTYSTFPAGVPVSER+QAEEMASDDLSLIR
211a	sp|Q13310-2|PABP4_HUMAN sp|Q13310-3|PABP4_HUMAN sp|Q13310|PABP4_HUMAN tr|B1ANR0|B1ANR0_HUMAN	1.0000	Isoform of Q13310, Isoform 2 of Polyadenylate-binding protein 4 OS=Homo sapiens GN=PABPC4;Isoform of Q13310, Isoform 3 of Polyadenylate-binding protein 4 OS=Homo sapiens GN=PABPC4;Polyadenylate-binding protein 4 OS=Homo sapiens GN=PABPC4 PE=1 SV=1;Isoform of Q13310, Polyadenylate-binding protein OS=Homo sapiens GN=PABPC4 PE=1 SV=1	7.5	5	0.08	EFSPFGSITSAK+EFTNVYIK+SLGYAYVNFQQPADAER+YQGVNLYIK
210a	sp|Q13188-2|STK3_HUMAN sp|Q13188|STK3_HUMAN	1.0000	Isoform of Q13188, Isoform 2 of Serine/threonine-protein kinase 3 OS=Homo sapiens GN=STK3;Serine/threonine-protein kinase 3 OS=Homo sapiens GN=STK3 PE=1 SV=2	7.5	5	0.12	DLITEAMEIK+LADFGVAGQLTDTMAK+VPQDGDFDFLK
207a	sp|Q08380|LG3BP_HUMAN	1.0000	Galectin-3-binding protein OS=Homo sapiens GN=LGALS3BP PE=1 SV=1	8.0	5	0.15	ASHEEVEGLVEK+IDITLSSVK+SDLAVPSELALLK+YSSDYFQAPSDYR
185a	sp|P62195-2|PRS8_HUMAN sp|P62195|PRS8_HUMAN	1.0000	Isoform of P62195, Isoform 2 of 26S protease regulatory subunit 8 OS=Homo sapiens GN=PSMC5;26S protease regulatory subunit 8 OS=Homo sapiens GN=PSMC5 PE=1 SV=1	10.8	5	0.14	EELQLLQEQGSYVGEVVR+IAELMPGASGAEVK+IEELQLIVNDK
170a	sp|P50454|SERPH_HUMAN	1.0000	Serpin H1 OS=Homo sapiens GN=SERPINH1 PE=1 SV=2	12.2	5	0.13	DEEVHAGLGELLR+DTQSGSLLFIGR+GVVEVTHDLQK+LYGPSSVSFADDFVR
148a	sp|P35606-2|COPB2_HUMAN sp|P35606|COPB2_HUMAN	1.0000	Isoform of P35606, Isoform 2 of Coatomer subunit beta' OS=Homo sapiens GN=COPB2;Coatomer subunit beta' OS=Homo sapiens GN=COPB2 PE=1 SV=2	7.8	5	0.11	AAESLADPTEYENLFPGLK+EAFVVEEWVK+GSNNVALGYDEGSIIVK+LPEAAFLAR+QQALTVSTDPEHR
132a	sp|P16278-2|BGAL_HUMAN sp|P16278-3|BGAL_HUMAN sp|P16278|BGAL_HUMAN tr|E7EQ29|E7EQ29_HUMAN	1.0000	Isoform of P16278, Isoform 2 of Beta-galactosidase OS=Homo sapiens GN=GLB1;Isoform of P16278, Isoform 3 of Beta-galactosidase OS=Homo sapiens GN=GLB1;Beta-galactosidase OS=Homo sapiens GN=GLB1 PE=1 SV=2;Isoform of P16278, Beta-galactosidase OS=Homo sapiens GN=GLB1 PE=1 SV=1	10.8	5	0.14	AYVAVDGIPQGVLER+MFEIDYSR+SLYPLTFIQVK+TEAVASSLYDILAR+VNYGAYINDFK
127a	sp|P14618|KPYM_HUMAN tr|B4DNK4|B4DNK4_HUMAN	1.0000	Pyruvate kinase PKM OS=Homo sapiens GN=PKM PE=1 SV=4;Isoform of P14618, Pyruvate kinase OS=Homo sapiens GN=PKM PE=1 SV=1	14.0	5	0.13	DPVQEAWAEDVDLR+GVNLPGAAVDLPAVSEK+LAPITSDPTEATAVGAVEASFK+LDIDSPPITAR
117c	sp|P14625|ENPL_HUMAN	1.0000	Endoplasmin OS=Homo sapiens GN=HSP90B1 PE=1 SV=1	7.6	5	0.11	EEASDYLELDTIK+EEEAIQLDGLNASQIR+ELISNASDALDK+FAFQAEVNR+SILFVPTSAPR
116a	sp|P07910-2|HNRPC_HUMAN sp|P07910-4|HNRPC_HUMAN sp|P07910|HNRPC_HUMAN tr|B2R5W2|B2R5W2_HUMAN tr|B4DY08|B4DY08_HUMAN tr|G3V2Q1|G3V2Q1_HUMAN tr|G3V4C1|G3V4C1_HUMAN tr|G3V4W0|G3V4W0_HUMAN tr|G3V576|G3V576_HUMAN	1.0000	Isoform of P07910, Isoform C1 of Heterogeneous nuclear ribonucleoproteins C1/C2 OS=Homo sapiens GN=HNRNPC;Isoform of P07910, Isoform 4 of Heterogeneous nuclear ribonucleoproteins C1/C2 OS=Homo sapiens GN=HNRNPC;Heterogeneous nuclear ribonucleoproteins C1/C2 OS=Homo sapiens GN=HNRNPC PE=1 SV=4;Isoform of P07910, Heterogeneous nuclear ribonucleoproteins C1/C2 OS=Homo sapiens GN=HNRNPC PE=1 SV=1;Iso…	18.8	5	0.15	MIAGQVLDINLAAEPK+SDVEAIFSK+VDSLLENLEK+VFIGNLNTLVVK
114a	sp|P07237|PDIA1_HUMAN tr|H7BZ94|H7BZ94_HUMAN	1.0000	Protein disulfide-isomerase OS=Homo sapiens GN=P4HB PE=1 SV=3;Isoform of P07237, Protein disulfide-isomerase OS=Homo sapiens GN=P4HB PE=1 SV=2	9.1	5	0.13	ENLLDFIK+ILEFFGLK+NFEDVAFDEK+VDATEESDLAQQYGVR
112a	sp|P06733|ENOA_HUMAN	1.0000	Alpha-enolase OS=Homo sapiens GN=ENO1 PE=1 SV=2	16.8	5	0.14	AAVPSGASTGIYEALELR+DATNVGDEGGFAPNILENK+GNPTVEVDLFTSK+LMIEMDGTENK+YISPDQLADLYK
109i	sp|P07197|NFM_HUMAN tr|E7EMV2|E7EMV2_HUMAN tr|E7ESP9|E7ESP9_HUMAN	1.0000	Neurofilament medium polypeptide OS=Homo sapiens GN=NEFM PE=1 SV=3;Isoform of P07197, Neurofilament medium polypeptide OS=Homo sapiens GN=NEFM PE=1 SV=1;Isoform of P07197, Neurofilament medium polypeptide OS=Homo sapiens GN=NEFM PE=1 SV=1	6.6	5	0.10	EIEAEIQALR+EYQDLLNVK+GVVTNGLDLSPADEK+VQSLQDEVAFLR
109h	sp|P07196|NFL_HUMAN	1.0000	Neurofilament light polypeptide OS=Homo sapiens GN=NEFL PE=1 SV=3	9.4	5	0.08	EYQDLLNVK+IDSLMDEISFLK+QNADISAMQDTINK+SAYGGLQTSSYLMSTR
103a	sp|P04792|HSPB1_HUMAN	1.0000	Heat shock protein beta-1 OS=Homo sapiens GN=HSPB1 PE=1 SV=2	29.8	5	0.14	GPSWDPFR+LATQSNEITIPVTFESR+LFDQAFGLPR+QLSSGVSEIR+VSLDVNHFAPDELTVK
303	sp|P42677|RS27_HUMAN tr|Q5T4L4|Q5T4L4_HUMAN	0.9999	40S ribosomal protein S27 OS=Homo sapiens GN=RPS27 PE=1 SV=3;Isoform of P42677, 40S ribosomal protein S27 OS=Homo sapiens GN=RPS27 PE=1 SV=1	36.4	5	0.11	DLLHPSPEEEK+LVQSPNSYFMDVK
105b	sp|P0C0S5|H2AZ_HUMAN sp|Q71UI9-2|H2AV_HUMAN sp|Q71UI9|H2AV_HUMAN tr|C9J0D1|C9J0D1_HUMAN	0.9984	Histone H2A.Z OS=Homo sapiens GN=H2AFZ PE=1 SV=2;Isoform of Q71UI9, Isoform 2 of Histone H2A.V OS=Homo sapiens GN=H2AFV;Histone H2A.V OS=Homo sapiens GN=H2AFV PE=1 SV=3;Isoform of Q71UI9, Histone H2A OS=Homo sapiens GN=H2AFV PE=3 SV=1	22.8	5	0.10	AGLQFPVGR+GDEELDSLIK+HLQLAIR
87a	sp|O43837|IDH3B_HUMAN tr|A0A087WZN1|A0A087WZN1_HUMAN	1.0000	Isocitrate dehydrogenase [NAD] subunit beta, mitochondrial OS=Homo sapiens GN=IDH3B PE=1 SV=2;Isoform of O43837, Isocitrate dehydrogenase [NAD] subunit, mitochondrial OS=Homo sapiens GN=IDH3B PE=1 SV=1	9.6	4	0.10	DMGGYSTTTDFIK+EQTEGEYSSLEHESAR+FAFDYATK
81a	sp|O14980|XPO1_HUMAN	1.0000	Exportin-1 OS=Homo sapiens GN=XPO1 PE=1 SV=1	3.5	4	0.11	EFAGEDTSDLFLEER+LISTLIYK+VDTILEFSQNMNTK
9	sp|O76031|CLPX_HUMAN	1.0000	ATP-dependent Clp protease ATP-binding subunit clpX-like, mitochondrial OS=Homo sapiens GN=CLPX PE=1 SV=2	6.2	4	0.11	AQQGIVFLDEVDK+DVGGEGVQQGLLK+SNILLLGPTGSGK
58	sp|Q99569-2|PKP4_HUMAN sp|Q99569|PKP4_HUMAN tr|A0A0D9SF60|A0A0D9SF60_HUMAN	1.0000	Isoform of Q99569, Isoform 2 of Plakophilin-4 OS=Homo sapiens GN=PKP4;Plakophilin-4 OS=Homo sapiens GN=PKP4 PE=1 SV=2;Isoform of Q99569, Plakophilin-4 OS=Homo sapiens GN=PKP4 PE=1 SV=1	4.1	4	0.12	AEGQTLVQPSVANR+AQSPSYVISTGVSPSR+FQTSLVLR+LELEVPQAR
54	sp|Q96CP6-2|GRM1A_HUMAN sp|Q96CP6-3|GRM1A_HUMAN sp|Q96CP6|GRM1A_HUMAN tr|M0QZ12|M0QZ12_HUMAN	1.0000	Isoform of Q96CP6, Isoform 2 of GRAM domain-containing protein 1A OS=Homo sapiens GN=GRAMD1A;Isoform of Q96CP6, Isoform 3 of GRAM domain-containing protein 1A OS=Homo sapiens GN=GRAMD1A;GRAM domain-containing protein 1A OS=Homo sapiens GN=GRAMD1A PE=1 SV=2;Isoform of Q96CP6, GRAM domain-containing protein 1A OS=Homo sapiens GN=GRAMD1A PE=1 SV=1	7.7	4	0.10	ASVELLDEMK+EVGDVIALSDITSSGAADR+FTDVTLSPWSGDSK+SASVVETQTLFR
44	sp|Q6P1L8|RM14_HUMAN	1.0000	39S ribosomal protein L14, mitochondrial OS=Homo sapiens GN=MRPL14 PE=1 SV=1	26.2	4	0.12	FDSNNVVLIEDNGNPVGTR+VGDQILLAIK+VLAIAQNFV
299a	sp|Q9Y6J9|TAF6L_HUMAN	1.0000	TAF6-like RNA polymerase II p300/CBP-associated factor-associated factor 65 kDa subunit 6L OS=Homo sapiens GN=TAF6L PE=1 SV=1	7.7	4	0.10	LFQTAFPAPYGPSPASR+LTVEDFNR+VALQDLQTNSK+WALSDYSLYLPL
295a	sp|Q9Y3F4-2|STRAP_HUMAN sp|Q9Y3F4|STRAP_HUMAN	1.0000	Isoform of Q9Y3F4, Isoform 2 of Serine-threonine kinase receptor-associated protein OS=Homo sapiens GN=STRAP;Serine-threonine kinase receptor-associated protein OS=Homo sapiens GN=STRAP PE=1 SV=1	14.0	4	0.11	FSPDGELYASGSEDGTLR+TVDFTQDSNYLLTGGQDK+YDYNSGEELESYK
286a	sp|Q9UK99-2|FBX3_HUMAN sp|Q9UK99-3|FBX3_HUMAN sp|Q9UK99|FBX3_HUMAN tr|E9PJM3|E9PJM3_HUMAN tr|G3V1E0|G3V1E0_HUMAN	1.0000	Isoform of Q9UK99, Isoform 2 of F-box only protein 3 OS=Homo sapiens GN=FBXO3;Isoform of Q9UK99, Isoform 3 of F-box only protein 3 OS=Homo sapiens GN=FBXO3;F-box only protein 3 OS=Homo sapiens GN=FBXO3 PE=1 SV=3;Isoform of Q9UK99, F-box only protein 3 OS=Homo sapiens GN=FBXO3 PE=1 SV=1;Isoform of Q9UK99, F-box only protein 3 OS=Homo sapiens GN=FBXO3 PE=1 SV=1	10.1	4	0.10	IFNVAIPR+NVVSGGFPIIR+SEDLLDVDTAAGGFQQR
33	sp|P83731|RL24_HUMAN tr|C9JNW5|C9JNW5_HUMAN tr|C9JXB8|C9JXB8_HUMAN	1.0000	60S ribosomal protein L24 OS=Homo sapiens GN=RPL24 PE=1 SV=1;Isoform of P83731, 60S ribosomal protein L24 OS=Homo sapiens GN=RPL24 PE=1 SV=1;Isoform of P83731, 60S ribosomal protein L24 OS=Homo sapiens GN=RPL24 PE=1 SV=1	17.4	4	0.12	AITGASLADIMAK+VFQFLNAK
277a	sp|Q9NZI8-2|IF2B1_HUMAN sp|Q9NZI8|IF2B1_HUMAN	1.0000	Isoform of Q9NZI8, Isoform 2 of Insulin-like growth factor 2 mRNA-binding protein 1 OS=Homo sapiens GN=IGF2BP1;Insulin-like growth factor 2 mRNA-binding protein 1 OS=Homo sapiens GN=IGF2BP1 PE=1 SV=2	6.8	4	0.10	MVIITGPPEAQFK+TVNELQNLTAAEVVVPR
276a	sp|Q9NZ01|TECR_HUMAN	1.0000	Very-long-chain enoyl-CoA reductase OS=Homo sapiens GN=TECR PE=1 SV=1	9.4	4	0.11	HYEVEILDAK+LPVGTTATLYFR+YDFTSSR
259a	sp|Q99623-2|PHB2_HUMAN sp|Q99623|PHB2_HUMAN tr|F5GWA7|F5GWA7_HUMAN tr|F5GY37|F5GY37_HUMAN tr|J3KPX7|J3KPX7_HUMAN	1.0000	Isoform of Q99623, Isoform 2 of Prohibitin-2 OS=Homo sapiens GN=PHB2;Prohibitin-2 OS=Homo sapiens GN=PHB2 PE=1 SV=2;Isoform of Q99623, Prohibitin-2 (Fragment) OS=Homo sapiens GN=PHB2 PE=1 SV=1;Isoform of Q99623, Prohibitin-2 OS=Homo sapiens GN=PHB2 PE=1 SV=1;Isoform of Q99623, Prohibitin-2 OS=Homo sapiens GN=PHB2 PE=1 SV=2	12.6	4	0.12	DLQMVNISLR+FNASQLITQR+LLLGAGAVAYGVR
257a	sp|Q96T17-2|MA7D2_HUMAN	1.0000	Isoform of Q96T17, Isoform 2 of MAP7 domain-containing protein 2 OS=Homo sapiens GN=MAP7D2	7.2	4	0.11	EGTLAQQAAGPQGEEALEK+LAPLGPLNPSYK+LLTPTQSSLAR+LSSSTVAISYSPDR
253a	sp|Q96H55-4|MYO19_HUMAN sp|Q96H55|MYO19_HUMAN	1.0000	Isoform of Q96H55, Isoform 4 of Unconventional myosin-XIX OS=Homo sapiens GN=MYO19;Unconventional myosin-XIX OS=Homo sapiens GN=MYO19 PE=1 SV=2	5.3	4	0.12	GSPSSYTVQTAQDQAGVTSIR+SLIEPVNQSIVVSGESGAGK
250a	sp|Q96D53|ADCK4_HUMAN	1.0000	AarF domain-containing protein kinase 4 OS=Homo sapiens GN=ADCK4 PE=1 SV=2	7.7	4	0.09	IQDLIPVLLR+LQSEGGSGLDSSPFLSEANAER+QLLANDPFFR
244a	sp|Q92947-2|GCDH_HUMAN sp|Q92947|GCDH_HUMAN	1.0000	Isoform of Q92947, Isoform Short of Glutaryl-CoA dehydrogenase, mitochondrial OS=Homo sapiens GN=GCDH;Glutaryl-CoA dehydrogenase, mitochondrial OS=Homo sapiens GN=GCDH PE=1 SV=1	8.4	4	0.11	AAPEMVSLLK+EIISEMGELGVLGPTIK+MQFGVPLAR
239a	sp|Q8NCH0|CHSTE_HUMAN	1.0000	Carbohydrate sulfotransferase 14 OS=Homo sapiens GN=CHST14 PE=1 SV=2	9.0	4	0.12	ALLQDVLPK+LEADANQVLEWVR+VLAGVLDSVDVR
237a	sp|Q8N1F7|NUP93_HUMAN	1.0000	Nuclear pore complex protein Nup93 OS=Homo sapiens GN=NUP93 PE=1 SV=2	6.2	4	0.10	DNALLSAIEESR+LVPLNQESVEER+QMTDVLLTPATDALK+TLITFAGMIPYR
235a	sp|Q7Z2W4-2|ZCCHV_HUMAN sp|Q7Z2W4|ZCCHV_HUMAN	1.0000	Isoform of Q7Z2W4, Isoform 2 of Zinc finger CCCH-type antiviral protein 1 OS=Homo sapiens GN=ZC3HAV1;Zinc finger CCCH-type antiviral protein 1 OS=Homo sapiens GN=ZC3HAV1 PE=1 SV=3	8.6	4	0.11	ASLEDAPVDDLTR+FVVLETGGEAGITR+SSLGSLQTPEAVTTR+VALVNDSLSDVTSTTSSR
28	sp|P62805|H4_HUMAN	1.0000	Histone H4 OS=Homo sapiens GN=HIST1H4A PE=1 SV=2	29.1	4	0.11	ISGLIYEETR+TVTAMDVVYALK+VFLENVIR
229a	sp|Q53H12|AGK_HUMAN tr|E9PC15|E9PC15_HUMAN	1.0000	Acylglycerol kinase, mitochondrial OS=Homo sapiens GN=AGK PE=1 SV=2;Isoform of Q53H12, Acylglycerol kinase, mitochondrial OS=Homo sapiens GN=AGK PE=1 SV=1	11.4	4	0.12	EQPVFAMTGLR+GDFITIGSR+GETVPLDVLQIK+VQHITDATLAIVK
224a	sp|Q15758|AAAT_HUMAN	1.0000	Neutral amino acid transporter B(0) OS=Homo sapiens GN=SLC1A5 PE=1 SV=2	7.6	4	0.09	EVLDSFLDLAR+SELPLDPLPVPTEEGNPLLK+STEPELIQVK
218a	sp|Q14974|IMB1_HUMAN	1.0000	Importin subunit beta-1 OS=Homo sapiens GN=KPNB1 PE=1 SV=2	6.6	4	0.10	LAATNALLNSLEFTK+MELITILEK+SDYDMVDYLNELR+VAALQNLVK+VLANPGNSQVAR
217a	sp|Q14498-2|RBM39_HUMAN sp|Q14498-3|RBM39_HUMAN sp|Q14498|RBM39_HUMAN tr|A0A0U1RQH7|A0A0U1RQH7_HUMAN tr|G3XAC6|G3XAC6_HUMAN	1.0000	Isoform of Q14498, Isoform 2 of RNA-binding protein 39 OS=Homo sapiens GN=RBM39;Isoform of Q14498, Isoform 3 of RNA-binding protein 39 OS=Homo sapiens GN=RBM39;RNA-binding protein 39 OS=Homo sapiens GN=RBM39 PE=1 SV=2;Isoform of Q14498, RNA-binding protein 39 (Fragment) OS=Homo sapiens GN=RBM39 PE=4 SV=1;Isoform of Q14498, RNA-binding protein 39 OS=Homo sapiens GN=RBM39 PE=1 SV=1	23.3	4	0.11	DLEEFFSTVGK+IESIQLMMDSETGR+TDASSASSFLDSDELER+VLGVPIIVQASQAEK
215a	sp|Q14244-3|MAP7_HUMAN sp|Q14244-5|MAP7_HUMAN sp|Q14244-6|MAP7_HUMAN sp|Q14244-7|MAP7_HUMAN sp|Q14244|MAP7_HUMAN tr|A0A087WZ40|A0A087WZ40_HUMAN	1.0000	Isoform of Q14244, Isoform 3 of Ensconsin OS=Homo sapiens GN=MAP7;Isoform of Q14244, Isoform 5 of Ensconsin OS=Homo sapiens GN=MAP7;Isoform of Q14244, Isoform 6 of Ensconsin OS=Homo sapiens GN=MAP7;Isoform of Q14244, Isoform 7 of Ensconsin OS=Homo sapiens GN=MAP7;Ensconsin OS=Homo sapiens GN=MAP7 PE=1 SV=1;Isoform of Q14244, Ensconsin OS=Homo sapiens GN=MAP7 PE=1 SV=1	7.8	4	0.12	ENVLFLTSGTR+LFVTPPEGSSR+LSSSSATLLNSPDR+VTVESTPDLEK
204c	sp|P08237-2|PFKAM_HUMAN sp|P08237-3|PFKAM_HUMAN sp|P08237|PFKAM_HUMAN	1.0000	Isoform of P08237, Isoform 2 of ATP-dependent 6-phosphofructokinase, muscle type OS=Homo sapiens GN=PFKM;Isoform of P08237, Isoform 3 of ATP-dependent 6-phosphofructokinase, muscle type OS=Homo sapiens GN=PFKM;ATP-dependent 6-phosphofructokinase, muscle type OS=Homo sapiens GN=PFKM PE=1 SV=2	6.8	4	0.09	AIAVLTSGGDAQGMNAAVR+ALVFQPVAELK+DLQANVEHLVQK+TFVLEVMGR
203a	sp|Q01082|SPTB2_HUMAN tr|A0A087WUZ3|A0A087WUZ3_HUMAN	1.0000	Spectrin beta chain, non-erythrocytic 1 OS=Homo sapiens GN=SPTBN1 PE=1 SV=2;Isoform of Q01082, Spectrin beta chain, non-erythrocytic 1 OS=Homo sapiens GN=SPTBN1 PE=1 SV=1	2.1	4	0.10	IVSSSDVGHDEYSTQSLVK+SQNIVTDSSSLSAEAIR+TALPAQSAATLPAR
24	sp|P55316|FOXG1_HUMAN	1.0000	Forkhead box protein G1 OS=Homo sapiens GN=FOXG1 PE=1 SV=2	5.9	4	0.12	GEPGGGPGELAPVGPDEK+LTSTGLTFMDR
191a	sp|P62701|RS4X_HUMAN	1.0000	40S ribosomal protein S4, X isoform OS=Homo sapiens GN=RPS4X PE=1 SV=2	14.4	4	0.10	LSNIFVIGK+LTIAEER+VNDTIQIDLETGK+YALTGDEVK
188a	sp|P62269|RS18_HUMAN	1.0000	40S ribosomal protein S18 OS=Homo sapiens GN=RPS18 PE=1 SV=3	21.1	4	0.12	AGELTEDEVER+IAFAITAIK+YSQVLANGLDNK
181a	sp|P60842|IF4A1_HUMAN	1.0000	Eukaryotic initiation factor 4A-I OS=Homo sapiens GN=EIF4A1 PE=1 SV=1	7.9	4	0.10	DQIYDIFQK+MFVLDEADEMLSR+VLITTDLLAR
177a	sp|P53007|TXTP_HUMAN	1.0000	Tricarboxylate transport protein, mitochondrial OS=Homo sapiens GN=SLC25A1 PE=1 SV=2	9.0	4	0.12	FFVMTSLR+GLSSLLYGSIPK+TQLQLDER
169a	sp|P50402|EMD_HUMAN	1.0000	Emerin OS=Homo sapiens GN=EMD PE=1 SV=1	12.2	4	0.12	GDADMYDLPK+LSPPSSSAASSYSFSDLNSTR
166a	sp|P49368-2|TCPG_HUMAN sp|P49368|TCPG_HUMAN tr|B4DUR8|B4DUR8_HUMAN	1.0000	Isoform of P49368, Isoform 2 of T-complex protein 1 subunit gamma OS=Homo sapiens GN=CCT3;T-complex protein 1 subunit gamma OS=Homo sapiens GN=CCT3 PE=1 SV=4;Isoform of P49368, T-complex protein 1 subunit gamma OS=Homo sapiens GN=CCT3 PE=1 SV=1	8.0	4	0.11	ALDDMISTLK+AVAQALEVIPR+EILSEVER+IVLLDSSLEYK
164a	sp|P48444|COPD_HUMAN tr|B0YIW6|B0YIW6_HUMAN	1.0000	Coatomer subunit delta OS=Homo sapiens GN=ARCN1 PE=1 SV=1;Isoform of P48444, Archain 1, isoform CRA_a OS=Homo sapiens GN=ARCN1 PE=1 SV=1	8.2	4	0.11	ENVNLAQIR+IEGLLAAFPK+LFTAESLIGLK+SFPVNSDVGVLK
158a	sp|P43307|SSRA_HUMAN tr|C9IZQ1|C9IZQ1_HUMAN tr|C9J3L8|C9J3L8_HUMAN tr|C9J5W0|C9J5W0_HUMAN tr|E9PAL7|E9PAL7_HUMAN	1.0000	Translocon-associated protein subunit alpha OS=Homo sapiens GN=SSR1 PE=1 SV=3;Isoform of P43307, Translocon-associated protein subunit alpha OS=Homo sapiens GN=SSR1 PE=1 SV=1;Isoform of P43307, Translocon-associated protein subunit alpha OS=Homo sapiens GN=SSR1 PE=1 SV=1;Isoform of P43307, Translocon-associated protein subunit alpha OS=Homo sapiens GN=SSR1 PE=1 SV=1;Isoform of P43307, Translocon-…	12.8	4	0.11	FLVGFTNK+GEDFPANNIVK+GTEDFIVESLDASFR
157a	sp|P42704|LPPRC_HUMAN	1.0000	Leucine-rich PPR motif-containing protein, mitochondrial OS=Homo sapiens GN=LRPPRC PE=1 SV=3	2.9	4	0.08	GAYDIFLNAK+LDDLFLK+SVLELIPELNEK+VIEEQLEPAVEK
20	sp|P30876|RPB2_HUMAN tr|C9J2Y9|C9J2Y9_HUMAN tr|C9J4M6|C9J4M6_HUMAN	1.0000	DNA-directed RNA polymerase II subunit RPB2 OS=Homo sapiens GN=POLR2B PE=1 SV=1;Isoform of P30876, DNA-directed RNA polymerase OS=Homo sapiens GN=POLR2B PE=1 SV=2;Isoform of P30876, DNA-directed RNA polymerase OS=Homo sapiens GN=POLR2B PE=1 SV=2	3.7	4	0.11	GEIGDATPFNDAVNVQK+GPIQILNR+TVTLPENEDELESTNR
149a	sp|P36542|ATPG_HUMAN	1.0000	ATP synthase subunit gamma, mitochondrial OS=Homo sapiens GN=ATP5C1 PE=1 SV=1	14.1	4	0.10	ELIEIISGAAALD+EVMLVGIGDK+IYGLGSLALYEK+LTLTFNR
19	sp|P26641-2|EF1G_HUMAN sp|P26641|EF1G_HUMAN	1.0000	Isoform of P26641, Isoform 2 of Elongation factor 1-gamma OS=Homo sapiens GN=EEF1G;Elongation factor 1-gamma OS=Homo sapiens GN=EEF1G PE=1 SV=3	10.3	4	0.12	ALIAAQYSGAQVR+ILGLLDAYLK+LDPGSEETQTLVR+STFVLDEFK
139a	sp|P23396-2|RS3_HUMAN sp|P23396|RS3_HUMAN tr|E9PL09|E9PL09_HUMAN	1.0000	Isoform of P23396, Isoform 2 of 40S ribosomal protein S3 OS=Homo sapiens GN=RPS3;40S ribosomal protein S3 OS=Homo sapiens GN=RPS3 PE=1 SV=2;Isoform of P23396, 40S ribosomal protein S3 OS=Homo sapiens GN=RPS3 PE=1 SV=1	22.5	4	0.12	AELNEFLTR+DEILPTTPISEQK+ELAEDGYSGVEVR+LLGGLAVR+TEIIILATR
135a	sp|P19338|NUCL_HUMAN	1.0000	Nucleolin OS=Homo sapiens GN=NCL PE=1 SV=3	6.3	4	0.10	ALELTGLK+ALVATPGKK+FGYVDFESAEDLEK+GFGFVDFNSEEDAK
125a	sp|P12277|KCRB_HUMAN	1.0000	Creatine kinase B-type OS=Homo sapiens GN=CKB PE=1 SV=1	15.2	4	0.12	DLFDPIIEDR+GTGGVDTAAVGGVFDVSNADR+LAVEALSSLDGDLAGR+VLTPELYAELR
12	sp|P04843|RPN1_HUMAN tr|B7Z4L4|B7Z4L4_HUMAN	1.0000	Dolichyl-diphosphooligosaccharide--protein glycosyltransferase subunit 1 OS=Homo sapiens GN=RPN1 PE=1 SV=1;Isoform of P04843, Dolichyl-diphosphooligosaccharide--protein glycosyltransferase subunit 1 OS=Homo sapiens GN=RPN1 PE=1 SV=1	10.3	4	0.12	ALTSEIALLQSR+IDHILDAL+NIEIDSPYEISR+TILPAAAQDVYYR
311a	sp|Q13813-2|SPTN1_HUMAN sp|Q13813-3|SPTN1_HUMAN sp|Q13813|SPTN1_HUMAN tr|A0A0D9SF54|A0A0D9SF54_HUMAN tr|A0A0D9SGF6|A0A0D9SGF6_HUMAN	0.9999	Isoform of Q13813, Isoform 2 of Spectrin alpha chain, non-erythrocytic 1 OS=Homo sapiens GN=SPTAN1;Isoform of Q13813, Isoform 3 of Spectrin alpha chain, non-erythrocytic 1 OS=Homo sapiens GN=SPTAN1;Spectrin alpha chain, non-erythrocytic 1 OS=Homo sapiens GN=SPTAN1 PE=1 SV=3;Isoform of Q13813, Spectrin alpha chain, non-erythrocytic 1 OS=Homo sapiens GN=SPTAN1 PE=1 SV=1;Isoform of Q13813, Spectrin …	2.4	4	0.09	DLASVNNLLK+DLIGVQNLLK+DVTGAEALLER+LQIASDENYKDPTNLQGK+QGFVPAAYVK
306	sp|Q71UM5|RS27L_HUMAN tr|C9JLI6|C9JLI6_HUMAN tr|H0YMV8|H0YMV8_HUMAN	0.9999	40S ribosomal protein S27-like OS=Homo sapiens GN=RPS27L PE=1 SV=3;Isoform of Q71UM5, 40S ribosomal protein S27 OS=Homo sapiens GN=RPS27L PE=1 SV=1;Isoform of Q71UM5, 40S ribosomal protein S27 OS=Homo sapiens GN=RPS27L PE=1 SV=1	28.6	4	0.08	DLLHPSLEEEK+LVQSPNSYFMDVK
343a	sp|Q96K12|FACR2_HUMAN	0.9992	Fatty acyl-CoA reductase 2 OS=Homo sapiens GN=FAR2 PE=2 SV=1	7.8	4	0.07	ALGEMVVQQESR+SILITGATGFLGK+VFNFDVR+VFQILDSK
119a	sp|P10321|1C07_HUMAN tr|A2AEA2|A2AEA2_HUMAN tr|O19617|O19617_HUMAN	0.9981	Isoform of Q95604, HLA class I histocompatibility antigen, Cw-7 alpha chain OS=Homo sapiens GN=HLA-C PE=1 SV=3;Isoform of Q95604, HLA class I histocompatibility antigen, Cw-6 alpha chain OS=Homo sapiens GN=HLA-C PE=1 SV=2;Isoform of Q95604, HLA class I antigen OS=Homo sapiens GN=HLA-C PE=1 SV=1	13.9	4	0.08	DYIALNEDLR+FISVGYVDDTQFVR+SWTAADTAAQITQR+WAAVVVPSGQEQR
142a	sp|P27348|1433T_HUMAN	0.9959	14-3-3 protein theta OS=Homo sapiens GN=YWHAQ PE=1 SV=1	14.7	4	0.06	DSTLIMQLLR+NLLSVAYK+QTIDNSQGAYQEAFDISK
109l	sp|Q14CN4-2|K2C72_HUMAN sp|Q14CN4-3|K2C72_HUMAN sp|Q14CN4|K2C72_HUMAN sp|Q3SY84|K2C71_HUMAN sp|Q7RTS7|K2C74_HUMAN sp|Q86Y46-2|K2C73_HUMAN sp|Q86Y46|K2C73_HUMAN tr|F8W1S1|F8W1S1_HUMAN	0.9951	Isoform of Q14CN4, Isoform 2 of Keratin, type II cytoskeletal 72 OS=Homo sapiens GN=KRT72;Isoform of Q14CN4, Isoform 3 of Keratin, type II cytoskeletal 72 OS=Homo sapiens GN=KRT72;Keratin, type II cytoskeletal 72 OS=Homo sapiens GN=KRT72 PE=1 SV=2;Keratin, type II cytoskeletal 71 OS=Homo sapiens GN=KRT71 PE=1 SV=3;Keratin, type II cytoskeletal 74 OS=Homo sapiens GN=KRT74 PE=1 SV=2;Isoform of Q86Y…	4.1	4	0.07	FASFIDK+FLEQQNQVLETK
119b	sp|P01889|1B07_HUMAN sp|P30460|1B08_HUMAN sp|P30480|1B42_HUMAN sp|Q29865|1C18_HUMAN sp|Q29963|1C06_HUMAN	0.9946	Isoform of Q31612, HLA class I histocompatibility antigen, B-7 alpha chain OS=Homo sapiens GN=HLA-B PE=1 SV=3;Isoform of Q31612, HLA class I histocompatibility antigen, B-8 alpha chain OS=Homo sapiens GN=HLA-B PE=1 SV=1;Isoform of Q31612, HLA class I histocompatibility antigen, B-42 alpha chain OS=Homo sapiens GN=HLA-B PE=1 SV=1;Isoform of Q95604, HLA class I histocompatibility antigen, Cw-18 alp…	14.1	4	0.07	DYIALNEDLR+FISVGYVDDTQFVR+SWTAADTAAQITQR+WAAVVVPSGEEQR
367a	sp|Q99959-2|PKP2_HUMAN sp|Q99959|PKP2_HUMAN	0.9943	Isoform of Q99959, Isoform 1 of Plakophilin-2 OS=Homo sapiens GN=PKP2;Plakophilin-2 OS=Homo sapiens GN=PKP2 PE=1 SV=2	3.2	4	0.05	DLLNTGGIQK+NLSLQNEIAK+TAISLLR
142b	sp|P61981|1433G_HUMAN	0.9894	14-3-3 protein gamma OS=Homo sapiens GN=YWHAG PE=1 SV=2	13.0	4	0.05	DSTLIMQLLR+NLLSVAYK+NVTELNEPLSNEER
93a	sp|O75616|ERAL1_HUMAN	1.0000	GTPase Era, mitochondrial OS=Homo sapiens GN=ERAL1 PE=1 SV=2	10.1	3	0.08	ETQVILLDTPGIISPGK+STLSNQLLGR+TAVWEEGPGGELVIQQK
85b	sp|O00159-2|MYO1C_HUMAN sp|O00159-3|MYO1C_HUMAN sp|O00159|MYO1C_HUMAN tr|F5H6E2|F5H6E2_HUMAN	1.0000	Isoform of O00159, Isoform 2 of Unconventional myosin-Ic OS=Homo sapiens GN=MYO1C;Isoform of O00159, Isoform 3 of Unconventional myosin-Ic OS=Homo sapiens GN=MYO1C;Unconventional myosin-Ic OS=Homo sapiens GN=MYO1C PE=1 SV=4;Isoform of O00159, Unconventional myosin-Ic OS=Homo sapiens GN=MYO1C PE=1 SV=1	4.4	3	0.08	LLQSNPVLEAFGNAK+TLFATEDALEVR+VLQALGSEPIQYAVPVVK
83a	sp|O43592|XPOT_HUMAN	1.0000	Exportin-T OS=Homo sapiens GN=XPOT PE=1 SV=2	3.8	3	0.07	DGPVGFADFVYK+NAQEALQAIETK+YSELTTVQQQLIR
74	sp|Q9Y512|SAM50_HUMAN	1.0000	Sorting and assembly machinery component 50 homolog OS=Homo sapiens GN=SAMM50 PE=1 SV=3	6.0	3	0.09	VNQELAGYTGGDVSFIK+VTGQFPWSSLR
68	sp|Q9UH62|ARMX3_HUMAN	1.0000	Armadillo repeat-containing X-linked protein 3 OS=Homo sapiens GN=ARMCX3 PE=1 SV=1	10.6	3	0.08	AQVPSSLGSLFNK+ASPNSDDTVLSPQELQK+DLGGLPIVAK
65	sp|Q9HCN8|SDF2L_HUMAN	1.0000	Stromal cell-derived factor 2-like protein 1 OS=Homo sapiens GN=SDF2L1 PE=1 SV=2	10.9	3	0.09	YGSGSGQQSVTGVEASDDANSYWR
64	sp|Q9H857-2|NT5D2_HUMAN sp|Q9H857-3|NT5D2_HUMAN sp|Q9H857-4|NT5D2_HUMAN sp|Q9H857|NT5D2_HUMAN tr|H7C519|H7C519_HUMAN	1.0000	Isoform of Q9H857, Isoform 2 of 5'-nucleotidase domain-containing protein 2 OS=Homo sapiens GN=NT5DC2;Isoform of Q9H857, Isoform 3 of 5'-nucleotidase domain-containing protein 2 OS=Homo sapiens GN=NT5DC2;Isoform of Q9H857, Isoform 4 of 5'-nucleotidase domain-containing protein 2 OS=Homo sapiens GN=NT5DC2;5'-nucleotidase domain-containing protein 2 OS=Homo sapiens GN=NT5DC2 PE=1 SV=1;Isoform of Q9…	13.9	3	0.07	QGNLFDFLR+TGAIIPELER+VDFTFYPR
62	sp|Q9BVG4|PBDC1_HUMAN tr|A6NDF3|A6NDF3_HUMAN	1.0000	Protein PBDC1 OS=Homo sapiens GN=PBDC1 PE=1 SV=1;Isoform of Q9BVG4, Protein PBDC1 OS=Homo sapiens GN=PBDC1 PE=1 SV=2	13.4	3	0.09	IDVLDPEELK+LISSVDPQFLK+VDDQIYSEFR
61	sp|Q9BSD7|NTPCR_HUMAN tr|Q5TDF0|Q5TDF0_HUMAN	1.0000	Cancer-related nucleoside-triphosphatase OS=Homo sapiens GN=NTPCR PE=1 SV=1;Isoform of Q9BSD7, Cancer-related nucleoside-triphosphatase OS=Homo sapiens GN=NTPCR PE=1 SV=1	14.2	3	0.09	IGFDVVTLSGTR+SSGVPVDGFYTEEVR
60	sp|Q9BQG0-2|MBB1A_HUMAN sp|Q9BQG0|MBB1A_HUMAN tr|I3L1L3|I3L1L3_HUMAN	1.0000	Isoform of Q9BQG0, Isoform 2 of Myb-binding protein 1A OS=Homo sapiens GN=MYBBP1A;Myb-binding protein 1A OS=Homo sapiens GN=MYBBP1A PE=1 SV=2;Isoform of Q9BQG0, Myb-binding protein 1A (Fragment) OS=Homo sapiens GN=MYBBP1A PE=1 SV=1	3.0	3	0.08	ALVDILSEVSK+ATLQEILPEVLK+LVGSVNLFSDENVPR
57	sp|Q99459|CDC5L_HUMAN	1.0000	Cell division cycle 5-like protein OS=Homo sapiens GN=CDC5L PE=1 SV=2	3.6	3	0.08	ESDLPSAILQTSGVSEFTK+LGLLGLPAPK
50	sp|Q92615|LAR4B_HUMAN tr|H0Y4V9|H0Y4V9_HUMAN tr|H0Y641|H0Y641_HUMAN	1.0000	La-related protein 4B OS=Homo sapiens GN=LARP4B PE=1 SV=3;Isoform of Q92615, La-related protein 4B (Fragment) OS=Homo sapiens GN=LARP4B PE=1 SV=1;Isoform of Q92615, La-related protein 4B (Fragment) OS=Homo sapiens GN=LARP4B PE=1 SV=2	14.2	3	0.09	LSSLIIGPSK+TLSADASVNTLPVVVSR
49	sp|Q8WUM0|NU133_HUMAN	1.0000	Nuclear pore complex protein Nup133 OS=Homo sapiens GN=NUP133 PE=1 SV=2	3.0	3	0.09	GLPLGSAVSSPVLFSPVGR+LAALASDFSEDMLQEK
48	sp|Q8NBQ5|DHB11_HUMAN tr|D6RCD0|D6RCD0_HUMAN	1.0000	Estradiol 17-beta-dehydrogenase 11 OS=Homo sapiens GN=HSD17B11 PE=1 SV=3;Isoform of Q8NBQ5, Estradiol 17-beta-dehydrogenase 11 OS=Homo sapiens GN=HSD17B11 PE=1 SV=2	12.9	3	0.09	NPSTSLGPTLEPEEVVNR+TLTDELAALQITGVK
45	sp|Q6P1M0-2|S27A4_HUMAN sp|Q6P1M0|S27A4_HUMAN	1.0000	Isoform of Q6P1M0, Isoform 2 of Long-chain fatty acid transport protein 4 OS=Homo sapiens GN=SLC27A4;Long-chain fatty acid transport protein 4 OS=Homo sapiens GN=SLC27A4 PE=1 SV=1	10.5	3	0.09	DPLFYLDAQK+GENVSTTEVEGTLSR
43	sp|Q66PJ3-2|AR6P4_HUMAN sp|Q66PJ3-3|AR6P4_HUMAN sp|Q66PJ3-4|AR6P4_HUMAN sp|Q66PJ3-7|AR6P4_HUMAN sp|Q66PJ3|AR6P4_HUMAN tr|A0A0C4DG62|A0A0C4DG62_HUMAN tr|F5GYV5|F5GYV5_HUMAN tr|F5H7X4|F5H7X4_HUMAN tr|F8WCT1|F8WCT1_HUMAN tr|H7BZV4|H7BZV4_HUMAN	1.0000	Isoform of Q66PJ3, Isoform 2 of ADP-ribosylation factor-like protein 6-interacting protein 4 OS=Homo sapiens GN=ARL6IP4;Isoform of Q66PJ3, Isoform 3 of ADP-ribosylation factor-like protein 6-interacting protein 4 OS=Homo sapiens GN=ARL6IP4;Isoform of Q66PJ3, Isoform 4 of ADP-ribosylation factor-like protein 6-interacting protein 4 OS=Homo sapiens GN=ARL6IP4;Isoform of Q66PJ3, Isoform 7 of ADP-rib…	15.5	3	0.09	AEAQQVEALPGPSLDQWHR+SAGEEEDGPVLTDEQK
5	sp|O43854-2|EDIL3_HUMAN sp|O43854|EDIL3_HUMAN	1.0000	Isoform of O43854, Isoform 2 of EGF-like repeat and discoidin I-like domain-containing protein 3 OS=Homo sapiens GN=EDIL3;EGF-like repeat and discoidin I-like domain-containing protein 3 OS=Homo sapiens GN=EDIL3 PE=1 SV=1	7.4	3	0.07	GNIDNNTPYANSFTPPIK+LAYSNDGEHWTVYQDEK
40	sp|Q16891-2|MIC60_HUMAN sp|Q16891-3|MIC60_HUMAN sp|Q16891-4|MIC60_HUMAN sp|Q16891|MIC60_HUMAN tr|B9A067|B9A067_HUMAN tr|C9J406|C9J406_HUMAN tr|H7C463|H7C463_HUMAN	1.0000	Isoform of Q16891, Isoform 2 of MICOS complex subunit MIC60 OS=Homo sapiens GN=IMMT;Isoform of Q16891, Isoform 3 of MICOS complex subunit MIC60 OS=Homo sapiens GN=IMMT;Isoform of Q16891, Isoform 4 of MICOS complex subunit MIC60 OS=Homo sapiens GN=IMMT;MICOS complex subunit MIC60 OS=Homo sapiens GN=IMMT PE=1 SV=1;Isoform of Q16891, MICOS complex subunit MIC60 OS=Homo sapiens GN=IMMT PE=1 SV=2;Isof…	4.2	3	0.07	AVDEAADALLK+LSEQELQFR+SEFEQNLSEK
39	sp|Q15120-2|PDK3_HUMAN sp|Q15120|PDK3_HUMAN	1.0000	Isoform of Q15120, Isoform 2 of [Pyruvate dehydrogenase (acetyl-transferring)] kinase isozyme 3, mitochondrial OS=Homo sapiens GN=PDK3;[Pyruvate dehydrogenase (acetyl-transferring)] kinase isozyme 3, mitochondrial OS=Homo sapiens GN=PDK3 PE=1 SV=1	8.1	3	0.07	AAPLAGFGYGLPISR+ISDLGGGVPLR+QFLDFGR
38	sp|Q15084-2|PDIA6_HUMAN sp|Q15084-3|PDIA6_HUMAN sp|Q15084-4|PDIA6_HUMAN sp|Q15084-5|PDIA6_HUMAN sp|Q15084|PDIA6_HUMAN	1.0000	Isoform of Q15084, Isoform 2 of Protein disulfide-isomerase A6 OS=Homo sapiens GN=PDIA6;Isoform of Q15084, Isoform 3 of Protein disulfide-isomerase A6 OS=Homo sapiens GN=PDIA6;Isoform of Q15084, Isoform 4 of Protein disulfide-isomerase A6 OS=Homo sapiens GN=PDIA6;Isoform of Q15084, Isoform 5 of Protein disulfide-isomerase A6 OS=Homo sapiens GN=PDIA6;Protein disulfide-isomerase A6 OS=Homo sapiens …	7.3	3	0.08	GSTAPVGGGAFPTIVER+LAAVDATVNQVLASR
297a	sp|Q9Y446-2|PKP3_HUMAN sp|Q9Y446|PKP3_HUMAN	1.0000	Isoform of Q9Y446, Isoform PKP3b of Plakophilin-3 OS=Homo sapiens GN=PKP3;Plakophilin-3 OS=Homo sapiens GN=PKP3 PE=1 SV=1	4.1	3	0.07	ELPLAADALTFAEVSK+YSLVSEQLEPAATSTYR
296a	sp|Q9Y3U8|RL36_HUMAN	1.0000	60S ribosomal protein L36 OS=Homo sapiens GN=RPL36 PE=1 SV=3	19.0	3	0.07	EELSNVLAAMR+YPMAVGLNK
293a	sp|Q9Y277-2|VDAC3_HUMAN sp|Q9Y277|VDAC3_HUMAN	1.0000	Isoform of Q9Y277, Isoform 2 of Voltage-dependent anion-selective channel protein 3 OS=Homo sapiens GN=VDAC3;Voltage-dependent anion-selective channel protein 3 OS=Homo sapiens GN=VDAC3 PE=1 SV=1	8.1	3	0.08	LTLDTIFVPNTGK+LTLSALIDGK
291a	sp|Q9Y263|PLAP_HUMAN tr|E5RIM3|E5RIM3_HUMAN	1.0000	Phospholipase A-2-activating protein OS=Homo sapiens GN=PLAA PE=1 SV=2;Isoform of Q9Y263, Phospholipase A-2-activating protein OS=Homo sapiens GN=PLAA PE=1 SV=1	5.1	3	0.08	EAVTFDQANPTQILGK+TGDLGDINAEQLPGR
288a	sp|Q9UN37|VPS4A_HUMAN tr|I3L4J1|I3L4J1_HUMAN	1.0000	Vacuolar protein sorting-associated protein 4A OS=Homo sapiens GN=VPS4A PE=1 SV=1;Uncharacterized protein (Fragment) OS=Homo sapiens PE=1 SV=3	7.2	3	0.08	EAVILPIK+GILLFGPPGTGK+IYIPLPEEAAR
287a	sp|Q9UMS4|PRP19_HUMAN	1.0000	Pre-mRNA-processing factor 19 OS=Homo sapiens GN=PRPF19 PE=1 SV=1	6.9	3	0.08	SSEQILATLK+TLQLDNNFEVK+TVPEELVKPEELSK
279a	sp|Q9P289-2|STK26_HUMAN sp|Q9P289-3|STK26_HUMAN sp|Q9P289|STK26_HUMAN tr|B4E0Y9|B4E0Y9_HUMAN tr|Q8NBY1|Q8NBY1_HUMAN	1.0000	Isoform of Q9P289, Isoform 2 of Serine/threonine-protein kinase 26 OS=Homo sapiens GN=STK26;Isoform of Q9P289, Isoform 3 of Serine/threonine-protein kinase 26 OS=Homo sapiens GN=STK26;Serine/threonine-protein kinase 26 OS=Homo sapiens GN=STK26 PE=1 SV=2;Isoform of Q9P289, Serine/threonine-protein kinase 26 OS=Homo sapiens GN=STK26 PE=1 SV=1;Isoform of Q9P289, Serine/threonine-protein kinase 26 OS…	11.5	3	0.09	AANVLLSEQGDVK+LADFGVAGQLTDTQIK+TSYLTELIDR
278a	sp|Q9P035|HACD3_HUMAN tr|H3BPZ1|H3BPZ1_HUMAN tr|H3BS72|H3BS72_HUMAN	1.0000	Very-long-chain (3R)-3-hydroxyacyl-CoA dehydratase 3 OS=Homo sapiens GN=HACD3 PE=1 SV=2;Isoform of Q9P035, Very-long-chain (3R)-3-hydroxyacyl-CoA dehydratase 3 OS=Homo sapiens GN=HACD3 PE=1 SV=1;Isoform of Q9P035, Very-long-chain (3R)-3-hydroxyacyl-CoA dehydratase 3 OS=Homo sapiens GN=HACD3 PE=1 SV=1	9.5	3	0.09	FSFTLPYPVK+LESEGSPETLTNLR+QVNITVQK
275a	sp|Q9NXW2-2|DJB12_HUMAN sp|Q9NXW2|DJB12_HUMAN tr|J3KPS0|J3KPS0_HUMAN	1.0000	Isoform of Q9NXW2, Isoform 2 of DnaJ homolog subfamily B member 12 OS=Homo sapiens GN=DNAJB12;DnaJ homolog subfamily B member 12 OS=Homo sapiens GN=DNAJB12 PE=1 SV=4;Isoform of Q9NXW2, DnaJ (Hsp40) homolog, subfamily B, member 12, isoform CRA_c OS=Homo sapiens GN=DNAJB12 PE=1 SV=1	9.3	3	0.09	AIGTAYAVLSNPEK+DYYEILGVSR+GYTAEQVAAVK
273a	sp|Q9NX63|MIC19_HUMAN tr|C9JRZ6|C9JRZ6_HUMAN tr|F8WAR4|F8WAR4_HUMAN	1.0000	MICOS complex subunit MIC19 OS=Homo sapiens GN=CHCHD3 PE=1 SV=1;Isoform of Q9NX63, MICOS complex subunit OS=Homo sapiens GN=CHCHD3 PE=1 SV=1;Isoform of Q9NX63, MICOS complex subunit OS=Homo sapiens GN=CHCHD3 PE=1 SV=1	18.1	3	0.09	VAEELALEQAK+VTFEADENENITVVK+YSGAYGASVSDEELK
32	sp|P62910|RL32_HUMAN tr|D3YTB1|D3YTB1_HUMAN tr|F8W727|F8W727_HUMAN	1.0000	60S ribosomal protein L32 OS=Homo sapiens GN=RPL32 PE=1 SV=2;Isoform of P62910, 60S ribosomal protein L32 (Fragment) OS=Homo sapiens GN=RPL32 PE=1 SV=1;Isoform of P62910, 60S ribosomal protein L32 OS=Homo sapiens GN=RPL32 PE=1 SV=1	10.5	3	0.09	GQILMPNIGYGSNK
271a	sp|Q9NRZ9-2|HELLS_HUMAN sp|Q9NRZ9-3|HELLS_HUMAN sp|Q9NRZ9-5|HELLS_HUMAN sp|Q9NRZ9-6|HELLS_HUMAN sp|Q9NRZ9|HELLS_HUMAN tr|A0A087WSW7|A0A087WSW7_HUMAN tr|A0A0B4J1V9|A0A0B4J1V9_HUMAN tr|F6XU50|F6XU50_HUMAN	1.0000	Isoform of Q9NRZ9, Isoform 2 of Lymphoid-specific helicase OS=Homo sapiens GN=HELLS;Isoform of Q9NRZ9, Isoform 3 of Lymphoid-specific helicase OS=Homo sapiens GN=HELLS;Isoform of Q9NRZ9, Isoform 5 of Lymphoid-specific helicase OS=Homo sapiens GN=HELLS;Isoform of Q9NRZ9, Isoform 6 of Lymphoid-specific helicase OS=Homo sapiens GN=HELLS;Lymphoid-specific helicase OS=Homo sapiens GN=HELLS PE=1 SV=1;I…	4.1	3	0.08	DLELLLDR+EVVVYAPLSK+LISQIQPEVDR
269a	sp|Q9H0U3|MAGT1_HUMAN tr|A0A087WU53|A0A087WU53_HUMAN	1.0000	Magnesium transporter protein 1 OS=Homo sapiens GN=MAGT1 PE=1 SV=1;Isoform of Q9H0U3, Magnesium transporter protein 1 OS=Homo sapiens GN=MAGT1 PE=1 SV=1	8.4	3	0.08	GFSAEQIAR+SNMEFLFNK+VSQLMEWTNK
260a	sp|Q9BSJ2-4|GCP2_HUMAN sp|Q9BSJ2|GCP2_HUMAN tr|F2Z2B9|F2Z2B9_HUMAN	1.0000	Isoform of Q9BSJ2, Isoform 3 of Gamma-tubulin complex component 2 OS=Homo sapiens GN=TUBGCP2;Gamma-tubulin complex component 2 OS=Homo sapiens GN=TUBGCP2 PE=1 SV=2;Isoform of Q9BSJ2, Gamma-tubulin complex component 2 OS=Homo sapiens GN=TUBGCP2 PE=1 SV=1	5.7	3	0.09	AELAAAAVGSSTTSINVPAAASK+QLGSVATGSTLQQSLELK
30	sp|P62851|RS25_HUMAN	1.0000	40S ribosomal protein S25 OS=Homo sapiens GN=RPS25 PE=1 SV=1	22.4	3	0.09	AALQELLSK+LITPAVVSER+LNNLVLFDK
248a	sp|Q96C36|P5CR2_HUMAN tr|A0A087WTV6|A0A087WTV6_HUMAN	1.0000	Pyrroline-5-carboxylate reductase 2 OS=Homo sapiens GN=PYCR2 PE=1 SV=1;Isoform of Q96C36, Pyrroline-5-carboxylate reductase 2 OS=Homo sapiens GN=PYCR2 PE=1 SV=1	13.4	3	0.09	IIASSPEMNLPTVSALR+LESPTVSTLTPSSPGK
238a	sp|Q8N5F7|NKAP_HUMAN	1.0000	NF-kappa-B-activating protein OS=Homo sapiens GN=NKAP PE=1 SV=1	13.5	3	0.09	ALASFNQEER+IGELGAPEVWGLSPK+NGLTHQLGGLSQGSR+TKAEEPSDLIGPEAPK
233a	sp|Q6P444|MTFR2_HUMAN	1.0000	Mitochondrial fission regulator 2 OS=Homo sapiens GN=MTFR2 PE=1 SV=2	9.9	3	0.08	AVDQGISNTSLLNSR+IAALENELTFLR+NDLPVNEAAIR
228a	sp|Q53GQ0|DHB12_HUMAN	1.0000	Very-long-chain 3-oxoacyl-CoA reductase OS=Homo sapiens GN=HSD17B12 PE=1 SV=2	12.2	3	0.08	GVFVQSVLPYFVATK+LDQVSSEIK+TIAVDFASEDIYDK
226a	sp|Q16795|NDUA9_HUMAN	1.0000	NADH dehydrogenase [ubiquinone] 1 alpha subcomplex subunit 9, mitochondrial OS=Homo sapiens GN=NDUFA9 PE=1 SV=2	7.7	3	0.07	IPQAIAQLSK+NFDFEDVFVK+SFAFVGPSR
27	sp|P62750|RL23A_HUMAN tr|A8MUS3|A8MUS3_HUMAN tr|H7BY10|H7BY10_HUMAN tr|K7EJV9|K7EJV9_HUMAN tr|K7EMA7|K7EMA7_HUMAN tr|K7ERT8|K7ERT8_HUMAN	1.0000	60S ribosomal protein L23a OS=Homo sapiens GN=RPL23A PE=1 SV=1;Isoform of P62750, 60S ribosomal protein L23a OS=Homo sapiens GN=RPL23A PE=1 SV=1;Isoform of P62750, 60S ribosomal protein L23a (Fragment) OS=Homo sapiens GN=RPL23A PE=1 SV=1;Isoform of P62750, 60S ribosomal protein L23a (Fragment) OS=Homo sapiens GN=RPL23A PE=1 SV=1;Isoform of P62750, 60S ribosomal protein L23a OS=Homo sapiens GN=RPL…	30.0	3	0.09	LAPDYDALDVANK+LYDIDVAK
223a	sp|Q15645|PCH2_HUMAN	1.0000	Pachytene checkpoint protein 2 homolog OS=Homo sapiens GN=TRIP13 PE=1 SV=2	7.2	3	0.09	IDVAFVDR+LSLLLNDISR+NVQSVSIIDTELK
214a	sp|Q14157-1|UBP2L_HUMAN sp|Q14157-3|UBP2L_HUMAN sp|Q14157-4|UBP2L_HUMAN sp|Q14157-5|UBP2L_HUMAN sp|Q14157|UBP2L_HUMAN tr|F8W726|F8W726_HUMAN	1.0000	Isoform of Q14157, Isoform 2 of Ubiquitin-associated protein 2-like OS=Homo sapiens GN=UBAP2L;Isoform of Q14157, Isoform 3 of Ubiquitin-associated protein 2-like OS=Homo sapiens GN=UBAP2L;Isoform of Q14157, Isoform 4 of Ubiquitin-associated protein 2-like OS=Homo sapiens GN=UBAP2L;Isoform of Q14157, Isoform 5 of Ubiquitin-associated protein 2-like OS=Homo sapiens GN=UBAP2L;Ubiquitin-associated pr…	5.1	3	0.08	DGSLASNPYSGDLTK+GGSTTGSQFLEQFK+SPAVATSTAAPPPPSSPLPSK
209a	sp|Q12906-2|ILF3_HUMAN sp|Q12906-3|ILF3_HUMAN sp|Q12906-4|ILF3_HUMAN sp|Q12906-5|ILF3_HUMAN sp|Q12906-6|ILF3_HUMAN sp|Q12906-7|ILF3_HUMAN sp|Q12906|ILF3_HUMAN	1.0000	Isoform of Q12906, Isoform 2 of Interleukin enhancer-binding factor 3 OS=Homo sapiens GN=ILF3;Isoform of Q12906, Isoform 3 of Interleukin enhancer-binding factor 3 OS=Homo sapiens GN=ILF3;Isoform of Q12906, Isoform 4 of Interleukin enhancer-binding factor 3 OS=Homo sapiens GN=ILF3;Isoform of Q12906, Isoform 5 of Interleukin enhancer-binding factor 3 OS=Homo sapiens GN=ILF3;Isoform of Q12906, Isof…	6.1	3	0.09	AYAALAALEK+VLAGETLSVNDPPDVLDR+VLQDMGLPTGAEGR
208a	sp|Q12899|TRI26_HUMAN tr|A2AE48|A2AE48_HUMAN	1.0000	Tripartite motif-containing protein 26 OS=Homo sapiens GN=TRIM26 PE=1 SV=1;Isoform of Q12899, Tripartite motif-containing protein 26 (Fragment) OS=Homo sapiens GN=TRIM26 PE=1 SV=1	12.1	3	0.07	GEADILAALK+ILNHLSTLR+LALVISELEGK
206a	sp|Q08211|DHX9_HUMAN	1.0000	ATP-dependent RNA helicase A OS=Homo sapiens GN=DHX9 PE=1 SV=4	2.4	3	0.09	ELDALDANDELTPLGR+QPAIISQLDPVNER
198a	sp|P67809|YBOX1_HUMAN tr|A0A087X1S2|A0A087X1S2_HUMAN tr|H0Y449|H0Y449_HUMAN	1.0000	Nuclease-sensitive element-binding protein 1 OS=Homo sapiens GN=YBX1 PE=1 SV=3;Isoform of P67809, Nuclease-sensitive element-binding protein 1 OS=Homo sapiens GN=YBX1 PE=1 SV=2;Isoform of P67809, Nuclease-sensitive element-binding protein 1 (Fragment) OS=Homo sapiens GN=YBX1 PE=1 SV=1	11.2	3	0.08	GAEAANVTGPGGVPVQGSK+SVGDGETVEFDVVEGEK
195a	sp|P62899-2|RL31_HUMAN sp|P62899-3|RL31_HUMAN sp|P62899|RL31_HUMAN tr|B7Z4C8|B7Z4C8_HUMAN tr|B7Z4E3|B7Z4E3_HUMAN tr|C9JU56|C9JU56_HUMAN tr|H7C2W9|H7C2W9_HUMAN	1.0000	Isoform of P62899, Isoform 2 of 60S ribosomal protein L31 OS=Homo sapiens GN=RPL31;Isoform of P62899, Isoform 3 of 60S ribosomal protein L31 OS=Homo sapiens GN=RPL31;60S ribosomal protein L31 OS=Homo sapiens GN=RPL31 PE=1 SV=1;Isoform of P62899, 60S ribosomal protein L31 OS=Homo sapiens GN=RPL31 PE=1 SV=1;Isoform of P62899, 60S ribosomal protein L31 OS=Homo sapiens GN=RPL31 PE=1 SV=1;Isoform of P…	19.2	3	0.09	LYTLVTYVPVTTFK+SAINEVVTR
194a	sp|P62854|RS26_HUMAN	1.0000	40S ribosomal protein S26 OS=Homo sapiens GN=RPS26 PE=1 SV=3	20.9	3	0.09	DISEASVFDAYVLPK+NIVEAAAVR
190a	sp|P62424|RL7A_HUMAN tr|Q5T8U3|Q5T8U3_HUMAN	1.0000	60S ribosomal protein L7a OS=Homo sapiens GN=RPL7A PE=1 SV=2;Isoform of P62424, 60S ribosomal protein L7a (Fragment) OS=Homo sapiens GN=RPL7A PE=1 SV=1	15.7	3	0.09	AGVNTVTTLVENK+VAPAPAVVK+VVNPLFEK
186a	sp|P62249|RS16_HUMAN tr|A0A087WZ27|A0A087WZ27_HUMAN tr|M0R210|M0R210_HUMAN tr|M0R3H0|M0R3H0_HUMAN tr|Q6IPX4|Q6IPX4_HUMAN	1.0000	40S ribosomal protein S16 OS=Homo sapiens GN=RPS16 PE=1 SV=2;Isoform of Q03938, Zinc finger protein 90 OS=Homo sapiens GN=ZNF90 PE=4 SV=2;Isoform of P62249, 40S ribosomal protein S16 OS=Homo sapiens GN=RPS16 PE=1 SV=1;Isoform of P62249, 40S ribosomal protein S16 OS=Homo sapiens GN=RPS16 PE=1 SV=1;Isoform of P62249, 40S ribosomal protein S16 OS=Homo sapiens GN=RPS16 PE=1 SV=1	21.0	3	0.09	GPLQSVQVFGR+LLEPVLLLGK
178a	sp|P55209-2|NP1L1_HUMAN sp|P55209-3|NP1L1_HUMAN sp|P55209|NP1L1_HUMAN tr|B7Z9C2|B7Z9C2_HUMAN tr|F5H4R6|F5H4R6_HUMAN tr|F8VRJ2|F8VRJ2_HUMAN tr|F8VUX1|F8VUX1_HUMAN tr|F8VV59|F8VV59_HUMAN tr|F8VXI6|F8VXI6_HUMAN tr|F8VY35|F8VY35_HUMAN tr|F8W020|F8W020_HUMAN tr|F8W0J6|F8W0J6_HUMAN tr|F8W118|F8W118_HUMAN tr|H0YHC3|H0YHC3_HUMAN tr|H0YIV4|H0YIV4_HUMAN	1.0000	Isoform of P55209, Isoform 2 of Nucleosome assembly protein 1-like 1 OS=Homo sapiens GN=NAP1L1;Isoform of P55209, Isoform 3 of Nucleosome assembly protein 1-like 1 OS=Homo sapiens GN=NAP1L1;Nucleosome assembly protein 1-like 1 OS=Homo sapiens GN=NAP1L1 PE=1 SV=1;Isoform of P55209, Nucleosome assembly protein 1-like 1 OS=Homo sapiens GN=NAP1L1 PE=1 SV=1;Isoform of P55209, Nucleosome assembly prote…	8.7	3	0.09	LDGLVETPTGYIESLPR+YAVLYQPLFDK
176a	sp|P52701-3|MSH6_HUMAN sp|P52701-4|MSH6_HUMAN sp|P52701|MSH6_HUMAN	1.0000	Isoform of P52701, Isoform 3 of DNA mismatch repair protein Msh6 OS=Homo sapiens GN=MSH6;Isoform of P52701, Isoform 4 of DNA mismatch repair protein Msh6 OS=Homo sapiens GN=MSH6;DNA mismatch repair protein Msh6 OS=Homo sapiens GN=MSH6 PE=1 SV=2	4.1	3	0.09	AGFDSDYDQALADIR+GTATFDGTAIANAVVK+YQLEIPENFTTR
174a	sp|P51648-2|AL3A2_HUMAN sp|P51648|AL3A2_HUMAN tr|J3QRD1|J3QRD1_HUMAN	1.0000	Isoform of P51648, Isoform 2 of Fatty aldehyde dehydrogenase OS=Homo sapiens GN=ALDH3A2;Fatty aldehyde dehydrogenase OS=Homo sapiens GN=ALDH3A2 PE=1 SV=1;Isoform of P51648, Fatty aldehyde dehydrogenase OS=Homo sapiens GN=ALDH3A2 PE=1 SV=1	8.7	3	0.09	ILSLLEGQK+NVDEAINFINER+YIAPTVLTDVDPK
173a	sp|P51617-2|IRAK1_HUMAN sp|P51617-3|IRAK1_HUMAN sp|P51617-4|IRAK1_HUMAN sp|P51617|IRAK1_HUMAN tr|D3YTB5|D3YTB5_HUMAN tr|H7C224|H7C224_HUMAN	1.0000	Isoform of P51617, Isoform 2 of Interleukin-1 receptor-associated kinase 1 OS=Homo sapiens GN=IRAK1;Isoform of P51617, Isoform 3 of Interleukin-1 receptor-associated kinase 1 OS=Homo sapiens GN=IRAK1;Isoform of P51617, Isoform 4 of Interleukin-1 receptor-associated kinase 1 OS=Homo sapiens GN=IRAK1;Interleukin-1 receptor-associated kinase 1 OS=Homo sapiens GN=IRAK1 PE=1 SV=2;Isoform of P51617, In…	5.2	3	0.08	GTLAYLPEEYIK+LDILLGTAR+QSFLTEVEQLSR
171a	sp|P50990-2|TCPQ_HUMAN sp|P50990|TCPQ_HUMAN	1.0000	Isoform of P50990, Isoform 2 of T-complex protein 1 subunit theta OS=Homo sapiens GN=CCT8;T-complex protein 1 subunit theta OS=Homo sapiens GN=CCT8 PE=1 SV=4	6.8	3	0.09	FAEAFEAIPR+LFVTNDAATILR+LVPGGGATEIELAK
168a	sp|P49792|RBP2_HUMAN	1.0000	E3 SUMO-protein ligase RanBP2 OS=Homo sapiens GN=RANBP2 PE=1 SV=2	1.6	3	0.09	ELLQSFDSALQSVK+FGESTTGFNFSFK+IIDDSDSNLSVVK+NSIPEPIDPLFK
165a	sp|P48729-2|KC1A_HUMAN sp|P48729-3|KC1A_HUMAN sp|P48729|KC1A_HUMAN tr|D6REM4|D6REM4_HUMAN tr|E7ETM0|E7ETM0_HUMAN	1.0000	Isoform of P48729, Isoform 2 of Casein kinase I isoform alpha OS=Homo sapiens GN=CSNK1A1;Isoform of P48729, Isoform 3 of Casein kinase I isoform alpha OS=Homo sapiens GN=CSNK1A1;Casein kinase I isoform alpha OS=Homo sapiens GN=CSNK1A1 PE=1 SV=2;Isoform of P48729, Casein kinase I isoform alpha OS=Homo sapiens GN=CSNK1A1 PE=1 SV=1;Isoform of P48729, Casein kinase I isoform alpha OS=Homo sapiens GN=…	13.6	3	0.09	FEEAPDYMYLR+TSLPWQGLK+TVLMLADQMISR
153a	sp|P39656-2|OST48_HUMAN sp|P39656-3|OST48_HUMAN sp|P39656|OST48_HUMAN tr|A0A0C4DGS1|A0A0C4DGS1_HUMAN	1.0000	Isoform of P39656, Isoform 2 of Dolichyl-diphosphooligosaccharide--protein glycosyltransferase 48 kDa subunit OS=Homo sapiens GN=DDOST;Isoform of P39656, Isoform 3 of Dolichyl-diphosphooligosaccharide--protein glycosyltransferase 48 kDa subunit OS=Homo sapiens GN=DDOST;Dolichyl-diphosphooligosaccharide--protein glycosyltransferase 48 kDa subunit OS=Homo sapiens GN=DDOST PE=1 SV=4;Isoform of P3965…	7.4	3	0.09	NTLLIAGLQAR+SSLNPILFR+TLVLLDNLNVR
152a	sp|P39019|RS19_HUMAN	1.0000	40S ribosomal protein S19 OS=Homo sapiens GN=RPS19 PE=1 SV=2	21.4	3	0.08	DVNQQEFVR+ELAPYDENWFYTR+VLQALEGLK
150a	sp|P38159-3|RBMX_HUMAN sp|P38159|RBMX_HUMAN sp|Q96E39|RMXL1_HUMAN tr|H0Y6E7|H0Y6E7_HUMAN tr|H3BR27|H3BR27_HUMAN tr|H3BT71|H3BT71_HUMAN	1.0000	Isoform of P38159, Isoform 3 of RNA-binding motif protein, X chromosome OS=Homo sapiens GN=RBMX;RNA-binding motif protein, X chromosome OS=Homo sapiens GN=RBMX PE=1 SV=3;RNA binding motif protein, X-linked-like-1 OS=Homo sapiens GN=RBMXL1 PE=1 SV=1;Isoform of P38159, RNA-binding motif protein, X chromosome (Fragment) OS=Homo sapiens GN=RBMX PE=1 SV=2;Isoform of P38159, RNA-binding motif protein, …	34.6	3	0.07	GFAFVTFESPADAK+LFIGGLNTETNEK
147a	sp|P35579|MYH9_HUMAN	1.0000	Myosin-9 OS=Homo sapiens GN=MYH9 PE=1 SV=4	2.2	3	0.07	IAEFTTNLTEEEEK+IAQLEEQLDNETK+TELEDTLDSTAAQQELR
146a	sp|P31943|HNRH1_HUMAN tr|E9PCY7|E9PCY7_HUMAN tr|G8JLB6|G8JLB6_HUMAN	1.0000	Heterogeneous nuclear ribonucleoprotein H OS=Homo sapiens GN=HNRNPH1 PE=1 SV=4;Isoform of P31943, Heterogeneous nuclear ribonucleoprotein H OS=Homo sapiens GN=HNRNPH1 PE=1 SV=1;Isoform of P31943, Heterogeneous nuclear ribonucleoprotein H OS=Homo sapiens GN=HNRNPH1 PE=1 SV=1	7.5	3	0.09	SNNVEMDWVLK+VTGEADVEFATHEDAVAAMSK
138a	sp|P23258|TBG1_HUMAN	1.0000	Tubulin gamma-1 chain OS=Homo sapiens GN=TUBG1 PE=1 SV=2	5.5	3	0.08	AVLLDLEPR+EAFLEQFR+TTVLDVMR
18	sp|P13674-2|P4HA1_HUMAN sp|P13674-3|P4HA1_HUMAN sp|P13674|P4HA1_HUMAN	1.0000	Isoform of P13674, Isoform 2 of Prolyl 4-hydroxylase subunit alpha-1 OS=Homo sapiens GN=P4HA1;Isoform of P13674, Isoform 3 of Prolyl 4-hydroxylase subunit alpha-1 OS=Homo sapiens GN=P4HA1;Prolyl 4-hydroxylase subunit alpha-1 OS=Homo sapiens GN=P4HA1 PE=1 SV=2	7.4	3	0.09	GVAVDYLPER+LQDTYNLDTDTISK+SAWLSGYENPVVSR
136a	sp|P21333-2|FLNA_HUMAN sp|P21333|FLNA_HUMAN tr|Q5HY54|Q5HY54_HUMAN tr|Q60FE5|Q60FE5_HUMAN	1.0000	Isoform of P21333, Isoform 2 of Filamin-A OS=Homo sapiens GN=FLNA;Filamin-A OS=Homo sapiens GN=FLNA PE=1 SV=4;Isoform of P21333, Filamin-A OS=Homo sapiens GN=FLNA PE=1 SV=1;Isoform of P21333, Filamin A OS=Homo sapiens GN=FLNA PE=1 SV=1	1.8	3	0.09	EAGAGGLAIAVEGPSK+TGVAVNKPAEFTVDAK+VANPSGNLTETYVQDR
130a	sp|P15531-2|NDKA_HUMAN sp|P15531|NDKA_HUMAN sp|P22392-2|NDKB_HUMAN sp|P22392|NDKB_HUMAN tr|E7ERL0|E7ERL0_HUMAN tr|J3KPD9|J3KPD9_HUMAN tr|Q32Q12|Q32Q12_HUMAN	1.0000	Isoform of P15531, Isoform 2 of Nucleoside diphosphate kinase A OS=Homo sapiens GN=NME1;Nucleoside diphosphate kinase A OS=Homo sapiens GN=NME1 PE=1 SV=1;Isoform of P22392, Isoform 3 of Nucleoside diphosphate kinase B OS=Homo sapiens GN=NME2;Nucleoside diphosphate kinase B OS=Homo sapiens GN=NME2 PE=1 SV=1;Isoform of P15531, Nucleoside diphosphate kinase A OS=Homo sapiens GN=NME1 PE=1 SV=1;Isofor…	27.7	3	0.09	GLVGEIIK+TFIAIKPDGVQR+VMLGETNPADSKPGTIR
128a	sp|P14678-2|RSMB_HUMAN sp|P14678-3|RSMB_HUMAN sp|P14678|RSMB_HUMAN sp|P63162-2|RSMN_HUMAN sp|P63162|RSMN_HUMAN tr|A8MT02|A8MT02_HUMAN tr|J3QLE5|J3QLE5_HUMAN	1.0000	Isoform of P14678, Isoform SM-B of Small nuclear ribonucleoprotein-associated proteins B and B' OS=Homo sapiens GN=SNRPB;Isoform of P14678, Isoform SM-B1 of Small nuclear ribonucleoprotein-associated proteins B and B' OS=Homo sapiens GN=SNRPB;Small nuclear ribonucleoprotein-associated proteins B and B' OS=Homo sapiens GN=SNRPB PE=1 SV=2;Isoform of P63162, Isoform 2 of Small nuclear ribonucleoprot…	13.0	3	0.09	GENLVSMTVEGPPPK+IFIGTFK+VLGLVLLR
17	sp|P13639|EF2_HUMAN	1.0000	Elongation factor 2 OS=Homo sapiens GN=EEF2 PE=1 SV=4	2.7	3	0.08	EGIPALDNFLDK+VFSGLVSTGLK
126a	sp|P12956-2|XRCC6_HUMAN sp|P12956|XRCC6_HUMAN	1.0000	Isoform of P12956, Isoform 2 of X-ray repair cross-complementing protein 6 OS=Homo sapiens GN=XRCC6;X-ray repair cross-complementing protein 6 OS=Homo sapiens GN=XRCC6 PE=1 SV=2	4.9	3	0.07	DSLIFLVDASK+ILELDQFK+LGSLVDEFK
15	sp|P0DI83|NARR_HUMAN	1.0000	Isoform of Q9BZG1, Ras-related protein Rab-34, isoform NARR OS=Homo sapiens GN=RAB34 PE=1 SV=1	9.1	3	0.08	VADADPASAPSQGALQGR
14	sp|P0CG47|UBB_HUMAN sp|P0CG48|UBC_HUMAN sp|P62979|RS27A_HUMAN sp|P62987|RL40_HUMAN tr|B4DV12|B4DV12_HUMAN tr|F5GXK7|F5GXK7_HUMAN tr|F5GYU3|F5GYU3_HUMAN tr|F5GZ39|F5GZ39_HUMAN tr|F5H265|F5H265_HUMAN tr|F5H2Z3|F5H2Z3_HUMAN tr|F5H388|F5H388_HUMAN tr|F5H6Q2|F5H6Q2_HUMAN tr|F5H747|F5H747_HUMAN tr|J3QKN0|J3QKN0_HUMAN tr|J3QS39|J3QS39_HUMAN tr|J3QSA3|J3QSA3_HUMAN tr|J3QTR3|J3QTR3_HUMAN tr|M0R1V7|M0R1V7_…	1.0000	Polyubiquitin-B OS=Homo sapiens GN=UBB PE=1 SV=1;Polyubiquitin-C OS=Homo sapiens GN=UBC PE=1 SV=3;Ubiquitin-40S ribosomal protein S27a OS=Homo sapiens GN=RPS27A PE=1 SV=2;Ubiquitin-60S ribosomal protein L40 OS=Homo sapiens GN=UBA52 PE=1 SV=2;Isoform of P0CG47, Polyubiquitin-B OS=Homo sapiens GN=UBB PE=1 SV=1;Isoform of P0CG48, Polyubiquitin-C (Fragment) OS=Homo sapiens GN=UBC PE=1 SV=2;Isoform of…	21.0	3	0.08	TITLEVEPSDTIENVK
102a	sp|P04406-2|G3P_HUMAN sp|P04406|G3P_HUMAN	1.0000	Isoform of P04406, Isoform 2 of Glyceraldehyde-3-phosphate dehydrogenase OS=Homo sapiens GN=GAPDH;Glyceraldehyde-3-phosphate dehydrogenase OS=Homo sapiens GN=GAPDH PE=1 SV=3	14.7	3	0.09	GALQNIIPASTGAAK+LISWYDNEFGYSNR+LVINGNPITIFQER
101a	sp|P04049-2|RAF1_HUMAN sp|P04049|RAF1_HUMAN tr|H7C155|H7C155_HUMAN	1.0000	Isoform of P04049, Isoform 2 of RAF proto-oncogene serine/threonine-protein kinase OS=Homo sapiens GN=RAF1;RAF proto-oncogene serine/threonine-protein kinase OS=Homo sapiens GN=RAF1 PE=1 SV=1;Isoform of P04049, RAF proto-oncogene serine/threonine-protein kinase (Fragment) OS=Homo sapiens GN=RAF1 PE=1 SV=1	4.4	3	0.09	IGDFGLATVK+VVDPTPEQFQAFR
98a	sp|O95168-2|NDUB4_HUMAN sp|O95168|NDUB4_HUMAN	1.0000	Isoform of O95168, Isoform 2 of NADH dehydrogenase [ubiquinone] 1 beta subcomplex subunit 4 OS=Homo sapiens GN=NDUFB4;NADH dehydrogenase [ubiquinone] 1 beta subcomplex subunit 4 OS=Homo sapiens GN=NDUFB4 PE=1 SV=3	32.5	3	0.09	EYLLQYNDPNR+GLIENPALLR+TLPETLDPAEYNISPETR
1	sp|E9PAV3-2|NACAM_HUMAN sp|E9PAV3|NACAM_HUMAN sp|Q13765|NACA_HUMAN tr|F8VNW4|F8VNW4_HUMAN tr|F8VZJ2|F8VZJ2_HUMAN tr|F8W0W4|F8W0W4_HUMAN tr|F8W1N5|F8W1N5_HUMAN tr|H0YHX9|H0YHX9_HUMAN	1.0000	Isoform of E9PAV3, Isoform 2 of Nascent polypeptide-associated complex subunit alpha, muscle-specific form OS=Homo sapiens GN=NACA;Nascent polypeptide-associated complex subunit alpha, muscle-specific form OS=Homo sapiens GN=NACA PE=1 SV=1;Isoform of E9PAV3, Nascent polypeptide-associated complex subunit alpha OS=Homo sapiens GN=NACA PE=1 SV=1;Isoform of E9PAV3, Nascent polypeptide-associated com…	21.3	3	0.09	IEDLSQQAQLAAAEK+SPASDTYIVFGEAK
315a	sp|Q9BWM7|SFXN3_HUMAN tr|A0A0A0MS41|A0A0A0MS41_HUMAN	0.9999	Sideroflexin-3 OS=Homo sapiens GN=SFXN3 PE=1 SV=2;Isoform of Q9BWM7, Sideroflexin OS=Homo sapiens GN=SFXN3 PE=1 SV=1	9.3	3	0.07	AGVVTPGITEDQLWR+ELQVGIPVADEAGQR
313a	sp|Q8N5N7|RM50_HUMAN	0.9999	39S ribosomal protein L50, mitochondrial OS=Homo sapiens GN=MRPL50 PE=1 SV=2	22.8	3	0.08	AYTPPEDLQSR+DVLDFYNVPIQDR+VFMWTVSGTPCR
312a	sp|Q5JTV8-3|TOIP1_HUMAN tr|J3KN66|J3KN66_HUMAN	0.9999	Isoform of Q5JTV8, Isoform 3 of Torsin-1A-interacting protein 1 OS=Homo sapiens GN=TOR1AIP1;Isoform of Q5JTV8, Torsin-1A-interacting protein 1 OS=Homo sapiens GN=TOR1AIP1 PE=1 SV=1	6.8	3	0.07	QVTGQPQNASFVK+SIQEAPAVSEDLVIR+SQPAILLLTAAR
304	sp|P45880-1|VDAC2_HUMAN sp|P45880-2|VDAC2_HUMAN sp|P45880|VDAC2_HUMAN tr|A0A0A0MR02|A0A0A0MR02_HUMAN	0.9999	Isoform of P45880, Isoform 1 of Voltage-dependent anion-selective channel protein 2 OS=Homo sapiens GN=VDAC2;Isoform of P45880, Isoform 2 of Voltage-dependent anion-selective channel protein 2 OS=Homo sapiens GN=VDAC2;Voltage-dependent anion-selective channel protein 2 OS=Homo sapiens GN=VDAC2 PE=1 SV=2;Isoform of P45880, Voltage-dependent anion-selective channel protein 2 (Fragment) OS=Homo sapi…	7.8	3	0.07	LTLSALVDGK+YQLDPTASISAK
123a	sp|P11532-10|DMD_HUMAN sp|P11532-2|DMD_HUMAN sp|P11532-3|DMD_HUMAN sp|P11532-4|DMD_HUMAN sp|P11532-5|DMD_HUMAN sp|P11532-6|DMD_HUMAN sp|P11532-7|DMD_HUMAN sp|P11532-8|DMD_HUMAN sp|P11532-9|DMD_HUMAN sp|P11532|DMD_HUMAN tr|A0A075B6G3|A0A075B6G3_HUMAN tr|A0A087WTU7|A0A087WTU7_HUMAN tr|A0A087WV90|A0A087WV90_HUMAN tr|E7EQR9|E7EQR9_HUMAN tr|E7EQS5|E7EQS5_HUMAN tr|E7ESB2|E7ESB2_HUMAN tr|E9PDN5|E9PDN5_H…	0.9999	Isoform of P11532, Isoform 10 of Dystrophin OS=Homo sapiens GN=DMD;Isoform of P11532, Isoform 1 of Dystrophin OS=Homo sapiens GN=DMD;Isoform of P11532, Isoform 2 of Dystrophin OS=Homo sapiens GN=DMD;Isoform of P11532, Isoform 3 of Dystrophin OS=Homo sapiens GN=DMD;Isoform of P11532, Isoform 5 of Dystrophin OS=Homo sapiens GN=DMD;Isoform of P11532, Isoform 6 of Dystrophin OS=Homo sapiens GN=DMD;Is…	8.7	3	0.07	MTELYQSLADLNNVR+QLGEVASFGGSNIEPSVR+QLLEQPQAEAK
324a	sp|Q9P0J0-2|NDUAD_HUMAN sp|Q9P0J0|NDUAD_HUMAN tr|B4DEZ3|B4DEZ3_HUMAN tr|E7ENQ6|E7ENQ6_HUMAN tr|K7EJE1|K7EJE1_HUMAN	0.9998	Isoform of Q9P0J0, Isoform 2 of NADH dehydrogenase [ubiquinone] 1 alpha subcomplex subunit 13 OS=Homo sapiens GN=NDUFA13;NADH dehydrogenase [ubiquinone] 1 alpha subcomplex subunit 13 OS=Homo sapiens GN=NDUFA13 PE=1 SV=3;Isoform of Q9P0J0, NADH dehydrogenase [ubiquinone] 1 alpha subcomplex subunit 13 OS=Homo sapiens GN=NDUFA13 PE=2 SV=1;Uncharacterized protein OS=Homo sapiens PE=4 SV=1;Isoform of …	30.8	3	0.06	IALLPLLQAETDR+LQIEDFEAR+QDMPPPGGYGPIDYK
320a	sp|P20700|LMNB1_HUMAN tr|E9PBF6|E9PBF6_HUMAN	0.9998	Lamin-B1 OS=Homo sapiens GN=LMNB1 PE=1 SV=2;Isoform of P20700, Lamin-B1 OS=Homo sapiens GN=LMNB1 PE=1 SV=1	6.7	3	0.07	IQELEDLLAK+SLETENSALQLQVTER
316	sp|O00165-2|HAX1_HUMAN sp|O00165-3|HAX1_HUMAN sp|O00165-5|HAX1_HUMAN sp|O00165|HAX1_HUMAN tr|E9PIQ7|E9PIQ7_HUMAN	0.9998	Isoform of O00165, Isoform 2 of HCLS1-associated protein X-1 OS=Homo sapiens GN=HAX1;Isoform of O00165, Isoform 3 of HCLS1-associated protein X-1 OS=Homo sapiens GN=HAX1;Isoform of O00165, Isoform 5 of HCLS1-associated protein X-1 OS=Homo sapiens GN=HAX1;HCLS1-associated protein X-1 OS=Homo sapiens GN=HAX1 PE=1 SV=2;Isoform of O00165, HCLS1-associated protein X-1 OS=Homo sapiens GN=HAX1 PE=1 SV=1	22.5	3	0.06	EDNDLDSQVSQEGLGPVLQPQPK+IFGGVLESDAR
247a	sp|Q96AX9-10|MIB2_HUMAN sp|Q96AX9-11|MIB2_HUMAN sp|Q96AX9-12|MIB2_HUMAN sp|Q96AX9-13|MIB2_HUMAN sp|Q96AX9-14|MIB2_HUMAN sp|Q96AX9-2|MIB2_HUMAN sp|Q96AX9-3|MIB2_HUMAN sp|Q96AX9-4|MIB2_HUMAN sp|Q96AX9-5|MIB2_HUMAN sp|Q96AX9-6|MIB2_HUMAN sp|Q96AX9-8|MIB2_HUMAN sp|Q96AX9-9|MIB2_HUMAN sp|Q96AX9|MIB2_HUMAN tr|D6RAZ0|D6RAZ0_HUMAN tr|E9PD12|E9PD12_HUMAN tr|F2Z2L2|F2Z2L2_HUMAN	0.9998	Isoform of Q96AX9, Isoform 10 of E3 ubiquitin-protein ligase MIB2 OS=Homo sapiens GN=MIB2;Isoform of Q96AX9, Isoform 11 of E3 ubiquitin-protein ligase MIB2 OS=Homo sapiens GN=MIB2;Isoform of Q96AX9, Isoform 12 of E3 ubiquitin-protein ligase MIB2 OS=Homo sapiens GN=MIB2;Isoform of Q96AX9, Isoform 13 of E3 ubiquitin-protein ligase MIB2 OS=Homo sapiens GN=MIB2;Isoform of Q96AX9, Isoform 14 of E3 ubi…	4.9	3	0.08	ADAINSTQSTALHVAVQR+WGQQDGGEGGVGTVVELGR
329a	sp|Q9Y2R9|RT07_HUMAN tr|J3QLS3|J3QLS3_HUMAN tr|J3QQS1|J3QQS1_HUMAN	0.9997	28S ribosomal protein S7, mitochondrial OS=Homo sapiens GN=MRPS7 PE=1 SV=2;Isoform of Q9Y2R9, 28S ribosomal protein S7, mitochondrial OS=Homo sapiens GN=MRPS7 PE=1 SV=1;Isoform of Q9Y2R9, 28S ribosomal protein S7, mitochondrial (Fragment) OS=Homo sapiens GN=MRPS7 PE=1 SV=1	20.9	3	0.06	FYQVPVPLPDR+LLEAFHNQGPVIK+TSSVFEDPVISK
222a	sp|Q15365|PCBP1_HUMAN	0.9997	Poly(rC)-binding protein 1 OS=Homo sapiens GN=PCBP1 PE=1 SV=2	9.3	3	0.06	ESTGAQVQVAGDMLPNSTER+IITLTGPTNAIFK
331	sp|Q9NQX7-2|ITM2C_HUMAN sp|Q9NQX7-3|ITM2C_HUMAN sp|Q9NQX7|ITM2C_HUMAN tr|C9JG41|C9JG41_HUMAN	0.9996	Isoform of Q9NQX7, Isoform 2 of Integral membrane protein 2C OS=Homo sapiens GN=ITM2C;Isoform of Q9NQX7, Isoform 3 of Integral membrane protein 2C OS=Homo sapiens GN=ITM2C;Integral membrane protein 2C OS=Homo sapiens GN=ITM2C PE=1 SV=1;Isoform of Q9NQX7, Integral membrane protein 2C (Fragment) OS=Homo sapiens GN=ITM2C PE=1 SV=1	17.2	3	0.07	ASASAPAPASATEILLTPAR+ISFQPAVAGIK
110b	sp|Q00537-2|CDK17_HUMAN sp|Q00537|CDK17_HUMAN tr|F5H6Z0|F5H6Z0_HUMAN	0.9996	Isoform of Q00537, Isoform 2 of Cyclin-dependent kinase 17 OS=Homo sapiens GN=CDK17;Cyclin-dependent kinase 17 OS=Homo sapiens GN=CDK17 PE=1 SV=2;Isoform of Q00537, Cyclin-dependent kinase 17 OS=Homo sapiens GN=CDK17 PE=1 SV=1	2.3	3	0.06	IADFGLAR+LDSEGIELITK
334	sp|Q8IY67-2|RAVR1_HUMAN tr|A0A087WZ13|A0A087WZ13_HUMAN tr|E9PAU2|E9PAU2_HUMAN	0.9995	Isoform of Q8IY67, Isoform 2 of Ribonucleoprotein PTB-binding 1 OS=Homo sapiens GN=RAVER1;Isoform of Q8IY67, Ribonucleoprotein PTB-binding 1 OS=Homo sapiens GN=RAVER1 PE=1 SV=1;Isoform of Q8IY67, Ribonucleoprotein PTB-binding 1 OS=Homo sapiens GN=RAVER1 PE=1 SV=1	3.8	3	0.06	DSGPLPTPPGVSLLGEPPK+LLSPLSSAR
337	sp|Q9BZE1|RM37_HUMAN tr|S4R369|S4R369_HUMAN	0.9994	39S ribosomal protein L37, mitochondrial OS=Homo sapiens GN=MRPL37 PE=1 SV=2;Isoform of Q9BZE1, 39S ribosomal protein L37, mitochondrial OS=Homo sapiens GN=MRPL37 PE=1 SV=1	5.9	3	0.07	ESLLLQVR+LIEGLPEK+VLSLVDDPR
341a	sp|Q09028-2|RBBP4_HUMAN sp|Q09028-3|RBBP4_HUMAN sp|Q09028-4|RBBP4_HUMAN sp|Q09028|RBBP4_HUMAN	0.9993	Isoform of Q09028, Isoform 2 of Histone-binding protein RBBP4 OS=Homo sapiens GN=RBBP4;Isoform of Q09028, Isoform 3 of Histone-binding protein RBBP4 OS=Homo sapiens GN=RBBP4;Isoform of Q09028, Isoform 4 of Histone-binding protein RBBP4 OS=Homo sapiens GN=RBBP4;Histone-binding protein RBBP4 OS=Homo sapiens GN=RBBP4 PE=1 SV=3	6.9	3	0.06	GEFGGFGSVSGK+LMIWDTR+LNVWDLSK
347	sp|Q96P63-2|SPB12_HUMAN sp|Q96P63|SPB12_HUMAN	0.9986	Isoform of Q96P63, Isoform 2 of Serpin B12 OS=Homo sapiens GN=SERPINB12;Serpin B12 OS=Homo sapiens GN=SERPINB12 PE=1 SV=1	5.9	3	0.06	ADLTGISPSPNLYLSK+IGFIEEVK
360	sp|Q9Y285-2|SYFA_HUMAN sp|Q9Y285|SYFA_HUMAN tr|K7EPH2|K7EPH2_HUMAN tr|K7ER00|K7ER00_HUMAN tr|K7ERS0|K7ERS0_HUMAN	0.9968	Isoform of Q9Y285, Isoform 2 of Phenylalanine--tRNA ligase alpha subunit OS=Homo sapiens GN=FARSA;Phenylalanine--tRNA ligase alpha subunit OS=Homo sapiens GN=FARSA PE=1 SV=3;Isoform of Q9Y285, Phenylalanine--tRNA ligase alpha subunit (Fragment) OS=Homo sapiens GN=FARSA PE=1 SV=7;Isoform of Q9Y285, Phenylalanine--tRNA ligase alpha subunit OS=Homo sapiens GN=FARSA PE=1 SV=1;Isoform of Q9Y285, Pheny…	9.4	3	0.07	DPAEALQLPMDYVQR
222b	sp|Q15366-2|PCBP2_HUMAN sp|Q15366-3|PCBP2_HUMAN sp|Q15366-4|PCBP2_HUMAN sp|Q15366-5|PCBP2_HUMAN sp|Q15366-6|PCBP2_HUMAN sp|Q15366-7|PCBP2_HUMAN sp|Q15366-8|PCBP2_HUMAN sp|Q15366|PCBP2_HUMAN tr|F8VXH9|F8VXH9_HUMAN tr|F8VZX2|F8VZX2_HUMAN tr|F8W0G4|F8W0G4_HUMAN tr|H3BRU6|H3BRU6_HUMAN	0.9961	Isoform of Q15366, Isoform 2 of Poly(rC)-binding protein 2 OS=Homo sapiens GN=PCBP2;Isoform of Q15366, Isoform 3 of Poly(rC)-binding protein 2 OS=Homo sapiens GN=PCBP2;Isoform of Q15366, Isoform 4 of Poly(rC)-binding protein 2 OS=Homo sapiens GN=PCBP2;Isoform of Q15366, Isoform 5 of Poly(rC)-binding protein 2 OS=Homo sapiens GN=PCBP2;Isoform of Q15366, Isoform 6 of Poly(rC)-binding protein 2 OS=H…	10.0	3	0.06	ESTGAQVQVAGDMLPNSTER+IITLAGPTNAIFK
362	sp|Q9C0D3|ZY11B_HUMAN tr|A8DPD7|A8DPD7_HUMAN	0.9959	Protein zyg-11 homolog B OS=Homo sapiens GN=ZYG11B PE=1 SV=2;Isoform of Q9C0D3, Protein zyg-11 homolog B OS=Homo sapiens GN=ZYG11B PE=1 SV=1	5.1	3	0.06	VLESFPTESSIQQK+VSGEANETQIAEALK
425a	sp|Q8WZ42-11|TITIN_HUMAN sp|Q8WZ42-12|TITIN_HUMAN sp|Q8WZ42-13|TITIN_HUMAN sp|Q8WZ42-2|TITIN_HUMAN sp|Q8WZ42-4|TITIN_HUMAN sp|Q8WZ42-5|TITIN_HUMAN sp|Q8WZ42-7|TITIN_HUMAN sp|Q8WZ42-8|TITIN_HUMAN sp|Q8WZ42|TITIN_HUMAN tr|A0A0A0MTS7|A0A0A0MTS7_HUMAN	0.9941	Isoform of Q8WZ42, Isoform 11 of Titin OS=Homo sapiens GN=TTN;Isoform of Q8WZ42, Isoform 12 of Titin OS=Homo sapiens GN=TTN;Isoform of Q8WZ42, Isoform 13 of Titin OS=Homo sapiens GN=TTN;Isoform of Q8WZ42, Isoform 2 of Titin OS=Homo sapiens GN=TTN;Isoform of Q8WZ42, Isoform 4 of Titin OS=Homo sapiens GN=TTN;Isoform of Q8WZ42, Isoform 5 of Titin OS=Homo sapiens GN=TTN;Isoform of Q8WZ42, Isoform 7 o…	0.1	3	0.05	LAWTNVASEVQVTK+LEPSQLLKK+SSCKARINVLDLIIPPSFTK
424	sp|P28340|DPOD1_HUMAN tr|M0QZB4|M0QZB4_HUMAN tr|M0QZR8|M0QZR8_HUMAN tr|M0R2B7|M0R2B7_HUMAN	0.9941	DNA polymerase delta catalytic subunit OS=Homo sapiens GN=POLD1 PE=1 SV=2;Isoform of P28340, DNA polymerase delta catalytic subunit (Fragment) OS=Homo sapiens GN=POLD1 PE=1 SV=1;Isoform of P28340, DNA polymerase OS=Homo sapiens GN=POLD1 PE=1 SV=1;Isoform of P28340, DNA polymerase OS=Homo sapiens GN=POLD1 PE=1 SV=1	14.4	3	0.07	LGLTEDQFIR+SEGGEDYTGATVIEPLK
493	sp|Q9UKQ2-2|ADA28_HUMAN sp|Q9UKQ2|ADA28_HUMAN tr|E5RGY1|E5RGY1_HUMAN	0.9829	Isoform of Q9UKQ2, Isoform 2 of Disintegrin and metalloproteinase domain-containing protein 28 OS=Homo sapiens GN=ADAM28;Disintegrin and metalloproteinase domain-containing protein 28 OS=Homo sapiens GN=ADAM28 PE=2 SV=3;Isoform of Q9UKQ2, Disintegrin and metalloproteinase domain-containing protein 28 OS=Homo sapiens GN=ADAM28 PE=1 SV=1	9.2	3	0.06	EPEQQEQFETELK+IAVLYLK
526	sp|P25205-2|MCM3_HUMAN sp|P25205|MCM3_HUMAN tr|J3KQ69|J3KQ69_HUMAN	0.9575	Isoform of P25205, Isoform 2 of DNA replication licensing factor MCM3 OS=Homo sapiens GN=MCM3;DNA replication licensing factor MCM3 OS=Homo sapiens GN=MCM3 PE=1 SV=3;Isoform of P25205, DNA replication licensing factor MCM3 OS=Homo sapiens GN=MCM3 PE=1 SV=2	4.1	3	0.05	GSSGVGLTAAVTTDQETGER+SVDVILDDDLVDK
96a	sp|O94927|HAUS5_HUMAN	1.0000	HAUS augmin-like complex subunit 5 OS=Homo sapiens GN=HAUS5 PE=1 SV=2	4.1	2	0.05	AQFLQNLLLPQAK+VVPTFEAVAPQSR
10	sp|O95817|BAG3_HUMAN	1.0000	BAG family molecular chaperone regulator 3 OS=Homo sapiens GN=BAG3 PE=1 SV=3	4.7	2	0.06	ELLALDSVDPEGR+VQGLEQAVDNFEGK
86a	sp|O43823|AKAP8_HUMAN	1.0000	A-kinase anchor protein 8 OS=Homo sapiens GN=AKAP8 PE=1 SV=1	3.3	2	0.06	QFQLYEEPDTK+TVEFLQEYIVNR
75	sp|Q9Y5L4|TIM13_HUMAN	1.0000	Mitochondrial import inner membrane translocase subunit Tim13 OS=Homo sapiens GN=TIMM13 PE=1 SV=1	26.3	2	0.06	LDPGLIMEQVK+VQIAVANAQELLQR
73	sp|Q9Y2G8-2|DJC16_HUMAN sp|Q9Y2G8|DJC16_HUMAN tr|Q5TDG9|Q5TDG9_HUMAN tr|Q5TDH4|Q5TDH4_HUMAN	1.0000	Isoform of Q9Y2G8, Isoform 2 of DnaJ homolog subfamily C member 16 OS=Homo sapiens GN=DNAJC16;DnaJ homolog subfamily C member 16 OS=Homo sapiens GN=DNAJC16 PE=2 SV=3;Isoform of Q9Y2G8, DnaJ (Hsp40) homolog, subfamily C, member 16, isoform CRA_a OS=Homo sapiens GN=DNAJC16 PE=1 SV=1;Isoform of Q9Y2G8, DnaJ homolog subfamily C member 16 OS=Homo sapiens GN=DNAJC16 PE=1 SV=1	5.7	2	0.06	QIIDDFITR+QQEFADTLLPDSEAFQGK
72	sp|Q9ULX6-2|AKP8L_HUMAN sp|Q9ULX6|AKP8L_HUMAN	1.0000	Isoform of Q9ULX6, Isoform 2 of A-kinase anchor protein 8-like OS=Homo sapiens GN=AKAP8L;A-kinase anchor protein 8-like OS=Homo sapiens GN=AKAP8L PE=1 SV=3	4.6	2	0.06	QTADFLQEYVTNK+TFYEDEMASHLDSK
70	sp|Q9UI09|NDUAC_HUMAN	1.0000	NADH dehydrogenase [ubiquinone] 1 alpha subcomplex subunit 12 OS=Homo sapiens GN=NDUFA12 PE=1 SV=1	20.0	2	0.06	FNVTGTPEQYVPYSTTR+IQEWIPPSTPYK
69	sp|Q9UHD2|TBK1_HUMAN	1.0000	Serine/threonine-protein kinase TBK1 OS=Homo sapiens GN=TBK1 PE=1 SV=1	4.3	2	0.06	IISSNQELIYEGR+LSSSQGTIETSLQDIDSR
67	sp|Q9UG56-2|PISD_HUMAN sp|Q9UG56|PISD_HUMAN tr|B1AKM6|B1AKM6_HUMAN tr|B1AKM8|B1AKM8_HUMAN tr|H0Y7P7|H0Y7P7_HUMAN	1.0000	Isoform of Q9UG56, Isoform 2 of Phosphatidylserine decarboxylase proenzyme, mitochondrial OS=Homo sapiens GN=PISD;Phosphatidylserine decarboxylase proenzyme, mitochondrial OS=Homo sapiens GN=PISD PE=2 SV=4;Isoform of Q9UG56, Phosphatidylserine decarboxylase proenzyme OS=Homo sapiens GN=PISD PE=1 SV=1;Isoform of Q9UG56, Phosphatidylserine decarboxylase proenzyme (Fragment) OS=Homo sapiens GN=PISD …	8.8	2	0.05	GVTYSLESFLGPR+NLSEFFR
66	sp|Q9P0U3-2|SENP1_HUMAN sp|Q9P0U3|SENP1_HUMAN	1.0000	Isoform of Q9P0U3, Isoform 2 of Sentrin-specific protease 1 OS=Homo sapiens GN=SENP1;Sentrin-specific protease 1 OS=Homo sapiens GN=SENP1 PE=1 SV=2	3.4	2	0.06	ALALQLQNQR+EIPVTVVQETQK
63	sp|Q9C037-2|TRIM4_HUMAN sp|Q9C037-3|TRIM4_HUMAN sp|Q9C037|TRIM4_HUMAN tr|H7C0Q6|H7C0Q6_HUMAN	1.0000	Isoform of Q9C037, Isoform Beta of E3 ubiquitin-protein ligase TRIM4 OS=Homo sapiens GN=TRIM4;Isoform of Q9C037, Isoform Gamma of E3 ubiquitin-protein ligase TRIM4 OS=Homo sapiens GN=TRIM4;E3 ubiquitin-protein ligase TRIM4 OS=Homo sapiens GN=TRIM4 PE=1 SV=2;Isoform of Q9C037, E3 ubiquitin-protein ligase TRIM4 (Fragment) OS=Homo sapiens GN=TRIM4 PE=1 SV=1	17.8	2	0.06	LNQTIASLK+SEIQDVNYSLEAVK+SQAPTLELLQNPK
7	sp|O75251-2|NDUS7_HUMAN sp|O75251|NDUS7_HUMAN tr|A0A087WTI3|A0A087WTI3_HUMAN tr|A0A087WXF6|A0A087WXF6_HUMAN tr|F5GXJ1|F5GXJ1_HUMAN tr|F5H5N1|F5H5N1_HUMAN	1.0000	Isoform of O75251, Isoform 2 of NADH dehydrogenase [ubiquinone] iron-sulfur protein 7, mitochondrial OS=Homo sapiens GN=NDUFS7;NADH dehydrogenase [ubiquinone] iron-sulfur protein 7, mitochondrial OS=Homo sapiens GN=NDUFS7 PE=1 SV=3;Isoform of O75251, NADH dehydrogenase [ubiquinone] iron-sulfur protein 7, mitochondrial OS=Homo sapiens GN=NDUFS7 PE=1 SV=1;Isoform of O75251, NADH dehydrogenase [ubiq…	11.2	2	0.06	LDDLVNWAR+QSDVMIVAGTLTNK
53	sp|Q96AG4|LRC59_HUMAN	1.0000	Leucine-rich repeat-containing protein 59 OS=Homo sapiens GN=LRRC59 PE=1 SV=1	7.2	2	0.06	LQQLPADFGR+LVTLPVSFAQLK
52	sp|Q92908-2|GATA6_HUMAN sp|Q92908|GATA6_HUMAN	1.0000	Isoform of Q92908, Isoform 2 of Transcription factor GATA-6 OS=Homo sapiens GN=GATA6;Transcription factor GATA-6 OS=Homo sapiens GN=GATA6 PE=1 SV=2	5.1	2	0.06	AGAPLPVPR+GPSADLLEDLSESR
6	sp|O60783|RT14_HUMAN	1.0000	28S ribosomal protein S14, mitochondrial OS=Homo sapiens GN=MRPS14 PE=1 SV=1	11.7	2	0.06	ILQDVADEEIAALPR
41	sp|Q5JTZ9|SYAM_HUMAN	1.0000	Alanine--tRNA ligase, mitochondrial OS=Homo sapiens GN=AARS2 PE=1 SV=1	2.7	2	0.06	AGQEDVLFPVAR+LDVTTQTPLTPEQLR
34	sp|Q02413|DSG1_HUMAN	1.0000	Desmoglein-1 OS=Homo sapiens GN=DSG1 PE=1 SV=2	1.5	2	0.06	YVMGNNPADLLAVDSR
281a	sp|Q9UH99-2|SUN2_HUMAN sp|Q9UH99-3|SUN2_HUMAN sp|Q9UH99|SUN2_HUMAN	1.0000	Isoform of Q9UH99, Isoform 2 of SUN domain-containing protein 2 OS=Homo sapiens GN=SUN2;Isoform of Q9UH99, Isoform 3 of SUN domain-containing protein 2 OS=Homo sapiens GN=SUN2;SUN domain-containing protein 2 OS=Homo sapiens GN=SUN2 PE=1 SV=3	6.3	2	0.06	IGLADYALESGGASVISTR+IQEELSALR+SEWQSMTQESFQESSVK
268a	sp|Q9H078-2|CLPB_HUMAN sp|Q9H078-3|CLPB_HUMAN sp|Q9H078-4|CLPB_HUMAN sp|Q9H078-5|CLPB_HUMAN sp|Q9H078|CLPB_HUMAN tr|H0YGM0|H0YGM0_HUMAN	1.0000	Isoform of Q9H078, Isoform 2 of Caseinolytic peptidase B protein homolog OS=Homo sapiens GN=CLPB;Isoform of Q9H078, Isoform 3 of Caseinolytic peptidase B protein homolog OS=Homo sapiens GN=CLPB;Isoform of Q9H078, Isoform 4 of Caseinolytic peptidase B protein homolog OS=Homo sapiens GN=CLPB;Isoform of Q9H078, Isoform 5 of Caseinolytic peptidase B protein homolog OS=Homo sapiens GN=CLPB;Caseinolyti…	4.9	2	0.06	ELLDGGANPLQR+IAENLGDVQISDK
31	sp|P62906|RL10A_HUMAN	1.0000	60S ribosomal protein L10a OS=Homo sapiens GN=RPL10A PE=1 SV=2	9.2	2	0.06	ILGPGLNK+YDAFLASESLIK
263a	sp|Q9BUJ2-2|HNRL1_HUMAN sp|Q9BUJ2-3|HNRL1_HUMAN sp|Q9BUJ2-4|HNRL1_HUMAN sp|Q9BUJ2|HNRL1_HUMAN tr|A0A0A0MRA5|A0A0A0MRA5_HUMAN tr|B7Z4B8|B7Z4B8_HUMAN tr|M0R3F1|M0R3F1_HUMAN	1.0000	Isoform of Q9BUJ2, Isoform 2 of Heterogeneous nuclear ribonucleoprotein U-like protein 1 OS=Homo sapiens GN=HNRNPUL1;Isoform of Q9BUJ2, Isoform 3 of Heterogeneous nuclear ribonucleoprotein U-like protein 1 OS=Homo sapiens GN=HNRNPUL1;Isoform of Q9BUJ2, Isoform 4 of Heterogeneous nuclear ribonucleoprotein U-like protein 1 OS=Homo sapiens GN=HNRNPUL1;Heterogeneous nuclear ribonucleoprotein U-like p…	3.6	2	0.06	NYILDQTNVYGSAQR+YNILGTNAIMDK
255a	sp|Q96NB2|SFXN2_HUMAN	1.0000	Sideroflexin-2 OS=Homo sapiens GN=SFXN2 PE=1 SV=2	9.0	2	0.06	MGVVPPGTQVEQLLYAK+YGELEPYVYFNK
252a	sp|Q96GD4-3|AURKB_HUMAN sp|Q96GD4-4|AURKB_HUMAN sp|Q96GD4-5|AURKB_HUMAN sp|Q96GD4|AURKB_HUMAN tr|J3KRJ2|J3KRJ2_HUMAN tr|J3KTD6|J3KTD6_HUMAN tr|J3QLN8|J3QLN8_HUMAN tr|J3QR41|J3QR41_HUMAN	1.0000	Isoform of Q96GD4, Isoform 3 of Aurora kinase B OS=Homo sapiens GN=AURKB;Isoform of Q96GD4, Isoform 4 of Aurora kinase B OS=Homo sapiens GN=AURKB;Isoform of Q96GD4, Isoform 5 of Aurora kinase B OS=Homo sapiens GN=AURKB;Aurora kinase B OS=Homo sapiens GN=AURKB PE=1 SV=3;Isoform of Q96GD4, Aurora kinase B (Fragment) OS=Homo sapiens GN=AURKB PE=1 SV=7;Isoform of Q96GD4, Aurora kinase B (Fragment) OS…	31.4	2	0.06	FGNVYLAR+VMENSSGTPDILTR
249a	sp|Q96CU9-3|FXRD1_HUMAN sp|Q96CU9|FXRD1_HUMAN	1.0000	Isoform of Q96CU9, Isoform 3 of FAD-dependent oxidoreductase domain-containing protein 1 OS=Homo sapiens GN=FOXRED1;FAD-dependent oxidoreductase domain-containing protein 1 OS=Homo sapiens GN=FOXRED1 PE=1 SV=2	4.9	2	0.06	FNPSGYLLLASEK+VSLMSPDQLR
29	sp|P62847-2|RS24_HUMAN sp|P62847-3|RS24_HUMAN sp|P62847-4|RS24_HUMAN sp|P62847|RS24_HUMAN tr|A0A087WUS0|A0A087WUS0_HUMAN tr|E7ETK0|E7ETK0_HUMAN	1.0000	Isoform of P62847, Isoform 2 of 40S ribosomal protein S24 OS=Homo sapiens GN=RPS24;Isoform of P62847, Isoform 3 of 40S ribosomal protein S24 OS=Homo sapiens GN=RPS24;Isoform of P62847, Isoform 4 of 40S ribosomal protein S24 OS=Homo sapiens GN=RPS24;40S ribosomal protein S24 OS=Homo sapiens GN=RPS24 PE=1 SV=1;Isoform of P62847, 40S ribosomal protein S24 OS=Homo sapiens GN=RPS24 PE=1 SV=1;Isoform o…	11.5	2	0.06	TTGFGMIYDSLDYAK
241a	sp|Q8NI60-3|ADCK3_HUMAN sp|Q8NI60|ADCK3_HUMAN	1.0000	Isoform of Q8NI60, Isoform 3 of Atypical kinase ADCK3, mitochondrial OS=Homo sapiens GN=ADCK3;Atypical kinase ADCK3, mitochondrial OS=Homo sapiens GN=ADCK3 PE=1 SV=1	4.4	2	0.06	AVLGSSPFLSEANAER+VALLDFGATR
240a	sp|Q8NF37|PCAT1_HUMAN tr|A0A0G2JQ62|A0A0G2JQ62_HUMAN	1.0000	Lysophosphatidylcholine acyltransferase 1 OS=Homo sapiens GN=LPCAT1 PE=1 SV=2;Isoform of Q8NF37, Lysophosphatidylcholine acyltransferase 1 (Fragment) OS=Homo sapiens GN=LPCAT1 PE=1 SV=1	4.1	2	0.06	NPALYASNVR+TLDTIQLAFK
236a	sp|Q86WX3|AROS_HUMAN	1.0000	Active regulator of SIRT1 OS=Homo sapiens GN=RPS19BP1 PE=1 SV=1	18.4	2	0.06	GLELLAASEAPR+STVAESVSQQILR
26	sp|P62280|RS11_HUMAN tr|M0QZC5|M0QZC5_HUMAN tr|M0R1H6|M0R1H6_HUMAN	1.0000	40S ribosomal protein S11 OS=Homo sapiens GN=RPS11 PE=1 SV=3;Isoform of P62280, 40S ribosomal protein S11 OS=Homo sapiens GN=RPS11 PE=1 SV=1;Isoform of P62280, 40S ribosomal protein S11 OS=Homo sapiens GN=RPS11 PE=1 SV=1	18.2	2	0.06	QPTIFQNK+VLLGETGK
25	sp|P62241|RS8_HUMAN tr|Q5JR95|Q5JR95_HUMAN	1.0000	40S ribosomal protein S8 OS=Homo sapiens GN=RPS8 PE=1 SV=2;Isoform of P62241, 40S ribosomal protein S8 OS=Homo sapiens GN=RPS8 PE=1 SV=1	10.6	2	0.06	ELEFYLR+ISSLLEEQFQQGK
197a	sp|P63208|SKP1_HUMAN tr|E5RJR5|E5RJR5_HUMAN	1.0000	S-phase kinase-associated protein 1 OS=Homo sapiens GN=SKP1 PE=1 SV=2;Isoform of P63208, S-phase kinase-associated protein 1 OS=Homo sapiens GN=SKP1 PE=1 SV=1	15.3	2	0.06	NDFTEEEEAQVR+TDDIPVWDQEFLK
196a	sp|P62913-2|RL11_HUMAN sp|P62913|RL11_HUMAN	1.0000	Isoform of P62913, Isoform 2 of 60S ribosomal protein L11 OS=Homo sapiens GN=RPL11;60S ribosomal protein L11 OS=Homo sapiens GN=RPL11 PE=1 SV=2	13.0	2	0.06	VLEQLTGQTPVFSK+YDGIILPGK
192a	sp|P62753|RS6_HUMAN tr|A2A3R5|A2A3R5_HUMAN	1.0000	40S ribosomal protein S6 OS=Homo sapiens GN=RPS6 PE=1 SV=1;Isoform of P62753, 40S ribosomal protein S6 OS=Homo sapiens GN=RPS6 PE=1 SV=1	12.4	2	0.06	DIPGLTDTTVPR+MATEVAADALGEEWK
184a	sp|P62158|CALM_HUMAN tr|E7EMB3|E7EMB3_HUMAN tr|E7ETZ0|E7ETZ0_HUMAN tr|H0Y7A7|H0Y7A7_HUMAN	1.0000	Calmodulin OS=Homo sapiens GN=CALM1 PE=1 SV=2;Isoform of P62158, Calmodulin OS=Homo sapiens GN=CALM2 PE=1 SV=1;Isoform of P62158, Calmodulin OS=Homo sapiens GN=CALM1 PE=1 SV=1;Isoform of P62158, Calmodulin (Fragment) OS=Homo sapiens GN=CALM2 PE=1 SV=1	13.4	2	0.06	DGNGYISAAELR+EAFSLFDK
183a	sp|P61962|DCAF7_HUMAN tr|A0A087WWI6|A0A087WWI6_HUMAN	1.0000	DDB1- and CUL4-associated factor 7 OS=Homo sapiens GN=DCAF7 PE=1 SV=1;Isoform of P61962, DDB1- and CUL4-associated factor 7 (Fragment) OS=Homo sapiens GN=DCAF7 PE=1 SV=5	10.6	2	0.06	EVYDIAFSR+LALGSFVEEYNNK
182a	sp|P61353|RL27_HUMAN	1.0000	60S ribosomal protein L27 OS=Homo sapiens GN=RPL27 PE=1 SV=2	12.5	2	0.06	VVLVLAGR+YSVDIPLDK
179a	sp|P56192-2|SYMC_HUMAN sp|P56192|SYMC_HUMAN tr|H0YHV5|H0YHV5_HUMAN	1.0000	Isoform of P56192, Isoform 2 of Methionine--tRNA ligase, cytoplasmic OS=Homo sapiens GN=MARS;Methionine--tRNA ligase, cytoplasmic OS=Homo sapiens GN=MARS PE=1 SV=2;Isoform of P56192, Methionine--tRNA ligase, cytoplasmic (Fragment) OS=Homo sapiens GN=MARS PE=1 SV=1	9.9	2	0.06	GFVLQDTVEQLR+ITQDIFQQLLK
22	sp|P50991-2|TCPD_HUMAN sp|P50991|TCPD_HUMAN	1.0000	Isoform of P50991, Isoform 2 of T-complex protein 1 subunit delta OS=Homo sapiens GN=CCT4;T-complex protein 1 subunit delta OS=Homo sapiens GN=CCT4 PE=1 SV=4	5.3	2	0.06	ETLLNSATTSLNSK+VIDPATATSVDLR
172a	sp|P51571|SSRD_HUMAN	1.0000	Translocon-associated protein subunit delta OS=Homo sapiens GN=SSR4 PE=1 SV=1	13.9	2	0.06	FFDEESYSLLR+VQNMALYADVGGK
162a	sp|P46783|RS10_HUMAN	1.0000	40S ribosomal protein S10 OS=Homo sapiens GN=RPS10 PE=1 SV=1	13.9	2	0.06	AEAGAGSATEFQFR+IAIYELLFK
160a	sp|P46778|RL21_HUMAN	1.0000	60S ribosomal protein L21 OS=Homo sapiens GN=RPL21 PE=1 SV=2	18.1	2	0.06	EPELLEPIPYEFMA+VYNVTQHAVGIVVNK
155a	sp|P42167|LAP2B_HUMAN	1.0000	Isoform of P42166, Lamina-associated polypeptide 2, isoforms beta/gamma OS=Homo sapiens GN=TMPO PE=1 SV=2	8.6	2	0.05	SELVANNVTLPAGEQR+VEHNQSYSQAGITETEWTSGSSK
154a	sp|P40616-2|ARL1_HUMAN sp|P40616|ARL1_HUMAN tr|F8VYN9|F8VYN9_HUMAN	1.0000	Isoform of P40616, Isoform 2 of ADP-ribosylation factor-like protein 1 OS=Homo sapiens GN=ARL1;ADP-ribosylation factor-like protein 1 OS=Homo sapiens GN=ARL1 PE=1 SV=1;Isoform of P40616, ADP-ribosylation factor-like protein 1 OS=Homo sapiens GN=ARL1 PE=1 SV=1	24.4	2	0.06	AILVVFANK+ILILGLDGAGK+MEQAMTSSEMANSLGLPALK
134a	sp|P18621-3|RL17_HUMAN sp|P18621|RL17_HUMAN tr|A0A087WXM6|A0A087WXM6_HUMAN tr|A0A0A6YYL6|A0A0A6YYL6_HUMAN tr|J3KRX5|J3KRX5_HUMAN tr|J3QQT2|J3QQT2_HUMAN	1.0000	Isoform of P18621, Isoform 3 of 60S ribosomal protein L17 OS=Homo sapiens GN=RPL17;60S ribosomal protein L17 OS=Homo sapiens GN=RPL17 PE=1 SV=3;Isoform of P18621, 60S ribosomal protein L17 (Fragment) OS=Homo sapiens GN=RPL17 PE=3 SV=1;Protein RPL17-C18orf32 OS=Homo sapiens GN=RPL17-C18orf32 PE=3 SV=1;Isoform of P18621, 60S ribosomal protein L17 (Fragment) OS=Homo sapiens GN=RPL17 PE=3 SV=1;Isofor…	14.2	2	0.06	EQIVPKPEEEVAQK+YSLDPENPTK
113a	sp|P07195|LDHB_HUMAN	1.0000	L-lactate dehydrogenase B chain OS=Homo sapiens GN=LDHB PE=1 SV=2	7.5	2	0.06	GLTSVINQK+LIAPVAEEEATVPNNK
99a	sp|O95793-2|STAU1_HUMAN sp|O95793-3|STAU1_HUMAN sp|O95793|STAU1_HUMAN tr|A0A087X1A5|A0A087X1A5_HUMAN tr|Q5JW30|Q5JW30_HUMAN	1.0000	Isoform of O95793, Isoform Short of Double-stranded RNA-binding protein Staufen homolog 1 OS=Homo sapiens GN=STAU1;Isoform of O95793, Isoform 3 of Double-stranded RNA-binding protein Staufen homolog 1 OS=Homo sapiens GN=STAU1;Double-stranded RNA-binding protein Staufen homolog 1 OS=Homo sapiens GN=STAU1 PE=1 SV=2;Isoform of O95793, Double-stranded RNA-binding protein Staufen homolog 1 OS=Homo sap…	5.9	2	0.06	ELLYGGTSPTAETILK+VSVGEFVGEGEGK
11	sp|P00403|COX2_HUMAN	1.0000	Cytochrome c oxidase subunit 2 OS=Homo sapiens GN=MT-CO2 PE=1 SV=1	11.5	2	0.06	ILYMTDEVNDPSLTIK+VVLPIEAPIR
314a	sp|Q9BUP0|EFHD1_HUMAN	0.9999	EF-hand domain-containing protein D1 OS=Homo sapiens GN=EFHD1 PE=1 SV=1	10.9	2	0.05	APTASADAELSAQLSR+DGFIDLMELK
310a	sp|P52272-2|HNRPM_HUMAN sp|P52272|HNRPM_HUMAN tr|A0A087X0X3|A0A087X0X3_HUMAN tr|M0R019|M0R019_HUMAN	0.9999	Isoform of P52272, Isoform 2 of Heterogeneous nuclear ribonucleoprotein M OS=Homo sapiens GN=HNRNPM;Heterogeneous nuclear ribonucleoprotein M OS=Homo sapiens GN=HNRNPM PE=1 SV=3;Isoform of P52272, Heterogeneous nuclear ribonucleoprotein M OS=Homo sapiens GN=HNRNPM PE=1 SV=1;Isoform of P52272, Heterogeneous nuclear ribonucleoprotein M (Fragment) OS=Homo sapiens GN=HNRNPM PE=1 SV=7	5.9	2	0.06	AFITNIPFDVK+INEILSNALK
308	sp|Q9NSE4|SYIM_HUMAN	0.9999	Isoleucine--tRNA ligase, mitochondrial OS=Homo sapiens GN=IARS2 PE=1 SV=2	2.9	2	0.06	AVLEEGTDVVIK+TALAEAELEYNPEHVSR
307	sp|Q96CW5-2|GCP3_HUMAN sp|Q96CW5-3|GCP3_HUMAN sp|Q96CW5|GCP3_HUMAN tr|A0A087WU06|A0A087WU06_HUMAN tr|A0A087WWB5|A0A087WWB5_HUMAN	0.9999	Isoform of Q96CW5, Isoform 2 of Gamma-tubulin complex component 3 OS=Homo sapiens GN=TUBGCP3;Isoform of Q96CW5, Isoform 3 of Gamma-tubulin complex component 3 OS=Homo sapiens GN=TUBGCP3;Gamma-tubulin complex component 3 OS=Homo sapiens GN=TUBGCP3 PE=1 SV=2;Isoform of Q96CW5, Gamma-tubulin complex component 3 OS=Homo sapiens GN=TUBGCP3 PE=1 SV=1;Isoform of Q96CW5, Gamma-tubulin complex component 3…	6.7	2	0.05	EGDTGGTMEITEAALVR+VIGSNFAPTVER
305	sp|P78318|IGBP1_HUMAN	0.9999	Immunoglobulin-binding protein 1 OS=Homo sapiens GN=IGBP1 PE=1 SV=1	8.0	2	0.05	QLLDEVEVATEPAGSR+YGALPDQGIAK
302	sp|O14874-2|BCKD_HUMAN sp|O14874-3|BCKD_HUMAN sp|O14874|BCKD_HUMAN tr|H3BS02|H3BS02_HUMAN tr|H3BTL2|H3BTL2_HUMAN	0.9999	Isoform of O14874, Isoform 2 of [3-methyl-2-oxobutanoate dehydrogenase [lipoamide]] kinase, mitochondrial OS=Homo sapiens GN=BCKDK;Isoform of O14874, Isoform 3 of [3-methyl-2-oxobutanoate dehydrogenase [lipoamide]] kinase, mitochondrial OS=Homo sapiens GN=BCKDK;[3-methyl-2-oxobutanoate dehydrogenase [lipoamide]] kinase, mitochondrial OS=Homo sapiens GN=BCKDK PE=1 SV=2;Isoform of O14874, [3-methyl…	9.2	2	0.05	DVVTLLAEGLR+YLQQELPVR
277b	sp|O00425-2|IF2B3_HUMAN sp|O00425|IF2B3_HUMAN	0.9999	Isoform of O00425, Isoform 2 of Insulin-like growth factor 2 mRNA-binding protein 3 OS=Homo sapiens GN=IGF2BP3;Insulin-like growth factor 2 mRNA-binding protein 3 OS=Homo sapiens GN=IGF2BP3 PE=1 SV=2	15.2	2	0.04	MVIITGPPEAQFK+TVNELQNLSSAEVVVPR
189a	sp|P62277|RS13_HUMAN	0.9999	40S ribosomal protein S13 OS=Homo sapiens GN=RPS13 PE=1 SV=2	19.2	2	0.05	GLSQSALPYR+GLTPSQIGVILR+LILIESR
322a	sp|P60660-2|MYL6_HUMAN sp|P60660|MYL6_HUMAN tr|B7Z6Z4|B7Z6Z4_HUMAN tr|F8W1R7|F8W1R7_HUMAN tr|G3V1V0|G3V1V0_HUMAN tr|G3V1Y7|G3V1Y7_HUMAN tr|G8JLA2|G8JLA2_HUMAN tr|J3KND3|J3KND3_HUMAN	0.9998	Isoform of P60660, Isoform Smooth muscle of Myosin light polypeptide 6 OS=Homo sapiens GN=MYL6;Myosin light polypeptide 6 OS=Homo sapiens GN=MYL6 PE=1 SV=2;Isoform of P60660, Myosin light polypeptide 6 OS=Homo sapiens GN=MYL6 PE=1 SV=1;Isoform of P60660, Myosin light polypeptide 6 OS=Homo sapiens GN=MYL6 PE=1 SV=1;Isoform of P60660, Myosin light polypeptide 6 OS=Homo sapiens GN=MYL6 PE=1 SV=1;Iso…	14.5	2	0.06	DQGTYEDYVEGLR+EAFQLFDR
321a	sp|P47755|CAZA2_HUMAN	0.9998	F-actin-capping protein subunit alpha-2 OS=Homo sapiens GN=CAPZA2 PE=1 SV=3	9.1	2	0.05	DIQDSLTVSNEVQTAK+LLLNNDNLLR
319	sp|Q969Y2-2|GTPB3_HUMAN sp|Q969Y2-3|GTPB3_HUMAN sp|Q969Y2-4|GTPB3_HUMAN sp|Q969Y2|GTPB3_HUMAN	0.9998	Isoform of Q969Y2, Isoform 2 of tRNA modification GTPase GTPBP3, mitochondrial OS=Homo sapiens GN=GTPBP3;Isoform of Q969Y2, Isoform 3 of tRNA modification GTPase GTPBP3, mitochondrial OS=Homo sapiens GN=GTPBP3;Isoform of Q969Y2, Isoform 4 of tRNA modification GTPase GTPBP3, mitochondrial OS=Homo sapiens GN=GTPBP3;tRNA modification GTPase GTPBP3, mitochondrial OS=Homo sapiens GN=GTPBP3 PE=1 SV=2	4.5	2	0.05	EGVGPVEQEGVR+SSLVNLLSR
318	sp|Q92974-2|ARHG2_HUMAN sp|Q92974-3|ARHG2_HUMAN sp|Q92974|ARHG2_HUMAN tr|V9GYM8|V9GYM8_HUMAN	0.9998	Isoform of Q92974, Isoform 2 of Rho guanine nucleotide exchange factor 2 OS=Homo sapiens GN=ARHGEF2;Isoform of Q92974, Isoform 3 of Rho guanine nucleotide exchange factor 2 OS=Homo sapiens GN=ARHGEF2;Rho guanine nucleotide exchange factor 2 OS=Homo sapiens GN=ARHGEF2 PE=1 SV=4;Isoform of Q92974, Rho guanine nucleotide exchange factor 2 OS=Homo sapiens GN=ARHGEF2 PE=1 SV=1	2.7	2	0.05	ELLSNVDEGIYQLEK+QDLTTALGLVK
317	sp|P47756-2|CAPZB_HUMAN sp|P47756|CAPZB_HUMAN tr|B1AK85|B1AK85_HUMAN tr|B1AK87|B1AK87_HUMAN tr|B1AK88|B1AK88_HUMAN	0.9998	Isoform of P47756, Isoform 2 of F-actin-capping protein subunit beta OS=Homo sapiens GN=CAPZB;F-actin-capping protein subunit beta OS=Homo sapiens GN=CAPZB PE=1 SV=4;Isoform of P47756, F-actin-capping protein subunit beta OS=Homo sapiens GN=CAPZB PE=1 SV=1;Isoform of P47756, Capping protein (Actin filament) muscle Z-line, beta, isoform CRA_a OS=Homo sapiens GN=CAPZB PE=1 SV=1;Isoform of P47756, C…	10.4	2	0.05	LEVEANNAFDQYR+YDPPLEDGAMPSAR
309a	sp|O43251-6|RFOX2_HUMAN sp|O43251-8|RFOX2_HUMAN	0.9998	Isoform of O43251, Isoform 6 of RNA binding protein fox-1 homolog 2 OS=Homo sapiens GN=RBFOX2;Isoform of O43251, Isoform 8 of RNA binding protein fox-1 homolog 2 OS=Homo sapiens GN=RBFOX2	8.2	2	0.06	ESELELPVPGAGGDGADPGLSK+GFGFVTFENSADADR
328a	sp|Q00610-2|CLH1_HUMAN sp|Q00610|CLH1_HUMAN tr|A0A087WVQ6|A0A087WVQ6_HUMAN	0.9997	Isoform of Q00610, Isoform 2 of Clathrin heavy chain 1 OS=Homo sapiens GN=CLTC;Clathrin heavy chain 1 OS=Homo sapiens GN=CLTC PE=1 SV=5;Isoform of Q00610, Clathrin heavy chain OS=Homo sapiens GN=CLTC PE=1 SV=1	1.4	2	0.06	LLYNNVSNFGR+NNLAGAEELFAR
327	sp|Q8WUH6|TM263_HUMAN	0.9997	Transmembrane protein 263 OS=Homo sapiens GN=TMEM263 PE=1 SV=1	25.9	2	0.05	GGVSAVAGGVTAVGSAVVNK+VTGGIFSVTK
326	sp|P43490|NAMPT_HUMAN tr|A0A0C4DFS8|A0A0C4DFS8_HUMAN	0.9997	Nicotinamide phosphoribosyltransferase OS=Homo sapiens GN=NAMPT PE=1 SV=1;Isoform of P43490, Nicotinamide phosphoribosyltransferase OS=Homo sapiens GN=NAMPT PE=1 SV=1	6.0	2	0.05	VLEILGK+YLLETSGNLDGLEYK
325	sp|P41587-2|VIPR2_HUMAN sp|P41587|VIPR2_HUMAN tr|C9JCP7|C9JCP7_HUMAN	0.9997	Isoform of P41587, Isoform 2 of Vasoactive intestinal polypeptide receptor 2 OS=Homo sapiens GN=VIPR2;Vasoactive intestinal polypeptide receptor 2 OS=Homo sapiens GN=VIPR2 PE=1 SV=2;Isoform of P41587, Vasoactive intestinal polypeptide receptor 2 OS=Homo sapiens GN=VIPR2 PE=1 SV=1	9.2	2	0.04	IPILISIIVNFVLFISIIRILLQK+LTSPDVGGNDQSQYK
332a	sp|O95816|BAG2_HUMAN	0.9996	BAG family molecular chaperone regulator 2 OS=Homo sapiens GN=BAG2 PE=1 SV=1	9.5	2	0.06	FLDDLGNAK+LLESLDQLELR
330	sp|Q8IVF7-2|FMNL3_HUMAN sp|Q8IVF7-3|FMNL3_HUMAN sp|Q8IVF7|FMNL3_HUMAN tr|F8W1F5|F8W1F5_HUMAN	0.9996	Isoform of Q8IVF7, Isoform 2 of Formin-like protein 3 OS=Homo sapiens GN=FMNL3;Isoform of Q8IVF7, Isoform 3 of Formin-like protein 3 OS=Homo sapiens GN=FMNL3;Formin-like protein 3 OS=Homo sapiens GN=FMNL3 PE=1 SV=3;Isoform of Q8IVF7, Formin-like protein 3 OS=Homo sapiens GN=FMNL3 PE=1 SV=1	2.0	2	0.05	LGLEEFLQK+LQSFLDPSVTR
336a	sp|Q9NUJ3|T11L1_HUMAN tr|E9PJ55|E9PJ55_HUMAN	0.9995	T-complex protein 11-like protein 1 OS=Homo sapiens GN=TCP11L1 PE=1 SV=1;Isoform of Q9NUJ3, T-complex protein 11-like protein 1 OS=Homo sapiens GN=TCP11L1 PE=1 SV=1	5.3	2	0.06	GQIQAVASPDDPIR+LSPVAVQNYAYLK
335a	sp|Q6P9H4|CNKR3_HUMAN tr|C9IZX4|C9IZX4_HUMAN tr|G9CGD6|G9CGD6_HUMAN	0.9995	Connector enhancer of kinase suppressor of ras 3 OS=Homo sapiens GN=CNKSR3 PE=1 SV=1;Isoform of Q6P9H4, Connector enhancer of kinase suppressor of ras 3 OS=Homo sapiens GN=CNKSR3 PE=1 SV=1;Isoform of Q6P9H4, CNK3/IPCEF1 fusion protein long isoform OS=Homo sapiens GN=CNKSR3 PE=1 SV=1	14.3	2	0.07	ENPTGVVLLLK+FTIADSDQLPGYSVETNILPTK+KRPTGSFNFTPAPLK+STYDGLHVITGTTENSPADR
333	sp|O75907|DGAT1_HUMAN tr|A0A0A0MR74|A0A0A0MR74_HUMAN	0.9995	Diacylglycerol O-acyltransferase 1 OS=Homo sapiens GN=DGAT1 PE=1 SV=2;Isoform of O75907, Diacylglycerol O-acyltransferase 1 OS=Homo sapiens GN=DGAT1 PE=1 SV=1	11.7	2	0.05	DAAAGPDVGAAGDAPAPAPNK+LQDSLFSSDSGFSNYR
339a	sp|Q9UBM7|DHCR7_HUMAN	0.9994	7-dehydrocholesterol reductase OS=Homo sapiens GN=DHCR7 PE=1 SV=1	4.0	2	0.05	LLVSGFWGVAR+YTAAVPYR
338a	sp|Q13049|TRI32_HUMAN	0.9994	E3 ubiquitin-protein ligase TRIM32 OS=Homo sapiens GN=TRIM32 PE=1 SV=2	4.0	2	0.05	FFTGSLAEVEK+ITSLTQLTDNLTVLK
342a	sp|Q9Y2J2-2|E41L3_HUMAN sp|Q9Y2J2-3|E41L3_HUMAN sp|Q9Y2J2-4|E41L3_HUMAN sp|Q9Y2J2|E41L3_HUMAN tr|A0A0A0MRA8|A0A0A0MRA8_HUMAN tr|A8K968|A8K968_HUMAN tr|B2RB02|B2RB02_HUMAN tr|J3KT37|J3KT37_HUMAN	0.9993	Isoform of Q9Y2J2, Isoform 2 of Band 4.1-like protein 3 OS=Homo sapiens GN=EPB41L3;Isoform of Q9Y2J2, Isoform 3 of Band 4.1-like protein 3 OS=Homo sapiens GN=EPB41L3;Isoform of Q9Y2J2, Isoform 4 of Band 4.1-like protein 3 OS=Homo sapiens GN=EPB41L3;Band 4.1-like protein 3 OS=Homo sapiens GN=EPB41L3 PE=1 SV=2;Isoform of Q9Y2J2, Band 4.1-like protein 3 OS=Homo sapiens GN=EPB41L3 PE=1 SV=1;Isoform o…	3.9	2	0.05	GISQTNLITTVTPEK+LLLPEAPPK
340	sp|P43686-2|PRS6B_HUMAN sp|P43686|PRS6B_HUMAN	0.9993	Isoform of P43686, Isoform 2 of 26S protease regulatory subunit 6B OS=Homo sapiens GN=PSMC4;26S protease regulatory subunit 6B OS=Homo sapiens GN=PSMC4 PE=1 SV=2	4.4	2	0.04	IEFPLPDR+LIFSTITSK
344a	sp|Q9BRK5-2|CAB45_HUMAN sp|Q9BRK5|CAB45_HUMAN	0.9992	Isoform of Q9BRK5, Isoform 2 of 45 kDa calcium-binding protein OS=Homo sapiens GN=SDF4;45 kDa calcium-binding protein OS=Homo sapiens GN=SDF4 PE=1 SV=1	8.5	2	0.05	TAEHFQEAMEESK+YSEFFTGSK
345a	sp|Q8NEL9-2|DDHD1_HUMAN sp|Q8NEL9-4|DDHD1_HUMAN sp|Q8NEL9|DDHD1_HUMAN	0.9991	Isoform of Q8NEL9, Isoform 2 of Phospholipase DDHD1 OS=Homo sapiens GN=DDHD1;Isoform of Q8NEL9, Isoform 4 of Phospholipase DDHD1 OS=Homo sapiens GN=DDHD1;Phospholipase DDHD1 OS=Homo sapiens GN=DDHD1 PE=1 SV=2	3.2	2	0.05	LTLDGDTVDSITPDK+YEVVTELGPEEVR
323a	sp|P61254|RL26_HUMAN sp|Q9UNX3|RL26L_HUMAN tr|E5RIT6|E5RIT6_HUMAN tr|J3KTJ8|J3KTJ8_HUMAN tr|J3QQQ9|J3QQQ9_HUMAN tr|J3QQV1|J3QQV1_HUMAN tr|J3QRC4|J3QRC4_HUMAN tr|J3QRI7|J3QRI7_HUMAN	0.9991	60S ribosomal protein L26 OS=Homo sapiens GN=RPL26 PE=1 SV=1;60S ribosomal protein L26-like 1 OS=Homo sapiens GN=RPL26L1 PE=1 SV=1;Isoform of Q9UNX3, 60S ribosomal protein L26-like 1 (Fragment) OS=Homo sapiens GN=RPL26L1 PE=1 SV=1;Isoform of P61254, 60S ribosomal protein L26 (Fragment) OS=Homo sapiens GN=RPL26 PE=4 SV=7;Uncharacterized protein OS=Homo sapiens PE=4 SV=1;Isoform of P61254, 60S ribo…	16.5	2	0.05	FNPFVTSDR+YVIYIER
346	sp|P09630-2|HXC6_HUMAN sp|P09630|HXC6_HUMAN	0.9989	Isoform of P09630, Isoform 2 of Homeobox protein Hox-C6 OS=Homo sapiens GN=HOXC6;Homeobox protein Hox-C6 OS=Homo sapiens GN=HOXC6 PE=2 SV=3	15.7	2	0.05	ESNLTSTLSGGGGGATADSLGGK+KESNLTSTLSGGGGGATADSLGGK
348a	sp|Q96IK5|GMCL1_HUMAN	0.9983	Germ cell-less protein-like 1 OS=Homo sapiens GN=GMCL1 PE=1 SV=1	4.5	2	0.04	DQEQVVMNLDSR+TTGYQILTLEK
159a	sp|P43897|EFTS_HUMAN tr|C9JT21|C9JT21_HUMAN	0.9983	Elongation factor Ts, mitochondrial OS=Homo sapiens GN=TSFM PE=1 SV=2;Isoform of P43897, Elongation factor Ts (Fragment) OS=Homo sapiens GN=TSFM PE=1 SV=7	15.4	2	0.05	DQLALAIGK+GFLNSSELSGLPAGPDR
349	sp|P37198|NUP62_HUMAN tr|M0QXN5|M0QXN5_HUMAN	0.9981	Nuclear pore glycoprotein p62 OS=Homo sapiens GN=NUP62 PE=1 SV=3;Isoform of P37198, Nuclear pore glycoprotein p62 OS=Homo sapiens GN=NUP62 PE=1 SV=1	5.2	2	0.05	LAENIDAQLK+LDQELDFILSQQK
350	sp|Q9H2H8-2|PPIL3_HUMAN sp|Q9H2H8|PPIL3_HUMAN tr|B8ZZ77|B8ZZ77_HUMAN tr|H7BZ14|H7BZ14_HUMAN	0.9980	Isoform of Q9H2H8, Isoform 2 of Peptidyl-prolyl cis-trans isomerase-like 3 OS=Homo sapiens GN=PPIL3;Peptidyl-prolyl cis-trans isomerase-like 3 OS=Homo sapiens GN=PPIL3 PE=1 SV=1;Isoform of Q9H2H8, Peptidyl-prolyl cis-trans isomerase-like 3 OS=Homo sapiens GN=PPIL3 PE=1 SV=1;Isoform of Q9H2H8, Peptidyl-prolyl cis-trans isomerase (Fragment) OS=Homo sapiens GN=PPIL3 PE=1 SV=1	15.3	2	0.05	DITIHANPFAQ+VIDGLETLDELEK
351a	sp|Q9HC21-2|TPC_HUMAN sp|Q9HC21|TPC_HUMAN	0.9978	Isoform of Q9HC21, Isoform 2 of Mitochondrial thiamine pyrophosphate carrier OS=Homo sapiens GN=SLC25A19;Mitochondrial thiamine pyrophosphate carrier OS=Homo sapiens GN=SLC25A19 PE=1 SV=1	7.6	2	0.04	ALISPFDVIK+TLTYPLDLFK
352a	sp|P48735-2|IDHP_HUMAN sp|P48735|IDHP_HUMAN	0.9977	Isoform of P48735, Isoform 2 of Isocitrate dehydrogenase [NADP], mitochondrial OS=Homo sapiens GN=IDH2;Isocitrate dehydrogenase [NADP], mitochondrial OS=Homo sapiens GN=IDH2 PE=1 SV=2	4.5	2	0.05	NILGGTVFR+YFDLGLPNR
353a	sp|Q9NYL9|TMOD3_HUMAN	0.9974	Tropomodulin-3 OS=Homo sapiens GN=TMOD3 PE=1 SV=1	8.8	2	0.05	DLDEDELLGNLSETELK+SNDPVATAFAEMLK
355a	sp|Q5JSZ5|PRC2B_HUMAN	0.9973	Protein PRRC2B OS=Homo sapiens GN=PRRC2B PE=1 SV=2	2.4	2	0.05	EGPGSEPDSQVDGGLSGASLGEK+FIQSEMSEAVER+NSSTGDGAPSSACTSDSK
354	sp|P07305-2|H10_HUMAN sp|P07305|H10_HUMAN	0.9973	Isoform of P07305, Isoform 2 of Histone H1.0 OS=Homo sapiens GN=H1F0;Histone H1.0 OS=Homo sapiens GN=H1F0 PE=1 SV=3	11.9	2	0.05	LVTTGVLK+YSDMIVAAIQAEK
357a	sp|Q06830|PRDX1_HUMAN tr|A0A0A0MSI0|A0A0A0MSI0_HUMAN	0.9972	Peroxiredoxin-1 OS=Homo sapiens GN=PRDX1 PE=1 SV=1;Isoform of Q06830, Peroxiredoxin-1 (Fragment) OS=Homo sapiens GN=PRDX1 PE=1 SV=1	10.5	2	0.05	GLFIIDDK+TIAQDYGVLK
356a	sp|O43264|ZW10_HUMAN	0.9972	Centromere/kinetochore protein zw10 homolog OS=Homo sapiens GN=ZW10 PE=1 SV=3	3.0	2	0.05	DSVVLSLLK+ITALEDISTEDGDR
358	sp|P26368-2|U2AF2_HUMAN sp|P26368|U2AF2_HUMAN tr|K7ENG2|K7ENG2_HUMAN	0.9971	Isoform of P26368, Isoform 2 of Splicing factor U2AF 65 kDa subunit OS=Homo sapiens GN=U2AF2;Splicing factor U2AF 65 kDa subunit OS=Homo sapiens GN=U2AF2 PE=1 SV=4;Isoform of P26368, Splicing factor U2AF 65 kDa subunit OS=Homo sapiens GN=U2AF2 PE=1 SV=1	10.1	2	0.04	ELLTSFGPLK+LGGLTQAPGNPVLAVQINQDK
359	sp|Q9NRA8-2|4ET_HUMAN sp|Q9NRA8-3|4ET_HUMAN sp|Q9NRA8|4ET_HUMAN tr|B1AKL4|B1AKL4_HUMAN	0.9968	Isoform of Q9NRA8, Isoform 2 of Eukaryotic translation initiation factor 4E transporter OS=Homo sapiens GN=EIF4ENIF1;Isoform of Q9NRA8, Isoform 3 of Eukaryotic translation initiation factor 4E transporter OS=Homo sapiens GN=EIF4ENIF1;Eukaryotic translation initiation factor 4E transporter OS=Homo sapiens GN=EIF4ENIF1 PE=1 SV=2;Isoform of Q9NRA8, Eukaryotic translation initiation factor 4E transpo…	2.3	2	0.05	VDILEMLQK+VISVDELEYR
361	sp|DHE3_BOVIN| sp|P00367-2|DHE3_HUMAN sp|P00367-3|DHE3_HUMAN sp|P00367|DHE3_HUMAN sp|P49448|DHE4_HUMAN	0.9965	sp DHE3_BOVIN ;Isoform of P00367, Isoform 2 of Glutamate dehydrogenase 1, mitochondrial OS=Homo sapiens GN=GLUD1;Isoform of P00367, Isoform 3 of Glutamate dehydrogenase 1, mitochondrial OS=Homo sapiens GN=GLUD1;Glutamate dehydrogenase 1, mitochondrial OS=Homo sapiens GN=GLUD1 PE=1 SV=2;Glutamate dehydrogenase 2, mitochondrial OS=Homo sapiens GN=GLUD2 PE=1 SV=2	6.1	2	0.05	IIAEGANGPTTPEADK+YNLGLDLR
363	sp|Q9NR97-2|TLR8_HUMAN	0.9952	Isoform of Q9NR97, Isoform 2 of Toll-like receptor 8 OS=Homo sapiens GN=TLR8	1.2	2	0.05	ESSLQNSSCSLGK
364	sp|Q9NUL7|DDX28_HUMAN	0.9948	Probable ATP-dependent RNA helicase DDX28 OS=Homo sapiens GN=DDX28 PE=1 SV=2	3.5	2	0.05	SPDEPLPVVR+VGIFQSFQK
365a	sp|O15063|K0355_HUMAN	0.9946	Uncharacterized protein KIAA0355 OS=Homo sapiens GN=KIAA0355 PE=1 SV=2	2.1	2	0.05	GVSFNESAADNLK+MYCCSAQDSK
366	sp|Q6P996-3|PDXD1_HUMAN sp|Q6P996-4|PDXD1_HUMAN sp|Q6P996-5|PDXD1_HUMAN sp|Q6P996|PDXD1_HUMAN tr|H3BND4|H3BND4_HUMAN	0.9943	Isoform of Q6P996, Isoform 3 of Pyridoxal-dependent decarboxylase domain-containing protein 1 OS=Homo sapiens GN=PDXDC1;Isoform of Q6P996, Isoform 4 of Pyridoxal-dependent decarboxylase domain-containing protein 1 OS=Homo sapiens GN=PDXDC1;Isoform of Q6P996, Isoform 5 of Pyridoxal-dependent decarboxylase domain-containing protein 1 OS=Homo sapiens GN=PDXDC1;Pyridoxal-dependent decarboxylase domai…	3.0	2	0.05	LLENMTEVVR+LNELESDLTFK
420	sp|Q9Y2X3|NOP58_HUMAN	0.9942	Nucleolar protein 58 OS=Homo sapiens GN=NOP58 PE=1 SV=1	3.2	2	0.06	YDAFGEDSSSAMGVENR
411	sp|Q96L58|B3GT6_HUMAN	0.9942	Beta-1,3-galactosyltransferase 6 OS=Homo sapiens GN=B3GALT6 PE=1 SV=2	4.0	2	0.06	FAVGTAGLGAEER
407	sp|Q8TEB9-2|RHBL4_HUMAN sp|Q8TEB9|RHBL4_HUMAN tr|B9A054|B9A054_HUMAN	0.9942	Isoform of Q8TEB9, Isoform 2 of Rhomboid-related protein 4 OS=Homo sapiens GN=RHBDD1;Rhomboid-related protein 4 OS=Homo sapiens GN=RHBDD1 PE=1 SV=1;Isoform of Q8TEB9, Rhomboid-related protein 4 OS=Homo sapiens GN=RHBDD1 PE=1 SV=1	16.0	2	0.06	NYDTYTAGLSEEEQLER
398	sp|Q16718-2|NDUA5_HUMAN sp|Q16718|NDUA5_HUMAN tr|A0A087X1G1|A0A087X1G1_HUMAN tr|C9IZN5|C9IZN5_HUMAN tr|F8WAS3|F8WAS3_HUMAN tr|H7BYD0|H7BYD0_HUMAN	0.9942	Isoform of Q16718, Isoform 2 of NADH dehydrogenase [ubiquinone] 1 alpha subcomplex subunit 5 OS=Homo sapiens GN=NDUFA5;NADH dehydrogenase [ubiquinone] 1 alpha subcomplex subunit 5 OS=Homo sapiens GN=NDUFA5 PE=1 SV=3;Isoform of Q16718, NADH dehydrogenase [ubiquinone] 1 alpha subcomplex subunit 5 OS=Homo sapiens GN=NDUFA5 PE=1 SV=1;Isoform of Q16718, NADH dehydrogenase [ubiquinone] 1 alpha subcompl…	14.3	2	0.06	ILDVLEEIPK
394	sp|Q07020-2|RL18_HUMAN sp|Q07020|RL18_HUMAN tr|F8VUA6|F8VUA6_HUMAN tr|G3V203|G3V203_HUMAN tr|H0YHA7|H0YHA7_HUMAN tr|J3QQ67|J3QQ67_HUMAN	0.9942	Isoform of Q07020, Isoform 2 of 60S ribosomal protein L18 OS=Homo sapiens GN=RPL18;60S ribosomal protein L18 OS=Homo sapiens GN=RPL18 PE=1 SV=2;Isoform of Q07020, 60S ribosomal protein L18 (Fragment) OS=Homo sapiens GN=RPL18 PE=1 SV=1;Isoform of Q07020, 60S ribosomal protein L18 OS=Homo sapiens GN=RPL18 PE=1 SV=1;Isoform of Q07020, 60S ribosomal protein L18 (Fragment) OS=Homo sapiens GN=RPL18 PE=…	10.0	2	0.06	ILTFDQLALDSPK
385	sp|P47914|RL29_HUMAN	0.9942	60S ribosomal protein L29 OS=Homo sapiens GN=RPL29 PE=1 SV=2	9.4	2	0.05	AQAAAPASVPAQAPK
384	sp|P46776|RL27A_HUMAN tr|E9PJD9|E9PJD9_HUMAN tr|E9PLL6|E9PLL6_HUMAN	0.9942	60S ribosomal protein L27a OS=Homo sapiens GN=RPL27A PE=1 SV=2;Isoform of P46776, 60S ribosomal protein L27a OS=Homo sapiens GN=RPL27A PE=1 SV=1;Isoform of P46776, 60S ribosomal protein L27a OS=Homo sapiens GN=RPL27A PE=1 SV=1	11.0	2	0.05	LWTLVSEQTR
381	sp|P30050|RL12_HUMAN	0.9942	60S ribosomal protein L12 OS=Homo sapiens GN=RPL12 PE=1 SV=1	9.7	2	0.06	QAQIEVVPSASALIIK
379	sp|P17980|PRS6A_HUMAN tr|E9PKD5|E9PKD5_HUMAN tr|E9PM69|E9PM69_HUMAN tr|R4GNH3|R4GNH3_HUMAN	0.9942	26S protease regulatory subunit 6A OS=Homo sapiens GN=PSMC3 PE=1 SV=3;Isoform of P17980, 26S protease regulatory subunit 6A (Fragment) OS=Homo sapiens GN=PSMC3 PE=1 SV=2;Isoform of P17980, 26S protease regulatory subunit 6A OS=Homo sapiens GN=PSMC3 PE=1 SV=1;Isoform of P17980, 26S protease regulatory subunit 6A OS=Homo sapiens GN=PSMC3 PE=1 SV=1	3.2	2	0.04	VDILDPALLR
375	sp|P08865|RSSA_HUMAN tr|A0A0C4DG17|A0A0C4DG17_HUMAN tr|C9J9K3|C9J9K3_HUMAN tr|F8WD59|F8WD59_HUMAN	0.9942	40S ribosomal protein SA OS=Homo sapiens GN=RPSA PE=1 SV=4;Isoform of P08865, 40S ribosomal protein SA OS=Homo sapiens GN=RPSA PE=1 SV=1;Isoform of P08865, 40S ribosomal protein SA (Fragment) OS=Homo sapiens GN=RPSA PE=1 SV=7;Isoform of P08865, 40S ribosomal protein SA (Fragment) OS=Homo sapiens GN=RPSA PE=1 SV=2	14.7	2	0.06	AIVAIENPADVSVISSR
372	sp|O95292-2|VAPB_HUMAN sp|O95292|VAPB_HUMAN sp|Q9P0L0-2|VAPA_HUMAN sp|Q9P0L0|VAPA_HUMAN tr|E5RK64|E5RK64_HUMAN	0.9942	Isoform of O95292, Isoform 2 of Vesicle-associated membrane protein-associated protein B/C OS=Homo sapiens GN=VAPB;Vesicle-associated membrane protein-associated protein B/C OS=Homo sapiens GN=VAPB PE=1 SV=3;Isoform of Q9P0L0, Isoform 2 of Vesicle-associated membrane protein-associated protein A OS=Homo sapiens GN=VAPA;Vesicle-associated membrane protein-associated protein A OS=Homo sapiens GN=VA…	16.9	2	0.06	GPFTDVVTTNLK
369	sp|O14925|TIM23_HUMAN sp|Q5SRD1|TI23B_HUMAN tr|B4DDK6|B4DDK6_HUMAN	0.9942	Mitochondrial import inner membrane translocase subunit Tim23 OS=Homo sapiens GN=TIMM23 PE=1 SV=1;Putative mitochondrial import inner membrane translocase subunit Tim23B OS=Homo sapiens GN=TIMM23B PE=5 SV=2;Isoform of Q5SRD1, Putative mitochondrial import inner membrane translocase subunit Tim23B OS=Homo sapiens GN=TIMM23B PE=2 SV=1	12.1	2	0.04	YLVQDTDEFILPTGANK
426	sp|Q7Z736-2|PKHH3_HUMAN sp|Q7Z736-3|PKHH3_HUMAN sp|Q7Z736-4|PKHH3_HUMAN sp|Q7Z736|PKHH3_HUMAN tr|X6R3U4|X6R3U4_HUMAN	0.9937	Isoform of Q7Z736, Isoform 2 of Pleckstrin homology domain-containing family H member 3 OS=Homo sapiens GN=PLEKHH3;Isoform of Q7Z736, Isoform 3 of Pleckstrin homology domain-containing family H member 3 OS=Homo sapiens GN=PLEKHH3;Isoform of Q7Z736, Isoform 4 of Pleckstrin homology domain-containing family H member 3 OS=Homo sapiens GN=PLEKHH3;Pleckstrin homology domain-containing family H member …	4.4	2	0.04	APLETPTQLLLR+TEQALPDSELAEYAR
433	sp|Q8WXE9-3|STON2_HUMAN sp|Q8WXE9|STON2_HUMAN	0.9936	Isoform of Q8WXE9, Isoform 2 of Stonin-2 OS=Homo sapiens GN=STON2;Stonin-2 OS=Homo sapiens GN=STON2 PE=1 SV=1	1.0	2	0.06	LGLNDILVK
427	sp|A8CG34-2|P121C_HUMAN sp|A8CG34|P121C_HUMAN sp|Q6PJE2-5|POZP3_HUMAN sp|Q6PJE2|POZP3_HUMAN sp|Q96HA1-2|P121A_HUMAN sp|Q96HA1-3|P121A_HUMAN sp|Q96HA1|P121A_HUMAN tr|A0A075B7F8|A0A075B7F8_HUMAN tr|A0A087WY75|A0A087WY75_HUMAN tr|A0A0J9YWR1|A0A0J9YWR1_HUMAN tr|C9J370|C9J370_HUMAN tr|C9JER0|C9JER0_HUMAN	0.9936	Isoform of A8CG34, Isoform 2 of Nuclear envelope pore membrane protein POM 121C OS=Homo sapiens GN=POM121C;Nuclear envelope pore membrane protein POM 121C OS=Homo sapiens GN=POM121C PE=1 SV=2;Isoform of Q6PJE2, Isoform 2 of POM121 and ZP3 fusion protein OS=Homo sapiens GN=POMZP3;POM121 and ZP3 fusion protein OS=Homo sapiens GN=POMZP3 PE=2 SV=4;Isoform of Q96HA1, Isoform 2 of Nuclear envelope pore…	13.9	2	0.06	TVEEEDQIFLDGQENK
443	sp|Q8N490-2|PNKD_HUMAN sp|Q8N490|PNKD_HUMAN	0.9930	Isoform of Q8N490, Isoform 2 of Probable hydrolase PNKD OS=Homo sapiens GN=PNKD;Probable hydrolase PNKD OS=Homo sapiens GN=PNKD PE=1 SV=2	10.6	2	0.06	EEPEPLSPELEYIPR
448	sp|Q8NDZ4|DIA1_HUMAN	0.9926	Deleted in autism protein 1 OS=Homo sapiens GN=C3orf58 PE=1 SV=1	4.4	2	0.05	LLDFLNVK+NVYFAQYGEPR
450	sp|P52597|HNRPF_HUMAN	0.9924	Heterogeneous nuclear ribonucleoprotein F OS=Homo sapiens GN=HNRNPF PE=1 SV=3	5.1	2	0.05	VTGEADVEFATHEEAVAAMSK
454a	sp|O15027-2|SC16A_HUMAN sp|O15027-3|SC16A_HUMAN sp|O15027-4|SC16A_HUMAN sp|O15027-5|SC16A_HUMAN sp|O15027|SC16A_HUMAN tr|F1T0I1|F1T0I1_HUMAN tr|J3KNL6|J3KNL6_HUMAN tr|X6RGP5|X6RGP5_HUMAN	0.9920	Isoform of O15027, Isoform 2 of Protein transport protein Sec16A OS=Homo sapiens GN=SEC16A;Isoform of O15027, Isoform 3 of Protein transport protein Sec16A OS=Homo sapiens GN=SEC16A;Isoform of O15027, Isoform 4 of Protein transport protein Sec16A OS=Homo sapiens GN=SEC16A;Isoform of O15027, Isoform 5 of Protein transport protein Sec16A OS=Homo sapiens GN=SEC16A;Protein transport protein Sec16A OS…	1.0	2	0.04	FGPGGQLIK+NQWVNLNEPEEEK
461	sp|Q8NBM4-2|UBAC2_HUMAN sp|Q8NBM4-3|UBAC2_HUMAN sp|Q8NBM4-4|UBAC2_HUMAN sp|Q8NBM4|UBAC2_HUMAN tr|X6R5E5|X6R5E5_HUMAN	0.9915	Isoform of Q8NBM4, Isoform 2 of Ubiquitin-associated domain-containing protein 2 OS=Homo sapiens GN=UBAC2;Isoform of Q8NBM4, Isoform 3 of Ubiquitin-associated domain-containing protein 2 OS=Homo sapiens GN=UBAC2;Isoform of Q8NBM4, Isoform 4 of Ubiquitin-associated domain-containing protein 2 OS=Homo sapiens GN=UBAC2;Ubiquitin-associated domain-containing protein 2 OS=Homo sapiens GN=UBAC2 PE=1 SV…	18.5	2	0.04	IGMGATLDIQR+QSEPAAPPLEVSEEQVAR
471	sp|P46060|RAGP1_HUMAN tr|H0Y4Q3|H0Y4Q3_HUMAN	0.9904	Ran GTPase-activating protein 1 OS=Homo sapiens GN=RANGAP1 PE=1 SV=1;Isoform of P46060, Ran GTPase-activating protein 1 (Fragment) OS=Homo sapiens GN=RANGAP1 PE=1 SV=1	8.7	2	0.04	GAVAMAETLK+VINLNDNTFTEK
482	sp|P06702|S10A9_HUMAN	0.9861	Protein S100-A9 OS=Homo sapiens GN=S100A9 PE=1 SV=1	13.2	2	0.06	VIEHIMEDLDTNADK
483a	sp|O95347-2|SMC2_HUMAN sp|O95347|SMC2_HUMAN	0.9856	Isoform of O95347, Isoform 2 of Structural maintenance of chromosomes protein 2 OS=Homo sapiens GN=SMC2;Structural maintenance of chromosomes protein 2 OS=Homo sapiens GN=SMC2 PE=1 SV=2	2.1	2	0.04	ASNLQDLVYK+TILEEEITPTIQK
486	sp|P46821|MAP1B_HUMAN	0.9855	Microtubule-associated protein 1B OS=Homo sapiens GN=MAP1B PE=1 SV=2	0.7	2	0.06	SSYYVVSGNDPAAEEPSR
484	sp|P20618|PSB1_HUMAN	0.9855	Proteasome subunit beta type-1 OS=Homo sapiens GN=PSMB1 PE=1 SV=2	5.8	2	0.06	GAVYSFDPVGSYQR
502	sp|Q9P273|TEN3_HUMAN tr|A0A0A0MSD6|A0A0A0MSD6_HUMAN	0.9777	Teneurin-3 OS=Homo sapiens GN=TENM3 PE=2 SV=3;Isoform of Q9P273, Teneurin-3 OS=Homo sapiens GN=TENM3 PE=1 SV=1	0.8	2	0.04	QDGMFDLVANGGASLTLVFER
501a	sp|Q9Y618-3|NCOR2_HUMAN sp|Q9Y618-4|NCOR2_HUMAN sp|Q9Y618-5|NCOR2_HUMAN sp|Q9Y618|NCOR2_HUMAN tr|C9J0Q5|C9J0Q5_HUMAN tr|C9JE98|C9JE98_HUMAN tr|C9JFD3|C9JFD3_HUMAN tr|C9JQE8|C9JQE8_HUMAN	0.9776	Isoform of Q9Y618, Isoform 3 of Nuclear receptor corepressor 2 OS=Homo sapiens GN=NCOR2;Isoform of Q9Y618, Isoform 4 of Nuclear receptor corepressor 2 OS=Homo sapiens GN=NCOR2;Isoform of Q9Y618, Isoform 5 of Nuclear receptor corepressor 2 OS=Homo sapiens GN=NCOR2;Nuclear receptor corepressor 2 OS=Homo sapiens GN=NCOR2 PE=1 SV=2;Isoform of Q9Y618, Nuclear receptor corepressor 2 OS=Homo sapiens GN=…	1.1	2	0.04	AISSASIEGLMGR+FINMNGLMADPMK
503	sp|O43447|PPIH_HUMAN tr|A6NM32|A6NM32_HUMAN tr|C9JQD4|C9JQD4_HUMAN	0.9764	Peptidyl-prolyl cis-trans isomerase H OS=Homo sapiens GN=PPIH PE=1 SV=1;Isoform of O43447, Peptidyl-prolyl cis-trans isomerase H OS=Homo sapiens GN=PPIH PE=1 SV=1;Isoform of O43447, Peptidyl-prolyl cis-trans isomerase (Fragment) OS=Homo sapiens GN=PPIH PE=1 SV=1	17.5	2	0.04	IELFADVVPK
505	sp|O15258|RER1_HUMAN tr|A0A0A0MR06|A0A0A0MR06_HUMAN tr|Q5T091|Q5T091_HUMAN tr|Q5T092|Q5T092_HUMAN tr|Q9P0H9|Q9P0H9_HUMAN	0.9753	Protein RER1 OS=Homo sapiens GN=RER1 PE=1 SV=1;Isoform of O15258, Protein RER1 (Fragment) OS=Homo sapiens GN=RER1 PE=1 SV=1;Isoform of O15258, Protein RER1 OS=Homo sapiens GN=RER1 PE=1 SV=1;Isoform of O15258, Protein RER1 (Fragment) OS=Homo sapiens GN=RER1 PE=1 SV=1;Isoform of O15258, Protein RER1 OS=Homo sapiens GN=RER1 PE=1 SV=1	11.4	2	0.06	VDPSLMEDSDDGPSLPTK
507a	sp|Q9P2R7-2|SUCB1_HUMAN sp|Q9P2R7|SUCB1_HUMAN tr|Q5T9Q5|Q5T9Q5_HUMAN	0.9739	Isoform of Q9P2R7, Isoform 2 of Succinyl-CoA ligase [ADP-forming] subunit beta, mitochondrial OS=Homo sapiens GN=SUCLA2;Succinyl-CoA ligase [ADP-forming] subunit beta, mitochondrial OS=Homo sapiens GN=SUCLA2 PE=1 SV=3;Isoform of Q9P2R7, Succinyl-CoA ligase [ADP-forming] subunit beta, mitochondrial (Fragment) OS=Homo sapiens GN=SUCLA2 PE=1 SV=1	7.4	2	0.04	IFDLQDWTQEDER+IVFSPEEAK
510	sp|P41208|CETN2_HUMAN	0.9725	Centrin-2 OS=Homo sapiens GN=CETN2 PE=1 SV=1	9.9	2	0.05	EAFDLFDADGTGTIDVK
515	sp|O15198-2|SMAD9_HUMAN sp|O15198|SMAD9_HUMAN sp|P84022-2|SMAD3_HUMAN sp|P84022-3|SMAD3_HUMAN sp|P84022|SMAD3_HUMAN sp|Q15796-2|SMAD2_HUMAN sp|Q15796|SMAD2_HUMAN tr|B7Z5N5|B7Z5N5_HUMAN tr|H0YL71|H0YL71_HUMAN tr|H0YMP2|H0YMP2_HUMAN tr|H3BP09|H3BP09_HUMAN tr|H3BVD1|H3BVD1_HUMAN tr|K7EJX0|K7EJX0_HUMAN	0.9686	Isoform of O15198, Isoform B of Mothers against decapentaplegic homolog 9 OS=Homo sapiens GN=SMAD9;Mothers against decapentaplegic homolog 9 OS=Homo sapiens GN=SMAD9 PE=1 SV=1;Isoform of P84022, Isoform 2 of Mothers against decapentaplegic homolog 3 OS=Homo sapiens GN=SMAD3;Isoform of P84022, Isoform 3 of Mothers against decapentaplegic homolog 3 OS=Homo sapiens GN=SMAD3;Mothers against decapenta…	4.1	2	0.04	VETPVLPPVLVPR
523	sp|Q9NVV4-2|PAPD1_HUMAN sp|Q9NVV4|PAPD1_HUMAN	0.9603	Isoform of Q9NVV4, Isoform 2 of Poly(A) RNA polymerase, mitochondrial OS=Homo sapiens GN=MTPAP;Poly(A) RNA polymerase, mitochondrial OS=Homo sapiens GN=MTPAP PE=1 SV=1	3.3	2	0.04	NLLESLK+SPPILPTLDSLK
525a	sp|Q8TA86|RP9_HUMAN	0.9576	Retinitis pigmentosa 9 protein OS=Homo sapiens GN=RP9 PE=1 SV=2	7.7	2	0.04	EPPEQELQR+GLWMPLGK
533	sp|P18859-2|ATP5J_HUMAN sp|P18859|ATP5J_HUMAN tr|A8MUH2|A8MUH2_HUMAN	0.9516	Isoform of P18859, Isoform 2 of ATP synthase-coupling factor 6, mitochondrial OS=Homo sapiens GN=ATP5J;ATP synthase-coupling factor 6, mitochondrial OS=Homo sapiens GN=ATP5J PE=1 SV=1;Isoform of P18859, ATP synthase-coupling factor 6, mitochondrial OS=Homo sapiens GN=ATP5J PE=1 SV=1	17.6	2	0.06	QTSGGPVDASSEYQQELER
540	sp|Q9NYU2-2|UGGG1_HUMAN sp|Q9NYU2|UGGG1_HUMAN	0.9422	Isoform of Q9NYU2, Isoform 2 of UDP-glucose:glycoprotein glucosyltransferase 1 OS=Homo sapiens GN=UGGT1;UDP-glucose:glycoprotein glucosyltransferase 1 OS=Homo sapiens GN=UGGT1 PE=1 SV=3	2.1	2	0.04	LNIQPSEADYAVDIR+YVLEPEISFTSDNSFAK
553	sp|P21912|SDHB_HUMAN tr|A0A087WWT1|A0A087WWT1_HUMAN tr|A0A087WXX8|A0A087WXX8_HUMAN	0.9145	Succinate dehydrogenase [ubiquinone] iron-sulfur subunit, mitochondrial OS=Homo sapiens GN=SDHB PE=1 SV=3;Isoform of P21912, Succinate dehydrogenase [ubiquinone] iron-sulfur subunit, mitochondrial (Fragment) OS=Homo sapiens GN=SDHB PE=1 SV=1;Isoform of P21912, Succinate dehydrogenase [ubiquinone] iron-sulfur subunit, mitochondrial (Fragment) OS=Homo sapiens GN=SDHB PE=1 SV=1	11.4	2	0.06	DLVPDLSNFYAQYK
554	sp|Q8NCA5-2|FA98A_HUMAN sp|Q8NCA5|FA98A_HUMAN tr|E9PH82|E9PH82_HUMAN	0.9135	Isoform of Q8NCA5, Isoform 2 of Protein FAM98A OS=Homo sapiens GN=FAM98A;Protein FAM98A OS=Homo sapiens GN=FAM98A PE=1 SV=1;Isoform of Q8NCA5, Protein FAM98A OS=Homo sapiens GN=FAM98A PE=1 SV=1	4.8	2	0.05	IEAINQAIANEYEVR
559	sp|Q9H000-2|MKRN2_HUMAN sp|Q9H000|MKRN2_HUMAN tr|C9J494|C9J494_HUMAN	0.9093	Isoform of Q9H000, Isoform 2 of Probable E3 ubiquitin-protein ligase makorin-2 OS=Homo sapiens GN=MKRN2;Probable E3 ubiquitin-protein ligase makorin-2 OS=Homo sapiens GN=MKRN2 PE=1 SV=2;Isoform of Q9H000, Probable E3 ubiquitin-protein ligase makorin-2 OS=Homo sapiens GN=MKRN2 PE=1 SV=1	4.3	2	0.03	LWDFIENR+NELIEAFK
560	sp|Q7Z5P9-2|MUC19_HUMAN sp|Q7Z5P9|MUC19_HUMAN	0.9091	Isoform of Q7Z5P9, Isoform 2 of Mucin-19 OS=Homo sapiens GN=MUC19;Mucin-19 OS=Homo sapiens GN=MUC19 PE=1 SV=2	0.6	2	0.06	TGTTGQSGAESGTTEPSAR+YSSVASGALEFGNSWK
422	tr|J3QRK6|J3QRK6_HUMAN	0.9942	Isoform of Q8N9I5, Fatty acid desaturase 6 (Fragment) OS=Homo sapiens GN=FADS6 PE=4 SV=1	5.0	1	0.03	CSHYNPGTCGG
421	sp|Q9Y676|RT18B_HUMAN tr|A0A0G2JIC6|A0A0G2JIC6_HUMAN	0.9942	28S ribosomal protein S18b, mitochondrial OS=Homo sapiens GN=MRPS18B PE=1 SV=1;Isoform of Q9Y676, 28S ribosomal protein S18b, mitochondrial OS=Homo sapiens GN=MRPS18B PE=1 SV=1	7.9	1	0.03	APSEEDSLSSVPISPYK
419	sp|Q9Y233-2|PDE10_HUMAN sp|Q9Y233|PDE10_HUMAN	0.9942	Isoform of Q9Y233, Isoform PDE10A2 of cAMP and cAMP-inhibited cGMP 3',5'-cyclic phosphodiesterase 10A OS=Homo sapiens GN=PDE10A;cAMP and cAMP-inhibited cGMP 3',5'-cyclic phosphodiesterase 10A OS=Homo sapiens GN=PDE10A PE=1 SV=1	1.5	1	0.03	TLLVEDILGDER
418	sp|Q9NWL6|ASND1_HUMAN tr|C9IYZ1|C9IYZ1_HUMAN tr|U3KQK8|U3KQK8_HUMAN	0.9942	Asparagine synthetase domain-containing protein 1 OS=Homo sapiens GN=ASNSD1 PE=2 SV=2;Isoform of Q9NWL6, Asparagine synthetase domain-containing protein 1 (Fragment) OS=Homo sapiens GN=ASNSD1 PE=1 SV=1;Isoform of Q9NWL6, Asparagine synthetase domain-containing protein 1 OS=Homo sapiens GN=ASNSD1 PE=1 SV=1	13.0	1	0.03	LLLRLAAVELGLTASALLPKR
417	sp|Q9H2P0|ADNP_HUMAN	0.9942	Activity-dependent neuroprotector homeobox protein OS=Homo sapiens GN=ADNP PE=1 SV=1	1.5	1	0.03	YSLQSANASSLSSGQLK
416	sp|Q9H0U9|TSYL1_HUMAN	0.9942	Testis-specific Y-encoded-like protein 1 OS=Homo sapiens GN=TSPYL1 PE=1 SV=3	3.9	1	0.03	SASELTAGAEAEAEEVK
415	sp|Q9BZK7|TBL1R_HUMAN tr|A0A0D9SF25|A0A0D9SF25_HUMAN tr|A0A0D9SF63|A0A0D9SF63_HUMAN tr|C9IYU9|C9IYU9_HUMAN tr|C9JBN1|C9JBN1_HUMAN tr|C9JCK0|C9JCK0_HUMAN tr|C9JLJ1|C9JLJ1_HUMAN tr|F8W9D8|F8W9D8_HUMAN	0.9942	F-box-like/WD repeat-containing protein TBL1XR1 OS=Homo sapiens GN=TBL1XR1 PE=1 SV=1;Isoform of Q9BZK7, F-box-like/WD repeat-containing protein TBL1XR1 (Fragment) OS=Homo sapiens GN=TBL1XR1 PE=1 SV=1;Isoform of Q9BZK7, F-box-like/WD repeat-containing protein TBL1XR1 OS=Homo sapiens GN=TBL1XR1 PE=1 SV=1;Isoform of Q9BZK7, F-box-like/WD repeat-containing protein TBL1XR1 (Fragment) OS=Homo sapiens G…	30.3	1	0.03	LAQQQAAAAAAAAAAASQQGSAK
414	sp|Q9BQ39|DDX50_HUMAN sp|Q9NR30-2|DDX21_HUMAN sp|Q9NR30|DDX21_HUMAN tr|A0A087WVC1|A0A087WVC1_HUMAN	0.9942	ATP-dependent RNA helicase DDX50 OS=Homo sapiens GN=DDX50 PE=1 SV=1;Isoform of Q9NR30, Isoform 2 of Nucleolar RNA helicase 2 OS=Homo sapiens GN=DDX21;Nucleolar RNA helicase 2 OS=Homo sapiens GN=DDX21 PE=1 SV=5;Isoform of Q9BQ39, ATP-dependent RNA helicase DDX50 OS=Homo sapiens GN=DDX50 PE=1 SV=1	2.1	1	0.03	EGAFSNFPISEETIK
413	sp|Q99470|SDF2_HUMAN tr|K7ELI9|K7ELI9_HUMAN	0.9942	Stromal cell-derived factor 2 OS=Homo sapiens GN=SDF2 PE=1 SV=2;Isoform of Q99470, Stromal cell-derived factor 2 (Fragment) OS=Homo sapiens GN=SDF2 PE=1 SV=1	23.1	1	0.03	YGSGSGQQSVTGVTSVDDSNSYWR
412	sp|Q96L93-2|KI16B_HUMAN sp|Q96L93-4|KI16B_HUMAN sp|Q96L93-5|KI16B_HUMAN sp|Q96L93-6|KI16B_HUMAN sp|Q96L93|KI16B_HUMAN	0.9942	Isoform of Q96L93, Isoform 2 of Kinesin-like protein KIF16B OS=Homo sapiens GN=KIF16B;Isoform of Q96L93, Isoform 3 of Kinesin-like protein KIF16B OS=Homo sapiens GN=KIF16B;Isoform of Q96L93, Isoform 4 of Kinesin-like protein KIF16B OS=Homo sapiens GN=KIF16B;Isoform of Q96L93, Isoform 5 of Kinesin-like protein KIF16B OS=Homo sapiens GN=KIF16B;Kinesin-like protein KIF16B OS=Homo sapiens GN=KIF16B P…	1.2	1	0.03	GPLSLDNTLYQVEK
410	sp|Q96EY7|PTCD3_HUMAN tr|B8ZZQ4|B8ZZQ4_HUMAN tr|F8WE76|F8WE76_HUMAN	0.9942	Pentatricopeptide repeat domain-containing protein 3, mitochondrial OS=Homo sapiens GN=PTCD3 PE=1 SV=3;Isoform of Q96EY7, Pentatricopeptide repeat domain-containing protein 3, mitochondrial (Fragment) OS=Homo sapiens GN=PTCD3 PE=1 SV=3;Isoform of Q96EY7, Pentatricopeptide repeat domain-containing protein 3, mitochondrial OS=Homo sapiens GN=PTCD3 PE=1 SV=1	23.2	1	0.03	VEGTDVTGIEEVVIPK
409	sp|Q96BP2|CHCH1_HUMAN	0.9942	Coiled-coil-helix-coiled-coil-helix domain-containing protein 1 OS=Homo sapiens GN=CHCHD1 PE=1 SV=1	13.6	1	0.03	SIQETLGESGSLLPNK
408	sp|Q969X5-2|ERGI1_HUMAN sp|Q969X5|ERGI1_HUMAN	0.9942	Isoform of Q969X5, Isoform 2 of Endoplasmic reticulum-Golgi intermediate compartment protein 1 OS=Homo sapiens GN=ERGIC1;Endoplasmic reticulum-Golgi intermediate compartment protein 1 OS=Homo sapiens GN=ERGIC1 PE=1 SV=1	7.1	1	0.03	LTSNPLASHDYILK
406	sp|Q8TE54-2|S26A7_HUMAN sp|Q8TE54|S26A7_HUMAN tr|E5RGL8|E5RGL8_HUMAN tr|H0YB61|H0YB61_HUMAN	0.9942	Isoform of Q8TE54, Isoform 2 of Anion exchange transporter OS=Homo sapiens GN=SLC26A7;Anion exchange transporter OS=Homo sapiens GN=SLC26A7 PE=2 SV=2;Isoform of Q8TE54, Anion exchange transporter OS=Homo sapiens GN=SLC26A7 PE=1 SV=1;Isoform of Q8TE54, Anion exchange transporter (Fragment) OS=Homo sapiens GN=SLC26A7 PE=4 SV=1	8.9	1	0.03	SVRLEALLLSLLSIVVLVLVK
405	sp|Q8N1F8-2|S11IP_HUMAN sp|Q8N1F8|S11IP_HUMAN tr|C9JQV3|C9JQV3_HUMAN	0.9942	Isoform of Q8N1F8, Isoform 2 of Serine/threonine-protein kinase 11-interacting protein OS=Homo sapiens GN=STK11IP;Serine/threonine-protein kinase 11-interacting protein OS=Homo sapiens GN=STK11IP PE=1 SV=3;Isoform of Q8N1F8, Serine/threonine-protein kinase 11-interacting protein OS=Homo sapiens GN=STK11IP PE=1 SV=1	1.5	1	0.03	DAATGFLLDGK
404	sp|Q8IYB3-2|SRRM1_HUMAN sp|Q8IYB3|SRRM1_HUMAN tr|A9Z1X7|A9Z1X7_HUMAN tr|E9PCT1|E9PCT1_HUMAN tr|M0R088|M0R088_HUMAN	0.9942	Isoform of Q8IYB3, Isoform 2 of Serine/arginine repetitive matrix protein 1 OS=Homo sapiens GN=SRRM1;Serine/arginine repetitive matrix protein 1 OS=Homo sapiens GN=SRRM1 PE=1 SV=2;Isoform of Q8IYB3, Serine/arginine repetitive matrix protein 1 OS=Homo sapiens GN=SRRM1 PE=1 SV=1;Isoform of Q8IYB3, Serine/arginine repetitive matrix protein 1 OS=Homo sapiens GN=SRRM1 PE=1 SV=3;Isoform of Q8IYB3, Seri…	2.2	1	0.03	EPSVQEATSTSDILK
403	sp|Q8IY17-2|PLPL6_HUMAN sp|Q8IY17-3|PLPL6_HUMAN sp|Q8IY17-4|PLPL6_HUMAN sp|Q8IY17-5|PLPL6_HUMAN sp|Q8IY17|PLPL6_HUMAN	0.9942	Isoform of Q8IY17, Isoform 2 of Neuropathy target esterase OS=Homo sapiens GN=PNPLA6;Isoform of Q8IY17, Isoform 3 of Neuropathy target esterase OS=Homo sapiens GN=PNPLA6;Isoform of Q8IY17, Isoform 4 of Neuropathy target esterase OS=Homo sapiens GN=PNPLA6;Isoform of Q8IY17, Isoform 5 of Neuropathy target esterase OS=Homo sapiens GN=PNPLA6;Neuropathy target esterase OS=Homo sapiens GN=PNPLA6 PE=1 S…	1.0	1	0.03	LGASALDSIQEFR
402	sp|Q8IX01-3|SUGP2_HUMAN sp|Q8IX01-4|SUGP2_HUMAN sp|Q8IX01|SUGP2_HUMAN tr|M0R2Z9|M0R2Z9_HUMAN tr|M0R3F6|M0R3F6_HUMAN	0.9942	Isoform of Q8IX01, Isoform 3 of SURP and G-patch domain-containing protein 2 OS=Homo sapiens GN=SUGP2;Isoform of Q8IX01, Isoform 4 of SURP and G-patch domain-containing protein 2 OS=Homo sapiens GN=SUGP2;SURP and G-patch domain-containing protein 2 OS=Homo sapiens GN=SUGP2 PE=1 SV=2;Isoform of Q8IX01, SURP and G-patch domain-containing protein 2 OS=Homo sapiens GN=SUGP2 PE=1 SV=1;Isoform of Q8IX0…	1.7	1	0.03	ALNIVDQEGSLLGK
401	sp|Q6PML9|ZNT9_HUMAN tr|D6R9M6|D6R9M6_HUMAN	0.9942	Zinc transporter 9 OS=Homo sapiens GN=SLC30A9 PE=1 SV=1;Isoform of Q6PML9, Zinc transporter 9 OS=Homo sapiens GN=SLC30A9 PE=1 SV=1	12.6	1	0.03	VPSFETAEGIGTELK
400	sp|Q5VUD6-2|FA69B_HUMAN sp|Q5VUD6|FA69B_HUMAN tr|A0A087WVG3|A0A087WVG3_HUMAN	0.9942	Isoform of Q5VUD6, Isoform 2 of Protein FAM69B OS=Homo sapiens GN=FAM69B;Protein FAM69B OS=Homo sapiens GN=FAM69B PE=1 SV=3;Isoform of Q5VUD6, Protein FAM69B OS=Homo sapiens GN=FAM69B PE=1 SV=1	5.3	1	0.03	MADLQQVAPEATVR
399	sp|Q5RI15-2|COX20_HUMAN sp|Q5RI15|COX20_HUMAN	0.9942	Isoform of Q5RI15, Isoform 2 of Cytochrome c oxidase protein 20 homolog OS=Homo sapiens GN=COX20;Cytochrome c oxidase protein 20 homolog OS=Homo sapiens GN=COX20 PE=1 SV=2	10.2	1	0.03	ILYEGTHLDPER
397	sp|Q15797|SMAD1_HUMAN sp|Q99717|SMAD5_HUMAN	0.9942	Mothers against decapentaplegic homolog 1 OS=Homo sapiens GN=SMAD1 PE=1 SV=1;Mothers against decapentaplegic homolog 5 OS=Homo sapiens GN=SMAD5 PE=1 SV=1	2.8	1	0.03	VESPVLPPVLVPR
396	sp|Q15262-2|PTPRK_HUMAN sp|Q15262-3|PTPRK_HUMAN sp|Q15262-4|PTPRK_HUMAN sp|Q15262|PTPRK_HUMAN tr|A0A0G2JQF6|A0A0G2JQF6_HUMAN tr|E9PGC5|E9PGC5_HUMAN tr|H0Y6P5|H0Y6P5_HUMAN tr|Q5TG12|Q5TG12_HUMAN	0.9942	Isoform of Q15262, Isoform 2 of Receptor-type tyrosine-protein phosphatase kappa OS=Homo sapiens GN=PTPRK;Isoform of Q15262, Isoform 3 of Receptor-type tyrosine-protein phosphatase kappa OS=Homo sapiens GN=PTPRK;Isoform of Q15262, Isoform 4 of Receptor-type tyrosine-protein phosphatase kappa OS=Homo sapiens GN=PTPRK;Receptor-type tyrosine-protein phosphatase kappa OS=Homo sapiens GN=PTPRK PE=1 SV…	7.6	1	0.03	IAGISAGILVFILLLLVVILIVKK
395	sp|Q13232|NDK3_HUMAN tr|H3BPR2|H3BPR2_HUMAN	0.9942	Nucleoside diphosphate kinase 3 OS=Homo sapiens GN=NME3 PE=1 SV=2;Isoform of Q13232, Nucleoside diphosphate kinase OS=Homo sapiens GN=NME3 PE=1 SV=1	20.0	1	0.03	ALIGATNPADAPPGTIR
393	sp|Q04837|SSBP_HUMAN tr|A0A0G2JLD8|A0A0G2JLD8_HUMAN tr|C9K0U8|C9K0U8_HUMAN tr|E7EUY5|E7EUY5_HUMAN	0.9942	Single-stranded DNA-binding protein, mitochondrial OS=Homo sapiens GN=SSBP1 PE=1 SV=1;Isoform of Q04837, Single-stranded DNA-binding protein, mitochondrial (Fragment) OS=Homo sapiens GN=SSBP1 PE=1 SV=1;Isoform of Q04837, Single-stranded DNA-binding protein, mitochondrial (Fragment) OS=Homo sapiens GN=SSBP1 PE=1 SV=1;Isoform of Q04837, Single-stranded DNA-binding protein, mitochondrial (Fragment) …	12.4	1	0.03	SGDSEVYQLGDVSQK
392	sp|Q02086-2|SP2_HUMAN sp|Q02086|SP2_HUMAN	0.9942	Isoform of Q02086, Isoform 2 of Transcription factor Sp2 OS=Homo sapiens GN=SP2;Transcription factor Sp2 OS=Homo sapiens GN=SP2 PE=1 SV=3	2.5	1	0.03	AEQQQVVQIPQQALR
391	sp|P84098|RL19_HUMAN tr|J3KTE4|J3KTE4_HUMAN tr|J3QL15|J3QL15_HUMAN tr|J3QR09|J3QR09_HUMAN	0.9942	60S ribosomal protein L19 OS=Homo sapiens GN=RPL19 PE=1 SV=1;Isoform of P84098, Ribosomal protein L19 OS=Homo sapiens GN=RPL19 PE=1 SV=1;Isoform of P84098, Ribosomal protein L19 (Fragment) OS=Homo sapiens GN=RPL19 PE=1 SV=1;Isoform of P84098, Ribosomal protein L19 OS=Homo sapiens GN=RPL19 PE=1 SV=1	13.3	1	0.03	VWLDPNETNEIANANSR
390	sp|P81605-2|DCD_HUMAN sp|P81605|DCD_HUMAN	0.9942	Isoform of P81605, Isoform 2 of Dermcidin OS=Homo sapiens GN=DCD;Dermcidin OS=Homo sapiens GN=DCD PE=1 SV=2	10.0	1	0.03	DAVEDLESVGK
388	sp|P61513|RL37A_HUMAN tr|C9J4Z3|C9J4Z3_HUMAN	0.9942	60S ribosomal protein L37a OS=Homo sapiens GN=RPL37A PE=1 SV=2;Isoform of P61513, 60S ribosomal protein L37a OS=Homo sapiens GN=RPL37A PE=1 SV=1	26.5	1	0.03	TVAGGAWTYNTTSAVTVK
387	sp|P50914|RL14_HUMAN tr|E7EPB3|E7EPB3_HUMAN	0.9942	60S ribosomal protein L14 OS=Homo sapiens GN=RPL14 PE=1 SV=4;Isoform of P50914, 60S ribosomal protein L14 OS=Homo sapiens GN=RPL14 PE=1 SV=1	9.7	1	0.03	LVAIVDVIDQNR
386	sp|P48047|ATPO_HUMAN tr|H7C0C1|H7C0C1_HUMAN	0.9942	ATP synthase subunit O, mitochondrial OS=Homo sapiens GN=ATP5O PE=1 SV=1;Uncharacterized protein (Fragment) OS=Homo sapiens PE=4 SV=2	5.2	1	0.03	VAASVLNPYVK
383	sp|P35580-2|MYH10_HUMAN sp|P35580-3|MYH10_HUMAN sp|P35580-4|MYH10_HUMAN sp|P35580-5|MYH10_HUMAN sp|P35580|MYH10_HUMAN	0.9942	Isoform of P35580, Isoform 2 of Myosin-10 OS=Homo sapiens GN=MYH10;Isoform of P35580, Isoform 3 of Myosin-10 OS=Homo sapiens GN=MYH10;Isoform of P35580, Isoform 4 of Myosin-10 OS=Homo sapiens GN=MYH10;Isoform of P35580, Isoform 5 of Myosin-10 OS=Homo sapiens GN=MYH10;Myosin-10 OS=Homo sapiens GN=MYH10 PE=1 SV=3	0.8	1	0.03	QLLQANPILESFGNAK
382	sp|P35268|RL22_HUMAN tr|K7EJT5|K7EJT5_HUMAN tr|K7EKS7|K7EKS7_HUMAN tr|K7ELC4|K7ELC4_HUMAN tr|K7EMH1|K7EMH1_HUMAN tr|K7EP65|K7EP65_HUMAN tr|K7ERI7|K7ERI7_HUMAN	0.9942	60S ribosomal protein L22 OS=Homo sapiens GN=RPL22 PE=1 SV=2;Isoform of P35268, 60S ribosomal protein L22 (Fragment) OS=Homo sapiens GN=RPL22 PE=1 SV=1;Isoform of P35268, 60S ribosomal protein L22 OS=Homo sapiens GN=RPL22 PE=1 SV=1;Isoform of P35268, 60S ribosomal protein L22 (Fragment) OS=Homo sapiens GN=RPL22 PE=1 SV=1;Isoform of P35268, 60S ribosomal protein L22 (Fragment) OS=Homo sapiens GN=R…	27.7	1	0.03	AGNLGGGVVTIER
380	sp|P22735-2|TGM1_HUMAN sp|P22735|TGM1_HUMAN	0.9942	Isoform of P22735, Isoform 2 of Protein-glutamine gamma-glutamyltransferase K OS=Homo sapiens GN=TGM1;Protein-glutamine gamma-glutamyltransferase K OS=Homo sapiens GN=TGM1 PE=1 SV=4	4.3	1	0.03	ILNVGDIGGNETVTLR
378	sp|P13804-2|ETFA_HUMAN sp|P13804|ETFA_HUMAN tr|H0YK49|H0YK49_HUMAN tr|H0YKF0|H0YKF0_HUMAN tr|H0YL12|H0YL12_HUMAN tr|H0YLU7|H0YLU7_HUMAN tr|H0YNX6|H0YNX6_HUMAN	0.9942	Isoform of P13804, Isoform 2 of Electron transfer flavoprotein subunit alpha, mitochondrial OS=Homo sapiens GN=ETFA;Electron transfer flavoprotein subunit alpha, mitochondrial OS=Homo sapiens GN=ETFA PE=1 SV=1;Isoform of P13804, Electron transfer flavoprotein subunit alpha, mitochondrial OS=Homo sapiens GN=ETFA PE=1 SV=1;Isoform of P13804, Electron transfer flavoprotein subunit alpha, mitochondri…	5.7	1	0.03	LEVAPISDIIAIK
377	sp|P10619-2|PPGB_HUMAN sp|P10619|PPGB_HUMAN tr|X6R5C5|X6R5C5_HUMAN tr|X6R8A1|X6R8A1_HUMAN	0.9942	Isoform of P10619, Isoform 2 of Lysosomal protective protein OS=Homo sapiens GN=CTSA;Lysosomal protective protein OS=Homo sapiens GN=CTSA PE=1 SV=2;Isoform of P10619, Carboxypeptidase OS=Homo sapiens GN=CTSA PE=1 SV=1;Isoform of P10619, Carboxypeptidase OS=Homo sapiens GN=CTSA PE=1 SV=1	2.8	1	0.03	YGDSGEQIAGFVK
376	sp|P10599-2|THIO_HUMAN sp|P10599|THIO_HUMAN	0.9942	Isoform of P10599, Isoform 2 of Thioredoxin OS=Homo sapiens GN=TXN;Thioredoxin OS=Homo sapiens GN=TXN PE=1 SV=3	15.3	1	0.03	TAFQEALDAAGDK
374	sp|P00387-2|NB5R3_HUMAN sp|P00387-3|NB5R3_HUMAN sp|P00387|NB5R3_HUMAN tr|B1AHF3|B1AHF3_HUMAN	0.9942	Isoform of P00387, Isoform 2 of NADH-cytochrome b5 reductase 3 OS=Homo sapiens GN=CYB5R3;Isoform of P00387, Isoform 3 of NADH-cytochrome b5 reductase 3 OS=Homo sapiens GN=CYB5R3;NADH-cytochrome b5 reductase 3 OS=Homo sapiens GN=CYB5R3 PE=1 SV=3;Isoform of P00387, NADH-cytochrome b5 reductase 3 (Fragment) OS=Homo sapiens GN=CYB5R3 PE=1 SV=1	7.5	1	0.03	GPSGLLVYQGK
373	sp|O95470|SGPL1_HUMAN tr|H0Y3V8|H0Y3V8_HUMAN tr|H7BXL7|H7BXL7_HUMAN	0.9942	Sphingosine-1-phosphate lyase 1 OS=Homo sapiens GN=SGPL1 PE=1 SV=3;Isoform of O95470, Sphingosine-1-phosphate lyase 1 (Fragment) OS=Homo sapiens GN=SGPL1 PE=1 SV=1;Isoform of O95470, Sphingosine-1-phosphate lyase 1 (Fragment) OS=Homo sapiens GN=SGPL1 PE=1 SV=1	11.1	1	0.03	ALPSQGLSSSAVLEK
371	sp|O75190-2|DNJB6_HUMAN sp|O75190-3|DNJB6_HUMAN sp|O75190|DNJB6_HUMAN sp|Q8WWF6|DNJB3_HUMAN tr|A0A0J9YX62|A0A0J9YX62_HUMAN tr|C9J2C4|C9J2C4_HUMAN tr|C9J2P2|C9J2P2_HUMAN tr|C9JB42|C9JB42_HUMAN tr|C9JDR7|C9JDR7_HUMAN tr|C9JDX6|C9JDX6_HUMAN tr|E9PH18|E9PH18_HUMAN tr|F8WCZ4|F8WCZ4_HUMAN	0.9942	Isoform of O75190, Isoform B of DnaJ homolog subfamily B member 6 OS=Homo sapiens GN=DNAJB6;Isoform of O75190, Isoform C of DnaJ homolog subfamily B member 6 OS=Homo sapiens GN=DNAJB6;DnaJ homolog subfamily B member 6 OS=Homo sapiens GN=DNAJB6 PE=1 SV=2;DnaJ homolog subfamily B member 3 OS=Homo sapiens GN=DNAJB3 PE=1 SV=1;Isoform of O75190, DnaJ homolog subfamily B member 6 OS=Homo sapiens GN=DNA…	9.0	1	0.03	QVAEAYEVLSDAK
370	sp|O14950|ML12B_HUMAN sp|P19105|ML12A_HUMAN tr|J3QRS3|J3QRS3_HUMAN	0.9942	Myosin regulatory light chain 12B OS=Homo sapiens GN=MYL12B PE=1 SV=2;Myosin regulatory light chain 12A OS=Homo sapiens GN=MYL12A PE=1 SV=2;Isoform of P19105, Myosin regulatory light chain 12A OS=Homo sapiens GN=MYL12A PE=1 SV=1	6.4	1	0.03	FTDEEVDELYR
368	sp|O14787-2|TNPO2_HUMAN sp|Q92973-2|TNPO1_HUMAN sp|Q92973-3|TNPO1_HUMAN sp|Q92973|TNPO1_HUMAN tr|S4R398|S4R398_HUMAN	0.9942	Isoform of O14787, Isoform 2 of Transportin-2 OS=Homo sapiens GN=TNPO2;Isoform of Q92973, Isoform 2 of Transportin-1 OS=Homo sapiens GN=TNPO1;Isoform of Q92973, Isoform 3 of Transportin-1 OS=Homo sapiens GN=TNPO1;Transportin-1 OS=Homo sapiens GN=TNPO1 PE=1 SV=2;Isoform of Q92973, Transportin-1 (Fragment) OS=Homo sapiens GN=TNPO1 PE=1 SV=1	6.2	1	0.03	TLLENTAITIGR
437	tr|A0A0G2JHL3|A0A0G2JHL3_HUMAN tr|A0A0G2JII5|A0A0G2JII5_HUMAN tr|A0A0G2JPU2|A0A0G2JPU2_HUMAN	0.9936	Isoform of Q8TD31, Coiled-coil alpha-helical rod protein 1 (Fragment) OS=Homo sapiens GN=CCHCR1 PE=1 SV=1;Isoform of Q8TD31, Coiled-coil alpha-helical rod protein 1 OS=Homo sapiens GN=CCHCR1 PE=1 SV=1;Isoform of Q8TD31, Coiled-coil alpha-helical rod protein 1 OS=Homo sapiens GN=CCHCR1 PE=1 SV=1	3.9	1	0.03	CSSCNPQMSS
436	sp|Q9NYF8-2|BCLF1_HUMAN sp|Q9NYF8-3|BCLF1_HUMAN sp|Q9NYF8-4|BCLF1_HUMAN sp|Q9NYF8|BCLF1_HUMAN tr|E9PJA7|E9PJA7_HUMAN tr|E9PK09|E9PK09_HUMAN tr|E9PK91|E9PK91_HUMAN tr|E9PKI6|E9PKI6_HUMAN tr|E9PQN2|E9PQN2_HUMAN	0.9936	Isoform of Q9NYF8, Isoform 2 of Bcl-2-associated transcription factor 1 OS=Homo sapiens GN=BCLAF1;Isoform of Q9NYF8, Isoform 3 of Bcl-2-associated transcription factor 1 OS=Homo sapiens GN=BCLAF1;Isoform of Q9NYF8, Isoform 4 of Bcl-2-associated transcription factor 1 OS=Homo sapiens GN=BCLAF1;Bcl-2-associated transcription factor 1 OS=Homo sapiens GN=BCLAF1 PE=1 SV=2;Isoform of Q9NYF8, Bcl-2-asso…	3.4	1	0.03	DTFEHDPSESIDEFNK
435	sp|Q9NW64-2|RBM22_HUMAN sp|Q9NW64|RBM22_HUMAN	0.9936	Isoform of Q9NW64, Isoform 2 of Pre-mRNA-splicing factor RBM22 OS=Homo sapiens GN=RBM22;Pre-mRNA-splicing factor RBM22 OS=Homo sapiens GN=RBM22 PE=1 SV=1	3.0	1	0.03	YYGINDPVADK
434	sp|Q99523-2|SORT_HUMAN sp|Q99523|SORT_HUMAN	0.9936	Isoform of Q99523, Isoform 2 of Sortilin OS=Homo sapiens GN=SORT1;Sortilin OS=Homo sapiens GN=SORT1 PE=1 SV=3	2.2	1	0.03	DPIYFTGLASEPGAR
432	sp|Q8N2A8|PLD6_HUMAN	0.9936	Mitochondrial cardiolipin hydrolase OS=Homo sapiens GN=PLD6 PE=1 SV=1	5.2	1	0.03	ENVLITEDDEYVR
431	sp|Q14247-2|SRC8_HUMAN sp|Q14247-3|SRC8_HUMAN sp|Q14247|SRC8_HUMAN	0.9936	Isoform of Q14247, Isoform 2 of Src substrate cortactin OS=Homo sapiens GN=CTTN;Isoform of Q14247, Isoform 3 of Src substrate cortactin OS=Homo sapiens GN=CTTN;Src substrate cortactin OS=Homo sapiens GN=CTTN PE=1 SV=2	3.3	1	0.03	NASTFEDVTQVSSAYQK
430	sp|Q12979-2|ABR_HUMAN sp|Q12979-4|ABR_HUMAN sp|Q12979|ABR_HUMAN tr|A0A0G2JQ41|A0A0G2JQ41_HUMAN tr|B7Z683|B7Z683_HUMAN tr|I3L379|I3L379_HUMAN	0.9936	Isoform of Q12979, Isoform Short of Active breakpoint cluster region-related protein OS=Homo sapiens GN=ABR;Isoform of Q12979, Isoform 4 of Active breakpoint cluster region-related protein OS=Homo sapiens GN=ABR;Active breakpoint cluster region-related protein OS=Homo sapiens GN=ABR PE=2 SV=2;Isoform of Q12979, Active breakpoint cluster region-related protein (Fragment) OS=Homo sapiens GN=ABR PE=…	2.0	1	0.03	GQIQLDPQTVETK
429	sp|P62140|PP1B_HUMAN	0.9936	Serine/threonine-protein phosphatase PP1-beta catalytic subunit OS=Homo sapiens GN=PPP1CB PE=1 SV=3	4.0	1	0.03	GVSFTFGADVVSK
428	sp|P27694|RFA1_HUMAN	0.9936	Replication protein A 70 kDa DNA-binding subunit OS=Homo sapiens GN=RPA1 PE=1 SV=2	2.1	1	0.03	VVPIASLTPYQSK
446	sp|Q9UDW1|QCR9_HUMAN	0.9930	Cytochrome b-c1 complex subunit 9 OS=Homo sapiens GN=UQCR10 PE=1 SV=3	27.0	1	0.03	AFDQGADAIYDHINEGK
445	sp|Q9NVI1-1|FANCI_HUMAN sp|Q9NVI1|FANCI_HUMAN	0.9930	Isoform of Q9NVI1, Isoform 1 of Fanconi anemia group I protein OS=Homo sapiens GN=FANCI;Fanconi anemia group I protein OS=Homo sapiens GN=FANCI PE=1 SV=4	2.0	1	0.03	GQVSQETLSEEASSQATLPNQPVEK
444	sp|Q96DA6-2|TIM14_HUMAN sp|Q96DA6|TIM14_HUMAN	0.9930	Isoform of Q96DA6, Isoform 2 of Mitochondrial import inner membrane translocase subunit TIM14 OS=Homo sapiens GN=DNAJC19;Mitochondrial import inner membrane translocase subunit TIM14 OS=Homo sapiens GN=DNAJC19 PE=1 SV=3	15.4	1	0.03	EAALILGVSPTANK
442	sp|Q13501-2|SQSTM_HUMAN sp|Q13501|SQSTM_HUMAN	0.9930	Isoform of Q13501, Isoform 2 of Sequestosome-1 OS=Homo sapiens GN=SQSTM1;Sequestosome-1 OS=Homo sapiens GN=SQSTM1 PE=1 SV=1	4.2	1	0.03	NYDIGAALDTIQYSK
441	sp|P57088|TMM33_HUMAN tr|D6RAA6|D6RAA6_HUMAN	0.9930	Transmembrane protein 33 OS=Homo sapiens GN=TMEM33 PE=1 SV=2;Isoform of P57088, Transmembrane protein 33 (Fragment) OS=Homo sapiens GN=TMEM33 PE=1 SV=1	5.4	1	0.03	ALLANALTSALR
440	sp|P30048-2|PRDX3_HUMAN sp|P30048|PRDX3_HUMAN	0.9930	Isoform of P30048, Isoform 2 of Thioredoxin-dependent peroxide reductase, mitochondrial OS=Homo sapiens GN=PRDX3;Thioredoxin-dependent peroxide reductase, mitochondrial OS=Homo sapiens GN=PRDX3 PE=1 SV=3	5.9	1	0.03	DYGVLLEGSGLALR
439	sp|O00767|ACOD_HUMAN	0.9930	Acyl-CoA desaturase OS=Homo sapiens GN=SCD PE=1 SV=2	3.6	1	0.03	GSTLDLSDLEAEK
438	sp|O00483|NDUA4_HUMAN	0.9930	Cytochrome c oxidase subunit NDUFA4 OS=Homo sapiens GN=NDUFA4 PE=1 SV=1	12.3	1	0.03	FYSVNVDYSK
453	sp|Q9Y4P3|TBL2_HUMAN tr|E9PF19|E9PF19_HUMAN	0.9924	Transducin beta-like protein 2 OS=Homo sapiens GN=TBL2 PE=1 SV=1;Isoform of Q9Y4P3, Transducin beta-like protein 2 OS=Homo sapiens GN=TBL2 PE=1 SV=1	3.2	1	0.03	LQQQLTQAQETLK
452	sp|Q92552-2|RT27_HUMAN sp|Q92552|RT27_HUMAN tr|D6RH20|D6RH20_HUMAN tr|G5EA06|G5EA06_HUMAN	0.9924	Isoform of Q92552, Isoform 2 of 28S ribosomal protein S27, mitochondrial OS=Homo sapiens GN=MRPS27;28S ribosomal protein S27, mitochondrial OS=Homo sapiens GN=MRPS27 PE=1 SV=3;Isoform of Q92552, 28S ribosomal protein S27, mitochondrial (Fragment) OS=Homo sapiens GN=MRPS27 PE=1 SV=1;Isoform of Q92552, 28S ribosomal protein S27, mitochondrial OS=Homo sapiens GN=MRPS27 PE=1 SV=1	3.7	1	0.03	EALDVLGAVLK
451	sp|Q16540|RM23_HUMAN tr|A6NJD9|A6NJD9_HUMAN tr|A8MVT4|A8MVT4_HUMAN tr|A8MYK1|A8MYK1_HUMAN tr|H7C2P7|H7C2P7_HUMAN	0.9924	39S ribosomal protein L23, mitochondrial OS=Homo sapiens GN=MRPL23 PE=1 SV=1;Isoform of Q16540, 39S ribosomal protein L23, mitochondrial OS=Homo sapiens GN=MRPL23 PE=1 SV=1;Isoform of Q16540, 39S ribosomal protein L23, mitochondrial OS=Homo sapiens GN=MRPL23 PE=1 SV=1;Isoform of Q16540, 39S ribosomal protein L23, mitochondrial OS=Homo sapiens GN=MRPL23 PE=1 SV=1;Isoform of Q16540, 39S ribosomal p…	12.7	1	0.03	NYLEGIYNVPVAAVR
449	sp|O60427|FADS1_HUMAN tr|A0A0A0MR51|A0A0A0MR51_HUMAN tr|H0YB97|H0YB97_HUMAN tr|H7C2V0|H7C2V0_HUMAN	0.9924	Fatty acid desaturase 1 OS=Homo sapiens GN=FADS1 PE=1 SV=3;Isoform of O60427, Fatty acid desaturase 1 OS=Homo sapiens GN=FADS1 PE=1 SV=1;Isoform of O60427, Fatty acid desaturase 1 (Fragment) OS=Homo sapiens GN=FADS1 PE=1 SV=1;Isoform of O60427, Fatty acid desaturase 1 (Fragment) OS=Homo sapiens GN=FADS1 PE=1 SV=1	5.1	1	0.03	VYNISEFTR
460	sp|Q9P032|NDUF4_HUMAN	0.9918	NADH dehydrogenase [ubiquinone] 1 alpha subcomplex assembly factor 4 OS=Homo sapiens GN=NDUFAF4 PE=1 SV=1	5.7	1	0.03	EQISLYPEVK
459	sp|Q9BVV7|TIM21_HUMAN tr|J3QRI1|J3QRI1_HUMAN	0.9918	Mitochondrial import inner membrane translocase subunit Tim21 OS=Homo sapiens GN=TIMM21 PE=1 SV=1;Isoform of Q9BVV7, Mitochondrial import inner membrane translocase subunit Tim21 (Fragment) OS=Homo sapiens GN=TIMM21 PE=1 SV=1	7.9	1	0.03	FYIEGSEPGK
458	sp|Q2TAY7-2|SMU1_HUMAN sp|Q2TAY7|SMU1_HUMAN	0.9918	Isoform of Q2TAY7, Isoform 2 of WD40 repeat-containing protein SMU1 OS=Homo sapiens GN=SMU1;WD40 repeat-containing protein SMU1 OS=Homo sapiens GN=SMU1 PE=1 SV=2	4.3	1	0.03	DSSQILSASFDQTIR
457	sp|P46940|IQGA1_HUMAN tr|A0A0J9YXZ5|A0A0J9YXZ5_HUMAN tr|H0YLE8|H0YLE8_HUMAN	0.9918	Ras GTPase-activating-like protein IQGAP1 OS=Homo sapiens GN=IQGAP1 PE=1 SV=1;Isoform of P46940, Ras GTPase-activating-like protein IQGAP1 OS=Homo sapiens GN=IQGAP1 PE=1 SV=1;Isoform of P46940, Ras GTPase-activating-like protein IQGAP1 OS=Homo sapiens GN=IQGAP1 PE=1 SV=1	1.5	1	0.03	VDQIQEIVTGNPTVIK
456	sp|P46013-2|KI67_HUMAN sp|P46013|KI67_HUMAN tr|A0A087WV66|A0A087WV66_HUMAN	0.9918	Isoform of P46013, Isoform Short of Antigen KI-67 OS=Homo sapiens GN=MKI67;Antigen KI-67 OS=Homo sapiens GN=MKI67 PE=1 SV=2;Isoform of P46013, Antigen KI-67 OS=Homo sapiens GN=MKI67 PE=1 SV=1	0.8	1	0.03	LDLLGNLPGSK
455	sp|P01033|TIMP1_HUMAN tr|Q5H9A7|Q5H9A7_HUMAN tr|Q5H9B4|Q5H9B4_HUMAN tr|Q5H9B5|Q5H9B5_HUMAN	0.9918	Metalloproteinase inhibitor 1 OS=Homo sapiens GN=TIMP1 PE=1 SV=1;Isoform of P01033, Metalloproteinase inhibitor 1 OS=Homo sapiens GN=TIMP1 PE=1 SV=1;Isoform of P01033, Metalloproteinase inhibitor 1 (Fragment) OS=Homo sapiens GN=TIMP1 PE=1 SV=7;Isoform of P01033, Metalloproteinase inhibitor 1 OS=Homo sapiens GN=TIMP1 PE=1 SV=1	12.5	1	0.03	GFQALGDAADIR
467	sp|Q9NV79-2|PCMD2_HUMAN sp|Q9NV79-3|PCMD2_HUMAN sp|Q9NV79|PCMD2_HUMAN tr|A0A0G2JM70|A0A0G2JM70_HUMAN tr|V9GZ41|V9GZ41_HUMAN	0.9913	Isoform of Q9NV79, Isoform 2 of Protein-L-isoaspartate O-methyltransferase domain-containing protein 2 OS=Homo sapiens GN=PCMTD2;Isoform of Q9NV79, Isoform 3 of Protein-L-isoaspartate O-methyltransferase domain-containing protein 2 OS=Homo sapiens GN=PCMTD2;Protein-L-isoaspartate O-methyltransferase domain-containing protein 2 OS=Homo sapiens GN=PCMTD2 PE=2 SV=2;Isoform of Q9NV79, Protein-L-isoas…	8.0	1	0.03	VLSLPLPDPLK
466	sp|Q9BQI0-2|AIF1L_HUMAN sp|Q9BQI0-3|AIF1L_HUMAN sp|Q9BQI0|AIF1L_HUMAN tr|A6PVM9|A6PVM9_HUMAN	0.9913	Isoform of Q9BQI0, Isoform 2 of Allograft inflammatory factor 1-like OS=Homo sapiens GN=AIF1L;Isoform of Q9BQI0, Isoform 3 of Allograft inflammatory factor 1-like OS=Homo sapiens GN=AIF1L;Allograft inflammatory factor 1-like OS=Homo sapiens GN=AIF1L PE=1 SV=1;Isoform of Q9BQI0, Allograft inflammatory factor 1-like OS=Homo sapiens GN=AIF1L PE=1 SV=1	17.0	1	0.03	MISEVTGGVSDTISYR
465	sp|Q8NG41|NPB_HUMAN tr|I3NI19|I3NI19_HUMAN	0.9913	Neuropeptide B OS=Homo sapiens GN=NPB PE=1 SV=1;Isoform of Q8NG41, Neuropeptide B OS=Homo sapiens GN=NPB PE=1 SV=1	15.2	1	0.03	GAEPPGGAGASPELQLHPR
464	sp|Q5XKP0|MIC13_HUMAN	0.9913	MICOS complex subunit MIC13 OS=Homo sapiens GN=MIC13 PE=1 SV=1	5.9	1	0.03	EGWEYVK
463	sp|Q14766-4|LTBP1_HUMAN sp|Q14766|LTBP1_HUMAN	0.9913	Isoform of Q14766, Isoform 4 of Latent-transforming growth factor beta-binding protein 1 OS=Homo sapiens GN=LTBP1;Latent-transforming growth factor beta-binding protein 1 OS=Homo sapiens GN=LTBP1 PE=1 SV=4	0.9	1	0.03	GISGEQSTEGSFPLR
462	sp|O14828-2|SCAM3_HUMAN sp|O14828|SCAM3_HUMAN	0.9913	Isoform of O14828, Isoform 2 of Secretory carrier-associated membrane protein 3 OS=Homo sapiens GN=SCAMP3;Secretory carrier-associated membrane protein 3 OS=Homo sapiens GN=SCAMP3 PE=1 SV=3	5.0	1	0.03	TAAANAAAGAAENAFR
470	sp|Q8IXF0-2|NPAS3_HUMAN sp|Q8IXF0-3|NPAS3_HUMAN sp|Q8IXF0-4|NPAS3_HUMAN sp|Q8IXF0|NPAS3_HUMAN tr|F8VR32|F8VR32_HUMAN tr|F8VS42|F8VS42_HUMAN	0.9907	Isoform of Q8IXF0, Isoform 2 of Neuronal PAS domain-containing protein 3 OS=Homo sapiens GN=NPAS3;Isoform of Q8IXF0, Isoform 3 of Neuronal PAS domain-containing protein 3 OS=Homo sapiens GN=NPAS3;Isoform of Q8IXF0, Isoform 4 of Neuronal PAS domain-containing protein 3 OS=Homo sapiens GN=NPAS3;Neuronal PAS domain-containing protein 3 OS=Homo sapiens GN=NPAS3 PE=2 SV=1;Isoform of Q8IXF0, Neuronal P…	2.7	1	0.03	SGNACDNDMNCNDDGHSSSNPDSR
469	sp|P62917|RL8_HUMAN tr|E9PKU4|E9PKU4_HUMAN tr|E9PKZ0|E9PKZ0_HUMAN tr|E9PP36|E9PP36_HUMAN	0.9907	60S ribosomal protein L8 OS=Homo sapiens GN=RPL8 PE=1 SV=2;Isoform of P62917, 60S ribosomal protein L8 (Fragment) OS=Homo sapiens GN=RPL8 PE=1 SV=1;Isoform of P62917, 60S ribosomal protein L8 (Fragment) OS=Homo sapiens GN=RPL8 PE=1 SV=1;Isoform of P62917, 60S ribosomal protein L8 OS=Homo sapiens GN=RPL8 PE=1 SV=1	7.4	1	0.03	AVVGVVAGGGR
468	sp|P53985|MOT1_HUMAN	0.9907	Monocarboxylate transporter 1 OS=Homo sapiens GN=SLC16A1 PE=1 SV=3	3.4	1	0.03	EEETSIDVAGKPNEVTK
472	sp|Q8IVT5-3|KSR1_HUMAN sp|Q8IVT5|KSR1_HUMAN tr|A0A0A0MQW1|A0A0A0MQW1_HUMAN tr|J3QQL4|J3QQL4_HUMAN	0.9901	Isoform of Q8IVT5, Isoform 3 of Kinase suppressor of Ras 1 OS=Homo sapiens GN=KSR1;Kinase suppressor of Ras 1 OS=Homo sapiens GN=KSR1 PE=1 SV=3;Isoform of Q8IVT5, Protein kinase C OS=Homo sapiens GN=KSR1 PE=1 SV=1;Isoform of Q8IVT5, Kinase suppressor of Ras 1 (Fragment) OS=Homo sapiens GN=KSR1 PE=1 SV=1	8.6	1	0.03	FGLGVLESSNPK
475	sp|Q9BRT2|UQCC2_HUMAN tr|Q5TAQ0|Q5TAQ0_HUMAN tr|V5IRT4|V5IRT4_HUMAN	0.9895	Ubiquinol-cytochrome-c reductase complex assembly factor 2 OS=Homo sapiens GN=UQCC2 PE=1 SV=1;Isoform of Q9BRT2, Ubiquinol-cytochrome-c reductase complex assembly factor 2 OS=Homo sapiens GN=UQCC2 PE=1 SV=1;Isoform of Q9BRT2, Ubiquinol-cytochrome-c reductase complex assembly factor 2 (Fragment) OS=Homo sapiens GN=UQCC2 PE=1 SV=1	11.9	1	0.03	LILSTDTLEELK
474	sp|P54819-2|KAD2_HUMAN sp|P54819-3|KAD2_HUMAN sp|P54819-4|KAD2_HUMAN sp|P54819-5|KAD2_HUMAN sp|P54819-6|KAD2_HUMAN sp|P54819|KAD2_HUMAN tr|F8VY04|F8VY04_HUMAN tr|F8VZG5|F8VZG5_HUMAN tr|F8W1A4|F8W1A4_HUMAN tr|G3V213|G3V213_HUMAN	0.9895	Isoform of P54819, Isoform 2 of Adenylate kinase 2, mitochondrial OS=Homo sapiens GN=AK2;Isoform of P54819, Isoform 3 of Adenylate kinase 2, mitochondrial OS=Homo sapiens GN=AK2;Isoform of P54819, Isoform 4 of Adenylate kinase 2, mitochondrial OS=Homo sapiens GN=AK2;Isoform of P54819, Isoform 5 of Adenylate kinase 2, mitochondrial OS=Homo sapiens GN=AK2;Isoform of P54819, Isoform 6 of Adenylate k…	7.7	1	0.03	NGFLLDGFPR
473	sp|P51151|RAB9A_HUMAN sp|Q9NP90|RAB9B_HUMAN	0.9895	Ras-related protein Rab-9A OS=Homo sapiens GN=RAB9A PE=1 SV=1;Ras-related protein Rab-9B OS=Homo sapiens GN=RAB9B PE=1 SV=1	5.5	1	0.03	VILLGDGGVGK
477	sp|Q96N66-2|MBOA7_HUMAN sp|Q96N66-3|MBOA7_HUMAN sp|Q96N66|MBOA7_HUMAN	0.9890	Isoform of Q96N66, Isoform 2 of Lysophospholipid acyltransferase 7 OS=Homo sapiens GN=MBOAT7;Isoform of Q96N66, Isoform 3 of Lysophospholipid acyltransferase 7 OS=Homo sapiens GN=MBOAT7;Lysophospholipid acyltransferase 7 OS=Homo sapiens GN=MBOAT7 PE=1 SV=2	3.5	1	0.03	AASLEYDYETIR
476	sp|Q1ED39|KNOP1_HUMAN tr|H3BPL4|H3BPL4_HUMAN	0.9890	Lysine-rich nucleolar protein 1 OS=Homo sapiens GN=KNOP1 PE=1 SV=1;Isoform of Q1ED39, Lysine-rich nucleolar protein 1 (Fragment) OS=Homo sapiens GN=KNOP1 PE=1 SV=2	7.0	1	0.03	VEAPEYIPISDDPK
478	sp|P56556|NDUA6_HUMAN tr|A0A0C4DGS0|A0A0C4DGS0_HUMAN tr|R4GN43|R4GN43_HUMAN	0.9884	NADH dehydrogenase [ubiquinone] 1 alpha subcomplex subunit 6 OS=Homo sapiens GN=NDUFA6 PE=1 SV=3;Isoform of P56556, NADH dehydrogenase [ubiquinone] 1 alpha subcomplex subunit 6 OS=Homo sapiens GN=NDUFA6 PE=1 SV=1;Isoform of P56556, NADH dehydrogenase [ubiquinone] 1 alpha subcomplex subunit 6 OS=Homo sapiens GN=NDUFA6 PE=1 SV=1	11.3	1	0.03	VVDLLVIK
481	sp|Q7Z7H8-2|RM10_HUMAN sp|Q7Z7H8|RM10_HUMAN	0.9878	Isoform of Q7Z7H8, Isoform 2 of 39S ribosomal protein L10, mitochondrial OS=Homo sapiens GN=MRPL10;39S ribosomal protein L10, mitochondrial OS=Homo sapiens GN=MRPL10 PE=1 SV=3	3.8	1	0.03	EIAAVFQDNR
480	sp|P15880|RS2_HUMAN tr|E9PQD7|E9PQD7_HUMAN tr|H0YEN5|H0YEN5_HUMAN	0.9878	40S ribosomal protein S2 OS=Homo sapiens GN=RPS2 PE=1 SV=2;Isoform of P15880, 40S ribosomal protein S2 OS=Homo sapiens GN=RPS2 PE=1 SV=1;Isoform of P15880, 40S ribosomal protein S2 (Fragment) OS=Homo sapiens GN=RPS2 PE=1 SV=1	5.6	1	0.03	TYSYLTPDLWK
479	sp|O00459|P85B_HUMAN sp|P27986-2|P85A_HUMAN sp|P27986-3|P85A_HUMAN sp|P27986-4|P85A_HUMAN sp|P27986-5|P85A_HUMAN sp|P27986|P85A_HUMAN sp|Q92569-2|P55G_HUMAN sp|Q92569-3|P55G_HUMAN sp|Q92569|P55G_HUMAN tr|E5RJY0|E5RJY0_HUMAN tr|F6TDL0|F6TDL0_HUMAN tr|H0YBC2|H0YBC2_HUMAN	0.9878	Phosphatidylinositol 3-kinase regulatory subunit beta OS=Homo sapiens GN=PIK3R2 PE=1 SV=2;Isoform of P27986, Isoform 2 of Phosphatidylinositol 3-kinase regulatory subunit alpha OS=Homo sapiens GN=PIK3R1;Isoform of P27986, Isoform 3 of Phosphatidylinositol 3-kinase regulatory subunit alpha OS=Homo sapiens GN=PIK3R1;Isoform of P27986, Isoform 4 of Phosphatidylinositol 3-kinase regulatory subunit al…	3.0	1	0.03	TAIEAFNETIK
447a	sp|O00217|NDUS8_HUMAN tr|E9PKH6|E9PKH6_HUMAN tr|E9PN51|E9PN51_HUMAN tr|E9PPW7|E9PPW7_HUMAN tr|F8W9K7|F8W9K7_HUMAN	0.9871	NADH dehydrogenase [ubiquinone] iron-sulfur protein 8, mitochondrial OS=Homo sapiens GN=NDUFS8 PE=1 SV=1;Isoform of O00217, NADH dehydrogenase [ubiquinone] iron-sulfur protein 8, mitochondrial (Fragment) OS=Homo sapiens GN=NDUFS8 PE=1 SV=1;Isoform of O00217, NADH dehydrogenase [ubiquinone] iron-sulfur protein 8, mitochondrial (Fragment) OS=Homo sapiens GN=NDUFS8 PE=1 SV=1;Isoform of O00217, NADH …	10.0	1	0.03	EPATINYPFEK
490	sp|Q9UI30-2|TR112_HUMAN sp|Q9UI30|TR112_HUMAN tr|F5GX77|F5GX77_HUMAN tr|F5GYQ2|F5GYQ2_HUMAN	0.9855	Isoform of Q9UI30, Isoform 2 of Multifunctional methyltransferase subunit TRM112-like protein OS=Homo sapiens GN=TRMT112;Multifunctional methyltransferase subunit TRM112-like protein OS=Homo sapiens GN=TRMT112 PE=1 SV=1;Isoform of Q9UI30, Multifunctional methyltransferase subunit TRM112-like protein OS=Homo sapiens GN=TRMT112 PE=1 SV=1;Isoform of Q9UI30, Multifunctional methyltransferase subunit …	17.3	1	0.03	GPVEGYEENEEFLR
489	sp|Q92522|H1X_HUMAN	0.9855	Histone H1x OS=Homo sapiens GN=H1FX PE=1 SV=1	5.6	1	0.03	ALVQNDTLLQVK
488	sp|P62318-2|SMD3_HUMAN sp|P62318|SMD3_HUMAN	0.9855	Isoform of P62318, Isoform 2 of Small nuclear ribonucleoprotein Sm D3 OS=Homo sapiens GN=SNRPD3;Small nuclear ribonucleoprotein Sm D3 OS=Homo sapiens GN=SNRPD3 PE=1 SV=1	8.3	1	0.03	VAQLEQVYIR
487	sp|P60468|SC61B_HUMAN tr|S4R3B5|S4R3B5_HUMAN	0.9855	Protein transport protein Sec61 subunit beta OS=Homo sapiens GN=SEC61B PE=1 SV=2;Isoform of P60468, Protein transport protein Sec61 subunit beta OS=Homo sapiens GN=SEC61B PE=1 SV=1	23.8	1	0.03	FYTEDSPGLK
485	sp|P31944|CASPE_HUMAN	0.9855	Caspase-14 OS=Homo sapiens GN=CASP14 PE=1 SV=2	4.5	1	0.03	LENLFEALNNK
492	sp|Q96HC4-4|PDLI5_HUMAN sp|Q96HC4-6|PDLI5_HUMAN sp|Q96HC4-7|PDLI5_HUMAN sp|Q96HC4|PDLI5_HUMAN tr|A0A0A0MSP3|A0A0A0MSP3_HUMAN tr|H0Y8Y3|H0Y8Y3_HUMAN	0.9849	Isoform of Q96HC4, Isoform 4 of PDZ and LIM domain protein 5 OS=Homo sapiens GN=PDLIM5;Isoform of Q96HC4, Isoform 6 of PDZ and LIM domain protein 5 OS=Homo sapiens GN=PDLIM5;Isoform of Q96HC4, Isoform 7 of PDZ and LIM domain protein 5 OS=Homo sapiens GN=PDLIM5;PDZ and LIM domain protein 5 OS=Homo sapiens GN=PDLIM5 PE=1 SV=5;Isoform of Q96HC4, PDZ and LIM domain protein 5 OS=Homo sapiens GN=PDLIM5…	3.3	1	0.03	GPFLVALGK
491	sp|Q13217|DNJC3_HUMAN tr|X6R9L0|X6R9L0_HUMAN	0.9849	DnaJ homolog subfamily C member 3 OS=Homo sapiens GN=DNAJC3 PE=1 SV=1;Isoform of Q13217, DnaJ homolog subfamily C member 3 OS=Homo sapiens GN=DNAJC3 PE=1 SV=1	2.2	1	0.03	LIESAEELIR
495	sp|Q9UL03-3|INT6_HUMAN sp|Q9UL03|INT6_HUMAN tr|C9J885|C9J885_HUMAN tr|C9JVX2|C9JVX2_HUMAN tr|C9JXP6|C9JXP6_HUMAN tr|C9K0V7|C9K0V7_HUMAN tr|F8WAV7|F8WAV7_HUMAN	0.9827	Isoform of Q9UL03, Isoform 3 of Integrator complex subunit 6 OS=Homo sapiens GN=INTS6;Integrator complex subunit 6 OS=Homo sapiens GN=INTS6 PE=1 SV=1;Isoform of Q9UL03, Integrator complex subunit 6 (Fragment) OS=Homo sapiens GN=INTS6 PE=1 SV=1;Isoform of Q9UL03, Integrator complex subunit 6 (Fragment) OS=Homo sapiens GN=INTS6 PE=1 SV=7;Isoform of Q9UL03, Integrator complex subunit 6 (Fragment) OS…	13.5	1	0.03	LVTGIDNYGQGR
494	sp|P22626-2|ROA2_HUMAN sp|P22626|ROA2_HUMAN tr|A0A087WUI2|A0A087WUI2_HUMAN	0.9827	Isoform of P22626, Isoform A2 of Heterogeneous nuclear ribonucleoproteins A2/B1 OS=Homo sapiens GN=HNRNPA2B1;Heterogeneous nuclear ribonucleoproteins A2/B1 OS=Homo sapiens GN=HNRNPA2B1 PE=1 SV=2;Isoform of P22626, Heterogeneous nuclear ribonucleoproteins A2/B1 OS=Homo sapiens GN=HNRNPA2B1 PE=1 SV=1	3.8	1	0.03	IDTIEIITDR
498a	sp|O95573|ACSL3_HUMAN	0.9821	Long-chain-fatty-acid--CoA ligase 3 OS=Homo sapiens GN=ACSL3 PE=1 SV=3	3.3	1	0.03	LQAGEYVSLGK+VLSEAAISASLEK
497	sp|Q9Y5A9-2|YTHD2_HUMAN sp|Q9Y5A9|YTHD2_HUMAN tr|A0A087WXZ3|A0A087WXZ3_HUMAN tr|S4R3V3|S4R3V3_HUMAN	0.9821	Isoform of Q9Y5A9, Isoform 2 of YTH domain-containing family protein 2 OS=Homo sapiens GN=YTHDF2;YTH domain-containing family protein 2 OS=Homo sapiens GN=YTHDF2 PE=1 SV=2;Isoform of Q9Y5A9, YTH domain-containing family protein 2 OS=Homo sapiens GN=YTHDF2 PE=1 SV=1;Isoform of Q9Y5A9, YTH domain-containing family protein 2 (Fragment) OS=Homo sapiens GN=YTHDF2 PE=1 SV=1	5.0	1	0.03	LGSTEVASNVPK
496	sp|Q70EL1-10|UBP54_HUMAN sp|Q70EL1-7|UBP54_HUMAN sp|Q70EL1-8|UBP54_HUMAN sp|Q70EL1-9|UBP54_HUMAN sp|Q70EL1|UBP54_HUMAN	0.9821	Isoform of Q70EL1, Isoform 7 of Inactive ubiquitin carboxyl-terminal hydrolase 54 OS=Homo sapiens GN=USP54;Isoform of Q70EL1, Isoform 4 of Inactive ubiquitin carboxyl-terminal hydrolase 54 OS=Homo sapiens GN=USP54;Isoform of Q70EL1, Isoform 5 of Inactive ubiquitin carboxyl-terminal hydrolase 54 OS=Homo sapiens GN=USP54;Isoform of Q70EL1, Isoform 6 of Inactive ubiquitin carboxyl-terminal hydrolase…	1.5	1	0.03	GIAQEQLFQEK
499	sp|P50213-2|IDH3A_HUMAN sp|P50213|IDH3A_HUMAN tr|H0YKD0|H0YKD0_HUMAN tr|H0YL72|H0YL72_HUMAN tr|H0YLI6|H0YLI6_HUMAN tr|H0YMU3|H0YMU3_HUMAN	0.9804	Isoform of P50213, Isoform 2 of Isocitrate dehydrogenase [NAD] subunit alpha, mitochondrial OS=Homo sapiens GN=IDH3A;Isocitrate dehydrogenase [NAD] subunit alpha, mitochondrial OS=Homo sapiens GN=IDH3A PE=1 SV=1;Isoform of P50213, Isocitrate dehydrogenase [NAD] subunit alpha, mitochondrial (Fragment) OS=Homo sapiens GN=IDH3A PE=1 SV=1;Isoform of P50213, Isocitrate dehydrogenase [NAD] subunit alph…	11.0	1	0.03	TPYTDVNIVTIR
500	sp|P61978-2|HNRPK_HUMAN sp|P61978-3|HNRPK_HUMAN sp|P61978|HNRPK_HUMAN tr|Q5T6W2|Q5T6W2_HUMAN tr|S4R359|S4R359_HUMAN	0.9793	Isoform of P61978, Isoform 2 of Heterogeneous nuclear ribonucleoprotein K OS=Homo sapiens GN=HNRNPK;Isoform of P61978, Isoform 3 of Heterogeneous nuclear ribonucleoprotein K OS=Homo sapiens GN=HNRNPK;Heterogeneous nuclear ribonucleoprotein K OS=Homo sapiens GN=HNRNPK PE=1 SV=1;Isoform of P61978, Heterogeneous nuclear ribonucleoprotein K (Fragment) OS=Homo sapiens GN=HNRNPK PE=1 SV=1;Isoform of P6…	19.0	1	0.03	GSYGDLGGPIITTQVTIPK
504	sp|A5YKK6-2|CNOT1_HUMAN sp|A5YKK6-3|CNOT1_HUMAN sp|A5YKK6|CNOT1_HUMAN tr|H3BMZ2|H3BMZ2_HUMAN	0.9759	Isoform of A5YKK6, Isoform 2 of CCR4-NOT transcription complex subunit 1 OS=Homo sapiens GN=CNOT1;Isoform of A5YKK6, Isoform 3 of CCR4-NOT transcription complex subunit 1 OS=Homo sapiens GN=CNOT1;CCR4-NOT transcription complex subunit 1 OS=Homo sapiens GN=CNOT1 PE=1 SV=2;Isoform of A5YKK6, CCR4-NOT transcription complex subunit 1 (Fragment) OS=Homo sapiens GN=CNOT1 PE=1 SV=1	2.5	1	0.03	DAIAALGLLQK
506	sp|P06744-2|G6PI_HUMAN sp|P06744|G6PI_HUMAN tr|A0A0A0MTS2|A0A0A0MTS2_HUMAN tr|A0A0J9YX90|A0A0J9YX90_HUMAN tr|A0A0J9YXP8|A0A0J9YXP8_HUMAN tr|A0A0J9YYH3|A0A0J9YYH3_HUMAN tr|K7EQ48|K7EQ48_HUMAN	0.9753	Isoform of P06744, Isoform 2 of Glucose-6-phosphate isomerase OS=Homo sapiens GN=GPI;Glucose-6-phosphate isomerase OS=Homo sapiens GN=GPI PE=1 SV=4;Isoform of P06744, Glucose-6-phosphate isomerase (Fragment) OS=Homo sapiens GN=GPI PE=1 SV=1;Isoform of P06744, Glucose-6-phosphate isomerase (Fragment) OS=Homo sapiens GN=GPI PE=1 SV=1;Isoform of P06744, Glucose-6-phosphate isomerase (Fragment) OS=Ho…	5.6	1	0.03	TFTTQETITNAETAK
508	sp|Q96SB3|NEB2_HUMAN tr|D3DTX6|D3DTX6_HUMAN	0.9742	Neurabin-2 OS=Homo sapiens GN=PPP1R9B PE=1 SV=2;Isoform of Q96SB3, Neurabin-2 OS=Homo sapiens GN=PPP1R9B PE=1 SV=1	1.5	1	0.03	ISELEGNLQTLR
509	sp|Q03518|TAP1_HUMAN	0.9736	Antigen peptide transporter 1 OS=Homo sapiens GN=TAP1 PE=1 SV=2	3.1	1	0.03	RLSLFLVLVVLSSLGEMAIPFFTGR
511	sp|P62857|RS28_HUMAN	0.9725	40S ribosomal protein S28 OS=Homo sapiens GN=RPS28 PE=1 SV=1	17.4	1	0.03	EGDVLTLLESER
512	sp|Q7Z745-2|MRO2B_HUMAN sp|Q7Z745|MRO2B_HUMAN tr|F5GZ06|F5GZ06_HUMAN	0.9719	Isoform of Q7Z745, Isoform 2 of Maestro heat-like repeat-containing protein family member 2B OS=Homo sapiens GN=MROH2B;Maestro heat-like repeat-containing protein family member 2B OS=Homo sapiens GN=MROH2B PE=2 SV=3;Isoform of Q7Z745, Maestro heat-like repeat-containing protein family member 2B OS=Homo sapiens GN=MROH2B PE=1 SV=1	0.7	1	0.03	ILELLTDR
514	sp|Q8NE86-2|MCU_HUMAN sp|Q8NE86-3|MCU_HUMAN sp|Q8NE86|MCU_HUMAN tr|S4R468|S4R468_HUMAN	0.9703	Isoform of Q8NE86, Isoform 2 of Calcium uniporter protein, mitochondrial OS=Homo sapiens GN=MCU;Isoform of Q8NE86, Isoform 3 of Calcium uniporter protein, mitochondrial OS=Homo sapiens GN=MCU;Calcium uniporter protein, mitochondrial OS=Homo sapiens GN=MCU PE=1 SV=1;Isoform of Q8NE86, Calcium uniporter protein, mitochondrial (Fragment) OS=Homo sapiens GN=MCU PE=1 SV=1	6.0	1	0.03	VAIYSPDGVR
513	sp|P42766|RL35_HUMAN tr|F2Z388|F2Z388_HUMAN	0.9703	60S ribosomal protein L35 OS=Homo sapiens GN=RPL35 PE=1 SV=2;Isoform of P42766, 60S ribosomal protein L35 OS=Homo sapiens GN=RPL35 PE=1 SV=1	10.4	1	0.03	VLTVINQTQK
516	sp|Q5SGD2-4|PPM1L_HUMAN sp|Q5SGD2|PPM1L_HUMAN	0.9680	Isoform of Q5SGD2, Isoform 4 of Protein phosphatase 1L OS=Homo sapiens GN=PPM1L;Protein phosphatase 1L OS=Homo sapiens GN=PPM1L PE=1 SV=1	6.7	1	0.03	LGGLDVLEAEFSK
518	sp|ALDOA_RABIT| sp|P04075-2|ALDOA_HUMAN sp|P04075|ALDOA_HUMAN tr|H3BPS8|H3BPS8_HUMAN tr|H3BQN4|H3BQN4_HUMAN tr|H3BUH7|H3BUH7_HUMAN tr|J3KPS3|J3KPS3_HUMAN	0.9653	sp ALDOA_RABIT ;Isoform of P04075, Isoform 2 of Fructose-bisphosphate aldolase A OS=Homo sapiens GN=ALDOA;Fructose-bisphosphate aldolase A OS=Homo sapiens GN=ALDOA PE=1 SV=2;Isoform of P04075, Fructose-bisphosphate aldolase A (Fragment) OS=Homo sapiens GN=ALDOA PE=1 SV=1;Isoform of P04075, Fructose-bisphosphate aldolase OS=Homo sapiens GN=ALDOA PE=1 SV=1;Isoform of P04075, Fructose-bisphosphate a…	5.0	1	0.03	GILAADESTGSIAK
519	sp|Q6YP21-2|KAT3_HUMAN sp|Q6YP21-3|KAT3_HUMAN sp|Q6YP21|KAT3_HUMAN tr|A0A0A0MRN7|A0A0A0MRN7_HUMAN	0.9647	Isoform of Q6YP21, Isoform 2 of Kynurenine--oxoglutarate transaminase 3 OS=Homo sapiens GN=CCBL2;Isoform of Q6YP21, Isoform 3 of Kynurenine--oxoglutarate transaminase 3 OS=Homo sapiens GN=CCBL2;Kynurenine--oxoglutarate transaminase 3 OS=Homo sapiens GN=CCBL2 PE=1 SV=1;Isoform of Q6YP21, Kynurenine--oxoglutarate transaminase 3 (Fragment) OS=Homo sapiens GN=CCBL2 PE=1 SV=1	7.2	1	0.03	IAAIDSLNQYTR
520	sp|O75821|EIF3G_HUMAN tr|K7EL20|K7EL20_HUMAN tr|K7EP16|K7EP16_HUMAN tr|K7ER90|K7ER90_HUMAN	0.9636	Eukaryotic translation initiation factor 3 subunit G OS=Homo sapiens GN=EIF3G PE=1 SV=2;Isoform of O75821, Eukaryotic translation initiation factor 3 subunit G (Fragment) OS=Homo sapiens GN=EIF3G PE=1 SV=7;Isoform of O75821, Eukaryotic translation initiation factor 3 subunit G (Fragment) OS=Homo sapiens GN=EIF3G PE=1 SV=1;Isoform of O75821, Eukaryotic translation initiation factor 3 subunit G (Fr…	11.9	1	0.03	LPGELEPVQATQNK
522	sp|Q9H8M2|BRD9_HUMAN	0.9620	Bromodomain-containing protein 9 OS=Homo sapiens GN=BRD9 PE=1 SV=2	3.7	1	0.03	VGGSEVTELSGSGHDSSYYDDR
521	sp|P17987|TCPA_HUMAN tr|E7EQR6|E7EQR6_HUMAN tr|F5H282|F5H282_HUMAN	0.9620	T-complex protein 1 subunit alpha OS=Homo sapiens GN=TCP1 PE=1 SV=1;Isoform of P17987, T-complex protein 1 subunit alpha OS=Homo sapiens GN=TCP1 PE=1 SV=1;Isoform of P17987, T-complex protein 1 subunit alpha OS=Homo sapiens GN=TCP1 PE=1 SV=1	3.3	1	0.03	QAGVFEPTIVK
517a	sp|P51398-2|RT29_HUMAN sp|P51398-3|RT29_HUMAN sp|P51398|RT29_HUMAN tr|V9GYJ9|V9GYJ9_HUMAN tr|V9GYL9|V9GYL9_HUMAN	0.9612	Isoform of P51398, Isoform 2 of 28S ribosomal protein S29, mitochondrial OS=Homo sapiens GN=DAP3;Isoform of P51398, Isoform 3 of 28S ribosomal protein S29, mitochondrial OS=Homo sapiens GN=DAP3;28S ribosomal protein S29, mitochondrial OS=Homo sapiens GN=DAP3 PE=1 SV=1;Isoform of P51398, 28S ribosomal protein S29, mitochondrial (Fragment) OS=Homo sapiens GN=DAP3 PE=1 SV=7;Isoform of P51398, 28S ri…	5.2	1	0.03	GSPLGEVVEQGITR
524	sp|P07737|PROF1_HUMAN tr|K7EJ44|K7EJ44_HUMAN	0.9592	Profilin-1 OS=Homo sapiens GN=PFN1 PE=1 SV=2;Isoform of P07737, Profilin 1, isoform CRA_b OS=Homo sapiens GN=PFN1 PE=1 SV=1	13.5	1	0.03	STGGAPTFNVTVTK
527	sp|Q9BZF1-2|OSBL8_HUMAN sp|Q9BZF1-3|OSBL8_HUMAN sp|Q9BZF1|OSBL8_HUMAN	0.9554	Isoform of Q9BZF1, Isoform 2 of Oxysterol-binding protein-related protein 8 OS=Homo sapiens GN=OSBPL8;Isoform of Q9BZF1, Isoform 3 of Oxysterol-binding protein-related protein 8 OS=Homo sapiens GN=OSBPL8;Oxysterol-binding protein-related protein 8 OS=Homo sapiens GN=OSBPL8 PE=1 SV=3	1.8	1	0.03	GIELGDIQSSIESIK
529	sp|Q15427|SF3B4_HUMAN	0.9543	Splicing factor 3B subunit 4 OS=Homo sapiens GN=SF3B4 PE=1 SV=1	3.3	1	0.03	NQDATVYVGGLDEK
528	sp|Q13724-2|MOGS_HUMAN sp|Q13724|MOGS_HUMAN	0.9543	Isoform of Q13724, Isoform 2 of Mannosyl-oligosaccharide glucosidase OS=Homo sapiens GN=MOGS;Mannosyl-oligosaccharide glucosidase OS=Homo sapiens GN=MOGS PE=1 SV=5	1.6	1	0.03	LGPLLDILADSR
530	sp|Q8TDJ6-2|DMXL2_HUMAN sp|Q8TDJ6-3|DMXL2_HUMAN sp|Q8TDJ6|DMXL2_HUMAN	0.9532	Isoform of Q8TDJ6, Isoform 2 of DmX-like protein 2 OS=Homo sapiens GN=DMXL2;Isoform of Q8TDJ6, Isoform 3 of DmX-like protein 2 OS=Homo sapiens GN=DMXL2;DmX-like protein 2 OS=Homo sapiens GN=DMXL2 PE=1 SV=2	0.6	1	0.03	NLASPEGTLATLGLK
531	sp|Q14331|FRG1_HUMAN tr|E9PRR7|E9PRR7_HUMAN	0.9527	Protein FRG1 OS=Homo sapiens GN=FRG1 PE=1 SV=1;Isoform of Q14331, Protein FRG1 (Fragment) OS=Homo sapiens GN=FRG1 PE=1 SV=1	11.2	1	0.03	YLGINSDGLVVGR
532	sp|O15160-2|RPAC1_HUMAN sp|O15160|RPAC1_HUMAN tr|D6RDJ3|D6RDJ3_HUMAN tr|E7EQB9|E7EQB9_HUMAN	0.9521	Isoform of O15160, Isoform 2 of DNA-directed RNA polymerases I and III subunit RPAC1 OS=Homo sapiens GN=POLR1C;DNA-directed RNA polymerases I and III subunit RPAC1 OS=Homo sapiens GN=POLR1C PE=1 SV=1;Isoform of O15160, DNA-directed RNA polymerases I and III subunit RPAC1 (Fragment) OS=Homo sapiens GN=POLR1C PE=1 SV=1;Isoform of O15160, DNA-directed RNA polymerases I and III subunit RPAC1 OS=Homo …	12.9	1	0.03	NQGDEEGTEIDTLQFR
534	sp|P10588|NR2F6_HUMAN sp|P10589|COT1_HUMAN sp|P24468-2|COT2_HUMAN sp|P24468-3|COT2_HUMAN sp|P24468|COT2_HUMAN tr|F1DAL9|F1DAL9_HUMAN	0.9489	Nuclear receptor subfamily 2 group F member 6 OS=Homo sapiens GN=NR2F6 PE=1 SV=2;COUP transcription factor 1 OS=Homo sapiens GN=NR2F1 PE=1 SV=1;Isoform of P24468, Isoform 2 of COUP transcription factor 2 OS=Homo sapiens GN=NR2F2;Isoform of P24468, Isoform 3 of COUP transcription factor 2 OS=Homo sapiens GN=NR2F2;COUP transcription factor 2 OS=Homo sapiens GN=NR2F2 PE=1 SV=1;Isoform of P10589, COU…	3.1	1	0.03	TPIETLIR
535	sp|Q9HAU0-2|PKHA5_HUMAN sp|Q9HAU0-3|PKHA5_HUMAN sp|Q9HAU0-4|PKHA5_HUMAN sp|Q9HAU0-5|PKHA5_HUMAN sp|Q9HAU0-6|PKHA5_HUMAN sp|Q9HAU0-8|PKHA5_HUMAN sp|Q9HAU0|PKHA5_HUMAN tr|A0JP02|A0JP02_HUMAN tr|B4DJX4|B4DJX4_HUMAN	0.9478	Isoform of Q9HAU0, Isoform 2 of Pleckstrin homology domain-containing family A member 5 OS=Homo sapiens GN=PLEKHA5;Isoform of Q9HAU0, Isoform 3 of Pleckstrin homology domain-containing family A member 5 OS=Homo sapiens GN=PLEKHA5;Isoform of Q9HAU0, Isoform 4 of Pleckstrin homology domain-containing family A member 5 OS=Homo sapiens GN=PLEKHA5;Isoform of Q9HAU0, Isoform 5 of Pleckstrin homology do…	1.5	1	0.03	GVISYQTLPR
536	sp|P22830-2|HEMH_HUMAN sp|P22830|HEMH_HUMAN tr|K7EKP7|K7EKP7_HUMAN tr|K7ELX4|K7ELX4_HUMAN tr|K7EPN2|K7EPN2_HUMAN	0.9473	Isoform of P22830, Isoform 2 of Ferrochelatase, mitochondrial OS=Homo sapiens GN=FECH;Ferrochelatase, mitochondrial OS=Homo sapiens GN=FECH PE=1 SV=2;Isoform of P22830, Ferrochelatase, mitochondrial (Fragment) OS=Homo sapiens GN=FECH PE=1 SV=1;Isoform of P22830, Ferrochelatase, mitochondrial (Fragment) OS=Homo sapiens GN=FECH PE=1 SV=1;Isoform of P22830, Ferrochelatase, mitochondrial (Fragment) O…	11.1	1	0.03	DLMTLPIQNK
537	sp|Q9HBT6|CAD20_HUMAN	0.9462	Cadherin-20 OS=Homo sapiens GN=CDH20 PE=2 SV=2	3.4	1	0.03	GALIAILACIFVLLVLVLLILSMRRHR
538	sp|Q15051-2|IQCB1_HUMAN sp|Q15051-3|IQCB1_HUMAN sp|Q15051|IQCB1_HUMAN tr|C9JVC4|C9JVC4_HUMAN	0.9457	Isoform of Q15051, Isoform 2 of IQ calmodulin-binding motif-containing protein 1 OS=Homo sapiens GN=IQCB1;Isoform of Q15051, Isoform 3 of IQ calmodulin-binding motif-containing protein 1 OS=Homo sapiens GN=IQCB1;IQ calmodulin-binding motif-containing protein 1 OS=Homo sapiens GN=IQCB1 PE=1 SV=1;Isoform of Q15051, IQ calmodulin-binding motif-containing protein 1 (Fragment) OS=Homo sapiens GN=IQCB1…	13.8	1	0.03	SPEQNVPVILLK
539	sp|P05109|S10A8_HUMAN	0.9441	Protein S100-A8 OS=Homo sapiens GN=S100A8 PE=1 SV=1	11.8	1	0.03	ALNSIIDVYHK
541	sp|Q9H7S9|ZN703_HUMAN	0.9420	Zinc finger protein 703 OS=Homo sapiens GN=ZNF703 PE=1 SV=1	2.2	1	0.03	SAPGAASAAAALK
542	sp|P82930|RT34_HUMAN tr|A0A087WUZ8|A0A087WUZ8_HUMAN tr|C9JJ19|C9JJ19_HUMAN	0.9414	28S ribosomal protein S34, mitochondrial OS=Homo sapiens GN=MRPS34 PE=1 SV=2;Isoform of P82930, 28S ribosomal protein S34, mitochondrial OS=Homo sapiens GN=MRPS34 PE=1 SV=1;Isoform of P82930, 28S ribosomal protein S34, mitochondrial OS=Homo sapiens GN=MRPS34 PE=1 SV=2	4.5	1	0.03	LPLFGLGR
544	sp|P58107|EPIPL_HUMAN tr|A0A075B730|A0A075B730_HUMAN tr|A0A087X1U6|A0A087X1U6_HUMAN	0.9409	Epiplakin OS=Homo sapiens GN=EPPK1 PE=1 SV=2;Isoform of P58107, Epiplakin OS=Homo sapiens GN=EPPK1 PE=1 SV=2;Isoform of P58107, Epiplakin OS=Homo sapiens GN=EPPK1 PE=1 SV=1	1.2	1	0.03	TLQEVTEMDSVK
543	sp|P49207|RL34_HUMAN	0.9409	60S ribosomal protein L34 OS=Homo sapiens GN=RPL34 PE=1 SV=3	6.8	1	0.03	AFLIEEQK
545	sp|Q8ND56-2|LS14A_HUMAN sp|Q8ND56-3|LS14A_HUMAN sp|Q8ND56|LS14A_HUMAN tr|K7EMZ9|K7EMZ9_HUMAN	0.9398	Isoform of Q8ND56, Isoform 2 of Protein LSM14 homolog A OS=Homo sapiens GN=LSM14A;Isoform of Q8ND56, Isoform 3 of Protein LSM14 homolog A OS=Homo sapiens GN=LSM14A;Protein LSM14 homolog A OS=Homo sapiens GN=LSM14A PE=1 SV=3;Isoform of Q8ND56, Protein LSM14 homolog A (Fragment) OS=Homo sapiens GN=LSM14A PE=1 SV=2	4.1	1	0.03	DFDFESANAQFNK
546	sp|Q15208|STK38_HUMAN	0.9388	Serine/threonine-protein kinase 38 OS=Homo sapiens GN=STK38 PE=1 SV=1	2.2	1	0.03	IGAPGVEEIK
547	sp|Q96HP4|OXND1_HUMAN tr|C9JLB7|C9JLB7_HUMAN tr|U3KQU8|U3KQU8_HUMAN	0.9372	Oxidoreductase NAD-binding domain-containing protein 1 OS=Homo sapiens GN=OXNAD1 PE=1 SV=1;Isoform of Q96HP4, Oxidoreductase NAD-binding domain-containing protein 1 OS=Homo sapiens GN=OXNAD1 PE=1 SV=2;Isoform of Q96HP4, Oxidoreductase NAD-binding domain-containing protein 1 OS=Homo sapiens GN=OXNAD1 PE=1 SV=1	2.3	1	0.03	VIELAVK
548	sp|Q13573|SNW1_HUMAN tr|G3V4X8|G3V4X8_HUMAN	0.9367	SNW domain-containing protein 1 OS=Homo sapiens GN=SNW1 PE=1 SV=1;Isoform of Q13573, SNW domain-containing protein 1 OS=Homo sapiens GN=SNW1 PE=1 SV=1	4.0	1	0.03	EGPVQFEEDPFGLDK
549	sp|P33981-2|TTK_HUMAN sp|P33981|TTK_HUMAN	0.9356	Isoform of P33981, Isoform 2 of Dual specificity protein kinase TTK OS=Homo sapiens GN=TTK;Dual specificity protein kinase TTK OS=Homo sapiens GN=TTK PE=1 SV=2	1.9	1	0.03	YVNLEEADNQTLDSYR
550	sp|Q9UKJ3-2|GPTC8_HUMAN sp|Q9UKJ3|GPTC8_HUMAN	0.9346	Isoform of Q9UKJ3, Isoform 2 of G patch domain-containing protein 8 OS=Homo sapiens GN=GPATCH8;G patch domain-containing protein 8 OS=Homo sapiens GN=GPATCH8 PE=1 SV=2	1.8	1	0.03	KDEGGGGSSSQDHGGRK+LESIASVFK
551	sp|Q5SW79-2|CE170_HUMAN sp|Q5SW79-3|CE170_HUMAN sp|Q5SW79|CE170_HUMAN sp|Q96L14|C170L_HUMAN tr|E5RG47|E5RG47_HUMAN tr|E5RGW7|E5RGW7_HUMAN tr|E7EMW0|E7EMW0_HUMAN tr|E7EWM2|E7EWM2_HUMAN tr|H0Y2V6|H0Y2V6_HUMAN tr|H0Y4T4|H0Y4T4_HUMAN	0.9288	Isoform of Q5SW79, Isoform 2 of Centrosomal protein of 170 kDa OS=Homo sapiens GN=CEP170;Isoform of Q5SW79, Isoform 3 of Centrosomal protein of 170 kDa OS=Homo sapiens GN=CEP170;Centrosomal protein of 170 kDa OS=Homo sapiens GN=CEP170 PE=1 SV=1;Cep170-like protein OS=Homo sapiens GN=CEP170P1 PE=5 SV=2;Isoform of Q5SW79, Centrosomal protein of 170 kDa (Fragment) OS=Homo sapiens GN=CEP170 PE=1 SV=1…	5.7	1	0.03	ISQDLALIAR
555	sp|Q13435|SF3B2_HUMAN tr|A0A087WZZ5|A0A087WZZ5_HUMAN tr|E9PJ04|E9PJ04_HUMAN tr|E9PPJ0|E9PPJ0_HUMAN tr|H0YCG1|H0YCG1_HUMAN	0.9130	Splicing factor 3B subunit 2 OS=Homo sapiens GN=SF3B2 PE=1 SV=2;Isoform of Q13435, Splicing factor 3B subunit 2 OS=Homo sapiens GN=SF3B2 PE=1 SV=1;Isoform of Q13435, Splicing factor 3B subunit 2 (Fragment) OS=Homo sapiens GN=SF3B2 PE=1 SV=7;Isoform of Q13435, Splicing factor 3B subunit 2 OS=Homo sapiens GN=SF3B2 PE=1 SV=1;Isoform of Q13435, Splicing factor 3B subunit 2 (Fragment) OS=Homo sapiens …	5.4	1	0.03	SSLGQSASETEEDTVSVSK
556	sp|P49327|FAS_HUMAN tr|A0A0U1RQF0|A0A0U1RQF0_HUMAN	0.9110	Fatty acid synthase OS=Homo sapiens GN=FASN PE=1 SV=3;Isoform of P49327, Fatty acid synthase OS=Homo sapiens GN=FASN PE=4 SV=1	0.6	1	0.03	VYATILNAGTNTDGFK
557	sp|Q16625-2|OCLN_HUMAN sp|Q16625-3|OCLN_HUMAN sp|Q16625-4|OCLN_HUMAN sp|Q16625|OCLN_HUMAN tr|A0A0G2JMZ8|A0A0G2JMZ8_HUMAN	0.9105	Isoform of Q16625, Isoform 2 of Occludin OS=Homo sapiens GN=OCLN;Isoform of Q16625, Isoform 3 of Occludin OS=Homo sapiens GN=OCLN;Isoform of Q16625, Isoform 4 of Occludin OS=Homo sapiens GN=OCLN;Occludin OS=Homo sapiens GN=OCLN PE=1 SV=1;Isoform of Q16625, Occludin OS=Homo sapiens GN=OCLN PE=1 SV=1	7.0	1	0.03	NVSAGTQDVPSPPSDYVER
558	tr|H0YLD8|H0YLD8_HUMAN tr|H0YLM1|H0YLM1_HUMAN tr|H0YLW6|H0YLW6_HUMAN	0.9100	Isoform of Q7M4L6, SH2 domain-containing adapter protein F OS=Homo sapiens GN=SHF PE=1 SV=1;Isoform of Q7M4L6, SH2 domain-containing adapter protein F OS=Homo sapiens GN=SHF PE=1 SV=1;Isoform of Q7M4L6, SH2 domain-containing adapter protein F OS=Homo sapiens GN=SHF PE=1 SV=1	6.6	1	0.03	GAGGAGAGPGGGGSGGVAK
552a	sp|O95864-2|FADS2_HUMAN sp|O95864-4|FADS2_HUMAN sp|O95864|FADS2_HUMAN	0.9091	Isoform of O95864, Isoform 2 of Fatty acid desaturase 2 OS=Homo sapiens GN=FADS2;Isoform of O95864, Isoform 4 of Fatty acid desaturase 2 OS=Homo sapiens GN=FADS2;Fatty acid desaturase 2 OS=Homo sapiens GN=FADS2 PE=1 SV=1	1.7	1	0.02	ALLDIIR
561	sp|Q9Y6H3|ATP23_HUMAN	0.9025	Mitochondrial inner membrane protease ATP23 homolog OS=Homo sapiens GN=XRCC6BP1 PE=1 SV=3	3.7	1	0.03	ATLSILAVR
562	sp|P01213|PDYN_HUMAN	0.9020	Proenkephalin-B OS=Homo sapiens GN=PDYN PE=1 SV=1	5.9	1	0.03	SQEDPNAYSGELFDA
