# Supplementary material for: Comparative interactome analysis of α-arrestin families in human and Drosophila
Source: eLife. 2024 Jan 25;12:RP88328. doi: 10.7554/eLife.88328 (PMC10945707; doi:10.7554/eLife.88328)
Supplement: Figure 1—source data 1. [file elife-88328-fig1-data1.zip › Human/human_APMS_control/interact-GFP_293_1.prot.tsv]

entry no.	protein	protein probability	protein description	percent coverage	tot indep spectra	percent share of spectrum ids	peptides
2	sp|GFP_AEQVI|	1.0000	sp GFP_AEQVI	71.4	821	5.602	AEVKFEGDTLVNR+AEVKFEGDTLVNRIELK+EDGNILGHK+EDGNILGHKLEYNYNSHNVYIMADK+EDGNILGHKLEYNYNSHNVYIMADKQK+FEGDTLVNR+FEGDTLVNRIELK+FSVSGEGEGDATYGK+FSVSGEGEGDATYGKLTLK+GEELFTGVVPILVELDGDVNGHK+GIDFKEDGNILGHK+GIDFKEDGNILGHKLEYNYNSHNVYIMADK+HNIEDGSVQLADHYQQNTPIGDGPVLLPDNHYLSTQSALSK+IRHNIEDGSVQLADHYQQNTPIGDGPVLLPDNHYLSTQSALSK+LEYNYNSHNVYIMADK+LEYNYNSHNVYIMADKQK+SAMPEGYVQER+TIFFKDDGNYK+TIFFKDDGNYKTR+TRAEVKFEGDTLV…
335a	sp|P04264|K2C1_HUMAN	1.0000	Keratin, type II cytoskeletal 1 OS=Homo sapiens GN=KRT1 PE=1 SV=6	60.6	344	2.103	AEAESLYQSK+AEAESLYQSKYEELQITAGR+AQYEDIAQK+DVDGAYMTK+DVDGAYMTKVDLQAK+DYQELMNTK+FASFIDK+FASFIDKVR+FLEQQNQVLQTK+FLEQQNQVLQTKWELLQQVDTSTR+FVSTTYSGVTR+GGGGGGYGSGGSSYGSGGGSYGSGGGGGGGR+GSYGSGGSSYGSGGGSYGSGGGGGGHGSYGSGSSSGGYR+KQISNLQQSISDAEQR+KYEDEINKR+LALDIEIATYR+LDSELKNMQDMVEDYR+LLEGEESR+LLRDYQELMNTK+LNDLEDALQQAK+LNDLEDALQQAKEDLAR+LRSEIDNVK+LRSEIDNVKK+MSGECAPNVSVSVSTSHTTISGGGSR+NKLNDLEDALQQAK+NKLNDLEDA…
321b	sp|P13645|K1C10_HUMAN	1.0000	Keratin, type I cytoskeletal 10 OS=Homo sapiens GN=KRT10 PE=1 SV=6	53.3	299	1.668	ADLEMQIESLTEELAYLKK+ALEESNYELEGK+ALEESNYELEGKIK+ALEESNYELEGKIKEWYEK+DAEAWFNEK+ELTTEIDNNIEQISSYK+GSLGGGFSSGGFSGGSFSR+GSSGGGCFGGSSGGYGGLGGFGGGSFR+IKEWYEK+IRLENEIQTYR+ISSSKGSLGGGFSSGGFSGGSFSR+KDAEAWFNEK+KNHEEEMKDLR+LAADDFR+LASYLDK+LASYLDKVR+LENEIQTYR+LKYENEVALR+NHEEEMKDLR+NQILNLTTDNANILLQIDNAR+NVQALEIELQSQLALK+NVSTGDVNVEMNAAPGVDLTQLLNNMR+QSLEASLAETEGR+QSVEADINGLR+QSVEADINGLRR+RVLDELTLTK+SEITELR+SEIT…
432a	sp|P15924|DESP_HUMAN	1.0000	Desmoplakin OS=Homo sapiens GN=DSP PE=1 SV=3	42.2	235	1.566	AELIVQPELK+AEMDMVAWGVDLASVEQHINSHR+AESGPDLR+AFIGFEGVK+AIKEKEYEIER+AITGFDDPFSGK+ALLQAILQTEDMLK+ANSSATETINK+AQIDNLTR+AQQIHSQTSQQYPLYDLDLGK+AQQIHSQTSQQYPLYDLDLGKFGEK+AVTGYNDPETGNIISLFQAMNK+DLIDFDDR+DLIDFDDRQQIYAAEK+DLKDEIVR+DVLDGHLR+EHLMLEEELR+ENAAYFQFFEEAQSTEAYLK+ESHRLPVDIAYK+ESHRLPVDIAYKR+ETQSQLETER+FGDSNTVMR+FLDQNLQK+FLEFQYLTGGLVDPEVHGR+FLSEMLK+GAGSIAGASASPK+GFFDPNTEENLTYLQLK+GIHNSIGDYR+GIVDSITGQ…
321a	sp|P02533|K1C14_HUMAN	1.0000	Keratin, type I cytoskeletal 14 OS=Homo sapiens GN=KRT14 PE=1 SV=4	66.7	225	1.000	ALEEANADLEVK+APSTYGGGLSVSSSR+ASLENSLEETK+ASLENSLEETKGR+DAEEWFFTK+DAEEWFFTKTEELNR+DYSPYFK+EVATNSELVQSGK+EVATNSELVQSGKSEISELRR+GQVGGDVNVEMDAAPGVDLSR+ILNEMRDQYEK+ILNEMRDQYEKMAEK+ILTATVDNANVLLQIDNAR+IRDWYQR+KDAEEWFFTK+LAADDFR+LASYLDK+LASYLDKVR+LLEGEDAHLSSSQFSSGSQSSR+LLEGEDAHLSSSQFSSGSQSSRDVTSSSR+MSVEADINGLR+MSVEADINGLRR+NHEEEMNALR+NRKDAEEWFFTK+QFTSSSSMK+QRPAEIKDYSPYFK+RLLEGEDAHLSSSQFSSGSQSSR+SEISELRR…
321c	sp|P08779|K1C16_HUMAN	1.0000	Keratin, type I cytoskeletal 16 OS=Homo sapiens GN=KRT16 PE=1 SV=4	61.7	210	1.000	ALEEANADLEVK+APSTYGGGLSVSSR+ASLENSLEETK+ASLENSLEETKGR+DAETWFLSK+DQYEQMAEK+DYSPYFK+EVASNSELVQSSR+EVFTSSSSSSSR+GQTGGDVNVEMDAAPGVDLSR+IIAATIENAQPILQIDNAR+ILNEMRDQYEQMAEK+IRDWYQR+KNHEEEMLALR+LAADDFR+LASYLDK+LASYLDKVR+LLEGEDAHLSSQQASGQSYSSR+NHEEEMLALR+NKIIAATIENAQPILQIDNAR+QFTSSSSMK+QRPSEIKDYSPYFK+QTVEADVNGLR+QTVEADVNGLRR+RDAETWFLSK+RLLEGEDAHLSSQQASGQSYSSR+TDLEMQIEGLK+TDLEMQIEGLKEELAYLR+TEELNKEVASNSEL…
500b	sp|P48594|SPB4_HUMAN	1.0000	Serpin B4 OS=Homo sapiens GN=SERPINB4 PE=1 SV=2	57.2	197	0.906	AATYHVDR+DLSMIVLLPNEIDGLQK+DLSMIVLLPNEIDGLQKLEEK+FKMEESYDLK+FKMEESYDLKDTLR+FMFDLFQQFR+FMFDLFQQFRK+FYQTSVESTDFANAPEESR+FYQTSVESTDFANAPEESRK+GKDLSMIVLLPNEIDGLQK+GKDLSMIVLLPNEIDGLQKLEEK+IANKLFGEK+INSWVESQTNEK+INSWVESQTNEKIK+KFYQTSVESTDFANAPEESR+KINSWVESQTNEK+KKINSWVESQTNEK+LLTEFNK+LMEWTSLQNMR+MEESYDLKDTLR+QNKTNSILFYGR+QYNSFNFALLEDVQAK+STDAYELK+TMGMVNIFNGDADLSGMTWSHGLSVSK+TNSILFYGR+TYQFLQEYLDAIK+TYQF…
500a	sp|P29508|SPB3_HUMAN	1.0000	Serpin B3 OS=Homo sapiens GN=SERPINB3 PE=1 SV=2	64.4	190	0.843	AATYHVDR+DLSMIVLLPNEIDGLQK+DLSMIVLLPNEIDGLQKLEEK+FKVEESYDLK+FKVEESYDLKDTLR+FMFDLFQQFR+FMFDLFQQFRK+FYQTSVESVDFANAPEESR+FYQTSVESVDFANAPEESRK+GKDLSMIVLLPNEIDGLQK+GKDLSMIVLLPNEIDGLQKLEEK+GLVLSGVLHK+IANKLFGEK+INSWVESQTNEK+INSWVESQTNEKIK+KFYQTSVESVDFANAPEESR+KINSWVESQTNEK+KKINSWVESQTNEK+KVLHFDQVTENTTGK+LLTEFNK+LMEWTSLQNMR+NLIPEGNIGSNTTLVLVNAIYFK+QNKTNSILFYGR+QYTSFHFASLEDVQAK+STDAYELK+TMGMVDIFNGDADLSGMT…
335c	sp|P02538|K2C6A_HUMAN	1.0000	Keratin, type II cytoskeletal 6A OS=Homo sapiens GN=KRT6A PE=1 SV=3	55.0	177	0.642	ADTLTDEINFLR+AEAESWYQTK+AEAESWYQTKYEELQVTAGR+AIGGGLSSVGGGSSTIK+AIGGGLSSVGGGSSTIKYTTTSSSSR+ALYDAELSQMQTHISDTSVVLSMDNNR+AQYEEIAQR+DVDAAYMNK+DVDAAYMNKVELQAK+EYQELMNVK+FASFIDK+FASFIDKVR+FLEQQNK+FLEQQNKVLETK+GFSANSAR+GMQDLVEDFK+GRLDSELR+KYEDEINKR+LALDVEIATYR+LALDVEIATYRK+LEGLEDALQK+LLKEYQELMNVK+NKLEGLEDALQK+NKYEDEINKR+NLDLDSIIAEVK+NTKQEIAEINR+QEIAEINR+QLDSIVGER+QNLEPLFEQYINNLR+QNLEPLFEQYINNLRR+RGFSANS…
762b	sp|P07437|TBB5_HUMAN tr|Q5JP53|Q5JP53_HUMAN	1.0000	Tubulin beta chain OS=Homo sapiens GN=TUBB PE=1 SV=2;Isoform of P07437, Tubulin beta chain OS=Homo sapiens GN=TUBB PE=1 SV=1	55.4	169	0.441	AILVDLEPGTMDSVR+ALTVPELTQQVFDAK+EVDEQMLNVQNK+FPGQLNADLR+FPGQLNADLRK+FWEVISDEHGIDPTGTYHGDSDLQLDR+GHYTEGAELVDSVLDVVR+GHYTEGAELVDSVLDVVRK+IMNTFSVVPSPK+IREEYPDRIMNTFSVVPSPK+ISEQFTAMFR+ISVYYNEATGGK+KLAVNMVPFPR+LAVNMVPFPR+LHFFMPGFAPLTSR+MAVTFIGNSTAIQELFK+MAVTFIGNSTAIQELFKR+MSMKEVDEQMLNVQNK+NSSYFVEWIPNNVK+SGPFGQIFRPDNFVFGQSGAGNNWAK+YLTVAAVFR
335d	sp|P35908|K22E_HUMAN	1.0000	Keratin, type II cytoskeletal 2 epidermal OS=Homo sapiens GN=KRT2 PE=1 SV=2	79.3	164	0.916	AAFGGSGGRGSSSGGGYSSGSSSYGSGGR+AQYEEIAQR+DVDNAYMIK+DVDNAYMIKVELQSK+EIKIEISELNR+FASFIDK+FASFIDKVR+FGGFGGPGGVGGLGGPGGFGPGGYPGGIHEVSVNQSLLQPLNVK+FLEQQNQVLQTK+GFSSGSAVVSGGSR+GGGFGGGSSFGGGSGFSGGGFGGGGFGGGR+GGSGGGGSISGGGYGSGGGSGGR+GGSISGGGYGSGGGK+GGSSSGGGYGSGGGGSSSVK+GSSGEAFGSSVTFSFR+GSSSGGGYSSGSSSYGSGGR+HGGGGGGFGGGGFGSR+KYEDEINKR+LALDVEIATYR+LALDVEIATYRK+LNDLEEALQQAK+LNDLEEALQQAKEDLAR+MSGDLSSNVTVSVTSST…
762c	sp|P68371|TBB4B_HUMAN	1.0000	Tubulin beta-4B chain OS=Homo sapiens GN=TUBB4B PE=1 SV=1	53.0	163	0.344	ALTVPELTQQMFDAK+AVLVDLEPGTMDSVR+EVDEQMLNVQNK+FPGQLNADLR+FPGQLNADLRK+FWEVISDEHGIDPTGTYHGDSDLQLER+GHYTEGAELVDSVLDVVR+GHYTEGAELVDSVLDVVRK+IMNTFSVVPSPK+INVYYNEATGGK+IREEYPDRIMNTFSVVPSPK+ISEQFTAMFR+KLAVNMVPFPR+LAVNMVPFPR+LHFFMPGFAPLTSR+MSATFIGNSTAIQELFK+MSATFIGNSTAIQELFKR+MSMKEVDEQMLNVQNK+NSSYFVEWIPNNVK+SGPFGQIFRPDNFVFGQSGAGNNWAK+YLTVAAVFR
646a	sp|P60709|ACTB_HUMAN sp|P63261|ACTG_HUMAN	1.0000	Actin, cytoplasmic 1 OS=Homo sapiens GN=ACTB PE=1 SV=1;Actin, cytoplasmic 2 OS=Homo sapiens GN=ACTG1 PE=1 SV=1	54.9	162	0.818	AGFAGDDAPR+AVFPSIVGRPR+DLTDYLMK+DLYANTVLSGGTTMYPGIADR+DSYVGDEAQSK+DSYVGDEAQSKR+EITALAPSTMK+GYSFTTTAER+HQGVMVGMGQK+HQGVMVGMGQKDSYVGDEAQSK+IIAPPER+IKIIAPPERK+IWHHTFYNELR+KDLYANTVLSGGTTMYPGIADR+LDLAGRDLTDYLMK+QEYDESGPSIVHR+QEYDESGPSIVHRK+RGILTLK+SYELPDGQVITIGNER+TTGIVMDSGDGVTHTVPIYEGYALPHAILR+VAPEEHPVLLTEAPLNPK
762a	sp|Q13885|TBB2A_HUMAN	1.0000	Tubulin beta-2A chain OS=Homo sapiens GN=TUBB2A PE=1 SV=1	51.2	146	0.353	AILVDLEPGTMDSVR+ALTVPELTQQMFDSK+EVDEQMLNVQNK+FPGQLNADLR+FPGQLNADLRK+FWEVISDEHGIDPTGSYHGDSDLQLER+GHYTEGAELVDSVLDVVR+GHYTEGAELVDSVLDVVRK+IMNTFSVMPSPK+INVYYNEAAGNK+ISEQFTAMFR+KLAVNMVPFPR+LAVNMVPFPR+LHFFMPGFAPLTSR+MSATFIGNSTAIQELFK+MSATFIGNSTAIQELFKR+MSMKEVDEQMLNVQNK+NSSYFVEWIPNNVK+SGPFGQIFRPDNFVFGQSGAGNNWAK+YLTVAAIFR
335h	sp|P04259|K2C6B_HUMAN	1.0000	Keratin, type II cytoskeletal 6B OS=Homo sapiens GN=KRT6B PE=1 SV=5	50.0	145	0.416	ADTLTDEINFLR+AEAESWYQTK+ALYDAELSQMQTHISDTSVVLSMDNNR+AQYEEIAQR+ATGGGLSSVGGGSSTIK+DVDAAYMNK+DVDAAYMNKVELQAK+EYQELMNVK+FASFIDK+FASFIDKVR+FLEQQNK+GFSANSAR+GRLDSELR+KYEDEINKR+LALDVEIATYR+LALDVEIATYRK+LEGLEDALQK+LLKEYQELMNVK+NKLEGLEDALQK+NKYEDEINKR+NLDLDSIIAEVK+NTKQEIAEINR+QEIAEINR+QNLEPLFEQYINNLR+QNLEPLFEQYINNLRR+RGFSANSAR+SGFSSISVSR+SLYGLGGSKR+SRAEAESWYQTK+TAAENEFVTLK+TAAENEFVTLKK+TLNNKFASFIDKVR+VLDT…
335e	sp|P13647|K2C5_HUMAN	1.0000	Keratin, type II cytoskeletal 5 OS=Homo sapiens GN=KRT5 PE=1 SV=3	53.4	137	0.631	AQYEEIANR+DVDAAYMNK+DVDAAYMNKVELEAK+EYQELMNTK+FASFIDK+FASFIDKVR+FLEQQNK+FVSTTSSSR+GLGVGFGSGGGSSSSVK+GLGVGFGSGGGSSSSVKFVSTTSSSR+GRLDSELR+HEISEMNR+ISISTSGGSFR+KYEDEINKR+LAELEEALQK+LALDVEIATYR+LALDVEIATYRK+LLREYQELMNTK+LRAEIDNVK+LRAEIDNVKK+NKLAELEEALQK+NKYEDEINKR+NLDLDSIIAEVK+NMQDLVEDFK+NTKHEISEMNR+QLDSIVGER+QNLEPLFEQYINNLR+QNLEPLFEQYINNLRR+QSSVSFR+RISISTSGGSFR+RQLDSIVGER+SFSTASAITPSVSR+SLYNLGGSK+SL…
531a	sp|P35527|K1C9_HUMAN	1.0000	Keratin, type I cytoskeletal 9 OS=Homo sapiens GN=KRT9 PE=1 SV=3	70.6	125	0.840	DIENQYETQITQIEHEVSSSGQEVQSSAK+EEMSQLTGQNSGDVNVEINVAPGK+EEMSQLTGQNSGDVNVEINVAPGKDLTK+EIETYHNLLEGGQEDFESSGAGK+FEMEQNLR+FSSSSGYGGGSSR+GFGGASGGGYSSSGGFGGGFGGGSGGGFGGGYGSGFGGFGGFGGGAGGGDGGILTANEK+GGGGSFGYSYGGGSGGGFSASSLGGGFGGGSR+GGSGGSHGGGSGFGGESGGSYGGGEEASGSGGGYGGGSGK+GGSGGSYGGGGSGGGYGGGSGSR+HGVQELEIELQSQLSK+HGVQELEIELQSQLSKK+IKFEMEQNLR+IQDWYDK+IQDWYDKK+KDIENQYETQITQIEHEVSSSGQEVQSSAK+LASYLDK+LASYLDKV…
321d	sp|Q04695|K1C17_HUMAN	1.0000	Keratin, type I cytoskeletal 17 OS=Homo sapiens GN=KRT17 PE=1 SV=2	62.0	123	0.573	ALEEANTELEVK+ATMQNLNDR+ATMQNLNDRLASYLDKVR+DAEDWFFSK+DAEDWFFSKTEELNR+EVATNSELVQSGK+EVATNSELVQSGKSEISELRR+GQVGGEINVEMDAAPGVDLSR+ILNEMRDQYEK+ILNEMRDQYEKMAEK+ILTATVDNANILLQIDNAR+IRDWYQR+KDAEDWFFSK+LAADDFR+LASYLDK+LASYLDKVR+LLEGEDAHLTQYK+LLEGEDAHLTQYKK+LLEGEDAHLTQYKKEPVTTR+LSVEADINGLR+LSVEADINGLRR+NHEEEMNALR+QFTSSSSIK+QFTSSSSIKGSSGLGGGSSR+RLLEGEDAHLTQYK+SEISELRR+TEELNREVATNSELVQSGK+TIEELQNK+TIVEEVQDGK…
762d	sp|P04350|TBB4A_HUMAN	1.0000	Tubulin beta-4A chain OS=Homo sapiens GN=TUBB4A PE=1 SV=2	40.5	116	0.224	ALTVPELTQQMFDAK+AVLVDLEPGTMDSVR+FPGQLNADLR+FPGQLNADLRK+FWEVISDEHGIDPTGTYHGDSDLQLER+IMNTFSVVPSPK+ISEQFTAMFR+KLAVNMVPFPR+LAVNMVPFPR+LHFFMPGFAPLTSR+MAATFIGNSTAIQELFK+NSSYFVEWIPNNVK+SGPFGQIFRPDNFVFGQSGAGNNWAK+YLTVAAVFR
370a	sp|P08238|HS90B_HUMAN	1.0000	Heat shock protein HSP 90-beta OS=Homo sapiens GN=HSP90AB1 PE=1 SV=4	42.0	99	0.496	ADLINNLGTIAK+ALLFIPR+APFDLFENK+APFDLFENKK+EDQTEYLEER+EGLELPEDEEEK+EGLELPEDEEEKKK+ELISNASDALDKIR+ELKIDIIPNPQER+EQVANSAFVER+FYEAFSK+GVVDSEDIPLNLSR+HFSVEGQLEFR+HLEINPDHPIVETLR+HNDDEQYAWESSAGGSFTVR+HSQFIGYPITLYLEK+IDIIPNPQER+IRYESLTDPSK+KHLEINPDHPIVETLR+LGIHEDSTNR+LGLGIDEDEVAAEEPNAAVPDEIPPLEGDEDASR+LGLGIDEDEVAAEEPNAAVPDEIPPLEGDEDASRMEEVD+NPDDITQEEYGEFYK+RAPFDLFENK+RAPFDLFENKK+RLSELLR+SIYYITGESK+SIYYI…
532a	sp|P35579|MYH9_HUMAN	1.0000	Myosin-9 OS=Homo sapiens GN=MYH9 PE=1 SV=4	36.9	98	0.618	AGVLAHLEEER+AKQTLENERGELANEVK+ALEEAMEQK+ALEEAMEQKAELER+ALELDSNLYR+ANLQIDQINTDLNLER+ASITALEAK+ASREEILAQAK+DFSALESQLQDTQELLQEENR+DLEGLSQR+ELEDATETADAMNR+ELESQISELQEDLESER+EMEAELEDER+EQADFAIEALAK+EQLEEEEEAKHNLEK+FDQLLAEEK+FVSELWK+GDLPFVVPR+HSQAVEELAEQLEQTK+HSQAVEELAEQLEQTKR+IAEFTTNLTEEEEK+IAEFTTNLTEEEEKSK+IAQLEEELEEEQGNTELINDR+IAQLEEELEEEQGNTELINDRLK+IAQLEEQLDNETK+IAQLEEQLDNETKER+IIGLDQVAGMSETALPGAF…
47	sp|P06702|S10A9_HUMAN	1.0000	Protein S100-A9 OS=Homo sapiens GN=S100A9 PE=1 SV=1	86.0	97	0.665	DLQNFLKK+KDLQNFLK+KDLQNFLKK+LGHPDTLNQGEFK+LGHPDTLNQGEFKELVR+LGHPDTLNQGEFKELVRK+LTWASHEK+MHEGDEGPGHHHKPGLGEGTP+NIETIINTFHQYSVK+QLSFEEFIMLMAR+VIEHIMEDLDTNADK
762f	sp|Q13509|TBB3_HUMAN tr|A0A0B4J269|A0A0B4J269_HUMAN	1.0000	Tubulin beta-3 chain OS=Homo sapiens GN=TUBB3 PE=1 SV=2;Uncharacterized protein OS=Homo sapiens PE=1 SV=1	32.0	94	0.162	AILVDLEPGTMDSVR+ALTVPELTQQMFDAK+EVDEQMLAIQSK+FPGQLNADLR+FPGQLNADLRK+GHYTEGAELVDSVLDVVR+GHYTEGAELVDSVLDVVRK+IMNTFSVVPSPK+ISEQFTAMFR+KLAVNMVPFPR+LAVNMVPFPR+MSSTFIGNSTAIQELFK+NSSYFVEWIPNNVK+YLTVATVFR
646b	sp|P68032|ACTC_HUMAN sp|P68133|ACTS_HUMAN	1.0000	Actin, alpha cardiac muscle 1 OS=Homo sapiens GN=ACTC1 PE=1 SV=1;Actin, alpha skeletal muscle OS=Homo sapiens GN=ACTA1 PE=1 SV=1	34.0	94	0.333	AGFAGDDAPR+AVFPSIVGRPR+DLTDYLMK+DSYVGDEAQSK+DSYVGDEAQSKR+EITALAPSTMK+HQGVMVGMGQK+HQGVMVGMGQKDSYVGDEAQSK+IIAPPER+IKIIAPPERK+IWHHTFYNELR+LDLAGRDLTDYLMK+RGILTLK+SYELPDGQVITIGNER+YPIEHGIITNWDDMEK
353a	sp|P06733|ENOA_HUMAN	1.0000	Alpha-enolase OS=Homo sapiens GN=ENO1 PE=1 SV=2	64.1	94	0.616	AAVPSGASTGIYEALELR+AAVPSGASTGIYEALELRDNDK+AAVPSGASTGIYEALELRDNDKTR+AGYTDKVVIGMDVAASEFFR+AVEHINKTIAPALVSK+DATNVGDEGGFAPNILENK+DATNVGDEGGFAPNILENKEGLELLK+DYPVVSIEDPFDQDDWGAWQK+EGLELLK+FTASAGIQVVGDDLTVTNPK+FTASAGIQVVGDDLTVTNPKR+GNPTVEVDLFTSK+HIADLAGNSEVILPVPAFNVINGGSHAGNK+IDKLMIEMDGTENK+IEEELGSK+IGAEVYHNLK+KLNVTEQEK+KLNVTEQEKIDK+LAMQEFMILPVGAANFR+LAQANGWGVMVSHR+LMIEMDGTENK+SFIKDYPVVSIEDPFDQDDWGAWQK+…
391a	sp|P0DMV8|HS71A_HUMAN sp|P0DMV9|HS71B_HUMAN tr|A0A0G2JIW1|A0A0G2JIW1_HUMAN	1.0000	Heat shock 70 kDa protein 1A OS=Homo sapiens GN=HSPA1A PE=1 SV=1;Heat shock 70 kDa protein 1B OS=Homo sapiens GN=HSPA1B PE=1 SV=1;Isoform of P0DMV9, Heat shock 70 kDa protein 1B OS=Homo sapiens GN=HSPA1B PE=1 SV=1	48.2	89	0.431	AFYPEEISSMVLTK+AQIHDLVLVGGSTR+ATAGDTHLGGEDFDNR+DAGVIAGLNVLR+DNNLLGR+EIAEAYLGYPVTNAVITVPAYFNDSQR+FELSGIPPAPR+FGDPVVQSDMK+HWPFQVINDGDKPK+IINEPTAAAIAYGLDR+ITITNDKGR+KFGDPVVQSDMK+LLQDFFNGR+LLQDFFNGRDLNK+LVNHFVEEFK+LVNHFVEEFKR+MKEIAEAYLGYPVTNAVITVPAYFNDSQR+MVQEAEKYKAEDEVQR+NALESYAFNMK+NAVITVPAYFNDSQR+NQVALNPQNTVFDAK+NQVALNPQNTVFDAKR+QTQIFTTYSDNQPGVLIQVYEGER+SAVEDEGLK+SINPDEAVAYGAAVQAAILMGDK+STLEPVEK+T…
735a	sp|Q09666|AHNK_HUMAN	1.0000	Neuroblast differentiation-associated protein AHNAK OS=Homo sapiens GN=AHNAK PE=1 SV=2	29.2	83	0.559	ADIDVSGPK+ADIDVSGPSVDTDAPDLDIEGPEGK+ADIEISGPK+ADVDISGPK+AEASIQAGAGDGEWEESEVK+AEGPEVDVNLPK+AVEVQGPSLESGDHGK+DDGVFVQEVTQNSPAAR+ELLLPNWQGSGSHGLTIAQR+FSMPGFK+FSMPGFKAEGPEVDVNLPK+FSMPGFKGEGPDVDVNLPK+FSMPGFKGEGPEVDVNLPK+FSMPSLKGEGPEVDVNLPK+FSVPGFK+FSVPGFKAEGPEVDVNLPK+GEGPEVDVNLPK+GGQIGLQAPGLSVSGPQGHLESGSGK+GGVQVPAVDISSSLGGR+GPEVDVSGPK+HELTEISNVDVETQSGK+IDVTAPDVSIEEPEGK+IEGEMQVPDVDIR+ISIPDVDLDLKGPK+ISMP…
335f	sp|P58107|EPIPL_HUMAN	1.0000	Epiplakin OS=Homo sapiens GN=EPPK1 PE=1 SV=2	35.0	79	0.285	AAVIGPDVFAK+AEIIDQDLYER+ALEAEQVEITVGR+ALQQGLVGLELK+AMLAQQYQEGTLSVEK+APGSGLALLPLK+ASLSLWQAMEK+AVPVWDVLASGYVSGAAR+AVPVWDVLASGYVSR+AVTGYTDPYTGQQISLFQAMQK+DGLLPTGLGQR+DIYALISDQK+DQVTYQQLR+EELLAEFGSGTLDLPALTR+EGQGEGETQEAAAAAAAAR+EGQGEGETQEAAAATAAAR+ELIQEYGAQSGGLEK+ELSEQLGQAER+FLNPNTLER+GFFDPNTHENLTYLQLLER+GFFDPNTHENLTYLQLLQR+GFFDPNTHENLTYVQLLR+GLIPWEQAAR+GLLEDVQEGR+GSAVHQLSEELR+GVVGPELYGR+GYFDEEMNR+GY…
762e	sp|Q9BUF5|TBB6_HUMAN	1.0000	Tubulin beta-6 chain OS=Homo sapiens GN=TUBB6 PE=1 SV=1	45.3	77	0.190	AALVDLEPGTMDSVR+ALTVPELTQQMFDAR+EVDEQMLAIQSK+FPGQLNADLR+FPGQLNADLRK+IMNTFSVMPSPK+INVYYNESSSQK+ISEQFSAMFR+KLAVNMVPFPR+LAVNMVPFPR+LHFFMPGFAPLTSR+LTTPTYGDLNHLVSATMSGVTTSLR+MASTFIGNSTAIQELFK+NSSYFVEWIPNNVK+SGPFGQLFRPDNFIFGQTGAGNNWAK+YLTVATVFR
335g	tr|A0A075B730|A0A075B730_HUMAN tr|A0A087X1U6|A0A087X1U6_HUMAN	1.0000	Isoform of P58107, Epiplakin OS=Homo sapiens GN=EPPK1 PE=1 SV=2;Isoform of P58107, Epiplakin OS=Homo sapiens GN=EPPK1 PE=1 SV=1	34.4	77	0.267	AAVIGPDVFAK+AEIIDQDLYER+ALEAEQVEITVGR+ALQQGLVGLELK+AMLAQQYQEGTLSVEK+APGSGLALLPLK+ASLSLWQAMEK+AVPVWDVLASGYVSGAAR+AVPVWDVLASGYVSR+AVTGYTDPYTGQQISLFQAMQK+DGLLPTGLGQR+DIYALISDQK+DQVTYQQLR+DVGSLASVQR+EELLAEFGSGTLDLPALTR+EGQGEGETQEAAAATAAAR+ELIQEYGAQSGGLEK+ELSEQLGQAER+GFFDPNTHENLTYLQLLER+GFFDPNTHENLTYLQLLQR+GFFDPNTHENLTYVQLLR+GLIPWEQAAR+GLLEDVQEGR+GSAVHQLSEELR+GVVGPELYGR+GYFDEEMNR+GYVDQEMETALSSSSETFPTP…
335b	sp|Q15149-2|PLEC_HUMAN sp|Q15149-4|PLEC_HUMAN sp|Q15149-5|PLEC_HUMAN sp|Q15149-6|PLEC_HUMAN sp|Q15149-7|PLEC_HUMAN sp|Q15149-8|PLEC_HUMAN sp|Q15149-9|PLEC_HUMAN sp|Q15149|PLEC_HUMAN	1.0000	Isoform of Q15149, Isoform 2 of Plectin OS=Homo sapiens GN=PLEC;Isoform of Q15149, Isoform 4 of Plectin OS=Homo sapiens GN=PLEC;Isoform of Q15149, Isoform 5 of Plectin OS=Homo sapiens GN=PLEC;Isoform of Q15149, Isoform 6 of Plectin OS=Homo sapiens GN=PLEC;Isoform of Q15149, Isoform 7 of Plectin OS=Homo sapiens GN=PLEC;Isoform of Q15149, Isoform 8 of Plectin OS=Homo sapiens GN=PLEC;Isoform of Q151…	20.9	76	0.474	AALAHSEEVTASQVAATK+AGLVGPEFHEK+AGVVGPELHEQLLSAEK+AKLEQLFQDEVAK+ALQALEELR+APVPASELLASGVLSR+AQAEAQQPTFDALRDELR+AQLMADFQAGR+AQVEQELTTLR+AVTGYKDPYTGQQISLFQAMQK+AYSDPSTGEPATYGELQQR+DALDGPAAEAEPEHSFDGLR+DDGTGQLLLPLSDAR+DLLPSDMAVALLEAQAGTGHIIDPATSAR+EGLTSIEEVTK+EQELQQTLQQEQSVLDQLR+ESADPLGAWLQDAR+FLEVQYLTGGLIEPDTPGRVPLDEALQR+GFFDPNTEENLTYLQLMER+GFFDPNTHENLTYLQLLER+GLFDEEMNEILTDPSDDTK+GTQGAEEVLR+GYFDEEMNR…
391b	sp|P11142|HSP7C_HUMAN	1.0000	Heat shock cognate 71 kDa protein OS=Homo sapiens GN=HSPA8 PE=1 SV=1	45.5	74	0.414	ARFEELNADLFR+DAGTIAGLNVLR+FELTGIPPAPR+HWPFMVVNDAGRPK+IINEPTAAAIAYGLDK+IINEPTAAAIAYGLDKK+ITITNDKGR+LDKSQIHDIVLVGGSTR+LLQDFFNGK+LLQDFFNGKELNK+MKEIAEAYLGK+MVNHFIAEFK+NQVAMNPTNTVFDAK+NQVAMNPTNTVFDAKR+NSLESYAFNMK+QTQTFTTYSDNQPGVLIQVYEGER+RFDDAVVQSDMK+SFYPEEVSSMVLTK+SINPDEAVAYGAAVQAAILSGDK+STAGDTHLGGEDFDNR+TTPSYVAFTDTER+TVTNAVVTVPAYFNDSQR+VEIIANDQGNR+VQVEYKGETK
819a	sp|Q71U36-2|TBA1A_HUMAN sp|Q71U36|TBA1A_HUMAN	1.0000	Isoform of Q71U36, Isoform 2 of Tubulin alpha-1A chain OS=Homo sapiens GN=TUBA1A;Tubulin alpha-1A chain OS=Homo sapiens GN=TUBA1A PE=1 SV=1	53.6	71	0.339	AFVHWYVGEGMEEGEFSEAR+AVFVDLEPTVIDEVR+AVFVDLEPTVIDEVRTGTYR+DVNAAIATIK+DYEEVGVDSVEGEGEEEGEEY+EDAANNYAR+EIIDLVLDR+FDGALNVDLTEFQTNLVPYPR+FDLMYAK+IHFPLATYAPVISAEK+LDHKFDLMYAK+LIGQIVSSITASLR+LSVDYGK+NLDIERPTYTNLNR+QIFHPEQLITGK+QLFHPEQLITGKEDAANNYAR+RNLDIERPTYTNLNR+TIGGGDDSFNTFFSETGAGK+VGINYQPPTVVPGGDLAK
337a	sp|P04792|HSPB1_HUMAN	1.0000	Heat shock protein beta-1 OS=Homo sapiens GN=HSPB1 PE=1 SV=2	86.3	71	0.497	AQLGGPEAAK+AQLGGPEAAKSDETAAK+DGVVEITGKHEER+GPSWDPFR+GPSWDPFRDWYPHSR+KYTLPPGVDPTQVSSSLSPEGTLTVEAPMPK+LATQSNEITIPVTFESR+LFDQAFGLPR+LPEEWSQWLGGSSWPGYVRPLPPAAIESPAVAAPAYSR+QLSSGVSEIR+RVPFSLLR+TKDGVVEITGKHEER+VPFSLLR+VSLDVNHFAPDELTVK+YTLPPGVDPTQVSSSLSPEGTLTVEAPMPK
971a	tr|A0A087WV47|A0A087WV47_HUMAN	1.0000	Isoform of P01857, Ig gamma-1 chain C region OS=Homo sapiens GN=IGHG1 PE=1 SV=1	31.1	68	0.345	ALPAPIEK+DTLMISR+EPQVYTLPPSR+EPQVYTLPPSRDELTK+EVQLVESGGGLVQPGGSLR+FNWYVDGVEVHNAK+GFYPSDIAVEWESNGQPENNYK+GPSVFPLAPSSK+NSLYLQMNSLR+TTPPVLDSDGSFFLYSK+VVSVLTVLHQDWLNGK+VVSVLTVLHQDWLNGKEYK
396a	sp|P11021|GRP78_HUMAN	1.0000	78 kDa glucose-regulated protein OS=Homo sapiens GN=HSPA5 PE=1 SV=2	46.8	67	0.466	AKFEELNMDLFR+DAGTIAGLNVMR+DNHLLGTFDLTGIPPAPR+ELEEIVQPIISK+IDTRNELESYAYSLK+IEIESFYEGEDFSETLTR+IEWLESHQDADIEDFK+IEWLESHQDADIEDFKAK+IINEPTAAAIAYGLDK+IINEPTAAAIAYGLDKR+ITITNDQNR+ITPSYVAFTPEGER+KKELEEIVQPIISK+KSDIDEIVLVGGSTR+KSQIFSTASDNQPTVTIK+KVTHAVVTVPAYFNDAQR+LTPEEIER+LYGSAGPPPTGEEDTAEKDEL+NGRVEIIANDQGNR+NQLTSNPENTVFDAK+NQLTSNPENTVFDAKR+SDIDEIVLVGGSTR+SQIFSTASDNQPTVTIK+TFAPEEISAMVLTK+TKPYIQVDIGGGQT…
370b	sp|P07900-2|HS90A_HUMAN sp|P07900|HS90A_HUMAN	1.0000	Isoform of P07900, Isoform 2 of Heat shock protein HSP 90-alpha OS=Homo sapiens GN=HSP90AA1;Heat shock protein HSP 90-alpha OS=Homo sapiens GN=HSP90AA1 PE=1 SV=5	28.0	67	0.284	ADLINNLGTIAK+AILFVPR+DQVANSAFVER+EDQTEYLEER+EGLELPEDEEEK+EGLELPEDEEEKKK+ELISNSSDALDK+ELISNSSDALDKIR+FYEQFSK+GVVDSEDIPLNLSR+HFSVEGQLEFR+HIYYITGETK+HIYYITGETKDQVANSAFVER+HLEINPDHSIIETLR+HNDDEQYAWESSAGGSFTVR+IRYESLTDPSK+NPDDITNEEYGEFYK+RAPFDLFENR+SLTNDWEDHLAVK+TLTIVDTGIGMTK+VILHLKEDQTEYLEER+VILHLKEDQTEYLEERR+YESLTDPSK+YESLTDPSKLDSGK+YIDQEELNK
352a	sp|P06576|ATPB_HUMAN	1.0000	ATP synthase subunit beta, mitochondrial OS=Homo sapiens GN=ATP5B PE=1 SV=3	58.2	67	0.473	AHGGYSVFAGVGER+AIAELGIYPAVDPLDSTSR+EGNDLYHEMIESGVINLK+FLSQPFQVAEVFTGHMGK+FTQAGSEVSALLGR+GSITSVQAIYVPADDLTDPAPATTFAHLDATTVLSR+IMDPNIVGSEHYDVAR+IMNVIGEPIDER+IMNVIGEPIDERGPIK+IPSAVGYQPTLATDMGTMQER+IPVGPETLGR+KGSITSVQAIYVPADDLTDPAPATTFAHLDATTVLSR+LVLEVAQHLGESTVR+LVPLKETIK+QFAPIHAEAPEFMEMSVEQEILVTGIK+TIAMDGTEGLVR+TREGNDLYHEMIESGVINLK+TVLIMELINNVAK+VALTGLTVAEYFR+VALVYGQMNEPPGAR+VLDSGAPIKIPVGPETLGR+VVDL…
336a	sp|P04406|G3P_HUMAN	1.0000	Glyceraldehyde-3-phosphate dehydrogenase OS=Homo sapiens GN=GAPDH PE=1 SV=3	51.9	66	0.436	AENGKLVINGNPITIFQERDPSK+GALQNIIPASTGAAK+IKWGDAGAEYVVESTGVFTTMEK+LEKPAKYDDIKK+LISWYDNEFGYSNR+LTGMAFR+LVINGNPITIFQER+LVINGNPITIFQERDPSK+QASEGPLK+RVIISAPSADAPMFVMGVNHEK+VGVNGFGR+VIHDNFGIVEGLMTTVHAITATQK+VIISAPSADAPMFVMGVNHEK+VIISAPSADAPMFVMGVNHEKYDNSLK+VVDLMAHMASKE+WGDAGAEYVVESTGVFTTMEK
518a	sp|P31947-2|1433S_HUMAN sp|P31947|1433S_HUMAN	1.0000	Isoform of P31947, Isoform 2 of 14-3-3 protein sigma OS=Homo sapiens GN=SFN;14-3-3 protein sigma OS=Homo sapiens GN=SFN PE=1 SV=1	64.8	64	0.352	DNLTLWTADNAGEEGGEAPQEPQS+DSTLIMQLLR+EMPPTNPIR+LAEQAERYEDMAAFMK+MKGDYYR+NLLSVAYK+SAYQEAMDISK+SAYQEAMDISKK+SNEEGSEEKGPEVR+TTFDEAMADLHTLSEDSYK+VISSIEQK+VLSSIEQKSNEEGSEEKGPEVR+YEDMAAFMK+YLAEVATGDDK+YLAEVATGDDKKR
695a	sp|P68104|EF1A1_HUMAN	1.0000	Elongation factor 1-alpha 1 OS=Homo sapiens GN=EEF1A1 PE=1 SV=1	35.5	60	0.420	EHALLAYTLGVK+EVSTYIK+IGGIGTVPVGR+LPLQDVYK+QLIVGVNK+QTVAVGVIK+STTTGHLIYK+SVEMHHEALSEALPGDNVGFNVK+THINIVVIGHVDSGK+TIEKFEK+TIEKFEKEAAEMGK+VETGVLKPGMVVTFAPVNVTTEVK+YEEIVKEVSTYIK+YEEIVKEVSTYIKK+YYVTIIDAPGHR+YYVTIIDAPGHRDFIK
458a	sp|P21333-2|FLNA_HUMAN sp|P21333|FLNA_HUMAN tr|Q5HY54|Q5HY54_HUMAN tr|Q60FE5|Q60FE5_HUMAN	1.0000	Isoform of P21333, Isoform 2 of Filamin-A OS=Homo sapiens GN=FLNA;Filamin-A OS=Homo sapiens GN=FLNA PE=1 SV=4;Isoform of P21333, Filamin-A OS=Homo sapiens GN=FLNA PE=1 SV=1;Isoform of P21333, Filamin A OS=Homo sapiens GN=FLNA PE=1 SV=1	25.9	57	0.397	AEAGVPAEFSIWTR+AFGPGLQGGSAGSPAR+AGVAPLQVK+ANLPQSFQVDTSK+ASGPGLNTTGVPASLPVEFTIDAK+AWGPGLEGGVVGK+AYGPGIEPTGNMVK+DAGEGLLAVQITDPEGKPK+DAGYGGLSLSIEGPSK+DVDIIDHHDNTYTVK+EAGAGGLAIAVEGPSK+EGPYSISVLYGDEEVPR+FADQHVPGSPFSVK+FNEEHIPDSPFVVPVASPSGDAR+GAGTGGLGLAVEGPSEAK+GKLDVQFSGLTK+GLVEPVDVVDNADGTQTVNYVPSR+GTVEPQLEAR+IANLQTDLSDGLR+LIALLEVLSQK+LIALLEVLSQKK+LLGWIQNK+LPQLPITNFSR+LSPFMADIR+LTVSSLQESGLK+LVSNHSLHETS…
819b	sp|P68366-2|TBA4A_HUMAN sp|P68366|TBA4A_HUMAN	1.0000	Isoform of P68366, Isoform 2 of Tubulin alpha-4A chain OS=Homo sapiens GN=TUBA4A;Tubulin alpha-4A chain OS=Homo sapiens GN=TUBA4A PE=1 SV=1	40.9	56	0.239	AFVHWYVGEGMEEGEFSEAR+AVFVDLEPTVIDEIR+DVNAAIAAIK+EDAANNYAR+EIIDPVLDR+FDGALNVDLTEFQTNLVPYPR+FDLMYAK+IHFPLATYAPVISAEK+LDHKFDLMYAK+LISQIVSSITASLR+LSVDYGK+NLDIERPTYTNLNR+QIFHPEQLITGK+QLFHPEQLITGKEDAANNYAR+RNLDIERPTYTNLNR+VGINYQPPTVVPGGDLAK
61	sp|P13639|EF2_HUMAN	1.0000	Elongation factor 2 OS=Homo sapiens GN=EEF2 PE=1 SV=4	31.1	56	0.390	ALLELQLEPEELYQTFQR+ARPFPDGLAEDIDKGEVSAR+AYLPVNESFGFTADLR+DSVVAGFQWATK+EDLYLKPIQR+EGIPALDNFLDKL+FAAKGEGQLGPAER+FSVSPVVR+GEGQLGPAER+GHVFEESQVAGTPMFVVK+GPLMMYISK+GVQYLNEIKDSVVAGFQWATK+IMGPNYTPGK+IMGPNYTPGKKEDLYLKPIQR+KEDLYLKPIQR+NMSVIAHVDHGK+QFAEMYVAK+SDPVVSYR+TGTITTFEHAHNMR+VFDAIMNFK+VFSGLVSTGLK+WLPAGDALLQMITIHLPSPVTAQK+YEWDVAEAR+YFDPANGK+YLAEKYEWDVAEAR
332a	sp|P04083|ANXA1_HUMAN	1.0000	Annexin A1 OS=Homo sapiens GN=ANXA1 PE=1 SV=2	53.8	56	0.372	AAYLQETGKPLDETLK+AAYLQETGKPLDETLKK+ALYEAGER+DITSDTSGDFR+DLAKDITSDTSGDFR+GDRSEDFGVNEDLADSDAR+GGPGSAVSPYPTFNPSSDVAALHK+GLGTDEDTLIEILASR+GTDVNVFNTILTTR+GVDEATIIDILTK+GVDEATIIDILTKR+KGTDVNVFNTILTTR+NALLSLAK+QAWFIENEEQEYVQTVK+RKGTDVNVFNTILTTR+SEDFGVNEDLADSDAR+SEIDMNDIK+TPAQFDADELR+VLDLELK+VLDLELKGDIEK
848a	sp|Q92817|EVPL_HUMAN	1.0000	Envoplakin OS=Homo sapiens GN=EVPL PE=1 SV=3	28.1	52	0.346	AATQELALLISR+AFTGIEDPVTK+AGLQADLEVAAQK+AGVEEQEGLLSFQEDR+APLSRPTPLEDLEGR+ASAVESLRPSQQAPSGSDLANPQAQK+ATASHLSQALQAALQDYELQADTYR+AYTEVAAAQQQLLQQLEFAR+DNLSSWLEHLPR+EIDAYGQQLR+EVTQVERDPGLDSQAAQLR+FQEEADSVSQTLAK+GFEATLVQEAPIPAEPGALQER+GLIENTSTQR+ILQQDWSDLMADPAGVR+ISILEPETGKDMSPYEAYKR+KVEQDPGLLQESSR+LEAAILR+LEEKEVVEFYRDPQLEGSLSR+LLEAQAATGGIVDLLSR+LLPDLEVLR+LNSEQSQALQHQQETGR+LQQDRLNSEQSQALQHQQETGR+LSGSLDE…
395a	sp|P10809|CH60_HUMAN	1.0000	60 kDa heat shock protein, mitochondrial OS=Homo sapiens GN=HSPD1 PE=1 SV=2	49.6	52	0.369	ALMLQGVDLLADAVAVTMGPK+DMAIATGGAVFGEEGLTLNLEDVQPHDLGK+GVMLAVDAVIAELKK+GYISPYFINTSK+IGIEIIK+IMQSSSEVGYDAMAGDFVNMVEK+IQEIIEQLDVTTSEYEK+IQEIIEQLDVTTSEYEKEK+IQEIIEQLDVTTSEYEKEKLNER+ISSIQSIVPALEIANAHR+KISSIQSIVPALEIANAHR+LSDGVAVLK+LVQDVANNTNEEAGDGTTTATVLAR+NAGVEGSLIVEK+RIQEIIEQLDVTTSEYEKEK+TLKIPAMTIAK+TLNDELEIIEGMK+TLNDELEIIEGMKFDR+TVIIEQSWGSPK+VGEVIVTK+VGEVIVTKDDAMLLK+VGGTSDVEVNEK+VGGTSDVEVNEKK+VGGTSD…
243	sp|TRYP_PIG|	1.0000	sp TRYP_PIG	25.1	52	0.349	IITHPNFNGNTLDNDIMLIK+IITHPNFNGNTLDNDIMLIKLSSPATLNSR+LGEHNIDVLEGNEQFINAAK+LSSPATLNSR+VATVSLPR
971b	sp|P01859|IGHG2_HUMAN tr|A0A0G2JN06|A0A0G2JN06_HUMAN	1.0000	Ig gamma-2 chain C region OS=Homo sapiens GN=IGHG2 PE=1 SV=2;Isoform of P01859, Ig gamma-2 chain C region (Fragment) OS=Homo sapiens GN=IGHG2 PE=1 SV=2	24.8	52	0.284	DTLMISR+EPQVYTLPPSR+EPQVYTLPPSREEMTK+FNWYVDGVEVHNAK+GLPAPIEK+TTPPMLDSDGSFFLYSK+VVSVLTVVHQDWLNGK+VVSVLTVVHQDWLNGKEYK
321j	sp|Q7Z3Y8|K1C27_HUMAN	0.9981	Keratin, type I cytoskeletal 27 OS=Homo sapiens GN=KRT27 PE=1 SV=2	6.8	52	0.112	DAEAWFNEK+QSVEADINGLR+QSVEADINGLRR+RDAEAWFNEK+VTMQNLNDR
479a	sp|P25705|ATPA_HUMAN	1.0000	ATP synthase subunit alpha, mitochondrial OS=Homo sapiens GN=ATP5A1 PE=1 SV=1	50.8	51	0.336	AVDSLVPIGR+EAYPGDVFYLHSR+EVAAFAQFGSDLDAATQQLLSR+FENAFLSHVVSQHQALLGTIR+GIRPAINVGLSVSR+GMSLNLEPDNVGVVVFGNDK+GMSLNLEPDNVGVVVFGNDKLIK+GYLDKLEPSK+HALIIYDDLSK+ILGADTSVDLEETGR+LELAQYR+LKEIVTNFLAGFEA+NVQAEEMVEFSSGLK+QGQYSPMAIEEQVAVIYAGVR+QMSLLLR+RTGAIVDVPVGEELLGR+STVAQLVK+TGAIVDVPVGEELLGR+TGTAEMSSILEER+TSIAIDTIINQK+VLSIGDGIAR+VVDALGNAIDGK+VVDALGNAIDGKGPIGSK
335i	sp|P08670|VIME_HUMAN	1.0000	Vimentin OS=Homo sapiens GN=VIM PE=1 SV=4	58.6	51	0.319	DGQVINETSQHHDDLE+EEAENTLQSFR+EEAENTLQSFRQDVDNASLAR+EMEENFAVEAANYQDTIGR+ETNLDSLPLVDTHSK+ETNLDSLPLVDTHSKR+EYQDLLNVK+FADLSEAANR+FLEQQNK+ILLAELEQLK+ILLAELEQLKGQGK+ISLPLPNFSSLNLR+KLLEGEESR+KVESLQEEIAFLK+LGDLYEEEMR+LLEGEESR+LLQDSVDFSLADAINTEFK+LQDEIQNMKEEMAR+LQEEMLQREEAENTLQSFR+NLQEAEEWYK+QDVDNASLAR+QQYESVAAK+QVDQLTNDK+SLYASSPGGVYATR+TNEKVELQELNDR+TVETRDGQVINETSQHHDDLE+VEVERDNLAEDIMR
317a	sp|P01024|CO3_HUMAN	1.0000	Complement C3 OS=Homo sapiens GN=C3 PE=1 SV=2	28.0	51	0.338	AAVYHHFISDGVR+AGDFLEANYMNLQR+AYYENSPQQVFSTEFEVK+DFDFVPPVVR+EGVQKEDIPPADLSDQVPDTESETR+EVVADSVWVDVK+EYVLPSFEVIVEPTEK+ILLQGTPVAQMTEDAVDAER+IPIEDGSGEVVLSR+ISLPESLK+KLVLSSEK+KQELSEAEQATR+KVLLDGVQNPR+LSINTHPSQKPLSITVR+LVAYYTLIGASGQR+QELSEAEQATR+QPSSAFAAFVK+SDDKVTLEER+SEETKENEGFTVTAEGK+SGIPIVTSPYQIHFTK+SGQSEDRQPVPGQQMTLK+SGSDEVQVGQQR+SNLDEDIIAEENIVSR+SSLSVPYVIVPLK+SYTVAIAGYALAQMGR+TELRPGETLNVNFLLR+TFISP…
426a	sp|P14923|PLAK_HUMAN	1.0000	Junction plakoglobin OS=Homo sapiens GN=JUP PE=1 SV=3	36.9	50	0.349	AAMIVNQLSK+ALMGSPQLVAAVVR+EGLLAIFK+HPEAEMAQNSVR+HVAAGTQQPYTDGVR+ISEDKNPDYR+KTTTYTQGVPPSQGDLEYQMSTTAR+LAEPSQLLK+LIILANGGPQALVQIMR+LLNDEDPVVVTK+LLNQPNQWPLVK+LLWTTSR+LNYGIPAIVK+LVQLLVK+MVPLLNK+NEGTATYAAAVLFR+NLSDVATKQEGLESVLK+QEGLESVLK+RVSVELTNSLFK+SAIVHLINYQDDAELATR+SGGIPALVR+TLVTQNSGVEALIHAILR+TMQNTSDLDTAR+TTTYTQGVPPSQGDLEYQMSTTAR+VSVELTNSLFK
358a	sp|P06899|H2B1J_HUMAN sp|P23527|H2B1O_HUMAN sp|P33778|H2B1B_HUMAN sp|Q16778|H2B2E_HUMAN	1.0000	Histone H2B type 1-J OS=Homo sapiens GN=HIST1H2BJ PE=1 SV=3;Histone H2B type 1-O OS=Homo sapiens GN=HIST1H2BO PE=1 SV=3;Histone H2B type 1-B OS=Homo sapiens GN=HIST1H2BB PE=1 SV=2;Histone H2B type 2-E OS=Homo sapiens GN=HIST2H2BE PE=1 SV=3	41.3	50	0.188	AMGIMNSFVNDIFER+EIQTAVR+ESYSIYVYK+KESYSIYVYK+LLLPGELAK+QVHPDTGISSK
391c	sp|P34931|HS71L_HUMAN tr|Q53FA3|Q53FA3_HUMAN	1.0000	Heat shock 70 kDa protein 1-like OS=Homo sapiens GN=HSPA1L PE=1 SV=2;Isoform of P34931, Heat shock 70 kDa protein 1-like (Fragment) OS=Homo sapiens GN=HSPA1L PE=1 SV=1	30.3	49	0.144	AFYPEEISSMVLTK+AKIHDIVLVGGSTR+ATAGDTHLGGEDFDNR+DAGVIAGLNVLR+DNNLLGR+IINEPTAAAIAYGLDK+ITITNDKGR+NALESYAFNMK+NAVITVPAYFNDSQR+QTQIFTTYSDNQPGVLIQVYEGER+SINPDEAVAYGAAVQAAILMGDK+TTPSYVAFTDTER+VEIIANDQGNR+YKAEDEVQR
358b	sp|O60814|H2B1K_HUMAN sp|P57053|H2BFS_HUMAN sp|P58876|H2B1D_HUMAN sp|P62807|H2B1C_HUMAN sp|Q5QNW6-2|H2B2F_HUMAN sp|Q5QNW6|H2B2F_HUMAN sp|Q93079|H2B1H_HUMAN sp|Q99877|H2B1N_HUMAN sp|Q99879|H2B1M_HUMAN sp|Q99880|H2B1L_HUMAN tr|B2R4S9|B2R4S9_HUMAN tr|U3KQK0|U3KQK0_HUMAN	1.0000	Histone H2B type 1-K OS=Homo sapiens GN=HIST1H2BK PE=1 SV=3;Histone H2B type F-S OS=Homo sapiens GN=H2BFS PE=1 SV=2;Histone H2B type 1-D OS=Homo sapiens GN=HIST1H2BD PE=1 SV=2;Histone H2B type 1-C/E/F/G/I OS=Homo sapiens GN=HIST1H2BC PE=1 SV=4;Isoform of Q5QNW6, Isoform 2 of Histone H2B type 2-F OS=Homo sapiens GN=HIST2H2BF;Histone H2B type 2-F OS=Homo sapiens GN=HIST2H2BF PE=1 SV=3;Histone H2B t…	40.5	49	0.181	AMGIMNSFVNDIFER+EIQTAVR+ESYSVYVYK+LLLPGELAK+QVHPDTGISSK
421a	sp|P14618|KPYM_HUMAN	1.0000	Pyruvate kinase PKM OS=Homo sapiens GN=PKM PE=1 SV=4	44.1	48	0.326	DPVQEAWAEDVDLR+EAEAAIYHLQLFEELRR+GADFLVTEVENGGSLGSK+GADFLVTEVENGGSLGSKK+GDLGIEIPAEK+GSGTAEVELK+GSGTAEVELKK+GVNLPGAAVDLPAVSEK+GVNLPGAAVDLPAVSEKDIQDLK+IISKIENHEGVR+IYVDDGLISLQVK+KGVNLPGAAVDLPAVSEK+KGVNLPGAAVDLPAVSEKDIQDLK+LAPITSDPTEATAVGAVEASFK+LDIDSPPITAR+LNFSHGTHEYHAETIK+QKGADFLVTEVENGGSLGSK+RFDEILEASDGIMVAR+RLAPITSDPTEATAVGAVEASFK+SVETLKEMIK+TATESFASDPILYRPVAVALDTK+TATESFASDPILYRPVAVALDTKGPEIR+V…
321f	sp|P19012|K1C15_HUMAN	1.0000	Keratin, type I cytoskeletal 15 OS=Homo sapiens GN=KRT15 PE=1 SV=3	35.5	45	0.109	ALEEANADLEVK+DVEAWFFSK+EASSGGGGSSSNFHINVEESVDGQVVSSHK+FVSSGSGGGYGGGMR+GGSLLAGGGGFGGGSLSGGGGSR+ITMQNLNDR+LAADDFR+LASYLDK+LASYLDKVR+TEELNKEVASNTEMIQTSK+TRLEQEIATYR+VILEIDNAR+VLDELTLAR
278a	sp|O43707|ACTN4_HUMAN	1.0000	Alpha-actinin-4 OS=Homo sapiens GN=ACTN4 PE=1 SV=2	39.7	45	0.257	AGTQIENIDEDFRDGLK+AIMTYVSSFYHAFSGAQK+ALDFIASK+ASIHEAWTDGK+DGLAFNALIHR+ETTDTDTADQVIASFK+FAIQDISVEETSAK+GISQEQMQEFR+GYEEWLLNEIR+HRDYETATLSDIK+HRPELIEYDK+ISNRPAFMPSEGK+KAGTQIENIDEDFRDGLK+KDDPVTNLNNAFEVAEK+LASDLLEWIR+LASDLLEWIRR+LSGSNPYTTVTPQIINSK+LVSIGAEEIVDGNAK+MAPYQGPDAVPGALDYK+MLDAEDIVNTARPDEK+MVSDINNGWQHLEQAEK+NVNVQNFHISWK+QFASQANVVGPWIQTK+QLEAIDQLHLEYAK+SFSTALYGESDL+TINEVENQILTR+VGWEQLLTTIAR+VL…
913a	sp|Q9NVI7-2|ATD3A_HUMAN	1.0000	Isoform of Q9NVI7, Isoform 2 of ATPase family AAA domain-containing protein 3A OS=Homo sapiens GN=ATAD3A	43.7	45	0.223	AEGPGRGDEPSPS+ATLNAFLYR+DALNLAQMQEQTLQLEQQSK+DKWSNFDPTGLER+FMLVLASNQPEQFDWAINDR+GEGAGPPPPLPPAQPGAEGGGDR+INEMVHFDLPGQEER+ITVLEALR+LALHSGMDYAIMTGGDVAPMGR+LAQFDYGR+LFDWANTSR+LKEYEAAVEQLK+LKEYEAAVEQLKSEQIR+LLSRPQDALEGVVLSPSLEAR+MYFDKYVLKPATEGK+NILMYGPPGTGK+QQQLLNEENLR+QRYEDQLKQQQLLNEENLR+RLLSRPQDALEGVVLSPSLEAR+TAGTLFGEGFR
321i	sp|K1C15_SHEEP|	0.9993	sp K1C15_SHEEP	21.6	45	0.087	ALEEANADLEVK+DYSPYFK+IRDWYQR+ITMQNLNDR+LAADDFR+QSVEADINGLR+QSVEADINGLRR+RVLDELTLTK+SEITDLR+TEELNKEVASNTEMIQTSK+VILEIDNAR+VLDELTLTK
716a	sp|Q02413|DSG1_HUMAN	1.0000	Desmoglein-1 OS=Homo sapiens GN=DSG1 PE=1 SV=2	26.5	44	0.295	ALNSMGQDLERPLELR+EQYGQYALAVR+EQYNMLGGK+ESSNVVVTER+IIRQEPSDSPMFIINR+ISGVGIDQPPYGIFVINQK+KLADISLGK+LADISLGK+MTGFELTEGVK+QEPSDSPMFIINR+SSSDHHFNQTIGSASPSTAR+TMNNFLDREQYGQYALAVR+TYVVTGNMGSNDK+TYVVTGNMGSNDKVGDFVATDLDTGRPSTTVR+VGDFVATDLDTGRPSTTVR+VIAPSSSLPTSLTIHHPR+VIQPTSGMIGSLSMHPELANAHNVIVTER+VVGPISGADLHGMLEMPDLR+VVKPLDYEAMQSLQLSIGVR+YQGTILSIDDNLQR+YVMGNNPADLLAVDSR
362a	sp|P07355-2|ANXA2_HUMAN sp|P07355|ANXA2_HUMAN	1.0000	Isoform of P07355, Isoform 2 of Annexin A2 OS=Homo sapiens GN=ANXA2;Annexin A2 OS=Homo sapiens GN=ANXA2 PE=1 SV=2	54.0	44	0.286	AEDGSVIDYELIDQDAR+AEDGSVIDYELIDQDARDLYDAGVK+AYTNFDAER+DIISDTSGDFR+GVDEVTIVNILTNR+KLMVALAK+LSLEGDHSTPPSAYGSVK+QDIAFAYQR+RAEDGSVIDYELIDQDAR+SALSGHLETVILGLLK+SEVDMLK+SLYYYIQQDTK+SLYYYIQQDTKGDYQK+SYSPYDMLESIR+SYSPYDMLESIRK+TDLEKDIISDTSGDFR+TDLEKDIISDTSGDFRK+TKGVDEVTIVNILTNR+TNQELQEINR+TPAQYDASELK+WISIMTER
111	sp|P47929|LEG7_HUMAN	1.0000	Galectin-7 OS=Homo sapiens GN=LGALS7 PE=1 SV=2	70.6	44	0.309	AVVGDAQYHHFR+EERGPGVPFQR+EQGSWGR+EQGSWGREER+GLVPPNASR+GPGVPFQR+GQPFEVLIIASDDGFK+LDTSEVVFNSK+LDTSEVVFNSKEQGSWGR+LVEVGGDVQLDSVR+SSLPEGIRPGTVLR+VRLVEVGGDVQLDSVR
768a	sp|Q14204|DYHC1_HUMAN	1.0000	Cytoplasmic dynein 1 heavy chain 1 OS=Homo sapiens GN=DYNC1H1 PE=1 SV=5	10.9	43	0.300	DAATIMQPYFTSNGLVTK+DLFQVAFNR+DLPPVSGSIIWAK+EALELTDTGLLSGSEER+EFGPVVIDYGK+EWTDGLFTHVLR+EYQTQLIQR+FLSDPQVHTVLVER+FNYGFEYLGVQDK+FTQDTQPHYIYSPR+GTVGEPTYDAEFQHFLR+HLLPVETQR+IAFIMDESNVLDSGFLER+IFTIESTR+IFVFEPPPGVK+ILDDDTIITTLENLKR+INEWLTLVEK+IQGLTVEQAEAVVR+KASVVTLPVYLNFTR+LLNTFLER+LNTQEIFDDWAR+LSLSNAISTALPLTQLR+QLQNISLAAASGGAK+RTPVIDADKPVSSQLR+SIPLDEGEDEAQR+SLLQALNEVK+TMTLFSALR+TPVIDADKPVSSQLR+TSFLDDAF…
581a	sp|P46940|IQGA1_HUMAN	1.0000	Ras GTPase-activating-like protein IQGAP1 OS=Homo sapiens GN=IQGAP1 PE=1 SV=1	25.2	42	0.288	ALESGDVNTVWK+EEIQSSISGVTAAYNR+ERDVYEELLTQAEIQGNINK+FQPGETLTEILETPATSEQEAEHQR+GVLLEIEDLQVNQFK+HTDNVIQWLNAMDEIGLPK+IFYPETTDIYDR+IFYPETTDIYDRK+IIGNLLYYR+ILAIGLINEALDEGDAQK+IPADTFAALK+LAAVALINAAIQK+LEGVLAEVAQHYQDTLIR+LGNFFSPK+LPYDVTPEQALAHEEVK+LQQTYAALNSK+NPNAMLVNLEEPLASTYQDILYQAK+NVIFEISPTEEVGDFEVK+QSGQTDPLQKEELQSGVDAANSAAQQYQR+SNQQLENDLNLMDIK+TALQEEIK+TEVSLTLTNKFDVPGDENAEMDAR+TLINAEDPPMVVVR+TVLELMN…
282a	sp|O60437|PEPL_HUMAN tr|K7EKI8|K7EKI8_HUMAN	1.0000	Periplakin OS=Homo sapiens GN=PPL PE=1 SV=4;Isoform of O60437, Periplakin OS=Homo sapiens GN=PPL PE=1 SV=1	26.1	42	0.295	AEASAFAESIDVELR+AESEVANLR+AGLIDWNMFVK+AITGILRPPLEQGR+DMSIQELAVLVSGQK+EAEVLLLQQR+EIQALKDTKPQVQTK+EKQEEELSFLQDK+ELDVEVSR+EVVQEILQFQEDPQTK+EVVQEILQFQEDPQTKEEVASLR+FTEVYAINR+GQQVVPLK+KFSIEEALQSGR+KVPDPVLEESFQQLQR+LAALEQEEAEAR+LHSEGDQLLAAEHPGR+LLYVLEADAAIAK+LQNDPQLEAEYQQLQEDHQR+LQNLEFALNLLR+NLLDEIASR+QLLEGELETLR+QLLEGELETLRR+QQPEVEVTHETLQR+RGPQVEVK+SIVVIHPDTGR+SLLGEVEQNLQAAK+SLQQSWELLATHENHLNQDDTVPESS…
360a	sp|P07237|PDIA1_HUMAN	1.0000	Protein disulfide-isomerase OS=Homo sapiens GN=P4HB PE=1 SV=3	61.6	41	0.284	ALAPEYAK+EADDIVNWLK+ENLLDFIK+FLESGGQDGAGDDDDLEDLEEAEEPDMEEDDDQKAVKDEL+HNQLPLVIEFTEQTAPK+IKPHLMSQELPEDWDKQPVK+ILEFFGLK+ILFIFIDSDHTDNQR+LGETYKDHENIVIAK+LITLEEEMTK+MDSTANEVEAVK+NFEDVAFDEK+NNFEGEVTKENLLDFIK+QFLQAAEAIDDIPFGITSNSDVFSK+QLAPIWDK+SNFAEALAAHK+SVSDYDGKLSNFK+THILLFLPK+TLDGFKK+TVIDYNGER+VDATEESDLAQQYGVR+VHSFPTLK+YKPESEELTAER+YQLDKDGVVLFK+YQLDKDGVVLFKK
322a	sp|P02545|LMNA_HUMAN	1.0000	Prelamin-A/C OS=Homo sapiens GN=LMNA PE=1 SV=1	41.9	40	0.265	AAYEAELGDARK+AGQVVTIWAAGAGATHSPPTDLVWK+ASASGSGAQVGGPISSGSSASSVTVTR+EAALSTALSEKR+EGDLIAAQAR+IDSLSAQLSQLQK+IRIDSLSAQLSQLQK+ITESEEVVSR+LADALQELR+LAVYIDR+LKDLEALLNSK+LLEGEEER+LQEKEDLQELNDR+LQTMKEELDFQK+LRDLEDSLAR+MQQQLDEYQELLDIK+NSNLVGAAHEELQQSR+QNGDDPLLTYR+SGAQASSTPLSPTR+SLETENAGLR+SVGGSGGGSFGDNLVTR+TALINSTGEEVAMR
463a	sp|P22314-2|UBA1_HUMAN sp|P22314|UBA1_HUMAN	1.0000	Isoform of P22314, Isoform 2 of Ubiquitin-like modifier-activating enzyme 1 OS=Homo sapiens GN=UBA1;Ubiquitin-like modifier-activating enzyme 1 OS=Homo sapiens GN=UBA1 PE=1 SV=3	28.6	39	0.264	AAVATFLQSVQVPEFTPK+ALPAVQQNNLDEDLIR+ALPAVQQNNLDEDLIRK+ATLPSPDKLPGFK+AVTLHDQGTAQWADLSSQFYLR+DEFEGLFK+DEFEGLFKQPAENVNQYLTDPK+GLGVEIAK+GNVQVVIPFLTESYSSSQDPPEK+IHVSDQELQSANASVDDSRLEELK+KPLLESGTLGTK+LAGTQPLEVLEAVQR+LDQPMTEIVSR+LQTSSVLVSGLR+LVVADTR+NEEDAAELVALAQAVNAR+NFPNAIEHTLQWAR+NGSEADIDEGLYSR+QFLDYFK+QPAENVNQYLTDPK+RLQTSSVLVSGLR+SLVASLAEPDFVVTDFAK+YDGQVAVFGSDLQEK
458b	sp|O75369-2|FLNB_HUMAN sp|O75369-3|FLNB_HUMAN sp|O75369-6|FLNB_HUMAN sp|O75369-8|FLNB_HUMAN sp|O75369-9|FLNB_HUMAN sp|O75369|FLNB_HUMAN	1.0000	Isoform of O75369, Isoform 2 of Filamin-B OS=Homo sapiens GN=FLNB;Isoform of O75369, Isoform 3 of Filamin-B OS=Homo sapiens GN=FLNB;Isoform of O75369, Isoform 6 of Filamin-B OS=Homo sapiens GN=FLNB;Isoform of O75369, Isoform 8 of Filamin-B OS=Homo sapiens GN=FLNB;Isoform of O75369, Isoform 9 of Filamin-B OS=Homo sapiens GN=FLNB;Filamin-B OS=Homo sapiens GN=FLNB PE=1 SV=2	19.4	39	0.264	AGPGTLSVTIEGPSK+APLNVQFNSPLPGDAVK+DAGEGLLAVQITDQEGKPK+DAGYGGISLAVEGPSK+EAGAGGLSIAVEGPSK+EATTDFTVDSRPLTQVGGDHIK+FNDEHIPESPYLVPVIAPSDDAR+GAGIGGLGITVEGPSESK+GEAGVPAEFSIWTR+GLHVVEVTYDDVPIPNSPFK+IGNLQTDLSDGLR+IPYLPITNFNQNWQDGK+KGEITGEVHMPSGK+LDVTILSPSR+LIALLEVLSQK+LLGWIQNK+LVSPGSANETSSILVESVTR+SPFEVQVGPEAGMQK+SPFEVSVDKAQGDASK+SPFTVGVAAPLDLSK+TATPEIVDNKDGTVTVR+TFEMSDFIVDTR+VEVGKDQEFTVDTR+VLFASQEIPASPFR…
707a	sp|Q00610-2|CLH1_HUMAN sp|Q00610|CLH1_HUMAN tr|A0A087WVQ6|A0A087WVQ6_HUMAN	1.0000	Isoform of Q00610, Isoform 2 of Clathrin heavy chain 1 OS=Homo sapiens GN=CLTC;Clathrin heavy chain 1 OS=Homo sapiens GN=CLTC PE=1 SV=5;Isoform of Q00610, Clathrin heavy chain OS=Homo sapiens GN=CLTC PE=1 SV=1	22.5	38	0.269	ADDPSSYMEVVQAANTSGNWEELVK+ALEHFTDLYDIK+ALEHFTDLYDIKR+ESYVETELIFALAK+IAAYLFK+ISGETIFVTAPHEATAGIIGVNR+IVLDNSVFSEHR+IYIDSNNNPER+KFNALFAQGNYSEAAK+KVSQPIEGHAASFAQFK+LAELEEFINGPNNAHIQQVGDR+LHIIEVGTPPTGNQPFPK+LLLPWLEAR+LLYNNVSNFGR+NLQNLLILTAIK+NNLAGAEELFAR+NNRPSEGPLQTR+QLPLVKPYLR+RPISADSAIMNPASK+SVNESLNNLFITEEDYQALR+TLQIFNIEMK+TSIDAYDNFDNISLAQR+VANVELYYR+VGEQAQVVIIDMNDPSNPIR+VGYTPDWIFLLR+WLLLTGISAQQNR+Y…
321e	sp|P08727|K1C19_HUMAN	1.0000	Keratin, type I cytoskeletal 19 OS=Homo sapiens GN=KRT19 PE=1 SV=4	54.0	38	0.151	ALEAANGELEVK+DAEAWFTSR+FVSSSSSGAYGGGYGGVLTASDGLLAGNEK+GQVGGQVSVEVDSAPGTDLAK+ILGATIENSR+ITMQNLNDR+IVLQIDNAR+LAADDFR+LASYLDK+LASYLDKVR+MSVEADINGLR+MSVEADINGLRR+NHEEEISTLR+QSSATSSFGGLGGGSVR+SLLEGQEDHYNNLSASK+SQYEVMAEQNRK+SRLEQEIATYR+TDLEMQIEGLK+TKFETEQALR+VLDELTLAR
973a	tr|A0A087WZW8|A0A087WZW8_HUMAN tr|A0A087X1V9|A0A087X1V9_HUMAN	1.0000	Isoform of P01834, Ig kappa chain C region OS=Homo sapiens GN=IGKC PE=4 SV=2;Isoform of P01834, Ig kappa chain C region OS=Homo sapiens GN=IGKC PE=1 SV=3	47.9	38	0.266	DSTYSLSSTLTLSK+RTVAAPSVFIFPPSDEQLK+TVAAPSVFIFPPSDEQLK+VDNALQSGNSQESVTEQDSK+VDNALQSGNSQESVTEQDSKDSTYSLSSTLTLSK+VQWKVDNALQSGNSQESVTEQDSK+VQWKVDNALQSGNSQESVTEQDSKDSTYSLSSTLTLSK
647a	sp|P60842|IF4A1_HUMAN	1.0000	Eukaryotic initiation factor 4A-I OS=Homo sapiens GN=EIF4A1 PE=1 SV=1	42.6	37	0.191	ATQALVLAPTR+DFTVSAMHGDMDQKER+EELTLEGIR+GFKDQIYDIFQK+GIDVQQVSLVINYDLPTNR+GIYAYGFEKPSAIQQR+GVAINMVTEEDKR+GYDVIAQAQSGTGK+KGVAINMVTEEDKR+LNSNTQVVLLSATMPSDVLEVTK+LNSNTQVVLLSATMPSDVLEVTKK+LQMEAPHIIVGTPGR+MFVLDEADEMLSR+VLITTDLLAR
592a	sp|P49327|FAS_HUMAN	1.0000	Fatty acid synthase OS=Homo sapiens GN=FASN PE=1 SV=3	17.0	37	0.266	AFEVSENGNLVVSGK+AGLYGLPR+DGAWGAFR+DTVTISGPQAPVFEFVEQLRK+ELNLVLSVR+FDASFFGVHPK+FPQLDSTSFANSR+GILADEDSSRPVWLK+GLVQALQTK+GTPLISPLIK+HFLLEEDKPEEPTAHAFVSTLTR+LFDHPESPTPNPTEPLFLAQAEVYK+LHLSGIDANPNALFPPVEFPAPR+LPEDPLLSGLLDSPALK+LQVVDQPLPVR+MVVPGLDGAQIPR+QEPLLIGSTK+QGVQVQVSTSNISSLEGAR+RPTPQDSPIFLPVDDTSFR+SDEAVKPFGLK+SLLVNPEGPTLMR+SNMGHPEPASGLAALAK+TGTVSLEVR+VAAAVDLIIK+VGDPQELNGITR+VLEALLPLK+VLEALLPLKGLEE…
507a	sp|P30101|PDIA3_HUMAN	1.0000	Protein disulfide-isomerase A3 OS=Homo sapiens GN=PDIA3 PE=1 SV=4	46.3	36	0.247	DASIVGFFDDSFSEAHSEFLK+DLLIAYYDVDYEK+EATNPPVIQEEKPK+ELSDFISYLQR+FLQDYFDGNLK+FLQDYFDGNLKR+FVMQEEFSR+GFPTIYFSPANK+GFPTIYFSPANKK+IFRDGEEAGAYDGPR+LAPEYEAAATR+LSKDPNIVIAK+MDATANDVPSPYEVR+QAGPASVPLRTEEEFKK+RLAPEYEAAATR+SDVLELTDDNFESR+SEPIPESNDGPVK+TADGIVSHLK+TFSHELSDFGLESTAGEIPVVAIR+YGVSGYPTLK
335j	sp|P05787-2|K2C8_HUMAN sp|P05787|K2C8_HUMAN	1.0000	Isoform of P05787, Isoform 2 of Keratin, type II cytoskeletal 8 OS=Homo sapiens GN=KRT8;Keratin, type II cytoskeletal 8 OS=Homo sapiens GN=KRT8 PE=1 SV=7	42.0	36	0.131	AQYEDIANR+ASLEAAIADAEQR+DVDEAYMNKVELESR+EYQELMNVK+FASFIDK+FASFIDKVR+FLEQQNK+KLLEGEESR+KYEDEINKR+LALDIEIATYR+LEGLTDEINFLR+LLEGEESR+LQAEIEGLK+LQAEIEGLKGQR+LSELEAALQR+NKYEDEINKR+QLETLGQEK+SLDMDSIIAEVK+TEMENEFVLIK+TLNNKFASFIDKVR+TTSGYAGGLSSAYGGLTSPGLSYSLGSSFGSGAGSSSFSR+YEDEINKR
635a	sp|P55072|TERA_HUMAN	1.0000	Transitional endoplasmic reticulum ATPase OS=Homo sapiens GN=VCP PE=1 SV=4	30.5	35	0.240	AVANETGAFFFLINGPEIMSK+DVDLEFLAK+ELQELVQYPVEHPDK+ELQELVQYPVEHPDKFLK+ERQTNPSAMEVEEDDPVPEIR+ETVVEVPQVTWEDIGGLEDVKR+FPSGNQGGAGPSQGSGGGTGGSVYTEDNDDDLYG+GGNIGDGGGAADR+GPELLTMWFGESEANVR+IVSQLLTLMDGLK+KYEMFAQTLQQSR+LAGESESNLR+LAGESESNLRK+LDQLIYIPLPDEK+LIVDEAINEDNSVVSLSQPK+MDELQLFR+QTNPSAMEVEEDDPVPEIR+QTNPSAMEVEEDDPVPEIRR+WALSQSNPSALR
152	sp|Q08188|TGM3_HUMAN	1.0000	Protein-glutamine gamma-glutamyltransferase E OS=Homo sapiens GN=TGM3 PE=1 SV=4	35.9	35	0.247	DAATDVASR+DIILDNPTLTLEVLNEAR+EVNLVLLLK+FSSQELILR+GLGSNERLEFIVSTGPYPSESAMTK+IDVPTLGPK+ISYAQYEK+ITWLYDNTTGK+LEFIVSTGPYPSESAMTK+LKPNTPFAATSSMGLETEEQEPSIIGK+MDVTDKYKYPEGSDQER+NSVNSHTIGR+RGQNFQVLMIMNK+SDLGPSYGGWQVLDATPQER+SWNGSVEILK+VITNFNSAHDTDR+VLSAMINSNDDNGVLAGNWSGTYTGGR+VLSAMINSNDDNGVLAGNWSGTYTGGRDPR+VPDESEVVVER
387b	sp|P16104|H2AX_HUMAN sp|Q96QV6|H2A1A_HUMAN	1.0000	Histone H2AX OS=Homo sapiens GN=H2AFX PE=1 SV=2;Histone H2A type 1-A OS=Homo sapiens GN=HIST1H2AA PE=1 SV=3	35.1	34	0.092	AGLQFPVGR+HLQLAIR+HLQLAIRNDEELNK+LLGGVTIAQGGVLPNIQAVLLPK+VTIAQGGVLPNIQAVLLPK
387a	sp|P0C0S8|H2A1_HUMAN sp|P20671|H2A1D_HUMAN sp|Q16777|H2A2C_HUMAN sp|Q6FI13|H2A2A_HUMAN sp|Q96KK5|H2A1H_HUMAN sp|Q99878|H2A1J_HUMAN sp|Q9BTM1|H2AJ_HUMAN tr|A0A0U1RR32|A0A0U1RR32_HUMAN tr|A0A0U1RRH7|A0A0U1RRH7_HUMAN	1.0000	Histone H2A type 1 OS=Homo sapiens GN=HIST1H2AG PE=1 SV=2;Histone H2A type 1-D OS=Homo sapiens GN=HIST1H2AD PE=1 SV=2;Histone H2A type 2-C OS=Homo sapiens GN=HIST2H2AC PE=1 SV=4;Histone H2A type 2-A OS=Homo sapiens GN=HIST2H2AA3 PE=1 SV=3;Histone H2A type 1-H OS=Homo sapiens GN=HIST1H2AH PE=1 SV=3;Histone H2A type 1-J OS=Homo sapiens GN=HIST1H2AJ PE=1 SV=3;Histone H2A.J OS=Homo sapiens GN=H2AFJ P…	35.9	34	0.090	AGLQFPVGR+HLQLAIR+HLQLAIRNDEELNK+HLQLAIRNDEELNKLLGK+NDEELNKLLGK+VTIAQGGVLPNIQAVLLPK
356a	sp|P06748-2|NPM_HUMAN sp|P06748|NPM_HUMAN	1.0000	Isoform of P06748, Isoform 2 of Nucleophosmin OS=Homo sapiens GN=NPM1;Nucleophosmin OS=Homo sapiens GN=NPM1 PE=1 SV=2	49.1	34	0.239	ADKDYHFKVDNDENEHQLSLR+DELHIVEAEAMNYEGSPIK+GPSSVEDIK+LAADEDDDDDDEEDDDEDDDDDDFDDEEAEEKAPVKK+MSVQPTVSLGGFEITPPVVLR+MTDQEAIQDLWQWR+TVSLGAGAKDELHIVEAEAMNYEGSPIK+VDNDENEHQLSLR
545a	sp|P38646|GRP75_HUMAN	1.0000	Stress-70 protein, mitochondrial OS=Homo sapiens GN=HSPA9 PE=1 SV=2	35.3	33	0.229	AMQDAEVSKSDIGEVILVGGMTR+AQFEGIVTDLIR+DAGQISGLNVLR+EQQIVIQSSGGLSKDDIENMVK+ETGVDLTKDNMALQR+LLGQFTLIGIPPAPR+LYSPSQIGAFVLMK+NAVITVPAYFNDSQR+QAASSLQQASLK+QAVTNPNNTFYATK+SDIGEVILVGGMTR+SQVFSTAADGQTQVEIK+STNGDTFLGGEDFDQALLR+TTPSVVAFTADGER+VINEPTAAALAYGLDK+VLENAEGAR+VQQTVQDLFGR
370c	sp|P14625|ENPL_HUMAN	1.0000	Endoplasmin OS=Homo sapiens GN=HSP90B1 PE=1 SV=1	33.5	33	0.219	EAESSPFVER+EAVEKEFEPLLNWMK+EEASDYLELDTIK+EGSRTDDEVVQREEEAIQLDGLNASQIR+EGVKFDESEKTK+ELISNASDALDKIR+EVEEDEYKAFYK+FAFQAEVNR+FQSSHHPTDITSLDQYVER+GLFDEYGSK+GVVDSDDLPLNVSR+KYSQFINFPIYVWSSK+LGVIEDHSNR+LIINSLYK+LISLTDENALSGNEELTVK+NLLHVTDTGVGMTR+NLLHVTDTGVGMTREELVK+SGTSEFLNK+SGYLLPDTK+SILFVPTSAPR+TDDEVVQREEEAIQLDGLNASQIR+VFITDDFHDMMPK+YSQFINFPIYVWSSK
335m	sp|Q7Z794|K2C1B_HUMAN	1.0000	Keratin, type II cytoskeletal 1b OS=Homo sapiens GN=KRT77 PE=2 SV=3	18.5	33	0.104	EQIMVLNNK+FASFIDK+FASFIDKVR+FLEQQNQVLQTK+KYEDEINKR+LLEGEESR+QLLEGEESR+QVDLLSAEQMR+SKDEAEALYQTK+SLDLDSIIDAVR+TGSENDFVVLK+TGSENDFVVLKK+VDTLTGEVNFLK+YEDEINKR
94	sp|P31151|S10A7_HUMAN	1.0000	Protein S100-A7 OS=Homo sapiens GN=S100A7 PE=1 SV=4	23.8	32	0.148	GTNYLADVFEK+GTNYLADVFEKK+KGTNYLADVFEK+KGTNYLADVFEKK+SIIGMIDMFHK
335k	sp|Q8N1N4|K2C78_HUMAN	1.0000	Keratin, type II cytoskeletal 78 OS=Homo sapiens GN=KRT78 PE=2 SV=2	37.7	32	0.151	AEAEALYQTK+ATLENDFVVLKK+DVDGVFLSK+EYLYFLK+FASFIDK+FASFIDKVR+FLEQQNK+FLEQQNKVLETK+HLNEEELGQLQTQASDTSVVLSMDNNR+IEIDPQFQVVR+MSGECTSQVTISSVGGSAVMSGGVGGGLGSTCGLGSGK+QNASLQAAITDAEQR+SSKAEAEALYQTK+TLNNQFASFIDK+TLNNQFASFIDKVR+VQISQLHQEIQR+YLDFSSIITEVR+YQELQVSAQLHGDR
158	sp|Q13835-2|PKP1_HUMAN sp|Q13835|PKP1_HUMAN tr|A0A087WYY6|A0A087WYY6_HUMAN	1.0000	Isoform of Q13835, Isoform 1 of Plakophilin-1 OS=Homo sapiens GN=PKP1;Plakophilin-1 OS=Homo sapiens GN=PKP1 PE=1 SV=2;Isoform of Q13835, Plakophilin-1 OS=Homo sapiens GN=PKP1 PE=1 SV=1	22.2	32	0.231	AVQYLSSQDEK+EAVSLLR+FSSYSQMENWSR+GLMSSGMSQLIGLK+GSMYDGLADNYNYGTTSR+LDAEVPTR+LLLSDMWSSK+LLQSGNSDVVR+NLMASQPQLAK+NMLGTLAGANSLR+SGASLLSNMSR+SPNQNVQQAAAGALR+TYLNLMGK+VMGNQVFPEVTR
50	sp|P07476|INVO_HUMAN	1.0000	Involucrin OS=Homo sapiens GN=IVL PE=1 SV=2	43.8	31	0.211	EQLLELPEQQEGHLK+GQLEQPVFAPAPGQVQDIQPALPTK+HLEEEEGQLK+HLEEQEGQLK+HLEHPEQQDGQLK+HLEHQEGQLEVPEEQMGQLK+HLEKQEAQLELPEQQVGQPK+HLEQQEGQLEQLEEQEGQLK+HLEQQEGQLK+HLEQQEGQLKDLEQQK+HLEQQQGQLEVPEQQVGQPK+HLVQQEGQLEQQER+HLVQQEGQLK+KEQLLELPEQQEGHLK+LLDQQLDQELVK+LLDQQLDQELVKR+QEAQLELPEQQVGQPK+QVEHLEQQVGQLK+VPVELPVEVPSKQEEK+YLEQQEGQLK
247a	sp|ALBU_BOVIN|	1.0000	sp ALBU_BOVIN	22.6	31	0.178	AEFVEVTK+DAFLGSFLYEYSR+FKDLGEEHFK+FQNALLVR+HLVDEPQNLIK+HPYFYAPELLYYANK+KVPQVSTPTLVEVSR+LGEYGFQNALIVR+LSQKFPK+LVNELTEFAK+LVTDLTK+QTALVELLK+RHPEYAVSVLLR+VPQVSTPTLVEVSR+YLYEIAR
387d	sp|P04908|H2A1B_HUMAN sp|Q7L7L0|H2A3_HUMAN sp|Q93077|H2A1C_HUMAN	0.9992	Histone H2A type 1-B/E OS=Homo sapiens GN=HIST1H2AB PE=1 SV=2;Histone H2A type 3 OS=Homo sapiens GN=HIST3H2A PE=1 SV=3;Histone H2A type 1-C OS=Homo sapiens GN=HIST1H2AC PE=1 SV=3	35.4	31	0.069	AGLQFPVGR+HLQLAIR+HLQLAIRNDEELNK+NDEELNKLLGR+VTIAQGGVLPNIQAVLLPK
455a	sp|P20591|MX1_HUMAN	1.0000	Interferon-induced GTP-binding protein Mx1 OS=Homo sapiens GN=MX1 PE=1 SV=4	36.1	30	0.205	ADPAAASHPLLLNGDATVAQK+ALEEPAVDMLHTVTDMVR+ALGVEQDLALPAIAVIGDQSSGK+AMLQLLQDKDTYSWLLK+AQNAIAGEGMGISHELITLEISSR+DVPDLTLIDLPGITR+ELPGFVNYR+GQQEIQDQLSLSEALQR+GRELPGFVNYR+KLVNEDKWR+LAFTDVSIK+NFEEFFNLHR+SSVLEALSGVALPR+VAVGNQPADIGYK+VNAFNQDITALMQGEETVGEEDIR+WSTIIENNFQEGHK
518b	sp|P63104|1433Z_HUMAN	1.0000	14-3-3 protein zeta/delta OS=Homo sapiens GN=YWHAZ PE=1 SV=1	49.0	28	0.146	DNLTLWTSDTQGDEAEAGEGGEN+DSTLIMQLLR+FLIPNASQAESK+GIVDQSQQAYQEAFEISK+GIVDQSQQAYQEAFEISKK+KGIVDQSQQAYQEAFEISK+MKGDYYR+NLLSVAYK+SVTEQGAELSNEER+VVSSIEQKTEGAEK+VVSSIEQKTEGAEKK+YLAEVAAGDDKK
482a	sp|P26038|MOES_HUMAN	1.0000	Moesin OS=Homo sapiens GN=MSN PE=1 SV=3	35.4	28	0.136	ALTSELANARDESK+APDFVFYAPR+AQMVQEDLEK+ERQEAEEAKEALLQASR+ESEAVEWQQK+EVWFFGLQYQDTK+GFSTWLK+GMLREDAVLEYLK+IAQDLEMYGVNYFSIK+IGFPWSEIR+KAPDFVFYAPR+LFFLQVK+QEAEEAKEALLQASR+RKPDTIEVQQMK+TAMSTPHVAEPAENEQDEQDENGAEASADLR+TQEQLALEMAELTAR+VTTMDAELEFAIQPNTTGK
355a	sp|P06744-2|G6PI_HUMAN sp|P06744|G6PI_HUMAN tr|A0A0A0MTS2|A0A0A0MTS2_HUMAN	1.0000	Isoform of P06744, Isoform 2 of Glucose-6-phosphate isomerase OS=Homo sapiens GN=GPI;Glucose-6-phosphate isomerase OS=Homo sapiens GN=GPI PE=1 SV=4;Isoform of P06744, Glucose-6-phosphate isomerase (Fragment) OS=Homo sapiens GN=GPI PE=1 SV=1	30.6	28	0.197	AVLHVALR+FAAYFQQGDMESNGK+HFVALSTNTTK+ILLANFLAQTEALMR+INYTEGR+KIEPELDGSAQVTSHDASTNGLINFIK+NLVTEDVMR+SNTPILVDGK+TFTTQETITNAETAK+TFTTQETITNAETAKEWFLQAAK+TLAQLNPESSLFIIASK+VFEGNRPTNSIVFTK+VWYVSNIDGTHIAK
759a	sp|Q13813|SPTN1_HUMAN	1.0000	Spectrin alpha chain, non-erythrocytic 1 OS=Homo sapiens GN=SPTAN1 PE=1 SV=3	13.4	27	0.177	ADVVESWIGEK+DLAALEDKVK+DLAALGDKVNSLGETAER+DLSSVQTLLTK+DLTSWVTEMK+EAFLNTEDKGDSLDSVEALIK+EELYQNLTR+ELPTAFDYVEFTR+GLVSSDELAKDVTGAEALLER+GRELPTAFDYVEFTR+GVIDMGNSLIER+HQAFEAELSANQSR+IAALQAFADQLIAAGHYAK+ITALDEFATK+LAALADQWQFLVQK+LFGAAEVQR+LIQEQHPEEELIK+LQIASDENYKDPTNLQGK+LQTASDESYKDPTNIQSK+MQHNLEQQIQAR+NQALNTDNYGHDLASVQALQR+QGFVPAAYVK+QVEELYHSLLELGEK+SSEEIESAFR+VLETAEDIQER
331a	sp|P04075-2|ALDOA_HUMAN sp|P04075|ALDOA_HUMAN tr|J3KPS3|J3KPS3_HUMAN	1.0000	Isoform of P04075, Isoform 2 of Fructose-bisphosphate aldolase A OS=Homo sapiens GN=ALDOA;Fructose-bisphosphate aldolase A OS=Homo sapiens GN=ALDOA PE=1 SV=2;Isoform of P04075, Fructose-bisphosphate aldolase OS=Homo sapiens GN=ALDOA PE=1 SV=1	51.9	27	0.186	AAQEEYVK+AAQEEYVKR+ADDGRPFPQVIK+ELSDIAHR+FSHEEIAMATVTALR+GILAADESTGSIAK+GILAADESTGSIAKR+GVVPLAGTNGETTTQGLDGLSER+IGEHTPSALAIMENANVLAR+LQSIGTENTEENR+QLLLTADDR+RLQSIGTENTEENRR+SKGGVVGIKVDK+TVPPAVTGITFLSGGQSEEEASINLNAINK+YTPSGQAGAAASESLFVSNHAY
913b	sp|Q5T9A4|ATD3B_HUMAN	1.0000	ATPase family AAA domain-containing protein 3B OS=Homo sapiens GN=ATAD3B PE=1 SV=1	23.3	27	0.097	DKWSNFDPTGLER+GEGAGPPPPLPPAQPGAEGGGDR+ITVLEALR+LALHSGMDYAIMTGGDVAPMGR+LAQFDYGR+LFDWANTSR+LKEYEAAVEQLK+LKEYEAAVEQLKSEQIR+LLSRPQDVLEGVVLSPSLEAR+QQQLLNEENLR+QRYEDQLKQQQLLNEENLR+TAGTLFGEGFR
44	sp|P05109|S10A8_HUMAN	1.0000	Protein S100-A8 OS=Homo sapiens GN=S100A8 PE=1 SV=1	47.3	26	0.175	ALNSIIDVYHK+ALNSIIDVYHKYSLIK+GADVWFK+GNFHAVYR+GNFHAVYRDDLK+GNFHAVYRDDLKK+KGADVWFK+MLTELEK
555a	sp|P40926|MDHM_HUMAN	1.0000	Malate dehydrogenase, mitochondrial OS=Homo sapiens GN=MDH2 PE=1 SV=3	39.9	25	0.177	AGAGSATLSMAYAGAR+ANTFVAELK+FVFSLVDAMNGK+IFGVTTLDIVR+IQEAGTEVVK+LTLYDIAHTPGVAADLSHIETK+MISDAIPELK+VAVLGASGGIGQPLSLLLK+VDFPQDQLTALTGR+VNVPVIGGHAGK
482b	sp|P15311|EZRI_HUMAN tr|E7EQR4|E7EQR4_HUMAN	1.0000	Ezrin OS=Homo sapiens GN=EZR PE=1 SV=4;Isoform of P15311, Ezrin OS=Homo sapiens GN=EZR PE=1 SV=3	29.4	25	0.120	ALQLEEER+APDFVFYAPR+ELSEQIQR+EVWYFGLHYVDNK+IALLEEAR+IAQDLEMYGINYFEIK+IGFPWSEIR+KAPDFVFYAPR+LFFLQVK+QLLTLSSELSQAR+QRIDEFEAL+RKEDEVEEWQHR+RKPDTIEVQQMK+SQEQLAAELAEYTAK+THNDIIHNENMR+VTTMDAELEFAIQPNTTGK
357a	sp|P06753-2|TPM3_HUMAN sp|P06753-5|TPM3_HUMAN	1.0000	Isoform of P06753, Isoform 2 of Tropomyosin alpha-3 chain OS=Homo sapiens GN=TPM3;Isoform of P06753, Isoform 5 of Tropomyosin alpha-3 chain OS=Homo sapiens GN=TPM3	51.6	25	0.109	AREQAEAEVASLNRR+EQAEAEVASLNR+HIAEEADRKYEEVAR+IQLVEEELDR+IQLVEEELDRAQER+IQVLQQQADDAEER+IQVLQQQADDAEERAER+KIQVLQQQADDAEER+KIQVLQQQADDAEERAER+KLVIIEGDLER+LATALQKLEEAEK+LEEAEKAADESER+LVIIEGDLER+MLDQTLLDLNEM+RIQLVEEELDR+RIQLVEEELDRAQER+TIDDLEDKLK+YSQKEDKYEEEIK
699a	sp|P78371|TCPB_HUMAN	1.0000	T-complex protein 1 subunit beta OS=Homo sapiens GN=CCT2 PE=1 SV=4	39.6	24	0.167	AAHSEGNTTAGLDMR+DASLMVTNDGATILK+EALLSSAVDHGSDEVK+EGTIGDMAILGITESFQVK+GATQQILDEAER+ILIANTGMDTDKIK+LALVTGGEIASTFDHPELVK+LAVEAVLR+LGGSLADSYLDEGFLLDKK+LTSFIGAIAIGDLVK+MLPTIIADNAGYDSADLVAQLR+QVLLSAAEAAEVILR+VQDDEVGDGTTSVTVLAAELLR
689a	sp|P62937|PPIA_HUMAN	1.0000	Peptidyl-prolyl cis-trans isomerase A OS=Homo sapiens GN=PPIA PE=1 SV=2	32.1	24	0.162	EGMNIVEAMER+FEDENFILK+SIYGEKFEDENFILK+TEWLDGK+TEWLDGKHVVFGK+VKEGMNIVEAMER+VSFELFADK+VSFELFADKVPK
541a	sp|P37802-2|TAGL2_HUMAN sp|P37802|TAGL2_HUMAN	1.0000	Isoform of P37802, Isoform 2 of Transgelin-2 OS=Homo sapiens GN=TAGLN2;Transgelin-2 OS=Homo sapiens GN=TAGLN2 PE=1 SV=3	55.8	24	0.167	DDGLFSGDPNWFPK+DDGLFSGDPNWFPKK+ENFQNWLK+GASQAGMTGYGMPR+GPAYGLSR+NFSDNQLQEGKNVIGLQMGTNR+NVIGLQMGTNR+QMEQISQFLQAAER+TLMNLGGLAVAR+YGINTTDIFQTVDLWEGK
471a	sp|P23396|RS3_HUMAN	1.0000	40S ribosomal protein S3 OS=Homo sapiens GN=RPS3 PE=1 SV=2	61.7	24	0.168	AELNEFLTR+DEILPTTPISEQK+ELAEDGYSGVEVR+FGFPEGSVELYAEK+FVADGIFK+FVDGLMIHSGDPVNYYVDTAVR+GGKPEPPAMPQPVPTA+IMLPWDPTGK+IRELTAVVQK+KPLPDHVSIVEPKDEILPTTPISEQK+LLGGLAVR+TEIIILATR+VTPTRTEIIILATR
391d	sp|P54652|HSP72_HUMAN	1.0000	Heat shock-related 70 kDa protein 2 OS=Homo sapiens GN=HSPA2 PE=1 SV=1	18.0	24	0.065	ARFEELNADLFR+IINEPTAAAIAYGLDK+IINEPTAAAIAYGLDKK+ITITNDKGR+LLQDFFNGK+LLQDFFNGKELNK+STAGDTHLGGEDFDNR+TFFPEEISSMVLTK+TTPSYVAFTDTER+VEIIANDQGNR+VQVEYKGETK
329a	sp|P02788-2|TRFL_HUMAN sp|P02788|TRFL_HUMAN tr|E7EQB2|E7EQB2_HUMAN tr|E7ER44|E7ER44_HUMAN	1.0000	Isoform of P02788, Isoform DeltaLf of Lactotransferrin OS=Homo sapiens GN=LTF;Lactotransferrin OS=Homo sapiens GN=LTF PE=1 SV=6;Isoform of P02788, Lactotransferrin (Fragment) OS=Homo sapiens GN=LTF PE=1 SV=1;Isoform of P02788, Lactotransferrin OS=Homo sapiens GN=LTF PE=1 SV=1	31.7	24	0.161	ADAVTLDGGFIYEAGLAPYK+DGAGDVAFIR+DSAIGFSR+DVTVLQNTDGNNNEAWAK+EDAIWNLLR+FQLFGSPSGQK+GEADAMSLDGGYVYTAGK+GGSFQLNELQGLK+IDSGLYLGSGYFTAIQNLR+KGGSFQLNELQGLK+LKQVLLHQQAK+LRPVAAEVYGTER+RSDTSLTWNSVK+SVNGKEDAIWNLLR+THYYAVAVVK+VPSHAVVAR+YLGPQYVAGITNLK+YLGPQYVAGITNLKK+YYGYTGAFR
765a	sp|Q14134|TRI29_HUMAN	1.0000	Tripartite motif-containing protein 29 OS=Homo sapiens GN=TRIM29 PE=1 SV=2	25.0	23	0.138	AALEQREQDAVDQVK+AEKETELSLQK+EQDAVDQVK+IIEIEDEAEK+IIEIEDEAEKWQK+KPPVTFAEK+KPTVSIMEPGETR+KPTVSIMEPGETRR+NFNNLYGTK+QTMLSHYRPFYVNK+SLGSALKPGEGR+SPYAGLQLGAAK+VIMDALDER+YSMYLTPK+YVNNYTNSFGGEWSAPDTMK+YVNNYTNSFGGEWSAPDTMKR
448a	sp|P19338|NUCL_HUMAN	1.0000	Nucleolin OS=Homo sapiens GN=NCL PE=1 SV=3	25.8	23	0.160	ALELTGLK+EAMEDGEIDGNKVTLDWAKPK+EVFEDAAEIR+FGYVDFESAEDLEK+GFGFVDFNSEEDAK+GIAYIEFK+GLSEDTTEETLKESFDGSVR+KFGYVDFESAEDLEK+LELQGPR+NDLAVVDVR+QKVEGTEPTTAFNLFVGNLNFNK+SISLYYTGEK+TGISDVFAK+TLVLSNLSYSATEETLQEVFEK+VEGTEPTTAFNLFVGNLNFNK+VTQDELKEVFEDAAEIR
446a	sp|P18669|PGAM1_HUMAN	1.0000	Phosphoglycerate mutase 1 OS=Homo sapiens GN=PGAM1 PE=1 SV=2	37.8	23	0.164	ALPFWNEEIVPQIK+FSGWYDADLSPAGHEEAK+FSGWYDADLSPAGHEEAKR+HGESAWNLENR+NLKPIKPMQFLGDEETVR+RSYDVPPPPMEPDHPFYSNISK+RVLIAAHGNSLR+SYDVPPPPMEPDHPFYSNISK+VLIAAHGNSLR
132	sp|P62805|H4_HUMAN	1.0000	Histone H4 OS=Homo sapiens GN=HIST1H4A PE=1 SV=2	50.5	23	0.169	DNIQGITKPAIR+DNIQGITKPAIRR+DNIQGITKPAIRRLAR+ISGLIYEETR+ISGLIYEETRGVLK+KTVTAMDVVYALK+KTVTAMDVVYALKR+TVTAMDVVYALK+TVTAMDVVYALKR+VFLENVIR
960a	sp|Q9Y446-2|PKP3_HUMAN sp|Q9Y446|PKP3_HUMAN	1.0000	Isoform of Q9Y446, Isoform PKP3b of Plakophilin-3 OS=Homo sapiens GN=PKP3;Plakophilin-3 OS=Homo sapiens GN=PKP3 PE=1 SV=1	24.6	23	0.162	AASSLLANLWQYNK+ADYDTLSLR+AGGLDWPEATEVSPSR+ELPLAADALTFAEVSKDPK+GQYHTLQAGFSSR+GVGGAVPGAVLEPVAR+HNGAAEPEPEAETAR+HTTEAAAGALQNITAGDR+HTTEAAAGALQNITAGDRR+LALVEENGIFELLR+LFNHANQEVQR+LGPGGLDDRYSLVSEQLEPAATSTYR+LLQLGQQPR+LSSGFDDIDLPSAVK
850a	sp|Q92945|FUBP2_HUMAN	1.0000	Far upstream element-binding protein 2 OS=Homo sapiens GN=KHSRP PE=1 SV=4	30.9	22	0.142	AINQQTGAFVEISR+GGGGPGGGGPGGGSAGGPSQPPGGGGPGIRK+IGGDAATTVNNSTPDFGFGGQK+IGGDAATTVNNSTPDFGFGGQKR+IGGGIDVPVPR+IGQQPQQPGAPPQQDYTK+IINDLLQSLR+LASQGDSISSQLGPIHPPPR+MILIQDGSQNTNVDKPLR+QAQVATGGGPGAPPGSQPDYSAAWAEYYR+SVSLTGAPESVQK+TSMTEEYRVPDGMVGLIIGR+VPDGMVGLIIGR+VQISPDSGGLPER
725a	sp|Q06830|PRDX1_HUMAN tr|A0A0A0MSI0|A0A0A0MSI0_HUMAN	1.0000	Peroxiredoxin-1 OS=Homo sapiens GN=PRDX1 PE=1 SV=1;Isoform of Q06830, Peroxiredoxin-1 (Fragment) OS=Homo sapiens GN=PRDX1 PE=1 SV=1	55.6	22	0.128	ADEGISFR+ATAVMPDGQFK+ATAVMPDGQFKDISLSDYK+GLFIIDDK+GLFIIDDKGILR+KQGGLGPMNIPLVSDPK+KQGGLGPMNIPLVSDPKR+LVQAFQFTDK+QGGLGPMNIPLVSDPKR+QITVNDLPVGR+SVDETLR+TIAQDYGVLK
570a	sp|P43490|NAMPT_HUMAN	1.0000	Nicotinamide phosphoribosyltransferase OS=Homo sapiens GN=NAMPT PE=1 SV=1	32.4	22	0.147	AVPEGFVIPR+DVYKEHFQDDVFNEK+GVSSQETAGIGASAHLVNFK+GWNYILEK+KFPVTENSK+MWSIENIAFGSGGGLLQK+NAQLNIELEAAHH+STQAPLIIRPDSGNPLDTVLK+VIQGDGVDINTLQEIVEGMK+YDGHLPIEIK+YLLETSGNLDGLEYK
518c	sp|P31946-2|1433B_HUMAN sp|P31946|1433B_HUMAN	1.0000	Isoform of P31946, Isoform Short of 14-3-3 protein beta/alpha OS=Homo sapiens GN=YWHAB;14-3-3 protein beta/alpha OS=Homo sapiens GN=YWHAB PE=1 SV=3	40.6	22	0.085	AVTEQGHELSNEER+DSTLIMQLLR+LAEQAERYDDMAAAMK+NLLSVAYK+QTTVSNSQQAYQEAFEISK+QTTVSNSQQAYQEAFEISKK+VISSIEQK+YLIPNATQPESK+YLSEVASGDNK+YLSEVASGDNKQTTVSNSQQAYQEAFEISK+YLSEVASGDNKQTTVSNSQQAYQEAFEISKK
350a	sp|P06396-2|GELS_HUMAN sp|P06396-3|GELS_HUMAN sp|P06396-4|GELS_HUMAN sp|P06396|GELS_HUMAN tr|A0A0A0MS51|A0A0A0MS51_HUMAN tr|A0A0A0MT01|A0A0A0MT01_HUMAN	1.0000	Isoform of P06396, Isoform 2 of Gelsolin OS=Homo sapiens GN=GSN;Isoform of P06396, Isoform 3 of Gelsolin OS=Homo sapiens GN=GSN;Isoform of P06396, Isoform 4 of Gelsolin OS=Homo sapiens GN=GSN;Gelsolin OS=Homo sapiens GN=GSN PE=1 SV=1;Isoform of P06396, Gelsolin OS=Homo sapiens GN=GSN PE=1 SV=1;Isoform of P06396, Gelsolin OS=Homo sapiens GN=GSN PE=1 SV=1	31.1	22	0.144	AALKTASDFITK+AGALNSNDAFVLK+AGKEPGLQIWR+AQPVQVAEGSEPDGFWEALGGK+EVQGFESATFLGYFK+HVVPNEVVVQR+IEGSNKVPVDPATYGQFYGGDSYIILYNYR+NWRDPDQTDGLGLSYLSSHIANVER+QTQVSVLPEGGETPLFK+TPSAAYLWVGTGASEAEK+VPFDAATLHTSTAMAAQHGMDDDGTGQK+VSNGAGTMSVSLVADENPFAQGALK
346a	sp|P05387|RLA2_HUMAN	1.0000	60S acidic ribosomal protein P2 OS=Homo sapiens GN=RPLP2 PE=1 SV=1	80.9	22	0.150	ILDSVGIEADDDR+ILDSVGIEADDDRLNK+KILDSVGIEADDDRLNK+LASVPAGGAVAVSAAPGSAAPAAGSAPAAAEEK+LASVPAGGAVAVSAAPGSAAPAAGSAPAAAEEKK+LASVPAGGAVAVSAAPGSAAPAAGSAPAAAEEKKDEK+NIEDVIAQGIGK+VISELNGKNIEDVIAQGIGK+YVASYLLAALGGNSSPSAK
749a	sp|Q13263-2|TIF1B_HUMAN sp|Q13263|TIF1B_HUMAN	1.0000	Isoform of Q13263, Isoform 2 of Transcription intermediary factor 1-beta OS=Homo sapiens GN=TRIM28;Transcription intermediary factor 1-beta OS=Homo sapiens GN=TRIM28 PE=1 SV=5	19.9	21	0.139	ADVQSIIGLQR+EEDGSLSLDGADSTGVVAKLSPANQR+IVAERPGTNSTGPAPMAPPR+LDLDLTADSQPPVFK+LSPPYSSPQEFAQDVGR+MAILQIMK+QGSGSSQPMEVQEGYGFGSGDDPYSSAEPHVSGVKR+VFPGSTTEDYNLIVIER
643a	sp|P60174-1|TPIS_HUMAN sp|P60174|TPIS_HUMAN	1.0000	Isoform of P60174, Isoform 2 of Triosephosphate isomerase OS=Homo sapiens GN=TPI1;Triosephosphate isomerase OS=Homo sapiens GN=TPI1 PE=1 SV=3	48.2	21	0.139	ELASQPDVDGFLVGGASLKPEFVDIINAK+ELASQPDVDGFLVGGASLKPEFVDIINAKQ+HVFGESDELIGQK+KQSLGELIGTLNAAK+QSLGELIGTLNAAK+RHVFGESDELIGQK+SNVSDAVAQSTR+VIADNVKDWSK+VTNGAFTGEISPGMIK+VVFEQTK+VVLAYEPVWAIGTGK
7	sp|O14654|IRS4_HUMAN	1.0000	Insulin receptor substrate 4 OS=Homo sapiens GN=IRS4 PE=1 SV=1	15.5	21	0.139	AAVSAFPTDSLER+AIGDGEDEMLFTR+ANPLSLDSAR+AVSVPASFFR+EADSSSDYVNMDFTKR+ESNTPAPSTQGLPDSWGIIAEPR+FVTPSEPVAHSR+GAQDVAGGSNPGAHNPSANLAR+GDNQAGGAAAAAAAPEPPPR+LLQEEEQER+SSPLGQNDNSEYVPMLPGK+SWSSYFSLPNPFR+WFQPVANAADAEAVR
492a	sp|P27797|CALR_HUMAN	1.0000	Calreticulin OS=Homo sapiens GN=CALR PE=1 SV=1	38.1	21	0.152	AKIDDPTDSKPEDWDKPEHIPDPDAK+EQFLDGDGWTSR+FYALSASFEPFSNK+FYGDEEKDKGLQTSQDAR+GQTLVVQFTVK+IDDPTDSKPEDWDKPEHIPDPDAK+IDNSQVESGSLEDDWDFLPPK+IDNSQVESGSLEDDWDFLPPKK+IKDPDASKPEDWDER+KPEDWDEEMDGEWEPPVIQNPEYK+KVHVIFNYK+QIDNPDYK
451a	sp|P19971|TYPH_HUMAN tr|C9JGI3|C9JGI3_HUMAN	1.0000	Thymidine phosphorylase OS=Homo sapiens GN=TYMP PE=1 SV=2;Isoform of P19971, Thymidine phosphorylase (Fragment) OS=Homo sapiens GN=TYMP PE=1 SV=1	40.2	21	0.151	ALPLALVLHELGAGR+ALQEALVLSDR+AREQEELLAPADGTVELVR+DGPALSGPQSR+DVTATVDSLPLITASILSK+EQEELLAPADGTVELVR+FGGAAVFPNQEQAR+KLVEGLSALVVDVK+LGVGAELLVDVGQR+MLAAQGVDPGLAR+QLPELIR+TLVGVGASLGLR+VAAALDDGSALGR+VAAALDDGSALGRFER+VAAALTAMDKPLGR
410a	sp|P12956|XRCC6_HUMAN	1.0000	X-ray repair cross-complementing protein 6 OS=Homo sapiens GN=XRCC6 PE=1 SV=2	28.2	21	0.141	DSLIFLVDASK+DTGIFLDLMHLK+IISSDRDLLAVVFYGTEK+ILELDQFK+IMATPEQVGK+IQVTPPGFQLVFLPFADDKR+KPGGFDISLFYR+LGSLVDEFK+LGSLVDEFKELVYPPDYNPEGK+NIYVLQELDNPGAK+SDSFENPVLQQHFR+TFNTSTGGLLLPSDTK+TFNTSTGGLLLPSDTKR+VEYSEEELKTHISK
342a	sp|P05091|ALDH2_HUMAN	1.0000	Aldehyde dehydrogenase, mitochondrial OS=Homo sapiens GN=ALDH2 PE=1 SV=2	31.3	21	0.136	AAFQLGSPWR+ANNSTYGLAAAVFTK+ELGEYGLQAYTEVK+ILGYINTGKQEGAK+LADLIER+LGPALATGNVVVMK+TEQGPQVDETQFK+TFVQEDIYDEFVER+TIPIDGDFFSYTR+VAEQTPLTALYVANLIK+VIQVAAGSSNLK+VIQVAAGSSNLKR+VTLELGGK+VVGNPFDSK+VVGNPFDSKTEQGPQVDETQFK+VVGNPFDSKTEQGPQVDETQFKK
311a	sp|P00558|PGK1_HUMAN	1.0000	Phosphoglycerate kinase 1 OS=Homo sapiens GN=PGK1 PE=1 SV=3	40.8	21	0.145	AHSSMVGVNLPQK+ALESPERPFLAILGGAK+ALMDEVVK+ITLPVDFVTADKFDENAK+LGDVYVNDAFGTAHR+QIVWNGPVGVFEWEAFAR+VDFNVPMK+VDFNVPMKNNQITNNQR+VLNNMEIGTSLFDEEGAK+VLPGVDALSNI+WNTEDKVSHVSTGGGASLELLEGK+YSLEPVAVELK
820a	sp|Q7KZF4|SND1_HUMAN	1.0000	Staphylococcal nuclease domain-containing protein 1 OS=Homo sapiens GN=SND1 PE=1 SV=1	23.0	20	0.141	DTNGENIAESLVAEGLATR+EADGSETPEPFAAEAK+EVEVEVESMDK+IHVFYIDYGNR+LGTLSPAFSTR+NLPGLVQEGEPFSEEATLFTK+QFLPFLQR+SEAVVEYVFSGSR+SLLSAEEAAK+VITEYLNAQESAK+VLPAQATEYAFAFIQVPQDDDAR+VMQVLNADAIVVK+VNVTVDYIRPASPATETVPAFSER+YGDFRADDADEFGYSR
815a	sp|Q6UWP8|SBSN_HUMAN	1.0000	Suprabasin OS=Homo sapiens GN=SBSN PE=1 SV=2	37.6	20	0.139	EAEKLGQGVNHAADQAGKEVEK+EAGQFGQGVHHTLEQAGK+EGDIAVHGVQPGVHEAGK+FGQGAHHAAGQAGNEAGR+FGQGIHHAAGQVGK+FGQGVDNAAGQAGNEAGR+FGQGVHHAAGQAGNEAGR+FGQGVHHAASQFGK+LGHGVNNAAGQVGK+LGQGVNHAADQAGK+LGQGVNHAADQAGKEVEK+VAHEINHGIGQAGK
499a	sp|P29401-2|TKT_HUMAN sp|P29401|TKT_HUMAN tr|A0A0B4J1R6|A0A0B4J1R6_HUMAN	1.0000	Isoform of P29401, Isoform 2 of Transketolase OS=Homo sapiens GN=TKT;Transketolase OS=Homo sapiens GN=TKT PE=1 SV=3;Isoform of P29401, Transketolase OS=Homo sapiens GN=TKT PE=1 SV=1	38.9	20	0.140	AVELAANTK+HQPTAIIAK+ILATPPQEDAPSVDIANIR+KAYGQALAK+KILATPPQEDAPSVDIANIR+LDNLVAILDINR+LGQSDPAPLQHQMDIYQK+MFGIDRDAIAQAVR+MPSLPSYK+NMAEQIIQEIYSQIQSK+NSTFSEIFKK+SVPTSTVFYPSDGVATEK+TSRPENAIIYNNNEDFQVGQAK+VLDPFTIKPLDR
390a	sp|P0CG47|UBB_HUMAN sp|P0CG48|UBC_HUMAN sp|P62979|RS27A_HUMAN sp|P62987|RL40_HUMAN tr|B4DV12|B4DV12_HUMAN tr|F5GXK7|F5GXK7_HUMAN tr|F5GYU3|F5GYU3_HUMAN tr|F5H265|F5H265_HUMAN tr|F5H2Z3|F5H2Z3_HUMAN tr|F5H388|F5H388_HUMAN tr|F5H6Q2|F5H6Q2_HUMAN tr|F5H747|F5H747_HUMAN tr|J3QKN0|J3QKN0_HUMAN tr|J3QS39|J3QS39_HUMAN tr|J3QTR3|J3QTR3_HUMAN tr|Q5PY61|Q5PY61_HUMAN tr|Q96C32|Q96C32_HUMAN	1.0000	Polyubiquitin-B OS=Homo sapiens GN=UBB PE=1 SV=1;Polyubiquitin-C OS=Homo sapiens GN=UBC PE=1 SV=3;Ubiquitin-40S ribosomal protein S27a OS=Homo sapiens GN=RPS27A PE=1 SV=2;Ubiquitin-60S ribosomal protein L40 OS=Homo sapiens GN=UBA52 PE=1 SV=2;Isoform of P0CG47, Polyubiquitin-B OS=Homo sapiens GN=UBB PE=1 SV=1;Isoform of P0CG48, Polyubiquitin-C (Fragment) OS=Homo sapiens GN=UBC PE=1 SV=2;Isoform of…	61.8	20	0.124	ESTLHLVLR+IQDKEGIPPDQQR+TITLEVEPSDTIENVK+TLSDYNIQK
376a	sp|P09211|GSTP1_HUMAN	1.0000	Glutathione S-transferase P OS=Homo sapiens GN=GSTP1 PE=1 SV=2	47.1	20	0.130	AFLASPEYVNLPINGNGK+AFLASPEYVNLPINGNGKQ+ALPGQLKPFETLLSQNQGGK+DQQEAALVDMVNDGVEDLR+FQDGDLTLYQSNTILR+TLGLYGKDQQEAALVDMVNDGVEDLR+YISLIYTNYEAGKDDYVK
344a	sp|P05141|ADT2_HUMAN	1.0000	ADP/ATP translocase 2 OS=Homo sapiens GN=SLC25A5 PE=1 SV=7	33.6	20	0.074	AAYFGIYDTAK+DFLAGGVAAAISK+EQGVLSFWR+GAWSNVLR+GMGGAFVLVLYDEIKK+GMLPDPK+LLLQVQHASK+QIFLGGVDK+QIFLGGVDKR+YFPTQALNFAFK+YFPTQALNFAFKDK+YFPTQALNFAFKDKYK
335l	sp|Q07065|CKAP4_HUMAN	1.0000	Cytoskeleton-associated protein 4 OS=Homo sapiens GN=CKAP4 PE=1 SV=2	36.2	20	0.137	ERDFTSLENTVEER+IETNENNLESAK+LEGLGSSEADQDGLASTVR+LQNEILKDLSDGIHVVK+QREELGQGLQGVEQK+QTESLESLLSK+RLEEELR+SINDNIAIFTEVQK+SINDNIAIFTEVQKR+SLGETQLVLYGDVEELKR+STLQTMESDIYTEVR+SVGELPSTVESLQK+TAVDSLVAYSVK+VASLEESEGNKQDLK+VQEQVHTLLSQDQAQAAR+VQSLQATFGTFESILR
961a	sp|Q9Y490|TLN1_HUMAN	1.0000	Talin-1 OS=Homo sapiens GN=TLN1 PE=1 SV=3	11.1	20	0.137	ALSTDPAAPNLK+AVSSAIAQLLGEVAQGNENYAGIAAR+EVANSTANLVK+GSQAQPDSPSAQLALIAASQSFLQPGGK+ILAQATSDLVNAIK+ISIGNVVK+LAQAAQSSVATITR+LASEAKPAAVAAENEEIGSHIK+LGAASLGAEDPETQVVLINAVK+LNEAAAGLNQAATELVQASR+QAAASATQTIAAAQHAASTPK+TLAESALQLLYTAK+VAGSVTELIQAAEAMK+VGAIPANALDDGQWSQGLISAAR+VMVTNVTSLLK+VSQMAQYFEPLTLAAVGAASK
684a	sp|P62829|RL23_HUMAN	1.0000	60S ribosomal protein L23 OS=Homo sapiens GN=RPL23 PE=1 SV=1	42.1	19	0.130	DGVFLYFEDNAGVIVNNKGEMK+GSAITGPVAK+LNRLPAAGVGDMVMATVK+LPAAGVGDMVMATVK+LPAAGVGDMVMATVKK+NLYIISVK
666a	sp|P61978-2|HNRPK_HUMAN sp|P61978-3|HNRPK_HUMAN sp|P61978|HNRPK_HUMAN	1.0000	Isoform of P61978, Isoform 2 of Heterogeneous nuclear ribonucleoprotein K OS=Homo sapiens GN=HNRNPK;Isoform of P61978, Isoform 3 of Heterogeneous nuclear ribonucleoprotein K OS=Homo sapiens GN=HNRNPK;Heterogeneous nuclear ribonucleoprotein K OS=Homo sapiens GN=HNRNPK PE=1 SV=1	33.6	19	0.126	DLAGSIIGK+GSYGDLGGPIITTQVTIPK+IDEPLEGSEDR+IILDLISESPIK+IITITGTQDQIQNAQYLLQNSVK+ILSISADIETIGEILKK+LLIHQSLAGGIIGVK+NLPLPPPPPPR+RPAEDMEEEQAFKR+TDYNASVSVPDSSGPER
647b	sp|Q14240-2|IF4A2_HUMAN sp|Q14240|IF4A2_HUMAN tr|E7EQG2|E7EQG2_HUMAN	1.0000	Isoform of Q14240, Isoform 2 of Eukaryotic initiation factor 4A-II OS=Homo sapiens GN=EIF4A2;Eukaryotic initiation factor 4A-II OS=Homo sapiens GN=EIF4A2 PE=1 SV=2;Isoform of Q14240, Eukaryotic initiation factor 4A-II OS=Homo sapiens GN=EIF4A2 PE=1 SV=1	24.0	19	0.070	GIDVQQVSLVINYDLPTNR+GIYAYGFEKPSAIQQR+GYDVIAQAQSGTGK+LQAEAPHIVVGTPGR+MFVLDEADEMLSR+VLITTDLLAR
638a	sp|P55786|PSA_HUMAN tr|E9PLK3|E9PLK3_HUMAN	1.0000	Puromycin-sensitive aminopeptidase OS=Homo sapiens GN=NPEPPS PE=1 SV=2;Isoform of P55786, Puromycin-sensitive aminopeptidase OS=Homo sapiens GN=NPEPPS PE=1 SV=1	21.9	19	0.133	AFFESHPAPSAER+AGIISTVEVLK+ATFDISLVVPK+DYFNVPYPLPK+ILMDKPEMNVVLK+KGMNMYLTKFQQK+KPYPDDENLVEVK+LGLQNDLFSLAR+LNLGTVGFYR+LSVEGFAVDK+SPVYLTVLK+VALSNMNVIDR+VLGATLLPDLIQK+VLTFALSEEVRPQDTVSVIGGVAGGSK+YAAVTQFEATDAR+YAAVTQFEATDARR+YQGGFLISR
556a	sp|P40939|ECHA_HUMAN	1.0000	Trifunctional enzyme subunit alpha, mitochondrial OS=Homo sapiens GN=HADHA PE=1 SV=2	25.7	19	0.121	ADMVIEAVFEDLSLK+DLNSDMDSILASLK+DSIFSNLTGQLDYQGFEK+FGELVMTK+FVDLYGAQK+GFYIYQEGVK+KLDSLTTSFGFPVGAATLVDEVGVDVAK+LTAYAMTIPFVR+MGLVDQLVEPLGPGLKPPEER+TIEYLEEVAITFAK+TLQEVTQLSQEAQR+TVLGTPEVLLGALPGAGGTQR+VIGMHYFSPVDK
532b	sp|P35580-2|MYH10_HUMAN sp|P35580-3|MYH10_HUMAN sp|P35580-4|MYH10_HUMAN sp|P35580-5|MYH10_HUMAN sp|P35580|MYH10_HUMAN	1.0000	Isoform of P35580, Isoform 2 of Myosin-10 OS=Homo sapiens GN=MYH10;Isoform of P35580, Isoform 3 of Myosin-10 OS=Homo sapiens GN=MYH10;Isoform of P35580, Isoform 4 of Myosin-10 OS=Homo sapiens GN=MYH10;Isoform of P35580, Isoform 5 of Myosin-10 OS=Homo sapiens GN=MYH10;Myosin-10 OS=Homo sapiens GN=MYH10 PE=1 SV=3	8.9	19	0.099	AGVLAHLEEER+DAASLESQLQDTQELLQEETR+FDQLLAEEK+IGQLEEQLEQEAK+IGQLEEQLEQEAKER+IVGLDQVTGMTETAFGSAYK+KFDQLLAEEK+LQNELDNVSTLLEEAEKK+QLLQANPILESFGNAK+TQLEELEDELQATEDAK+TTLQVDTLNAELAAER+TVGQLYK+VDYKADEWLMK+VVSSVLQFGNISFK
518d	sp|P62258|1433E_HUMAN	1.0000	14-3-3 protein epsilon OS=Homo sapiens GN=YWHAE PE=1 SV=1	46.7	19	0.089	AAFDDAIAELDTLSEESYK+AASDIAMTELPPTHPIR+DSTLIMQLLR+EAAENSLVAYK+HLIPAANTGESK+LAEQAERYDEMVESMKK+NLLSVAYK+VAGMDVELTVEER+YLAEFATGNDR+YLAEFATGNDRK
465a	sp|P22626|ROA2_HUMAN	1.0000	Heterogeneous nuclear ribonucleoproteins A2/B1 OS=Homo sapiens GN=HNRNPA2B1 PE=1 SV=2	38.5	19	0.136	DYFEEYGKIDTIEIITDR+GFGFVTFDDHDPVDK+GFGFVTFDDHDPVDKIVLQK+GGGGNFGPGPGSNFR+GGNFGFGDSR+IDTIEIITDR+KLFIGGLSFETTEESLR+LFIGGLSFETTEESLR+NMGGPYGGGNYGPGGSGGSGGYGGR+QEMQEVQSSR+TLETVPLER+YHTINGHNAEVR
459a	sp|P21796|VDAC1_HUMAN	1.0000	Voltage-dependent anion-selective channel protein 1 OS=Homo sapiens GN=VDAC1 PE=1 SV=2	57.6	19	0.118	GYGFGLIK+KLETAVNLAWTAGNSNTR+LTFDSSFSPNTGKK+LTLSALIDGK+LTLSALLDGKNVNAGGHK+SENGLEFTSSGSANTETTK+TDEFQLHTNVNDGTEFGGSIYQK+TKSENGLEFTSSGSANTETTK+VNNSSLIGLGYTQTLKPGIK+VTQSNFAVGYK+WNTDNTLGTEITVEDQLAR+WTEYGLTFTEK
435a	sp|P16615-2|AT2A2_HUMAN sp|P16615-3|AT2A2_HUMAN sp|P16615-5|AT2A2_HUMAN sp|P16615|AT2A2_HUMAN	1.0000	Isoform of P16615, Isoform 2 of Sarcoplasmic/endoplasmic reticulum calcium ATPase 2 OS=Homo sapiens GN=ATP2A2;Isoform of P16615, Isoform 3 of Sarcoplasmic/endoplasmic reticulum calcium ATPase 2 OS=Homo sapiens GN=ATP2A2;Isoform of P16615, Isoform 5 of Sarcoplasmic/endoplasmic reticulum calcium ATPase 2 OS=Homo sapiens GN=ATP2A2;Sarcoplasmic/endoplasmic reticulum calcium ATPase 2 OS=Homo sapiens G…	21.2	19	0.130	AFTGREFDELNPSAQR+AMGVVVATGVNTEIGK+DIVPGDIVEIAVGDKVPADIR+EWGSGSDTLR+IGIFGQDEDVTSK+IVEFLQSFDEITAMTGDGVNDAPALK+KAEIGIAMGSGTAVAK+NAENAIEALKEYEPEMGK+NMLFSGTNIAAGK+TASEMVLADDNFSTIVAAVEEGR+TVEEVLGHFGVNESTGLSLEQVK+TVEEVLGHFGVNESTGLSLEQVKK+VDQSILTGESVSVIK
389a	sp|P0CG05|LAC2_HUMAN sp|P0CG06|LAC3_HUMAN tr|A0A075B6K9|A0A075B6K9_HUMAN tr|A0A075B6L0|A0A075B6L0_HUMAN	1.0000	Ig lambda-2 chain C regions OS=Homo sapiens GN=IGLC2 PE=1 SV=1;Ig lambda-3 chain C regions OS=Homo sapiens GN=IGLC3 PE=1 SV=1;Isoform of P0CG05, Ig lambda-2 chain C regions (Fragment) OS=Homo sapiens GN=IGLC2 PE=4 SV=1;Isoform of P0CG06, Ig lambda-3 chain C regions (Fragment) OS=Homo sapiens GN=IGLC3 PE=1 SV=2	41.5	19	0.112	AAPSVTLFPPSSEELQANK+AGVETTTPSK+YAASSYLSLTPEQWK
365a	sp|P07737|PROF1_HUMAN	1.0000	Profilin-1 OS=Homo sapiens GN=PFN1 PE=1 SV=2	59.3	19	0.129	DSLLQDGEFSMDLR+DSPSVWAAVPGK+SSFYVNGLTLGGQK+STGGAPTFNVTVTK+TDKTLVLLMGK+TFVNITPAEVGVLVGK+TFVNITPAEVGVLVGKDR
361a	sp|P07339|CATD_HUMAN	1.0000	Cathepsin D OS=Homo sapiens GN=CTSD PE=1 SV=1	31.3	19	0.134	DPDAQPGGELMLGGTDSK+FDGILGMAYPR+ISVNNVLPVFDNLMQQK+LSPEDYTLK+LVDQNIFSFYLSR+QPGITFIAAK+TMSEVGGSVEDLIAK+VGFAEAAR+VSTLPAITLK+YSQAVPAVTEGPIPEVLK
344b	sp|P12236|ADT3_HUMAN	1.0000	ADP/ATP translocase 3 OS=Homo sapiens GN=SLC25A6 PE=1 SV=4	27.9	19	0.064	AAYFGVYDTAK+DFLAGGIAAAISK+EQGVLSFWR+GAWSNVLR+GMGGAFVLVLYDEIKK+GMLPDPK+LLLQVQHASK+QIFLGGVDK+YFPTQALNFAFK+YFPTQALNFAFKDK+YFPTQALNFAFKDKYK
971c	sp|P01861|IGHG4_HUMAN tr|A0A0G2JPD4|A0A0G2JPD4_HUMAN	1.0000	Ig gamma-4 chain C region OS=Homo sapiens GN=IGHG4 PE=1 SV=1;Isoform of P01861, Ig gamma-4 chain C region (Fragment) OS=Homo sapiens GN=IGHG4 PE=1 SV=2	24.2	19	0.061	DTLMISR+FNWYVDGVEVHNAK+GFYPSDIAVEWESNGQPENNYK+TTPPVLDSDGSFFLYSR+VVSVLTVLHQDWLNGK+VVSVLTVLHQDWLNGKEYK
938a	sp|Q9UJV9|DDX41_HUMAN tr|J3KNN5|J3KNN5_HUMAN	1.0000	Probable ATP-dependent RNA helicase DDX41 OS=Homo sapiens GN=DDX41 PE=1 SV=2;Isoform of Q9UJV9, Probable ATP-dependent RNA helicase DDX41 (Fragment) OS=Homo sapiens GN=DDX41 PE=1 SV=1	32.8	19	0.121	AGAASLDVIQEVEYVKEEAK+DMIGIAFTGSGK+DVLVATDVASK+EGKKDVLVATDVASK+FPAAILR+GAAEEEQQDSGSEPRGDEDDIPLGPQSNVSLLDQHQHLK+GVEAVAIHGGKDQEER+KADVDAIHEYLLLK+MIDMGFEGDIR+QTLLFSATMPK+SALVKPVTINVGR+SEAEDEDDEDYVPYVPLR+TDEVPAGGSRSEAEDEDDEDYVPYVPLR+TIFSYFK+TPPPVLIFAEK
709a	sp|Q00839-2|HNRPU_HUMAN sp|Q00839|HNRPU_HUMAN	1.0000	Isoform of Q00839, Isoform Short of Heterogeneous nuclear ribonucleoprotein U OS=Homo sapiens GN=HNRNPU;Heterogeneous nuclear ribonucleoprotein U OS=Homo sapiens GN=HNRNPU PE=1 SV=6	18.1	18	0.124	EKPYFPIPEEYTFIQNVPLEDR+GYFEYIEENK+GYFEYIEENKYSR+HAAENPGKYNILGTNTIMDK+KAEVEGKDLPEHAVLK+LQAALDDEEAGGRPAMEPGNGSLDLGGDSAGR+NFILDQTNVSAAAQR+NGQDLGVAFK+SSGPTSLFAVTVAPPGAR+YNILGTNTIMDK
611a	sp|P50991|TCPD_HUMAN	1.0000	T-complex protein 1 subunit delta OS=Homo sapiens GN=CCT4 PE=1 SV=4	33.4	18	0.124	AFADAMEVIPSTLAENAGLNPISTVTELR+ALIAGGGAPEIELALR+AYILNLVK+DALSDLALHFLNK+ETLLNSATTSLNSK+GDVTITNDGATILK+GIHPTIISESFQK+LVIEEAER+MIQDGKGDVTITNDGATILK+QMQVLHPAAR+TDMDNQIVVSDYAQMDR+VIDPATATSVDLR+VVSQYSSLLSPMSVNAVMK+VVSQYSSLLSPMSVNAVMKVIDPATATSVDLR
560a	sp|P42224-2|STAT1_HUMAN sp|P42224|STAT1_HUMAN tr|J3KPM9|J3KPM9_HUMAN	1.0000	Isoform of P42224, Isoform Beta of Signal transducer and activator of transcription 1-alpha/beta OS=Homo sapiens GN=STAT1;Signal transducer and activator of transcription 1-alpha/beta OS=Homo sapiens GN=STAT1 PE=1 SV=2;Isoform of P42224, Signal transducer and activator of transcription OS=Homo sapiens GN=STAT1 PE=1 SV=1	24.0	18	0.131	ALLKDQQPGTFLLR+EGAITFTWVER+ELSAVTFPDIIR+FLEQVHQLYDDSFPMEIR+FNQAQSGNIQSTVMLDK+FSLENNFLLQHNIR+GLNVDQLNMLGEK+KELSAVTFPDIIR+LLGPNASPDGLIPWTR+QDWEHAANDVSFATIR+QYLAQWLEK+VMAAENIPENPLK+VMNMEESTNGSLAAEFR
532c	sp|Q7Z406-2|MYH14_HUMAN sp|Q7Z406-6|MYH14_HUMAN sp|Q7Z406|MYH14_HUMAN	1.0000	Isoform of Q7Z406, Isoform 2 of Myosin-14 OS=Homo sapiens GN=MYH14;Isoform of Q7Z406, Isoform 6 of Myosin-14 OS=Homo sapiens GN=MYH14;Myosin-14 OS=Homo sapiens GN=MYH14 PE=1 SV=2	8.0	18	0.086	AELEALLSSKDDVGK+AQAELENVSGALNEAESK+AQVTELEDELTAAEDAK+EAQAALAEAQEDLESER+ELSSTEAQLHDAQELLQEETR+EQADFAIEALAK+FDQLLAEEK+KEEELQAALAR+KFDQLLAEEK+LAEFSSQAAEEEEKVK+LLGLGVTDFSR+QLLQANPILEAFGNAK+TVGQLYK
467a	sp|P22735|TGM1_HUMAN	1.0000	Protein-glutamine gamma-glutamyltransferase K OS=Homo sapiens GN=TGM1 PE=1 SV=4	21.7	18	0.129	AIGTLIVTK+ASGQNLNLR+AVETAAAHGSKPNVYANR+EGMLVVNGVDLLSSR+EHHTDEYEYDELIVR+ILNVGDIGGNETVTLR+IYYGTEAQIGER+KAVETAAAHGSKPNVYANR+NPLPVTLTNVVFR+QEYVLNESGR+VHTSPNAIIGK+VISAMVNSLDDNGVLIGNWSGDYSR+WGGNPLQPPTTPSPEPEPEPDGR
403a	sp|P11940|PABP1_HUMAN	1.0000	Polyadenylate-binding protein 1 OS=Homo sapiens GN=PABPC1 PE=1 SV=2	25.3	18	0.103	AKEFTNVYIK+ALDTMNFDVIK+EFSPFGTITSAK+FGPALSVK+FSPAGPILSIR+GFGFVSFER+GYGFVHFETQEAAER+IVATKPLYVALAQR+QAHLTNQYMQR+SGVGNIFIK+SLGYAYVNFQQPADAER+VANTSTQTMGPRPAAAAAAATPAVR+YQGVNLYVK
345a	sp|P05164-2|PERM_HUMAN sp|P05164-3|PERM_HUMAN sp|P05164|PERM_HUMAN	1.0000	Isoform of P05164, Isoform H14 of Myeloperoxidase OS=Homo sapiens GN=MPO;Isoform of P05164, Isoform H7 of Myeloperoxidase OS=Homo sapiens GN=MPO;Myeloperoxidase OS=Homo sapiens GN=MPO PE=1 SV=1	20.0	18	0.128	DYLPLVLGPTAMR+FPTDQLTPDQER+IANVFTNAFR+IGLDLPALNMQR+NGFPVALAR+NNIFMSNSYPR+NQINALTSFVDASMVYGSEEPLAR+QALAQISLPR+QNQIAVDEIR+VFFASWR+VVLEGGIDPILR
321h	sp|Q9C075|K1C23_HUMAN	1.0000	Keratin, type I cytoskeletal 23 OS=Homo sapiens GN=KRT23 PE=1 SV=2	7.8	18	0.071	ATMQNLNDR+HHVPSDFNVNVK+QNNEYQVLLGIK
278b	sp|P12814-2|ACTN1_HUMAN sp|P12814-3|ACTN1_HUMAN sp|P12814-4|ACTN1_HUMAN sp|P12814|ACTN1_HUMAN	1.0000	Isoform of P12814, Isoform 2 of Alpha-actinin-1 OS=Homo sapiens GN=ACTN1;Isoform of P12814, Isoform 3 of Alpha-actinin-1 OS=Homo sapiens GN=ACTN1;Isoform of P12814, Isoform 4 of Alpha-actinin-1 OS=Homo sapiens GN=ACTN1;Alpha-actinin-1 OS=Homo sapiens GN=ACTN1 PE=1 SV=2	20.9	18	0.079	AGTQIENIEEDFRDGLK+AIMTYVSSFYHAFSGAQK+ALDFIASK+ASIHEAWTDGK+FAIQDISVEETSAK+GYEEWLLNEIR+IVQTYHVNMAGTNPYTTITPQEINGK+LASDLLEWIR+LASDLLEWIRR+QFGAQANVIGPWIQTK+SFSTALYGESDL+TINEVENQILTR+VGWEQLLTTIAR+VLAVNQENEQLMEDYEK
82	sp|P26641-2|EF1G_HUMAN sp|P26641|EF1G_HUMAN	1.0000	Isoform of P26641, Isoform 2 of Elongation factor 1-gamma OS=Homo sapiens GN=EEF1G;Elongation factor 1-gamma OS=Homo sapiens GN=EEF1G PE=1 SV=3	22.7	17	0.106	ALIAAQYSGAQVR+GQELAFPLSPDWQVDYESYTWR+ILGLLDAYLK+KLDPGSEETQTLVR+LDPGSEETQTLVR+QAFPNTNR+STFVLDEFK+STFVLDEFKR+TFLVGER+VLSAPPHFHFGQTNR
604a	sp|P50395|GDIB_HUMAN	1.0000	Rab GDP dissociation inhibitor beta OS=Homo sapiens GN=GDI2 PE=1 SV=2	33.3	17	0.081	DLGTESQIFISR+FLMANGQLVK+FLVYVANFDEKDPR+FVSISDLLVPK+GRDWNVDLIPK+IKLYSESLAR+LSAIYGGTYMLNKPIEEIIVQNGK+LYSESLAR+MLLYTEVTR+NPYYGGESASITPLEDLYK+NPYYGGESASITPLEDLYKR+SPYLYPLYGLGELPQGFAR+TFEGIDPK
553a	sp|P40763-2|STAT3_HUMAN sp|P40763-3|STAT3_HUMAN sp|P40763|STAT3_HUMAN	1.0000	Isoform of P40763, Isoform Del-701 of Signal transducer and activator of transcription 3 OS=Homo sapiens GN=STAT3;Isoform of P40763, Isoform 3 of Signal transducer and activator of transcription 3 OS=Homo sapiens GN=STAT3;Signal transducer and activator of transcription 3 OS=Homo sapiens GN=STAT3 PE=1 SV=2	19.0	17	0.113	AILSTKPPGTFLLR+EGGVTFTWVEK+KLEELQQK+LLQTAATAAQQGGQANHPTAAVVTEK+QFLAPWIESQDWAYAASK+SQGDMQDLNGNNQSVTR+TLTDEELADWK+VVENLQDDFDFNYK+YLEQLHQLYSDSFPMELR
62	sp|P13667|PDIA4_HUMAN	1.0000	Protein disulfide-isomerase A4 OS=Homo sapiens GN=PDIA4 PE=1 SV=2	28.2	17	0.118	DFPEYTFAIADEEDYAGEVK+DLGLSESGEDVNAAILDESGKK+EVSQPDWTPPPEVTLVLTK+FAMEPEEFDSDTLR+FDVSGYPTIK+IDATSASVLASR+MDATANDVPSDR+QLEPVYNSLAK+VDATAETDLAK+VEGFPTIYFAPSGDKK+VLEVAKDFPEYTFAIADEEDYAGEVK+VSQGQLVVMQPEK+YGIVDYMIEQSGPPSK
407a	sp|P12277|KCRB_HUMAN	1.0000	Creatine kinase B-type OS=Homo sapiens GN=CKB PE=1 SV=1	31.5	17	0.120	DLFDPIIEDR+GTGGVDTAAVGGVFDVSNADR+LAVEALSSLDGDLAGR+LGFSEVELVQMVVDGVK+LLIEMEQR+RGTGGVDTAAVGGVFDVSNADR+TDLNPDNLQGGDDLDPNYVLSSR+TFLVWVNEEDHLR+VLTPELYAELR
306a	sp|P00338-3|LDHA_HUMAN sp|P00338|LDHA_HUMAN	1.0000	Isoform of P00338, Isoform 3 of L-lactate dehydrogenase A chain OS=Homo sapiens GN=LDHA;L-lactate dehydrogenase A chain OS=Homo sapiens GN=LDHA PE=1 SV=2	36.1	17	0.117	DLADELALVDVIEDK+DQLIYNLLK+DQLIYNLLKEEQTPQNK+FIIPNVVK+IVSGKDYNVTANSK+LVIITAGAR+QVVESAYEVIK+RVHPVSTMIK+SADTLWGIQK+TLHPDLGTDKDKEQWK+VHPVSTMIK+VTLTSEEEAR
272a	sp|O43175|SERA_HUMAN	1.0000	D-3-phosphoglycerate dehydrogenase OS=Homo sapiens GN=PHGDH PE=1 SV=4	22.9	17	0.120	AGTGVDNVDLEAATR+AGTGVDNVDLEAATRK+DLPLLLFR+GGIVDEGALLR+GTIQVITQGTSLK+ILQDGGLQVVEK+QADVNLVNAK+QIPQATASMK+TLGILGLGR+TQTSDPAMLPTMIGLLAEAGVR+VTADVINAAEK
247b	sp|P02768|ALBU_HUMAN	1.0000	Serum albumin OS=Homo sapiens GN=ALB PE=1 SV=2	16.1	17	0.078	DVFLGMFLYEYAR+FKDLGEENFK+FQNALLVR+KVPQVSTPTLVEVSR+LVAASQAALGL+LVNEVTEFAK+LVTDLTK+VFDEFKPLVEEPQNLIK+VPQVSTPTLVEVSR+YLYEIAR
925a	sp|Q9P2E9-2|RRBP1_HUMAN sp|Q9P2E9-3|RRBP1_HUMAN sp|Q9P2E9|RRBP1_HUMAN tr|A0A087WVV2|A0A087WVV2_HUMAN tr|A0A0A0MRV0|A0A0A0MRV0_HUMAN tr|F8W7S5|F8W7S5_HUMAN	1.0000	Isoform of Q9P2E9, Isoform 1 of Ribosome-binding protein 1 OS=Homo sapiens GN=RRBP1;Isoform of Q9P2E9, Isoform 2 of Ribosome-binding protein 1 OS=Homo sapiens GN=RRBP1;Ribosome-binding protein 1 OS=Homo sapiens GN=RRBP1 PE=1 SV=4;Isoform of Q9P2E9, Ribosome-binding protein 1 OS=Homo sapiens GN=RRBP1 PE=1 SV=1;Isoform of Q9P2E9, Ribosome-binding protein 1 OS=Homo sapiens GN=RRBP1 PE=1 SV=1;Isoform…	15.8	17	0.106	DALNQATSQVESK+DAQDVQASQAEADQQQTR+LLATEQEDAAVAK+LQQENSILR+QLLLESQSQLDAAK+SHVEDGDIAGAPASSPEAPPAEQDPVQLK+TAGPLESSETEEASQLKER+TLQEQLENGPNTQLAR+TQLEWTEAILEDEQTQR
866a	sp|Q96QA5|GSDMA_HUMAN	1.0000	Gasdermin-A OS=Homo sapiens GN=GSDMA PE=1 SV=4	31.2	16	0.114	ELQDLELALEGALDK+GDLTPLDSLIDFKR+GTAGLSQNSTLEVQTLSVAPK+SGPQYMWDPDTLPR+STLFWGAR+TDYTLLDVLEPGSSPSDPTDTGNFGFK+VEGDVDVPK+VGQSSLLSSLSK+VILIQASDVGDVHEGFR+VKGTAGLSQNSTLEVQTLSVAPK
786a	sp|Q15365|PCBP1_HUMAN	1.0000	Poly(rC)-binding protein 1 OS=Homo sapiens GN=PCBP1 PE=1 SV=2	25.3	16	0.080	ESTGAQVQVAGDMLPNSTER+EVGSIIGK+IANPVEGSSGR+IITLTGPTNAIFK+QGANINEIR+QMSGAQIK+QVTITGSAASISLAQYLINAR
777a	sp|Q14974|IMB1_HUMAN	1.0000	Importin subunit beta-1 OS=Homo sapiens GN=KPNB1 PE=1 SV=2	13.5	16	0.104	AAVENLPTFLVELSR+LAATNALLNSLEFTK+LLETTDRPDGHQNNLR+LQQVLQMESHIQSTSDR+SSAYESLMEIVK+VAAGLQIK+VAALQNLVK+VLANPGNSQVAR+YMEAFKPFLGIGLK
720a	sp|Q02878|RL6_HUMAN	1.0000	60S ribosomal protein L6 OS=Homo sapiens GN=RPL6 PE=1 SV=3	34.4	16	0.109	AIPQLQGYLR+AVDSQILPK+EKVLATVTKPVGGDK+HLTDAYFK+HQEGEIFDTEKEKYEITEQR+IDISNVK+QLASGLLLVTGPLVLNR+SVFALTNGIYPHK+VLATVTKPVGGDK
618a	sp|P51659|DHB4_HUMAN	1.0000	Peroxisomal multifunctional enzyme type 2 OS=Homo sapiens GN=HSD17B4 PE=1 SV=3	27.4	16	0.111	ATSTATSGFAGAIGQK+AVANYDSVEEGEK+AYALAFAER+FAKPVYPGQTLQTEMWK+GALVVVNDLGGDFK+GALVVVNDLGGDFKGVGK+GSLAADKVVEEIR+ISDEDWDIIHR+LGLLGLANSLAIEGR+LGLLGLANSLAIEGRK+LQSTFVFEEIGR+VAVAIPNRPPDAVLTDTTSLNQAALYR+VLQQFADNDVSR+VQETGDIVISNAYVDLAPTSGTSAK+VVLVTGAGAGLGR
511a	sp|P30740|ILEU_HUMAN	1.0000	Leukocyte elastase inhibitor OS=Homo sapiens GN=SERPINB1 PE=1 SV=1	29.8	16	0.117	EATTNAPFR+FAYGYIEDLK+FKLEESYTLNSDLAR+FQSLNADINKR+KIEEQLTLEK+LEESYTLNSDLAR+LGVQDLFNSSK+TFHFNTVEEVHSR+TYGADLASVDFQHASEDAR+TYGADLASVDFQHASEDARK+TYNFLPEFLVSTQK
494a	sp|P27824-2|CALX_HUMAN sp|P27824|CALX_HUMAN	1.0000	Isoform of P27824, Isoform 2 of Calnexin OS=Homo sapiens GN=CANX;Calnexin OS=Homo sapiens GN=CANX PE=1 SV=2	16.6	16	0.111	AEEDEILNR+APVPTGEVYFADSFDR+GTLSGWILSK+IPNPDFFEDLEPFR+IVDDWANDGWGLKK+KIPNPDFFEDLEPFR+QKSDAEEDGGTVSQEEEDRKPK+TPELNLDQFHDK
485a	sp|P26599-2|PTBP1_HUMAN sp|P26599-3|PTBP1_HUMAN sp|P26599|PTBP1_HUMAN tr|A0A0U1RRM4|A0A0U1RRM4_HUMAN tr|A6NLN1|A6NLN1_HUMAN	1.0000	Isoform of P26599, Isoform 2 of Polypyrimidine tract-binding protein 1 OS=Homo sapiens GN=PTBP1;Isoform of P26599, Isoform 3 of Polypyrimidine tract-binding protein 1 OS=Homo sapiens GN=PTBP1;Polypyrimidine tract-binding protein 1 OS=Homo sapiens GN=PTBP1 PE=1 SV=1;Isoform of P26599, Polypyrimidine tract-binding protein 1 OS=Homo sapiens GN=PTBP1 PE=4 SV=1;Isoform of P26599, Polypyrimidine tract …	24.9	16	0.100	EGQEDQGLTK+GQPIYIQFSNHK+HQNVQLPR+IAIPGLAGAGNSVLLVSNLNPER+KLPIDVTEGEVISLGLPFGK+NFQNIFPPSATLHLSNIPPSVSEEDLK+NNQFQALLQYADPVSAQHAK+VLFSSNGGVVK+VTNILMLK
438a	sp|P17844|DDX5_HUMAN tr|J3KTA4|J3KTA4_HUMAN	1.0000	Probable ATP-dependent RNA helicase DDX5 OS=Homo sapiens GN=DDX5 PE=1 SV=1;Isoform of P17844, Probable ATP-dependent RNA helicase DDX5 OS=Homo sapiens GN=DDX5 PE=1 SV=1	23.9	16	0.076	APILIATDVASR+DWVLNEFK+FVINYDYPNSSEDYIHR+MLDMGFEPQIR+NFYQEHPDLAR+QNFTEPTAIQAQGWPVALSGLDMVGVAQTGSGK+QTLMWSATWPK+TGTAYTFFTPNNIK+TIVFVETK+TTYLVLDEADR+WNLDELPKFEK
437b	sp|P67809|YBOX1_HUMAN	1.0000	Nuclease-sensitive element-binding protein 1 OS=Homo sapiens GN=YBX1 PE=1 SV=3	36.7	16	0.087	GAEAANVTGPGGVPVQGSK+NDTKEDVFVHQTAIK+NDTKEDVFVHQTAIKK+NGYGFINR+NYQQNYQNSESGEKNEGSESAPEGQAQQR+RPQYSNPPVQGEVMEGADNQGAGEQGRPVR+SVGDGETVEFDVVEGEK
433a	sp|P16152|CBR1_HUMAN	1.0000	Carbonyl reductase [NADPH] 1 OS=Homo sapiens GN=CBR1 PE=1 SV=3	49.5	16	0.095	EYGGLDVLVNNAGIAFK+FHQLDIDDLQSIR+FRSETITEEELVGLMNK+GIGLAIVR+GQAAVQQLQAEGLSPR+IGVTVLSR+KEYGGLDVLVNNAGIAFK+SPEEGAETPVYLALLPPDAEGPHGQFVSEK+VADPTPFHIQAEVTMK+VVNVSSIMSVR
416b	sp|P13797-3|PLST_HUMAN sp|P13797|PLST_HUMAN	1.0000	Isoform of P13797, Isoform 3 of Plastin-3 OS=Homo sapiens GN=PLS3;Plastin-3 OS=Homo sapiens GN=PLS3 PE=1 SV=4	27.7	16	0.088	AESMLQQADK+ANDDIIVNWVNR+AYFHLLNQIAPK+DGETLEELMKLSPEELLLR+IDINMSGFNETDDLKR+INNFSADIKDSK+LSPEELLLR+MINLSVPDTIDER+NEALAALLR+QFVTPADVVSGNPK+VYALPEDLVEVKPK+YAFVNWINK+YPALTKPENQDIDWTLLEGETR
416a	sp|P13796|PLSL_HUMAN	1.0000	Plastin-2 OS=Homo sapiens GN=LCP1 PE=1 SV=6	25.4	16	0.099	AYYHLLEQVAPK+FSLVGIGGQDLNEGNR+GDEEGVPAVVIDMSGLR+IGNFSTDIKDSK+ISFDEFIK+LSPEELLLR+MINLSVPDTIDER+NEALIALLR+NWMNSLGVNPR+TENLNDDEKLNNAK+VNDDIIVNWVNETLR+VYALPEDLVEVNPK+YAFVNWINK
359a	sp|P07195|LDHB_HUMAN	1.0000	L-lactate dehydrogenase B chain OS=Homo sapiens GN=LDHB PE=1 SV=2	31.1	16	0.109	EKLIAPVAEEEATVPNNK+FIIPQIVK+GLTSVINQK+IVADKDYSVTANSK+IVVVTAGVR+LIAPVAEEEATVPNNK+LKDDEVAQLK+MVVESAYEVIK+SADTLWDIQK+SLADELALVDVLEDK
324a	sp|P02675|FIBB_HUMAN	1.0000	Fibrinogen beta chain OS=Homo sapiens GN=FGB PE=1 SV=2	24.4	16	0.112	AHYGGFTVQNEANK+AHYGGFTVQNEANKYQISVNK+DNENVVNEYSSELEK+EDGGGWWYNR+GGETSEMYLIQPDSSVKPYR+HQLYIDETVNSNIPTNLR+KGGETSEMYLIQPDSSVKPYR+QDGSVDFGR+QGFGNVATNTDGK+YYWGGQYTWDMAK
265a	sp|O15020-2|SPTN2_HUMAN sp|O15020|SPTN2_HUMAN	1.0000	Isoform of O15020, Isoform 2 of Spectrin beta chain, non-erythrocytic 2 OS=Homo sapiens GN=SPTBN2;Spectrin beta chain, non-erythrocytic 2 OS=Homo sapiens GN=SPTBN2 PE=1 SV=3	9.0	16	0.107	ALAQEDQGAGEVER+DLNAAEALQR+DVEDEILWVTER+EANALAAGHPAQAVAINAR+ELDDLEQWIQER+GNLEVLLFTIQSK+LLEVLSGEILPKPTK+LTLEQGQQLVAEGHPGASQASAR+LVSQDNFGLELAAVEAAVR+LVSSPELGHDEFSTQALAR+MLTAQDVSYDEAR+TQTAVASEEGPATLPEAEALLAQHAALR+VQAVDAVAAELAAER
963a	sp|Q9Y4L1|HYOU1_HUMAN tr|A0A087X054|A0A087X054_HUMAN	1.0000	Hypoxia up-regulated protein 1 OS=Homo sapiens GN=HYOU1 PE=1 SV=1;Isoform of Q9Y4L1, Hypoxia up-regulated protein 1 OS=Homo sapiens GN=HYOU1 PE=1 SV=1	17.4	16	0.108	AANSLEAFIFETQDK+AEAGPEGVAPAPEGEKK+DAVVYPILVEFTR+LAGLFNEQR+LYQPEYQEVSTEEQREEISGK+NINADEAAAMGAVYQAAALSK+SLAEDFAEQPIKDAVITVPVFFNQAER+VESVFETLVEDSAEEESTLTK+VLQLINDNTATALSYGVFR
774a	sp|Q14697|GANAB_HUMAN tr|F5H6X6|F5H6X6_HUMAN	1.0000	Neutral alpha-glucosidase AB OS=Homo sapiens GN=GANAB PE=1 SV=3;Isoform of Q14697, Neutral alpha-glucosidase AB OS=Homo sapiens GN=GANAB PE=1 SV=1	23.5	15	0.101	FGAVWTGDNTAEWDHLK+FRIDELEPR+FSFSGNTLVSSSADPEGHFETPIWIER+LSFQHDPETSVLVLR+LSVSGRDENSVELTMAEGPYK+MMDYLQGSGETPQTDVR+QYASLTGTQALPPLFSLGYHQSR+SLLLSVNAR+VSQGSKDPAEGDGAQPEETPR+VVIIGAGKPAAVVLQTK+YFTWDPSR+YRVPDVLVADPPIAR
701a	sp|P80723|BASP1_HUMAN	1.0000	Brain acid soluble protein 1 OS=Homo sapiens GN=BASP1 PE=1 SV=2	69.2	15	0.101	AAEAAAAPAESAAPAAGEEPSKEEGEPK+AEGAATEEEGTPKESEPQAAAEPAEAK+AEPPKAPEQEQAAPGPAAGGEAPK+AQGPAASAEEPKPVEAPAANSDQTVTVKE+ETPAATEAPSSTPK+KTEAPAAPAAQETK+SDGAPASDSKPGSSEAAPSSK
564a	sp|P42704|LPPRC_HUMAN	1.0000	Leucine-rich PPR motif-containing protein, mitochondrial OS=Homo sapiens GN=LRPPRC PE=1 SV=3	12.3	15	0.103	DLPVTEAVFSALVTGHAR+EQNIVFNAETYSNLIK+GAYDIFLNAK+IQEENVIPR+MVFINNIALAQIK+NVQGIIEILK+SEAANGNLDFVLSFLK+SGGLGGSHALLLLR+SNTLPISLQSIR+SYVSEKDVTSAK+TVLDQQQTPSR+TVQLTSSELESTLETLK+VIEPQYFGLAYLFR
518e	sp|P27348|1433T_HUMAN	1.0000	14-3-3 protein theta OS=Homo sapiens GN=YWHAQ PE=1 SV=1	23.7	15	0.049	AVTEQGAELSNEER+DSTLIMQLLR+NLLSVAYK+QTIDNSQGAYQEAFDISK+VISSIEQK
482c	sp|P35241-5|RADI_HUMAN sp|P35241|RADI_HUMAN	1.0000	Isoform of P35241, Isoform 5 of Radixin OS=Homo sapiens GN=RDX;Radixin OS=Homo sapiens GN=RDX PE=1 SV=1	12.5	15	0.049	APDFVFYAPR+IGFPWSEIR+KAPDFVFYAPR+LFFLQVK+NQEQLAAELAEFTAK+RKPDTIEVQQMK+VTTMDAELEFAIQPNTTGK
466a	sp|P22695|QCR2_HUMAN	1.0000	Cytochrome b-c1 complex subunit 2, mitochondrial OS=Homo sapiens GN=UQCRC2 PE=1 SV=3	30.9	15	0.106	ATAAPAGAPPQPQDLEFTK+AVAFQNPQTHVIENLHAAAYR+GSNTTSHLHQAVAK+LPNGLVIASLENYSPVSR+MALIGLGVSHPVLK+QVAEQFLNMR+SMAASGNLGHTPFVDEL+TIAQGNLSNTDVQAAK+WEVADLQPQLK
442a	sp|P17987|TCPA_HUMAN	1.0000	T-complex protein 1 subunit alpha OS=Homo sapiens GN=TCP1 PE=1 SV=1	26.1	15	0.111	AFHNEAQVNPER+EQLAIAEFAR+FATEAAITILR+GDVTITNDGATILK+MLVDDIGDVTITNDGATILK+QAGVFEPTIVK+QKIHPTSVISGYR+SLLVIPNTLAVNAAQDSTDLVAK+SQNVMAAASIANIVK+SSLGPVGLDK+TSASIILR+WIGLDLSNGKPR
437a	sp|P16989-2|YBOX3_HUMAN	1.0000	Isoform of P16989, Isoform 2 of Y-box-binding protein 3 OS=Homo sapiens GN=YBX3	51.2	15	0.083	AGEAPTENPAPPTQQSSAE+GAEAANVTGPDGVPVEGSR+NAGEIGEMKDGVPEGAQLQGPVHR+NDTKEDVFVHQTAIK+NDTKEDVFVHQTAIKK+NGYGFINR+SPVGSGAPQAAAPAPAAHVAGNPGGDAAPAATGTAAAASLATAAGSEDAEK+SPVGSGAPQAAAPAPAAHVAGNPGGDAAPAATGTAAAASLATAAGSEDAEKK+SVGDGETVEFDVVEGEK+SVGDGETVEFDVVEGEKGAEAANVTGPDGVPVEGSR
393a	sp|P10412|H14_HUMAN sp|P16402|H13_HUMAN sp|P16403|H12_HUMAN	1.0000	Histone H1.4 OS=Homo sapiens GN=HIST1H1E PE=1 SV=2;Histone H1.3 OS=Homo sapiens GN=HIST1H1D PE=1 SV=2;Histone H1.2 OS=Homo sapiens GN=HIST1H1C PE=1 SV=2	17.8	15	0.110	ALAAAGYDVEK+ALAAAGYDVEKNNSR+ASGPPVSELITK+KALAAAGYDVEK+KASGPPVSELITK+SGVSLAALK+SGVSLAALKK
382a	sp|P09651-2|ROA1_HUMAN sp|P09651-3|ROA1_HUMAN sp|P09651|ROA1_HUMAN tr|F8W6I7|F8W6I7_HUMAN	1.0000	Isoform of P09651, Isoform A1-A of Heterogeneous nuclear ribonucleoprotein A1 OS=Homo sapiens GN=HNRNPA1;Isoform of P09651, Isoform 2 of Heterogeneous nuclear ribonucleoprotein A1 OS=Homo sapiens GN=HNRNPA1;Heterogeneous nuclear ribonucleoprotein A1 OS=Homo sapiens GN=HNRNPA1 PE=1 SV=5;Isoform of P09651, Heterogeneous nuclear ribonucleoprotein A1 OS=Homo sapiens GN=HNRNPA1 PE=1 SV=2	34.5	15	0.108	GFAFVTFDDHDSVDK+GFAFVTFDDHDSVDKIVIQK+IEVIEIMTDR+KLFIGGLSFETTDESLR+LFIGGLSFETTDESLR+NQGGYGGSSSSSSYGSGR+SESPKEPEQLR+SESPKEPEQLRK+SSGPYGGGGQYFAKPR
269b	sp|O15231-4|ZN185_HUMAN sp|O15231-6|ZN185_HUMAN sp|O15231-7|ZN185_HUMAN sp|O15231-8|ZN185_HUMAN sp|O15231|ZN185_HUMAN	1.0000	Isoform of O15231, Isoform 4 of Zinc finger protein 185 OS=Homo sapiens GN=ZNF185;Isoform of O15231, Isoform 6 of Zinc finger protein 185 OS=Homo sapiens GN=ZNF185;Isoform of O15231, Isoform 7 of Zinc finger protein 185 OS=Homo sapiens GN=ZNF185;Isoform of O15231, Isoform 8 of Zinc finger protein 185 OS=Homo sapiens GN=ZNF185;Zinc finger protein 185 OS=Homo sapiens GN=ZNF185 PE=1 SV=3	28.6	15	0.050	ATSFSSAGEVPKPRPPSTR+DLAGEEAFRAPNTDAAR+EYVNASEVSSGKPVSAR+GALADYEGKDVATR+GGQGDPAVPAQQPADPSTPER+GGQGDPAVPTQQPADPSTPEQQNSPSGSEQFVR+SSAQLSDGNVGSGATGSRPEGLAAVDIGSER+STGPTQETQAPFIAK+VGEAWQDRPGAPR
269a	sp|O15231-3|ZN185_HUMAN	1.0000	Isoform of O15231, Isoform 3 of Zinc finger protein 185 OS=Homo sapiens GN=ZNF185	26.2	15	0.055	ATSFSSAGEVPKPRPPSTR+DLAGEEAFRAPNTDAAR+EYVNASEVSSGKPVSAR+GALADYEGKDVATR+GGQGDPAVPAQQPADPSTPER+GGQGDPAVPTQQPADPSTPEQQNSPSGSEQFVR+SSAQLSDGNVGSGATGSRPEGLAAVDIGSER+STGSPTQETQAPFIAK+VGEAWQDRPGAPR
246a	sp|A8K2U0|A2ML1_HUMAN	1.0000	Alpha-2-macroglobulin-like protein 1 OS=Homo sapiens GN=A2ML1 PE=1 SV=3	12.2	15	0.096	AVDESVLLLRPDR+EAVHVTVPDAITEWK+ELSTVQESFLVK+FQMEDLVYNPEQVPR+IVTMDSNFVPVNDK+SDTLIKPVLVKPEGVLVEK+SPEYSTAMGAGGGHPEAFESSTPLHQAEDSQVR+TFGTFSVEEYVLPK+TFNIQSVNR+VASESVSLELPVDIVPDSTK+VSGVGNNISFEEK
164	sp|Q15084-2|PDIA6_HUMAN sp|Q15084-3|PDIA6_HUMAN sp|Q15084-4|PDIA6_HUMAN sp|Q15084-5|PDIA6_HUMAN sp|Q15084|PDIA6_HUMAN	1.0000	Isoform of Q15084, Isoform 2 of Protein disulfide-isomerase A6 OS=Homo sapiens GN=PDIA6;Isoform of Q15084, Isoform 3 of Protein disulfide-isomerase A6 OS=Homo sapiens GN=PDIA6;Isoform of Q15084, Isoform 4 of Protein disulfide-isomerase A6 OS=Homo sapiens GN=PDIA6;Isoform of Q15084, Isoform 5 of Protein disulfide-isomerase A6 OS=Homo sapiens GN=PDIA6;Protein disulfide-isomerase A6 OS=Homo sapiens …	28.8	15	0.109	GESPVDYDGGR+GSFSEQGINEFLR+GSTAPVGGGAFPTIVER+IFQKGESPVDYDGGR+LAAVDATVNQVLASR+NLEPEWAAAASEVK+NLEPEWAAAASEVKEQTK+NSYLEVLLK+TGEAIVDAALSALR+VGAVDADKHHSLGGQYGVQGFPTIK
824a	sp|Q86VP6-2|CAND1_HUMAN sp|Q86VP6|CAND1_HUMAN	1.0000	Isoform of Q86VP6, Isoform 2 of Cullin-associated NEDD8-dissociated protein 1 OS=Homo sapiens GN=CAND1;Cullin-associated NEDD8-dissociated protein 1 OS=Homo sapiens GN=CAND1 PE=1 SV=2	14.8	14	0.096	ADVFHAYLSLLK+ALTLIAGSPLK+DLLDTVLPHLYNETK+EGPAVVGQFIQDVK+FTISDHPQPIDPLLK+HTVDDGLDIR+LGTLSALDILIK+LLEDKNGEVQNLAVK+LTLIDPETLLPR+MLTGPVYSQSTALTHK+SVILEAFSSPSEEVK+TLEDPDLNVR
812a	sp|Q6KB66-2|K2C80_HUMAN sp|Q6KB66|K2C80_HUMAN	1.0000	Isoform of Q6KB66, Isoform 2 of Keratin, type II cytoskeletal 80 OS=Homo sapiens GN=KRT80;Keratin, type II cytoskeletal 80 OS=Homo sapiens GN=KRT80 PE=1 SV=2	35.3	14	0.091	ALNDKFASLIGK+APGPGFSSR+AQYDAVAAR+GQLEANLLQVLEK+LALDIEIATYR+LAQLEAALQQAK+LDPAVQQLK+SLESFVELMK+SQLEEQAAR+TAEEQGELAFQDAK+TDMEFTFVQLKK+TIYEQELKDLAAQVK+VTVNPGLLVPLDVK+VTVNPGLLVPLDVKLDPAVQQLK
719a	sp|Q02790|FKBP4_HUMAN	1.0000	Peptidyl-prolyl cis-trans isomerase FKBP4 OS=Homo sapiens GN=FKBP4 PE=1 SV=3	26.6	14	0.095	AKESWEMNSEEKLEQSTIVK+ATESGAQSAPLPMEGVDISPK+DKFSFDLGKGEVIK+FEIGEGENLDLPYGLER+GEGYAKPNEGAIVEVALEGYYK+GEGYAKPNEGAIVEVALEGYYKDK+IVSWLEYESSFSNEEAQK+LYANMFER
717a	sp|Q02487-2|DSC2_HUMAN sp|Q02487|DSC2_HUMAN	1.0000	Isoform of Q02487, Isoform 2B of Desmocollin-2 OS=Homo sapiens GN=DSC2;Desmocollin-2 OS=Homo sapiens GN=DSC2 PE=1 SV=1	11.8	14	0.095	GPGVDQEPR+KLTDPTGWVTIDENTGSIK+LSYQNDPPFGSYVVPITVR+LTDPTGWVTIDENTGSIK+NLFYVER+TSYVTSVEENTVDVEILR+VTVEDKDLVNTANWR+YTYSEWHSFTQPR
713a	sp|Q01813|PFKAP_HUMAN	1.0000	ATP-dependent 6-phosphofructokinase, platelet type OS=Homo sapiens GN=PFKP PE=1 SV=2	17.7	14	0.080	AIGVLTSGGDAQGMNAAVR+ASYDVSDSGQLEHVQPWSV+ELVVTQLGYDTR+EWSGLLEELAR+LAIKLPDDQIPK+LNIIIVAEGAIDTQNKPITSEK+MLAIYDGFDGFAK+NVIFQPVAELK+NVIFQPVAELKK+SFAGNLNTYK+TFVLEVMGR
622a	sp|P52292|IMA1_HUMAN	1.0000	Importin subunit alpha-1 OS=Homo sapiens GN=KPNA2 PE=1 SV=1	19.8	14	0.098	EATWTMSNITAGR+FVSFLGR+GINSSNVENQLQATQAAR+LLGASELPIVTPALR+NKNPAPPIDAVEQILPTLVR+NNQGTVNWSVDDIVK+NPAPPIDAVEQILPTLVR+NVSSFPDDATSPLQENR
594a	sp|P49411|EFTU_HUMAN	1.0000	Elongation factor Tu, mitochondrial OS=Homo sapiens GN=TUFM PE=1 SV=2	34.1	14	0.100	AEAGDNLGALVR+DKPHVNVGTIGHVDHGK+DLEKPFLLPVEAVYSVPGR+EHLLLAR+GTVVTGTLER+ILAEGGGAK+LLDAVDTYIPVPAR+QIGVEHVVVYVNK+TIGTGLVTNTLAMTEEEK+TIGTGLVTNTLAMTEEEKNIK+TVVTGIEMFHK+VEAQVYILSK+YEEIDNAPEER
593a	sp|P49368-2|TCPG_HUMAN sp|P49368|TCPG_HUMAN tr|B4DUR8|B4DUR8_HUMAN	1.0000	Isoform of P49368, Isoform 2 of T-complex protein 1 subunit gamma OS=Homo sapiens GN=CCT3;T-complex protein 1 subunit gamma OS=Homo sapiens GN=CCT3 PE=1 SV=4;Isoform of P49368, T-complex protein 1 subunit gamma OS=Homo sapiens GN=CCT3 PE=1 SV=1	33.2	14	0.101	AMTGVEQWPYR+AVAQALEVIPR+EILSEVER+ELGIWEPLAVK+GISDLAQHYLMR+ISIPVDISDSDMMLNIINSSITTK+IVLLDSSLEYK+IVSRPEELREDDVGTGAGLLEIK+KGESQTDIEITREEDFTR+NVLLDPQLVPGGGASEMAVAHALTEK+TAVETAVLLLR
550a	sp|P40121|CAPG_HUMAN	1.0000	Macrophage-capping protein OS=Homo sapiens GN=CAPG PE=1 SV=2	29.0	14	0.096	AQVEIVTDGEEPAEMIQVLGPKPALK+EGNPEEDLTADK+EGNPEEDLTADKANAQAAALYK+EVQGNESDLFMSYFPR+QAALQVAEGFISR+VSDATGQMNLTK+YQEGGVESAFHK
536a	sp|P36578|RL4_HUMAN	1.0000	60S ribosomal protein L4 OS=Homo sapiens GN=RPL4 PE=1 SV=5	26.0	14	0.099	AAAAAAALQAK+APIRPDIVNFVHTNLR+EAVLLLK+IEEVPELPLVVEDKVEGYK+IEEVPELPLVVEDKVEGYKK+MINTDLSR+NIPGITLLNVSK+NNRQPYAVSELAGHQTSAESWGTGR+NVTLPAVFK+QPYAVSELAGHQTSAESWGTGR+VDKAAAAAAALQAK
525a	sp|P34932|HSP74_HUMAN	1.0000	Heat shock 70 kDa protein 4 OS=Homo sapiens GN=HSPA4 PE=1 SV=4	24.5	14	0.093	AFSDPFVEAEK+AGGIETIANEYSDR+EDIYAVEIVGGATR+EFSITDVVPYPISLR+ELSTTLNADEAVTR+EMLNLYIENEGK+MQVDQEEPHVEEQQQQTPAENKAESEEMETSQAGSK+NAVEEYVYEMR+NFTTEQVTAMLLSK+NKEDQYDHLDAADMTK+SNLAYDIVQLPTGLTGIK+TSTVDLPIENQLLWQIDR+VLATAFDTTLGGR
517a	sp|P31943|HNRH1_HUMAN tr|E9PCY7|E9PCY7_HUMAN tr|G8JLB6|G8JLB6_HUMAN	1.0000	Heterogeneous nuclear ribonucleoprotein H OS=Homo sapiens GN=HNRNPH1 PE=1 SV=4;Isoform of P31943, Heterogeneous nuclear ribonucleoprotein H OS=Homo sapiens GN=HNRNPH1 PE=1 SV=1;Isoform of P31943, Heterogeneous nuclear ribonucleoprotein H OS=Homo sapiens GN=HNRNPH1 PE=1 SV=1	18.9	14	0.054	ATENDIYNFFSPLNPVR+HTGPNSPDTANDGFVR+STGEAFVQFASQEIAEK+VHIEIGPDGR+VTGEADVEFATHEDAVAAMSK
498a	sp|P28838-2|AMPL_HUMAN sp|P28838|AMPL_HUMAN	1.0000	Isoform of P28838, Isoform 2 of Cytosol aminopeptidase OS=Homo sapiens GN=LAP3;Cytosol aminopeptidase OS=Homo sapiens GN=LAP3 PE=1 SV=3	33.4	14	0.096	AAGIDEQENWHEGKENIR+EKEDDVPQFTSAGENFDKLLAGK+GITFDSGGISIK+GSDEPPVFLEIHYK+GSPNANEPPLVFVGK+GVLFASGQNLAR+QLMETPANEMTPTR+SWIEEQAMGSFLSVAK+TFYGLHQDFPSVVLVGLGK+TIQVDNTDAEGR+TLIEFLLR
443a	sp|P18124|RL7_HUMAN	1.0000	60S ribosomal protein L7 OS=Homo sapiens GN=RPL7 PE=1 SV=1	33.5	14	0.090	AGNFYVPAEPK+EANNFLWPFK+EVPAVPETLK+EVPAVPETLKK+FKEANNFLWPFK+IALTDNALIAR+KAGNFYVPAEPK+QIFNGTFVK+SVNELIYKR+TTHFVEGGDAGNREDQINR
386a	sp|P0C0L5|CO4B_HUMAN tr|A0A0G2JL54|A0A0G2JL54_HUMAN tr|F5GXS0|F5GXS0_HUMAN	1.0000	Complement C4-B OS=Homo sapiens GN=C4B PE=1 SV=2;Isoform of P0C0L5, Complement C4-B OS=Homo sapiens GN=C4B_2 PE=1 SV=1;Isoform of P0C0L5, Complement C4-B OS=Homo sapiens GN=C4B PE=1 SV=1	8.0	14	0.086	ALEILQEEDLIDEDDIPVR+EMSGSPASGIPVK+GSFEFPVGDAVSK+LQETSNWLLSQQQADGSFQDLSPVIHR+TTNIQGINLLFSSR+VTASDPLDTLGSEGALSPGGVASLLR+YIYGKPVQGVAYVR+YVLPNFEVK
381a	sp|P09601|HMOX1_HUMAN	1.0000	Heme oxygenase 1 OS=Homo sapiens GN=HMOX1 PE=1 SV=1	35.4	14	0.100	AALEQDLAFWYGPR+ALDLPSSGEGLAFFTFPNIASATK+EVHTQAENAEFMR+KAALEQDLAFWYGPR+TEPELLVAHAYTR+VQDSAPVETPR+WQEVIPYTPAMQR+YLGDLSGGQVLK+YLGDLSGGQVLKK
341a	sp|P05089-2|ARGI1_HUMAN sp|P05089|ARGI1_HUMAN	1.0000	Isoform of P05089, Isoform 2 of Arginase-1 OS=Homo sapiens GN=ARG1;Arginase-1 OS=Homo sapiens GN=ARG1 PE=1 SV=2	36.0	14	0.098	DIVYIGLR+DYGDLPFADIPNDSPFQIVK+EGLYITEEIYK+GGVEEGPTVLR+ISLVLGGDHSLAIGSISGHAR+KNGRISLVLGGDHSLAIGSISGHAR+TGLLSGLDIMEVNPSLGK+TIGIIGAPFSK+VMEETLSYLLGR
338a	sp|P04843|RPN1_HUMAN	1.0000	Dolichyl-diphosphooligosaccharide--protein glycosyltransferase subunit 1 OS=Homo sapiens GN=RPN1 PE=1 SV=1	22.9	14	0.093	ALTSEIALLQSR+ATSFLLALEPELEAR+DVPAYSQDTFK+FPLFGGWK+GEDEEENNLEVR+HFDETVNR+IDHILDAL+KSLETEHK+NIEIDSPYEISR+SEDLLDYGPFR+VHYENNSPFLTITSMTR+VTAEVVLAHLGGGSTSR
130	sp|P62241|RS8_HUMAN tr|Q5JR95|Q5JR95_HUMAN	1.0000	40S ribosomal protein S8 OS=Homo sapiens GN=RPS8 PE=1 SV=2;Isoform of P62241, 40S ribosomal protein S8 OS=Homo sapiens GN=RPS8 PE=1 SV=1	36.2	14	0.090	ADGYVLEGKELEFYLR+ELEFYLR+IIDVVYNASNNELVR+ISSLLEEQFQQGK+KYELGRPAANTK+LTPEEEEILNK+LTPEEEEILNKK
518f	sp|P61981|1433G_HUMAN	0.9999	14-3-3 protein gamma OS=Homo sapiens GN=YWHAG PE=1 SV=2	25.5	14	0.029	DSTLIMQLLR+LAEQAERYDDMAAAMK+MKGDYYR+NLLSVAYK+NVTELNEPLSNEER+VISSIEQK
344c	sp|P12235|ADT1_HUMAN	0.9977	ADP/ATP translocase 1 OS=Homo sapiens GN=SLC25A4 PE=1 SV=4	25.8	14	0.035	AAYFGVYDTAK+EQGFLSFWR+GAWSNVLR+GMGGAFVLVLYDEIKK+GMLPDPK+LLLQVQHASK+YFPTQALNFAFK+YFPTQALNFAFKDK+YFPTQALNFAFKDKYK
827a	sp|Q8IVF2-3|AHNK2_HUMAN sp|Q8IVF2|AHNK2_HUMAN	1.0000	Isoform of Q8IVF2, Isoform 3 of Protein AHNAK2 OS=Homo sapiens GN=AHNAK2;Protein AHNAK2 OS=Homo sapiens GN=AHNAK2 PE=1 SV=2	9.6	13	0.080	AGVLEELGPWGDSLEETGAATGSR+DTTEGGTQIGPPEIR+DVDPSLSSATAGGSFQDTEK+FKMPSFGVSAPGK+LPEGPLPEGAGFK+MPSFGVSAPGK+VDLKGPQIDVK+VEADVSLPSMQGDLK+VEADVSLSSMQGDLK+VQMPSFK
770a	sp|Q14257-2|RCN2_HUMAN sp|Q14257|RCN2_HUMAN	1.0000	Isoform of Q14257, Isoform 2 of Reticulocalbin-2 OS=Homo sapiens GN=RCN2;Reticulocalbin-2 OS=Homo sapiens GN=RCN2 PE=1 SV=1	37.9	13	0.090	EALLGVQEDVDEYVK+KLSEEEILENPDLFLTSEATDYGR+LSEEEILENPDLFLTSEATDYGR+QLHDDYFYHDEL+QQFVEYDKNSDDTVTWDEYNIQMYDR+SDYDREALLGVQEDVDEYVK+VIDFDENTALDDAEEESFR+VIDFDENTALDDAEEESFRK+WDPTANEDPEWILVEKDR
681a	sp|P62701|RS4X_HUMAN	1.0000	40S ribosomal protein S4, X isoform OS=Homo sapiens GN=RPS4X PE=1 SV=2	39.5	13	0.086	GIPHLVTHDAR+GNKPWISLPR+HPGSFDVVHVK+IGVITNR+LSNIFVIGK+LTIAEER+TDITYPAGFMDVISIDK+TIRYPDPLIK+VNDTIQIDLETGK+YALTGDEVK+YPDPLIK
678a	sp|P62424|RL7A_HUMAN	1.0000	60S ribosomal protein L7a OS=Homo sapiens GN=RPL7A PE=1 SV=2	33.8	13	0.089	AGVNTVTTLVENKK+HWGGNVLGPK+KVAPAPAVVK+KVVNPLFEK+LKVPPAINQFTQALDR+NFGIGQDIQPK+QTATQLLK+TNYNDRYDEIRR+VAPAPAVVK+VPPAINQFTQALDR+VVNPLFEK
672a	sp|P62263|RS14_HUMAN	1.0000	40S ribosomal protein S14 OS=Homo sapiens GN=RPS14 PE=1 SV=3	31.8	13	0.095	ADRDESSPYAAMLAAQDVAQR+IEDVTPIPSDSTR+IEDVTPIPSDSTRR+TPGPGAQSALR+VKADRDESSPYAAMLAAQDVAQR
551a	sp|P40227|TCPZ_HUMAN	1.0000	T-complex protein 1 subunit zeta OS=Homo sapiens GN=CCT6A PE=1 SV=3	26.2	13	0.090	ALQFLEEVK+AQAALAVNISAAR+DGNVLLHEMQIQHPTASLIAK+EGIVALRR+EMDRETLIDVAR+GIDPFSLDALSK+MLVSGAGDIK+QADLYISEGLHPR+VATAQDDITGDGTTSNVLIIGELLK+VLAQNSGFDLQETLVK
515a	sp|P31939-2|PUR9_HUMAN sp|P31939|PUR9_HUMAN	1.0000	Isoform of P31939, Isoform 2 of Bifunctional purine biosynthesis protein PURH OS=Homo sapiens GN=ATIC;Bifunctional purine biosynthesis protein PURH OS=Homo sapiens GN=ATIC PE=1 SV=3	24.7	13	0.091	ALFEEVPELLTEAEK+ALFEEVPELLTEAEKK+DVSELTGFPEMLGGR+EVSDGIIAPGYEEEALTILSK+LTEVSISSDAFFPFR+NLTALGLNLVASGGTAK+RAEISNAIDQYVTGTIGEDEDLIK+SLFSNVVTK+TLTPISAAYAR+YGMNPHQTPAQLYTLQPK
514a	sp|P31689|DNJA1_HUMAN	1.0000	DnaJ homolog subfamily A member 1 OS=Homo sapiens GN=DNAJA1 PE=1 SV=2	25.2	13	0.080	EVEETDEMDQVELVDFDPNQER+ILEVHIDK+ITFHGEGDQEPGLEPGDIIIVLDQK+QISQAYEVLSDAK+TIVITSHPGQIVK+VNFPENGFLSPDK+VNFPENGFLSPDKLSLLEK
464a	sp|P22392-2|NDKB_HUMAN sp|P22392|NDKB_HUMAN tr|Q32Q12|Q32Q12_HUMAN	1.0000	Isoform of P22392, Isoform 3 of Nucleoside diphosphate kinase B OS=Homo sapiens GN=NME2;Nucleoside diphosphate kinase B OS=Homo sapiens GN=NME2 PE=1 SV=1;Isoform of P22392, Nucleoside diphosphate kinase OS=Homo sapiens GN=NME1-NME2 PE=1 SV=1	43.4	13	0.052	DRPFFPGLVK+GLVGEIIK+TFIAIKPDGVQR+VMLGETNPADSKPGTIR+YMNSGPVVAMVWEGLNVVK
368a	sp|P07910-2|HNRPC_HUMAN tr|B2R5W2|B2R5W2_HUMAN tr|B4DY08|B4DY08_HUMAN tr|G3V4C1|G3V4C1_HUMAN tr|G3V4W0|G3V4W0_HUMAN	1.0000	Isoform of P07910, Isoform C1 of Heterogeneous nuclear ribonucleoproteins C1/C2 OS=Homo sapiens GN=HNRNPC;Isoform of P07910, Heterogeneous nuclear ribonucleoproteins C1/C2 OS=Homo sapiens GN=HNRNPC PE=1 SV=1;Isoform of P07910, Heterogeneous nuclear ribonucleoproteins C1/C2 OS=Homo sapiens GN=HNRNPC PE=1 SV=1;Isoform of P07910, Heterogeneous nuclear ribonucleoproteins C1/C2 OS=Homo sapiens GN=HNRN…	34.0	13	0.092	GFAFVQYVNER+LKGDDLQAIKK+MIAGQVLDINLAAEPK+QKVDSLLENLEK+SAAEMYGSSFDLDYDFQR+VFIGNLNTLVVK+VPPPPPIAR
357b	sp|P67936|TPM4_HUMAN	1.0000	Tropomyosin alpha-4 chain OS=Homo sapiens GN=TPM4 PE=1 SV=3	30.6	13	0.036	HIAEEADRKYEEVAR+IQLVEEELDR+IQLVEEELDRAQER+KIQALQQQADEAEDR+KLVILEGELER+LATALQKLEEAEK+LEEAEKAADESER+LVILEGELER+RIQLVEEELDR+RIQLVEEELDRAQER
347a	sp|P05388|RLA0_HUMAN	1.0000	60S acidic ribosomal protein P0 OS=Homo sapiens GN=RPLP0 PE=1 SV=1	36.9	13	0.089	AFLADPSAFVAAAPVAAATTAAPAAAAAPAK+EDLTEIRDMLLANK+GHLENNPALEK+GNVGFVFTK+GTIEILSDVQLIK+IIQLLDDYPK+TSFFQALGITTK+VLALSVETDYTFPLAEK
325a	sp|P02679-2|FIBG_HUMAN sp|P02679|FIBG_HUMAN tr|C9JC84|C9JC84_HUMAN tr|C9JEU5|C9JEU5_HUMAN	1.0000	Isoform of P02679, Isoform Gamma-A of Fibrinogen gamma chain OS=Homo sapiens GN=FGG;Fibrinogen gamma chain OS=Homo sapiens GN=FGG PE=1 SV=3;Isoform of P02679, Fibrinogen gamma chain OS=Homo sapiens GN=FGG PE=1 SV=1;Isoform of P02679, Fibrinogen gamma chain OS=Homo sapiens GN=FGG PE=1 SV=1	29.3	13	0.085	AIQLTYNPDESSKPNMIDAATLK+EGFGHLSPTGTTEFWLGNEK+IHLISTQSAIPYALR+LTIGEGQQHHLGGAK+QSGLYFIKPLK+TSTADYAMFK+VELEDWNGR+YEASILTHDSSIR+YLQEIYNSNNQK
286a	sp|O75083|WDR1_HUMAN	1.0000	WD repeat-containing protein 1 OS=Homo sapiens GN=WDR1 PE=1 SV=4	27.2	13	0.088	FATASADGQIYIYDGK+FGAVFLWDSGSSVGEITGHNK+IAVVGEGR+IWDTTQKEHLLK+LHHVSSLAWLDEHTLVTTSHDASVK+LYSILGTTLKDEGK+NIDNPALADIYTEHAHQVVVAK+SYIYSGSHDGHINYWDSETGENDSFAGK+VFASLPQVER+YEYQPFAGK
284a	sp|O60664-3|PLIN3_HUMAN sp|O60664-4|PLIN3_HUMAN sp|O60664|PLIN3_HUMAN	1.0000	Isoform of O60664, Isoform 3 of Perilipin-3 OS=Homo sapiens GN=PLIN3;Isoform of O60664, Isoform 4 of Perilipin-3 OS=Homo sapiens GN=PLIN3;Perilipin-3 OS=Homo sapiens GN=PLIN3 PE=1 SV=3	27.5	13	0.091	DTVATQLSEAVDATR+GAVQSGVDK+IATSLDGFDVASVQQQR+LGQMVLSGVDTVLGK+SEEWADNHLPLTDAELAR+SVVTGGVQSVMGSR+TLTAAAVSGAQPILSK+VSGAQEMVSSAK
141	sp|P78527-2|PRKDC_HUMAN sp|P78527|PRKDC_HUMAN	1.0000	Isoform of P78527, Isoform 2 of DNA-dependent protein kinase catalytic subunit OS=Homo sapiens GN=PRKDC;DNA-dependent protein kinase catalytic subunit OS=Homo sapiens GN=PRKDC PE=1 SV=3	3.9	13	0.087	AALSALESFLK+EIFNFVLK+KEEENASVIDSAELQAYPALVVEK+KNILEESLCELVAK+LGLPGDEVDNKVK+LGNPIVPLNIR+LNESTFDTQITK+LSFAVPFR+LVINTEEVFRPYAK+QLFSSLFSGILK+SLGPPQGEEDSVPR+TVGALQVLGTEAQSSLLK
971d	tr|A0A087WYJ9|A0A087WYJ9_HUMAN	1.0000	Isoform of P01871, Ig mu chain C region OS=Homo sapiens GN=IGHM PE=1 SV=1	13.0	13	0.077	DGFFGNPR+EGKQVGSGVTTDQVQAEAK+GLEWLGR+NVPLPVIAELPPK+QIQVSWLR+QVGSGVTTDQVQAEAK+VTSTLTIK+YVTSAPMPEPQAPGR
936a	sp|Q9UJS0-2|CMC2_HUMAN sp|Q9UJS0|CMC2_HUMAN	1.0000	Isoform of Q9UJS0, Isoform 2 of Calcium-binding mitochondrial carrier protein Aralar2 OS=Homo sapiens GN=SLC25A13;Calcium-binding mitochondrial carrier protein Aralar2 OS=Homo sapiens GN=SLC25A13 PE=1 SV=2	20.4	13	0.080	ASGDSARPVLLQVAESAYR+DLGFFGIYK+FGLGSVAGAVGATAVYPIDLVK+FGLYLPLFKPSVSTSK+GLIPQLIGVAPEK+IAPLEEGTLPFNLAEAQR+LQVAGEITTGPR+LTVNDFVR+MTLADIER+TVELLSGVVDQTK+YLNIFGESQPNPK
357c	sp|P67936-2|TPM4_HUMAN tr|K7ENT6|K7ENT6_HUMAN tr|K7ERG3|K7ERG3_HUMAN	0.9987	Isoform of P67936, Isoform 2 of Tropomyosin alpha-4 chain OS=Homo sapiens GN=TPM4;Isoform of P67936, Tropomyosin alpha-4 chain (Fragment) OS=Homo sapiens GN=TPM4 PE=1 SV=1;Isoform of P67936, Tropomyosin alpha-4 chain (Fragment) OS=Homo sapiens GN=TPM4 PE=1 SV=1	43.5	13	0.032	ASDAEGDVAALNRR+HIAEEADRKYEEVAR+IQLVEEELDR+IQLVEEELDRAQER+KLVILEGELER+LATALQKLEEAEK+LEEAEKAADESER+LVILEGELER+RIQLVEEELDR+RIQLVEEELDRAQER
875a	sp|Q99623|PHB2_HUMAN tr|J3KPX7|J3KPX7_HUMAN	1.0000	Prohibitin-2 OS=Homo sapiens GN=PHB2 PE=1 SV=2;Isoform of Q99623, Prohibitin-2 OS=Homo sapiens GN=PHB2 PE=1 SV=2	44.0	12	0.086	DLQMVNISLR+FNASQLITQR+IGGVQQDTILAEGLHFR+IPWFQYPIIYDIR+IVQAEGEAEAAK+IYLTADNLVLNLQDESFTR+LGLDYEER+LLLGAGAVAYGVR+QKIVQAEGEAEAAK+VLPSIVNEVLK+VLSRPNAQELPSMYQR
839a	sp|Q8WVV4-1|POF1B_HUMAN sp|Q8WVV4|POF1B_HUMAN	1.0000	Isoform of Q8WVV4, Isoform 1 of Protein POF1B OS=Homo sapiens GN=POF1B;Protein POF1B OS=Homo sapiens GN=POF1B PE=1 SV=3	20.0	12	0.082	DTQLKEYEELLASVR+GSHFFPGNNVIYEK+KYVVQNPEQEPLSQFLR+LRQEIYSSHNQPSTGGR+LTTYPQTTIR+MDEIGNHYTEMVK+NLEQENQNLR+VVQALDPFNSR+YFGELLADLSR+YVVQNPEQEPLSQFLR
804a	sp|Q3ZCQ8-2|TIM50_HUMAN sp|Q3ZCQ8|TIM50_HUMAN	1.0000	Isoform of Q3ZCQ8, Isoform 2 of Mitochondrial import inner membrane translocase subunit TIM50 OS=Homo sapiens GN=TIMM50;Mitochondrial import inner membrane translocase subunit TIM50 OS=Homo sapiens GN=TIMM50 PE=1 SV=2	27.5	12	0.080	AQGPQQQPGSEGPSYAK+IPDEFDNDPILVQQLR+RAPDQAAEIGSR+SNKQNLFLGSLTSR+TIALNGVEDVR+TVLEHYALEDDPLAAFK+VLLDLSAFLK
786b	sp|Q15366-2|PCBP2_HUMAN sp|Q15366-3|PCBP2_HUMAN sp|Q15366-6|PCBP2_HUMAN sp|Q15366|PCBP2_HUMAN	1.0000	Isoform of Q15366, Isoform 2 of Poly(rC)-binding protein 2 OS=Homo sapiens GN=PCBP2;Isoform of Q15366, Isoform 3 of Poly(rC)-binding protein 2 OS=Homo sapiens GN=PCBP2;Isoform of Q15366, Isoform 6 of Poly(rC)-binding protein 2 OS=Homo sapiens GN=PCBP2;Poly(rC)-binding protein 2 OS=Homo sapiens GN=PCBP2 PE=1 SV=1	28.8	12	0.055	ESTGAQVQVAGDMLPNSTER+EVGSIIGK+GVTIPYRPKPSSSPVIFAGGQDR+IANPVEGSTDR+IITLAGPTNAIFK+QMSGAQIK+QVTITGSAASISLAQYLINVR
766a	sp|Q14152|EIF3A_HUMAN	1.0000	Eukaryotic translation initiation factor 3 subunit A OS=Homo sapiens GN=EIF3A PE=1 SV=1	9.7	12	0.084	AVEDIHGLFSLSK+DIDIEDLEELDPDFIMAK+FNVLQYVVPEVK+LATLLGLQAPPTR+LESLNIQR+LLDMDGIIVEK+LLLTPWVK+NQLTAMSSVLAK+QPALDVLYDVMK+TLSFGSDLNYATR+VLLATLSIPITPER
722a	sp|Q04637-3|IF4G1_HUMAN sp|Q04637-4|IF4G1_HUMAN sp|Q04637-5|IF4G1_HUMAN sp|Q04637-6|IF4G1_HUMAN sp|Q04637-7|IF4G1_HUMAN sp|Q04637-8|IF4G1_HUMAN sp|Q04637-9|IF4G1_HUMAN sp|Q04637|IF4G1_HUMAN tr|E7EUU4|E7EUU4_HUMAN tr|E7EX73|E7EX73_HUMAN tr|E9PGM1|E9PGM1_HUMAN	1.0000	Isoform of Q04637, Isoform B of Eukaryotic translation initiation factor 4 gamma 1 OS=Homo sapiens GN=EIF4G1;Isoform of Q04637, Isoform C of Eukaryotic translation initiation factor 4 gamma 1 OS=Homo sapiens GN=EIF4G1;Isoform of Q04637, Isoform D of Eukaryotic translation initiation factor 4 gamma 1 OS=Homo sapiens GN=EIF4G1;Isoform of Q04637, Isoform E of Eukaryotic translation initiation factor…	12.2	12	0.084	ALPSEELNR+EFLPEGQDIGAFVAEQK+FMLQDVIDLR+FSALQQAVPTESTDNRR+GLPLVDDGGWNTVPISK+GSSGGSGAKPSDAASEAARPATSTLNR+HGVESTLER+ITKPGSIDSNNQLFAPGGR+SVTAFFK+TASTPTPPQTGGGLEPQANGETPQVAVIVRPDDR+VEYTLGEESEAPGQR
674a	sp|P62269|RS18_HUMAN	1.0000	40S ribosomal protein S18 OS=Homo sapiens GN=RPS18 PE=1 SV=3	32.9	12	0.082	AGELTEDEVER+IAFAITAIK+IPDWFLNR+RAGELTEDEVER+VITIMQNPR+YSQVLANGLDNK
671a	sp|P62249|RS16_HUMAN	1.0000	40S ribosomal protein S16 OS=Homo sapiens GN=RPS16 PE=1 SV=2	39.7	12	0.079	EIKDILIQYDR+GPLQSVQVFGR+LLEPVLLLGK+VKGGGHVAQIYAIR+VNGRPLEMIEPR
658a	sp|P61247|RS3A_HUMAN	1.0000	40S ribosomal protein S3a OS=Homo sapiens GN=RPS3A PE=1 SV=2	41.3	12	0.085	ADGYEPPVQESV+APAMFNIR+EVQTNDLKEVVNK+LIPDSIGKDIEK+LITEDVQGK+TSYAQHQQVR+TTDGYLLR+VFEVSLADLQNDEVAFR+VFEVSLADLQNDEVAFRK+VVDPFSK+WQTMIEAHVDVKTTDGYLLR
626a	sp|P53396-2|ACLY_HUMAN sp|P53396|ACLY_HUMAN	1.0000	Isoform of P53396, Isoform 2 of ATP-citrate synthase OS=Homo sapiens GN=ACLY;ATP-citrate synthase OS=Homo sapiens GN=ACLY PE=1 SV=3	12.1	12	0.079	AFDSGIIPMEFVNK+AGKDLVSSLTSGLLTIGDR+DGVYVLDLAAK+DYQGPLKEHEVTIFVR+EAYPEEAYIADLDAK+EILIPVFK+LGLVGVNLTLDGVK+LYRPGSVAYVSR+TIAIIAEGIPEALTR+TILSLMTR
610a	sp|P50990|TCPQ_HUMAN	1.0000	T-complex protein 1 subunit theta OS=Homo sapiens GN=CCT8 PE=1 SV=4	21.9	12	0.087	APGFAQMLK+AVDDGVNTFK+DIDEVSSLLR+FAEAFEAIPR+GSTDNLMDDIER+HFSGLEEAVYR+LATNAAVTVLR+LFVTNDAATILR+LVPGGGATEIELAK+TAEELMNFSKGEENLMDAQVK
65	sp|P16401|H15_HUMAN	1.0000	Histone H1.5 OS=Homo sapiens GN=HIST1H1B PE=1 SV=3	16.8	12	0.088	ALAAGGYDVEK+ALAAGGYDVEKNNSR+ATGPPVSELITK+KATGPPVSELITK+NGLSLAALK+NGLSLAALKK
6	sp|O00299|CLIC1_HUMAN	1.0000	Chloride intracellular channel protein 1 OS=Homo sapiens GN=CLIC1 PE=1 SV=4	31.1	12	0.087	GFTIPEAFR+LAALNPESNTAGLDIFAK+NSNPALNDNLEK+VLDNYLTSPLPEEVDETSAEDEGVSQR+VLDNYLTSPLPEEVDETSAEDEGVSQRK+YLSNAYAR
438b	sp|O00571-2|DDX3X_HUMAN sp|O00571|DDX3X_HUMAN tr|A0A0D9SF53|A0A0D9SF53_HUMAN tr|A0A0D9SFB3|A0A0D9SFB3_HUMAN tr|A0A0D9SG12|A0A0D9SG12_HUMAN	1.0000	Isoform of O00571, Isoform 2 of ATP-dependent RNA helicase DDX3X OS=Homo sapiens GN=DDX3X;ATP-dependent RNA helicase DDX3X OS=Homo sapiens GN=DDX3X PE=1 SV=3;Isoform of O00571, ATP-dependent RNA helicase DDX3X OS=Homo sapiens GN=DDX3X PE=1 SV=1;Isoform of O00571, ATP-dependent RNA helicase DDX3X OS=Homo sapiens GN=DDX3X PE=1 SV=1;Isoform of O00571, ATP-dependent RNA helicase DDX3X OS=Homo sapiens…	13.9	12	0.076	DLLDLLVEAK+HAIPIIK+IDISNVK+MLDMGFEPQIR+QYPISLVLAPTR+SFLLDLLNATGK+SPILVATAVAAR+TIVFVETK+VGNLGLATSFFNER+VGSTSENITQK
385a	sp|P09972|ALDOC_HUMAN tr|A8MVZ9|A8MVZ9_HUMAN tr|J3KSV6|J3KSV6_HUMAN tr|J3QKP5|J3QKP5_HUMAN tr|K7EKH5|K7EKH5_HUMAN	1.0000	Fructose-bisphosphate aldolase C OS=Homo sapiens GN=ALDOC PE=1 SV=2;Isoform of P09972, Fructose-bisphosphate aldolase OS=Homo sapiens GN=ALDOC PE=1 SV=1;Isoform of P09972, Fructose-bisphosphate aldolase C (Fragment) OS=Homo sapiens GN=ALDOC PE=1 SV=1;Isoform of P09972, Fructose-bisphosphate aldolase C (Fragment) OS=Homo sapiens GN=ALDOC PE=1 SV=2;Isoform of P09972, Fructose-bisphosphate aldolase …	31.1	12	0.081	GVVPLAGTDGETTTQGLDGLSER+TPSALAILENANVLAR+VDKGVVPLAGTDGETTTQGLDGLSER
339a	sp|P04844-2|RPN2_HUMAN sp|P04844|RPN2_HUMAN	1.0000	Isoform of P04844, Isoform 2 of Dolichyl-diphosphooligosaccharide--protein glycosyltransferase subunit 2 OS=Homo sapiens GN=RPN2;Dolichyl-diphosphooligosaccharide--protein glycosyltransferase subunit 2 OS=Homo sapiens GN=RPN2 PE=1 SV=3	24.2	12	0.081	EETVLATVQALQTASHLSQQADLR+ISTEVGITNVDLSTVDKDQSIAPK+LQVTNVLSQPLTQATVK+NFESLSEAFSVASAAAVLSHNR+SIVEEIEDLVAR+TSFTPVGDVFELNFMNVK+YHVPVVVVPEGSASDTHEQAILR+YIANTVELR
326a	sp|P02751-10|FINC_HUMAN sp|P02751-13|FINC_HUMAN sp|P02751-14|FINC_HUMAN sp|P02751-15|FINC_HUMAN sp|P02751-17|FINC_HUMAN sp|P02751-3|FINC_HUMAN sp|P02751-4|FINC_HUMAN sp|P02751-5|FINC_HUMAN sp|P02751-6|FINC_HUMAN sp|P02751-7|FINC_HUMAN sp|P02751-8|FINC_HUMAN sp|P02751-9|FINC_HUMAN sp|P02751|FINC_HUMAN	1.0000	Isoform of P02751, Isoform 10 of Fibronectin OS=Homo sapiens GN=FN1;Isoform of P02751, Isoform 13 of Fibronectin OS=Homo sapiens GN=FN1;Isoform of P02751, Isoform 14 of Fibronectin OS=Homo sapiens GN=FN1;Isoform of P02751, Isoform 15 of Fibronectin OS=Homo sapiens GN=FN1;Isoform of P02751, Isoform 17 of Fibronectin OS=Homo sapiens GN=FN1;Isoform of P02751, Isoform 3 of Fibronectin OS=Homo sapiens…	7.1	12	0.079	DLQFVEVTDVK+FTQVTPTSLSAQWTPPNVQLTGYR+IYLYTLNDNAR+LGVRPSQGGEAPR+NLQPASEYTVSLVAIK+NTFAEVTGLSPGVTYYFK+SSPVVIDASTAIDAPSNLR+SYTITGLQPGTDYK+VTWAPPPSIDLTNFLVR+WLPSSSPVTGYR
879a	sp|Q99832-3|TCPH_HUMAN sp|Q99832|TCPH_HUMAN	1.0000	Isoform of Q99832, Isoform 3 of T-complex protein 1 subunit eta OS=Homo sapiens GN=CCT7;T-complex protein 1 subunit eta OS=Homo sapiens GN=CCT7 PE=1 SV=2	24.4	11	0.075	ALEIIPR+GGAEQFMEETER+LPIGDVATQYFADR+QQLLIGAYAK+QVKPYVEEGLHPQIIIR+SQDAEVGDGTTSVTLLAAEFLK+TATQLAVNK+TFSYAGFEMQPK+VQGGALEDSQLVAGVAFKK
876a	sp|Q99714|HCD2_HUMAN	1.0000	3-hydroxyacyl-CoA dehydrogenase type-2 OS=Homo sapiens GN=HSD17B10 PE=1 SV=3	44.8	11	0.080	GGIVGMTLPIAR+GLVAVITGGASGLGLATAER+GVIINTASVAAFEGQVGQAAYSASK+LVAGEMGQNEPDQGGQR+LVGQGASAVLLDLPNSGGEAQAK+VMTIAPGLFGTPLLTSLPEK
751a	sp|Q13347|EIF3I_HUMAN	1.0000	Eukaryotic translation initiation factor 3 subunit I OS=Homo sapiens GN=EIF3I PE=1 SV=1	26.2	11	0.077	EGDLLFTVAK+LFDSTTLEHQK+QINDIQLSR+SGEVLVNVK+SYSSGGEDGYVR+TERPVNSAALSPNYDHVVLGGGQEAMDVTTTSTR
747a	sp|Q13200|PSMD2_HUMAN	1.0000	26S proteasome non-ATPase regulatory subunit 2 OS=Homo sapiens GN=PSMD2 PE=1 SV=3	14.5	11	0.076	APVQPQQSPAAAPGGTDEKPSGK+AVPLALALISVSNPR+DKAPVQPQQSPAAAPGGTDEKPSGK+FGGSGSQVDSAR+LLTDDGNKWLYK+LNILDTLSK+LVGSQEELASWGHEYVR+MLVTFDEELRPLPVSVR+SSTTSMTSVPKPLK+VQREPLLTLVK
738a	sp|Q12905|ILF2_HUMAN tr|B4DY09|B4DY09_HUMAN	1.0000	Interleukin enhancer-binding factor 2 OS=Homo sapiens GN=ILF2 PE=1 SV=2;Isoform of Q12905, Interleukin enhancer-binding factor 2 OS=Homo sapiens GN=ILF2 PE=1 SV=1	28.4	11	0.078	ILGQEGDASYLASEISTWDGVIVTPSEK+ILITTVPPNLR+ILPTLEAVAALGNK+NQDLAPNSAEQASILSLVTK+VKPAPDETSFSEALLKR+VLQSALAAIR
731a	sp|Q08211|DHX9_HUMAN	1.0000	ATP-dependent RNA helicase A OS=Homo sapiens GN=DHX9 PE=1 SV=4	11.3	11	0.076	AENNSEVGASGYGVPGPTWDR+AIEPPPLDAVIEAEHTLR+DFVNYLVR+ELDALDANDELTPLGR+GNSGGDYRGPSGGYRGSGGFQR+ISAVSVAER+LGGIGQFLAK+TTQVPQFILDDFIQNDR+YPSPFFVFGEK+YQILPLHSQIPR
725b	sp|Q13162|PRDX4_HUMAN	1.0000	Peroxiredoxin-4 OS=Homo sapiens GN=PRDX4 PE=1 SV=1	28.0	11	0.060	DYGVYLEDSGHTLR+GLFIIDDK+GLFIIDDKGILR+IPLLSDLTHQISK+ISKPAPYWEGTAVIDGEFK+QITLNDLPVGR+SVDETLR
706a	sp|Q00341-2|VIGLN_HUMAN sp|Q00341|VIGLN_HUMAN tr|A0A024R4E5|A0A024R4E5_HUMAN	1.0000	Isoform of Q00341, Isoform 2 of Vigilin OS=Homo sapiens GN=HDLBP;Vigilin OS=Homo sapiens GN=HDLBP PE=1 SV=2;Isoform of Q00341, High density lipoprotein binding protein (Vigilin), isoform CRA_a OS=Homo sapiens GN=HDLBP PE=1 SV=1	12.6	11	0.069	ASVITQVFHVPLEER+DLANIAEVEVSIPAK+ELLELASR+IDLPAENSNSETIIITGK+IEGDPQGVQQAK+IQIPRPDDPSNQIK+IVGELEQMVSEDVPLDHR+LQTQASATVAIPK+MVADLVENSYSISVPIFK+VATLNSEEESDPPTYKDAFPPLPEK
705a	sp|Q00325-2|MPCP_HUMAN sp|Q00325|MPCP_HUMAN tr|F8VVM2|F8VVM2_HUMAN	1.0000	Isoform of Q00325, Isoform B of Phosphate carrier protein, mitochondrial OS=Homo sapiens GN=SLC25A3;Phosphate carrier protein, mitochondrial OS=Homo sapiens GN=SLC25A3 PE=1 SV=2;Isoform of Q00325, Phosphate carrier protein, mitochondrial OS=Homo sapiens GN=SLC25A3 PE=1 SV=1	20.7	11	0.068	FGFYEVFK+FVVPKPR+GIFNGFSVTLK+GIFNGFSVTLKEDGVR+GVAPLWMR+IQTQPGYANTLR+VLYSNMLGEENTYLWR
682a	sp|P62753|RS6_HUMAN	1.0000	40S ribosomal protein S6 OS=Homo sapiens GN=RPS6 PE=1 SV=1	22.5	11	0.078	DIPGLTDTTVPR+KGEKDIPGLTDTTVPR+KLFNLSKEDDVR+LFNLSKEDDVR+LIEVDDER+MATEVAADALGEEWK+MATEVAADALGEEWKGYVVR
669a	sp|P62195-2|PRS8_HUMAN sp|P62195|PRS8_HUMAN	1.0000	Isoform of P62195, Isoform 2 of 26S protease regulatory subunit 8 OS=Homo sapiens GN=PSMC5;26S protease regulatory subunit 8 OS=Homo sapiens GN=PSMC5 PE=1 SV=1	30.4	11	0.073	EHAPSIIFMDEIDSIGSSR+GVILYGPPGTGK+IAELMPGASGAEVK+IDILDSALLRPGR+IEELQLIVNDK+LEGGSGGDSEVQR+LLREELQLLQEQGSYVGEVVR+TMLELLNQLDGFEATK+VPDSTYEMIGGLDK
632a	sp|P54920|SNAA_HUMAN tr|M0R0Y2|M0R0Y2_HUMAN	1.0000	Alpha-soluble NSF attachment protein OS=Homo sapiens GN=NAPA PE=1 SV=3;Isoform of P54920, Alpha-soluble NSF attachment protein OS=Homo sapiens GN=NAPA PE=1 SV=1	45.3	11	0.074	AIAHYEQSADYYKGEESNSSANK+AIDIYEQVGTNAMDSPLLK+LDQWLTTMLLR+LLEAHEEQNVDSYTESVK+LLEAHEEQNVDSYTESVKEYDSISR+NSQSFFSGLFGGSSK+TIQGDEEDLR+VAGYAALLEQYQK
620a	sp|P52209-2|6PGD_HUMAN sp|P52209|6PGD_HUMAN	1.0000	Isoform of P52209, Isoform 2 of 6-phosphogluconate dehydrogenase, decarboxylating OS=Homo sapiens GN=PGD;6-phosphogluconate dehydrogenase, decarboxylating OS=Homo sapiens GN=PGD PE=1 SV=3	22.6	11	0.069	AGQAVDDFIEK+FQDTDGKHLLPK+GILFVGSGVSGGEEGAR+IISYAQGFMLLR+LVPLLDTGDIIIDGGNSEYR+LVPLLDTGDIIIDGGNSEYRDTTR+RIILLVK+TIFQGIAAK+TVSKVDDFLANEAK
598a	sp|P49748-2|ACADV_HUMAN sp|P49748-3|ACADV_HUMAN sp|P49748|ACADV_HUMAN	1.0000	Isoform of P49748, Isoform 2 of Very long-chain specific acyl-CoA dehydrogenase, mitochondrial OS=Homo sapiens GN=ACADVL;Isoform of P49748, Isoform 3 of Very long-chain specific acyl-CoA dehydrogenase, mitochondrial OS=Homo sapiens GN=ACADVL;Very long-chain specific acyl-CoA dehydrogenase, mitochondrial OS=Homo sapiens GN=ACADVL PE=1 SV=1	16.6	11	0.072	ASNTAEVFFDGVR+ELVEPVSR+GGVVTSNPLGF+GILLFGTK+GIVNEQFLLQR+GQLTTDQVFPYPSVLNEEQTQFLK+IFEGTNDILR+ITAFVVER+TPVTDPATGAVK
580a	sp|P46783|RS10_HUMAN	1.0000	40S ribosomal protein S10 OS=Homo sapiens GN=RPS10 PE=1 SV=1	23.6	11	0.077	AEAGAGSATEFQFR+DYLHLPPEIVPATLR+IAIYELLFK+KAEAGAGSATEFQFR
539a	sp|P36952|SPB5_HUMAN	1.0000	Serpin B5 OS=Homo sapiens GN=SERPINB5 PE=1 SV=2	32.5	11	0.078	DLTDGHFENILADNSVNDQTK+DVEDESTGLEK+DVPFGFQTVTSDVNK+GDTANEIGQVLHFENVK+HIFSEDTSDFSGMSETK+IIELPFQNK+ILVVNAAYFVGK+NIIFFGK+SLNLSTEFISSTK
526a	sp|P35221-2|CTNA1_HUMAN sp|P35221|CTNA1_HUMAN	1.0000	Isoform of P35221, Isoform 2 of Catenin alpha-1 OS=Homo sapiens GN=CTNNA1;Catenin alpha-1 OS=Homo sapiens GN=CTNNA1 PE=1 SV=1	19.5	11	0.076	AIMAQLPQEQK+FTEQVEAAVEALSSDPAQPMDENEFIDASR+LLEPLVTQVTTLVNTNSK+NAGNEQDLGIQYK+NLMNAVVQTVK+QALQDLLSEYMGNAGR+QLQQAVTGISNAAQATASDDASQHQGGGGGELAYALNNFDK+TSVQTEDDQLIAGQSAR+VIHVVTSEMDNYEPGVYTEK
520a	sp|P32119|PRDX2_HUMAN	1.0000	Peroxiredoxin-2 OS=Homo sapiens GN=PRDX2 PE=1 SV=5	34.3	11	0.088	ATAVVDGAFK+ATAVVDGAFKEVK+EGGLGPLNIPLLADVTR+GLFIIDGK+KEGGLGPLNIPLLADVTR+LSEDYGVLK+LSEDYGVLKTDEGIAYR+QITVNDLPVGR+RLSEDYGVLK
517b	sp|P55795|HNRH2_HUMAN	1.0000	Heterogeneous nuclear ribonucleoprotein H2 OS=Homo sapiens GN=HNRNPH2 PE=1 SV=1	23.8	11	0.046	ATENDIYNFFSPLNPMR+GAYGGGYGGYDDYGGYNDGYGFGSDR+HTGPNSPDTANDGFVR+STGEAFVQFASQEIAEK+VHIEIGPDGR+VTGEADVEFATHEDAVAAMAK
510a	sp|P30622-1|CLIP1_HUMAN sp|P30622-2|CLIP1_HUMAN sp|P30622|CLIP1_HUMAN	1.0000	Isoform of P30622, Isoform 2 of CAP-Gly domain-containing linker protein 1 OS=Homo sapiens GN=CLIP1;Isoform of P30622, Isoform 3 of CAP-Gly domain-containing linker protein 1 OS=Homo sapiens GN=CLIP1;CAP-Gly domain-containing linker protein 1 OS=Homo sapiens GN=CLIP1 PE=1 SV=2	12.4	11	0.066	ASSTPSSETQEEFVDDFR+EENSGLLQELEELRK+FAEASEEAVSVQR+FIKDADEEKASLQK+GLGTETAEFAELK+KVQAEDEANGLQTTPASR+LTNLQENLSEVSQVKETLEK+SISITSALLTEKDAELEK+SKLETAIASHQQAMEELK+TASESISNLSEAGSIK+VIDNFTSQLK
484a	sp|P26373|RL13_HUMAN	1.0000	60S ribosomal protein L13 OS=Homo sapiens GN=RPL13 PE=1 SV=4	28.9	11	0.069	GFSLEELR+LATQLTGPVMPVR+STESLQANVQR+TIGISVDPR+VATWFNQPAR+VITEEEKNFK
464b	sp|P15531-2|NDKA_HUMAN sp|P15531|NDKA_HUMAN	1.0000	Isoform of P15531, Isoform 2 of Nucleoside diphosphate kinase A OS=Homo sapiens GN=NME1;Nucleoside diphosphate kinase A OS=Homo sapiens GN=NME1 PE=1 SV=1	33.6	11	0.043	GLVGEIIK+NIIHGSDSVESAEK+TFIAIKPDGVQR+VMLGETNPADSKPGTIR
461a	sp|P22102|PUR2_HUMAN	1.0000	Trifunctional purine biosynthetic protein adenosine-3 OS=Homo sapiens GN=GART PE=1 SV=1	13.3	11	0.072	AFAHITGGGLLENIPR+AIAFLQQPR+ENLISALEEAK+ESGVDIAAGNMLVK+GVEITGFPEAQALGLEVFHAGTALK+HGIPTAQWK+LGVDLDAQTWR+VDLGGFAGLFDLK+VFSWLQQEGHLSEEEMAR+VLAVTAIR
444a	sp|P18206-2|VINC_HUMAN sp|P18206|VINC_HUMAN	1.0000	Isoform of P18206, Isoform 1 of Vinculin OS=Homo sapiens GN=VCL;Vinculin OS=Homo sapiens GN=VCL PE=1 SV=4	14.3	11	0.073	AQQVSQGLDVLTAK+ELLPVLISAMK+ETVQTTEDQILKR+GWLRDPSASPGDAGEQAIR+LLAVAATAPPDAPNREEVFDER+MTGLVDEAIDTK+SFLDSGYR+STVEGIQASVK+TNISDEESEQATEMLVHNAQNLMQSVK+VLQLTSWDEDAWASK
441a	sp|P17980|PRS6A_HUMAN tr|E9PM69|E9PM69_HUMAN tr|R4GNH3|R4GNH3_HUMAN	1.0000	26S protease regulatory subunit 6A OS=Homo sapiens GN=PSMC3 PE=1 SV=3;Isoform of P17980, 26S protease regulatory subunit 6A OS=Homo sapiens GN=PSMC3 PE=1 SV=1;Isoform of P17980, 26S protease regulatory subunit 6A OS=Homo sapiens GN=PSMC3 PE=1 SV=1	32.2	11	0.075	AMEVDERPTEQYSDIGGLDK+DSYLILETLPTEYDSR+LAGPQLVQMFIGDGAK+MSTEEIIQR+QIQELVEAIVLPMNHK+QTYFLPVIGLVDAEK+TMLELLNQLDGFQPNTQVK+VDILDPALLR+VIAATNRVDILDPALLR
431a	sp|P15880|RS2_HUMAN tr|H0YEN5|H0YEN5_HUMAN	1.0000	40S ribosomal protein S2 OS=Homo sapiens GN=RPS2 PE=1 SV=2;Isoform of P15880, 40S ribosomal protein S2 (Fragment) OS=Homo sapiens GN=RPS2 PE=1 SV=1	31.8	11	0.078	ATFDAISK+GTGIVSAPVPK+LSIVPVR+SLEEIYLFSLPIK+SPYQEFTDHLVK+TYSYLTPDLWK
392a	sp|P10321|1C07_HUMAN tr|A2AEA2|A2AEA2_HUMAN	1.0000	Isoform of Q95604, HLA class I histocompatibility antigen, Cw-7 alpha chain OS=Homo sapiens GN=HLA-C PE=1 SV=3;Isoform of Q95604, HLA class I histocompatibility antigen, Cw-6 alpha chain OS=Homo sapiens GN=HLA-C PE=1 SV=2	31.1	11	0.055	APWVEQEGPEYWDR+APWVEQEGPEYWDRETQK+DGEDQTQDTELVETRPAGDGTFQK+FISVGYVDDTQFVR+GYDQSAYDGKDYIALNEDLR+SWTAADTAAQITQR+WAAVVVPSGQEQR+YLENGKETLQR
387c	sp|P0C0S5|H2AZ_HUMAN sp|Q71UI9|H2AV_HUMAN	1.0000	Histone H2A.Z OS=Homo sapiens GN=H2AFZ PE=1 SV=2;Histone H2A.V OS=Homo sapiens GN=H2AFV PE=1 SV=3	31.2	11	0.027	AGLQFPVGR+ATIAGGGVIPHIHK+GDEELDSLIK+HLQLAIR
375a	sp|P08865|RSSA_HUMAN tr|A0A0C4DG17|A0A0C4DG17_HUMAN tr|C9J9K3|C9J9K3_HUMAN	1.0000	40S ribosomal protein SA OS=Homo sapiens GN=RPSA PE=1 SV=4;Isoform of P08865, 40S ribosomal protein SA OS=Homo sapiens GN=RPSA PE=1 SV=1;Isoform of P08865, 40S ribosomal protein SA (Fragment) OS=Homo sapiens GN=RPSA PE=1 SV=7	34.5	11	0.077	AIVAIENPADVSVISSR+FAAATGATPIAGR+FLAAGTHLGGTNLDFQMEQYIYK+FTPGTFTNQIQAAFR+FTPGTFTNQIQAAFREPR+KSDGIYIINLK+KSDGIYIINLKR+LLVVTDPR
367a	sp|P07814|SYEP_HUMAN	1.0000	Bifunctional glutamate/proline--tRNA ligase OS=Homo sapiens GN=EPRS PE=1 SV=5	9.3	11	0.072	AIQGGTSHHLGQNFSK+DTGEKLTVAENEAETK+FAGGDYTTTIEAFISASGR+KEENLADWYSQVITK+NPEVGLKPVWYSPK+NSEPAGLETPEAK+QFAYQNSWGLTTR+QFIAAQGSSR+THVADFAPEVAWVTR+VAVQGDVVR
321g	sp|P05783|K1C18_HUMAN	1.0000	Keratin, type I cytoskeletal 18 OS=Homo sapiens GN=KRT18 PE=1 SV=2	27.4	11	0.049	AQIFANTVDNAR+IVLQIDNAR+LAADDFR+LASYLDRVR+LLEDGEDFNLGDALDSSNSMQTIQK+QAQEYEALLNIK+SLGSVQAPSYGARPVSSAASVYAGAGGSGSR+TVQSLEIDLDSMR
228	sp|Q9NZT1|CALL5_HUMAN	1.0000	Calmodulin-like protein 5 OS=Homo sapiens GN=CALML5 PE=1 SV=2	58.9	11	0.075	AFDQDGDGHITVDELR+AFSAVDTDGNGTINAQELGAALK+AGLEDLQVAFR+AMAGLGQPLPQEELDAMIR+EADVDQDGRVNYEEFAR
227	sp|Q9NZH8-2|IL36G_HUMAN sp|Q9NZH8|IL36G_HUMAN	1.0000	Isoform of Q9NZH8, Isoform 2 of Interleukin-36 gamma OS=Homo sapiens GN=IL36G;Interleukin-36 gamma OS=Homo sapiens GN=IL36G PE=1 SV=1	59.7	11	0.071	DQPIILTSELGK+IMDLYGQPEPVKPFLFYR+RDQPIILTSELGK+SYNTAFELNIND+TSTLESVAFPDWFIASSK+TSTLESVAFPDWFIASSKR+VGEQPTLQLK+YPEALEQGR
189	sp|Q92616|GCN1_HUMAN	1.0000	eIF-2-alpha kinase activator GCN1 OS=Homo sapiens GN=GCN1 PE=1 SV=6	5.1	11	0.073	ALQAAIQQLAEAQPEATAK+DAVLYFSESLVPTAR+GLGILSLK+ILDVASLEVLNEVNRR+ILPEIIPILEEGLR+QLDDEEVSEFALDGLK+VDPLFTELLNGIR+VLAFLSSVAGDALTR+VLPLEALVTDAGEVTEAGK
187	sp|Q8WUM4-2|PDC6I_HUMAN sp|Q8WUM4|PDC6I_HUMAN	1.0000	Isoform of Q8WUM4, Isoform 2 of Programmed cell death 6-interacting protein OS=Homo sapiens GN=PDCD6IP;Programmed cell death 6-interacting protein OS=Homo sapiens GN=PDCD6IP PE=1 SV=1	14.5	11	0.077	ELPELLQR+FLTALAQDGVINEEALSVTELDR+LLDEEEATDNDLR+LQHAAELIK+NIQVSHQEFSK+SLLSNLDEVKK+STPVNVPISQK+SVIEQGGIQTVDQLIK+TPSNELYKPLR+YDEYVNVKDFSDK
174	sp|Q16891-2|MIC60_HUMAN sp|Q16891-3|MIC60_HUMAN sp|Q16891-4|MIC60_HUMAN sp|Q16891|MIC60_HUMAN tr|B9A067|B9A067_HUMAN tr|C9J406|C9J406_HUMAN tr|H7C463|H7C463_HUMAN	1.0000	Isoform of Q16891, Isoform 2 of MICOS complex subunit MIC60 OS=Homo sapiens GN=IMMT;Isoform of Q16891, Isoform 3 of MICOS complex subunit MIC60 OS=Homo sapiens GN=IMMT;Isoform of Q16891, Isoform 4 of MICOS complex subunit MIC60 OS=Homo sapiens GN=IMMT;MICOS complex subunit MIC60 OS=Homo sapiens GN=IMMT PE=1 SV=1;Isoform of Q16891, MICOS complex subunit MIC60 OS=Homo sapiens GN=IMMT PE=1 SV=2;Isof…	17.7	11	0.075	AVDEAADALLK+ELDSITPEVLPGWK+LSEQELQFR+LSQEQVDNFTLDINTAYAR+QHITLALEK+QTASVTLQAIAAQNAAVQAVNAHSNILK+TSSAETPTIPLGSAVEAIK+VQEQELKSEFEQNLSEK
153	sp|Q08554-2|DSC1_HUMAN sp|Q08554|DSC1_HUMAN	1.0000	Isoform of Q08554, Isoform 1B of Desmocollin-1 OS=Homo sapiens GN=DSC1;Desmocollin-1 OS=Homo sapiens GN=DSC1 PE=1 SV=2	10.6	11	0.080	ILQQIPDHPK+LGDEDNWFEINQHTGDLR+MKVQDQDLPNTPHSK+VIQSQDGFPAGQELLGYK+VTATDLDEPDTLHTR+YAYTDWQSFTQPR
951a	sp|Q9Y265|RUVB1_HUMAN	1.0000	RuvB-like 1 OS=Homo sapiens GN=RUVBL1 PE=1 SV=1	28.7	11	0.076	ALESSIAPIVIFASNR+AQTEGINISEEALNHLGEIGTK+AVLLAGPPGTGK+GLGLDESGLAK+GTEDITSPHGIPLDLLDR+LDPSIFESLQK+QAASGLVGQENAR+TALALAIAQELGSK+YSVQLLTPANLLAK
946a	sp|Q9UPN3-2|MACF1_HUMAN sp|Q9UPN3-3|MACF1_HUMAN sp|Q9UPN3-4|MACF1_HUMAN sp|Q9UPN3|MACF1_HUMAN tr|H3BPE1|H3BPE1_HUMAN tr|H3BQK9|H3BQK9_HUMAN	1.0000	Isoform of Q9UPN3, Isoform 2 of Microtubule-actin cross-linking factor 1, isoforms 1/2/3/5 OS=Homo sapiens GN=MACF1;Isoform of Q9UPN3, Isoform 3 of Microtubule-actin cross-linking factor 1, isoforms 1/2/3/5 OS=Homo sapiens GN=MACF1;Isoform of Q9UPN3, Isoform 5 of Microtubule-actin cross-linking factor 1, isoforms 1/2/3/5 OS=Homo sapiens GN=MACF1;Microtubule-actin cross-linking factor 1, isoforms …	3.2	11	0.073	AELVAISSSEDEGNLR+AGINQNMDAVTEELQAK+AGNELLESSAGDDASSLR+ALLELVPWR+IAEQEHTQEDLQQLR+LLDAEDVDVPSPDEK+LSVQSAISTQPEAVK+QVSSLSSGVIQEALATNMK+STQYQELLQDLSEK+SVITYVSSIYDAFPK+VTLDPVQLESSLLR
928a	sp|Q9UBS4|DJB11_HUMAN	1.0000	DnaJ homolog subfamily B member 11 OS=Homo sapiens GN=DNAJB11 PE=1 SV=1	17.3	11	0.080	FQDLGAAYEVLSDSEK+FQDLGAAYEVLSDSEKR+KGEGLPNFDNNNIK+KLALQLHPDRNPDDPQAQEK+LALQLHPDRNPDDPQAQEK+TLEVEIEPGVR
335n	sp|P19013|K2C4_HUMAN	0.9898	Keratin, type II cytoskeletal 4 OS=Homo sapiens GN=KRT4 PE=1 SV=4	11.4	11	0.025	AEAEALYQTK+AQYEEIAQR+FASFIDK+FLEQQNK+FLEQQNKVLETK+LALDIEIATYR+NLDLDSIIAEVR
100	sp|P32926|DSG3_HUMAN	1.0000	Desmoglein-3 OS=Homo sapiens GN=DSG3 PE=1 SV=2	12.8	10	0.064	ALNAQGLDVEKPLILTVK+IEENILSSELLR+IVSQEPAGTPMFLLSR+LAEISLGVDGEGKEVQPPSK+LVDYILGTYQAIDEDTNK+TITAEVLAIDEYTGK+VQSTPVTIQVINVR+YTGPYTFALEDQPVK
863a	sp|Q96KP4|CNDP2_HUMAN	1.0000	Cytosolic non-specific dipeptidase OS=Homo sapiens GN=CNDP2 PE=1 SV=2	25.3	10	0.065	EGGSIPVTLTFQEATGK+GSTDDKGPVAGWINALEAYQK+LPDGSEIPLPPILLGR+LVPNMTPEVVGEQVTSYLTK+MLAAYLYEVSQLKD+NVMLLPVGSADDGAHSQNEK+QKLPDGSEIPLPPILLGR+TGQEIPVNVR
818a	sp|Q6ZRV2|FA83H_HUMAN	1.0000	Protein FAM83H OS=Homo sapiens GN=FAM83H PE=1 SV=3	9.2	10	0.066	AGFADPDDFTLGAGPR+APAGDLLPSAFR+AVVSQAWREEVAAPGAVGGER+HLRPPQYVTR+ILFAQSEPLVPSAAALAR+LAVDALAEGGSEAYSR+LSSATANALYSSNLR
800a	sp|Q16795|NDUA9_HUMAN	1.0000	NADH dehydrogenase [ubiquinone] 1 alpha subcomplex subunit 9, mitochondrial OS=Homo sapiens GN=NDUFA9 PE=1 SV=2	26.3	10	0.061	DAFPEAIIVKPSDIFGR+FGPIPLGSLGWK+GIVNAVKDPDANGK+LPHLPGLEDLGIQATPLELK+NFDFEDVFVK+VFEISPFEPWITR+WLSAEIEDVKPAK
780a	sp|Q15029-2|U5S1_HUMAN sp|Q15029-3|U5S1_HUMAN sp|Q15029|U5S1_HUMAN	1.0000	Isoform of Q15029, Isoform 2 of 116 kDa U5 small nuclear ribonucleoprotein component OS=Homo sapiens GN=EFTUD2;Isoform of Q15029, Isoform 3 of 116 kDa U5 small nuclear ribonucleoprotein component OS=Homo sapiens GN=EFTUD2;116 kDa U5 small nuclear ribonucleoprotein component OS=Homo sapiens GN=EFTUD2 PE=1 SV=1	13.0	10	0.070	AFIPAIDSFGFETDLR+DSIVQGFQWGTR+GHVTQDAPIPGSPLYTIK+IAVEPVNPSELPK+SFVEFILEPLYK+SIWAFGPDATGPNILVDDTLPSEVDK+STPVTVVLPDTK+VLSGTIHAGQPVK
776a	sp|Q14764|MVP_HUMAN	1.0000	Major vault protein OS=Homo sapiens GN=MVP PE=1 SV=4	12.9	10	0.066	AQLELEVSK+DAQGLVLFDVTGQVR+DQAVFPQNGLVVSSVDVQSVEPVDQR+ELLELEALSMAVESTGTAK+IEGEGSVLQAK+IPPYHYIHVLDQNSNVSR+QAIPLDENEGIYVQDVK
87	sp|P28331-2|NDUS1_HUMAN sp|P28331-3|NDUS1_HUMAN sp|P28331-4|NDUS1_HUMAN sp|P28331-5|NDUS1_HUMAN sp|P28331|NDUS1_HUMAN tr|B4DJ81|B4DJ81_HUMAN	1.0000	Isoform of P28331, Isoform 2 of NADH-ubiquinone oxidoreductase 75 kDa subunit, mitochondrial OS=Homo sapiens GN=NDUFS1;Isoform of P28331, Isoform 3 of NADH-ubiquinone oxidoreductase 75 kDa subunit, mitochondrial OS=Homo sapiens GN=NDUFS1;Isoform of P28331, Isoform 4 of NADH-ubiquinone oxidoreductase 75 kDa subunit, mitochondrial OS=Homo sapiens GN=NDUFS1;Isoform of P28331, Isoform 5 of NADH-ubiqu…	24.8	10	0.069	ALSEIAGMTLPYDTLDQVR+FASEIAGVDDLGTTGR+GLLTYTSWEDALSR+IASQVAALDLGYKPGVEAIR+ILQDIASGSHPFSQVLK+LVNQQLLADPLVPPQLTIK+NDGAAILAAVSSIAQK+VALIGSPVDLTYTYDHLGDSPK+VAVTPPGLAR
683a	sp|P62826|RAN_HUMAN tr|B5MDF5|B5MDF5_HUMAN tr|J3KQE5|J3KQE5_HUMAN	1.0000	GTP-binding nuclear protein Ran OS=Homo sapiens GN=RAN PE=1 SV=3;Isoform of P62826, GTP-binding nuclear protein Ran OS=Homo sapiens GN=RAN PE=1 SV=1;Isoform of P62826, GTP-binding nuclear protein Ran (Fragment) OS=Homo sapiens GN=RAN PE=1 SV=1	35.2	10	0.069	FNVWDTAGQEK+GPIKFNVWDTAGQEK+HLTGEFEK+LVLVGDGGTGK+NLQYYDISAK+SNYNFEKPFLWLAR+YVATLGVEVHPLVFHTNR
675a	sp|P62277|RS13_HUMAN tr|J3KMX5|J3KMX5_HUMAN	1.0000	40S ribosomal protein S13 OS=Homo sapiens GN=RPS13 PE=1 SV=2;Isoform of P62277, 40S ribosomal protein S13 OS=Homo sapiens GN=RPS13 PE=1 SV=1	34.5	10	0.068	GLAPDLPEDLYHLIK+GLAPDLPEDLYHLIKK+GLSQSALPYR+GLTPSQIGVILR+KGLTPSQIGVILR+LTSDDVKEQIYK
667a	sp|P62081|RS7_HUMAN	1.0000	40S ribosomal protein S7 OS=Homo sapiens GN=RPS7 PE=1 SV=1	39.7	10	0.066	AIIIFVPVPQLK+AQQNNVEHKVETFSGVYK+AQQNNVEHKVETFSGVYKK+EIEVGGGR+KAIIIFVPVPQLK+LTGKDVNFEFPEFQL+TLTAVHDAILEDLVFPSEIVGK
77	sp|P23284|PPIB_HUMAN	1.0000	Peptidyl-prolyl cis-trans isomerase B OS=Homo sapiens GN=PPIB PE=1 SV=2	22.2	10	0.066	DFMIQGGDFTR+DTNGSQFFITTVK+TVDNFVALATGEK+VIFGLFGK+VIKDFMIQGGDFTR
645a	sp|P60660-2|MYL6_HUMAN sp|P60660|MYL6_HUMAN tr|B7Z6Z4|B7Z6Z4_HUMAN tr|F8W1R7|F8W1R7_HUMAN tr|G3V1V0|G3V1V0_HUMAN tr|G3V1Y7|G3V1Y7_HUMAN tr|G8JLA2|G8JLA2_HUMAN tr|J3KND3|J3KND3_HUMAN	1.0000	Isoform of P60660, Isoform Smooth muscle of Myosin light polypeptide 6 OS=Homo sapiens GN=MYL6;Myosin light polypeptide 6 OS=Homo sapiens GN=MYL6 PE=1 SV=2;Isoform of P60660, Myosin light polypeptide 6 OS=Homo sapiens GN=MYL6 PE=1 SV=1;Isoform of P60660, Myosin light polypeptide 6 OS=Homo sapiens GN=MYL6 PE=1 SV=1;Isoform of P60660, Myosin light polypeptide 6 OS=Homo sapiens GN=MYL6 PE=1 SV=1;Iso…	44.1	10	0.074	DQGTYEDYVEGLR+EAFQLFDR+EGNGTVMGAEIR+HVLVTLGEK+NKDQGTYEDYVEGLR+VFDKEGNGTVMGAEIR+VLDFEHFLPMLQTVAK
639a	sp|P55884-2|EIF3B_HUMAN sp|P55884|EIF3B_HUMAN	1.0000	Isoform of P55884, Isoform 2 of Eukaryotic translation initiation factor 3 subunit B OS=Homo sapiens GN=EIF3B;Eukaryotic translation initiation factor 3 subunit B OS=Homo sapiens GN=EIF3B PE=1 SV=3	19.8	10	0.065	DRPQEADGIDSVIVVDNVPQVGPDRLEK+GTQGVVTNFEIFR+GTYLATFHQR+GYIFLEYASPAHAVDAVK+MTLDTLSIYETPSMGLLDKK+TEPAAEAEAASGPSESPSPPAAEELPGSHAEPPVPAQGEAPGEQAR+TSIFWNDVKDPVSIEER+VTLMQLPTR
73	sp|P20618|PSB1_HUMAN	1.0000	Proteasome subunit beta type-1 OS=Homo sapiens GN=PSMB1 PE=1 SV=2	27.4	10	0.061	AGGSASAMLQPLLDNQVGFK+DVFISAAERDVYTGDALR+GAVYSFDPVGSYQR+NMQNVEHVPLSLDR
624a	sp|P52907|CAZA1_HUMAN	1.0000	F-actin-capping protein subunit alpha-1 OS=Homo sapiens GN=CAPZA1 PE=1 SV=3	42.0	10	0.062	DVQDSLTVSNEAQTAK+EASDPQPEEADGGLK+FITHAPPGEFNEVFNDVR+FTITPPTAQVVGVLK+IEGYEDQVLITEHGDLGNSR+IIENAENEYQTAISENYQTMSDTTFK+LLLNNDNLLR
578a	sp|P46781|RS9_HUMAN tr|A0A024R4M0|A0A024R4M0_HUMAN	1.0000	40S ribosomal protein S9 OS=Homo sapiens GN=RPS9 PE=1 SV=3;Isoform of P46781, 40S ribosomal protein S9 OS=Homo sapiens GN=RPS9 PE=1 SV=1	27.8	10	0.062	IEDFLER+IGVLDEGK+KQVVNIPSFIVR+LDYILGLK+LFEGNALLR+LIGEYGLR+MKLDYILGLK+QVVNIPSFIVR
529a	sp|P35232|PHB_HUMAN	1.0000	Prohibitin OS=Homo sapiens GN=PHB PE=1 SV=1	38.6	10	0.067	AAELIANSLATAGDGLIELR+FDAGELITQR+IFTSIGEDYDER+ILFRPVASQLPR+KLEAAEDIAYQLSR+NITYLPAGQSVLLQLPQ+NVPVITGSK+VLPSITTEILK
519a	sp|P31948-2|STIP1_HUMAN sp|P31948|STIP1_HUMAN	1.0000	Isoform of P31948, Isoform 2 of Stress-induced-phosphoprotein 1 OS=Homo sapiens GN=STIP1;Stress-induced-phosphoprotein 1 OS=Homo sapiens GN=STIP1 PE=1 SV=1	21.0	10	0.064	AAALEAMKDYTK+ELDPTNMTYITNQAAVYFEK+KFMNPFNMPNLYQK+LAYINPDLALEEK+LMDVGLIAIR+TLLSDPTYR+TVDLKPDWGK+TYEEGLKHEANNPQLK+YKDAIHFYNK
508a	sp|P30153|2AAA_HUMAN	1.0000	Serine/threonine-protein phosphatase 2A 65 kDa regulatory subunit A alpha isoform OS=Homo sapiens GN=PPP2R1A PE=1 SV=4	20.5	10	0.068	AISHEHSPSDLEAHFVPLVK+IGPILDNSTLQSEVKPILEK+LAGGDWFTSR+LSTIALALGVER+LTQDQDVDVK+QLSQSLLPAIVELAEDAK+SEIIPMFSNLASDEQDSVR+TDLVPAFQNLMK
438c	sp|Q92841|DDX17_HUMAN tr|H3BLZ8|H3BLZ8_HUMAN	1.0000	Probable ATP-dependent RNA helicase DDX17 OS=Homo sapiens GN=DDX17 PE=1 SV=2;Isoform of Q92841, Probable ATP-dependent RNA helicase DDX17 OS=Homo sapiens GN=DDX17 PE=1 SV=1	16.0	10	0.050	APILIATDVASR+ESAAPAAAPTAEAPPPSVVTRPEPQALPSPAIR+FVINYDYPNSSEDYVHR+GTAYTFFTPGNLK+LIDFLESGK+MLDMGFEPQIR+NFYVEHPEVAR+QTLMWSATWPK
434a	sp|P16435|NCPR_HUMAN	1.0000	NADPH--cytochrome P450 reductase OS=Homo sapiens GN=POR PE=1 SV=2	14.9	10	0.066	DGALTQLNVAFSR+FAVFGLGNK+IRYESGDHVAVYPANDSALVNQLGK+NIIVFYGSQTGTAEEFANR+TALTYYLDITNPPR+TNVLYELAQYASEPSEQELLR+YESGDHVAVYPANDSALVNQLGK
343a	sp|P05120|PAI2_HUMAN	1.0000	Plasminogen activator inhibitor 2 OS=Homo sapiens GN=SERPINB2 PE=1 SV=2	21.0	10	0.059	DKMAEDEVEVYIPQFK+EKLNIGYIEDLK+GSYPDAILQAQAADK+IPNLLPEGSVDGDTR+MAEDEVEVYIPQFK+SLSSAINASTGNYLLESVNK+TPVQMMYLR
292a	sp|O75643|U520_HUMAN	1.0000	U5 small nuclear ribonucleoprotein 200 kDa helicase OS=Homo sapiens GN=SNRNP200 PE=1 SV=2	3.7	10	0.062	DIDAFWLQR+EEGWWVVIGDAK+LYDLNHNEIGELIR+SLVQEMVGSFGK+VFSLSSEFK+VVLLTGETSTDLK+YAQAGFEGFK
290a	sp|O75489|NDUS3_HUMAN	1.0000	NADH dehydrogenase [ubiquinone] iron-sulfur protein 3, mitochondrial OS=Homo sapiens GN=NDUFS3 PE=1 SV=1	32.6	10	0.071	FDLNSPWEAFPVYR+ILTDYGFEGHPFR+QLSAFGEYVAEILPK+SLVDLTAVDVPTR+TYTDELTPIESAVSVFK+VVAEPVELAQEFR+VVAEPVELAQEFRK
264a	sp|O14980|XPO1_HUMAN	1.0000	Exportin-1 OS=Homo sapiens GN=XPO1 PE=1 SV=1	10.4	10	0.071	EFAGEDTSDLFLEER+ETLVYLTHLDYVDTER+IYLDMLNVYK+LLSEEVFDFSSGQITQVK+MAKPEEVLVVENDQGEVVR+NVDILKDPETVK+QLYLPMLFK+YYGLQILENVIK
207	sp|Q99798|ACON_HUMAN tr|A2A274|A2A274_HUMAN	1.0000	Aconitate hydratase, mitochondrial OS=Homo sapiens GN=ACO2 PE=1 SV=2;Isoform of Q99798, Aconitate hydratase, mitochondrial OS=Homo sapiens GN=ACO2 PE=1 SV=1	14.7	10	0.059	DINQEVYNFLATAGAK+IVYGHLDDPASQEIER+NAVTQEFGPVPDTAR+NDANPETHAFVTSPEIVTALAIAGTLK+QGLLPLTFADPADYNK+SQFTITPGSEQIR+VAEKEGWPLDIR
138	sp|P62906|RL10A_HUMAN	1.0000	60S ribosomal protein L10a OS=Homo sapiens GN=RPL10A PE=1 SV=2	27.2	10	0.063	AGKFPSLLTHNENMVAK+AVDIPHMDIEALK+AVDIPHMDIEALKK+DTLYEAVR+FPSLLTHNENMVAK+ILGPGLNK+YDAFLASESLIK
121	sp|P53621-2|COPA_HUMAN sp|P53621|COPA_HUMAN	1.0000	Isoform of P53621, Isoform 2 of Coatomer subunit alpha OS=Homo sapiens GN=COPA;Coatomer subunit alpha OS=Homo sapiens GN=COPA PE=1 SV=2	8.9	10	0.069	ASNLENSTYDLYTIPK+GVNWAAFHPTMPLIVSGADDR+LLHDQVGVIQFGPYK+LVGQSIIAYLQK+NLSPGAVESDVR+TALNLFFK+VLTIDPTEFK+VTTVTEIGKDVIGLR
926a	sp|Q9P2J5-2|SYLC_HUMAN sp|Q9P2J5|SYLC_HUMAN	1.0000	Isoform of Q9P2J5, Isoform 2 of Leucine--tRNA ligase, cytoplasmic OS=Homo sapiens GN=LARS;Leucine--tRNA ligase, cytoplasmic OS=Homo sapiens GN=LARS PE=1 SV=2	12.0	10	0.072	EDKGTGVVTSVPSDSPDDIAALR+ELMGEEILGASLSAPLTSYK+EVWDYVFFK+FDDPLLGPR+GTGVVTSVPSDSPDDIAALR+LALADAGDTVEDANFVEAMADAGILR+LYTWVEWVK+QTGEGVGPQEYTLLK+STGNFLTLTQAIDK+TGFFEFQAAK
920a	sp|Q9NZI8|IF2B1_HUMAN	1.0000	Insulin-like growth factor 2 mRNA-binding protein 1 OS=Homo sapiens GN=IGF2BP1 PE=1 SV=2	15.6	10	0.070	DQTPDENDQVIVK+ITISSLQDLTLYNPER+LLVPTQYVGAIIGK+LYIGNLNESVTPADLEK+MVIITGPPEAQFK+TVNELQNLTAAEVVVPR
869a	sp|Q99460-2|PSMD1_HUMAN sp|Q99460|PSMD1_HUMAN	1.0000	Isoform of Q99460, Isoform 2 of 26S proteasome non-ATPase regulatory subunit 1 OS=Homo sapiens GN=PSMD1;26S proteasome non-ATPase regulatory subunit 1 OS=Homo sapiens GN=PSMD1 PE=1 SV=2	14.1	9	0.057	AAVESLGFILFR+EALQLMATYLPK+FTATASLGVIHK+MITSAAGIISLLDEDEPQLK+NAQAIEDMVGYAQETQHEK+QAIGIALETR+QDVYDLLK+TNLYQDDAVTGEAAGLALGLVMLGSK+VSTAVLSITAK
845a	sp|Q92598-2|HS105_HUMAN sp|Q92598-3|HS105_HUMAN sp|Q92598-4|HS105_HUMAN sp|Q92598|HS105_HUMAN	1.0000	Isoform of Q92598, Isoform Beta of Heat shock protein 105 kDa OS=Homo sapiens GN=HSPH1;Isoform of Q92598, Isoform 3 of Heat shock protein 105 kDa OS=Homo sapiens GN=HSPH1;Isoform of Q92598, Isoform 4 of Heat shock protein 105 kDa OS=Homo sapiens GN=HSPH1;Heat shock protein 105 kDa OS=Homo sapiens GN=HSPH1 PE=1 SV=1	13.0	9	0.062	AFNDPFIQK+DISTTLNADEAVAR+FVVQNVSAQK+IEVPLYSLLEQTHLK+LLTETEDWLYEEGEDQAK+NAVEEYVYEFR+NQQITHANNTVSNFK+NQQITHANNTVSNFKR+VLGTAFDPFLGGK
92	sp|P30086|PEBP1_HUMAN	1.0000	Phosphatidylethanolamine-binding protein 1 OS=Homo sapiens GN=PEBP1 PE=1 SV=3	48.1	9	0.065	GNDISSGTVLSDYVGSGPPK+LYEQLSGK+LYTLVLTDPDAPSR+LYTLVLTDPDAPSRK+NRPTSISWDGLDSGK+WSGPLSLQEVDEQPQHPLHVTYAGAAVDELGK
784a	sp|Q15233-2|NONO_HUMAN sp|Q15233|NONO_HUMAN	1.0000	Isoform of Q15233, Isoform 2 of Non-POU domain-containing octamer-binding protein OS=Homo sapiens GN=NONO;Non-POU domain-containing octamer-binding protein OS=Homo sapiens GN=NONO PE=1 SV=4	18.1	9	0.064	FAQPGSFEYEYAMR+FGQAATMEGIGAIGGTPPAFNR+GIVEFSGKPAAR+RMEELHNQEVQK+VELDNMPLR
89	sp|P29966|MARCS_HUMAN tr|A0A087WZH7|A0A087WZH7_HUMAN	1.0000	Myristoylated alanine-rich C-kinase substrate OS=Homo sapiens GN=MARCKS PE=1 SV=4;Isoform of P29966, Myristoylated alanine-rich C-kinase substrate OS=Homo sapiens GN=MARCKS PE=1 SV=1	25.5	9	0.066	AEDGATPSPSNETPK+EAPAEGEAAEPGSPTAAEGEAASAASSTSSPK+GEAAAERPGEAAVASSPSK+GEPAAAAAPEAGASPVEK
750a	sp|Q13283|G3BP1_HUMAN	1.0000	Ras GTPase-activating protein-binding protein 1 OS=Homo sapiens GN=G3BP1 PE=1 SV=1	25.8	9	0.064	FMQTFVLAPEGSVANK+FYVHNDIFR+LPNFGFVVFDDSEPVQK+NSSYVHGGLDSNGKPADAVYGQK+SSSPAPADIAQTVQEDLR+TFSWASVTSK+YQDEVFGGFVTEPQEESEEEVEEPEER
740a	sp|Q12931-2|TRAP1_HUMAN sp|Q12931|TRAP1_HUMAN	1.0000	Isoform of Q12931, Isoform 2 of Heat shock protein 75 kDa, mitochondrial OS=Homo sapiens GN=TRAP1;Heat shock protein 75 kDa, mitochondrial OS=Homo sapiens GN=TRAP1 PE=1 SV=3	22.0	9	0.067	AFLDALQNQAEASSK+AQLLQPTLEINPR+EGIVTATEQEVKEDIAK+ELISNASDALEK+FFEDYGLFMR+GVVDSEDIPLNLSR+SAAPGSLGYQWLSDGSGVFEIAEASGVR+YESSALPSGQLTSLSEYASR+YSNFVSFPLYLNGR
711a	sp|Q01518-2|CAP1_HUMAN sp|Q01518|CAP1_HUMAN	1.0000	Isoform of Q01518, Isoform 2 of Adenylyl cyclase-associated protein 1 OS=Homo sapiens GN=CAP1;Adenylyl cyclase-associated protein 1 OS=Homo sapiens GN=CAP1 PE=1 SV=5	17.3	9	0.060	EIGGDVQK+EMNDAAMFYTNR+KEPAVLELEGK+LSDLLAPISEQIK+SGPKPFSAPKPQTSPSPK+VENQENVSNLVIEDTELK+WRVENQENVSNLVIEDTELK
694a	sp|P63244|GBLP_HUMAN	1.0000	Guanine nucleotide-binding protein subunit beta-2-like 1 OS=Homo sapiens GN=GNB2L1 PE=1 SV=3	30.9	9	0.059	DETNYGIPQR+DGQAMLWDLNEGK+DVLSVAFSSDNR+GHNGWVTQIATTPQFPDMILSASR+IIVDELKQEVISTSSK+LTRDETNYGIPQR+LWDLTTGTTTR+VWQVTIGTR
688a	sp|P62917|RL8_HUMAN tr|E9PKZ0|E9PKZ0_HUMAN	1.0000	60S ribosomal protein L8 OS=Homo sapiens GN=RPL8 PE=1 SV=2;Isoform of P62917, 60S ribosomal protein L8 (Fragment) OS=Homo sapiens GN=RPL8 PE=1 SV=1	22.9	9	0.064	ASGNYATVISHNPETK+ASGNYATVISHNPETKK+AVDFAER+AVVGVVAGGGR+GIVKDIIHDPGR
669b	sp|P62191-2|PRS4_HUMAN sp|P62191|PRS4_HUMAN	1.0000	Isoform of P62191, Isoform 2 of 26S protease regulatory subunit 4 OS=Homo sapiens GN=PSMC1;26S protease regulatory subunit 4 OS=Homo sapiens GN=PSMC1 PE=1 SV=1	29.2	9	0.056	APQETYADIGGLDNQIQEIK+GVILYGPPGTGK+IETLDPALIRPGR+NQEQMKPLEEKQEEER+TMLELLNQLDGFDSR+VAEEHAPSIVFIDEIDAIGTKR+VVGSELIQK
662a	sp|P61353|RL27_HUMAN	1.0000	60S ribosomal protein L27 OS=Homo sapiens GN=RPL27 PE=1 SV=2	46.3	9	0.053	NIDDGTSDRPYSHALVAGIDR+TVVNKDVFRDPALK+VVLVLAGR+VYNYNHLMPTR+YSVDIPLDK
654c	sp|P61026|RAB10_HUMAN	1.0000	Ras-related protein Rab-10 OS=Homo sapiens GN=RAB10 PE=1 SV=1	21.5	9	0.047	FFETSAK+IKIQLWDTAGQER+KTPVKEPNSENVDISSGGGVTGWK+LLIIGDSGVGK+NIDEHANEDVER+TPVKEPNSENVDISSGGGVTGWK
654b	sp|Q9H0U4|RAB1B_HUMAN	1.0000	Ras-related protein Rab-1B OS=Homo sapiens GN=RAB1B PE=1 SV=1	41.3	9	0.025	EFADSLGIPFLETSAK+FADDTYTESYISTIGVDFK+IKIQLWDTAGQER+LLIIGDSGVGK+MGPGAASGGERPNLK+NATNVEQAFMTMAAEIK+TITSSYYR+VVDNTTAKEFADSLGIPFLETSAK
654a	sp|P61106|RAB14_HUMAN	1.0000	Ras-related protein Rab-14 OS=Homo sapiens GN=RAB14 PE=1 SV=4	34.4	9	0.060	IKIQLWDTAGQER+IYQNIQDGSLDLNAAESGVQHKPSAPQGGR+KIYQNIQDGSLDLNAAESGVQHKPSAPQGGR+NLTNPNTVIILIGNK+STYNHLSSWLTDAR+TGENVEDAFLEAAK+TGENVEDAFLEAAKK
608a	sp|P50570-2|DYN2_HUMAN sp|P50570-5|DYN2_HUMAN sp|P50570|DYN2_HUMAN	1.0000	Isoform of P50570, Isoform 2 of Dynamin-2 OS=Homo sapiens GN=DNM2;Isoform of P50570, Isoform 5 of Dynamin-2 OS=Homo sapiens GN=DNM2;Dynamin-2 OS=Homo sapiens GN=DNM2 PE=1 SV=2	13.4	9	0.066	DLMPKTIMHLMINNTK+GISPVPINLR+IEGSGDQVDTLELSGGAR+NLVDSYVAIINK+SSVLENFVGR+TGLFTPDLAFEAIVKK+VPVGDQPPDIEYQIK+VYSPHVLNLTLIDLPGITK
604b	sp|P31150|GDIA_HUMAN	1.0000	Rab GDP dissociation inhibitor alpha OS=Homo sapiens GN=GDI1 PE=1 SV=2	16.3	9	0.032	FLMANGQLVK+FLVFVANFDENDPK+GRDWNVDLIPK+IKLYSESLAR+LYSESLAR+MLLYTEVTR+SPYLYPLYGLGELPQGFAR
589a	sp|P48643-2|TCPE_HUMAN sp|P48643|TCPE_HUMAN tr|B7ZAR1|B7ZAR1_HUMAN tr|E7ENZ3|E7ENZ3_HUMAN tr|E9PCA1|E9PCA1_HUMAN	1.0000	Isoform of P48643, Isoform 2 of T-complex protein 1 subunit epsilon OS=Homo sapiens GN=CCT5;T-complex protein 1 subunit epsilon OS=Homo sapiens GN=CCT5 PE=1 SV=1;Isoform of P48643, T-complex protein 1 subunit epsilon OS=Homo sapiens GN=CCT5 PE=1 SV=1;Isoform of P48643, T-complex protein 1 subunit epsilon OS=Homo sapiens GN=CCT5 PE=1 SV=1;Isoform of P48643, T-complex protein 1 subunit epsilon OS=H…	21.4	9	0.061	AVTIFIR+EKFEEMIQQIK+GVIVDKDFSHPQMPK+IADGYEQAAR+ISDSVLVDIKDTEPLIQTAK+LGFAGLVQEISFGTTK+WVGGPEIELIAIATGGR
573a	sp|P45880-1|VDAC2_HUMAN sp|P45880-2|VDAC2_HUMAN sp|P45880|VDAC2_HUMAN tr|A0A0A0MR02|A0A0A0MR02_HUMAN	1.0000	Isoform of P45880, Isoform 1 of Voltage-dependent anion-selective channel protein 2 OS=Homo sapiens GN=VDAC2;Isoform of P45880, Isoform 2 of Voltage-dependent anion-selective channel protein 2 OS=Homo sapiens GN=VDAC2;Voltage-dependent anion-selective channel protein 2 OS=Homo sapiens GN=VDAC2 PE=1 SV=2;Isoform of P45880, Voltage-dependent anion-selective channel protein 2 (Fragment) OS=Homo sapi…	30.9	9	0.060	GFGFGLVK+LTFDTTFSPNTGK+LTFDTTFSPNTGKK+LTLSALVDGK+TGDFQLHTNVNDGTEFGGSIYQK+VNNSSLIGVGYTQTLRPGVK+YQLDPTASISAK
559a	sp|P42167|LAP2B_HUMAN tr|G5E972|G5E972_HUMAN	1.0000	Isoform of P42166, Lamina-associated polypeptide 2, isoforms beta/gamma OS=Homo sapiens GN=TMPO PE=1 SV=2;Isoform of P42166, Lamina-associated polypeptide 2, isoforms beta/gamma OS=Homo sapiens GN=TMPO PE=1 SV=1	22.7	9	0.061	GAAGRPLELSDFR+GPPDFSSDEEREPTPVLGSGAAAAGR+HASPILPITEFSDIPR+QEDKDDLDVTELTNEDLLDQLVK+SSTPLPTISSSAENTR
547a	sp|P39023|RL3_HUMAN	1.0000	60S ribosomal protein L3 OS=Homo sapiens GN=RPL3 PE=1 SV=2	24.6	9	0.056	AHLMEIQVNGGTVAEK+DDPSKPVHLTAFLGYK+ERLEQQVPVNQVFGQDEMIDVIGVTK+FIDTTSK+LEQQVPVNQVFGQDEMIDVIGVTK+NNASTDYDLSDK+SINPLGGFVHYGEVTNDFVMLK
534a	sp|P35998|PRS7_HUMAN	1.0000	26S protease regulatory subunit 7 OS=Homo sapiens GN=PSMC2 PE=1 SV=3	21.7	9	0.052	ALDEGDIALLK+FDDGAGGDNEVQR+FVVDLSDQVAPTDIEEGMR+GVLLFGPPGTGK+IEFSLPDLEGR+IINADSEDPKYIINVK+KIEFSLPDLEGR+QVEDDIQQLLK
503a	sp|P30040|ERP29_HUMAN	1.0000	Endoplasmic reticulum resident protein 29 OS=Homo sapiens GN=ERP29 PE=1 SV=4	25.3	9	0.054	DGDFENPVPYTGAVK+ESYPVFYLFR+FDTQYPYGEKQDEFKR+ILDQGEDFPASEMTR+SLNILTAFQK
501b	sp|P29692-3|EF1D_HUMAN	1.0000	Isoform of P29692, Isoform 3 of Elongation factor 1-delta OS=Homo sapiens GN=EEF1D	28.4	9	0.040	FYEQMNGPVAGASR+GVVQELQQAISK+IASLEVENQSLR+QSSGPGASSGTSGDHGELVVR+RFYEQMNGPVAGASR+SIQLDGLVWGASK
501a	sp|P29692-2|EF1D_HUMAN sp|P29692|EF1D_HUMAN tr|A0A087X1X7|A0A087X1X7_HUMAN tr|E9PK01|E9PK01_HUMAN tr|E9PRY8|E9PRY8_HUMAN	1.0000	Isoform of P29692, Isoform 2 of Elongation factor 1-delta OS=Homo sapiens GN=EEF1D;Elongation factor 1-delta OS=Homo sapiens GN=EEF1D PE=1 SV=5;Isoform of P29692, Elongation factor 1-delta OS=Homo sapiens GN=EEF1D PE=1 SV=1;Isoform of P29692, Elongation factor 1-delta (Fragment) OS=Homo sapiens GN=EEF1D PE=1 SV=1;Isoform of P29692, Elongation factor 1-delta OS=Homo sapiens GN=EEF1D PE=1 SV=1	33.0	9	0.039	FYEQMNGPVAGASR+GVVQELQQAISK+IASLEVENQSLR+QENGASVILR+RFYEQMNGPVAGASR+SIQLDGLVWGASK+SLAGSSGPGASSGTSGDHGELVVR
476a	sp|P24752|THIL_HUMAN	1.0000	Acetyl-CoA acetyltransferase, mitochondrial OS=Homo sapiens GN=ACAT1 PE=1 SV=1	14.3	9	0.059	FGNEVIPVTVTVK+GQPDVVVKEDEEYKR+GSTPYGGVKLEDLIVK+TPIGSFLGSLSLLPATK
457a	sp|P21281|VATB2_HUMAN	1.0000	V-type proton ATPase subunit B, brain isoform OS=Homo sapiens GN=ATP6V1B2 PE=1 SV=3	15.3	9	0.066	AVVQVFEGTSGIDAK+GIVNGAAPELPVPTGGPAVGAR+QIYPPINVLPSLSR+SGQVLEVSGSK+TVSGVNGPLVILDHVK
53	sp|P08311|CATG_HUMAN	1.0000	Cathepsin G OS=Homo sapiens GN=CTSG PE=1 SV=2	15.3	9	0.055	IFGSYDPR+NVNPVALPR+TIQNDIMLLQLSR+VSSFLPWIR
456a	sp|P20810-10|ICAL_HUMAN sp|P20810-2|ICAL_HUMAN sp|P20810-3|ICAL_HUMAN sp|P20810-4|ICAL_HUMAN sp|P20810-5|ICAL_HUMAN sp|P20810-6|ICAL_HUMAN sp|P20810-7|ICAL_HUMAN sp|P20810-8|ICAL_HUMAN sp|P20810-9|ICAL_HUMAN sp|P20810|ICAL_HUMAN tr|A0A0C4DGB5|A0A0C4DGB5_HUMAN tr|B7Z574|B7Z574_HUMAN tr|E7ES10|E7ES10_HUMAN tr|E7EVY3|E7EVY3_HUMAN tr|E9PCH5|E9PCH5_HUMAN	1.0000	Isoform of P20810, Isoform 10 of Calpastatin OS=Homo sapiens GN=CAST;Isoform of P20810, Isoform 2 of Calpastatin OS=Homo sapiens GN=CAST;Isoform of P20810, Isoform 3 of Calpastatin OS=Homo sapiens GN=CAST;Isoform of P20810, Isoform 4 of Calpastatin OS=Homo sapiens GN=CAST;Isoform of P20810, Isoform 5 of Calpastatin OS=Homo sapiens GN=CAST;Isoform of P20810, Isoform 6 of Calpastatin OS=Homo sapien…	13.1	9	0.061	GTVPDDAVEALADSLGK+GTVPDDAVEALADSLGKK+HLLDDNGQDKPVKPPTK+LAAAISEVVSQTPASTTQAGAPPR+SLTPAVPVESKPDKPSGK
409a	sp|P12532|KCRU_HUMAN	1.0000	Creatine kinase U-type, mitochondrial OS=Homo sapiens GN=CKMT1A PE=1 SV=1	10.8	9	0.063	GTGGVDTAATGGVFDISNLDR+LYPPSAEYPDLR+LYPPSAEYPDLRK+RGTGGVDTAATGGVFDISNLDR+VVVDALSGLK
403b	sp|Q13310-2|PABP4_HUMAN sp|Q13310-3|PABP4_HUMAN sp|Q13310|PABP4_HUMAN tr|B1ANR0|B1ANR0_HUMAN	1.0000	Isoform of Q13310, Isoform 2 of Polyadenylate-binding protein 4 OS=Homo sapiens GN=PABPC4;Isoform of Q13310, Isoform 3 of Polyadenylate-binding protein 4 OS=Homo sapiens GN=PABPC4;Polyadenylate-binding protein 4 OS=Homo sapiens GN=PABPC4 PE=1 SV=1;Isoform of Q13310, Polyadenylate-binding protein OS=Homo sapiens GN=PABPC4 PE=1 SV=1	13.7	9	0.039	AKEFTNVYIK+ALDTMNFDVIK+EFSPFGSITSAK+IVGSKPLYVALAQR+NFGEEVDDESLKELFSQFGK+SLGYAYVNFQQPADAER
402a	sp|P11586|C1TC_HUMAN tr|F5H2F4|F5H2F4_HUMAN	1.0000	C-1-tetrahydrofolate synthase, cytoplasmic OS=Homo sapiens GN=MTHFD1 PE=1 SV=3;Isoform of P11586, C-1-tetrahydrofolate synthase, cytoplasmic OS=Homo sapiens GN=MTHFD1 PE=1 SV=1	10.2	9	0.055	AAQAPSSFQLLYDLK+EIGLLSEEVELYGETK+GALALAQAVQR+MFGIPVVVAVNAFK+THLSLSHNPEQK+TPVPSDIDISR+YVVVTGITPTPLGEGK
401a	sp|P11413-2|G6PD_HUMAN sp|P11413-3|G6PD_HUMAN sp|P11413|G6PD_HUMAN	1.0000	Isoform of P11413, Isoform Long of Glucose-6-phosphate 1-dehydrogenase OS=Homo sapiens GN=G6PD;Isoform of P11413, Isoform 3 of Glucose-6-phosphate 1-dehydrogenase OS=Homo sapiens GN=G6PD;Glucose-6-phosphate 1-dehydrogenase OS=Homo sapiens GN=G6PD PE=1 SV=4	19.8	9	0.051	DGLLPENTFIVGYAR+GGYFDEFGIIR+LFYLALPPTVYEAVTK+LKLEDFFAR+LNSHMNALHLGSQANR+NSYVAGQYDDAASYQR+VGFQYEGTYK+WDGVPFILR
304a	sp|O95831-3|AIFM1_HUMAN sp|O95831|AIFM1_HUMAN	1.0000	Isoform of O95831, Isoform 3 of Apoptosis-inducing factor 1, mitochondrial OS=Homo sapiens GN=AIFM1;Apoptosis-inducing factor 1, mitochondrial OS=Homo sapiens GN=AIFM1 PE=1 SV=1	17.2	9	0.064	AALSASEGEEVPQDKAPSHVPFLLIGGGTAAFAAAR+ALGTEVIQLFPEK+ELWFSDDPNVTK+ISGLGLTPEQK+TGGLEIDSDFGGFR+VLIVSEDPELPYMRPPLSK
303a	sp|O95757|HS74L_HUMAN	1.0000	Heat shock 70 kDa protein 4L OS=Homo sapiens GN=HSPA4L PE=1 SV=3	15.3	9	0.068	DISTTLNADEAVAR+EDISSIEIVGGATR+EFSITDLVPYSITLR+LSAVLEDTENWLYEDGEDQPK+LSLTQDPVVK+QLGQDLLNSYIENEGK+SFDDPIVQTER+SGGIETIANEYSDR+VLATTFDPYLGGR
285a	sp|O60716-10|CTND1_HUMAN sp|O60716-11|CTND1_HUMAN sp|O60716-12|CTND1_HUMAN sp|O60716-13|CTND1_HUMAN sp|O60716-14|CTND1_HUMAN sp|O60716-15|CTND1_HUMAN sp|O60716-16|CTND1_HUMAN sp|O60716-17|CTND1_HUMAN sp|O60716-18|CTND1_HUMAN sp|O60716-19|CTND1_HUMAN sp|O60716-20|CTND1_HUMAN sp|O60716-21|CTND1_HUMAN sp|O60716-22|CTND1_HUMAN sp|O60716-23|CTND1_HUMAN sp|O60716-24|CTND1_HUMAN sp|O60716-2|CTND1_HUMAN …	1.0000	Isoform of O60716, Isoform 2AB of Catenin delta-1 OS=Homo sapiens GN=CTNND1;Isoform of O60716, Isoform 2AC of Catenin delta-1 OS=Homo sapiens GN=CTNND1;Isoform of O60716, Isoform 2BC of Catenin delta-1 OS=Homo sapiens GN=CTNND1;Isoform of O60716, Isoform 2A of Catenin delta-1 OS=Homo sapiens GN=CTNND1;Isoform of O60716, Isoform 2B of Catenin delta-1 OS=Homo sapiens GN=CTNND1;Isoform of O60716, Is…	11.8	9	0.061	AAALVLQTIWGYK+ALSAIADLLTNEHER+FHPEPYGLEDDQR+GSLASLDSLR+GYELLFQPEVVR+HYEDGYPGGSDNYGSLSR+IYISLLK+KPIEDPANDTVDFPKR
273a	sp|O43242|PSMD3_HUMAN	1.0000	26S proteasome non-ATPase regulatory subunit 3 OS=Homo sapiens GN=PSMD3 PE=1 SV=2	24.7	9	0.065	AKPPPGGGEQEPPPPPAPQDVEMKEEAATGGGSTGEADGK+AVQGFFTSNNATR+HDADGQATLLNLLLR+ISLADIAQK+LQLDSPEDAEFIVAK+NYLHYSLYDQAEK+SLMPYFLLTQAVR+SVFPEQANNNEWAR
258a	sp|O00515|LAD1_HUMAN tr|E9PDI4|E9PDI4_HUMAN	1.0000	Ladinin-1 OS=Homo sapiens GN=LAD1 PE=1 SV=2;Isoform of O00515, Ladinin-1 OS=Homo sapiens GN=LAD1 PE=1 SV=1	22.2	9	0.056	ALASEKSPTADAKPAPK+EEADMSSPTQRTYSSSLKR+GPWALEEESLVGREPEER+LPPVTLQVK+NLSSTTDDEAPR+QGASDPPTVASRLPPVTLQVKIPSK+RATASEQPLAQEPPASGGSPATTK
249a	sp|E9PAV3|NACAM_HUMAN	1.0000	Nascent polypeptide-associated complex subunit alpha, muscle-specific form OS=Homo sapiens GN=NACA PE=1 SV=1	5.4	9	0.067	APATPAPMGAPTLPAVIPSSPK+DIELVMSQANVSR+EGPTPPAATPSHK+GAPTTPAATPPSPKGGPATPPPK+IEDLSQQAQLAAAEK+NILFVITKPDVYK+SPASDTYIVFGEAK
133	sp|P62841|RS15_HUMAN tr|A0A0B4J2B4|A0A0B4J2B4_HUMAN tr|K7EJ78|K7EJ78_HUMAN tr|K7ELC2|K7ELC2_HUMAN tr|K7EM56|K7EM56_HUMAN tr|K7EQJ5|K7EQJ5_HUMAN tr|S4R417|S4R417_HUMAN tr|S4R456|S4R456_HUMAN	1.0000	40S ribosomal protein S15 OS=Homo sapiens GN=RPS15 PE=1 SV=2;Isoform of P62841, 40S ribosomal protein S15 OS=Homo sapiens GN=RPS15 PE=1 SV=1;Isoform of P62841, 40S ribosomal protein S15 OS=Homo sapiens GN=RPS15 PE=1 SV=2;Isoform of P62841, 40S ribosomal protein S15 OS=Homo sapiens GN=RPS15 PE=1 SV=1;Isoform of P62841, 40S ribosomal protein S15 OS=Homo sapiens GN=RPS15 PE=1 SV=2;Isoform of P62841,…	27.7	9	0.054	DMIILPEMVGSMVGVYNGK+EAPPMEKPEVVK
14	sp|O43143|DHX15_HUMAN	1.0000	Pre-mRNA-splicing factor ATP-dependent RNA helicase DHX15 OS=Homo sapiens GN=DHX15 PE=1 SV=2	12.1	9	0.059	EVDDLGPEVGDIK+FTDILVR+HQSFVLVGETGSGK+HRLDLGEDYPSGK+IIPLYSTLPPQQQQR+IRVESLLVTAISK+RGVACTQPR+TLATDILMGVLK
945a	sp|Q9UNZ2-5|NSF1C_HUMAN sp|Q9UNZ2|NSF1C_HUMAN	1.0000	Isoform of Q9UNZ2, Isoform 3 of NSFL1 cofactor p47 OS=Homo sapiens GN=NSFL1C;NSFL1 cofactor p47 OS=Homo sapiens GN=NSFL1C PE=1 SV=2	27.6	9	0.061	ASSSILIDESEPTTNIQIR+DLIHDQDEDEEEEEGQR+LGAAPEEESAYVAGEK+LGAAPEEESAYVAGEKR+LGSTAPQVLSTSSPAQQAENEAK+SPNELVDDLFK+SYQDPSNAQFLESIR
104	sp|P42677|RS27_HUMAN tr|Q5T4L4|Q5T4L4_HUMAN	1.0000	40S ribosomal protein S27 OS=Homo sapiens GN=RPS27 PE=1 SV=3;Isoform of P42677, 40S ribosomal protein S27 OS=Homo sapiens GN=RPS27 PE=1 SV=1	39.4	9	0.036	DLLHPSPEEEKRK+LVQSPNSYFMDVK
890a	sp|Q9BY77|PDIP3_HUMAN tr|F6VRR5|F6VRR5_HUMAN	1.0000	Polymerase delta-interacting protein 3 OS=Homo sapiens GN=POLDIP3 PE=1 SV=2;Isoform of Q9BY77, Polymerase delta-interacting protein 3 OS=Homo sapiens GN=POLDIP3 PE=1 SV=1	30.6	9	0.061	LVHPGVAEVVFVK+QNLYDLDEDDDGIASVPTK+RVNSASSSNPPAEVDPDTILK+SSGASVTTQPTEFK+SSPAAFINPPIGTVTPALK+TLVNKEEPPKELPAAEPVLSPLEGTK+VVQNDAYTAPALPSSIR
654e	sp|P62820|RAB1A_HUMAN	0.9996	Ras-related protein Rab-1A OS=Homo sapiens GN=RAB1A PE=1 SV=3	29.3	9	0.028	EFADSLGIPFLETSAK+FADDTYTESYISTIGVDFK+IKIQLWDTAGQER+LLIIGDSGVGK+NATNVEQSFMTMAAEIK+TITSSYYR
353b	sp|P13929-2|ENOB_HUMAN sp|P13929-3|ENOB_HUMAN sp|P13929|ENOB_HUMAN tr|E5RGZ4|E5RGZ4_HUMAN	0.9949	Isoform of P13929, Isoform 2 of Beta-enolase OS=Homo sapiens GN=ENO3;Isoform of P13929, Isoform 3 of Beta-enolase OS=Homo sapiens GN=ENO3;Beta-enolase OS=Homo sapiens GN=ENO3 PE=1 SV=5;Isoform of P13929, Enolase (Fragment) OS=Homo sapiens GN=ENO3 PE=1 SV=1	16.6	9	0.034	AAVPSGASTGIYEALELR+YGKDATNVGDEGGFAPNILENNEALELLK
95	sp|P31930|QCR1_HUMAN	1.0000	Cytochrome b-c1 complex subunit 1, mitochondrial OS=Homo sapiens GN=UQCRC1 PE=1 SV=3	17.7	8	0.050	ADLTEYLSTHYK+DVVFNYLHATAFQGTPLAQAVEGPSENVR+IAEVDASVVR+MVLAAAGGVEHQQLLDLAQK+NNGAGYFLEHLAFK
778a	sp|Q15019-2|SEPT2_HUMAN sp|Q15019-3|SEPT2_HUMAN sp|Q15019|SEPT2_HUMAN	1.0000	Isoform of Q15019, Isoform 2 of Septin-2 OS=Homo sapiens GN=SEPT2;Isoform of Q15019, Isoform 3 of Septin-2 OS=Homo sapiens GN=SEPT2;Septin-2 OS=Homo sapiens GN=SEPT2 PE=1 SV=1	30.5	8	0.057	ASIPFSVVGSNQLIEAK+IYHLPDAESDEDEDFKEQTR+LYPWGVVEVENPEHNDFLK+QQPTQFINPETPGYVGFANLPNQVHR+STLINSLFLTDLYPER+TIISYIDEQFER
760a	sp|Q13838-2|DX39B_HUMAN sp|Q13838|DX39B_HUMAN	1.0000	Isoform of Q13838, Isoform 2 of Spliceosome RNA helicase DDX39B OS=Homo sapiens GN=DDX39B;Spliceosome RNA helicase DDX39B OS=Homo sapiens GN=DDX39B PE=1 SV=1	19.4	8	0.053	DFLLKPELLR+DVQEIFR+GLAITFVSDENDAK+ILVATNLFGR+LTLHGLQQYYVK+VAVFFGGLSIK+VNIAFNYDMPEDSDTYLHR
739a	sp|Q12906-4|ILF3_HUMAN sp|Q12906-6|ILF3_HUMAN sp|Q12906-7|ILF3_HUMAN	1.0000	Isoform of Q12906, Isoform 4 of Interleukin enhancer-binding factor 3 OS=Homo sapiens GN=ILF3;Isoform of Q12906, Isoform 6 of Interleukin enhancer-binding factor 3 OS=Homo sapiens GN=ILF3;Isoform of Q12906, Isoform 7 of Interleukin enhancer-binding factor 3 OS=Homo sapiens GN=ILF3	18.2	8	0.056	AYAALAALEK+DSSKGEDSAEETEAKPAVVAPAPVVEAVSTPSAAFPSDATAENVK+EDITQSAQHALR+FVMEVEVDGQK+LFPDTPLALDANK+VLAGETLSVNDPPDVLDR+VLGMDPLPSK+VPTWGPLR
85	sp|P28070|PSB4_HUMAN	1.0000	Proteasome subunit beta type-4 OS=Homo sapiens GN=PSMB4 PE=1 SV=4	36.4	8	0.055	FEGGVVIAADMLGSYGSLAR+FQIATVTEK+QPVLSQTEAR+QVLGQMVIDEELLGDGHSYSPR+TQNPMVTGTSVLGVK+VNNSTMLGASGDYADFQYLK
727a	sp|Q07021|C1QBP_HUMAN	1.0000	Complement component 1 Q subcomponent-binding protein, mitochondrial OS=Homo sapiens GN=C1QBP PE=1 SV=1	22.0	8	0.058	AFVDFLSDEIKEER+EVSFQSTGESEWK+MSGGWELELNGTEAK+VEEQEPELTSTPNFVVEVIK
717b	sp|Q14574-2|DSC3_HUMAN sp|Q14574|DSC3_HUMAN	1.0000	Isoform of Q14574, Isoform 3B of Desmocollin-3 OS=Homo sapiens GN=DSC3;Desmocollin-3 OS=Homo sapiens GN=DSC3 PE=1 SV=3	11.1	8	0.046	GWITIDEISGSIITSK+IPIEDKDLINTANWR+ISTDKETNEGVLSVVKPLNYEENR+QVNLEIGVNNEAPFAR+YSILQQTPR+YTYSEWHSFTQPR
660a	sp|P61289-2|PSME3_HUMAN sp|P61289-3|PSME3_HUMAN sp|P61289|PSME3_HUMAN tr|A0A087WTV2|A0A087WTV2_HUMAN tr|K7ENH2|K7ENH2_HUMAN tr|K9J957|K9J957_HUMAN	1.0000	Isoform of P61289, Isoform 2 of Proteasome activator complex subunit 3 OS=Homo sapiens GN=PSME3;Isoform of P61289, Isoform 3 of Proteasome activator complex subunit 3 OS=Homo sapiens GN=PSME3;Proteasome activator complex subunit 3 OS=Homo sapiens GN=PSME3 PE=1 SV=1;Isoform of P61289, Proteasome activator complex subunit 3 OS=Homo sapiens GN=PSME3 PE=1 SV=1;Isoform of P61289, Proteasome activator …	17.6	8	0.058	ITSEAEDLVANFFPK+TVESEAASYLDQISR
648a	sp|P60866-2|RS20_HUMAN sp|P60866|RS20_HUMAN	1.0000	Isoform of P60866, Isoform 2 of 40S ribosomal protein S20 OS=Homo sapiens GN=RPS20;40S ribosomal protein S20 OS=Homo sapiens GN=RPS20 PE=1 SV=1	23.5	8	0.051	DTGKTPVEPEVAIHR+LIDLHSPSEIVK+RLIDLHSPSEIVK+TPVEPEVAIHR
590a	sp|P48735-2|IDHP_HUMAN sp|P48735|IDHP_HUMAN	1.0000	Isoform of P48735, Isoform 2 of Isocitrate dehydrogenase [NADP], mitochondrial OS=Homo sapiens GN=IDH2;Isocitrate dehydrogenase [NADP], mitochondrial OS=Homo sapiens GN=IDH2 PE=1 SV=2	28.0	8	0.054	GKLDGNQDLIR+GRPTSTNPIASIFAWTR+IIWQFIK+LNEHFLNTTDFLDTIK+LVPGWTKPITIGR+NILGGTVFR+TIEAEAAHGTVTR+YFDLGLPNR+YFDLGLPNRDQTDDQVTIDSALATQK
586a	sp|P48047|ATPO_HUMAN	1.0000	ATP synthase subunit O, mitochondrial OS=Homo sapiens GN=ATP5O PE=1 SV=1	34.3	8	0.056	FSPLTTNLINLLAENGR+LVRPPVQVYGIEGR+SFLSQGQVLK+TDPSILGGMIVR+VAASVLNPYVK+VAQILKEPK
577a	sp|P46778|RL21_HUMAN	1.0000	60S ribosomal protein L21 OS=Homo sapiens GN=RPL21 PE=1 SV=2	31.9	8	0.052	GTWVQLK+HGVVPLATYMR+TNGKEPELLEPIPYEFMA+VYNVTQHAVGIVVNK
571a	sp|P43686|PRS6B_HUMAN	1.0000	26S protease regulatory subunit 6B OS=Homo sapiens GN=PSMC4 PE=1 SV=2	17.9	8	0.050	ADTLDPALLRPGR+EAVELPLTHFELYK+EFLHAQEEVKR+ILLELLNQMDGFDQNVNVK+LIFSTITSK+VVGSEFVQK
558a	sp|P41252|SYIC_HUMAN tr|J3KR24|J3KR24_HUMAN	1.0000	Isoleucine--tRNA ligase, cytoplasmic OS=Homo sapiens GN=IARS PE=1 SV=2;Isoform of P41252, Isoleucine--tRNA ligase, cytoplasmic OS=Homo sapiens GN=IARS PE=1 SV=1	8.2	8	0.056	APLKPYPVSPSDK+FVDILTNWYVR+GSELEITLTR+LESDYEILER+LFLNETQTQEITEDIPVK+LYLINSPVVR+QLSSEELEQFQK+SVVTSIFGVK
554a	sp|P40925-2|MDHC_HUMAN sp|P40925-3|MDHC_HUMAN sp|P40925|MDHC_HUMAN tr|B8ZZ51|B8ZZ51_HUMAN tr|B9A041|B9A041_HUMAN	1.0000	Isoform of P40925, Isoform 2 of Malate dehydrogenase, cytoplasmic OS=Homo sapiens GN=MDH1;Isoform of P40925, Isoform 3 of Malate dehydrogenase, cytoplasmic OS=Homo sapiens GN=MDH1;Malate dehydrogenase, cytoplasmic OS=Homo sapiens GN=MDH1 PE=1 SV=4;Isoform of P40925, Malate dehydrogenase, cytoplasmic OS=Homo sapiens GN=MDH1 PE=1 SV=1;Isoform of P40925, Malate dehydrogenase, cytoplasmic OS=Homo sap…	48.5	8	0.053	ELTEEKESAFEFLSSA+EVGVYEALKDDSWLK+FVEGLPINDFSR+GEFVTTVQQR+LGVTANDVK+NVIIWGNHSSTQYPDVNHAK
546a	sp|P39019|RS19_HUMAN	1.0000	40S ribosomal protein S19 OS=Homo sapiens GN=RPS19 PE=1 SV=2	40.7	8	0.058	DVNQQEFVR+ELAPYDENWFYTR+HKELAPYDENWFYTR+IAGQVAAANK+PGVTVKDVNQQEFVR+RVLQALEGLK+VLQALEGLK+VPEWVDTVK
544a	sp|P38606-2|VATA_HUMAN sp|P38606|VATA_HUMAN	1.0000	Isoform of P38606, Isoform 2 of V-type proton ATPase catalytic subunit A OS=Homo sapiens GN=ATP6V1A;V-type proton ATPase catalytic subunit A OS=Homo sapiens GN=ATP6V1A PE=1 SV=2	18.5	8	0.052	ALDEYYDKHFTEFVPLR+FKDPLKDGEAK+FTMVQVWPVR+IKSDYAQLLEDMQNAFR+LAEMPADSGYPAYLGAR+TALVANTSNMPVAAR+VGSHITGGDIYGIVSENSLIK
533a	sp|P35606-2|COPB2_HUMAN sp|P35606|COPB2_HUMAN	1.0000	Isoform of P35606, Isoform 2 of Coatomer subunit beta' OS=Homo sapiens GN=COPB2;Coatomer subunit beta' OS=Homo sapiens GN=COPB2 PE=1 SV=2	11.7	8	0.050	AAESLADPTEYENLFPGLK+GSNNVALGYDEGSIIVK+SFGSAQEFAWAHDSSEYAIR+STAQQELDGKPASPTPVIVASHTANKEEK+VWQLGSSSPNFTLEGHEK
528a	sp|P35228|NOS2_HUMAN	1.0000	Nitric oxide synthase, inducible OS=Homo sapiens GN=NOS2 PE=1 SV=2	9.8	8	0.051	IQWSNLQVFDAR+LAQVATEEPER+LSHLGASQLTPMGEGDELSGQEDAFR+LVQDSQPLDLSK+QQNESPQPLVETGKKSPESLVK+VVDGPTPHQTVR+VWNAQLIR+YNILEEVGRR
506a	sp|P30085|KCY_HUMAN	1.0000	UMP-CMP kinase OS=Homo sapiens GN=CMPK1 PE=1 SV=3	33.7	8	0.046	FLIDGFPR+IQTYLQSTKPIIDLYEEMGK+IVPVEITISLLK+KNPDSQYGELIEK+YGYTHLSAGELLR
493a	sp|P27816-6|MAP4_HUMAN sp|P27816|MAP4_HUMAN tr|E7EVA0|E7EVA0_HUMAN	1.0000	Isoform of P27816, Isoform 6 of Microtubule-associated protein 4 OS=Homo sapiens GN=MAP4;Microtubule-associated protein 4 OS=Homo sapiens GN=MAP4 PE=1 SV=3;Isoform of P27816, Microtubule-associated protein OS=Homo sapiens GN=MAP4 PE=1 SV=1	11.5	8	0.051	ANIKHKPGGGDVKIESQK+DGVLTLANNVTPAK+DGVLTLANNVTPAKDVPPLSETEATPVPIKDMEIAQTQK+NVVLPTETEVAPAK+QPAPTTIGGLNK+TTTLSGTAPAAGVVPSR+VALSSETEVALAR+VGSLDNVGHLPAGGAVK
487a	sp|P26640|SYVC_HUMAN	1.0000	Valine--tRNA ligase OS=Homo sapiens GN=VARS PE=1 SV=4	7.4	8	0.055	DPGVITYDLPTPPGEK+DVSGPMPDSYSPR+GFVPSPTSQPGGHESLVDR+ITPAHDQNDYEVGQR+SSAQDPQAVLGALGR+YGEAGEGPGWGGAHPR
481a	sp|P25787|PSA2_HUMAN tr|A0A024RA52|A0A024RA52_HUMAN	1.0000	Proteasome subunit alpha type-2 OS=Homo sapiens GN=PSMA2 PE=1 SV=2;Isoform of P25787, Proteasome subunit alpha type OS=Homo sapiens GN=PSMA2 PE=1 SV=1	32.5	8	0.058	GYSFSLTTFSPSGK+KLAQQYYLVYQEPIPTAQLVQR+LAQQYYLVYQEPIPTAQLVQR+LVQIEYALAAVAGGAPSVGIK+YNEDLELEDAIHTAILTLK
473a	sp|P23528|COF1_HUMAN tr|E9PK25|E9PK25_HUMAN tr|G3V1A4|G3V1A4_HUMAN	1.0000	Cofilin-1 OS=Homo sapiens GN=CFL1 PE=1 SV=3;Isoform of P23528, Cofilin-1 OS=Homo sapiens GN=CFL1 PE=1 SV=1;Isoform of P23528, Cofilin 1 (Non-muscle), isoform CRA_a OS=Homo sapiens GN=CFL1 PE=1 SV=1	30.2	8	0.057	EILVGDVGQTVDDPYATFVK+LGGSAVISLEGKPL+YALYDATYETK
472a	sp|P23526|SAHH_HUMAN	1.0000	Adenosylhomocysteinase OS=Homo sapiens GN=AHCY PE=1 SV=4	21.5	8	0.054	AGIPVYAWK+GISEETTTGVHNLYK+KALDIAENEMPGLMR+KLDEAVAEAHLGK+VADIGLAAWGR+VPAINVNDSVTK+WLNENAVEK+YPQLLPGIR
470a	sp|P23381|SYWC_HUMAN	1.0000	Tryptophan--tRNA ligase, cytoplasmic OS=Homo sapiens GN=WARS PE=1 SV=2	21.2	8	0.052	AGNASKDEIDSAVK+ALIEVLQPLIAEHQAR+ISFPAIQAAPSFSNSFPQIFR+KLSFDFQ+MSASDPNSSIFLTDTAK+TFIFSDLDYMGMSSGFYKNVVKIQK
453a	sp|P20290-2|BTF3_HUMAN sp|P20290|BTF3_HUMAN	1.0000	Isoform of P20290, Isoform 2 of Transcription factor BTF3 OS=Homo sapiens GN=BTF3;Transcription factor BTF3 OS=Homo sapiens GN=BTF3 PE=1 SV=1	46.9	8	0.055	APLATGEDDDDEVPDLVENFDEASK+APLATGEDDDDEVPDLVENFDEASKNEAN+LGVNNISGIEEVNMFTNQGTVIHFNNPK+VQASLAANTFTITGHAETK
449a	sp|P19367-2|HXK1_HUMAN sp|P19367-3|HXK1_HUMAN sp|P19367-4|HXK1_HUMAN sp|P19367|HXK1_HUMAN	1.0000	Isoform of P19367, Isoform 2 of Hexokinase-1 OS=Homo sapiens GN=HK1;Isoform of P19367, Isoform 3 of Hexokinase-1 OS=Homo sapiens GN=HK1;Isoform of P19367, Isoform 4 of Hexokinase-1 OS=Homo sapiens GN=HK1;Hexokinase-1 OS=Homo sapiens GN=HK1 PE=1 SV=3	8.5	8	0.052	GKFNTSDVSAIEK+HIDLVEGDEGR+LSDETLIDIMTR+LVDEYSLNAGK+NILIDFTK+RTPDGTENGDFLALDLGGTNFR+TPDGTENGDFLALDLGGTNFR
447a	sp|P18859-2|ATP5J_HUMAN sp|P18859|ATP5J_HUMAN	1.0000	Isoform of P18859, Isoform 2 of ATP synthase-coupling factor 6, mitochondrial OS=Homo sapiens GN=ATP5J;ATP synthase-coupling factor 6, mitochondrial OS=Homo sapiens GN=ATP5J PE=1 SV=1	35.2	8	0.050	FEDPKFEVIEKPQA+QTSGGPVDASSEYQQELER+QTSGGPVDASSEYQQELERELFK+RQTSGGPVDASSEYQQELER
433b	sp|O75828|CBR3_HUMAN	1.0000	Carbonyl reductase [NADPH] 3 OS=Homo sapiens GN=CBR3 PE=1 SV=3	25.6	8	0.039	EGWPNSPYGVSK+FHQLDIDDLQSIR+GQAAVQQLQAEGLSPR+IGVTVLSR+TVEEGAETPVYLALLPPDATEPQGQLVHDK
425a	sp|P14868|SYDC_HUMAN	1.0000	Aspartate--tRNA ligase, cytoplasmic OS=Homo sapiens GN=DARS PE=1 SV=2	16.8	8	0.053	ADEVVWVR+FGAPPHAGGGIGLER+FQTEIQTVNK+IHDPQLLTER+IISAASEGGANVFTVSYFK+NNAYLAQSPQLYK+VFSIGPVFR
418a	sp|P13804-2|ETFA_HUMAN sp|P13804|ETFA_HUMAN tr|H0YL12|H0YL12_HUMAN	1.0000	Isoform of P13804, Isoform 2 of Electron transfer flavoprotein subunit alpha, mitochondrial OS=Homo sapiens GN=ETFA;Electron transfer flavoprotein subunit alpha, mitochondrial OS=Homo sapiens GN=ETFA PE=1 SV=1;Isoform of P13804, Electron transfer flavoprotein subunit alpha, mitochondrial (Fragment) OS=Homo sapiens GN=ETFA PE=1 SV=7	27.1	8	0.056	AAVDAGFVPNDMQVGQTGK+GLLPEELTPLILATQK+LEVAPISDIIAIK+LLYDLADQLHAAVGASR
389b	sp|B9A064|IGLL5_HUMAN sp|P0CG04|LAC1_HUMAN tr|A0A075B6K8|A0A075B6K8_HUMAN tr|A0A0B4J231|A0A0B4J231_HUMAN	1.0000	Immunoglobulin lambda-like polypeptide 5 OS=Homo sapiens GN=IGLL5 PE=2 SV=2;Ig lambda-1 chain C regions OS=Homo sapiens GN=IGLC1 PE=1 SV=1;Isoform of P0CG04, Ig lambda-1 chain C regions (Fragment) OS=Homo sapiens GN=IGLC1 PE=4 SV=1;Isoform of B9A064, Immunoglobulin lambda-like polypeptide 5 OS=Homo sapiens GN=IGLL5 PE=1 SV=1	32.1	8	0.040	ANPTVTLFPPSSEELQANK+YAASSYLSLTPEQWK
384a	sp|P09960|LKHA4_HUMAN	1.0000	Leukotriene A-4 hydrolase OS=Homo sapiens GN=LTA4H PE=1 SV=2	14.1	8	0.055	HFNALGGWGELQNSVK+LVVDLTDIDPDVAYSSVPYEK+TLTGTAALTVQSQEDNLR+TLVWSEKEQVEK+VVINGQEVK+WEDAIPLALK
374a	sp|P08758|ANXA5_HUMAN	1.0000	Annexin A5 OS=Homo sapiens GN=ANXA5 PE=1 SV=2	25.6	8	0.055	GLGTDEESILTLLTSR+GTVTDFPGFDER+NFATSLYSMIK+QVYEEEYGSSLEDDVVGDTSGYYQR+SEIDLFNIR+VLTEIIASR
372a	sp|P08708|RS17_HUMAN	1.0000	40S ribosomal protein S17 OS=Homo sapiens GN=RPS17 PE=1 SV=2	36.3	8	0.054	DNYVPEVSALDQEIIEVDPDTK+DNYVPEVSALDQEIIEVDPDTKEMLK+LLDFGSLSNLQVTQPTVGMNFK+RDNYVPEVSALDQEIIEVDPDTK
348a	sp|P05455|LA_HUMAN	1.0000	Lupus La protein OS=Homo sapiens GN=SSB PE=1 SV=2	19.4	8	0.056	EGIILFK+GSIFVVFDSIESAK+GSIFVVFDSIESAKK+IIEDQQESLNK+LDEGWVPLEIMIK+LTTDFNVIVEALSK+RSPSKPLPEVTDEYKNDVK+SPSKPLPEVTDEYKNDVK
316a	sp|P01023|A2MG_HUMAN	1.0000	Alpha-2-macroglobulin OS=Homo sapiens GN=A2M PE=1 SV=3	7.0	8	0.054	AIGYLNTGYQR+FEVQVTVPK+IAQWQSFQLEGGLK+KLSFYYLIMAKGGIVR+LLIYAVLPTGDVIGDSAK+LVHVEEPHTETVR+NEDSLVFVQTDK+QGIPFFGQVR
309a	sp|P00491|PNPH_HUMAN	1.0000	Purine nucleoside phosphorylase OS=Homo sapiens GN=PNP PE=1 SV=2	29.8	8	0.055	FEVGDIMLIR+LGADAVGMSTVPEVIVAR+LTQAQIFDYGEIPNFPR+LVFGFLNGR+VFHLLGVDTLVVTNAAGGLNPK+VIMDYESLEK
294a	sp|O75874|IDHC_HUMAN	1.0000	Isocitrate dehydrogenase [NADP] cytoplasmic OS=Homo sapiens GN=IDH1 PE=1 SV=2	19.1	8	0.061	ATDFVVPGPGK+GQETSTNPIASIFAWTR+GWPLYLSTK+IIWELIK+LVSGWVKPIIIGR+NILGGTVFR+VEITYTPSDGTQK
274a	sp|O43396|TXNL1_HUMAN tr|K7ER96|K7ER96_HUMAN	1.0000	Thioredoxin-like protein 1 OS=Homo sapiens GN=TXNL1 PE=1 SV=3;Isoform of O43396, Thioredoxin-like protein 1 (Fragment) OS=Homo sapiens GN=TXNL1 PE=1 SV=1	30.2	8	0.052	IDQYQGADAVGLEEK+IFINLPR+IKQHLENDPGSNEDTDIPK+ISYFTFIGTPVQATNMNDFKR+SEPTQALELTEDDIKEDGIVPLR
263a	sp|O14950|ML12B_HUMAN sp|P19105|ML12A_HUMAN tr|J3QRS3|J3QRS3_HUMAN	1.0000	Myosin regulatory light chain 12B OS=Homo sapiens GN=MYL12B PE=1 SV=2;Myosin regulatory light chain 12A OS=Homo sapiens GN=MYL12A PE=1 SV=2;Isoform of P19105, Myosin regulatory light chain 12A OS=Homo sapiens GN=MYL12A PE=1 SV=1	34.5	8	0.052	ATSNVFAMFDQSQIQEFK+ELLTTMGDRFTDEEVDELYR+FTDEEVDELYR+GNFNYIEFTR+LNGTDPEDVIR
182	sp|Q86YZ3|HORN_HUMAN	1.0000	Hornerin OS=Homo sapiens GN=HRNR PE=1 SV=2	4.9	8	0.058	GPYESGSGHSSGLGHQESR+GPYESGSGHSSGLGHR+HGSGSGQSSSYGPYGSGSGWSSSR+HGSGSGQSSSYSPYGSGSGWSSSR
122	sp|P54136-2|SYRC_HUMAN sp|P54136|SYRC_HUMAN	1.0000	Isoform of P54136, Isoform Monomeric of Arginine--tRNA ligase, cytoplasmic OS=Homo sapiens GN=RARS;Arginine--tRNA ligase, cytoplasmic OS=Homo sapiens GN=RARS PE=1 SV=2	14.8	8	0.051	IYDALDVSLIER+LFEFAGYDVLR+LMDLLGEGLKR+LNDYIFSFDK+SDGGYTYDTSDLAAIK+VEIAGPGFINVHLRK+VIVDFSSPNIAK
973b	tr|A0A0B4J1Z7|A0A0B4J1Z7_HUMAN tr|A0A0U1RVJ5|A0A0U1RVJ5_HUMAN	1.0000	Protein IGKV1-39 (Fragment) OS=Homo sapiens GN=IGKV1-39 PE=4 SV=1;Protein IGKV1D-39 (Fragment) OS=Homo sapiens GN=IGKV1D-39 PE=4 SV=1	44.4	8	0.054	ASQSISSYLNWYQQKPGK+DIQMTQSPSSLSASVGDR+LLIYAASSLQSGVPSR
957a	sp|Q9Y3F4-2|STRAP_HUMAN sp|Q9Y3F4|STRAP_HUMAN	1.0000	Isoform of Q9Y3F4, Isoform 2 of Serine-threonine kinase receptor-associated protein OS=Homo sapiens GN=STRAP;Serine-threonine kinase receptor-associated protein OS=Homo sapiens GN=STRAP PE=1 SV=1	28.6	8	0.055	FSPDGELYASGSEDGTLR+IYDLNKPEAEPK+LWQTVVGK+QGDTGDWIGTFLGHK+TVDFTQDSNYLLTGGQDK+VWDAVSGDELMTLAHK+YDYNSGEELESYK
872a	sp|Q99536|VAT1_HUMAN	1.0000	Synaptic vesicle membrane protein VAT-1 homolog OS=Homo sapiens GN=VAT1 PE=1 SV=2	26.0	7	0.048	GVDIVMDPLGGSDTAK+LPPLPVTPGMEGAGVVIAVGEGVSDR+LQSRPAAPPAPGPGQLTLR+TEAASDPQHPAASEGAAAAAASPPLLR+VVTYGMANLLTGPK
867a	sp|Q96TA2-2|YMEL1_HUMAN sp|Q96TA2-3|YMEL1_HUMAN sp|Q96TA2|YMEL1_HUMAN tr|Q96I63|Q96I63_HUMAN	1.0000	Isoform of Q96TA2, Isoform 2 of ATP-dependent zinc metalloprotease YME1L1 OS=Homo sapiens GN=YME1L1;Isoform of Q96TA2, Isoform 3 of ATP-dependent zinc metalloprotease YME1L1 OS=Homo sapiens GN=YME1L1;ATP-dependent zinc metalloprotease YME1L1 OS=Homo sapiens GN=YME1L1 PE=1 SV=2;Isoform of Q96TA2, ATP-dependent zinc metalloprotease YME1L1 OS=Homo sapiens GN=YME1L1 PE=1 SV=1	14.6	7	0.042	AVAGEADVPFYYASGSEFDEMFVGVGASR+GTVGFSGAELENLVNQAALK+LAETQNIAPSFVK+LSPETQSAIEQEIR+TGFAEGFLK+TTTGLDSAVDPVQMK
823a	sp|Q86UP2-2|KTN1_HUMAN sp|Q86UP2-4|KTN1_HUMAN sp|Q86UP2|KTN1_HUMAN	1.0000	Isoform of Q86UP2, Isoform 2 of Kinectin OS=Homo sapiens GN=KTN1;Isoform of Q86UP2, Isoform 4 of Kinectin OS=Homo sapiens GN=KTN1;Kinectin OS=Homo sapiens GN=KTN1 PE=1 SV=1	8.5	7	0.052	ALKEEIGNVQLEK+ECMAGTSGSEEVK+LQALANEQAAAAHELEK+QNDQVSFASLVEELKK+QQQVEAVELEAK+SVEELLEAELLK+VQELQNLLK+VSVPSNLSYGEWLHGFEK
814a	sp|Q6P2Q9|PRP8_HUMAN	1.0000	Pre-mRNA-processing-splicing factor 8 OS=Homo sapiens GN=PRPF8 PE=1 SV=2	3.8	7	0.053	DINLQDEDWNEFNDINK+EVAALLR+HGDEIITSTTSNYETQTFSSK+IDLTLLNR+LLILALER+LTPSGYEWGR+TAEEVAALIR+YIQPWESEFIDSQR
809a	sp|Q5VT79|AXA81_HUMAN tr|B4DTF2|B4DTF2_HUMAN	1.0000	Annexin A8-like protein 1 OS=Homo sapiens GN=ANXA8L1 PE=2 SV=2;Isoform of Q5VT79, Annexin OS=Homo sapiens GN=ANXA8L1 PE=1 SV=1	24.4	7	0.048	DDVSSFVDPALALQDAQDLYAAGEK+GIGTNEQAIIDVLTK+GIGTNEQAIIDVLTKR+SEIDLNLIK+SSSHFNPDPDAETLYK
805a	sp|Q53GQ0|DHB12_HUMAN	1.0000	Very-long-chain 3-oxoacyl-CoA reductase OS=Homo sapiens GN=HSD17B12 PE=1 SV=2	34.6	7	0.050	GVFVQSVLPYFVATK+ISYSLFTALR+KMININILSVCKMTQLVLPGMVER+KPTLDKPSPETFVK+TIAVDFASEDIYDKIK+VWGVGNEAGVGPGLGEWAVVTGSTDGIGK
785a	sp|Q15293|RCN1_HUMAN	1.0000	Reticulocalbin-1 OS=Homo sapiens GN=RCN1 PE=1 SV=1	28.1	7	0.040	EEFTAFLHPEEFEHMK+HWILPQDYDHAQAEAR+IDNDGDGFVTTEELK+IVDRIDNDGDGFVTTEELK+TFDQLTPDESKER+VVRPDSELGERPPEDNQSFQYDHEAFLGK
771a	sp|Q14444-2|CAPR1_HUMAN sp|Q14444|CAPR1_HUMAN tr|E9PLA9|E9PLA9_HUMAN	1.0000	Isoform of Q14444, Isoform 2 of Caprin-1 OS=Homo sapiens GN=CAPRIN1;Caprin-1 OS=Homo sapiens GN=CAPRIN1 PE=1 SV=2;Isoform of Q14444, Caprin-1 (Fragment) OS=Homo sapiens GN=CAPRIN1 PE=1 SV=1	40.9	7	0.050	LNQDQLDAVSK+SFMALSQDIQK+SSGPPPPSGSSGSEAAAGAGAAAPASQHPATGTGAVQTEAMK+YQEVTNNLEFAK
769a	sp|Q14247-3|SRC8_HUMAN sp|Q14247|SRC8_HUMAN	1.0000	Isoform of Q14247, Isoform 3 of Src substrate cortactin OS=Homo sapiens GN=CTTN;Src substrate cortactin OS=Homo sapiens GN=CTTN PE=1 SV=2	17.7	7	0.049	ASAGHAVSIAQDDAGADDWETDPDFVNDVSEK+ASAGHAVSIAQDDAGADDWETDPDFVNDVSEKEQR+LRENVFQEHQTLK+NASTFEDVTQVSSAYQK+VDQSAVGFEYQGK+YGLFPANYVELRQ
767a	sp|Q14157-1|UBP2L_HUMAN sp|Q14157-3|UBP2L_HUMAN sp|Q14157-4|UBP2L_HUMAN sp|Q14157-5|UBP2L_HUMAN sp|Q14157|UBP2L_HUMAN tr|F8W726|F8W726_HUMAN	1.0000	Isoform of Q14157, Isoform 2 of Ubiquitin-associated protein 2-like OS=Homo sapiens GN=UBAP2L;Isoform of Q14157, Isoform 3 of Ubiquitin-associated protein 2-like OS=Homo sapiens GN=UBAP2L;Isoform of Q14157, Isoform 4 of Ubiquitin-associated protein 2-like OS=Homo sapiens GN=UBAP2L;Isoform of Q14157, Isoform 5 of Ubiquitin-associated protein 2-like OS=Homo sapiens GN=UBAP2L;Ubiquitin-associated pr…	8.9	7	0.040	DGSLASNPYSGDLTK+FPLDYYSIPFPTPTTPLTGR+IDLAVLLGK+IFTASNVSSVPLPAENVTITAGQR+TATEEWGTEDWNEDLSETK
764a	sp|Q14103-3|HNRPD_HUMAN sp|Q14103|HNRPD_HUMAN tr|D6RAF8|D6RAF8_HUMAN tr|H0Y8G5|H0Y8G5_HUMAN	1.0000	Isoform of Q14103, Isoform 3 of Heterogeneous nuclear ribonucleoprotein D0 OS=Homo sapiens GN=HNRNPD;Heterogeneous nuclear ribonucleoprotein D0 OS=Homo sapiens GN=HNRNPD PE=1 SV=1;Isoform of Q14103, Heterogeneous nuclear ribonucleoprotein D0 (Fragment) OS=Homo sapiens GN=HNRNPD PE=1 SV=1;Isoform of Q14103, Heterogeneous nuclear ribonucleoprotein D0 (Fragment) OS=Homo sapiens GN=HNRNPD PE=1 SV=7	25.3	7	0.044	DLKDYFSK+GFGFVLFK+HSEAATAQREEWK+IFVGGLSPDTPEEK+MFIGGLSWDTTKK
761a	sp|Q13867|BLMH_HUMAN tr|K7ES02|K7ES02_HUMAN	1.0000	Bleomycin hydrolase OS=Homo sapiens GN=BLMH PE=1 SV=1;Isoform of Q13867, Bleomycin hydrolase (Fragment) OS=Homo sapiens GN=BLMH PE=1 SV=1	18.2	7	0.051	AQHVFQHAVPQEGKPITNQK+IGPITPLEFYR+LYTVEYLSNMVGGR+TLYNNQPIDFLKK
84	sp|P27482|CALL3_HUMAN	1.0000	Calmodulin-like protein 3 OS=Homo sapiens GN=CALML3 PE=1 SV=2	37.6	7	0.051	AADTDGDGQVNYEEFVR+LSDEEVDEMIR+SLGQNPTEAELR+VFDKDGNGFVSAAELR
726a	sp|Q07020-2|RL18_HUMAN sp|Q07020|RL18_HUMAN tr|G3V203|G3V203_HUMAN tr|H0YHA7|H0YHA7_HUMAN tr|J3QQ67|J3QQ67_HUMAN	1.0000	Isoform of Q07020, Isoform 2 of 60S ribosomal protein L18 OS=Homo sapiens GN=RPL18;60S ribosomal protein L18 OS=Homo sapiens GN=RPL18 PE=1 SV=2;Isoform of Q07020, 60S ribosomal protein L18 OS=Homo sapiens GN=RPL18 PE=1 SV=1;Isoform of Q07020, 60S ribosomal protein L18 (Fragment) OS=Homo sapiens GN=RPL18 PE=1 SV=1;Isoform of Q07020, 60S ribosomal protein L18 (Fragment) OS=Homo sapiens GN=RPL18 PE=…	27.7	7	0.044	ILTFDQLALDSPK+TAVVVGTITDDVR+TAVVVGTITDDVRVQEVPK+TNSTFNQVVLKR
713b	sp|P17858|PFKAL_HUMAN	1.0000	ATP-dependent 6-phosphofructokinase, liver type OS=Homo sapiens GN=PFKL PE=1 SV=6	9.1	7	0.040	AIGVLTSGGDAQGMNAAVR+GQLESIVENIR+GQVQEVGWHDVAGWLGR+SEWGSLLEELVAEGK+TFVLEVMGR
712a	sp|Q01581|HMCS1_HUMAN	1.0000	Hydroxymethylglutaryl-CoA synthase, cytoplasmic OS=Homo sapiens GN=HMGCS1 PE=1 SV=2	16.9	7	0.049	IGVFSYGSGLAATLYSLK+LPATAAEPEAAVISNGEH+RPTPNDDTLDEGVGLVHSNIATEHIPSPAK+TGVAPDVFAENMK+YTIGLGQAK
661a	sp|P61313|RL15_HUMAN tr|E7EQV9|E7EQV9_HUMAN	1.0000	60S ribosomal protein L15 OS=Homo sapiens GN=RPL15 PE=1 SV=2;Isoform of P61313, Ribosomal protein L15 (Fragment) OS=Homo sapiens GN=RPL15 PE=1 SV=1	33.3	7	0.050	FFEVILIDPFHK+GATYGKPVHHGVNQLK+SLQSVAEER+VLNSYWVGEDSTYK+YIQELWR
636a	sp|P55084-2|ECHB_HUMAN sp|P55084|ECHB_HUMAN tr|F5GZQ3|F5GZQ3_HUMAN	1.0000	Isoform of P55084, Isoform 2 of Trifunctional enzyme subunit beta, mitochondrial OS=Homo sapiens GN=HADHB;Trifunctional enzyme subunit beta, mitochondrial OS=Homo sapiens GN=HADHB PE=1 SV=3;Isoform of P55084, Trifunctional enzyme subunit beta, mitochondrial OS=Homo sapiens GN=HADHB PE=1 SV=1	14.6	7	0.042	DFMYVSQDPKDQLLLGPTYATPK+FNFLAPELPAVSEFSTSETMGHSADR+NVVVVDGVR+VGLPPLEK
634a	sp|P55060-3|XPO2_HUMAN sp|P55060-4|XPO2_HUMAN sp|P55060|XPO2_HUMAN	1.0000	Isoform of P55060, Isoform 3 of Exportin-2 OS=Homo sapiens GN=CSE1L;Isoform of P55060, Isoform 4 of Exportin-2 OS=Homo sapiens GN=CSE1L;Exportin-2 OS=Homo sapiens GN=CSE1L PE=1 SV=3	8.4	7	0.047	AADEEAFEDNSEEYIR+DLEGSDIDTR+FQSGDFHVINGVLR+IIIPEIQK+QIFILLFQR+SANVNEFPVLK+VIVPNMEFR
627a	sp|P53618|COPB_HUMAN	1.0000	Coatomer subunit beta OS=Homo sapiens GN=COPB1 PE=1 SV=3	8.7	7	0.050	EAGELKPEEEITVGPVQK+SLGEIPIVESEIKK+TLQLALDLVSSR+VLQDLVMDILR+VLSTPDLEVR+YEAAGTLVTLSSAPTAIK
72	sp|P20339-2|RAB5A_HUMAN sp|P20339|RAB5A_HUMAN	1.0000	Isoform of P20339, Isoform 2 of Ras-related protein Rab-5A OS=Homo sapiens GN=RAB5A;Ras-related protein Rab-5A OS=Homo sapiens GN=RAB5A PE=1 SV=2	34.3	7	0.048	AVDFQEAQSYADDNSLLFMETSAK+GAQAAIVVYDITNEESFAR+GVDLTEPTQPTR+QASPNIVIALSGNK
623a	sp|P52565|GDIR1_HUMAN tr|J3KTF8|J3KTF8_HUMAN tr|J3QQX2|J3QQX2_HUMAN	1.0000	Rho GDP-dissociation inhibitor 1 OS=Homo sapiens GN=ARHGDIA PE=1 SV=3;Isoform of P52565, Rho GDP-dissociation inhibitor 1 (Fragment) OS=Homo sapiens GN=ARHGDIA PE=1 SV=7;Isoform of P52565, Rho GDP-dissociation inhibitor 1 OS=Homo sapiens GN=ARHGDIA PE=1 SV=1	23.7	7	0.051	AEEYEFLTPVEEAPK+IDKTDYMVGSYGPR+SIQEIQELDKDDESLR+SIQEIQELDKDDESLRK
621a	sp|P52272-2|HNRPM_HUMAN sp|P52272|HNRPM_HUMAN tr|A0A087X0X3|A0A087X0X3_HUMAN	1.0000	Isoform of P52272, Isoform 2 of Heterogeneous nuclear ribonucleoprotein M OS=Homo sapiens GN=HNRNPM;Heterogeneous nuclear ribonucleoprotein M OS=Homo sapiens GN=HNRNPM PE=1 SV=3;Isoform of P52272, Heterogeneous nuclear ribonucleoprotein M OS=Homo sapiens GN=HNRNPM PE=1 SV=1	14.5	7	0.045	AFITNIPFDVK+GNFGGSFAGSFGGAGGHAPGVAR+INEILSNALK+MGANSLER+MGPAMGPALGAGIER+NLPFDFTWK+VGEVTYVELLMDAEGK
616a	sp|P51571|SSRD_HUMAN	1.0000	Translocon-associated protein subunit delta OS=Homo sapiens GN=SSR4 PE=1 SV=1	30.6	7	0.051	FFDEESYSLLR+NNEDISIIPPLFTVSVDHR+VQNMALYADVGGK+YQVSWSLDHK
595a	sp|P49419-2|AL7A1_HUMAN sp|P49419|AL7A1_HUMAN	1.0000	Isoform of P49419, Isoform 2 of Alpha-aminoadipic semialdehyde dehydrogenase OS=Homo sapiens GN=ALDH7A1;Alpha-aminoadipic semialdehyde dehydrogenase OS=Homo sapiens GN=ALDH7A1 PE=1 SV=5	17.2	7	0.048	IQVLGSLVSLEMGK+IWADIPAPK+MIGGPILPSER+QASVADYEETVKK+QGLSSSIFTK+VGNPWDPNVLYGPLHTK+VNLLSFTGSTQVGK
584a	sp|P47897|SYQ_HUMAN	1.0000	Glutamine--tRNA ligase OS=Homo sapiens GN=QARS PE=1 SV=1	10.8	7	0.048	ATGILLYGLASR+IHTEPQLSAALEYVR+ILQLVATGAVR+LFTLTALR+SLDIQVPNFPADETK+TDFKEEPEPGFKR+VIITNFPAAK
583a	sp|P47756-2|CAPZB_HUMAN tr|B1AK87|B1AK87_HUMAN tr|B1AK88|B1AK88_HUMAN	1.0000	Isoform of P47756, Isoform 2 of F-actin-capping protein subunit beta OS=Homo sapiens GN=CAPZB;Isoform of P47756, Capping protein (Actin filament) muscle Z-line, beta, isoform CRA_a OS=Homo sapiens GN=CAPZB PE=1 SV=1;Isoform of P47756, Capping protein (Actin filament) muscle Z-line, beta, isoform CRA_d OS=Homo sapiens GN=CAPZB PE=1 SV=1	28.8	7	0.046	LEVEANNAFDQYR+LVEDMENKIR+QEALKNDLVEALKR+SPWSNKYDPPLEDGAMPSAR+STLNEIYFGK+SVQTFADK
568a	sp|P43307|SSRA_HUMAN tr|C9IZQ1|C9IZQ1_HUMAN tr|C9J3L8|C9J3L8_HUMAN tr|C9J5W0|C9J5W0_HUMAN tr|E9PAL7|E9PAL7_HUMAN	1.0000	Translocon-associated protein subunit alpha OS=Homo sapiens GN=SSR1 PE=1 SV=3;Isoform of P43307, Translocon-associated protein subunit alpha OS=Homo sapiens GN=SSR1 PE=1 SV=1;Isoform of P43307, Translocon-associated protein subunit alpha OS=Homo sapiens GN=SSR1 PE=1 SV=1;Isoform of P43307, Translocon-associated protein subunit alpha OS=Homo sapiens GN=SSR1 PE=1 SV=1;Isoform of P43307, Translocon-…	12.8	7	0.051	FLVGFTNK+GEDFPANNIVK+GTEDFIVESLDASFR
548a	sp|P39656-3|OST48_HUMAN sp|P39656|OST48_HUMAN tr|A0A0C4DGS1|A0A0C4DGS1_HUMAN	1.0000	Isoform of P39656, Isoform 3 of Dolichyl-diphosphooligosaccharide--protein glycosyltransferase 48 kDa subunit OS=Homo sapiens GN=DDOST;Dolichyl-diphosphooligosaccharide--protein glycosyltransferase 48 kDa subunit OS=Homo sapiens GN=DDOST PE=1 SV=4;Isoform of P39656, Dolichyl-diphosphooligosaccharide--protein glycosyltransferase 48 kDa subunit OS=Homo sapiens GN=DDOST PE=1 SV=1	14.8	7	0.049	GFELTFK+NTLLIAGLQAR+TADDPSLSLIK+TLVLLDNLNVR+WVFKEEGVLR+WVPFDGDDIQLEFVR
527a	sp|P35222|CTNB1_HUMAN tr|B4DGU4|B4DGU4_HUMAN	1.0000	Catenin beta-1 OS=Homo sapiens GN=CTNNB1 PE=1 SV=1;Isoform of P35222, Catenin beta-1 OS=Homo sapiens GN=CTNNB1 PE=1 SV=1	12.4	7	0.047	AAVSHWQQQSYLDSGIHSGATTTAPSLSGK+EGLLAIFK+HAVVNLINYQDDAELATR+LLNDEDQVVVNK+LLWTTSR+LVQLLVR+NEGVATYAAAVLFR
517c	sp|P52597|HNRPF_HUMAN	1.0000	Heterogeneous nuclear ribonucleoprotein F OS=Homo sapiens GN=HNRNPF PE=1 SV=3	12.5	7	0.034	ATENDIYNFFSPLNPVR+ITGEAFVQFASQELAEK+TEMDWVLK+VHIEIGPDGR
489a	sp|P27635|RL10_HUMAN tr|A0A087WV22|A0A087WV22_HUMAN tr|F8W7C6|F8W7C6_HUMAN tr|X1WI28|X1WI28_HUMAN	1.0000	60S ribosomal protein L10 OS=Homo sapiens GN=RPL10 PE=1 SV=4;Isoform of P27635, 60S ribosomal protein L10 OS=Homo sapiens GN=RPL10 PE=1 SV=1;Isoform of P27635, 60S ribosomal protein L10 OS=Homo sapiens GN=RPL10 PE=1 SV=2;Isoform of P27635, 60S ribosomal protein L10 (Fragment) OS=Homo sapiens GN=RPL10 PE=1 SV=6	22.7	7	0.047	FNADEFEDMVAEK+FNADEFEDMVAEKR+GAFGKPQGTVAR+VHIGQVIMSIR
478a	sp|P25685|DNJB1_HUMAN	1.0000	DnaJ homolog subfamily B member 1 OS=Homo sapiens GN=DNAJB1 PE=1 SV=4	18.2	7	0.050	DGSDVIYPAR+EGDQTSNNIPADIVFVLK+FKEIAEAYDVLSDPR+NPFDTFFGQR+TVLEQVLPI
440a	sp|P17931|LEG3_HUMAN	1.0000	Galectin-3 OS=Homo sapiens GN=LGALS3 PE=1 SV=5	25.6	7	0.048	GNDVAFHFNPR+IQVLVEPDHFK+MLITILGTVKPNANR+QSVFPFESGKPFK+VAVNDAHLLQYNHR
423a	sp|P14735|IDE_HUMAN	1.0000	Insulin-degrading enzyme OS=Homo sapiens GN=IDE PE=1 SV=4	5.1	7	0.048	AFIPQLLSR+HIQALAIR+NLYVTFPIPDLQK+SIEDMTEEAFQK+VEAFLITMEK
422a	sp|P14678-2|RSMB_HUMAN sp|P14678-3|RSMB_HUMAN sp|P14678|RSMB_HUMAN sp|P63162-2|RSMN_HUMAN sp|P63162|RSMN_HUMAN tr|A8MT02|A8MT02_HUMAN tr|J3QLE5|J3QLE5_HUMAN	1.0000	Isoform of P14678, Isoform SM-B of Small nuclear ribonucleoprotein-associated proteins B and B' OS=Homo sapiens GN=SNRPB;Isoform of P14678, Isoform SM-B1 of Small nuclear ribonucleoprotein-associated proteins B and B' OS=Homo sapiens GN=SNRPB;Small nuclear ribonucleoprotein-associated proteins B and B' OS=Homo sapiens GN=SNRPB PE=1 SV=2;Isoform of P63162, Isoform 2 of Small nuclear ribonucleoprot…	15.6	7	0.051	GENLVSMTVEGPPPKDTGIAR+IFIGTFK+VLGLVLLR
420a	sp|P14314-2|GLU2B_HUMAN sp|P14314|GLU2B_HUMAN tr|K7ELL7|K7ELL7_HUMAN	1.0000	Isoform of P14314, Isoform 2 of Glucosidase 2 subunit beta OS=Homo sapiens GN=PRKCSH;Glucosidase 2 subunit beta OS=Homo sapiens GN=PRKCSH PE=1 SV=2;Isoform of P14314, Glucosidase 2 subunit beta OS=Homo sapiens GN=PRKCSH PE=1 SV=1	6.5	7	0.049	AQQEQELAADAFK+ESLQQMAEVTR+SLEDQVEMLR
405a	sp|P12268|IMDH2_HUMAN tr|H0Y4R1|H0Y4R1_HUMAN	1.0000	Inosine-5'-monophosphate dehydrogenase 2 OS=Homo sapiens GN=IMPDH2 PE=1 SV=2;Isoform of P12268, Inosine-5'-monophosphate dehydrogenase 2 (Fragment) OS=Homo sapiens GN=IMPDH2 PE=1 SV=1	16.4	7	0.050	DKYPNLQVIGGNVVTAAQAK+KYEQGFITDPVVLSPK+NLIDAGVDALR+TSSAQVEGGVHSLHSYEK+VAQGVSGAVQDK+YEQGFITDPVVLSPK
40	sp|P02671-2|FIBA_HUMAN sp|P02671|FIBA_HUMAN tr|A0A087WUA0|A0A087WUA0_HUMAN	1.0000	Isoform of P02671, Isoform 2 of Fibrinogen alpha chain OS=Homo sapiens GN=FGA;Fibrinogen alpha chain OS=Homo sapiens GN=FGA PE=1 SV=2;Isoform of P02671, Fibrinogen alpha chain OS=Homo sapiens GN=FGA PE=1 SV=1	19.4	7	0.046	DSHSLTTNIMEILR+EVDLKDYEDQQK+EVDLKDYEDQQKQLEQVIAK+GLIDEVNQDFTNR+QLEQVIAK+VQHIQLLQK
342b	sp|P51648-2|AL3A2_HUMAN sp|P51648|AL3A2_HUMAN tr|J3QRD1|J3QRD1_HUMAN	1.0000	Isoform of P51648, Isoform 2 of Fatty aldehyde dehydrogenase OS=Homo sapiens GN=ALDH3A2;Fatty aldehyde dehydrogenase OS=Homo sapiens GN=ALDH3A2 PE=1 SV=1;Isoform of P51648, Fatty aldehyde dehydrogenase OS=Homo sapiens GN=ALDH3A2 PE=1 SV=1	16.3	7	0.041	FDHIFYTGNTAVGK+HLTPVTLELGGK+ILSLLEGQK+NVDEAINFINER+VMQEEIFGPILPIVPVK+VTLELGGK
334a	sp|P04181|OAT_HUMAN	1.0000	Ornithine aminotransferase, mitochondrial OS=Homo sapiens GN=OAT PE=1 SV=1	15.5	7	0.051	GLLNAIVIK+HQVLFIADEIQTGLAR+IVFAAGNFWGR+TVQGPPTSDDIFER+WLAVDYENVRPDIVLLGK
322b	sp|P20700|LMNB1_HUMAN tr|E9PBF6|E9PBF6_HUMAN	1.0000	Lamin-B1 OS=Homo sapiens GN=LMNB1 PE=1 SV=2;Isoform of P20700, Lamin-B1 OS=Homo sapiens GN=LMNB1 PE=1 SV=1	23.0	7	0.042	AGGPTTPLSPTR+ALYETELADARR+IESLSSQLSNLQK+IQELEDLLAK+LLEGEEER+LSSEMNTSTVNSAR+SLETENSALQLQVTEREEVR
319a	sp|P01620|KV302_HUMAN sp|P01623|KV305_HUMAN	1.0000	Ig kappa chain V-III region SIE OS=Homo sapiens PE=1 SV=1;Ig kappa chain V-III region WOL OS=Homo sapiens PE=1 SV=1	24.8	7	0.049	EIVLTQSPGTLSLSPGER+LLIYGASSR
314a	sp|P01009-2|A1AT_HUMAN sp|P01009|A1AT_HUMAN tr|A0A024R6I7|A0A024R6I7_HUMAN tr|A0A0G2JRN3|A0A0G2JRN3_HUMAN	1.0000	Isoform of P01009, Isoform 2 of Alpha-1-antitrypsin OS=Homo sapiens GN=SERPINA1;Alpha-1-antitrypsin OS=Homo sapiens GN=SERPINA1 PE=1 SV=3;Isoform of P01009, Alpha-1-antitrypsin OS=Homo sapiens GN=SERPINA1 PE=1 SV=1;Isoform of P01009, Alpha-1-antitrypsin OS=Homo sapiens GN=SERPINA1 PE=1 SV=1	23.7	7	0.051	ITPNLAEFAFSLYR+LYHSEAFTVNFGDTEEAKK+SVLGQLGITK+TLNQPDSQLQLTTGNGLFLSEGLK+VFSNGADLSGVTEEAPLK
307a	sp|P00367|DHE3_HUMAN	1.0000	Glutamate dehydrogenase 1, mitochondrial OS=Homo sapiens GN=GLUD1 PE=1 SV=2	16.8	7	0.050	ALASLMTYK+DDGSWEVIEGYR+GASIVEDKLVEDLR+GFIGPGIDVPAPDMSTGER+IIAEGANGPTTPEADKIFLER+MVEGFFDR+YSTDVSVDEVK
289a	sp|O75367-2|H2AY_HUMAN sp|O75367-3|H2AY_HUMAN sp|O75367|H2AY_HUMAN	1.0000	Isoform of O75367, Isoform 1 of Core histone macro-H2A.1 OS=Homo sapiens GN=H2AFY;Isoform of O75367, Isoform 3 of Core histone macro-H2A.1 OS=Homo sapiens GN=H2AFY;Core histone macro-H2A.1 OS=Homo sapiens GN=H2AFY PE=1 SV=4	24.4	7	0.051	AASADSTTEGTPADGFTVLSTK+GVTIASGGVLPNIHPELLAK+HILLAVANDEELNQLLK+NGPLEVAGAAVSAGHGLPAK+SIAFPSIGSGR
283a	sp|O60506-2|HNRPQ_HUMAN sp|O60506-3|HNRPQ_HUMAN sp|O60506-4|HNRPQ_HUMAN sp|O60506|HNRPQ_HUMAN	1.0000	Isoform of O60506, Isoform 2 of Heterogeneous nuclear ribonucleoprotein Q OS=Homo sapiens GN=SYNCRIP;Isoform of O60506, Isoform 3 of Heterogeneous nuclear ribonucleoprotein Q OS=Homo sapiens GN=SYNCRIP;Isoform of O60506, Isoform 4 of Heterogeneous nuclear ribonucleoprotein Q OS=Homo sapiens GN=SYNCRIP;Heterogeneous nuclear ribonucleoprotein Q OS=Homo sapiens GN=SYNCRIP PE=1 SV=2	15.4	7	0.053	AGPIWDLR+AIEALKEFNEDGALAVLQQFK+DLFEDELVPLFEK+KYGGPPPDSVYSGQQPSVGTEIFVGK+NLANTVTEEILEK+YGGPPPDSVYSGQQPSVGTEIFVGK
279a	sp|O43776|SYNC_HUMAN	1.0000	Asparagine--tRNA ligase, cytoplasmic OS=Homo sapiens GN=NARS PE=1 SV=1	12.6	7	0.045	EDGTFYEFGEDIPEAPER+EGIDPTPYYWYTDQR+EGIDPTPYYWYTDQRK+EPFPTIYVDSQKENER+FLTWILNR+MNYSDAIVWLK
265b	sp|Q01082|SPTB2_HUMAN tr|A0A087WUZ3|A0A087WUZ3_HUMAN	1.0000	Spectrin beta chain, non-erythrocytic 1 OS=Homo sapiens GN=SPTBN1 PE=1 SV=2;Isoform of Q01082, Spectrin beta chain, non-erythrocytic 1 OS=Homo sapiens GN=SPTBN1 PE=1 SV=1	4.4	7	0.048	AQTLPTSVVTITSESSPGKR+EVDDLEQWIAER+GNLEVLLFTIQSK+IVSSSDVGHDEYSTQSLVK+LTTLELLEVR+SQNIVTDSSSLSAEAIR+TALPAQSAATLPAR
251a	sp|O00165-2|HAX1_HUMAN sp|O00165-5|HAX1_HUMAN sp|O00165|HAX1_HUMAN	1.0000	Isoform of O00165, Isoform 2 of HCLS1-associated protein X-1 OS=Homo sapiens GN=HAX1;Isoform of O00165, Isoform 5 of HCLS1-associated protein X-1 OS=Homo sapiens GN=HAX1;HCLS1-associated protein X-1 OS=Homo sapiens GN=HAX1 PE=1 SV=2	24.7	7	0.051	FHDNFGFDDLVR+GFFGFPGPR+ITKPDGIVEER+TREDNDLDSQVSQEGLGPVLQPQPK
250a	sp|O00159-2|MYO1C_HUMAN sp|O00159-3|MYO1C_HUMAN sp|O00159|MYO1C_HUMAN tr|F5H6E2|F5H6E2_HUMAN	1.0000	Isoform of O00159, Isoform 2 of Unconventional myosin-Ic OS=Homo sapiens GN=MYO1C;Isoform of O00159, Isoform 3 of Unconventional myosin-Ic OS=Homo sapiens GN=MYO1C;Unconventional myosin-Ic OS=Homo sapiens GN=MYO1C PE=1 SV=4;Isoform of O00159, Unconventional myosin-Ic OS=Homo sapiens GN=MYO1C PE=1 SV=1	9.0	7	0.046	DGTIDFTPGSELLITK+LGTDEISPR+LLQSNPVLEAFGNAK+QLLLTPNAVVIVEDAK+VLQALGSEPIQYAVPVVK+VNSININQGSITFAGGPGR
26	sp|O75306-2|NDUS2_HUMAN sp|O75306|NDUS2_HUMAN	1.0000	Isoform of O75306, Isoform 2 of NADH dehydrogenase [ubiquinone] iron-sulfur protein 2, mitochondrial OS=Homo sapiens GN=NDUFS2;NADH dehydrogenase [ubiquinone] iron-sulfur protein 2, mitochondrial OS=Homo sapiens GN=NDUFS2 PE=1 SV=2	16.4	7	0.044	GEFGVYLVSDGSSRPYR+LVMELSGEMVR+MFEFYER+QWQPDVEWAQQFGGAVMYPSK+TQPYDVYDQVEFDVPVGSR
23	sp|O60841|IF2P_HUMAN tr|A0A087WUT6|A0A087WUT6_HUMAN	1.0000	Eukaryotic translation initiation factor 5B OS=Homo sapiens GN=EIF5B PE=1 SV=4;Isoform of O60841, Eukaryotic translation initiation factor 5B OS=Homo sapiens GN=EIF5B PE=1 SV=1	7.9	7	0.045	HTHVQDGEAGGITQQIGATNVPLEAINEQTK+ILPQYIFNSR+IPGMLIIDTPGHESFSNLR+LLQAQGVEVPSKDSLPK+NKPGPNIESGNEDDDASFK
204	sp|Q99459|CDC5L_HUMAN	1.0000	Cell division cycle 5-like protein OS=Homo sapiens GN=CDC5L PE=1 SV=2	11.1	7	0.039	ESDLPSAILQTSGVSEFTK+GVDYNAEIPFEK+IASLLHR+ILLGGYQSR+QTAEESGITNSASSTLLSEYNVTNNSVALR+YADLLLEKETLK
200	sp|Q96P63-2|SPB12_HUMAN sp|Q96P63|SPB12_HUMAN	1.0000	Isoform of Q96P63, Isoform 2 of Serpin B12 OS=Homo sapiens GN=SERPINB12;Serpin B12 OS=Homo sapiens GN=SERPINB12 PE=1 SV=1	13.6	7	0.051	IGFIEEVK+IKTDYTLSIANR+LSMFVLLPSHSK+TDYTLSIANR+TFVEVDENGTQAAAATGAVVSER
166	sp|Q15517|CDSN_HUMAN tr|G8JLG2|G8JLG2_HUMAN tr|Q2L6G8|Q2L6G8_HUMAN	1.0000	Corneodesmosin OS=Homo sapiens GN=CDSN PE=1 SV=3;Isoform of Q15517, Corneodesmosin OS=Homo sapiens GN=CDSN PE=1 SV=1;Isoform of Q15517, Corneodesmosin OS=Homo sapiens GN=CDSN PE=1 SV=1	6.0	7	0.051	ENPVKGSPGVPSFAAGPPISEGK+GSPGVPSFAAGPPISEGK+IYPVGYFTK
129	sp|P61160-2|ARP2_HUMAN sp|P61160|ARP2_HUMAN tr|F5H6T1|F5H6T1_HUMAN	1.0000	Isoform of P61160, Isoform 2 of Actin-related protein 2 OS=Homo sapiens GN=ACTR2;Actin-related protein 2 OS=Homo sapiens GN=ACTR2 PE=1 SV=1;Isoform of P61160, ARP2 actin-related protein 2 homolog (Yeast), isoform CRA_d OS=Homo sapiens GN=ACTR2 PE=1 SV=2	11.2	7	0.047	HLWDYTFGPEK+ILLTEPPMNPTK+SMLEVNYPMENGIVR
962a	sp|Q9Y4K1|AIM1_HUMAN tr|A0A0J9YWL0|A0A0J9YWL0_HUMAN	1.0000	Absent in melanoma 1 protein OS=Homo sapiens GN=AIM1 PE=1 SV=3;Isoform of Q9Y4K1, Absent in melanoma 1 protein OS=Homo sapiens GN=AIM1 PE=1 SV=1	8.7	7	0.047	AALDGGVASAASPESKPSPGTK+ALEAVPAPPASGPR+KVEFPTDPK+LGLALDQNADSQFWSLK+LRPKRASAEQSVLFK+SALFSSLLSSLPQDK+SFVLPVESTQDVSSQVIPESSEVR+SLVLENVTDTAQDIPTTVDTK+VTVSEEEILPATR
953a	sp|Q9Y277-2|VDAC3_HUMAN sp|Q9Y277|VDAC3_HUMAN	1.0000	Isoform of Q9Y277, Isoform 2 of Voltage-dependent anion-selective channel protein 3 OS=Homo sapiens GN=VDAC3;Voltage-dependent anion-selective channel protein 3 OS=Homo sapiens GN=VDAC3 PE=1 SV=1	19.4	7	0.039	LSQNNFALGYK+LTLDTIFVPNTGK+LTLDTIFVPNTGKK+LTLSALIDGK+VNNASLIGLGYTQTLRPGVK
950a	sp|Q9Y262-2|EIF3L_HUMAN sp|Q9Y262|EIF3L_HUMAN tr|B0QY89|B0QY89_HUMAN	1.0000	Isoform of Q9Y262, Isoform 2 of Eukaryotic translation initiation factor 3 subunit L OS=Homo sapiens GN=EIF3L;Eukaryotic translation initiation factor 3 subunit L OS=Homo sapiens GN=EIF3L PE=1 SV=1;Isoform of Q9Y262, Eukaryotic translation initiation factor 3 subunit L OS=Homo sapiens GN=EIF3L PE=1 SV=1	15.1	7	0.046	LAGFLDLTEQEFR+QLEVYTSGGDPESVAGEYGR+QYEQQTYQVIPEVIK+VFSDEVQQQAQLSTIR+VYEIQDIYENSWTK
947a	sp|Q9UQ80-2|PA2G4_HUMAN sp|Q9UQ80|PA2G4_HUMAN	1.0000	Isoform of Q9UQ80, Isoform 2 of Proliferation-associated protein 2G4 OS=Homo sapiens GN=PA2G4;Proliferation-associated protein 2G4 OS=Homo sapiens GN=PA2G4 PE=1 SV=3	24.1	7	0.044	ALLQSSASR+EGEFVAQFK+HELLQPFNVLYEK+ITSGPFEPDLYK+ITSGPFEPDLYKSEMEVQDAELK+LVKPGNQNTQVTEAWNK+TIIQNPTDQQK
929a	sp|Q9UHD8-2|SEPT9_HUMAN sp|Q9UHD8-5|SEPT9_HUMAN sp|Q9UHD8-7|SEPT9_HUMAN sp|Q9UHD8|SEPT9_HUMAN	1.0000	Isoform of Q9UHD8, Isoform 2 of Septin-9 OS=Homo sapiens GN=SEPT9;Isoform of Q9UHD8, Isoform 5 of Septin-9 OS=Homo sapiens GN=SEPT9;Isoform of Q9UHD8, Isoform 7 of Septin-9 OS=Homo sapiens GN=SEPT9;Septin-9 OS=Homo sapiens GN=SEPT9 PE=1 SV=2	14.1	7	0.050	DITSSIHFEAYR+QVENAGAIGPSR+RTEITIVKPQESAHR+SFEVEEVETPNSTPPR+VPEVPTAPATDAAPK+VVNIVPVIAK
106	sp|P45974-2|UBP5_HUMAN sp|P45974|UBP5_HUMAN	1.0000	Isoform of P45974, Isoform Short of Ubiquitin carboxyl-terminal hydrolase 5 OS=Homo sapiens GN=USP5;Ubiquitin carboxyl-terminal hydrolase 5 OS=Homo sapiens GN=USP5 PE=1 SV=2	11.6	7	0.039	DRVTSAVEALLSADSASR+GTGLQPGEEELPDIAPPLVTPDEPK+IFQNAPTDPTQDFSTQVAK+IVILPDYLEIAR+MALPELVR+SAADSISESVPVGPK
924a	sp|Q9P0L0-2|VAPA_HUMAN sp|Q9P0L0|VAPA_HUMAN	1.0000	Isoform of Q9P0L0, Isoform 2 of Vesicle-associated membrane protein-associated protein A OS=Homo sapiens GN=VAPA;Vesicle-associated membrane protein-associated protein A OS=Homo sapiens GN=VAPA PE=1 SV=3	33.3	7	0.043	FKGPFTDVVTTNLK+FMVQTIFAPPNTSDMEAVWK+HEQILVLDPPTDLK+QDGPMPKPHSVSLNDTETR+VAHSDKPGSTSTASFR
922a	sp|Q9P035|HACD3_HUMAN	1.0000	Very-long-chain (3R)-3-hydroxyacyl-CoA dehydratase 3 OS=Homo sapiens GN=HACD3 PE=1 SV=2	19.6	7	0.046	FSFTLPYPVK+LESEGSPETLTNLR+QVNITVQK+RPLFLAPDFDR+VELSDVQNPAISITENVLHFK+VSQWWER
920b	sp|O00425|IF2B3_HUMAN	1.0000	Insulin-like growth factor 2 mRNA-binding protein 3 OS=Homo sapiens GN=IGF2BP3 PE=1 SV=2	11.7	7	0.038	ILVPTQFVGAIIGK+ITISPLQELTLYNPER+LYIGNLSENAAPSDLESIFK+MVIITGPPEAQFK+VAYIPDEMAAQQNPLQQPR
919a	sp|Q9NZ01|TECR_HUMAN	1.0000	Very-long-chain enoyl-CoA reductase OS=Homo sapiens GN=TECR PE=1 SV=1	16.9	7	0.041	EFRDYPPLR+HYEVEILDAK+LPVGTTATLYFR+MKHYEVEILDAK+SLKDEDVLQK+THPQWYPAR
909a	sp|Q9NR30|DDX21_HUMAN	1.0000	Nucleolar RNA helicase 2 OS=Homo sapiens GN=DDX21 PE=1 SV=5	11.6	7	0.041	EGAFSNFPISEETIK+GAVEALAAALAHISGATSVDQR+GVTFLFPIQAK+NEEPSEEEIDAPKPK+SDKTEEIAEEEETVFPK+TFSFAIPLIEK
103	sp|P41250|SYG_HUMAN	1.0000	Glycine--tRNA ligase OS=Homo sapiens GN=GARS PE=1 SV=3	12.2	7	0.050	ELALQPKDDIVDR+FQNVADLHLYLYSAK+LGDAVEQGVINNTVLGYFIGR+LPFAAAQIGNSFR+NNIIQTWR+TLYVEEVVPNVIEPSFGLGR
392b	sp|P01892|1A02_HUMAN sp|P10316|1A69_HUMAN tr|A0A0G2JNY4|A0A0G2JNY4_HUMAN	0.9936	Isoform of P01891, HLA class I histocompatibility antigen, A-2 alpha chain OS=Homo sapiens GN=HLA-A PE=1 SV=1;Isoform of P01891, HLA class I histocompatibility antigen, A-69 alpha chain OS=Homo sapiens GN=HLA-A PE=1 SV=2;Isoform of P01891, HLA class I histocompatibility antigen, A-3 alpha chain OS=Homo sapiens GN=HLA-A PE=1 SV=1	22.1	7	0.023	DGEDQTQDTELVETRPAGDGTFQK+FIAVGYVDDTQFVR+SWTAADMAAQTTK+WAAVVVPSGQEQR+YLENGKETLQR
874a	sp|Q99615|DNJC7_HUMAN	1.0000	DnaJ homolog subfamily C member 7 OS=Homo sapiens GN=DNAJC7 PE=1 SV=2	14.4	6	0.039	AVQFFVQALR+EAETFKEQGNAYYAK+EVGEAFTILSDPK+ILGVDKNASEDEIKK+LAYELYTEALGIDPNNIK
855a	sp|Q96AE4-2|FUBP1_HUMAN sp|Q96AE4|FUBP1_HUMAN tr|E9PEB5|E9PEB5_HUMAN	1.0000	Isoform of Q96AE4, Isoform 2 of Far upstream element-binding protein 1 OS=Homo sapiens GN=FUBP1;Far upstream element-binding protein 1 OS=Homo sapiens GN=FUBP1 PE=1 SV=3;Isoform of Q96AE4, Far upstream element-binding protein 1 OS=Homo sapiens GN=FUBP1 PE=1 SV=1	11.3	6	0.038	FAVGIVIGR+IGGDAGTSLNSNDYGYGGQK+IGGNEGIDVPIPR+IQIAPDSGGLPER+MVMIQDGPQNTGADKPLR
849a	sp|Q92876|KLK6_HUMAN	1.0000	Kallikrein-6 OS=Homo sapiens GN=KLK6 PE=1 SV=1	17.6	6	0.042	AVIHPDYDAASHDQDIMLLR+ESSQEQSSVVR+LSELIQPLPLER
836a	sp|Q8NC51-2|PAIRB_HUMAN sp|Q8NC51-3|PAIRB_HUMAN sp|Q8NC51-4|PAIRB_HUMAN sp|Q8NC51|PAIRB_HUMAN	1.0000	Isoform of Q8NC51, Isoform 2 of Plasminogen activator inhibitor 1 RNA-binding protein OS=Homo sapiens GN=SERBP1;Isoform of Q8NC51, Isoform 3 of Plasminogen activator inhibitor 1 RNA-binding protein OS=Homo sapiens GN=SERBP1;Isoform of Q8NC51, Isoform 4 of Plasminogen activator inhibitor 1 RNA-binding protein OS=Homo sapiens GN=SERBP1;Plasminogen activator inhibitor 1 RNA-binding protein OS=Homo s…	22.5	6	0.038	AKVEFNIR+EMTLDEWK+FDQLFDDESDPFEVLK+SAAQAAAQTNSNAAGK+SKSEEAHAEDSVMDHHFR+TDKSSASAPDVDDPEAFPALA
832a	sp|Q8N163-2|CCAR2_HUMAN sp|Q8N163|CCAR2_HUMAN	1.0000	Isoform of Q8N163, Isoform 2 of Cell cycle and apoptosis regulator protein 2 OS=Homo sapiens GN=CCAR2;Cell cycle and apoptosis regulator protein 2 OS=Homo sapiens GN=CCAR2 PE=1 SV=2	8.7	6	0.039	AAYNPGQAVPWNAVK+FAEFQYLQPGPPR+FSATEVTNK+IQVSSEKEAAPDAGAEPITADSDPAYSSK+VLLLSSPGLEELYR
828a	sp|Q8IWZ3-4|ANKH1_HUMAN sp|Q8IWZ3-6|ANKH1_HUMAN sp|Q8IWZ3|ANKH1_HUMAN	1.0000	Isoform of Q8IWZ3, Isoform 4 of Ankyrin repeat and KH domain-containing protein 1 OS=Homo sapiens GN=ANKHD1;Isoform of Q8IWZ3, Isoform 6 of Ankyrin repeat and KH domain-containing protein 1 OS=Homo sapiens GN=ANKHD1;Ankyrin repeat and KH domain-containing protein 1 OS=Homo sapiens GN=ANKHD1 PE=1 SV=1	3.2	6	0.031	LEGEVTPNSLSTSYK+NVSDYTPLSLAASGGYVNIIK+QEVVDLLLAR+TGLTPLMEAASGGYAEVGR+VFLQGPAPVGTPSFNR
826a	sp|Q86XP0|PA24D_HUMAN	1.0000	Cytosolic phospholipase A2 delta OS=Homo sapiens GN=PLA2G4D PE=2 SV=2	8.3	6	0.044	EVTMDVPAPNAPGVR+GSYEDTQTSFLGTASAFR+LEASWLQPGTALAQAFK+LSDYNVQTSQGAILQALR
795a	sp|Q16576-2|RBBP7_HUMAN sp|Q16576|RBBP7_HUMAN tr|E9PC52|E9PC52_HUMAN	1.0000	Isoform of Q16576, Isoform 2 of Histone-binding protein RBBP7 OS=Homo sapiens GN=RBBP7;Histone-binding protein RBBP7 OS=Homo sapiens GN=RBBP7 PE=1 SV=1;Isoform of Q16576, Histone-binding protein RBBP7 OS=Homo sapiens GN=RBBP7 PE=1 SV=1	16.3	6	0.030	IGEEQSAEDAEDGPPELLFIHGGHTAK+LNVWDLSK+TPSSDVLVFDYTK+TVALWDLR+YMPQNPHIIATK
793a	sp|Q16531|DDB1_HUMAN tr|F5GY55|F5GY55_HUMAN	1.0000	DNA damage-binding protein 1 OS=Homo sapiens GN=DDB1 PE=1 SV=1;Isoform of Q16531, DNA damage-binding protein 1 OS=Homo sapiens GN=DDB1 PE=1 SV=1	7.6	6	0.043	ALYYLQIHPQELR+IEVQDTSGGTTALRPSASTQALSSSVSSSK+SVLLLAYKPMEGNFEEIAR+VTLGTQPTVLR+YLAIAPPIIK
792a	sp|Q16181-2|SEPT7_HUMAN sp|Q16181|SEPT7_HUMAN tr|E7EPK1|E7EPK1_HUMAN tr|E7ES33|E7ES33_HUMAN	1.0000	Isoform of Q16181, Isoform 2 of Septin-7 OS=Homo sapiens GN=SEPT7;Septin-7 OS=Homo sapiens GN=SEPT7 PE=1 SV=2;Isoform of Q16181, Septin-7 OS=Homo sapiens GN=SEPT7 PE=1 SV=2;Isoform of Q16181, Septin-7 OS=Homo sapiens GN=SEPT7 PE=1 SV=3	13.7	6	0.031	IYEFPETDDEEENKLVK+NLEGYVGFANLPNQVYR+STLINSLFLTDLYSPEYPGPSHR+VNIIPIIAK
91	sp|P30048-2|PRDX3_HUMAN sp|P30048|PRDX3_HUMAN	1.0000	Isoform of P30048, Isoform 2 of Thioredoxin-dependent peroxide reductase, mitochondrial OS=Homo sapiens GN=PRDX3;Thioredoxin-dependent peroxide reductase, mitochondrial OS=Homo sapiens GN=PRDX3 PE=1 SV=3	22.7	6	0.041	DYGVLLEGSGLALR+GLFIIDPNGVIK+HLSVNDLPVGR+NGGLGHMNIALLSDLTK
783a	sp|Q15181|IPYR_HUMAN	1.0000	Inorganic pyrophosphatase OS=Homo sapiens GN=PPA1 PE=1 SV=2	27.0	6	0.045	AAPFSLEYR+LKPGYLEATVDWFR+MEIATKDPLNPIKQDVK+VIAINVDDPDAANYNDINDVKR+VLGILAMIDEGETDWK+YVANIFPYK
781a	sp|Q15046-2|SYK_HUMAN sp|Q15046|SYK_HUMAN	1.0000	Isoform of Q15046, Isoform Mitochondrial of Lysine--tRNA ligase OS=Homo sapiens GN=KARS;Lysine--tRNA ligase OS=Homo sapiens GN=KARS PE=1 SV=3	9.0	6	0.044	LIFYDLR+LPETNLFETEETR+LPETNLFETEETRK+VTYHPDGPEGQAYDVDFTPPFR+YLDLILNDFVR
90	sp|P30041|PRDX6_HUMAN	1.0000	Peroxiredoxin-6 OS=Homo sapiens GN=PRDX6 PE=1 SV=3	31.7	6	0.043	ELAILLGMLDPAEKDEK+LAPEFAK+LIALSIDSVEDHLAWSK+LPFPIIDDR+LSILYPATTGR+VVFVFGPDKK
733a	sp|Q08380|LG3BP_HUMAN	1.0000	Galectin-3-binding protein OS=Homo sapiens GN=LGALS3BP PE=1 SV=1	13.5	6	0.044	ASHEEVEGLVEK+AVDTWSWGER+ELSEALGQIFDSQR+SDLAVPSELALLK+TLQALEFHTVPFQLLAR+YSSDYFQAPSDYR
721a	sp|Q02978|M2OM_HUMAN tr|I3L1P8|I3L1P8_HUMAN	1.0000	Mitochondrial 2-oxoglutarate/malate carrier protein OS=Homo sapiens GN=SLC25A11 PE=1 SV=3;Isoform of Q02978, Mitochondrial 2-oxoglutarate/malate carrier protein (Fragment) OS=Homo sapiens GN=SLC25A11 PE=1 SV=1	21.3	6	0.043	AVVVNAAQLASYSQSK+GIYTGLSAGLLR+LGIYTVLFER+NGLDVLFK+NVFNALIR+YEGFFSLWK
702a	sp|P81605|DCD_HUMAN	1.0000	Dermcidin OS=Homo sapiens GN=DCD PE=1 SV=2	35.5	6	0.043	DAVEDLESVGK+ENAGEDPGLAR+GAVHDVKDVLDSVL+LGKDAVEDLESVGK
687a	sp|P62913-2|RL11_HUMAN sp|P62913|RL11_HUMAN	1.0000	Isoform of P62913, Isoform 2 of 60S ribosomal protein L11 OS=Homo sapiens GN=RPL11;60S ribosomal protein L11 OS=Homo sapiens GN=RPL11 PE=1 SV=2	13.0	6	0.044	VLEQLTGQTPVFSK+YDGIILPGK
685a	sp|P62854|RS26_HUMAN	1.0000	40S ribosomal protein S26 OS=Homo sapiens GN=RPS26 PE=1 SV=3	33.9	6	0.041	DISEASVFDAYVLPK+FRPAGAAPRPPPKPM+NIVEAAAVR
655a	sp|P61158|ARP3_HUMAN tr|B4DXW1|B4DXW1_HUMAN	1.0000	Actin-related protein 3 OS=Homo sapiens GN=ACTR3 PE=1 SV=3;Isoform of P61158, Actin-related protein 3 OS=Homo sapiens GN=ACTR3 PE=1 SV=1	16.9	6	0.041	AEPEDHYFLLTEPPLNTPENR+EFSIDVGYER+FMEQVIFK+LKLSEELSGGR+LSEELSGGR+NIVLSGGSTMFR
630a	sp|P54578-2|UBP14_HUMAN sp|P54578-3|UBP14_HUMAN sp|P54578|UBP14_HUMAN tr|A6NJA2|A6NJA2_HUMAN	1.0000	Isoform of P54578, Isoform 2 of Ubiquitin carboxyl-terminal hydrolase 14 OS=Homo sapiens GN=USP14;Isoform of P54578, Isoform 3 of Ubiquitin carboxyl-terminal hydrolase 14 OS=Homo sapiens GN=USP14;Ubiquitin carboxyl-terminal hydrolase 14 OS=Homo sapiens GN=USP14 PE=1 SV=3;Isoform of P54578, Ubiquitin carboxyl-terminal hydrolase 14 OS=Homo sapiens GN=USP14 PE=1 SV=2	14.7	6	0.044	AQLFALTGVQPAR+LEAIEDDSVKETDSSSASAATPSK+LPAYLTIQMVR+RVEIMEEESEQ+YLFTGLK
628a	sp|P53992|SC24C_HUMAN tr|G5EA31|G5EA31_HUMAN	1.0000	Protein transport protein Sec24C OS=Homo sapiens GN=SEC24C PE=1 SV=3;Isoform of P53992, Protein transport protein Sec24C OS=Homo sapiens GN=SEC24C PE=1 SV=1	8.6	6	0.036	GQVPPLVTTNFLVK+LFLFHTSLPIAEAPGK+LPPEEASPYVVDHGESGPLR+QAQVPLAAVIKPLAR+SPVESTTEPPAVR+TGLVRLLCEELK
619a	sp|P51991-2|ROA3_HUMAN sp|P51991|ROA3_HUMAN	1.0000	Isoform of P51991, Isoform 2 of Heterogeneous nuclear ribonucleoprotein A3 OS=Homo sapiens GN=HNRNPA3;Heterogeneous nuclear ribonucleoprotein A3 OS=Homo sapiens GN=HNRNPA3 PE=1 SV=2	22.2	6	0.042	EDSVKPGAHLTVK+GFAFVTFDDHDTVDK+IETIEVMEDR+IFVGGIKEDTEEYNLR+SSGSPYGGGYGSGGGSGGYGSR+YGKIETIEVMEDR
615a	sp|P51149|RAB7A_HUMAN	1.0000	Ras-related protein Rab-7a OS=Homo sapiens GN=RAB7A PE=1 SV=1	35.7	6	0.039	DPENFPFVVLGNK+EAINVEQAFQTIAR+NALKQETEVELYNEFPEPIK+TLDSWRDEFLIQASPR+VIILGDSGVGK
614a	sp|P51148-2|RAB5C_HUMAN sp|P51148|RAB5C_HUMAN	1.0000	Isoform of P51148, Isoform 2 of Ras-related protein Rab-5C OS=Homo sapiens GN=RAB5C;Ras-related protein Rab-5C OS=Homo sapiens GN=RAB5C PE=1 SV=2	32.9	6	0.042	AVEFQEAQAYADDNSLLFMETSAK+GAQAAIVVYDITNTDTFAR+QASPNIVIALAGNK+TAMNVNEIFMAIAK
612a	sp|P50995-2|ANX11_HUMAN sp|P50995|ANX11_HUMAN	1.0000	Isoform of P50995, Isoform 2 of Annexin A11 OS=Homo sapiens GN=ANXA11;Annexin A11 OS=Homo sapiens GN=ANXA11 PE=1 SV=1	15.5	6	0.036	AHLVAVFNEYQR+GTITDAPGFDPLR+GTITDAPGFDPLRDAEVLR+LLISLSQGNRDESTNVDMSLAQR+QQILLSFK+TPVLFDIYEIK
606a	sp|P50454|SERPH_HUMAN	1.0000	Serpin H1 OS=Homo sapiens GN=SERPINH1 PE=1 SV=2	23.4	6	0.039	AVLSAEQLRDEEVHAGLGELLR+DTQSGSLLFIGR+GVVEVTHDLQK+HLAGLGLTEAIDKNK+LYGPSSVSFADDFVR+SALQSINEWAAQTTDGKLPEVTK
599a	sp|P49755|TMEDA_HUMAN	1.0000	Transmembrane emp24 domain-containing protein 10 OS=Homo sapiens GN=TMED10 PE=1 SV=2	20.5	6	0.040	IPDQLVILDMK+ITDSAGHILYSK+ITDSAGHILYSKEDATK+LEDLSESIVNDFAYMK+RLEDLSESIVNDFAYMK
535a	sp|P36542|ATPG_HUMAN	1.0000	ATP synthase subunit gamma, mitochondrial OS=Homo sapiens GN=ATP5C1 PE=1 SV=1	20.5	6	0.042	ELIEIISGAAALD+EVMLVGIGDK+IYGLGSLALYEK+LTLTFNR+NASEMIDKLTLTFNR+SEVATLTAAGK
524a	sp|P34897-2|GLYM_HUMAN sp|P34897-3|GLYM_HUMAN sp|P34897|GLYM_HUMAN	1.0000	Isoform of P34897, Isoform 2 of Serine hydroxymethyltransferase, mitochondrial OS=Homo sapiens GN=SHMT2;Isoform of P34897, Isoform 3 of Serine hydroxymethyltransferase, mitochondrial OS=Homo sapiens GN=SHMT2;Serine hydroxymethyltransferase, mitochondrial OS=Homo sapiens GN=SHMT2 PE=1 SV=3	18.2	6	0.040	AFPMPGFDEH+GWTGQESLSDSDPEMWELLQR+GYSLVSGGTDNHLVLVDLRPK+SAITPGGLR+VLELVSITANK+VVDFIDEGVNIGLEVK
504a	sp|P30044-2|PRDX5_HUMAN sp|P30044|PRDX5_HUMAN	1.0000	Isoform of P30044, Isoform Cytoplasmic+peroxisomal of Peroxiredoxin-5, mitochondrial OS=Homo sapiens GN=PRDX5;Peroxiredoxin-5, mitochondrial OS=Homo sapiens GN=PRDX5 PE=1 SV=4	42.0	6	0.040	ETDLLLDDSLVSIFGNR+FSMVVQDGIVK+THLPGFVEQAEALK+VGDAIPAVEVFEGEPGNK+VGDAIPAVEVFEGEPGNKVNLAELFK+VNLAELFK
486a	sp|P26639-2|SYTC_HUMAN sp|P26639|SYTC_HUMAN	1.0000	Isoform of P26639, Isoform 2 of Threonine--tRNA ligase, cytoplasmic OS=Homo sapiens GN=TARS;Threonine--tRNA ligase, cytoplasmic OS=Homo sapiens GN=TARS PE=1 SV=3	6.6	6	0.035	AELNPWPEYIYTR+FLGDIEVWDQAEK+IYGISFPDPK+NELSGALTGLTR
474a	sp|P24534|EF1B_HUMAN	1.0000	Elongation factor 1-beta OS=Homo sapiens GN=EEF1B2 PE=1 SV=3	33.8	6	0.043	LVPVGYGIK+SIQADGLVWGSSK+SPAGLQVLNDYLADK+YGPADVEDTTGSGATDSKDDDDIDLFGSDDEEESEEAKR
468a	sp|P23246|SFPQ_HUMAN	1.0000	Splicing factor, proline- and glutamine-rich OS=Homo sapiens GN=SFPQ PE=1 SV=2	10.5	6	0.040	ANLSLLR+FGQGGAGPVGGQGPR+GIVEFASKPAAR+LFVGNLPADITEDEFKR+RMEELHNQEMQK+YGEPGEVFINK
445a	sp|P18621-3|RL17_HUMAN sp|P18621|RL17_HUMAN tr|A0A087WXM6|A0A087WXM6_HUMAN tr|A0A0A6YYL6|A0A0A6YYL6_HUMAN tr|J3KRX5|J3KRX5_HUMAN tr|J3QQT2|J3QQT2_HUMAN	1.0000	Isoform of P18621, Isoform 3 of 60S ribosomal protein L17 OS=Homo sapiens GN=RPL17;60S ribosomal protein L17 OS=Homo sapiens GN=RPL17 PE=1 SV=3;Isoform of P18621, 60S ribosomal protein L17 (Fragment) OS=Homo sapiens GN=RPL17 PE=3 SV=1;Protein RPL17-C18orf32 OS=Homo sapiens GN=RPL17-C18orf32 PE=3 SV=1;Isoform of P18621, 60S ribosomal protein L17 (Fragment) OS=Homo sapiens GN=RPL17 PE=3 SV=1;Isofor…	34.9	6	0.040	EQIVPKPEEEVAQK+GLDVDSLVIEHIQVNK+NAESNAELK+SAEFLLHMLK+YSLDPENPTK
51	sp|P07954-2|FUMH_HUMAN sp|P07954|FUMH_HUMAN	1.0000	Isoform of P07954, Isoform Cytoplasmic of Fumarate hydratase, mitochondrial OS=Homo sapiens GN=FH;Fumarate hydratase, mitochondrial OS=Homo sapiens GN=FH PE=1 SV=3	13.9	6	0.035	AAAEVNQDYGLDPK+AIEMLGGELGSK+ETAIELGYLTAEQFDEWVKPK+IYELAAGGTAVGTGLNTR
424a	sp|P14866-2|HNRPL_HUMAN sp|P14866|HNRPL_HUMAN tr|M0QXS5|M0QXS5_HUMAN	1.0000	Isoform of P14866, Isoform 2 of Heterogeneous nuclear ribonucleoprotein L OS=Homo sapiens GN=HNRNPL;Heterogeneous nuclear ribonucleoprotein L OS=Homo sapiens GN=HNRNPL PE=1 SV=2;Isoform of P14866, Heterogeneous nuclear ribonucleoprotein L (Fragment) OS=Homo sapiens GN=HNRNPL PE=1 SV=1	12.7	6	0.040	LNVFKNDQDTWDYTNPNLSGQGDPGSNPNKR+NDQDTWDYTNPNLSGQGDPGSNPNKR+SDALETLGFLNHYQMK+SSSGLLEWESK
417a	sp|P13798|ACPH_HUMAN tr|C9JIF9|C9JIF9_HUMAN	1.0000	Acylamino-acid-releasing enzyme OS=Homo sapiens GN=APEH PE=1 SV=4;Isoform of P13798, Acylamino-acid-releasing enzyme OS=Homo sapiens GN=APEH PE=1 SV=1	6.7	6	0.037	ALDVSASDDEIAR+QVLLSEPEEAAALYR+SFNLSALEK+TPLLLMLGQEDR
48	sp|P07108-2|ACBP_HUMAN sp|P07108-3|ACBP_HUMAN sp|P07108-4|ACBP_HUMAN sp|P07108-5|ACBP_HUMAN sp|P07108|ACBP_HUMAN tr|A0A0A0MTI5|A0A0A0MTI5_HUMAN tr|B8ZWD1|B8ZWD1_HUMAN	1.0000	Isoform of P07108, Isoform 2 of Acyl-CoA-binding protein OS=Homo sapiens GN=DBI;Isoform of P07108, Isoform 3 of Acyl-CoA-binding protein OS=Homo sapiens GN=DBI;Isoform of P07108, Isoform 4 of Acyl-CoA-binding protein OS=Homo sapiens GN=DBI;Isoform of P07108, Isoform 5 of Acyl-CoA-binding protein OS=Homo sapiens GN=DBI;Acyl-CoA-binding protein OS=Homo sapiens GN=DBI PE=1 SV=2;Isoform of P07108, Ac…	32.2	6	0.032	QATVGDINTERPGMLDFTGK+WDAWNELK
411a	sp|P13010|XRCC5_HUMAN	1.0000	X-ray repair cross-complementing protein 5 OS=Homo sapiens GN=XRCC5 PE=1 SV=3	7.1	6	0.041	DQVTAQEIFQDNHEDGPTAK+HIEIFTDLSSR+KKDQVTAQEIFQDNHEDGPTAK+TLFPLIEAK+YGSDIVPFSK
408a	sp|P12429|ANXA3_HUMAN	1.0000	Annexin A3 OS=Homo sapiens GN=ANXA3 PE=1 SV=3	21.7	6	0.044	ALLTLADGR+DYPDFSPSVDAEAIQK+GAGTNEDALIEILTTR+GIGTDEFTLNR+MLISILTER+SEIDLLDIR
400a	sp|P11387|TOP1_HUMAN	1.0000	DNA topoisomerase 1 OS=Homo sapiens GN=TOP1 PE=1 SV=2	10.5	6	0.040	AEEVATFFAK+AVALYFIDK+ELTAPDENIPAK+GPVFAPPYEPLPENVK+LEVQATDREENKQIALGTSK+TYNASITLQQQLK
379a	sp|P09525|ANXA4_HUMAN tr|Q6P452|Q6P452_HUMAN	1.0000	Annexin A4 OS=Homo sapiens GN=ANXA4 PE=1 SV=4;Isoform of P09525, Annexin OS=Homo sapiens GN=ANXA4 PE=1 SV=1	19.4	6	0.044	AASGFNAMEDAQTLR+GLGTDEDAIISVLAYR+ISQTYQQQYGR+SETSGSFEDALLAIVK
363a	sp|P07384|CAN1_HUMAN	1.0000	Calpain-1 catalytic subunit OS=Homo sapiens GN=CAPN1 PE=1 SV=1	9.8	6	0.044	APSDLYQIILK+LYELIITR+NYPATFWVNPQFK+QLAGEDMEISVK+RPTELLSNPQFIVDGATR+SEQFINLR
354a	sp|P06737-2|PYGL_HUMAN sp|P06737|PYGL_HUMAN tr|E9PK47|E9PK47_HUMAN	1.0000	Isoform of P06737, Isoform 2 of Glycogen phosphorylase, liver form OS=Homo sapiens GN=PYGL;Glycogen phosphorylase, liver form OS=Homo sapiens GN=PYGL PE=1 SV=4;Isoform of P06737, Alpha-1,4 glucan phosphorylase OS=Homo sapiens GN=PYGL PE=1 SV=1	10.2	6	0.033	IFVDIEKLPWSK+LHSFLGDDVFLR+LVIDQIDNGFFSPK+VIFLENYR+VIPATDLSEQISTAGTEASGTGNMK+VLYPNDNFFEGK
351a	sp|P06493|CDK1_HUMAN tr|A0A024QZP7|A0A024QZP7_HUMAN	1.0000	Cyclin-dependent kinase 1 OS=Homo sapiens GN=CDK1 PE=1 SV=3;Isoform of P06493, Cyclin-dependent kinase 1 OS=Homo sapiens GN=CDK1 PE=1 SV=1	18.2	6	0.043	DLKPQNLLIDDKGTIK+IADFGLAR+IRLESEEEGVPSTAIR+LESEEEGVPSTAIR+NLDENGLDLLSK+SPEVLLGSAR
349a	sp|P06312|KV401_HUMAN sp|P06313|KV403_HUMAN sp|P06314|KV404_HUMAN	1.0000	Ig kappa chain V-IV region (Fragment) OS=Homo sapiens GN=IGKV4-1 PE=4 SV=1;Ig kappa chain V-IV region JI OS=Homo sapiens PE=4 SV=1;Ig kappa chain V-IV region B17 OS=Homo sapiens PE=2 SV=1	22.3	6	0.044	DIVMTQSPDSLAVSLGER+LLIYWASTR
340a	sp|P05023-3|AT1A1_HUMAN sp|P05023-4|AT1A1_HUMAN sp|P05023|AT1A1_HUMAN	1.0000	Isoform of P05023, Isoform 3 of Sodium/potassium-transporting ATPase subunit alpha-1 OS=Homo sapiens GN=ATP1A1;Isoform of P05023, Isoform 4 of Sodium/potassium-transporting ATPase subunit alpha-1 OS=Homo sapiens GN=ATP1A1;Sodium/potassium-transporting ATPase subunit alpha-1 OS=Homo sapiens GN=ATP1A1 PE=1 SV=1	8.5	6	0.043	AVFQANQENLPILK+GVGIISEGNETVEDIAAR+IVEIPFNSTNK+LNIPVSQVNPR+MSINAEEVVVGDLVEVK+SPDFTNENPLETR
328a	sp|P02787|TRFE_HUMAN	1.0000	Serotransferrin OS=Homo sapiens GN=TF PE=1 SV=3	8.9	6	0.042	EDPQTFYYAVAVVK+EGYYGYTGAFR+MYLGYEYVTAIR+SASDLTWDNLK+TAGWNIPMGLLYNK+YYGYTGAFR
320a	sp|P01876|IGHA1_HUMAN	1.0000	Ig alpha-1 chain C region OS=Homo sapiens GN=IGHA1 PE=1 SV=2	16.4	6	0.044	DASGVTFTWTPSSGK+QEPSQGTTTFAVTSILR+TPLTATLSK+VAAEDWK+WLQGSQELPR
310a	sp|P00505|AATM_HUMAN	1.0000	Aspartate aminotransferase, mitochondrial OS=Homo sapiens GN=GOT2 PE=1 SV=3	14.0	6	0.039	ASAELALGENSEVLK+IAAAILNTPDLR+IAAAILNTPDLRK+ILIRPMYSNPPLNGAR+QWLQEVK+TQLVSNLKK
288a	sp|O75351|VPS4B_HUMAN	1.0000	Vacuolar protein sorting-associated protein 4B OS=Homo sapiens GN=VPS4B PE=1 SV=2	18.5	6	0.044	AVATEANNSTFFSISSSDLVSK+EAVILPIK+GILLFGPPGTGK+IYIPLPEPHAR+LHLGTTQNSLTEADFR+LLEPVVSMSDMLR
30	sp|O76003|GLRX3_HUMAN	1.0000	Glutaredoxin-3 OS=Homo sapiens GN=GLRX3 PE=1 SV=2	20.0	6	0.042	AYSNWPTYPQLYVK+GELVGGLDIVK+HNIQFSSFDIFSDEEVR+LEAEGVPEVSEKYEISSVPTFLFFK+YEISSVPTFLFFK
281a	sp|O60218|AK1BA_HUMAN	1.0000	Aldo-keto reductase family 1 member B10 OS=Homo sapiens GN=AKR1B10 PE=1 SV=2	19.9	6	0.042	ALGVSNFSHFQIEK+IVENIQVFDFK+LSDEEMATILSFNR+LSYLDVYLIHWPQGFK+VAIDAGYR
261a	sp|O14818|PSA7_HUMAN	1.0000	Proteasome subunit alpha type-7 OS=Homo sapiens GN=PSMA7 PE=1 SV=1	31.0	6	0.042	AITVFSPDGHLFQVEYAQEAVK+AITVFSPDGHLFQVEYAQEAVKK+ALLEVVQSGGK+LTVEDPVTVEYITR+LYQTDPSGTYHAWK+NYTDEAIETDDLTIK
241	sp|Q9Y678|COPG1_HUMAN	1.0000	Coatomer subunit gamma-1 OS=Homo sapiens GN=COPG1 PE=1 SV=1	8.6	6	0.037	ALQQYTLEPSEKPFDLK+QEIFQEQLAAVPEFR+SIATLAITTLLK+SSPEPVALTESETEYVIR+SVPLATAPMAEQR
24	sp|O60884|DNJA2_HUMAN	1.0000	DnaJ homolog subfamily A member 2 OS=Homo sapiens GN=DNAJA2 PE=1 SV=1	13.6	6	0.038	EISFAYEVLSNPEKR+GEGMPQYR+ILEVHVDK+ITFTGEADQAPGVEPGDIVLLLQEK
225	sp|Q9HCN8|SDF2L_HUMAN	1.0000	Stromal cell-derived factor 2-like protein 1 OS=Homo sapiens GN=SDF2L1 PE=1 SV=2	29.9	6	0.042	AMEGIFIKPSVEPSAGHDEL+FQHVGTSVFLSVTGEQYGSPIR+YGSGSGQQSVTGVEASDDANSYWR
222	sp|Q9HB71-3|CYBP_HUMAN sp|Q9HB71|CYBP_HUMAN	1.0000	Isoform of Q9HB71, Isoform 3 of Calcyclin-binding protein OS=Homo sapiens GN=CACYBP;Calcyclin-binding protein OS=Homo sapiens GN=CACYBP PE=1 SV=2	16.8	6	0.043	AELLDNEKPAAVVAPITTGYTVK+KAELLDNEKPAAVVAPITTGYTVK+SFDLLVK
194	sp|Q96AG4|LRC59_HUMAN	1.0000	Leucine-rich repeat-containing protein 59 OS=Homo sapiens GN=LRRC59 PE=1 SV=1	16.6	6	0.040	HEILQWVLQTDSQQ+LQQLPADFGR+LVTLPVSFAQLK+WLDLKDNPLDPVLAK
193	sp|Q96A49|SYAP1_HUMAN	1.0000	Synapse-associated protein 1 OS=Homo sapiens GN=SYAP1 PE=1 SV=1	16.8	6	0.040	DFGNYLFNFASAATK+ITESVAETAQTIKK+KITESVAETAQTIKK+LVKEEVFWR+QSAQLTALAAQQQAAGKEEK
183	sp|Q8NBS9-2|TXND5_HUMAN sp|Q8NBS9|TXND5_HUMAN	1.0000	Isoform of Q8NBS9, Isoform 2 of Thioredoxin domain-containing protein 5 OS=Homo sapiens GN=TXNDC5;Thioredoxin domain-containing protein 5 OS=Homo sapiens GN=TXNDC5 PE=1 SV=2	18.2	6	0.042	ALAPTWEQLALGLEHSETVK+EYVESQLQR+GYPTLLLFR+GYPTLLWFR+TLAPTWEELSKK
151	sp|Q06210-2|GFPT1_HUMAN sp|Q06210|GFPT1_HUMAN	1.0000	Isoform of Q06210, Isoform 2 of Glutamine--fructose-6-phosphate aminotransferase [isomerizing] 1 OS=Homo sapiens GN=GFPT1;Glutamine--fructose-6-phosphate aminotransferase [isomerizing] 1 OS=Homo sapiens GN=GFPT1 PE=1 SV=3	11.3	6	0.043	AVEYYFASDASAVIEHTNR+EIFEQPESVVNTMR+ESQDTSFTTLVER+GYDFESETDTETIAK+VIFLEDDDVAAVVDGR
146	sp|P84098|RL19_HUMAN tr|J3KTE4|J3KTE4_HUMAN tr|J3QL15|J3QL15_HUMAN tr|J3QR09|J3QR09_HUMAN	1.0000	60S ribosomal protein L19 OS=Homo sapiens GN=RPL19 PE=1 SV=1;Isoform of P84098, Ribosomal protein L19 OS=Homo sapiens GN=RPL19 PE=1 SV=1;Isoform of P84098, Ribosomal protein L19 (Fragment) OS=Homo sapiens GN=RPL19 PE=1 SV=1;Isoform of P84098, Ribosomal protein L19 OS=Homo sapiens GN=RPL19 PE=1 SV=1	14.1	6	0.044	KVWLDPNETNEIANANSR+VWLDPNETNEIANANSR
131	sp|P62750|RL23A_HUMAN tr|A8MUS3|A8MUS3_HUMAN tr|H7BY10|H7BY10_HUMAN tr|K7EJV9|K7EJV9_HUMAN tr|K7EMA7|K7EMA7_HUMAN tr|K7ERT8|K7ERT8_HUMAN	1.0000	60S ribosomal protein L23a OS=Homo sapiens GN=RPL23A PE=1 SV=1;Isoform of P62750, 60S ribosomal protein L23a OS=Homo sapiens GN=RPL23A PE=1 SV=1;Isoform of P62750, 60S ribosomal protein L23a (Fragment) OS=Homo sapiens GN=RPL23A PE=1 SV=1;Isoform of P62750, 60S ribosomal protein L23a (Fragment) OS=Homo sapiens GN=RPL23A PE=1 SV=1;Isoform of P62750, 60S ribosomal protein L23a OS=Homo sapiens GN=RPL…	70.0	6	0.041	KIEDNNTLVFIVDVK+KLYDIDVAK+LAPDYDALDVANK+VNTLIRPDGEK+VNTLIRPDGEKK
114	sp|P49591|SYSC_HUMAN tr|Q5T5C7|Q5T5C7_HUMAN	1.0000	Serine--tRNA ligase, cytoplasmic OS=Homo sapiens GN=SARS PE=1 SV=3;Isoform of P49591, Serine--tRNA ligase, cytoplasmic OS=Homo sapiens GN=SARS PE=1 SV=1	12.8	6	0.044	EVMQEVAQLSQFDEELYK+FKDPGLVDQLVK+GYIPIYTPFFMR+KLDLEAWFPGSGAFR+LLIDEAILK
977a	tr|H3BTM8|H3BTM8_HUMAN	1.0000	Isoform of P51665, 26S proteasome non-ATPase regulatory subunit 7 OS=Homo sapiens GN=PSMD7 PE=1 SV=1	35.9	6	0.041	DLGLPTEAYISVEEVHDDGTPTSK+TFEHVTSEIGAEEAEEVGVEHLLR+TSSTCCQMSACR+VVGVLLGSWQK
975a	tr|B4DLN1|B4DLN1_HUMAN	1.0000	Uncharacterized protein OS=Homo sapiens PE=2 SV=1	17.2	6	0.033	IQDVGLVPMGGVMSGAVPAAAAQEAVEEDIPIAK+LGPLAFYK+LVESLPQEIK+VLLGSVSGLAGGFVGTPADLVNVR
966a	sp|Q9Y617|SERC_HUMAN	1.0000	Phosphoserine aminotransferase OS=Homo sapiens GN=PSAT1 PE=1 SV=2	14.9	6	0.043	ALELNMLSLK+ASLYNAVTIEDVQK+FGVIFAGAQK+IINNTENLVR+LPHSVLLEIQK
955a	sp|Q9Y2X3|NOP58_HUMAN	1.0000	Nucleolar protein 58 OS=Homo sapiens GN=NOP58 PE=1 SV=1	12.1	6	0.044	LIAHAGSLLNLAK+LSELLPEEVEAEVK+VKVEEEEEEKVAEEEETSVK+YDAFGEDSSSAMGVENR
918a	sp|Q9NYU2-2|UGGG1_HUMAN sp|Q9NYU2|UGGG1_HUMAN	1.0000	Isoform of Q9NYU2, Isoform 2 of UDP-glucose:glycoprotein glucosyltransferase 1 OS=Homo sapiens GN=UGGT1;UDP-glucose:glycoprotein glucosyltransferase 1 OS=Homo sapiens GN=UGGT1 PE=1 SV=3	5.6	6	0.038	AITTSLTTK+EGETYFDVVAVVDPVTR+ILASPVELALVVMK+IVPEWQDYDQEIK+LEAAVRIVPEWQDYDQEIK+LGIEGLSLHNVLK+VWQLQDLSFQTAAR
911a	sp|Q9NTK5|OLA1_HUMAN tr|J3KQ32|J3KQ32_HUMAN	1.0000	Obg-like ATPase 1 OS=Homo sapiens GN=OLA1 PE=1 SV=2;Isoform of Q9NTK5, Obg-like ATPase 1 OS=Homo sapiens GN=OLA1 PE=1 SV=1	16.9	6	0.031	IGIVGLPNVGK+IPAFLNVVDIAGLVK+KGGDGIKPPPIIGR+NYIVEDGDIIFFK+YEDFKEEGSENAVK
910a	sp|Q9NSD9|SYFB_HUMAN	1.0000	Phenylalanine--tRNA ligase beta subunit OS=Homo sapiens GN=FARSB PE=1 SV=3	10.0	6	0.043	AAGASDVVLYK+ASEGPAFFPGR+DLLFQALGR+LFEISDIVIK+LIITEETAK+TTLLPGLLK
885a	sp|Q9BW04|SARG_HUMAN	1.0000	Specifically androgen-regulated gene protein OS=Homo sapiens GN=SARG PE=1 SV=2	7.0	6	0.036	AQHLSPAPGLAQPAAPAQASAAIPAAGK+VGSCDSMMSSTSTR
11	sp|O15145|ARPC3_HUMAN tr|C9JZD1|C9JZD1_HUMAN tr|F8VR50|F8VR50_HUMAN	1.0000	Actin-related protein 2/3 complex subunit 3 OS=Homo sapiens GN=ARPC3 PE=1 SV=3;Isoform of O15145, Actin-related protein 2/3 complex subunit 3 (Fragment) OS=Homo sapiens GN=ARPC3 PE=1 SV=1;Isoform of O15145, Actin-related protein 2/3 complex subunit 3 (Fragment) OS=Homo sapiens GN=ARPC3 PE=1 SV=1	32.1	6	0.042	DTDIVDEAIYYFK+ETKDTDIVDEAIYYFK+LIGNMALLPIR
703b	sp|P61204|ARF3_HUMAN sp|P84077|ARF1_HUMAN	0.9973	ADP-ribosylation factor 3 OS=Homo sapiens GN=ARF3 PE=1 SV=2;ADP-ribosylation factor 1 OS=Homo sapiens GN=ARF1 PE=1 SV=2	35.9	6	0.022	ILMVGLDAAGK+LGEIVTTIPTIGFNVETVEYK+MLAEDELRDAVLLVFANK+QDLPNAMNAAEITDK
1155	sp|P30405-2|PPIF_HUMAN sp|P30405|PPIF_HUMAN tr|R4GN99|R4GN99_HUMAN	0.9890	Isoform of P30405, Isoform 2 of Peptidyl-prolyl cis-trans isomerase F, mitochondrial OS=Homo sapiens GN=PPIF;Peptidyl-prolyl cis-trans isomerase F, mitochondrial OS=Homo sapiens GN=PPIF PE=1 SV=1;Isoform of P30405, Peptidyl-prolyl cis-trans isomerase OS=Homo sapiens GN=PPIF PE=1 SV=1	20.0	6	0.044	GSGDPSSSSSSGNPLVYLDVDANGKPLGR
871a	sp|Q99497|PARK7_HUMAN	1.0000	Protein deglycase DJ-1 OS=Homo sapiens GN=PARK7 PE=1 SV=2	25.9	5	0.035	DGLILTSR+EGPYDVVVLPGGNLGAQNLSESAAVK+GAEEMETVIPVDVMR
859a	sp|Q96HC4|PDLI5_HUMAN	1.0000	PDZ and LIM domain protein 5 OS=Homo sapiens GN=PDLIM5 PE=1 SV=5	12.4	5	0.036	ASAAPKPEPVPVQK+EVVKPVPITSPAVSK+GPFLVALGK+KANNSQEPSPQLASSVASTR+SPSWQRPNQGVPSTGR
857a	sp|Q96EY1-2|DNJA3_HUMAN sp|Q96EY1|DNJA3_HUMAN	1.0000	Isoform of Q96EY1, Isoform 2 of DnaJ homolog subfamily A member 3, mitochondrial OS=Homo sapiens GN=DNAJA3;DnaJ homolog subfamily A member 3, mitochondrial OS=Homo sapiens GN=DNAJA3 PE=1 SV=2	11.3	5	0.032	EIFITFR+FSQLAEAYEVLSDEVK+GGPTVDPEELFR+VMIPVPAGVEDGQTVR
847a	sp|Q92734-2|TFG_HUMAN sp|Q92734|TFG_HUMAN	1.0000	Isoform of Q92734, Isoform 2 of Protein TFG OS=Homo sapiens GN=TFG;Protein TFG OS=Homo sapiens GN=TFG PE=1 SV=2	19.7	5	0.033	AQLGEDIR+LLDSLEPPGEPGPSTNIPENDTVDGREEK+NRPPFGQGYTQPGPGYR+NVMSAFGLTDDQVSGPPSAPAEDR
844a	sp|Q92597|NDRG1_HUMAN	1.0000	Protein NDRG1 OS=Homo sapiens GN=NDRG1 PE=1 SV=1	14.5	5	0.035	EMQDVDLAEVKPLVEK+SHTSEGAHLDITPNSGAAGNSAGPK+SIIGMGTGAGAYILTR
840a	sp|Q8WVX9|FACR1_HUMAN	1.0000	Fatty acyl-CoA reductase 1 OS=Homo sapiens GN=FAR1 PE=1 SV=1	10.9	5	0.036	ALAEYVVQQEGAK+NVLLTGATGFLGK+TFNIDVR+VNSVYVLVR+YVLNEEMSGLPAAR
96	sp|P31944|CASPE_HUMAN	1.0000	Caspase-14 OS=Homo sapiens GN=CASP14 PE=1 SV=2	15.3	5	0.036	DPTAEQFQEELEK+KTNPEIQSTLR+SLEEEKYDMSGAR+TNPEIQSTLR
831a	sp|Q8IZ83-3|A16A1_HUMAN sp|Q8IZ83|A16A1_HUMAN	1.0000	Isoform of Q8IZ83, Isoform 3 of Aldehyde dehydrogenase family 16 member A1 OS=Homo sapiens GN=ALDH16A1;Aldehyde dehydrogenase family 16 member A1 OS=Homo sapiens GN=ALDH16A1 PE=1 SV=2	9.9	5	0.037	AAEAEVELSAR+AWDQEAEGAGPELGLR+GAVEAAHQAFPGWAGQSPGAR+LLWTLESLVTGR+VQAQGHTLQVAGLR
830a	sp|Q8IYB3-2|SRRM1_HUMAN sp|Q8IYB3|SRRM1_HUMAN tr|A9Z1X7|A9Z1X7_HUMAN	1.0000	Isoform of Q8IYB3, Isoform 2 of Serine/arginine repetitive matrix protein 1 OS=Homo sapiens GN=SRRM1;Serine/arginine repetitive matrix protein 1 OS=Homo sapiens GN=SRRM1 PE=1 SV=2;Isoform of Q8IYB3, Serine/arginine repetitive matrix protein 1 OS=Homo sapiens GN=SRRM1 PE=1 SV=1	6.9	5	0.029	AVAAAAAAAVTPAAIAAATTTLAQEEPVAAPEPK+KAASPSPQSVR+VPKPEPIPEPKEPSPEK
813a	sp|Q6P1M0|S27A4_HUMAN	1.0000	Long-chain fatty acid transport protein 4 OS=Homo sapiens GN=SLC27A4 PE=1 SV=1	11.5	5	0.031	EGFDPAIVKDPLFYLDAQK+ILSFVYPIR+MLLGASLVGVLLFSKLVLK+QLDEYSSSVANFLQAR+TVPILFASTVR
806a	sp|Q53H12|AGK_HUMAN tr|E9PC15|E9PC15_HUMAN	1.0000	Acylglycerol kinase, mitochondrial OS=Homo sapiens GN=AGK PE=1 SV=2;Isoform of Q53H12, Acylglycerol kinase, mitochondrial OS=Homo sapiens GN=AGK PE=1 SV=1	14.0	5	0.034	GDFITIGSR+IPIGFIPLGETSSLSHTLFAESGNK+VQHITDATLAIVK+YWYLGPLK
801a	sp|Q16851-2|UGPA_HUMAN sp|Q16851|UGPA_HUMAN tr|A0A087WYS1|A0A087WYS1_HUMAN tr|E7EUC7|E7EUC7_HUMAN	1.0000	Isoform of Q16851, Isoform 2 of UTP--glucose-1-phosphate uridylyltransferase OS=Homo sapiens GN=UGP2;UTP--glucose-1-phosphate uridylyltransferase OS=Homo sapiens GN=UGP2 PE=1 SV=5;Isoform of Q16851, UTP--glucose-1-phosphate uridylyltransferase OS=Homo sapiens GN=UGP2 PE=1 SV=1;Isoform of Q16851, UTP--glucose-1-phosphate uridylyltransferase OS=Homo sapiens GN=UGP2 PE=1 SV=1	11.9	5	0.037	LVEIAQVPK+NENTFLDLTVQQIEHLNK+SFENSLGINVPR+TLDGGLNVIQLETAVGAAIK
796a	sp|Q16658|FSCN1_HUMAN	1.0000	Fascin OS=Homo sapiens GN=FSCN1 PE=1 SV=3	15.8	5	0.032	ASAETVDPASLWEY+LVARPEPATGYTLEFR+NGQLAASVETAGDSELFLMK+SSYDVFQLEFNDGAYNIK+YLTAEAFGFK
794a	sp|Q16543|CDC37_HUMAN	1.0000	Hsp90 co-chaperone Cdc37 OS=Homo sapiens GN=CDC37 PE=1 SV=1	13.8	5	0.031	ASEAKEGEEAGPGDPLLEAVPK+LGPGGLDPVEVYESLPEELQK+LQAEAQQLR
787a	sp|Q15393|SF3B3_HUMAN	1.0000	Splicing factor 3B subunit 3 OS=Homo sapiens GN=SF3B3 PE=1 SV=4	4.6	5	0.036	AGNGQWASVIR+IVPGQFLAVDPK+LGAVFNQVAFPLQYTPR+TPVEEVPAAIAPFQGR
775a	sp|Q14739|LBR_HUMAN	1.0000	Lamin-B receptor OS=Homo sapiens GN=LBR PE=1 SV=2	7.8	5	0.034	NDLSPASSGNAVYDFFIGR+TFEVTPIR+YKDGTELELKENDIKPLTSFR
757a	sp|Q13561-2|DCTN2_HUMAN sp|Q13561-3|DCTN2_HUMAN sp|Q13561|DCTN2_HUMAN tr|F8W1I6|F8W1I6_HUMAN	1.0000	Isoform of Q13561, Isoform 2 of Dynactin subunit 2 OS=Homo sapiens GN=DCTN2;Isoform of Q13561, Isoform 3 of Dynactin subunit 2 OS=Homo sapiens GN=DCTN2;Dynactin subunit 2 OS=Homo sapiens GN=DCTN2 PE=1 SV=4;Isoform of Q13561, Dynactin subunit 2 OS=Homo sapiens GN=DCTN2 PE=1 SV=1	16.5	5	0.035	LLGPDAAINLTDPDGALAK+TGYESGEYEMLGEGLGVK+VSALDLAVLDQVEAR
755a	sp|Q13442|HAP28_HUMAN	1.0000	28 kDa heat- and acid-stable phosphoprotein OS=Homo sapiens GN=PDAP1 PE=1 SV=1	14.9	5	0.036	KVTQLDLDGPK+QYTSPEEIDAQLQAEK+VTQLDLDGPK
754a	sp|Q13435|SF3B2_HUMAN tr|A0A087WZZ5|A0A087WZZ5_HUMAN tr|E9PPJ0|E9PPJ0_HUMAN	1.0000	Splicing factor 3B subunit 2 OS=Homo sapiens GN=SF3B2 PE=1 SV=2;Isoform of Q13435, Splicing factor 3B subunit 2 OS=Homo sapiens GN=SF3B2 PE=1 SV=1;Isoform of Q13435, Splicing factor 3B subunit 2 OS=Homo sapiens GN=SF3B2 PE=1 SV=1	8.8	5	0.031	GIEKPPFELPDFIK+GPPPPPGDENREMDDPSVGPK+LAQQQAALLMQQEER+SSLGQSASETEEDTVSVSKK+TGIQEMR
744a	sp|Q13148|TADBP_HUMAN tr|A0A087WX29|A0A087WX29_HUMAN	1.0000	TAR DNA-binding protein 43 OS=Homo sapiens GN=TARDBP PE=1 SV=1;Isoform of Q13148, TAR DNA-binding protein 43 (Fragment) OS=Homo sapiens GN=TARDBP PE=1 SV=1	27.2	5	0.036	FGGNPGGFGNQGGFGNSR+GISVHISNAEPK+LVEGILHAPDAGWGNLVYVVNYPK+TSDLIVLGLPWK
742a	sp|Q13011|ECH1_HUMAN	1.0000	Delta(3,5)-Delta(2,4)-dienoyl-CoA isomerase, mitochondrial OS=Homo sapiens GN=ECH1 PE=1 SV=2	9.5	5	0.034	EVDVGLAADVGTLQR+VIGNQSLVNELAFTAR
730a	sp|Q07960|RHG01_HUMAN	1.0000	Rho GTPase-activating protein 1 OS=Homo sapiens GN=ARHGAP1 PE=1 SV=1	12.3	5	0.034	AINPINTFTK+ETVAYLQAHALTTEGIFR+FLLDHQGELFPSPDPSGL+LEQLGIPR
723a	sp|Q04760|LGUL_HUMAN	1.0000	Lactoylglutathione lyase OS=Homo sapiens GN=GLO1 PE=1 SV=4	33.7	5	0.032	DFLLQQTMLR+IAWALSR+KATLELTHNWGTEDDETQSYHNGNSDPR+RFEELGVK+VLGMTLIQK
710a	sp|Q01130-2|SRSF2_HUMAN sp|Q01130|SRSF2_HUMAN tr|J3KP15|J3KP15_HUMAN tr|J3QL05|J3QL05_HUMAN	1.0000	Isoform of Q01130, Isoform 2 of Serine/arginine-rich splicing factor 2 OS=Homo sapiens GN=SRSF2;Serine/arginine-rich splicing factor 2 OS=Homo sapiens GN=SRSF2 PE=1 SV=4;Isoform of Q01130, Serine/arginine-rich-splicing factor 2 (Fragment) OS=Homo sapiens GN=SRSF2 PE=1 SV=7;Isoform of Q01130, Serine/arginine-rich-splicing factor 2 (Fragment) OS=Homo sapiens GN=SRSF2 PE=1 SV=1	19.2	5	0.037	DAEDAMDAMDGAVLDGR+VGDVYIPR
704a	sp|P99999|CYC_HUMAN tr|C9JFR7|C9JFR7_HUMAN	1.0000	Cytochrome c OS=Homo sapiens GN=CYCS PE=1 SV=2;Isoform of P99999, Cytochrome c (Fragment) OS=Homo sapiens GN=CYCS PE=1 SV=1	57.4	5	0.035	ADLIAYLK+GIIWGEDTLMEYLENPKK+MIFVGIK+TGPNLHGLFGR+TGQAPGYSYTAANK
697a	sp|P68431|H31_HUMAN sp|P84243|H33_HUMAN sp|Q16695|H31T_HUMAN sp|Q71DI3|H32_HUMAN tr|B4DEB1|B4DEB1_HUMAN tr|K7EK07|K7EK07_HUMAN tr|K7EMV3|K7EMV3_HUMAN tr|K7ES00|K7ES00_HUMAN	1.0000	Histone H3.1 OS=Homo sapiens GN=HIST1H3A PE=1 SV=2;Histone H3.3 OS=Homo sapiens GN=H3F3A PE=1 SV=2;Histone H3.1t OS=Homo sapiens GN=HIST3H3 PE=1 SV=3;Histone H3.2 OS=Homo sapiens GN=HIST2H3A PE=1 SV=3;Isoform of P84243, Histone H3 OS=Homo sapiens GN=H3F3A PE=1 SV=1;Isoform of P84243, Histone H3 (Fragment) OS=Homo sapiens GN=H3F3B PE=1 SV=1;Isoform of P84243, Histone H3 OS=Homo sapiens GN=H3F3B PE…	22.0	5	0.027	EIAQDFKTDLR+STELLIR+YRPGTVALR
693a	sp|P63241-2|IF5A1_HUMAN sp|P63241|IF5A1_HUMAN tr|I3L397|I3L397_HUMAN tr|I3L504|I3L504_HUMAN	1.0000	Isoform of P63241, Isoform 2 of Eukaryotic translation initiation factor 5A-1 OS=Homo sapiens GN=EIF5A;Eukaryotic translation initiation factor 5A-1 OS=Homo sapiens GN=EIF5A PE=1 SV=2;Isoform of P63241, Eukaryotic translation initiation factor 5A (Fragment) OS=Homo sapiens GN=EIF5A PE=1 SV=7;Isoform of P63241, Eukaryotic translation initiation factor 5A-1 OS=Homo sapiens GN=EIF5A PE=1 SV=1	20.4	5	0.034	EDLRLPEGDLGKEIEQK+VHLVGIDIFTGK+VHLVGIDIFTGKK
680a	sp|P62495-2|ERF1_HUMAN sp|P62495|ERF1_HUMAN tr|B7Z7P8|B7Z7P8_HUMAN	1.0000	Isoform of P62495, Isoform 2 of Eukaryotic peptide chain release factor subunit 1 OS=Homo sapiens GN=ETF1;Eukaryotic peptide chain release factor subunit 1 OS=Homo sapiens GN=ETF1 PE=1 SV=3;Isoform of P62495, Eukaryotic peptide chain release factor subunit 1 OS=Homo sapiens GN=ETF1 PE=1 SV=1	11.9	5	0.034	FGATLEIVTDKSQEGSQFVK+GFGGIGGILR+LSVLGAITSVQQR+VNRLSVLGAITSVQQRLK
677a	sp|P62333|PRS10_HUMAN tr|A0A087X2I1|A0A087X2I1_HUMAN tr|H0YJC0|H0YJC0_HUMAN	1.0000	26S protease regulatory subunit 10B OS=Homo sapiens GN=PSMC6 PE=1 SV=1;Isoform of P62333, 26S protease regulatory subunit 10B OS=Homo sapiens GN=PSMC6 PE=1 SV=1;Isoform of P62333, 26S protease regulatory subunit 10B (Fragment) OS=Homo sapiens GN=PSMC6 PE=1 SV=1	32.8	5	0.032	ALQSVGQIVGEVLK+EVDPLVYNMSHEDPGNVSYSEIGGLSEQIR+EVIELPLTNPELFQR+LSDGFNGADLR+VVSSSIVDKYIGESAR
670a	sp|P62244|RS15A_HUMAN	1.0000	40S ribosomal protein S15a OS=Homo sapiens GN=RPS15A PE=1 SV=2	40.8	5	0.031	FDVQLKDLEK+HGYIGEFEIIDDHR+MNVLADALK+QFGFIVLTTSAGIMDHEEAR
668a	sp|P62158|CALM_HUMAN tr|E7EMB3|E7EMB3_HUMAN tr|E7ETZ0|E7ETZ0_HUMAN tr|H0Y7A7|H0Y7A7_HUMAN	1.0000	Calmodulin OS=Homo sapiens GN=CALM1 PE=1 SV=2;Isoform of P62158, Calmodulin OS=Homo sapiens GN=CALM2 PE=1 SV=1;Isoform of P62158, Calmodulin OS=Homo sapiens GN=CALM1 PE=1 SV=1;Isoform of P62158, Calmodulin (Fragment) OS=Homo sapiens GN=CALM2 PE=1 SV=1	32.2	5	0.032	DTDSEEEIREAFR+EAFSLFDKDGDGTITTK+MKDTDSEEEIREAFR+VFDKDGNGYISAAELR
663a	sp|P61604|CH10_HUMAN	1.0000	10 kDa heat shock protein, mitochondrial OS=Homo sapiens GN=HSPE1 PE=1 SV=2	37.3	5	0.036	GGEIQPVSVK+GKGGEIQPVSVK+VLQATVVAVGSGSK+VVLDDKDYFLFR
657a	sp|P61221|ABCE1_HUMAN tr|D6R9I9|D6R9I9_HUMAN	1.0000	ATP-binding cassette sub-family E member 1 OS=Homo sapiens GN=ABCE1 PE=1 SV=1;Isoform of P61221, ATP-binding cassette sub-family E member 1 OS=Homo sapiens GN=ABCE1 PE=1 SV=1	15.7	5	0.034	ADIFMFDEPSSYLDVK+AIIKPQYVDQIPK+EGINIFLDGYVPTENLR+LKPDEGGEVPVLNVSYKPQK
653a	sp|P61088|UBE2N_HUMAN	1.0000	Ubiquitin-conjugating enzyme E2 N OS=Homo sapiens GN=UBE2N PE=1 SV=1	42.8	5	0.031	LELFLPEEYPMAAPK+LLAEPVPGIK+LLAEPVPGIKAEPDESNAR+TNEAQAIETAR+YFHVVIAGPQDSPFEGGTFK
650a	sp|P60953|CDC42_HUMAN	1.0000	Cell division control protein 42 homolog OS=Homo sapiens GN=CDC42 PE=1 SV=2	19.9	5	0.035	NVFDEAILAALEPPEPK+TPFLLVGTQIDLRDDPSTIEK
75	sp|P22061-2|PIMT_HUMAN sp|P22061|PIMT_HUMAN tr|A0A0A0MRJ6|A0A0A0MRJ6_HUMAN tr|F6S8N6|F6S8N6_HUMAN tr|H7BY58|H7BY58_HUMAN	1.0000	Isoform of P22061, Isoform 2 of Protein-L-isoaspartate(D-aspartate) O-methyltransferase OS=Homo sapiens GN=PCMT1;Protein-L-isoaspartate(D-aspartate) O-methyltransferase OS=Homo sapiens GN=PCMT1 PE=1 SV=4;Isoform of P22061, Protein-L-isoaspartate O-methyltransferase OS=Homo sapiens GN=PCMT1 PE=1 SV=1;Isoform of P22061, Protein-L-isoaspartate O-methyltransferase OS=Homo sapiens GN=PCMT1 PE=1 SV=1;I…	30.4	5	0.034	LILPVGPAGGNQMLEQYDKLQDGSIK+MGYAEEAPYDAIHVGAAAPVVPQALIDQLKPGGR+VQLVVGDGR
641a	sp|P56537|IF6_HUMAN	1.0000	Eukaryotic translation initiation factor 6 OS=Homo sapiens GN=EIF6 PE=1 SV=1	26.9	5	0.035	HGLLVPNNTTDQELQHIR+LNEAQPSTIATSMR+NSLPDTVQIR+TSIEDQDELSSLLQVPLVAGTVNR
637a	sp|P55209-2|NP1L1_HUMAN sp|P55209|NP1L1_HUMAN tr|B7Z9C2|B7Z9C2_HUMAN tr|F5H4R6|F5H4R6_HUMAN tr|F8VV59|F8VV59_HUMAN tr|F8VY35|F8VY35_HUMAN tr|F8W020|F8W020_HUMAN tr|F8W0J6|F8W0J6_HUMAN tr|F8W118|F8W118_HUMAN tr|H0YHC3|H0YHC3_HUMAN tr|H0YIV4|H0YIV4_HUMAN	1.0000	Isoform of P55209, Isoform 2 of Nucleosome assembly protein 1-like 1 OS=Homo sapiens GN=NAP1L1;Nucleosome assembly protein 1-like 1 OS=Homo sapiens GN=NAP1L1 PE=1 SV=1;Isoform of P55209, Nucleosome assembly protein 1-like 1 OS=Homo sapiens GN=NAP1L1 PE=1 SV=1;Isoform of P55209, Nucleosome assembly protein 1-like 1 OS=Homo sapiens GN=NAP1L1 PE=1 SV=1;Isoform of P55209, Nucleosome assembly protein …	17.7	5	0.036	GIPEFWLTVFK+LDGLVETPTGYIESLPR+NVDLLSDMVQEHDEPILK+YAVLYQPLFDKR
629a	sp|P54577|SYYC_HUMAN	1.0000	Tyrosine--tRNA ligase, cytoplasmic OS=Homo sapiens GN=YARS PE=1 SV=4	9.5	5	0.032	EYTLDVYR+LASAAYPDPSK+NSEPEEVIPSR+QVEPLDPPAGSAPGEHVFVK
607a	sp|P50502|F10A1_HUMAN tr|Q3KNR6|Q3KNR6_HUMAN	1.0000	Hsc70-interacting protein OS=Homo sapiens GN=ST13 PE=1 SV=2;Isoform of P50502, Hsc70-interacting protein OS=Homo sapiens GN=ST13 PE=1 SV=1	23.2	5	0.036	AIDLFTDAIK+AIEINPDSAQPYK+QDPSVLHTEEMR+VAAIEALNDGELQK
596a	sp|P49588-2|SYAC_HUMAN sp|P49588|SYAC_HUMAN	1.0000	Isoform of P49588, Isoform 2 of Alanine--tRNA ligase, cytoplasmic OS=Homo sapiens GN=AARS;Alanine--tRNA ligase, cytoplasmic OS=Homo sapiens GN=AARS PE=1 SV=2	7.5	5	0.037	AEEIANEMIEAAK+ASEWVQQVSGLMDGK+AVFDETYPDPVR+EIADLGEALATAVIPQWQK+VGAEDADGIDMAYR
591a	sp|P49321-3|NASP_HUMAN sp|P49321-4|NASP_HUMAN sp|P49321|NASP_HUMAN	1.0000	Isoform of P49321, Isoform 3 of Nuclear autoantigenic sperm protein OS=Homo sapiens GN=NASP;Isoform of P49321, Isoform 4 of Nuclear autoantigenic sperm protein OS=Homo sapiens GN=NASP;Nuclear autoantigenic sperm protein OS=Homo sapiens GN=NASP PE=1 SV=2	12.2	5	0.031	ATLVESSTSGFTPGGGGSSVSMIASR+DGAVNGPSVVGDQTPIEPQTSIER+EVSEEQPVVTLEK+LVPSQEETKLSVEESEAAGDGVDTK
576a	sp|P46776|RL27A_HUMAN tr|E9PLL6|E9PLL6_HUMAN	1.0000	60S ribosomal protein L27a OS=Homo sapiens GN=RPL27A PE=1 SV=2;Isoform of P46776, 60S ribosomal protein L27a OS=Homo sapiens GN=RPL27A PE=1 SV=1	31.5	5	0.036	INFDKYHPGYFGK+LWTLVSEQTR+TGAAPIIDVVR
574a	sp|P46060|RAGP1_HUMAN	1.0000	Ran GTPase-activating protein 1 OS=Homo sapiens GN=RANGAP1 PE=1 SV=1	14.7	5	0.034	AFNSSSFNSNTFLTR+ILDPNTGEPAPVLSSPPPADVSTFLAFPSPEK+SSVLIAQQTDTSDPEK+TQVAGGQLSFK+VINLNDNTFTEK
563a	sp|P42694|HELZ_HUMAN tr|J3QS41|J3QS41_HUMAN	1.0000	Probable helicase with zinc finger domain OS=Homo sapiens GN=HELZ PE=1 SV=2;Isoform of P42694, Probable helicase with zinc finger domain OS=Homo sapiens GN=HELZ PE=1 SV=1	4.0	5	0.033	AIAQPGPILPSHLNSFIDENPSGLPIGEALDR+DIEVASNPAFPQR+LTSSAEDEVETTYSR+YQIPLSADQLFTQSVLDK
562a	sp|P42357|HUTH_HUMAN	1.0000	Histidine ammonia-lyase OS=Homo sapiens GN=HAL PE=1 SV=1	10.5	5	0.036	LQELQVNLVR+NKPDNGGFTSVDDAHFLVR+SLLDSDHHPSEIAESHR+TVVYGITTGFGK+VWEVAAPYIEK
552a	sp|P40429|RL13A_HUMAN tr|M0QYS1|M0QYS1_HUMAN tr|Q8J015|Q8J015_HUMAN	1.0000	60S ribosomal protein L13a OS=Homo sapiens GN=RPL13A PE=1 SV=2;Isoform of P40429, 60S ribosomal protein L13a (Fragment) OS=Homo sapiens GN=RPL13A PE=1 SV=2;Isoform of P40429, 60S ribosomal protein L13a OS=Homo sapiens GN=RPL13a PE=1 SV=1	28.2	5	0.037	KIDKYTEVLK+MVVPAALK+VFDGIPPPYDK+YQAVTATLEEK
549a	sp|P39748-2|FEN1_HUMAN sp|P39748|FEN1_HUMAN	1.0000	Isoform of P39748, Isoform FENMIT of Flap endonuclease 1 OS=Homo sapiens GN=FEN1;Flap endonuclease 1 OS=Homo sapiens GN=FEN1 PE=1 SV=1	14.9	5	0.033	EAHQLFLEPEVLDPESVELK+QLQQAQAAGAEQEVEK+WSEPNEEELIK
542a	sp|P37837|TALDO_HUMAN	1.0000	Transaldolase OS=Homo sapiens GN=TALDO1 PE=1 SV=2	13.4	5	0.035	LLGELLQDNAK+LSFDKDAMVAR+SYEPLEDPGVK+WLHNEDQMAVEK
63	sp|P14550|AK1A1_HUMAN	1.0000	Alcohol dehydrogenase [NADP(+)] OS=Homo sapiens GN=AKR1A1 PE=1 SV=3	19.1	5	0.036	AWRDPDEPVLLEEPVVLALAEK+DAGHPLYPFNDPY+GLEVTAYSPLGSSDR+VFDFTFSPEEMK
538a	sp|P36871|PGM1_HUMAN	1.0000	Phosphoglucomutase-1 OS=Homo sapiens GN=PGM1 PE=1 SV=3	9.1	5	0.031	ADNFEYSDPVDGSISR+LIFTDGSR+LYIDSYEKDVAK+TQAYQDQKPGTSGLR
523a	sp|P33176|KINH_HUMAN	1.0000	Kinesin-1 heavy chain OS=Homo sapiens GN=KIF5B PE=1 SV=1	9.2	5	0.037	DITLTNDKPATAIGVIGNFTDAER+HVAVTNMNEHSSR+ISFLENNLEQLTK+LITDLQDQNQK+QLEESVDALSEELVQLR+RAAEMMASLLK
60	sp|P13378-2|HXD8_HUMAN sp|P13378|HXD8_HUMAN tr|A0A0A0MTF4|A0A0A0MTF4_HUMAN	1.0000	Isoform of P13378, Isoform 2 of Homeobox protein Hox-D8 OS=Homo sapiens GN=HOXD8;Homeobox protein Hox-D8 OS=Homo sapiens GN=HOXD8 PE=2 SV=2;Isoform of P13378, Homeobox protein Hox-D8 OS=Homo sapiens GN=HOXD8 PE=1 SV=1	6.5	5	0.033	MSSYFVNPLYSK
495a	sp|P28066|PSA5_HUMAN	1.0000	Proteasome subunit alpha type-5 OS=Homo sapiens GN=PSMA5 PE=1 SV=3	21.2	5	0.035	AIGSASEGAQSSLQEVYHK+ITSPLMEPSSIEK+LFQVEYAIEAIK+SSLIILK
477a	sp|P25311|ZA2G_HUMAN	1.0000	Zinc-alpha-2-glycoprotein OS=Homo sapiens GN=AZGP1 PE=1 SV=2	16.8	5	0.037	EIPAWVPFDPAAQITK+NILDRQDPPSVVVTSHQAPGEK+YSLTYIYTGLSK
460a	sp|P22087|FBRL_HUMAN	1.0000	rRNA 2'-O-methyltransferase fibrillarin OS=Homo sapiens GN=FBL PE=1 SV=2	21.8	5	0.036	DHAVVVGVYRPPPK+IVALNAHTFLR+LAAAILGGVDQIHIKPGAK+NLVPGESVYGEKR+VSISEGDDKIEYR
436a	sp|P16949-2|STMN1_HUMAN sp|P16949|STMN1_HUMAN	1.0000	Isoform of P16949, Isoform 2 of Stathmin OS=Homo sapiens GN=STMN1;Stathmin OS=Homo sapiens GN=STMN1 PE=1 SV=3	30.9	5	0.030	AIEENNNFSK+ASGQAFELILSPR+DLSLEEIQK+ESVPEFPLSPPK+SKESVPEFPLSPPK
415a	sp|P13693|TCTP_HUMAN tr|A0A0B4J2C3|A0A0B4J2C3_HUMAN tr|Q5W0H4|Q5W0H4_HUMAN	1.0000	Translationally-controlled tumor protein OS=Homo sapiens GN=TPT1 PE=1 SV=1;Isoform of P13693, Translationally-controlled tumor protein OS=Homo sapiens GN=TPT1 PE=1 SV=1;Isoform of P13693, Translationally-controlled tumor protein OS=Homo sapiens GN=TPT1 PE=1 SV=1	19.8	5	0.035	DLISHDEMFSDIYK+HILANFK+VKPFMTGAAEQIK
414a	sp|P13489|RINI_HUMAN	1.0000	Ribonuclease inhibitor OS=Homo sapiens GN=RNH1 PE=1 SV=2	10.6	5	0.035	ELALGSNK+ELSLAGNELGDEGAR+ELTVSNNDINEAGVR+VNPALAELNLR
412a	sp|P13073|COX41_HUMAN tr|H3BN72|H3BN72_HUMAN tr|H3BNV9|H3BNV9_HUMAN tr|Q86WV2|Q86WV2_HUMAN	1.0000	Cytochrome c oxidase subunit 4 isoform 1, mitochondrial OS=Homo sapiens GN=COX4I1 PE=1 SV=1;Isoform of P13073, Cytochrome c oxidase subunit 4 isoform 1, mitochondrial OS=Homo sapiens GN=COX4I1 PE=1 SV=1;Isoform of P13073, Cytochrome c oxidase subunit 4 isoform 1, mitochondrial OS=Homo sapiens GN=COX4I1 PE=1 SV=1;Isoform of P13073, COX4I1 protein OS=Homo sapiens GN=COX4I1 PE=1 SV=1	28.9	5	0.035	DHPLPEVAHVK+SEDFSLPAYMDR+SEDFSLPAYMDRR
373a	sp|P08754|GNAI3_HUMAN	1.0000	Guanine nucleotide-binding protein G(k) subunit alpha OS=Homo sapiens GN=GNAI3 PE=1 SV=3	13.0	5	0.023	ILLLGAGESGK+ISQSNYIPTQQDVLR+SREYQLNDSASYYLNDLDR+TTGIVETHFTFK
369a	sp|P08133-2|ANXA6_HUMAN sp|P08133|ANXA6_HUMAN tr|E5RK69|E5RK69_HUMAN	1.0000	Isoform of P08133, Isoform 2 of Annexin A6 OS=Homo sapiens GN=ANXA6;Annexin A6 OS=Homo sapiens GN=ANXA6 PE=1 SV=3;Isoform of P08133, Annexin OS=Homo sapiens GN=ANXA6 PE=1 SV=1	14.6	5	0.036	DAFVAIVQSVK+GLGTDEDTIIDIITHR+GTVRPANDFNPDADAK+SEIDLLNIR+SLEDALSSDTSGHFR
366a	sp|P07741-2|APT_HUMAN sp|P07741|APT_HUMAN tr|H3BQB1|H3BQB1_HUMAN tr|H3BQF1|H3BQF1_HUMAN	1.0000	Isoform of P07741, Isoform 2 of Adenine phosphoribosyltransferase OS=Homo sapiens GN=APRT;Adenine phosphoribosyltransferase OS=Homo sapiens GN=APRT PE=1 SV=2;Isoform of P07741, Adenine phosphoribosyltransferase (Fragment) OS=Homo sapiens GN=APRT PE=1 SV=1;Isoform of P07741, Adenine phosphoribosyltransferase (Fragment) OS=Homo sapiens GN=APRT PE=1 SV=7	26.9	5	0.032	DISPVLKDPASFR+IDYIAGLDSR+SFPDFPTPGVVFR
41	sp|P04040|CATA_HUMAN	1.0000	Catalase OS=Homo sapiens GN=CAT PE=1 SV=3	11.6	5	0.030	ADVLTTGAGNPVGDKLNVITVGPR+AFYVNVLNEEQRK+FNTANDDNVTQVR+LSQEDPDYGIR
342d	sp|P49189-2|AL9A1_HUMAN sp|P49189|AL9A1_HUMAN	1.0000	Isoform of P49189, Isoform 2 of 4-trimethylaminobutyraldehyde dehydrogenase OS=Homo sapiens GN=ALDH9A1;4-trimethylaminobutyraldehyde dehydrogenase OS=Homo sapiens GN=ALDH9A1 PE=1 SV=3	10.6	5	0.030	ANDTTFGLAAGVFTR+VSFTGSVPTGMK+VTIEYYSQLK+VTLELGGK
342c	sp|P30838|AL3A1_HUMAN tr|A8MYB8|A8MYB8_HUMAN tr|C9JMC5|C9JMC5_HUMAN tr|E9PNN6|E9PNN6_HUMAN	1.0000	Aldehyde dehydrogenase, dimeric NADP-preferring OS=Homo sapiens GN=ALDH3A1 PE=1 SV=3;Isoform of P30838, Aldehyde dehydrogenase, dimeric NADP-preferring OS=Homo sapiens GN=ALDH3A1 PE=1 SV=1;Isoform of P30838, Aldehyde dehydrogenase, dimeric NADP-preferring (Fragment) OS=Homo sapiens GN=ALDH3A1 PE=1 SV=1;Isoform of P30838, Aldehyde dehydrogenase, dimeric NADP-preferring OS=Homo sapiens GN=ALDH3A1 P…	11.3	5	0.021	HLTPVTLELGGK+IQQLEALQR+NCDLDVACR+SLEEAIQFINQR+VTLELGGK
36	sp|P00403|COX2_HUMAN	1.0000	Cytochrome c oxidase subunit 2 OS=Homo sapiens GN=MT-CO2 PE=1 SV=1	23.3	5	0.037	ILYMTDEVNDPSLTIK+LLDVDNRVVLPIEAPIR+MMITSQDVLHSWAVPTLGLK+VVLPIEAPIR
333a	sp|P04179-4|SODM_HUMAN sp|P04179|SODM_HUMAN tr|A0A0C4DFU2|A0A0C4DFU2_HUMAN	1.0000	Isoform of P04179, Isoform 4 of Superoxide dismutase [Mn], mitochondrial OS=Homo sapiens GN=SOD2;Superoxide dismutase [Mn], mitochondrial OS=Homo sapiens GN=SOD2 PE=1 SV=2;Isoform of P04179, Superoxide dismutase OS=Homo sapiens GN=SOD2 PE=1 SV=1	27.3	5	0.034	AIWNVINWENVTER+GDVTAQIALQPALK+LTAASVGVQGSGWGWLGFNK
330a	sp|P04062-2|GLCM_HUMAN sp|P04062-4|GLCM_HUMAN sp|P04062-5|GLCM_HUMAN sp|P04062|GLCM_HUMAN tr|A0A0G2JLB3|A0A0G2JLB3_HUMAN tr|A0A0G2JNZ0|A0A0G2JNZ0_HUMAN tr|A0A0G2JNZ5|A0A0G2JNZ5_HUMAN	1.0000	Isoform of P04062, Isoform Short of Glucosylceramidase OS=Homo sapiens GN=GBA;Isoform of P04062, Isoform 4 of Glucosylceramidase OS=Homo sapiens GN=GBA;Isoform of P04062, Isoform 5 of Glucosylceramidase OS=Homo sapiens GN=GBA;Glucosylceramidase OS=Homo sapiens GN=GBA PE=1 SV=3;Isoform of P04062, Glucosylceramidase OS=Homo sapiens GN=GBA PE=1 SV=1;Isoform of P04062, Glucosylceramidase OS=Homo sapi…	10.9	5	0.034	ALQLAQRPVSLLASPWTSPTWLK+NFVDSPIIVDITK+NFVDSPIIVDITKDTFYK+VGLVASQK
318a	sp|P01040|CYTA_HUMAN	1.0000	Cystatin-A OS=Homo sapiens GN=CSTA PE=1 SV=1	44.9	5	0.035	SLPGQNEDLVLTGYQVDK+TNETYGKLEAVQYK+TQVVAGTNYYIK
308a	sp|P00387-2|NB5R3_HUMAN sp|P00387-3|NB5R3_HUMAN sp|P00387|NB5R3_HUMAN	1.0000	Isoform of P00387, Isoform 2 of NADH-cytochrome b5 reductase 3 OS=Homo sapiens GN=CYB5R3;Isoform of P00387, Isoform 3 of NADH-cytochrome b5 reductase 3 OS=Homo sapiens GN=CYB5R3;NADH-cytochrome b5 reductase 3 OS=Homo sapiens GN=CYB5R3 PE=1 SV=3	16.9	5	0.036	GPSGLLVYQGK+STPAITLESPDIK+STPAITLESPDIKYPLR+SVGMIAGGTGITPMLQVIR
302a	sp|O95336|6PGL_HUMAN	1.0000	6-phosphogluconolactonase OS=Homo sapiens GN=PGLS PE=1 SV=2	29.8	5	0.036	ELPAAVAPAGPASLAR+IVAPISDSPKPPPQR+LLTVPFEK+LPIPESQVITINPELPVEEAAEDYAK+VTLTLPVLNAAR
296a	sp|O75947|ATP5H_HUMAN	1.0000	ATP synthase subunit d, mitochondrial OS=Homo sapiens GN=ATP5H PE=1 SV=3	52.2	5	0.032	AGLVDDFEK+LAALPENPPAIDWAYYK+NLIPFDQMTIEDLNEAFPETK+TIDWVAFAEIIPQNQK+VPVPEDKYTAQVDAEEKEDVK
291a	sp|O75534-2|CSDE1_HUMAN sp|O75534-3|CSDE1_HUMAN sp|O75534-4|CSDE1_HUMAN sp|O75534|CSDE1_HUMAN	1.0000	Isoform of O75534, Isoform 2 of Cold shock domain-containing protein E1 OS=Homo sapiens GN=CSDE1;Isoform of O75534, Isoform 3 of Cold shock domain-containing protein E1 OS=Homo sapiens GN=CSDE1;Isoform of O75534, Isoform 4 of Cold shock domain-containing protein E1 OS=Homo sapiens GN=CSDE1;Cold shock domain-containing protein E1 OS=Homo sapiens GN=CSDE1 PE=1 SV=2	5.9	5	0.033	ATNIEVLSNTFQFTNEAR+DKLERATNIEVLSNTFQFTNEAR+EAFGFIER+VGDDVEFEVSSDRR
287a	sp|O75131|CPNE3_HUMAN	1.0000	Copine-3 OS=Homo sapiens GN=CPNE3 PE=1 SV=1	8.0	5	0.036	DIVQFVPFR+LYGPTNFSPIINHVAR+SPLGEVAIR+VVLFEMEAR
28	sp|O75531|BAF_HUMAN	1.0000	Barrier-to-autointegration factor OS=Homo sapiens GN=BANF1 PE=1 SV=1	40.4	5	0.029	AYVVLGQFLVLK+DFVAEPMGEKPVGSLAGIGEVLGK
260a	sp|O14737|PDCD5_HUMAN tr|K7EQA1|K7EQA1_HUMAN	1.0000	Programmed cell death protein 5 OS=Homo sapiens GN=PDCD5 PE=1 SV=3;Isoform of O14737, Programmed cell death protein 5 OS=Homo sapiens GN=PDCD5 PE=1 SV=1	54.0	5	0.034	AVENYLIQMAR+LSNLALVKPEK+NSILAQVLDQSAR+VSEQGLIEILK+VSEQGLIEILKK
257a	sp|O00429-2|DNM1L_HUMAN sp|O00429-3|DNM1L_HUMAN sp|O00429-4|DNM1L_HUMAN sp|O00429-5|DNM1L_HUMAN sp|O00429-6|DNM1L_HUMAN sp|O00429-8|DNM1L_HUMAN sp|O00429|DNM1L_HUMAN tr|G8JLD5|G8JLD5_HUMAN	1.0000	Isoform of O00429, Isoform 4 of Dynamin-1-like protein OS=Homo sapiens GN=DNM1L;Isoform of O00429, Isoform 2 of Dynamin-1-like protein OS=Homo sapiens GN=DNM1L;Isoform of O00429, Isoform 3 of Dynamin-1-like protein OS=Homo sapiens GN=DNM1L;Isoform of O00429, Isoform 5 of Dynamin-1-like protein OS=Homo sapiens GN=DNM1L;Isoform of O00429, Isoform 6 of Dynamin-1-like protein OS=Homo sapiens GN=DNM1L…	8.7	5	0.031	DTLQSELVGQLYK+FISNPNSIILAVTAANTDMATSEALK+SSVLESLVGR+TSKAEELLAEEK
256a	sp|O00410-3|IPO5_HUMAN sp|O00410|IPO5_HUMAN tr|H0Y8C6|H0Y8C6_HUMAN	1.0000	Isoform of O00410, Isoform 3 of Importin-5 OS=Homo sapiens GN=IPO5;Importin-5 OS=Homo sapiens GN=IPO5 PE=1 SV=4;Isoform of O00410, Importin-5 (Fragment) OS=Homo sapiens GN=IPO5 PE=1 SV=1	4.5	5	0.030	ITFLLQAIR+NLIDEDGNNQWPEGLK+SLVEIADTVPK+VSDILHSIFSSYK
253a	sp|O00231-2|PSD11_HUMAN sp|O00231|PSD11_HUMAN	1.0000	Isoform of O00231, Isoform 2 of 26S proteasome non-ATPase regulatory subunit 11 OS=Homo sapiens GN=PSMD11;26S proteasome non-ATPase regulatory subunit 11 OS=Homo sapiens GN=PSMD11 PE=1 SV=3	14.2	5	0.034	EQSILELGSLLAK+LYDNLLEQNLIR+VQIEHISSLIK+YQEALHLGSQLLR+YVRPFLNSISK
250b	sp|O43795-2|MYO1B_HUMAN sp|O43795|MYO1B_HUMAN tr|E9PDF6|E9PDF6_HUMAN	1.0000	Isoform of O43795, Isoform 2 of Unconventional myosin-Ib OS=Homo sapiens GN=MYO1B;Unconventional myosin-Ib OS=Homo sapiens GN=MYO1B PE=1 SV=3;Isoform of O43795, Unconventional myosin-Ib OS=Homo sapiens GN=MYO1B PE=1 SV=1	6.6	5	0.031	ALYPSSVGQPFQGAYLEINK+ALYPSSVGQPFQGAYLEINKNPK+IFLLTNNNLLLADQK+LLQSNPVLEAFGNAK+NFYELSPHIFALSDEAYR
248a	sp|B5ME19|EIFCL_HUMAN sp|Q99613-2|EIF3C_HUMAN sp|Q99613|EIF3C_HUMAN	1.0000	Eukaryotic translation initiation factor 3 subunit C-like protein OS=Homo sapiens GN=EIF3CL PE=3 SV=1;Isoform of Q99613, Isoform 2 of Eukaryotic translation initiation factor 3 subunit C OS=Homo sapiens GN=EIF3C;Eukaryotic translation initiation factor 3 subunit C OS=Homo sapiens GN=EIF3C PE=1 SV=1	5.3	5	0.036	DFESHITSYK+LGSLVENNER+TEPTAQQNLALQLAEK+VWDLFPEADKVR
213	sp|Q9BSJ8-2|ESYT1_HUMAN sp|Q9BSJ8|ESYT1_HUMAN	1.0000	Isoform of Q9BSJ8, Isoform 2 of Extended synaptotagmin-1 OS=Homo sapiens GN=ESYT1;Extended synaptotagmin-1 OS=Homo sapiens GN=ESYT1 PE=1 SV=1	4.6	5	0.034	LLVPLVPDLQDVAQLR+TISQTSAPVWDESASFLIR+VQLDLAETDLSQGVAR
212	sp|Q9BSD7|NTPCR_HUMAN tr|Q5TDF0|Q5TDF0_HUMAN	1.0000	Cancer-related nucleoside-triphosphatase OS=Homo sapiens GN=NTPCR PE=1 SV=1;Isoform of Q9BSD7, Cancer-related nucleoside-triphosphatase OS=Homo sapiens GN=NTPCR PE=1 SV=1	23.7	5	0.035	IGFDVVTLSGTR+QTLSTPGTIILGTIPVPK+SSGVPVDGFYTEEVR
191	sp|Q92900-2|RENT1_HUMAN sp|Q92900|RENT1_HUMAN	1.0000	Isoform of Q92900, Isoform 2 of Regulator of nonsense transcripts 1 OS=Homo sapiens GN=UPF1;Regulator of nonsense transcripts 1 OS=Homo sapiens GN=UPF1 PE=1 SV=2	6.8	5	0.029	AGLSQSLFER+EAIDSPVSFLALHNQIRNMDSMPELQK+IAYFTLPK+LKESQTQDNITVR+LQQLKDETGELSSADEKR
180	sp|Q6ZVX7|FBX50_HUMAN	1.0000	F-box only protein 50 OS=Homo sapiens GN=NCCRP1 PE=1 SV=1	26.9	5	0.035	QLLLEEWGPLSGGLELPQR+SPNPEGINIYEPAPPTGPTQRPLETLGNFR+TRVTDSSVSVQLRE+TVIAQHHVAPR+VTDSSVSVQLRE
176	sp|Q5D862|FILA2_HUMAN	1.0000	Filaggrin-2 OS=Homo sapiens GN=FLG2 PE=1 SV=1	2.3	5	0.036	FSNSSSSNEFSK+SGSGQSSGFGQHGSGSGQSSGFGQHESGSGK+SVVTVIDVFYK
159	sp|Q14166|TTL12_HUMAN	1.0000	Tubulin--tyrosine ligase-like protein 12 OS=Homo sapiens GN=TTLL12 PE=1 SV=2	12.7	5	0.030	AGGPEGPPWLPR+FNQTYQLAHGTAEEK+SSPGQTPEEGAQALAEFAALHGPALR+TELPQFVSYFQQR+VYTDVQQVASSLTHPR
148	sp|Q01469|FABP5_HUMAN	1.0000	Fatty acid-binding protein, epidermal OS=Homo sapiens GN=FABP5 PE=1 SV=3	12.6	5	0.036	ELGVGIALR+ELGVGIALRK+GFDEYMKELGVGIALR
135	sp|P62851|RS25_HUMAN	1.0000	40S ribosomal protein S25 OS=Homo sapiens GN=RPS25 PE=1 SV=1	31.2	5	0.033	AALQELLSK+AQVIYTR+LITPAVVSER+VRDKLNNLVLFDK
128	sp|P61011-2|SRP54_HUMAN sp|P61011|SRP54_HUMAN tr|G3V4F7|G3V4F7_HUMAN	1.0000	Isoform of P61011, Isoform 2 of Signal recognition particle 54 kDa protein OS=Homo sapiens GN=SRP54;Signal recognition particle 54 kDa protein OS=Homo sapiens GN=SRP54 PE=1 SV=1;Isoform of P61011, Signal recognition particle 54 kDa protein OS=Homo sapiens GN=SRP54 PE=1 SV=1	11.8	5	0.026	DVQELLTQYTK+IPFYGSYTEMDPVIIASEGVEK+SPIIFIGTGEHIDDFEPFK
124	sp|P55196-1|AFAD_HUMAN sp|P55196-2|AFAD_HUMAN sp|P55196-3|AFAD_HUMAN sp|P55196-5|AFAD_HUMAN sp|P55196-6|AFAD_HUMAN sp|P55196|AFAD_HUMAN tr|A8MQ02|A8MQ02_HUMAN tr|J3KN01|J3KN01_HUMAN tr|Q5TIG5|Q5TIG5_HUMAN	1.0000	Isoform of P55196, Isoform 2 of Afadin OS=Homo sapiens GN=MLLT4;Isoform of P55196, Isoform 1 of Afadin OS=Homo sapiens GN=MLLT4;Isoform of P55196, Isoform 3 of Afadin OS=Homo sapiens GN=MLLT4;Isoform of P55196, Isoform 5 of Afadin OS=Homo sapiens GN=MLLT4;Isoform of P55196, Isoform 6 of Afadin OS=Homo sapiens GN=MLLT4;Afadin OS=Homo sapiens GN=MLLT4 PE=1 SV=3;Isoform of P55196, Afadin OS=Homo sap…	2.0	5	0.034	IYADSLKPNIPYK+TILLSTTDPADFAVAEALEK
118	sp|P51858-2|HDGF_HUMAN sp|P51858-3|HDGF_HUMAN sp|P51858|HDGF_HUMAN	1.0000	Isoform of P51858, Isoform 2 of Hepatoma-derived growth factor OS=Homo sapiens GN=HDGF;Isoform of P51858, Isoform 3 of Hepatoma-derived growth factor OS=Homo sapiens GN=HDGF;Hepatoma-derived growth factor OS=Homo sapiens GN=HDGF PE=1 SV=1	28.3	5	0.027	GFSEGLWEIENNPTVK+GPPQEEEEEEDEEEEATKEDAEAPGIR+GPPQEEEEEEDEEEEATKEDAEAPGIRDHESL+KGFSEGLWEIENNPTVK+YQVFFFGTHETAFLGPK
112	sp|P48147|PPCE_HUMAN	1.0000	Prolyl endopeptidase OS=Homo sapiens GN=PREP PE=1 SV=2	5.8	5	0.024	FIATLQYIVGR+VFLDPNILSDDGTVALR+VLYVQDSLEGEAR
976b	sp|O75390|CISY_HUMAN tr|B4DJV2|B4DJV2_HUMAN tr|F8VTT8|F8VTT8_HUMAN tr|F8W4S1|F8W4S1_HUMAN	1.0000	Citrate synthase, mitochondrial OS=Homo sapiens GN=CS PE=1 SV=2;Isoform of O75390, Citrate synthase OS=Homo sapiens GN=CS PE=1 SV=1;Isoform of O75390, Citrate synthase, mitochondrial (Fragment) OS=Homo sapiens GN=CS PE=1 SV=1;Isoform of O75390, Citrate synthase, mitochondrial (Fragment) OS=Homo sapiens GN=CS PE=1 SV=1	16.8	5	0.029	DILADLIPK+GLVYETSVLDPDEGIR
976a	tr|F8W031|F8W031_HUMAN	1.0000	Uncharacterized protein (Fragment) OS=Homo sapiens PE=1 SV=1	18.3	5	0.029	DILADLIPK+IDSDISGTLK+INPDGSQSVVEVPYAR+NGESSELDLQGIR
969a	sp|Q9Y6E0-2|STK24_HUMAN sp|Q9Y6E0|STK24_HUMAN tr|B4DR80|B4DR80_HUMAN tr|H0Y630|H0Y630_HUMAN	1.0000	Isoform of Q9Y6E0, Isoform A of Serine/threonine-protein kinase 24 OS=Homo sapiens GN=STK24;Serine/threonine-protein kinase 24 OS=Homo sapiens GN=STK24 PE=1 SV=1;Isoform of Q9Y6E0, Serine/threonine-protein kinase 24 OS=Homo sapiens GN=STK24 PE=1 SV=1;Isoform of Q9Y6E0, Serine/threonine-protein kinase 24 (Fragment) OS=Homo sapiens GN=STK24 PE=1 SV=1	13.0	5	0.027	LADFGVAGQLTDTQIKR+NLENGALQPSDLDR+TSYLTELIDR+VLFLIPK
939a	sp|Q9UJZ1-2|STML2_HUMAN sp|Q9UJZ1|STML2_HUMAN	1.0000	Isoform of Q9UJZ1, Isoform 2 of Stomatin-like protein 2, mitochondrial OS=Homo sapiens GN=STOML2;Stomatin-like protein 2, mitochondrial OS=Homo sapiens GN=STOML2 PE=1 SV=1	29.3	5	0.036	AEQINQAAGEASAVLAK+APVPGTPDSLSSGSSR+DVQGTDASLDEELDR+ILEPGLNILIPVLDR+NTVVLFVPQQEAWVVER+QAQILASEAEKAEQINQAAGEASAVLAK
932a	sp|Q9UI12-2|VATH_HUMAN sp|Q9UI12|VATH_HUMAN	1.0000	Isoform of Q9UI12, Isoform 2 of V-type proton ATPase subunit H OS=Homo sapiens GN=ATP6V1H;V-type proton ATPase subunit H OS=Homo sapiens GN=ATP6V1H PE=1 SV=1	12.3	5	0.034	GAVDAAVPTNIIAAK+LGESVQDLSSFDEYSSELK+LLEVSDDPQVLAVAAHDVGEYVR
923a	sp|Q9P0J0-2|NDUAD_HUMAN sp|Q9P0J0|NDUAD_HUMAN	1.0000	Isoform of Q9P0J0, Isoform 2 of NADH dehydrogenase [ubiquinone] 1 alpha subcomplex subunit 13 OS=Homo sapiens GN=NDUFA13;NADH dehydrogenase [ubiquinone] 1 alpha subcomplex subunit 13 OS=Homo sapiens GN=NDUFA13 PE=1 SV=3	31.9	5	0.034	IALLPLLQAETDRR+LQIEDFEAR+VGESVFHTTR+WVPPLIGELYGLR
903a	sp|Q9HCY8|S10AE_HUMAN	1.0000	Protein S100-A14 OS=Homo sapiens GN=S100A14 PE=1 SV=1	51.0	5	0.035	AIETLIK+NFHQYSVEGGKETLTPSELR+SANAEDAQEFSDVER+SFWELIGEAAK
901a	sp|Q9HC07|TM165_HUMAN	1.0000	Transmembrane protein 165 OS=Homo sapiens GN=TMEM165 PE=1 SV=1	13.9	5	0.037	LLNGPGDVETGTSITVPQKK+NKEPPAPAQQLQPQPVAVQGPEPAR
896a	sp|Q9H3U1-2|UN45A_HUMAN sp|Q9H3U1|UN45A_HUMAN	1.0000	Isoform of Q9H3U1, Isoform 2 of Protein unc-45 homolog A OS=Homo sapiens GN=UNC45A;Protein unc-45 homolog A OS=Homo sapiens GN=UNC45A PE=1 SV=1	6.9	5	0.036	ALIPLALEGTDVGQTK+DNALTLLIK+GAVVVLNMVEASR+LLVLYSGEDDELLQR+TVATLSILGTR
102	sp|P35637-2|FUS_HUMAN sp|P35637|FUS_HUMAN tr|H3BPE7|H3BPE7_HUMAN	1.0000	Isoform of P35637, Isoform Short of RNA-binding protein FUS OS=Homo sapiens GN=FUS;RNA-binding protein FUS OS=Homo sapiens GN=FUS PE=1 SV=1;Isoform of P35637, RNA-binding protein FUS OS=Homo sapiens GN=FUS PE=1 SV=1	10.9	5	0.030	AAIDWFDGK+AAIDWFDGKEFSGNPIK+APKPDGPGGGPGGSHMGGNYGDDR+GEATVSFDDPPSAK+LKGEATVSFDDPPSAK
886a	sp|Q9BWD1|THIC_HUMAN	1.0000	Acetyl-CoA acetyltransferase, cytosolic OS=Homo sapiens GN=ACAT2 PE=1 SV=2	24.2	5	0.027	EIVPVLVSTRKGLIEVK+IVSWSQVGVEPSIMGIGPIPAIK+LKPYFLTDGTGTVTPANASGINDGAAAVVLMK+TIIGSFNGALAAVPVQDLGSTVIK
884a	sp|Q9BUJ2-2|HNRL1_HUMAN sp|Q9BUJ2-4|HNRL1_HUMAN sp|Q9BUJ2|HNRL1_HUMAN tr|A0A0A0MRA5|A0A0A0MRA5_HUMAN tr|B7Z4B8|B7Z4B8_HUMAN	1.0000	Isoform of Q9BUJ2, Isoform 2 of Heterogeneous nuclear ribonucleoprotein U-like protein 1 OS=Homo sapiens GN=HNRNPUL1;Isoform of Q9BUJ2, Isoform 4 of Heterogeneous nuclear ribonucleoprotein U-like protein 1 OS=Homo sapiens GN=HNRNPUL1;Heterogeneous nuclear ribonucleoprotein U-like protein 1 OS=Homo sapiens GN=HNRNPUL1 PE=1 SV=2;Isoform of Q9BUJ2, Heterogeneous nuclear ribonucleoprotein U-like prot…	7.8	5	0.036	HLPSTEPDPHVVR+NYILDQTNVYGSAQR+QGAPTSFLPPEASQLKPDR+YNILGTNAIMDK
624b	sp|P47755|CAZA2_HUMAN	0.9999	F-actin-capping protein subunit alpha-2 OS=Homo sapiens GN=CAPZA2 PE=1 SV=3	15.0	5	0.028	FIIHAPPGEFNEVFNDVR+FTITPSTTQVVGILK+LLLNNDNLLR
997	tr|J3KRZ3|J3KRZ3_HUMAN	0.9999	Isoform of Q96FL8, Multidrug and toxin extrusion protein 1 (Fragment) OS=Homo sapiens GN=SLC47A1 PE=1 SV=1	21.2	5	0.031	QLVLRRGLLLLGVFLILLLVK+RGLLLLGVFLILLLVK
765b	tr|H0YF27|H0YF27_HUMAN	0.9989	Isoform of Q14134, Tripartite motif-containing protein 29 (Fragment) OS=Homo sapiens GN=TRIM29 PE=1 SV=1	30.8	5	0.019	NFNNLYGTK+QTMLSHYRPFYVNK+TPYQFTTLGQATAEFSKPLGR+YSMYLTPK
971e	sp|P01764|HV303_HUMAN tr|A0A075B7E8|A0A075B7E8_HUMAN tr|A0A0B4J1X5|A0A0B4J1X5_HUMAN	0.9977	Ig heavy chain V-III region 23 OS=Homo sapiens GN=IGHV3-23 PE=1 SV=2;Protein IGHV3OR16-13 (Fragment) OS=Homo sapiens GN=IGHV3OR16-13 PE=4 SV=1;Protein IGHV3-74 (Fragment) OS=Homo sapiens GN=IGHV3-74 PE=1 SV=1	25.6	5	0.017	EVQLVESGGGLVQPGGSLR+NTLYLQMNSLR
654f	sp|P61006|RAB8A_HUMAN	0.9962	Ras-related protein Rab-8A OS=Homo sapiens GN=RAB8A PE=1 SV=1	10.6	5	0.014	ANINVENAFFTLAR+IKIQLWDTAGQER+LLIIGDSGVGK+TITTAYYR
971f	tr|A0A087WW89|A0A087WW89_HUMAN	0.9915	Isoform of A0A0B4J1Y9, Protein IGHV3-72 OS=Homo sapiens GN=IGHV3-72 PE=1 SV=1	25.7	5	0.017	EVQLVESGGGLVQPGGSLR+GLEWVGR
911b	sp|Q9NTK5-3|OLA1_HUMAN	0.9871	Isoform of Q9NTK5, Isoform 3 of Obg-like ATPase 1 OS=Homo sapiens GN=OLA1	20.1	5	0.018	IGIVGLPNVGK+IPAFLNVVDIAGLVK+KGGDGIKPPPIIGR+MEILSSSNLTHLNNRR
777b	tr|J3QKQ5|J3QKQ5_HUMAN	0.9828	Isoform of Q14974, Importin subunit beta-1 (Fragment) OS=Homo sapiens GN=KPNB1 PE=1 SV=1	23.0	5	0.017	DPPAFAPQSARITGMSHHARPTTIFLYR+LQQVLQMESHIQSTSDR+SSAYESLMEIVK
416c	sp|Q14651|PLSI_HUMAN	0.9818	Plastin-1 OS=Homo sapiens GN=PLS1 PE=1 SV=2	7.9	5	0.018	AYFHLLNQIAPK+LSPEELLLR+QFVTPADVVSGNPK+RYTLNVLSDLGEGEK
485b	sp|O95758-1|PTBP3_HUMAN sp|O95758-2|PTBP3_HUMAN sp|O95758-4|PTBP3_HUMAN sp|O95758-5|PTBP3_HUMAN sp|O95758-6|PTBP3_HUMAN sp|O95758|PTBP3_HUMAN	0.9601	Isoform of O95758, Isoform 1 of Polypyrimidine tract-binding protein 3 OS=Homo sapiens GN=PTBP3;Isoform of O95758, Isoform 2 of Polypyrimidine tract-binding protein 3 OS=Homo sapiens GN=PTBP3;Isoform of O95758, Isoform 4 of Polypyrimidine tract-binding protein 3 OS=Homo sapiens GN=PTBP3;Isoform of O95758, Isoform 5 of Polypyrimidine tract-binding protein 3 OS=Homo sapiens GN=PTBP3;Isoform of O957…	7.5	5	0.016	EGQEDQGLTK+KENALVQMADANQAQLAMNHLSGQRLYGK+VTNILMLK
880a	sp|Q99873-2|ANM1_HUMAN sp|Q99873-3|ANM1_HUMAN sp|Q99873-4|ANM1_HUMAN sp|Q99873|ANM1_HUMAN tr|E9PKG1|E9PKG1_HUMAN tr|H7C2I1|H7C2I1_HUMAN	1.0000	Isoform of Q99873, Isoform 2 of Protein arginine N-methyltransferase 1 OS=Homo sapiens GN=PRMT1;Isoform of Q99873, Isoform 3 of Protein arginine N-methyltransferase 1 OS=Homo sapiens GN=PRMT1;Isoform of Q99873, Isoform 4 of Protein arginine N-methyltransferase 1 OS=Homo sapiens GN=PRMT1;Protein arginine N-methyltransferase 1 OS=Homo sapiens GN=PRMT1 PE=1 SV=2;Isoform of Q99873, Protein arginine N…	16.3	4	0.028	ATLYVTAIEDR+DKWLAPDGLIFPDR+QTVFYMEDYLTVK+TGFSTSPESPYTHWK
878a	sp|Q99733-2|NP1L4_HUMAN sp|Q99733|NP1L4_HUMAN	1.0000	Isoform of Q99733, Isoform 2 of Nucleosome assembly protein 1-like 4 OS=Homo sapiens GN=NAP1L4;Nucleosome assembly protein 1-like 4 OS=Homo sapiens GN=NAP1L4 PE=1 SV=1	13.3	4	0.027	LDNVPHTPSSYIETLPK+NVDMLSELVQEYDEPILK+QVPNESFFNFFNPLK
873a	sp|Q99567|NUP88_HUMAN	1.0000	Nuclear pore complex protein Nup88 OS=Homo sapiens GN=NUP88 PE=1 SV=2	10.4	4	0.025	AYTASLGETAVAFDFGPLAAVPK+IYSLREPQTPTNVIILSEAEEESLVLNK+NQSPTEAEKPASSSLPSSPPPQLLTR
861a	sp|Q96IZ0|PAWR_HUMAN	1.0000	PRKC apoptosis WT1 regulator protein OS=Homo sapiens GN=PAWR PE=1 SV=1	18.5	4	0.024	DANVSGTLVSSSTLEK+RSEDEPPAASASAAPPPQRDEEEPDGVPEK+TSSGLGGSTTDFLEEWK
860a	sp|Q96HE7|ERO1A_HUMAN	1.0000	ERO1-like protein alpha OS=Homo sapiens GN=ERO1A PE=1 SV=2	10.3	4	0.029	AVLQWTK+LIANMPESGPSYEFHLTR+LQTQGLGTALK+QEIVSLFNAFGR
858a	sp|Q96FW1|OTUB1_HUMAN tr|F5GYJ8|F5GYJ8_HUMAN tr|F5GYN4|F5GYN4_HUMAN tr|J3KR44|J3KR44_HUMAN	1.0000	Ubiquitin thioesterase OTUB1 OS=Homo sapiens GN=OTUB1 PE=1 SV=2;Isoform of Q96FW1, Ubiquitin thioesterase OTUB1 OS=Homo sapiens GN=OTUB1 PE=1 SV=1;Isoform of Q96FW1, Ubiquitin thioesterase OTUB1 OS=Homo sapiens GN=OTUB1 PE=1 SV=1;Isoform of Q96FW1, Ubiquitin thioesterase OTUB1 OS=Homo sapiens GN=OTUB1 PE=1 SV=2	17.4	4	0.029	FFEHFIEGGR+IQQEIAVQNPLVSER+LELSVLYK+LLTSGYLQR
856a	sp|Q96D53|ADCK4_HUMAN	1.0000	AarF domain-containing protein kinase 4 OS=Homo sapiens GN=ADCK4 PE=1 SV=2	11.9	4	0.029	IQDLIPVLLR+LQSEGGSGLDSSPFLSEANAER+QLLANDPFFR+VASLEEVPFAAASIGQVHQGLLR
98	sp|P32455|GBP1_HUMAN	1.0000	Guanylate-binding protein 1 OS=Homo sapiens GN=GBP1 PE=1 SV=2	8.3	4	0.026	EAIEVFIR+GTSQKDETFNLPR+TLSGGIQVNGPR+VQLPTETLQELLDLHR
853a	sp|Q93062-2|RBPMS_HUMAN sp|Q93062-3|RBPMS_HUMAN sp|Q93062-4|RBPMS_HUMAN sp|Q93062-5|RBPMS_HUMAN sp|Q93062|RBPMS_HUMAN tr|B4E3T4|B4E3T4_HUMAN	1.0000	Isoform of Q93062, Isoform B of RNA-binding protein with multiple splicing OS=Homo sapiens GN=RBPMS;Isoform of Q93062, Isoform C of RNA-binding protein with multiple splicing OS=Homo sapiens GN=RBPMS;Isoform of Q93062, Isoform D of RNA-binding protein with multiple splicing OS=Homo sapiens GN=RBPMS;Isoform of Q93062, Isoform E of RNA-binding protein with multiple splicing OS=Homo sapiens GN=RBPMS…	37.1	4	0.029	AEKENTPSEANLQEEEVR+FDPEIPQTLR+QPVGFVSFDSR+TLFVSGLPLDIKPR
852a	sp|Q93008-1|USP9X_HUMAN sp|Q93008|USP9X_HUMAN	1.0000	Isoform of Q93008, Isoform 2 of Probable ubiquitin carboxyl-terminal hydrolase FAF-X OS=Homo sapiens GN=USP9X;Probable ubiquitin carboxyl-terminal hydrolase FAF-X OS=Homo sapiens GN=USP9X PE=1 SV=3	1.8	4	0.029	LAQQISDEASR+LEGDNVNPESQLIQQSEQSESETAGSTK+WVVPVLPK
846a	sp|Q92688-2|AN32B_HUMAN sp|Q92688|AN32B_HUMAN	1.0000	Isoform of Q92688, Isoform 2 of Acidic leucine-rich nuclear phosphoprotein 32 family member B OS=Homo sapiens GN=ANP32B;Acidic leucine-rich nuclear phosphoprotein 32 family member B OS=Homo sapiens GN=ANP32B PE=1 SV=1	12.3	4	0.025	IFGGLDMLAEK+IKDLSTIEPLK+LPNLTHLNLSGNK
834a	sp|Q8N766-2|EMC1_HUMAN sp|Q8N766-3|EMC1_HUMAN sp|Q8N766-4|EMC1_HUMAN sp|Q8N766|EMC1_HUMAN	1.0000	Isoform of Q8N766, Isoform 2 of ER membrane protein complex subunit 1 OS=Homo sapiens GN=EMC1;Isoform of Q8N766, Isoform 3 of ER membrane protein complex subunit 1 OS=Homo sapiens GN=EMC1;Isoform of Q8N766, Isoform 4 of ER membrane protein complex subunit 1 OS=Homo sapiens GN=EMC1;ER membrane protein complex subunit 1 OS=Homo sapiens GN=EMC1 PE=1 SV=1	6.2	4	0.026	FNVEDGEIVQQVR+HLLIGLPSGAILSLPK+QIPLQSLDLEFGSGFQPR+VLPTQPNPVDASR
811a	sp|Q6IAN0|DRS7B_HUMAN tr|A0A0C4DGQ8|A0A0C4DGQ8_HUMAN	1.0000	Dehydrogenase/reductase SDR family member 7B OS=Homo sapiens GN=DHRS7B PE=1 SV=2;Isoform of Q6IAN0, Dehydrogenase/reductase SDR family member 7B OS=Homo sapiens GN=DHRS7B PE=1 SV=1	9.0	4	0.028	SPVEVAQDVLAAVGK+SPVEVAQDVLAAVGKK+YGVMDTTTAQGR
802a	sp|Q16881-2|TRXR1_HUMAN sp|Q16881-3|TRXR1_HUMAN sp|Q16881-4|TRXR1_HUMAN sp|Q16881-5|TRXR1_HUMAN sp|Q16881-6|TRXR1_HUMAN sp|Q16881|TRXR1_HUMAN tr|A0A087WSW9|A0A087WSW9_HUMAN tr|A0A087WSY9|A0A087WSY9_HUMAN tr|E9PIR7|E9PIR7_HUMAN tr|E9PNQ6|E9PNQ6_HUMAN tr|F8W809|F8W809_HUMAN	1.0000	Isoform of Q16881, Isoform 2 of Thioredoxin reductase 1, cytoplasmic OS=Homo sapiens GN=TXNRD1;Isoform of Q16881, Isoform 3 of Thioredoxin reductase 1, cytoplasmic OS=Homo sapiens GN=TXNRD1;Isoform of Q16881, Isoform 4 of Thioredoxin reductase 1, cytoplasmic OS=Homo sapiens GN=TXNRD1;Isoform of Q16881, Isoform 5 of Thioredoxin reductase 1, cytoplasmic OS=Homo sapiens GN=TXNRD1;Isoform of Q16881, …	12.6	4	0.028	VMVLDFVTPTPLGTR+VVAQSTNSEEIIEGEYNTVMLAIGR+VVGFHVLGPNAGEVTQGFAAALK
792b	sp|Q92599-2|SEPT8_HUMAN sp|Q92599-4|SEPT8_HUMAN sp|Q92599|SEPT8_HUMAN tr|A0A087X142|A0A087X142_HUMAN tr|A6NFQ9|A6NFQ9_HUMAN tr|A6NMH6|A6NMH6_HUMAN tr|F8W8I8|F8W8I8_HUMAN	1.0000	Isoform of Q92599, Isoform 2 of Septin-8 OS=Homo sapiens GN=SEPT8;Isoform of Q92599, Isoform 4 of Septin-8 OS=Homo sapiens GN=SEPT8;Septin-8 OS=Homo sapiens GN=SEPT8 PE=1 SV=4;Isoform of Q92599, Septin-8 OS=Homo sapiens GN=SEPT8 PE=1 SV=1;Isoform of Q92599, Septin-8 OS=Homo sapiens GN=SEPT8 PE=1 SV=1;Isoform of Q92599, Septin-8 OS=Homo sapiens GN=SEPT8 PE=1 SV=1;Isoform of Q92599, Septin-8 OS=Hom…	10.6	4	0.022	LRPQTYDLQESNVQLK+SLSLGGHVGFDSLPDQLVSK+VNIIPIIAK
10	sp|O14828-2|SCAM3_HUMAN sp|O14828|SCAM3_HUMAN	1.0000	Isoform of O14828, Isoform 2 of Secretory carrier-associated membrane protein 3 OS=Homo sapiens GN=SCAMP3;Secretory carrier-associated membrane protein 3 OS=Homo sapiens GN=SCAMP3 PE=1 SV=3	16.2	4	0.030	AQQEFAAGVFSNPAVR+NYGSYSTQASAAAATAELLK+TAAANAAAGAAENAFR
88	sp|P29373|RABP2_HUMAN tr|Q5SYZ4|Q5SYZ4_HUMAN	1.0000	Cellular retinoic acid-binding protein 2 OS=Homo sapiens GN=CRABP2 PE=1 SV=2;Isoform of P29373, Cellular retinoic acid-binding protein 2 (Fragment) OS=Homo sapiens GN=CRABP2 PE=1 SV=1	29.3	4	0.029	IAVAAASKPAVEIK+KIAVAAASKPAVEIK+SENFEELLK
746a	sp|Q13185|CBX3_HUMAN	1.0000	Chromobox protein homolog 3 OS=Homo sapiens GN=CBX3 PE=1 SV=4	15.8	4	0.029	IIGATDSSGELMFLMK+WKDSDEADLVLAK
741a	sp|Q12965|MYO1E_HUMAN	1.0000	Unconventional myosin-Ie OS=Homo sapiens GN=MYO1E PE=1 SV=2	3.3	4	0.029	DIILQSNPLLEAFGNAK+ISNFLLEK+VLQVSIGPGLPK
737a	sp|Q12904-2|AIMP1_HUMAN sp|Q12904|AIMP1_HUMAN	1.0000	Isoform of Q12904, Isoform 2 of Aminoacyl tRNA synthase complex-interacting multifunctional protein 1 OS=Homo sapiens GN=AIMP1;Aminoacyl tRNA synthase complex-interacting multifunctional protein 1 OS=Homo sapiens GN=AIMP1 PE=1 SV=2	15.1	4	0.029	GAEADQIIEYLK+ITFDAFPGEPDKELNPK+KQQSIAGSADSKPIDVSR+QQSIAGSADSKPIDVSR
729a	sp|Q07955-2|SRSF1_HUMAN sp|Q07955-3|SRSF1_HUMAN sp|Q07955|SRSF1_HUMAN tr|J3KTL2|J3KTL2_HUMAN	1.0000	Isoform of Q07955, Isoform ASF-2 of Serine/arginine-rich splicing factor 1 OS=Homo sapiens GN=SRSF1;Isoform of Q07955, Isoform ASF-3 of Serine/arginine-rich splicing factor 1 OS=Homo sapiens GN=SRSF1;Serine/arginine-rich splicing factor 1 OS=Homo sapiens GN=SRSF1 PE=1 SV=2;Isoform of Q07955, Serine/arginine-rich-splicing factor 1 OS=Homo sapiens GN=SRSF1 PE=1 SV=1	15.4	4	0.027	DGTGVVEFVR+IYVGNLPPDIR+TKDIEDVFYK
728a	sp|Q07157-2|ZO1_HUMAN sp|Q07157|ZO1_HUMAN tr|A0A087X0K9|A0A087X0K9_HUMAN tr|G3V1L9|G3V1L9_HUMAN tr|G5E9E7|G5E9E7_HUMAN	1.0000	Isoform of Q07157, Isoform Short of Tight junction protein ZO-1 OS=Homo sapiens GN=TJP1;Tight junction protein ZO-1 OS=Homo sapiens GN=TJP1 PE=1 SV=3;Isoform of Q07157, Tight junction protein ZO-1 OS=Homo sapiens GN=TJP1 PE=1 SV=1;Isoform of Q07157, Tight junction protein 1 (Zona occludens 1), isoform CRA_a OS=Homo sapiens GN=TJP1 PE=1 SV=1;Isoform of Q07157, Tight junction protein 1 (Zona occlud…	4.0	4	0.028	APGFGFGIAISGGR+EAGFLRPVTIFGPIADVAR+EGLEEGDQILR+LAGGNDVGIFVAGVLEDSPAAK
696a	sp|P68402|PA1B2_HUMAN	1.0000	Platelet-activating factor acetylhydrolase IB subunit beta OS=Homo sapiens GN=PAFAH1B2 PE=1 SV=1	12.2	4	0.026	ELFSPLHALNFGIGGDTTR+IIVLGLLPR
686a	sp|P62899-2|RL31_HUMAN sp|P62899-3|RL31_HUMAN sp|P62899|RL31_HUMAN tr|B7Z4C8|B7Z4C8_HUMAN tr|B7Z4E3|B7Z4E3_HUMAN tr|C9JU56|C9JU56_HUMAN tr|H7C2W9|H7C2W9_HUMAN	1.0000	Isoform of P62899, Isoform 2 of 60S ribosomal protein L31 OS=Homo sapiens GN=RPL31;Isoform of P62899, Isoform 3 of 60S ribosomal protein L31 OS=Homo sapiens GN=RPL31;60S ribosomal protein L31 OS=Homo sapiens GN=RPL31 PE=1 SV=1;Isoform of P62899, 60S ribosomal protein L31 OS=Homo sapiens GN=RPL31 PE=1 SV=1;Isoform of P62899, 60S ribosomal protein L31 OS=Homo sapiens GN=RPL31 PE=1 SV=1;Isoform of P…	25.8	4	0.027	EMGTPDVR+LYTLVTYVPVTTFK+SAINEVVTR
679a	sp|P62491-2|RB11A_HUMAN sp|P62491|RB11A_HUMAN sp|Q15907-2|RB11B_HUMAN sp|Q15907|RB11B_HUMAN tr|H3BMH2|H3BMH2_HUMAN tr|H3BSC1|H3BSC1_HUMAN	1.0000	Isoform of P62491, Isoform 2 of Ras-related protein Rab-11A OS=Homo sapiens GN=RAB11A;Ras-related protein Rab-11A OS=Homo sapiens GN=RAB11A PE=1 SV=3;Isoform of Q15907, Isoform 2 of Ras-related protein Rab-11B OS=Homo sapiens GN=RAB11B;Ras-related protein Rab-11B OS=Homo sapiens GN=RAB11B PE=1 SV=4;Isoform of P62491, Ras-related protein Rab-11A (Fragment) OS=Homo sapiens GN=RAB11A PE=3 SV=1;Isofo…	20.0	4	0.022	AQIWDTAGQER+HLTYENVER+VVLIGDSGVGK
664a	sp|P61923-4|COPZ1_HUMAN sp|P61923|COPZ1_HUMAN tr|F8VVA7|F8VVA7_HUMAN tr|F8W651|F8W651_HUMAN	1.0000	Isoform of P61923, Isoform 4 of Coatomer subunit zeta-1 OS=Homo sapiens GN=COPZ1;Coatomer subunit zeta-1 OS=Homo sapiens GN=COPZ1 PE=1 SV=1;Isoform of P61923, Coatomer subunit zeta-1 OS=Homo sapiens GN=COPZ1 PE=1 SV=1;Isoform of P61923, Coatomer subunit zeta-1 OS=Homo sapiens GN=COPZ1 PE=1 SV=1	31.9	4	0.022	AILILDNDGDRLFAK+VALRGEDVPLTEQTVSQVLQSAK
659a	sp|P61254|RL26_HUMAN sp|Q9UNX3|RL26L_HUMAN tr|E5RIT6|E5RIT6_HUMAN tr|J3QQQ9|J3QQQ9_HUMAN tr|J3QQV1|J3QQV1_HUMAN tr|J3QRC4|J3QRC4_HUMAN tr|J3QRI7|J3QRI7_HUMAN	1.0000	60S ribosomal protein L26 OS=Homo sapiens GN=RPL26 PE=1 SV=1;60S ribosomal protein L26-like 1 OS=Homo sapiens GN=RPL26L1 PE=1 SV=1;Isoform of Q9UNX3, 60S ribosomal protein L26-like 1 (Fragment) OS=Homo sapiens GN=RPL26L1 PE=1 SV=1;Uncharacterized protein OS=Homo sapiens PE=4 SV=1;Isoform of P61254, 60S ribosomal protein L26 OS=Homo sapiens GN=RPL26 PE=4 SV=1;Isoform of P61254, 60S ribosomal prote…	48.6	4	0.029	ANGTTVHVGIHPSK+FNPFVTSDR+KDDEVQVVRGHYK+KIMSSPLSK+YVIYIER
656a	sp|P61163|ACTZ_HUMAN tr|R4GMT0|R4GMT0_HUMAN	1.0000	Alpha-centractin OS=Homo sapiens GN=ACTR1A PE=1 SV=1;Isoform of P61163, Alpha-centractin OS=Homo sapiens GN=ACTR1A PE=1 SV=1	14.5	4	0.027	AQYYLPDGSTIEIGPSR+TLFSNIVLSGGSTLFK+VMAGALEGDIFIGPK
654d	sp|O95716|RAB3D_HUMAN	1.0000	Ras-related protein Rab-3D OS=Homo sapiens GN=RAB3D PE=1 SV=1	10.5	4	0.017	IKIQLWDTAGQER+ILIIGNSSVGK+LADDLGFEFFEASAK+TITTAYYR
651a	sp|P61019-2|RAB2A_HUMAN sp|P61019|RAB2A_HUMAN	1.0000	Isoform of P61019, Isoform 2 of Ras-related protein Rab-2A OS=Homo sapiens GN=RAB2A;Ras-related protein Rab-2A OS=Homo sapiens GN=RAB2A PE=1 SV=1	22.9	4	0.027	IQEGVFDINNEANGIK+LQIWDTAGQESFR+TASNVEEAFINTAK
640a	sp|P56192|SYMC_HUMAN	1.0000	Methionine--tRNA ligase, cytoplasmic OS=Homo sapiens GN=MARS PE=1 SV=2	6.0	4	0.028	ITQDIFQQLLK+QLAVAEGKPPEAPK+QQGVLALRPYLQK+TLPGSDWTPNAQFITR
625a	sp|P53007|TXTP_HUMAN	1.0000	Tricarboxylate transport protein, mitochondrial OS=Homo sapiens GN=SLC25A1 PE=1 SV=2	15.4	4	0.029	FFVMTSLR+GLSSLLYGSIPK+GTYQGLTATVLK+GTYQGLTATVLKQGSNQAIR+TQLQLDER
617a	sp|P51572-2|BAP31_HUMAN sp|P51572|BAP31_HUMAN	1.0000	Isoform of P51572, Isoform 2 of B-cell receptor-associated protein 31 OS=Homo sapiens GN=BCAP31;B-cell receptor-associated protein 31 OS=Homo sapiens GN=BCAP31 PE=1 SV=3	16.3	4	0.024	LDVGNAEVKLEEENR+LQAAVDGPMDKKEE+QAESASEAAKK
8	sp|O14745|NHRF1_HUMAN tr|J3QRP6|J3QRP6_HUMAN	1.0000	Na(+)/H(+) exchange regulatory cofactor NHE-RF1 OS=Homo sapiens GN=SLC9A3R1 PE=1 SV=4;Isoform of O14745, Na(+)/H(+) exchange regulatory cofactor NHE-RF1 (Fragment) OS=Homo sapiens GN=SLC9A3R1 PE=1 SV=1	18.6	4	0.029	AQEAPGQAEPPAAAEVQGAGNENEPR+LLVVDPETDEQLQK
609a	sp|P50851-2|LRBA_HUMAN tr|E9PEM5|E9PEM5_HUMAN tr|H0YAC6|H0YAC6_HUMAN	1.0000	Isoform of P50851, Isoform 2 of Lipopolysaccharide-responsive and beige-like anchor protein OS=Homo sapiens GN=LRBA;Isoform of P50851, Lipopolysaccharide-responsive and beige-like anchor protein OS=Homo sapiens GN=LRBA PE=1 SV=1;Isoform of P50851, Lipopolysaccharide-responsive and beige-like anchor protein (Fragment) OS=Homo sapiens GN=LRBA PE=1 SV=1	2.9	4	0.019	EIFVDFAPFLSR+SFGQTPSQLLIEPHPPR+TAVEHATDEDILAK
605a	sp|P50402|EMD_HUMAN	1.0000	Emerin OS=Homo sapiens GN=EMD PE=1 SV=1	24.4	4	0.029	GYNDDYYEESYFTTR+RLSPPSSSAASSYSFSDLNSTR+TYGEPESAGPSR+YNIPHGPVVGSTR
603a	sp|P50213-2|IDH3A_HUMAN sp|P50213|IDH3A_HUMAN tr|H0YL72|H0YL72_HUMAN tr|H0YMU3|H0YMU3_HUMAN	1.0000	Isoform of P50213, Isoform 2 of Isocitrate dehydrogenase [NAD] subunit alpha, mitochondrial OS=Homo sapiens GN=IDH3A;Isocitrate dehydrogenase [NAD] subunit alpha, mitochondrial OS=Homo sapiens GN=IDH3A PE=1 SV=1;Isoform of P50213, Isocitrate dehydrogenase [NAD] subunit alpha, mitochondrial OS=Homo sapiens GN=IDH3A PE=1 SV=1;Isoform of P50213, Isocitrate dehydrogenase [NAD] subunit alpha, mitochon…	25.7	4	0.029	ENTEGEYSGIEHVIVDGVVQSIK+IAEFAFEYAR+TPYTDVNIVTIR
597a	sp|P49720|PSB3_HUMAN tr|A0A087WUL2|A0A087WUL2_HUMAN	1.0000	Proteasome subunit beta type-3 OS=Homo sapiens GN=PSMB3 PE=1 SV=2;Isoform of P49720, Proteasome subunit beta type-3 (Fragment) OS=Homo sapiens GN=PSMB3 PE=1 SV=1	33.1	4	0.029	FGIQAQMVTTDFQK+FGPYYTEPVIAGLDPK+LYIGLAGLATDVQTVAQR
588a	sp|P48444|COPD_HUMAN tr|B0YIW6|B0YIW6_HUMAN	1.0000	Coatomer subunit delta OS=Homo sapiens GN=ARCN1 PE=1 SV=1;Isoform of P48444, Archain 1, isoform CRA_a OS=Homo sapiens GN=ARCN1 PE=1 SV=1	8.6	4	0.029	ENVNLAQIR+NSNILEDLETLR+SFPVNSDVGVLK+VTQVDGNSPVR
582a	sp|P46977|STT3A_HUMAN	1.0000	Dolichyl-diphosphooligosaccharide--protein glycosyltransferase subunit STT3A OS=Homo sapiens GN=STT3A PE=1 SV=2	4.8	4	0.025	EAYYWLR+FLAEEGFYK+FYSLLDPSYAK+IIFDDFR
67	sp|P17174-2|AATC_HUMAN sp|P17174|AATC_HUMAN	1.0000	Isoform of P17174, Isoform 2 of Aspartate aminotransferase, cytoplasmic OS=Homo sapiens GN=GOT1;Aspartate aminotransferase, cytoplasmic OS=Homo sapiens GN=GOT1 PE=1 SV=3	11.7	4	0.029	IVASTLSNPELFEEWTGNVK+LALGDDSPALK+RVGGVQSLGGTGALR
567a	sp|P43304-2|GPDM_HUMAN sp|P43304|GPDM_HUMAN	1.0000	Isoform of P43304, Isoform 2 of Glycerol-3-phosphate dehydrogenase, mitochondrial OS=Homo sapiens GN=GPD2;Glycerol-3-phosphate dehydrogenase, mitochondrial OS=Homo sapiens GN=GPD2 PE=1 SV=3	7.7	4	0.023	LAFLNVQAAEEALPR+LVQDYGLESEVAQHLAATYGDK+VIFFLPWQK
566a	sp|P43243|MATR3_HUMAN tr|A0A0R4J2E8|A0A0R4J2E8_HUMAN tr|A8MXP9|A8MXP9_HUMAN tr|D6R991|D6R991_HUMAN tr|D6REM6|D6REM6_HUMAN	1.0000	Matrin-3 OS=Homo sapiens GN=MATR3 PE=1 SV=2;Isoform of P43243, Matrin-3 OS=Homo sapiens GN=MATR3 PE=4 SV=1;Isoform of P43243, Matrin-3 OS=Homo sapiens GN=MATR3 PE=1 SV=1;Isoform of P43243, Matrin-3 (Fragment) OS=Homo sapiens GN=MATR3 PE=1 SV=1;Isoform of P43243, Matrin-3 OS=Homo sapiens GN=MATR3 PE=1 SV=1	14.5	4	0.028	GAPPSSNIEDFHGLLPK+GDADQASNILASFGLSAR+GNLGAGNGNLQGPR+ITPENLPQILLQLK
565a	sp|P43034|LIS1_HUMAN	1.0000	Platelet-activating factor acetylhydrolase IB subunit alpha OS=Homo sapiens GN=PAFAH1B1 PE=1 SV=2	12.2	4	0.026	AIADYLR+LNEAKEEFTSGGPLGQK+TAPYVVTGSVDQTVK+VWDYETGDFER
557a	sp|P41091|IF2G_HUMAN	1.0000	Eukaryotic translation initiation factor 2 subunit 3 OS=Homo sapiens GN=EIF2S3 PE=1 SV=3	10.6	4	0.029	GVTIKPTVDDD+IVSLFAEHNDLQYAAPGGLIGVGTK+VGQEIEVRPGIVSK
64	sp|P14780|MMP9_HUMAN	1.0000	Matrix metalloproteinase-9 OS=Homo sapiens GN=MMP9 PE=1 SV=3	5.7	4	0.026	AFALWSAVTPLTFTR+QLAEEYLYR+QLSLPETGELDSATLK
540a	sp|P36957|ODO2_HUMAN	1.0000	Dihydrolipoyllysine-residue succinyltransferase component of 2-oxoglutarate dehydrogenase complex, mitochondrial OS=Homo sapiens GN=DLST PE=1 SV=4	9.5	4	0.029	GLVVPVIR+LGFMSAFVK+NVEAMNFADIER+TPAFAESVTEGDVR
522a	sp|P33121-3|ACSL1_HUMAN sp|P33121|ACSL1_HUMAN tr|B7Z3Z9|B7Z3Z9_HUMAN tr|E7EPM6|E7EPM6_HUMAN	1.0000	Isoform of P33121, Isoform 3 of Long-chain-fatty-acid--CoA ligase 1 OS=Homo sapiens GN=ACSL1;Long-chain-fatty-acid--CoA ligase 1 OS=Homo sapiens GN=ACSL1 PE=1 SV=1;Isoform of P33121, Long-chain-fatty-acid--CoA ligase 1 OS=Homo sapiens GN=ACSL1 PE=1 SV=1;Isoform of P33121, Long-chain-fatty-acid--CoA ligase 1 OS=Homo sapiens GN=ACSL1 PE=1 SV=1	8.2	4	0.029	GPNVFQGYLKDPAK+IGFFQGDIR+VLQPTVFPVVPR+WLLDFASK
521a	sp|P32969|RL9_HUMAN tr|D6RAN4|D6RAN4_HUMAN	1.0000	60S ribosomal protein L9 OS=Homo sapiens GN=RPL9 PE=1 SV=1;Isoform of P32969, 60S ribosomal protein L9 (Fragment) OS=Homo sapiens GN=RPL9 PE=1 SV=7	24.2	4	0.028	DFNHINVELSLLGK+FLDGIYVSEK+KFLDGIYVSEK+TILSNQTVDIPENVDITLK
516a	sp|P31942-2|HNRH3_HUMAN sp|P31942-3|HNRH3_HUMAN sp|P31942|HNRH3_HUMAN	1.0000	Isoform of P31942, Isoform 2 of Heterogeneous nuclear ribonucleoprotein H3 OS=Homo sapiens GN=HNRNPH3;Isoform of P31942, Isoform 3 of Heterogeneous nuclear ribonucleoprotein H3 OS=Homo sapiens GN=HNRNPH3;Heterogeneous nuclear ribonucleoprotein H3 OS=Homo sapiens GN=HNRNPH3 PE=1 SV=2	16.8	4	0.029	ATENDIANFFSPLNPIR+ATGEADVEFVTHEDAVAAMSK+STGEAFVQFASK
59	sp|P12004|PCNA_HUMAN	1.0000	Proliferating cell nuclear antigen OS=Homo sapiens GN=PCNA PE=1 SV=1	14.9	4	0.029	AEDNADTLALVFEAPNQEK+FSASGELGNGNIK+YLNFFTK
505a	sp|P30050|RL12_HUMAN	1.0000	60S ribosomal protein L12 OS=Homo sapiens GN=RPL12 PE=1 SV=1	18.8	4	0.029	HSGNITFDEIVNIAR+QAQIEVVPSASALIIK
502a	sp|P29728-2|OAS2_HUMAN sp|P29728|OAS2_HUMAN tr|A0A087X0V5|A0A087X0V5_HUMAN	1.0000	Isoform of P29728, Isoform p69 of 2'-5'-oligoadenylate synthase 2 OS=Homo sapiens GN=OAS2;2'-5'-oligoadenylate synthase 2 OS=Homo sapiens GN=OAS2 PE=1 SV=3;Isoform of P29728, 2'-5'-oligoadenylate synthase 2 OS=Homo sapiens GN=OAS2 PE=1 SV=1	5.4	4	0.029	GNSDGTLVLFFSDLK+TGSDADLVVFHNSLK+VLSFSLK
497a	sp|P28288|ABCD3_HUMAN	1.0000	ATP-binding cassette sub-family D member 3 OS=Homo sapiens GN=ABCD3 PE=1 SV=1	6.5	4	0.025	FDHVPLATPNGDVLIR+STHSELLEDYYQSGR+VLGELWPLFGGR
57	sp|P10515|ODP2_HUMAN tr|E9PEJ4|E9PEJ4_HUMAN tr|H0YDD4|H0YDD4_HUMAN	1.0000	Dihydrolipoyllysine-residue acetyltransferase component of pyruvate dehydrogenase complex, mitochondrial OS=Homo sapiens GN=DLAT PE=1 SV=3;Isoform of P10515, Acetyltransferase component of pyruvate dehydrogenase complex OS=Homo sapiens GN=DLAT PE=1 SV=1;Isoform of P10515, Acetyltransferase component of pyruvate dehydrogenase complex (Fragment) OS=Homo sapiens GN=DLAT PE=1 SV=1	8.1	4	0.020	GVETIANDVVSLATK+ISVNDFIIK+VVDGAVGAQWLAEFR
490a	sp|P27695|APEX1_HUMAN tr|G3V3M6|G3V3M6_HUMAN tr|G3V5Q1|G3V5Q1_HUMAN	1.0000	DNA-(apurinic or apyrimidinic site) lyase OS=Homo sapiens GN=APEX1 PE=1 SV=2;Isoform of P27695, DNA-(apurinic or apyrimidinic site) lyase (Fragment) OS=Homo sapiens GN=APEX1 PE=1 SV=1;Isoform of P27695, DNA-(apurinic or apyrimidinic site) lyase (Fragment) OS=Homo sapiens GN=APEX1 PE=1 SV=1	22.7	4	0.022	GAVAEDGDELRTEPEAK+KNDKEAAGEGPALYEDPPDQK+QGFGELLQAVPLADSFR
483a	sp|P26196|DDX6_HUMAN	1.0000	Probable ATP-dependent RNA helicase DDX6 OS=Homo sapiens GN=DDX6 PE=1 SV=2	14.3	4	0.029	GPVKPTGGPGGGGTQTQQQMNQLK+QILLYSATFPLSVQK+SGAYLIPLLER+SIEEQLGTEIKPIPSNIDK
56	sp|P0DME0|SETLP_HUMAN sp|Q01105-2|SET_HUMAN sp|Q01105-3|SET_HUMAN sp|Q01105-4|SET_HUMAN sp|Q01105|SET_HUMAN tr|A0A087X027|A0A087X027_HUMAN tr|A0A0C4DFV9|A0A0C4DFV9_HUMAN	1.0000	Protein SETSIP OS=Homo sapiens GN=SETSIP PE=1 SV=1;Isoform of Q01105, Isoform 2 of Protein SET OS=Homo sapiens GN=SET;Isoform of Q01105, Isoform 3 of Protein SET OS=Homo sapiens GN=SET;Isoform of Q01105, Isoform 4 of Protein SET OS=Homo sapiens GN=SET;Protein SET OS=Homo sapiens GN=SET PE=1 SV=3;Isoform of P0DME0, Protein SETSIP OS=Homo sapiens GN=SETSIP PE=3 SV=1;Isoform of Q01105, Protein SET O…	10.2	4	0.026	EFHLNESGDPSSK+IDFYFDENPYFENK
469a	sp|P23368|MAOM_HUMAN	1.0000	NAD-dependent malic enzyme, mitochondrial OS=Homo sapiens GN=ME2 PE=1 SV=1	10.3	4	0.029	ALTSQLTDEELAQGR+GLFISISDR+LFTPDVIR+NTLIQFEDFGNHNAFR+QMLGLQGLLPPK
462a	sp|P22234-2|PUR6_HUMAN sp|P22234|PUR6_HUMAN tr|E9PBS1|E9PBS1_HUMAN	1.0000	Isoform of P22234, Isoform 2 of Multifunctional protein ADE2 OS=Homo sapiens GN=PAICS;Multifunctional protein ADE2 OS=Homo sapiens GN=PAICS PE=1 SV=3;Isoform of P22234, Multifunctional protein ADE2 (Fragment) OS=Homo sapiens GN=PAICS PE=1 SV=1	12.1	4	0.029	EIVLADVIDNDSWR+IKAEYEGDGIPTVFVAVAGR+VLLQSKDQITAGNAAR
427a	sp|P15104|GLNA_HUMAN	1.0000	Glutamine synthetase OS=Homo sapiens GN=GLUL PE=1 SV=4	14.7	4	0.023	LTGFHETSNINDFSAGVANR+QVYMSLPQGEK+VQAMYIWIDGTGEGLR+YIEEAIEK
406a	sp|P12270|TPR_HUMAN	1.0000	Nucleoprotein TPR OS=Homo sapiens GN=TPR PE=1 SV=3	2.8	4	0.029	FLADQQSEIDGLK+GIASTSDPPTANIKPTPVVSTPSK+ILLSQTTGVAIPLHASSLDDVSLASTPK
397a	sp|P11177-2|ODPB_HUMAN sp|P11177-3|ODPB_HUMAN sp|P11177|ODPB_HUMAN	1.0000	Isoform of P11177, Isoform 2 of Pyruvate dehydrogenase E1 component subunit beta, mitochondrial OS=Homo sapiens GN=PDHB;Isoform of P11177, Isoform 3 of Pyruvate dehydrogenase E1 component subunit beta, mitochondrial OS=Homo sapiens GN=PDHB;Pyruvate dehydrogenase E1 component subunit beta, mitochondrial OS=Homo sapiens GN=PDHB PE=1 SV=3	17.3	4	0.023	DAINQGMDEELERDEK+ILEDNSIPQVK+IMEGPAFNFLDAPAVR+VFLLGEEVAQYDGAYK
380a	sp|P09543-2|CN37_HUMAN sp|P09543|CN37_HUMAN	1.0000	Isoform of P09543, Isoform CNPI of 2',3'-cyclic-nucleotide 3'-phosphodiesterase OS=Homo sapiens GN=CNP;2',3'-cyclic-nucleotide 3'-phosphodiesterase OS=Homo sapiens GN=CNP PE=1 SV=2	12.2	4	0.026	AGQVFLEELGNHK+APGAEEYAQQDVLKK+MDLVTYFGK+NQWQLSADDLKK
378a	sp|P09496-3|CLCA_HUMAN sp|P09496-4|CLCA_HUMAN sp|P09496|CLCA_HUMAN tr|C9J8P9|C9J8P9_HUMAN	1.0000	Isoform of P09496, Isoform 3 of Clathrin light chain A OS=Homo sapiens GN=CLTA;Isoform of P09496, Isoform 4 of Clathrin light chain A OS=Homo sapiens GN=CLTA;Clathrin light chain A OS=Homo sapiens GN=CLTA PE=1 SV=1;Isoform of P09496, Clathrin light chain A OS=Homo sapiens GN=CLTA PE=1 SV=1	16.3	4	0.029	AAEEAFVNDIDESSPGTEWER+AIKELEEWYAR
377a	sp|P09429|HMGB1_HUMAN tr|Q5T7C4|Q5T7C4_HUMAN	1.0000	High mobility group protein B1 OS=Homo sapiens GN=HMGB1 PE=1 SV=3;Isoform of P09429, High mobility group protein B1 OS=Homo sapiens GN=HMGB1 PE=1 SV=1	30.4	4	0.026	IKGEHPGLSIGDVAK+KHPDASVNFSEFSK+KLGEMWNNTAADDKQPYEK
42	sp|P04080|CYTB_HUMAN	1.0000	Cystatin-B OS=Homo sapiens GN=CSTB PE=1 SV=2	33.7	4	0.029	SQVVAGTNYFIK+VFQSLPHENKPLTLSNYQTNK
327a	sp|P02786|TFR1_HUMAN	1.0000	Transferrin receptor protein 1 OS=Homo sapiens GN=TFRC PE=1 SV=2	6.8	4	0.029	ILNIFGVIK+SAFSNLFGGEPLSYTR+SSGLPNIPVQTISR+VSASPLLYTLIEK
300a	sp|O95168-2|NDUB4_HUMAN sp|O95168|NDUB4_HUMAN	1.0000	Isoform of O95168, Isoform 2 of NADH dehydrogenase [ubiquinone] 1 beta subcomplex subunit 4 OS=Homo sapiens GN=NDUFB4;NADH dehydrogenase [ubiquinone] 1 beta subcomplex subunit 4 OS=Homo sapiens GN=NDUFB4 PE=1 SV=3	33.3	4	0.026	EYLLQYNDPNRR+GLIENPALLR+TLPETLDPAEYNISPETR
297a	sp|O75955|FLOT1_HUMAN tr|A2AB09|A2AB09_HUMAN	1.0000	Flotillin-1 OS=Homo sapiens GN=FLOT1 PE=1 SV=3;Isoform of O75955, Flotillin-1 (Fragment) OS=Homo sapiens GN=FLOT1 PE=1 SV=1	26.5	4	0.028	AQADLAYQLQVAK+AQQVAVQEQEIAR+TEAEIAHIALETLEGHQR+VASSDLVNMGISVVSYTLK
293a	sp|O75821|EIF3G_HUMAN	1.0000	Eukaryotic translation initiation factor 3 subunit G OS=Homo sapiens GN=EIF3G PE=1 SV=2	14.1	4	0.024	ELAEQLGLSTGEK+ELAEQLGLSTGEKEKLPGELEPVQATQNK+ETDLQELFRPFGSISR+LPGELEPVQATQNK
280a	sp|O43852-3|CALU_HUMAN sp|O43852|CALU_HUMAN	1.0000	Isoform of O43852, Isoform 3 of Calumenin OS=Homo sapiens GN=CALU;Calumenin OS=Homo sapiens GN=CALU PE=1 SV=2	20.0	4	0.026	EEIVDKYDLFVGSQATDFGEALVR+EQFVEFR+IDGDKDGFVTVDELKDWIK+TFDQLTPEESKER
29	sp|O75635-2|SPB7_HUMAN sp|O75635|SPB7_HUMAN	1.0000	Isoform of O75635, Isoform 2 of Serpin B7 OS=Homo sapiens GN=SERPINB7;Serpin B7 OS=Homo sapiens GN=SERPINB7 PE=1 SV=1	9.1	4	0.025	SYIEVTEEGTEATAATGSNIVEK+YVEVFFPQFK
275a	sp|O43488|ARK72_HUMAN tr|H3BLU7|H3BLU7_HUMAN	1.0000	Aflatoxin B1 aldehyde reductase member 2 OS=Homo sapiens GN=AKR7A2 PE=1 SV=3;Isoform of O43488, Aflatoxin B1 aldehyde reductase member 2 (Fragment) OS=Homo sapiens GN=AKR7A2 PE=1 SV=1	14.3	4	0.029	ALQAAYGASAPSVTSAALR+FFGNSWAETYR+FYAYNPLAGGLLTGK
266a	sp|O15067|PUR4_HUMAN	1.0000	Phosphoribosylformylglycinamidine synthase OS=Homo sapiens GN=PFAS PE=1 SV=4	4.9	4	0.026	GVAFVGGFSYADVLGSAK+IGVGGGAASSVQVQGDNTSDLDFGAVQR+NPSTVEAFDLAQSNSEHSR
262a	sp|O14908-2|GIPC1_HUMAN sp|O14908|GIPC1_HUMAN tr|K7EM11|K7EM11_HUMAN	1.0000	Isoform of O14908, Isoform 2 of PDZ domain-containing protein GIPC1 OS=Homo sapiens GN=GIPC1;PDZ domain-containing protein GIPC1 OS=Homo sapiens GN=GIPC1 PE=1 SV=2;Isoform of O14908, PDZ domain-containing protein GIPC1 (Fragment) OS=Homo sapiens GN=GIPC1 PE=1 SV=1	33.6	4	0.028	GPATVEDLPSAFEEK+NPDELAEALDER+SAGGRPGSGPQLGTGR
245a	sp|A8CG34-2|P121C_HUMAN sp|A8CG34|P121C_HUMAN tr|A0A075B7F8|A0A075B7F8_HUMAN tr|A0A087WY75|A0A087WY75_HUMAN	1.0000	Isoform of A8CG34, Isoform 2 of Nuclear envelope pore membrane protein POM 121C OS=Homo sapiens GN=POM121C;Nuclear envelope pore membrane protein POM 121C OS=Homo sapiens GN=POM121C PE=1 SV=2;Isoform of A8CG34, Nuclear envelope pore membrane protein POM 121C OS=Homo sapiens GN=POM121C PE=1 SV=2;Isoform of A8CG34, Nuclear envelope pore membrane protein POM 121C OS=Homo sapiens GN=POM121C PE=1 SV=1	6.7	4	0.029	APPTLQAETATKPQATSAPSPAPK+IVPAHVPTPIQPTFGGATHSAFGLK+TVEEEDQIFLDGQENKR
236	sp|Q9Y3I0|RTCB_HUMAN	1.0000	tRNA-splicing ligase RtcB homolog OS=Homo sapiens GN=RTCB PE=1 SV=1	9.3	4	0.028	IASPEGQDYLK+LVMEEAPESYK+QIGNVAALPGIVHR+SYNDELQFLEK
233	sp|Q9ULV4-2|COR1C_HUMAN sp|Q9ULV4-3|COR1C_HUMAN sp|Q9ULV4|COR1C_HUMAN tr|B4E3S0|B4E3S0_HUMAN	1.0000	Isoform of Q9ULV4, Isoform 2 of Coronin-1C OS=Homo sapiens GN=CORO1C;Isoform of Q9ULV4, Isoform 3 of Coronin-1C OS=Homo sapiens GN=CORO1C;Coronin-1C OS=Homo sapiens GN=CORO1C PE=1 SV=1;Isoform of Q9ULV4, Coronin OS=Homo sapiens GN=CORO1C PE=1 SV=1	11.9	4	0.027	AIFLADGNVFTTGFSR+QLALWNPK+YFEITDESPYVHYLNTFSSK
232	sp|Q9UHV9|PFD2_HUMAN	1.0000	Prefoldin subunit 2 OS=Homo sapiens GN=PFDN2 PE=1 SV=1	26.6	4	0.020	EVLPALENNKEQIQK+GAVSAEQVIAGFNR+IIETLTQQLQAK
230	sp|Q9UBF2-2|COPG2_HUMAN sp|Q9UBF2|COPG2_HUMAN	1.0000	Isoform of Q9UBF2, Isoform 2 of Coatomer subunit gamma-2 OS=Homo sapiens GN=COPG2;Coatomer subunit gamma-2 OS=Homo sapiens GN=COPG2 PE=1 SV=1	5.5	4	0.026	ATFYLNVLQQR+SIATLAITTLLK+SSEPVQLTEAETEYFVR
217	sp|Q9BYK8-2|HELZ2_HUMAN sp|Q9BYK8-4|HELZ2_HUMAN sp|Q9BYK8|HELZ2_HUMAN	1.0000	Isoform of Q9BYK8, Isoform 2 of Helicase with zinc finger domain 2 OS=Homo sapiens GN=HELZ2;Isoform of Q9BYK8, Isoform 3 of Helicase with zinc finger domain 2 OS=Homo sapiens GN=HELZ2;Helicase with zinc finger domain 2 OS=Homo sapiens GN=HELZ2 PE=1 SV=6	2.8	4	0.029	ASAIPLDDASSGPIQVR+ILGLEYSLR+SVDVLAGLLLR+TVEPQDIAVLTPYNAQASEISK
22	sp|O60784-2|TOM1_HUMAN sp|O60784-3|TOM1_HUMAN sp|O60784-4|TOM1_HUMAN sp|O60784|TOM1_HUMAN	1.0000	Isoform of O60784, Isoform 2 of Target of Myb protein 1 OS=Homo sapiens GN=TOM1;Isoform of O60784, Isoform 3 of Target of Myb protein 1 OS=Homo sapiens GN=TOM1;Isoform of O60784, Isoform 4 of Target of Myb protein 1 OS=Homo sapiens GN=TOM1;Target of Myb protein 1 OS=Homo sapiens GN=TOM1 PE=1 SV=2	10.3	4	0.029	AADRLPNLSSPSAEGPPGPPSGPAPR+EVKYEAPQATDGLAGALDAR
203	sp|Q96TA1-2|NIBL1_HUMAN sp|Q96TA1|NIBL1_HUMAN	1.0000	Isoform of Q96TA1, Isoform 2 of Niban-like protein 1 OS=Homo sapiens GN=FAM129B;Niban-like protein 1 OS=Homo sapiens GN=FAM129B PE=1 SV=3	8.5	4	0.026	FQELIFEDFAR+FSLVPHNYGLVLYENK+ILTSVDQYLELIGNSLPGTTAK+VQQVQPAMQAVIR
202	sp|Q96QK1|VPS35_HUMAN	1.0000	Vacuolar protein sorting-associated protein 35 OS=Homo sapiens GN=VPS35 PE=1 SV=2	8.0	4	0.029	IPVDTYNNILTVLK+IREDLPNLESSEETEQINK+LFDIFSQQVATVIQSR+SEDPDQQYLILNTAR
3	sp|O00151|PDLI1_HUMAN	1.0000	PDZ and LIM domain protein 1 OS=Homo sapiens GN=PDLIM1 PE=1 SV=4	23.7	4	0.029	LVGGKDFEQPLAISR+SAMPFTASPASSTTAR+TAASGVEANSRPLDHAQPPSSLVIDKESEVYK+VTPPEGYEVVTVFPK
198	sp|Q96JB5-2|CK5P3_HUMAN sp|Q96JB5-3|CK5P3_HUMAN sp|Q96JB5-4|CK5P3_HUMAN sp|Q96JB5|CK5P3_HUMAN tr|J3QRM1|J3QRM1_HUMAN	1.0000	Isoform of Q96JB5, Isoform 2 of CDK5 regulatory subunit-associated protein 3 OS=Homo sapiens GN=CDK5RAP3;Isoform of Q96JB5, Isoform 3 of CDK5 regulatory subunit-associated protein 3 OS=Homo sapiens GN=CDK5RAP3;Isoform of Q96JB5, Isoform 4 of CDK5 regulatory subunit-associated protein 3 OS=Homo sapiens GN=CDK5RAP3;CDK5 regulatory subunit-associated protein 3 OS=Homo sapiens GN=CDK5RAP3 PE=1 SV=2;I…	10.3	4	0.023	GPDALTLLEYTETR+QQEALEEQAALEPK
20	sp|O60762|DPM1_HUMAN tr|H0Y368|H0Y368_HUMAN tr|Q5QPK2|Q5QPK2_HUMAN	1.0000	Dolichol-phosphate mannosyltransferase subunit 1 OS=Homo sapiens GN=DPM1 PE=1 SV=1;Isoform of O60762, Dolichol-phosphate mannosyltransferase subunit 1 (Fragment) OS=Homo sapiens GN=DPM1 PE=1 SV=1;Isoform of O60762, Dolichol-phosphate mannosyltransferase subunit 1 OS=Homo sapiens GN=DPM1 PE=1 SV=1	10.4	4	0.028	LGGNEIVSFLK+QLNYTIGEVPISFVDR
188	sp|Q92614-2|MY18A_HUMAN sp|Q92614-3|MY18A_HUMAN sp|Q92614-4|MY18A_HUMAN sp|Q92614-5|MY18A_HUMAN sp|Q92614|MY18A_HUMAN tr|A0A0D9SFK2|A0A0D9SFK2_HUMAN	1.0000	Isoform of Q92614, Isoform 2 of Unconventional myosin-XVIIIa OS=Homo sapiens GN=MYO18A;Isoform of Q92614, Isoform 3 of Unconventional myosin-XVIIIa OS=Homo sapiens GN=MYO18A;Isoform of Q92614, Isoform 4 of Unconventional myosin-XVIIIa OS=Homo sapiens GN=MYO18A;Isoform of Q92614, Isoform 5 of Unconventional myosin-XVIIIa OS=Homo sapiens GN=MYO18A;Unconventional myosin-XVIIIa OS=Homo sapiens GN=MYO…	4.6	4	0.020	AAEINGEVDDDDAGGEWR+ISELTSELTDER+LQALQSQVEFLEQSMVDK+VVSLEAELQDISSQESKDEASLAK
181	sp|Q86V81|THOC4_HUMAN tr|E9PB61|E9PB61_HUMAN	1.0000	THO complex subunit 4 OS=Homo sapiens GN=ALYREF PE=1 SV=3;Isoform of Q86V81, THO complex subunit 4 OS=Homo sapiens GN=ALYREF PE=1 SV=1	21.0	4	0.027	QQLSAEELDAQLDAYNAR+QYNGVPLDGRPMNIQLVTSQIDAQR+SLGTADVHFER
18	sp|O60271-2|JIP4_HUMAN sp|O60271-3|JIP4_HUMAN sp|O60271-4|JIP4_HUMAN sp|O60271-5|JIP4_HUMAN sp|O60271-9|JIP4_HUMAN sp|O60271|JIP4_HUMAN tr|A0A087X2D8|A0A087X2D8_HUMAN	1.0000	Isoform of O60271, Isoform 2 of C-Jun-amino-terminal kinase-interacting protein 4 OS=Homo sapiens GN=SPAG9;Isoform of O60271, Isoform 3 of C-Jun-amino-terminal kinase-interacting protein 4 OS=Homo sapiens GN=SPAG9;Isoform of O60271, Isoform 4 of C-Jun-amino-terminal kinase-interacting protein 4 OS=Homo sapiens GN=SPAG9;Isoform of O60271, Isoform 5 of C-Jun-amino-terminal kinase-interacting protei…	4.9	4	0.028	AFDFLSEETEASLASR+ATTPASTANSDVATIPTDTPLKEENEGFVK
169	sp|Q15691|MARE1_HUMAN	1.0000	Microtubule-associated protein RP/EB family member 1 OS=Homo sapiens GN=MAPRE1 PE=1 SV=3	19.0	4	0.028	FFDANYDGKDYDPVAAR+KPLTSSSAAPQRPISTQR+LTVEDLEKERDFYFGK
155	sp|Q08J23-2|NSUN2_HUMAN sp|Q08J23-3|NSUN2_HUMAN sp|Q08J23|NSUN2_HUMAN	1.0000	Isoform of Q08J23, Isoform 2 of tRNA (cytosine(34)-C(5))-methyltransferase OS=Homo sapiens GN=NSUN2;Isoform of Q08J23, Isoform 3 of tRNA (cytosine(34)-C(5))-methyltransferase OS=Homo sapiens GN=NSUN2;tRNA (cytosine(34)-C(5))-methyltransferase OS=Homo sapiens GN=NSUN2 PE=1 SV=2	11.3	4	0.029	DGQWFTDWDAVPHSR+ILLTQENPFFR+LAQEGIYTLYPFINSR+SEGALELADVSNELPGLK
144	sp|P83731|RL24_HUMAN tr|C9JNW5|C9JNW5_HUMAN tr|C9JXB8|C9JXB8_HUMAN	1.0000	60S ribosomal protein L24 OS=Homo sapiens GN=RPL24 PE=1 SV=1;Isoform of P83731, 60S ribosomal protein L24 OS=Homo sapiens GN=RPL24 PE=1 SV=1;Isoform of P83731, 60S ribosomal protein L24 OS=Homo sapiens GN=RPL24 PE=1 SV=1	24.8	4	0.029	AITGASLADIMAK+QINWTVLYR+VFQFLNAK
142	sp|P80188-2|NGAL_HUMAN sp|P80188|NGAL_HUMAN tr|X6R8F3|X6R8F3_HUMAN	1.0000	Isoform of P80188, Isoform 2 of Neutrophil gelatinase-associated lipocalin OS=Homo sapiens GN=LCN2;Neutrophil gelatinase-associated lipocalin OS=Homo sapiens GN=LCN2 PE=1 SV=2;Isoform of P80188, Neutrophil gelatinase-associated lipocalin OS=Homo sapiens GN=LCN2 PE=1 SV=1	20.2	4	0.029	SYPGLTSYLVR+TKELTSELKENFIR+VPLQQNFQDNQFQGK
125	sp|P55809|SCOT1_HUMAN	1.0000	Succinyl-CoA:3-ketoacid coenzyme A transferase 1, mitochondrial OS=Homo sapiens GN=OXCT1 PE=1 SV=1	11.9	4	0.028	AGGAGVPAFYTPTGYGTLVQEGGSPIK+GLTAVSNNAGVDNFGLGLLLR+MVSSYVGENAEFER
13	sp|O15400-2|STX7_HUMAN sp|O15400|STX7_HUMAN	1.0000	Isoform of O15400, Isoform 2 of Syntaxin-7 OS=Homo sapiens GN=STX7;Syntaxin-7 OS=Homo sapiens GN=STX7 PE=1 SV=4	22.6	4	0.028	EFGSLPTTPSEQR+NLVSWESQTQPQVQVQDEEITEDDLR+TLNQLGTPQDSPELR
120	sp|P52789|HXK2_HUMAN tr|E9PB90|E9PB90_HUMAN	1.0000	Hexokinase-2 OS=Homo sapiens GN=HK2 PE=1 SV=2;Isoform of P52789, Hexokinase OS=Homo sapiens GN=HK2 PE=1 SV=1	4.8	4	0.025	GLGATTHPTAAVK+LSDETLLEISKR+LSPELLNTGR+NILIDFTK
116	sp|P50579-3|MAP2_HUMAN sp|P50579|MAP2_HUMAN tr|F8VSC4|F8VSC4_HUMAN tr|G3V1U3|G3V1U3_HUMAN	1.0000	Isoform of P50579, Isoform 3 of Methionine aminopeptidase 2 OS=Homo sapiens GN=METAP2;Methionine aminopeptidase 2 OS=Homo sapiens GN=METAP2 PE=1 SV=1;Isoform of P50579, Methionine aminopeptidase 2 (Fragment) OS=Homo sapiens GN=METAP2 PE=1 SV=1;Isoform of P50579, Methionine aminopeptidase OS=Homo sapiens GN=METAP2 PE=1 SV=1	15.5	4	0.029	GPSAAGEQEPDKESGASVDEVAR+SKGPSAAGEQEPDKESGASVDEVAR
113	sp|P49006|MRP_HUMAN	1.0000	MARCKS-related protein OS=Homo sapiens GN=MARCKSL1 PE=1 SV=2	44.6	4	0.025	GAEASAASEEEAGPQATEPSTPSGPESGPTPASAEQNE+GDVTAEEAAGASPAK+GEGESPPVNGTDEAAGATGDAIEPAPPSQGAEAK
972a	tr|A0A087WZ13|A0A087WZ13_HUMAN tr|E9PAU2|E9PAU2_HUMAN	1.0000	Isoform of Q8IY67, Ribonucleoprotein PTB-binding 1 OS=Homo sapiens GN=RAVER1 PE=1 SV=1;Isoform of Q8IY67, Ribonucleoprotein PTB-binding 1 OS=Homo sapiens GN=RAVER1 PE=1 SV=1	8.7	4	0.029	DSGPLPTPPGVSLLGEPPKDYR+IPLNPYLNLHSLLPASNLAGK+RPAEGPPTNPPAPGGGSSSSK
964a	sp|Q9Y4W6|AFG32_HUMAN	1.0000	AFG3-like protein 2 OS=Homo sapiens GN=AFG3L2 PE=1 SV=2	5.6	4	0.026	HFEQAIER+QIFIGPPDIK+VALLLLEK+VGQISFDLPR+VSEEIFFGR
949a	sp|Q9Y230|RUVB2_HUMAN	1.0000	RuvB-like 2 OS=Homo sapiens GN=RUVBL2 PE=1 SV=3	11.7	4	0.029	AAGVVLEMIR+GLGLDDALEPR+GTSYQSPHGIPIDLLDR+TQGFLALFSGDTGEIK
948a	sp|Q9Y224|CN166_HUMAN	1.0000	UPF0568 protein C14orf166 OS=Homo sapiens GN=C14orf166 PE=1 SV=1	13.1	4	0.029	INEAIVAVQAIIADPK+NAEPLINLDVNNPDFK
108	sp|P46777|RL5_HUMAN	1.0000	60S ribosomal protein L5 OS=Homo sapiens GN=RPL5 PE=1 SV=3	11.4	4	0.029	HIMGQNVADYMR+RFPGYDSESK+YLMEEDEDAYKK
944a	sp|Q9UNM6-2|PSD13_HUMAN sp|Q9UNM6|PSD13_HUMAN	1.0000	Isoform of Q9UNM6, Isoform 2 of 26S proteasome non-ATPase regulatory subunit 13 OS=Homo sapiens GN=PSMD13;26S proteasome non-ATPase regulatory subunit 13 OS=Homo sapiens GN=PSMD13 PE=1 SV=2	9.8	4	0.028	ALSVGLVK+ITVNEVELLVMK+QLTFEEIAK+VLDLQQIK
943a	sp|Q9UMS4|PRP19_HUMAN	1.0000	Pre-mRNA-processing factor 19 OS=Homo sapiens GN=PRPF19 PE=1 SV=1	15.3	4	0.029	ALQDEWDAVMLHSFTLR+TLQLDNNFEVK+TNVANFPGHSGPITSIAFSENGYYLATAADDSSVK+TVPEELVKPEELSK
942a	sp|Q9ULZ3-2|ASC_HUMAN sp|Q9ULZ3-3|ASC_HUMAN sp|Q9ULZ3|ASC_HUMAN	1.0000	Isoform of Q9ULZ3, Isoform 2 of Apoptosis-associated speck-like protein containing a CARD OS=Homo sapiens GN=PYCARD;Isoform of Q9ULZ3, Isoform 3 of Apoptosis-associated speck-like protein containing a CARD OS=Homo sapiens GN=PYCARD;Apoptosis-associated speck-like protein containing a CARD OS=Homo sapiens GN=PYCARD PE=1 SV=2	31.1	4	0.029	DAILDALENLTAEELKK+VLTDEQYQAVR+VTNVEWLLDALYGK
940a	sp|Q9UKK9|NUDT5_HUMAN tr|A6NFX8|A6NFX8_HUMAN	1.0000	ADP-sugar pyrophosphatase OS=Homo sapiens GN=NUDT5 PE=1 SV=1;Isoform of Q9UKK9, ADP-sugar pyrophosphatase OS=Homo sapiens GN=NUDT5 PE=1 SV=1	20.1	4	0.029	EQTADGVAVIPVLQR+KEQTADGVAVIPVLQR+LDALVAEEHLTVDAR+QYIISEELISEGK
937a	sp|Q9UJU6-2|DBNL_HUMAN sp|Q9UJU6-3|DBNL_HUMAN sp|Q9UJU6|DBNL_HUMAN	1.0000	Isoform of Q9UJU6, Isoform 2 of Drebrin-like protein OS=Homo sapiens GN=DBNL;Isoform of Q9UJU6, Isoform 3 of Drebrin-like protein OS=Homo sapiens GN=DBNL;Drebrin-like protein OS=Homo sapiens GN=DBNL PE=1 SV=1	14.2	4	0.028	FQDVGPQAPVGSVYQK+FVLINWTGEGVNDVRK+NGPALQEAYVR+SPTDWALFTYEGNSNDIR
935a	sp|Q9UJ70-2|NAGK_HUMAN sp|Q9UJ70|NAGK_HUMAN tr|C9JEV6|C9JEV6_HUMAN	1.0000	Isoform of Q9UJ70, Isoform 2 of N-acetyl-D-glucosamine kinase OS=Homo sapiens GN=NAGK;N-acetyl-D-glucosamine kinase OS=Homo sapiens GN=NAGK PE=1 SV=4;Isoform of Q9UJ70, N-acetyl-D-glucosamine kinase OS=Homo sapiens GN=NAGK PE=1 SV=3	22.5	4	0.029	HIVAVLPEIDPVLFQGK+IAEGAQQGDPLSR+IVFDSIDNLEAAPHDIGYVK+SLGLSLSGGDQEDAGR
931a	sp|Q9UHX1-2|PUF60_HUMAN sp|Q9UHX1-3|PUF60_HUMAN sp|Q9UHX1-4|PUF60_HUMAN sp|Q9UHX1-5|PUF60_HUMAN sp|Q9UHX1-6|PUF60_HUMAN sp|Q9UHX1|PUF60_HUMAN tr|A0A0J9YVP6|A0A0J9YVP6_HUMAN tr|A0A0J9YVR6|A0A0J9YVR6_HUMAN tr|A0A0J9YWM1|A0A0J9YWM1_HUMAN tr|A0A0J9YXJ8|A0A0J9YXJ8_HUMAN tr|A0A0J9YXX5|A0A0J9YXX5_HUMAN tr|A0A0J9YYL3|A0A0J9YYL3_HUMAN tr|E9PQ56|E9PQ56_HUMAN tr|H0YEM1|H0YEM1_HUMAN	1.0000	Isoform of Q9UHX1, Isoform 2 of Poly(U)-binding-splicing factor PUF60 OS=Homo sapiens GN=PUF60;Isoform of Q9UHX1, Isoform 3 of Poly(U)-binding-splicing factor PUF60 OS=Homo sapiens GN=PUF60;Isoform of Q9UHX1, Isoform 4 of Poly(U)-binding-splicing factor PUF60 OS=Homo sapiens GN=PUF60;Isoform of Q9UHX1, Isoform 5 of Poly(U)-binding-splicing factor PUF60 OS=Homo sapiens GN=PUF60;Isoform of Q9UHX1, …	15.0	4	0.028	AQSSQDAVSSMNLFDLGGQYLR+AVTPPMPLLTPATPGGLPPAAAVAAAAATAK+VGRPSNIGQAQPIIDQLAEEAR
105	sp|P42766|RL35_HUMAN tr|F2Z388|F2Z388_HUMAN	1.0000	60S ribosomal protein L35 OS=Homo sapiens GN=RPL35 PE=1 SV=2;Isoform of P42766, 60S ribosomal protein L35 OS=Homo sapiens GN=RPL35 PE=1 SV=1	29.2	4	0.029	QLDDLKVELSQLR+VLTVINQTQK+VLTVINQTQKENLR+VLTVINQTQKENLRK
917a	sp|Q9NY33-4|DPP3_HUMAN sp|Q9NY33|DPP3_HUMAN tr|G3V180|G3V180_HUMAN tr|G3V1D3|G3V1D3_HUMAN	1.0000	Isoform of Q9NY33, Isoform 4 of Dipeptidyl peptidase 3 OS=Homo sapiens GN=DPP3;Dipeptidyl peptidase 3 OS=Homo sapiens GN=DPP3 PE=1 SV=2;Isoform of Q9NY33, Dipeptidyl peptidase 3 OS=Homo sapiens GN=DPP3 PE=1 SV=1;Isoform of Q9NY33, Dipeptidyl peptidase 3 OS=Homo sapiens GN=DPP3 PE=1 SV=1	10.0	4	0.026	LAQDFLDSQNLSAYNTR+LASVLGSEPSLDSEVTSK+LEGSDVQLLEYEASAAGLIR+VILGSEAAQQHPEEVR
915a	sp|Q9NXS2|QPCTL_HUMAN	1.0000	Glutaminyl-peptide cyclotransferase-like protein OS=Homo sapiens GN=QPCTL PE=1 SV=2	10.7	4	0.025	ELRVPLIGSLPEAR+FLEATLR+TPGSPGNLQVR+VVGQLDPQR
908a	sp|Q9NQW7-3|XPP1_HUMAN sp|Q9NQW7|XPP1_HUMAN tr|Q5T6H7|Q5T6H7_HUMAN	1.0000	Isoform of Q9NQW7, Isoform 3 of Xaa-Pro aminopeptidase 1 OS=Homo sapiens GN=XPNPEP1;Xaa-Pro aminopeptidase 1 OS=Homo sapiens GN=XPNPEP1 PE=1 SV=3;Isoform of Q9NQW7, Xaa-Pro aminopeptidase 1 OS=Homo sapiens GN=XPNPEP1 PE=1 SV=1	10.1	4	0.029	GSLTFEPLTLVPIQTK+QEALEWLIR+TLSLDEVYLIDSGAQYK+VGVDPLIIPTDYWK
899a	sp|Q9HAV4|XPO5_HUMAN	1.0000	Exportin-5 OS=Homo sapiens GN=XPO5 PE=1 SV=1	5.4	4	0.023	AGGFVVGYTSSGNPIFR+DPLLLAIIPK+QVLSGTLLADAVTWLFTSVLK+VLSDVDAFIAYVGTDQK
895a	sp|Q9H223|EHD4_HUMAN tr|A0A087WUA5|A0A087WUA5_HUMAN	1.0000	EH domain-containing protein 4 OS=Homo sapiens GN=EHD4 PE=1 SV=1;Isoform of Q9H223, EH domain-containing protein 4 OS=Homo sapiens GN=EHD4 PE=1 SV=1	10.7	4	0.029	AGGADAVQTVTGGLR+IGPEPTTDSFIAVMYGETEGSTPGNALVVDPK+YLLEQDFPGMR
892a	sp|Q9C0C2|TB182_HUMAN	1.0000	182 kDa tankyrase-1-binding protein OS=Homo sapiens GN=TNKS1BP1 PE=1 SV=4	3.2	4	0.029	FAATTVEEILAK+KIPSVEDSLGEGSR+SLPSDLAFNGDLAK+SSGSEGSSPNWLQALK
1002a	sp|P10155-3|RO60_HUMAN sp|P10155-4|RO60_HUMAN sp|P10155-5|RO60_HUMAN sp|P10155|RO60_HUMAN	0.9999	Isoform of P10155, Isoform 3 of 60 kDa SS-A/Ro ribonucleoprotein OS=Homo sapiens GN=TROVE2;Isoform of P10155, Isoform 4 of 60 kDa SS-A/Ro ribonucleoprotein OS=Homo sapiens GN=TROVE2;Isoform of P10155, Isoform 5 of 60 kDa SS-A/Ro ribonucleoprotein OS=Homo sapiens GN=TROVE2;60 kDa SS-A/Ro ribonucleoprotein OS=Homo sapiens GN=TROVE2 PE=1 SV=2	8.5	4	0.022	ALLQEMPLTALLR+LGLENAEALIR+MTANSVLEPGNSEVSLVCEK
1038	sp|Q9H299|SH3L3_HUMAN tr|A0A087WV23|A0A087WV23_HUMAN tr|Q5T123|Q5T123_HUMAN	0.9997	SH3 domain-binding glutamic acid-rich-like protein 3 OS=Homo sapiens GN=SH3BGRL3 PE=1 SV=1;Isoform of Q9H299, SH3 domain-binding glutamic acid-rich-like protein 3 OS=Homo sapiens GN=SH3BGRL3 PE=1 SV=1;Isoform of Q9H299, SH3 domain-binding glutamic acid-rich-like protein 3 OS=Homo sapiens GN=SH3BGRL3 PE=1 SV=1	33.0	4	0.025	IQYQLVDISQDNALRDEMR+VYSTSVTGSR
342f	sp|P00352|AL1A1_HUMAN	0.9996	Retinal dehydrogenase 1 OS=Homo sapiens GN=ALDH1A1 PE=1 SV=2	8.6	4	0.017	ANNTFYGLSAGVFTK+LADLIER+TIPIDGNFFTYTR+VTLELGGK
703a	sp|P84085|ARF5_HUMAN tr|C9J1Z8|C9J1Z8_HUMAN	0.9992	ADP-ribosylation factor 5 OS=Homo sapiens GN=ARF5 PE=1 SV=2;Isoform of P84085, ADP-ribosylation factor 5 (Fragment) OS=Homo sapiens GN=ARF5 PE=1 SV=1	28.0	4	0.014	ILMVGLDAAGK+LGEIVTTIPTIGFNVETVEYK+VQESADELQK
1072a	sp|Q13526|PIN1_HUMAN tr|K7EN45|K7EN45_HUMAN	0.9992	Peptidyl-prolyl cis-trans isomerase NIMA-interacting 1 OS=Homo sapiens GN=PIN1 PE=1 SV=1;Isoform of Q13526, Peptidyl-prolyl cis-trans isomerase NIMA-interacting 1 (Fragment) OS=Homo sapiens GN=PIN1 PE=1 SV=1	37.8	4	0.023	TGEMSGPVFTDSGIHIILR+TKEEALELINGYIQK
795b	sp|Q09028-2|RBBP4_HUMAN sp|Q09028-3|RBBP4_HUMAN sp|Q09028-4|RBBP4_HUMAN sp|Q09028|RBBP4_HUMAN tr|H0YF10|H0YF10_HUMAN	0.9978	Isoform of Q09028, Isoform 2 of Histone-binding protein RBBP4 OS=Homo sapiens GN=RBBP4;Isoform of Q09028, Isoform 3 of Histone-binding protein RBBP4 OS=Homo sapiens GN=RBBP4;Isoform of Q09028, Isoform 4 of Histone-binding protein RBBP4 OS=Homo sapiens GN=RBBP4;Histone-binding protein RBBP4 OS=Homo sapiens GN=RBBP4 PE=1 SV=3;Isoform of Q09028, Histone-binding protein RBBP4 (Fragment) OS=Homo sapie…	27.1	4	0.018	IGEEQSPEDAEDGPPELLFIHGGHTAK+LNVWDLSK+TPSSDVLVFDYTK+TVALWDLR
1104	sp|P18077|RL35A_HUMAN	0.9978	60S ribosomal protein L35a OS=Homo sapiens GN=RPL35A PE=1 SV=2	7.3	4	0.023	VMLYPSRI
1333	sp|Q7Z5P9-2|MUC19_HUMAN sp|Q7Z5P9|MUC19_HUMAN	0.9830	Isoform of Q7Z5P9, Isoform 2 of Mucin-19 OS=Homo sapiens GN=MUC19;Mucin-19 OS=Homo sapiens GN=MUC19 PE=1 SV=2	0.7	4	0.017	TGTTGAPAGVTETTRPSVVK+TGTTGQSGAESGTTEPSAR
828b	sp|O75179-2|ANR17_HUMAN sp|O75179-6|ANR17_HUMAN sp|O75179-7|ANR17_HUMAN sp|O75179|ANR17_HUMAN tr|H0YM23|H0YM23_HUMAN	0.9773	Isoform of O75179, Isoform 2 of Ankyrin repeat domain-containing protein 17 OS=Homo sapiens GN=ANKRD17;Isoform of O75179, Isoform 6 of Ankyrin repeat domain-containing protein 17 OS=Homo sapiens GN=ANKRD17;Isoform of O75179, Isoform 7 of Ankyrin repeat domain-containing protein 17 OS=Homo sapiens GN=ANKRD17;Ankyrin repeat domain-containing protein 17 OS=Homo sapiens GN=ANKRD17 PE=1 SV=3;Isoform o…	2.7	4	0.016	APSPAPSSVPLGSEKPSNVSQDR+NVSDYTPLSLAASGGYVNIIK+TGLTPLMEAASGGYAEVGR
703c	sp|P18085|ARF4_HUMAN tr|C9JPM4|C9JPM4_HUMAN	0.9719	ADP-ribosylation factor 4 OS=Homo sapiens GN=ARF4 PE=1 SV=3;Isoform of P18085, ADP-ribosylation factor 4 (Fragment) OS=Homo sapiens GN=ARF4 PE=1 SV=1	33.1	4	0.013	ILMVGLDAAGK+IQEVADELQK+LGEIVTTIPTIGFNVETVEYK
975b	sp|P52815|RM12_HUMAN	0.9556	39S ribosomal protein L12, mitochondrial OS=Homo sapiens GN=MRPL12 PE=1 SV=2	28.8	4	0.013	AALEAVGGTVVLE+IQDVGLVPMGGVMSGAVPAAAAQEAVEEDIPIAK+LVESLPQEIK
697b	tr|Q5TEC6|Q5TEC6_HUMAN	0.9124	Histone H3 OS=Homo sapiens GN=HIST2H3PS2 PE=1 SV=1	19.9	4	0.013	EIAQEFKTDLR+STELLIR+YRPGTVALR
881a	sp|Q9BPW9-4|DHRS9_HUMAN sp|Q9BPW9|DHRS9_HUMAN	1.0000	Isoform of Q9BPW9, Isoform 4 of Dehydrogenase/reductase SDR family member 9 OS=Homo sapiens GN=DHRS9;Dehydrogenase/reductase SDR family member 9 OS=Homo sapiens GN=DHRS9 PE=1 SV=1	8.2	3	0.022	LAIWEQLSPDIK+TVLLDVTDPENVKR
877a	sp|Q99729-2|ROAA_HUMAN sp|Q99729-3|ROAA_HUMAN tr|A0A087WZV1|A0A087WZV1_HUMAN tr|D6R9P3|D6R9P3_HUMAN tr|D6RBZ0|D6RBZ0_HUMAN tr|D6RD18|D6RD18_HUMAN	1.0000	Isoform of Q99729, Isoform 2 of Heterogeneous nuclear ribonucleoprotein A/B OS=Homo sapiens GN=HNRNPAB;Isoform of Q99729, Isoform 3 of Heterogeneous nuclear ribonucleoprotein A/B OS=Homo sapiens GN=HNRNPAB;Isoform of Q99729, Heterogeneous nuclear ribonucleoprotein A/B OS=Homo sapiens GN=HNRNPAB PE=1 SV=1;Isoform of Q99729, Heterogeneous nuclear ribonucleoprotein A/B OS=Homo sapiens GN=HNRNPAB PE=…	13.9	3	0.022	EVYQQQQYGSGGR+IFVGGLNPEATEEK+MFVGGLSWDTSK
868a	sp|Q99439-2|CNN2_HUMAN sp|Q99439|CNN2_HUMAN tr|A0A087X271|A0A087X271_HUMAN tr|B4DDF4|B4DDF4_HUMAN tr|B4DUT8|B4DUT8_HUMAN tr|K7ES69|K7ES69_HUMAN	1.0000	Isoform of Q99439, Isoform 2 of Calponin-2 OS=Homo sapiens GN=CNN2;Calponin-2 OS=Homo sapiens GN=CNN2 PE=1 SV=4;Isoform of Q99439, Calponin (Fragment) OS=Homo sapiens GN=CNN2 PE=1 SV=1;Isoform of Q99439, Calponin OS=Homo sapiens GN=CNN2 PE=1 SV=1;Isoform of Q99439, Calponin OS=Homo sapiens GN=CNN2 PE=1 SV=1;Isoform of Q99439, Calponin-2 OS=Homo sapiens GN=CNN2 PE=1 SV=1	15.6	3	0.016	GPSYGLSAEVK+TWIEGLTGLSIGPDFQK
865a	sp|Q96PK6-5|RBM14_HUMAN sp|Q9BWF3|RBM4_HUMAN	1.0000	Isoform of Q96PK6, Isoform 5 of RNA-binding protein 14 OS=Homo sapiens GN=RBM14;RNA-binding protein 4 OS=Homo sapiens GN=RBM4 PE=1 SV=1	13.0	3	0.022	ATAPVPTVGEGYGYGHESELSQASAAAR+VADLTEQYNEQYGAVR
854a	sp|Q96A33-2|CCD47_HUMAN sp|Q96A33|CCD47_HUMAN	1.0000	Isoform of Q96A33, Isoform 2 of Coiled-coil domain-containing protein 47 OS=Homo sapiens GN=CCDC47;Coiled-coil domain-containing protein 47 OS=Homo sapiens GN=CCDC47 PE=1 SV=1	8.5	3	0.021	ELLESNFTLVGDDGTNK+ELLESNFTLVGDDGTNKEATSTGK+TLLFTFNVPGSGNTYPK
851a	sp|Q92973-2|TNPO1_HUMAN sp|Q92973|TNPO1_HUMAN	1.0000	Isoform of Q92973, Isoform 2 of Transportin-1 OS=Homo sapiens GN=TNPO1;Transportin-1 OS=Homo sapiens GN=TNPO1 PE=1 SV=2	3.4	3	0.020	QSSFALLGDLTK+SLSGLILK+YSDIDIILLK
97	sp|P31949|S10AB_HUMAN	1.0000	Protein S100-A11 OS=Homo sapiens GN=S100A11 PE=1 SV=2	23.8	3	0.021	DGYNYTLSK+DPGVLDR+ISSPTETER
843a	sp|Q92542-2|NICA_HUMAN sp|Q92542|NICA_HUMAN tr|H0Y6T7|H0Y6T7_HUMAN	1.0000	Isoform of Q92542, Isoform 2 of Nicastrin OS=Homo sapiens GN=NCSTN;Nicastrin OS=Homo sapiens GN=NCSTN PE=1 SV=2;Isoform of Q92542, Nicastrin (Fragment) OS=Homo sapiens GN=NCSTN PE=1 SV=1	7.3	3	0.020	LLYGFLIK+NQVEDLLATLEK
842a	sp|Q92499-3|DDX1_HUMAN sp|Q92499|DDX1_HUMAN tr|A0A087X2G1|A0A087X2G1_HUMAN tr|F1T0B3|F1T0B3_HUMAN	1.0000	Isoform of Q92499, Isoform 3 of ATP-dependent RNA helicase DDX1 OS=Homo sapiens GN=DDX1;ATP-dependent RNA helicase DDX1 OS=Homo sapiens GN=DDX1 PE=1 SV=2;Isoform of Q92499, ATP-dependent RNA helicase DDX1 OS=Homo sapiens GN=DDX1 PE=1 SV=1;Isoform of Q92499, ATP-dependent RNA helicase DDX1 OS=Homo sapiens GN=DDX1 PE=1 SV=1	7.7	3	0.019	EAQTSFLHLGYLPNQLFR+ELLIIGGVAAR+GHVDILAPTVQELAALEK
841a	sp|Q8WXF1-2|PSPC1_HUMAN sp|Q8WXF1|PSPC1_HUMAN	1.0000	Isoform of Q8WXF1, Isoform 2 of Paraspeckle component 1 OS=Homo sapiens GN=PSPC1;Paraspeckle component 1 OS=Homo sapiens GN=PSPC1 PE=1 SV=1	10.7	3	0.021	FAQPGTFEFEYASR+LFVGNLPTDITEEDFKR+YGEPSEVFINR
838a	sp|Q8TBX8-3|PI42C_HUMAN sp|Q8TBX8|PI42C_HUMAN	1.0000	Isoform of Q8TBX8, Isoform 3 of Phosphatidylinositol 5-phosphate 4-kinase type-2 gamma OS=Homo sapiens GN=PIP4K2C;Phosphatidylinositol 5-phosphate 4-kinase type-2 gamma OS=Homo sapiens GN=PIP4K2C PE=1 SV=3	7.7	3	0.022	FGIDDQDYLVSLTR+HGAGAEISTVHPEQYAK
837a	sp|Q8NF37|PCAT1_HUMAN tr|A0A0G2JQ62|A0A0G2JQ62_HUMAN	1.0000	Lysophosphatidylcholine acyltransferase 1 OS=Homo sapiens GN=LPCAT1 PE=1 SV=2;Isoform of Q8NF37, Lysophosphatidylcholine acyltransferase 1 (Fragment) OS=Homo sapiens GN=LPCAT1 PE=1 SV=1	6.5	3	0.019	TALGVAELTVTDLFR+TLDTIQLAFK+TVEEIKR
829a	sp|Q8IXI1|MIRO2_HUMAN	1.0000	Mitochondrial Rho GTPase 2 OS=Homo sapiens GN=RHOT2 PE=1 SV=2	6.3	3	0.014	GLLGVVGAAVAAVLSFSLYR+SAFLQAFLGR+VPIILVGNK
825a	sp|Q86WN1|FCSD1_HUMAN	1.0000	F-BAR and double SH3 domains protein 1 OS=Homo sapiens GN=FCHSD1 PE=1 SV=1	5.9	3	0.022	ALDFPGFLDMMAPR+AQDGVDDGFWR+LSAQSAQYSQQLQAAR
822a	sp|Q7L1Q6-2|BZW1_HUMAN sp|Q7L1Q6-3|BZW1_HUMAN sp|Q7L1Q6-4|BZW1_HUMAN sp|Q7L1Q6|BZW1_HUMAN tr|C9IZ80|C9IZ80_HUMAN	1.0000	Isoform of Q7L1Q6, Isoform 2 of Basic leucine zipper and W2 domain-containing protein 1 OS=Homo sapiens GN=BZW1;Isoform of Q7L1Q6, Isoform 3 of Basic leucine zipper and W2 domain-containing protein 1 OS=Homo sapiens GN=BZW1;Isoform of Q7L1Q6, Isoform 4 of Basic leucine zipper and W2 domain-containing protein 1 OS=Homo sapiens GN=BZW1;Basic leucine zipper and W2 domain-containing protein 1 OS=Homo…	9.5	3	0.021	ELSEYVR+GDPFKDIILYVK+LMELFPANK
810a	sp|Q5VYK3|ECM29_HUMAN tr|J3KN16|J3KN16_HUMAN	1.0000	Proteasome-associated protein ECM29 homolog OS=Homo sapiens GN=ECM29 PE=1 SV=2;Isoform of Q5VYK3, Proteasome-associated protein ECM29 homolog OS=Homo sapiens GN=KIAA0368 PE=1 SV=1	2.4	3	0.019	LLLQGLMDSVEAK+VYLGDIPLK+YMTGTTVLPFNPAAFGEIVLYLR
808a	sp|Q5K651|SAMD9_HUMAN	1.0000	Sterile alpha motif domain-containing protein 9 OS=Homo sapiens GN=SAMD9 PE=1 SV=1	2.6	3	0.021	AFTNTATATEEDVK+IPDSIAVIQQLSPK+ITIPITPAFLGQLR
807a	sp|Q5JTV8-3|TOIP1_HUMAN sp|Q5JTV8|TOIP1_HUMAN tr|A0A0A0MSK5|A0A0A0MSK5_HUMAN tr|J3KN66|J3KN66_HUMAN	1.0000	Isoform of Q5JTV8, Isoform 3 of Torsin-1A-interacting protein 1 OS=Homo sapiens GN=TOR1AIP1;Torsin-1A-interacting protein 1 OS=Homo sapiens GN=TOR1AIP1 PE=1 SV=2;Isoform of Q5JTV8, Torsin-1A-interacting protein 1 OS=Homo sapiens GN=TOR1AIP1 PE=1 SV=1;Isoform of Q5JTV8, Torsin-1A-interacting protein 1 OS=Homo sapiens GN=TOR1AIP1 PE=1 SV=1	8.0	3	0.022	SQPAILLLTAAR+VNFSEEGETEEDDQDSSHSSVTTVK
93	sp|P30520|PURA2_HUMAN	1.0000	Adenylosuccinate synthetase isozyme 2 OS=Homo sapiens GN=ADSS PE=1 SV=3	7.7	3	0.022	ELPVNAQNYVR+FIEDELQIPVK+TLPGWNTDISNAR
790a	sp|Q15717-2|ELAV1_HUMAN sp|Q15717|ELAV1_HUMAN	1.0000	Isoform of Q15717, Isoform 2 of ELAV-like protein 1 OS=Homo sapiens GN=ELAVL1;ELAV-like protein 1 OS=Homo sapiens GN=ELAVL1 PE=1 SV=2	15.0	3	0.022	SEAEEAITSFNGHKPPGSSEPITVK+SLFSSIGEVESAK+VLVDQTTGLSR
789a	sp|Q15459|SF3A1_HUMAN	1.0000	Splicing factor 3A subunit 1 OS=Homo sapiens GN=SF3A1 PE=1 SV=1	6.4	3	0.020	ASKPLPPAPAPDEYLVSPITGEK+LNGQVLVFTLPLTDQVSVIK+LTAQFVAR
788a	sp|Q15437|SC23B_HUMAN	1.0000	Protein transport protein Sec23B OS=Homo sapiens GN=SEC23B PE=1 SV=2	5.3	3	0.017	HLLQAPLDDAQEILQAR+IDMNLTDLLGELQR+NWADVQSQLR
782a	sp|Q15067-2|ACOX1_HUMAN sp|Q15067|ACOX1_HUMAN	1.0000	Isoform of Q15067, Isoform 2 of Peroxisomal acyl-coenzyme A oxidase 1 OS=Homo sapiens GN=ACOX1;Peroxisomal acyl-coenzyme A oxidase 1 OS=Homo sapiens GN=ACOX1 PE=1 SV=3	10.3	3	0.022	DSASFNPELLTHILDGSPEK+EIENMILNDPDFQHEDLNFLTR+FGYDEIDNGYLK+YDGNVYENLFEWAK
772a	sp|Q14498-2|RBM39_HUMAN sp|Q14498-3|RBM39_HUMAN sp|Q14498|RBM39_HUMAN tr|A0A0U1RQH7|A0A0U1RQH7_HUMAN tr|G3XAC6|G3XAC6_HUMAN tr|H0Y4X3|H0Y4X3_HUMAN	1.0000	Isoform of Q14498, Isoform 2 of RNA-binding protein 39 OS=Homo sapiens GN=RBM39;Isoform of Q14498, Isoform 3 of RNA-binding protein 39 OS=Homo sapiens GN=RBM39;RNA-binding protein 39 OS=Homo sapiens GN=RBM39 PE=1 SV=2;Isoform of Q14498, RNA-binding protein 39 (Fragment) OS=Homo sapiens GN=RBM39 PE=4 SV=1;Isoform of Q14498, RNA-binding protein 39 OS=Homo sapiens GN=RBM39 PE=1 SV=1;Isoform of Q1449…	17.6	3	0.020	DLEEFFSTVGK+TDASSASSFLDSDELER+VLGVPIIVQASQAEK
763a	sp|Q14008-2|CKAP5_HUMAN sp|Q14008-3|CKAP5_HUMAN sp|Q14008|CKAP5_HUMAN	1.0000	Isoform of Q14008, Isoform 2 of Cytoskeleton-associated protein 5 OS=Homo sapiens GN=CKAP5;Isoform of Q14008, Isoform 3 of Cytoskeleton-associated protein 5 OS=Homo sapiens GN=CKAP5;Cytoskeleton-associated protein 5 OS=Homo sapiens GN=CKAP5 PE=1 SV=3	2.3	3	0.017	EGLDEVAGIINDAK+LDDIFEPVLIPEPK+TSAQVVLDGLVDKIGDVK
753a	sp|Q13423|NNTM_HUMAN	1.0000	NAD(P) transhydrogenase, mitochondrial OS=Homo sapiens GN=NNT PE=1 SV=3	4.3	3	0.022	ILIVGGGVAGLASAGAAK+QGFNVVVESGAGEASK+VALSPAGVQNLVK
752a	sp|Q13409-2|DC1I2_HUMAN sp|Q13409-3|DC1I2_HUMAN sp|Q13409-7|DC1I2_HUMAN sp|Q13409|DC1I2_HUMAN	1.0000	Isoform of Q13409, Isoform 2B of Cytoplasmic dynein 1 intermediate chain 2 OS=Homo sapiens GN=DYNC1I2;Isoform of Q13409, Isoform 2C of Cytoplasmic dynein 1 intermediate chain 2 OS=Homo sapiens GN=DYNC1I2;Isoform of Q13409, Isoform 3 of Cytoplasmic dynein 1 intermediate chain 2 OS=Homo sapiens GN=DYNC1I2;Cytoplasmic dynein 1 intermediate chain 2 OS=Homo sapiens GN=DYNC1I2 PE=1 SV=3	6.2	3	0.022	EAVAPVQEESDLEK+EIAVGDSEGQIVIYDVGEQIAVPR
745a	sp|Q13155|AIMP2_HUMAN	1.0000	Aminoacyl tRNA synthase complex-interacting multifunctional protein 2 OS=Homo sapiens GN=AIMP2 PE=1 SV=2	10.6	3	0.022	FLFSLFGQK+SYGPAPGAGHVQEESNLSLQALESR
743a	sp|Q13085-2|ACACA_HUMAN sp|Q13085-3|ACACA_HUMAN sp|Q13085-4|ACACA_HUMAN sp|Q13085|ACACA_HUMAN	1.0000	Isoform of Q13085, Isoform 2 of Acetyl-CoA carboxylase 1 OS=Homo sapiens GN=ACACA;Isoform of Q13085, Isoform 3 of Acetyl-CoA carboxylase 1 OS=Homo sapiens GN=ACACA;Isoform of Q13085, Isoform 4 of Acetyl-CoA carboxylase 1 OS=Homo sapiens GN=ACACA;Acetyl-CoA carboxylase 1 OS=Homo sapiens GN=ACACA PE=1 SV=2	1.1	3	0.015	FVVMVTPEDLK+IGSFGPQEDLLFLR
732a	sp|Q08257-3|QOR_HUMAN sp|Q08257|QOR_HUMAN	1.0000	Isoform of Q08257, Isoform 3 of Quinone oxidoreductase OS=Homo sapiens GN=CRYZ;Quinone oxidoreductase OS=Homo sapiens GN=CRYZ PE=1 SV=1	9.5	3	0.021	VAEAHENIIHGSGATGK+VFEFGGPEVLK
724a	sp|Q04837|SSBP_HUMAN	1.0000	Single-stranded DNA-binding protein, mitochondrial OS=Homo sapiens GN=SSBP1 PE=1 SV=1	22.3	3	0.022	QATTIIADNIIFLSDQTK+SGDSEVYQLGDVSQK
715a	sp|Q02218-2|ODO1_HUMAN sp|Q02218|ODO1_HUMAN tr|E9PCR7|E9PCR7_HUMAN tr|E9PDF2|E9PDF2_HUMAN	1.0000	Isoform of Q02218, Isoform 2 of 2-oxoglutarate dehydrogenase, mitochondrial OS=Homo sapiens GN=OGDH;2-oxoglutarate dehydrogenase, mitochondrial OS=Homo sapiens GN=OGDH PE=1 SV=3;Isoform of Q02218, 2-oxoglutarate dehydrogenase, mitochondrial OS=Homo sapiens GN=OGDH PE=1 SV=1;Isoform of Q02218, 2-oxoglutarate dehydrogenase, mitochondrial OS=Homo sapiens GN=OGDH PE=1 SV=1	3.5	3	0.019	LLDTAFDLDVFK+SWDIFFR+VIPEDGPAAQNPENVKR
714a	sp|Q01844-3|EWS_HUMAN sp|Q01844-5|EWS_HUMAN sp|Q01844-6|EWS_HUMAN sp|Q01844|EWS_HUMAN tr|B0QYK0|B0QYK0_HUMAN	1.0000	Isoform of Q01844, Isoform 3 of RNA-binding protein EWS OS=Homo sapiens GN=EWSR1;Isoform of Q01844, Isoform 5 of RNA-binding protein EWS OS=Homo sapiens GN=EWSR1;Isoform of Q01844, Isoform 6 of RNA-binding protein EWS OS=Homo sapiens GN=EWSR1;RNA-binding protein EWS OS=Homo sapiens GN=EWSR1 PE=1 SV=1;Isoform of Q01844, RNA-binding protein EWS OS=Homo sapiens GN=EWSR1 PE=1 SV=1	6.3	3	0.022	GDATVSYEDPPTAK+QDHPSSMGVYGQESGGFSGPGENR
708a	sp|Q00796|DHSO_HUMAN	1.0000	Sorbitol dehydrogenase OS=Homo sapiens GN=SORD PE=1 SV=4	9.5	3	0.020	ALEAFETFKK+IGNFIVK+LENYPIPEPGPNEVLLR
700a	sp|P78417|GSTO1_HUMAN	1.0000	Glutathione S-transferase omega-1 OS=Homo sapiens GN=GSTO1 PE=1 SV=2	13.7	3	0.021	GSAPPGPVPEGSIR+HEVININLK+VPSLVGSFIR
698a	sp|P78347-2|GTF2I_HUMAN sp|P78347-3|GTF2I_HUMAN sp|P78347-4|GTF2I_HUMAN sp|P78347|GTF2I_HUMAN	1.0000	Isoform of P78347, Isoform 2 of General transcription factor II-I OS=Homo sapiens GN=GTF2I;Isoform of P78347, Isoform 3 of General transcription factor II-I OS=Homo sapiens GN=GTF2I;Isoform of P78347, Isoform 4 of General transcription factor II-I OS=Homo sapiens GN=GTF2I;General transcription factor II-I OS=Homo sapiens GN=GTF2I PE=1 SV=2	3.7	3	0.022	DQSAVVVQGLPEGVAFK+SPSWYGIPR+SPTWFGIPR
80	sp|P25398|RS12_HUMAN	1.0000	40S ribosomal protein S12 OS=Homo sapiens GN=RPS12 PE=1 SV=3	22.0	3	0.017	DVIEEYFK+KVVGCSCVVVK+TALIHDGLAR
691a	sp|P63173|RL38_HUMAN tr|J3KT73|J3KT73_HUMAN tr|J3QL01|J3QL01_HUMAN	1.0000	60S ribosomal protein L38 OS=Homo sapiens GN=RPL38 PE=1 SV=2;Isoform of P63173, 60S ribosomal protein L38 OS=Homo sapiens GN=RPL38 PE=1 SV=1;Isoform of P63173, 60S ribosomal protein L38 OS=Homo sapiens GN=RPL38 PE=1 SV=1	39.1	3	0.022	IEEIKDFLLTAR+KIEEIKDFLLTAR+YLYTLVITDKEK
690a	sp|P63151-2|2ABA_HUMAN sp|P63151|2ABA_HUMAN	1.0000	Isoform of P63151, Isoform 2 of Serine/threonine-protein phosphatase 2A 55 kDa regulatory subunit B alpha isoform OS=Homo sapiens GN=PPP2R2A;Serine/threonine-protein phosphatase 2A 55 kDa regulatory subunit B alpha isoform OS=Homo sapiens GN=PPP2R2A PE=1 SV=1	13.9	3	0.022	GAVDDDVAEADIISTVEFNHSGELLATGDK+GEYNVYSTFQSHEPEFDYLK+NAAQFLLSTNDK
676a	sp|P62314|SMD1_HUMAN	1.0000	Small nuclear ribonucleoprotein Sm D1 OS=Homo sapiens GN=SNRPD1 PE=1 SV=1	20.2	3	0.021	LSHETVTIELK+NREPVQLETLSIR
78	sp|P24539|AT5F1_HUMAN tr|Q5QNZ2|Q5QNZ2_HUMAN	1.0000	ATP synthase F(0) complex subunit B1, mitochondrial OS=Homo sapiens GN=ATP5F1 PE=1 SV=2;Isoform of P24539, ATP synthase F(0) complex subunit B1, mitochondrial OS=Homo sapiens GN=ATP5F1 PE=1 SV=1	16.4	3	0.022	HVVQSISTQQEKETIAK+QASIQHIQNAIDTEK
76	sp|P22307-2|NLTP_HUMAN sp|P22307-4|NLTP_HUMAN sp|P22307-6|NLTP_HUMAN sp|P22307-7|NLTP_HUMAN sp|P22307-8|NLTP_HUMAN sp|P22307|NLTP_HUMAN tr|H0YF61|H0YF61_HUMAN	1.0000	Isoform of P22307, Isoform SCP2 of Non-specific lipid-transfer protein OS=Homo sapiens GN=SCP2;Isoform of P22307, Isoform 4 of Non-specific lipid-transfer protein OS=Homo sapiens GN=SCP2;Isoform of P22307, Isoform 6 of Non-specific lipid-transfer protein OS=Homo sapiens GN=SCP2;Isoform of P22307, Isoform 7 of Non-specific lipid-transfer protein OS=Homo sapiens GN=SCP2;Isoform of P22307, Isoform 8…	14.3	3	0.016	IGGIFAFK+KLEEEGEQFVKK
649a	sp|P60900|PSA6_HUMAN tr|G3V295|G3V295_HUMAN tr|G3V5Z7|G3V5Z7_HUMAN	1.0000	Proteasome subunit alpha type-6 OS=Homo sapiens GN=PSMA6 PE=1 SV=1;Isoform of P60900, Proteasome subunit alpha type OS=Homo sapiens GN=PSMA6 PE=1 SV=1;Isoform of P60900, Proteasome subunit alpha type OS=Homo sapiens GN=PSMA6 PE=1 SV=1	15.3	3	0.022	LLDSSTVTHLFK+LYQVEYAFK+QTESTSFLEK
644a	sp|P60228|EIF3E_HUMAN	1.0000	Eukaryotic translation initiation factor 3 subunit E OS=Homo sapiens GN=EIF3E PE=1 SV=1	9.9	3	0.022	LGHVVMGNNAVSPYQQVIEK+QLQAETEPIVK+YLTTAVITNKDVR
642a	sp|P59998-3|ARPC4_HUMAN sp|P59998|ARPC4_HUMAN tr|F8WCF6|F8WCF6_HUMAN	1.0000	Isoform of P59998, Isoform 3 of Actin-related protein 2/3 complex subunit 4 OS=Homo sapiens GN=ARPC4;Actin-related protein 2/3 complex subunit 4 OS=Homo sapiens GN=ARPC4 PE=1 SV=3;Isoform of A0A0A6YYG9, Actin-related protein 2/3 complex subunit 4 OS=Homo sapiens GN=ARPC4-TTLL3 PE=3 SV=1	16.1	3	0.021	AENFFILR+ELLLQPVTISR+IVAEEFLK
633a	sp|P55010|IF5_HUMAN	1.0000	Eukaryotic translation initiation factor 5 OS=Homo sapiens GN=EIF5 PE=1 SV=2	10.0	3	0.023	SDNKDDDIDIDAI+TVIVNMVDVAK+VLTLSDDLER+VNILFDFVK
631a	sp|P54727|RD23B_HUMAN	1.0000	UV excision repair protein RAD23 homolog B OS=Homo sapiens GN=RAD23B PE=1 SV=1	13.0	3	0.020	ILNDDTALKEYKIDEK+QIIQQNPSLLPALLQQIGR+TLQQQTFKIDIDPEETVK
71	sp|P20073-2|ANXA7_HUMAN sp|P20073|ANXA7_HUMAN	1.0000	Isoform of P20073, Isoform 2 of Annexin A7 OS=Homo sapiens GN=ANXA7;Annexin A7 OS=Homo sapiens GN=ANXA7 PE=1 SV=3	7.7	3	0.022	EFSGYVESGLK+GFGTDEQAIVDVVANR+SEIDLVQIK
70	sp|P20042|IF2B_HUMAN	1.0000	Eukaryotic translation initiation factor 2 subunit 2 OS=Homo sapiens GN=EIF2S2 PE=1 SV=2	9.0	3	0.021	DASDDLDDLNFFNQK+IFDIDEAEEGVKDLK
602a	sp|P49959-2|MRE11_HUMAN sp|P49959-3|MRE11_HUMAN sp|P49959|MRE11_HUMAN tr|F5GXT0|F5GXT0_HUMAN tr|F8W7U8|F8W7U8_HUMAN	1.0000	Isoform of P49959, Isoform 2 of Double-strand break repair protein MRE11A OS=Homo sapiens GN=MRE11A;Isoform of P49959, Isoform 3 of Double-strand break repair protein MRE11A OS=Homo sapiens GN=MRE11A;Double-strand break repair protein MRE11A OS=Homo sapiens GN=MRE11A PE=1 SV=3;Isoform of P49959, Double-strand break repair protein MRE11A OS=Homo sapiens GN=MRE11A PE=1 SV=1;Isoform of P49959, Doubl…	10.4	3	0.022	GNDTFVTLDEILR+IDISPVLLQK
601a	sp|P49821-2|NDUV1_HUMAN sp|P49821|NDUV1_HUMAN tr|G3V0I5|G3V0I5_HUMAN	1.0000	Isoform of P49821, Isoform 2 of NADH dehydrogenase [ubiquinone] flavoprotein 1, mitochondrial OS=Homo sapiens GN=NDUFV1;NADH dehydrogenase [ubiquinone] flavoprotein 1, mitochondrial OS=Homo sapiens GN=NDUFV1 PE=1 SV=4;Isoform of P49821, NADH dehydrogenase (Ubiquinone) flavoprotein 1, 51kDa, isoform CRA_c OS=Homo sapiens GN=NDUFV1 PE=1 SV=1	7.7	3	0.019	GDARPAEIDSLWEISK+GPDWILGEIK+HFRPELEER
600a	sp|P49756|RBM25_HUMAN	1.0000	RNA-binding protein 25 OS=Homo sapiens GN=RBM25 PE=1 SV=3	3.9	3	0.022	EYSSELNAPSQESDSHPR+LLAEGHPDPDAELQR
68	sp|P18510-2|IL1RA_HUMAN sp|P18510-3|IL1RA_HUMAN sp|P18510-4|IL1RA_HUMAN sp|P18510|IL1RA_HUMAN	1.0000	Isoform of P18510, Isoform 2 of Interleukin-1 receptor antagonist protein OS=Homo sapiens GN=IL1RN;Isoform of P18510, Isoform 3 of Interleukin-1 receptor antagonist protein OS=Homo sapiens GN=IL1RN;Isoform of P18510, Isoform 4 of Interleukin-1 receptor antagonist protein OS=Homo sapiens GN=IL1RN;Interleukin-1 receptor antagonist protein OS=Homo sapiens GN=IL1RN PE=1 SV=1	11.2	3	0.020	LQLEAVNITDLSENR+LQLEAVNITDLSENRK
587a	sp|P48163|MAOX_HUMAN	1.0000	NADP-dependent malic enzyme OS=Homo sapiens GN=ME1 PE=1 SV=1	7.3	3	0.021	DLAFTLEER+QQLNIHGLLPPSFNSQEIQVLR+TATVYPEPQNK
585a	sp|P47985|UCRI_HUMAN	1.0000	Cytochrome b-c1 complex subunit Rieske, mitochondrial OS=Homo sapiens GN=UQCRFS1 PE=1 SV=2	20.8	3	0.020	EIEQEAAVELSQLRDPQHDLDR+GVAGALRPLVQATVPATPEQPVLDLK+RLEVLDSTK
579a	sp|P46782|RS5_HUMAN tr|M0R0F0|M0R0F0_HUMAN	1.0000	40S ribosomal protein S5 OS=Homo sapiens GN=RPS5 PE=1 SV=4;Isoform of P46782, 40S ribosomal protein S5 (Fragment) OS=Homo sapiens GN=RPS5 PE=1 SV=1	15.5	3	0.021	QAVDVSPLR+RQAVDVSPLRR+WSTDDVQINDISLQDYIAVK
575a	sp|P46108|CRK_HUMAN	1.0000	Adapter molecule crk OS=Homo sapiens GN=CRK PE=1 SV=2	15.5	3	0.022	DSSTSPGDYVLSVSENSR+IGDQEFDSLPALLEFYK+TALALEVGELVK
569a	sp|P43487-2|RANG_HUMAN sp|P43487|RANG_HUMAN tr|C9JJ34|C9JJ34_HUMAN	1.0000	Isoform of P43487, Isoform 2 of Ran-specific GTPase-activating protein OS=Homo sapiens GN=RANBP1;Ran-specific GTPase-activating protein OS=Homo sapiens GN=RANBP1 PE=1 SV=1;Isoform of P43487, Ran-specific GTPase-activating protein (Fragment) OS=Homo sapiens GN=RANBP1 PE=1 SV=1	34.4	3	0.022	DTHEDHDTSTENTDESNHDPQFEPIVSLPEQEIK+FASENDLPEWK+TLEEDEEELFK
561a	sp|P42285|SK2L2_HUMAN	1.0000	Superkiller viralicidic activity 2-like 2 OS=Homo sapiens GN=SKIV2L2 PE=1 SV=3	2.4	3	0.020	DVDFEGTDEPIFGK+EYPFILDAFQR
543a	sp|P38159-2|RBMX_HUMAN sp|P38159|RBMX_HUMAN tr|H0Y6E7|H0Y6E7_HUMAN tr|H3BT71|H3BT71_HUMAN	1.0000	Isoform of P38159, Isoform 2 of RNA-binding motif protein, X chromosome OS=Homo sapiens GN=RBMX;RNA-binding motif protein, X chromosome OS=Homo sapiens GN=RBMX PE=1 SV=3;Isoform of P38159, RNA-binding motif protein, X chromosome (Fragment) OS=Homo sapiens GN=RBMX PE=1 SV=2;Isoform of P38159, RNA-binding motif protein, X chromosome OS=Homo sapiens GN=RBMX PE=1 SV=1	12.7	3	0.021	AIKVEQATKPSFESGR+ALEAVFGK+LFIGGLNTETNEK
537a	sp|P36776-2|LONM_HUMAN sp|P36776-3|LONM_HUMAN sp|P36776|LONM_HUMAN tr|K7EJE8|K7EJE8_HUMAN tr|K7EKE6|K7EKE6_HUMAN	1.0000	Isoform of P36776, Isoform 2 of Lon protease homolog, mitochondrial OS=Homo sapiens GN=LONP1;Isoform of P36776, Isoform 3 of Lon protease homolog, mitochondrial OS=Homo sapiens GN=LONP1;Lon protease homolog, mitochondrial OS=Homo sapiens GN=LONP1 PE=1 SV=2;Isoform of P36776, Lon protease homolog OS=Homo sapiens GN=LONP1 PE=1 SV=1;Isoform of P36776, Lon protease homolog OS=Homo sapiens GN=LONP1 PE…	7.7	3	0.021	ELGLEKDDKDAIEEK+IVSGEAESVEVTPENLQDFVGKPVFTVER+LGLLDNHSSEFNVTR
530a	sp|P35268|RL22_HUMAN tr|K7EKS7|K7EKS7_HUMAN tr|K7ELC4|K7ELC4_HUMAN tr|K7EMH1|K7EMH1_HUMAN tr|K7EP65|K7EP65_HUMAN tr|K7ERI7|K7ERI7_HUMAN	1.0000	60S ribosomal protein L22 OS=Homo sapiens GN=RPL22 PE=1 SV=2;Isoform of P35268, 60S ribosomal protein L22 OS=Homo sapiens GN=RPL22 PE=1 SV=1;Isoform of P35268, 60S ribosomal protein L22 (Fragment) OS=Homo sapiens GN=RPL22 PE=1 SV=1;Isoform of P35268, 60S ribosomal protein L22 (Fragment) OS=Homo sapiens GN=RPL22 PE=1 SV=1;Isoform of P35268, 60S ribosomal protein L22 (Fragment) OS=Homo sapiens GN=R…	52.1	3	0.021	AGNLGGGVVTIER+ITVTSEVPFSK+ITVTSEVPFSKR
513a	sp|P31146|COR1A_HUMAN	1.0000	Coronin-1A OS=Homo sapiens GN=CORO1A PE=1 SV=4	6.9	3	0.020	AAPEASGTPSSDAVSR+HVFGQPAK+QVALWDTK
512a	sp|P31040-2|SDHA_HUMAN sp|P31040-3|SDHA_HUMAN sp|P31040|SDHA_HUMAN tr|A0A087X1I3|A0A087X1I3_HUMAN tr|D6RFM5|D6RFM5_HUMAN	1.0000	Isoform of P31040, Isoform 2 of Succinate dehydrogenase [ubiquinone] flavoprotein subunit, mitochondrial OS=Homo sapiens GN=SDHA;Isoform of P31040, Isoform 3 of Succinate dehydrogenase [ubiquinone] flavoprotein subunit, mitochondrial OS=Homo sapiens GN=SDHA;Succinate dehydrogenase [ubiquinone] flavoprotein subunit, mitochondrial OS=Homo sapiens GN=SDHA PE=1 SV=2;Isoform of P31040, Succinate dehyd…	8.1	3	0.020	IDEYDYSKPIQGQQK+KHTLSYVDVGTGK+LGANSLLDLVVFGR
506b	sp|P54819-2|KAD2_HUMAN sp|P54819|KAD2_HUMAN tr|F8VY04|F8VY04_HUMAN tr|F8W1A4|F8W1A4_HUMAN	1.0000	Isoform of P54819, Isoform 2 of Adenylate kinase 2, mitochondrial OS=Homo sapiens GN=AK2;Adenylate kinase 2, mitochondrial OS=Homo sapiens GN=AK2 PE=1 SV=2;Isoform of P54819, Adenylate kinase 2, mitochondrial OS=Homo sapiens GN=AK2 PE=1 SV=1;Isoform of P54819, Adenylate kinase 2, mitochondrial OS=Homo sapiens GN=AK2 PE=1 SV=1	22.6	3	0.025	AVLLGPPGAGK+FLIDGFPR+LDSVIEFSIPDSLLIR+LQAYHTQTTPLIEYYR
491a	sp|P27708|PYR1_HUMAN tr|F8VPD4|F8VPD4_HUMAN	1.0000	CAD protein OS=Homo sapiens GN=CAD PE=1 SV=3;Isoform of P27708, CAD protein OS=Homo sapiens GN=CAD PE=1 SV=1	1.7	3	0.022	LLDTIGISQPQWR+LSLDDLLQR+VLGTSPEAIDSAENR
439a	sp|P17900|SAP3_HUMAN	1.0000	Ganglioside GM2 activator OS=Homo sapiens GN=GM2A PE=1 SV=4	19.7	3	0.022	EVAGLWIK+IESVLSSSGK+SEFVVPDLELPSWLTTGNYR
430a	sp|P15374|UCHL3_HUMAN	1.0000	Ubiquitin carboxyl-terminal hydrolase isozyme L3 OS=Homo sapiens GN=UCHL3 PE=1 SV=1	12.6	3	0.022	FLEESVSMSPEER+WLPLEANPEVTNQFLK
429a	sp|P15170-2|ERF3A_HUMAN sp|P15170-3|ERF3A_HUMAN sp|P15170|ERF3A_HUMAN tr|H3BR35|H3BR35_HUMAN	1.0000	Isoform of P15170, Isoform 2 of Eukaryotic peptide chain release factor GTP-binding subunit ERF3A OS=Homo sapiens GN=GSPT1;Isoform of P15170, Isoform 3 of Eukaryotic peptide chain release factor GTP-binding subunit ERF3A OS=Homo sapiens GN=GSPT1;Eukaryotic peptide chain release factor GTP-binding subunit ERF3A OS=Homo sapiens GN=GSPT1 PE=1 SV=1;Isoform of P15170, Eukaryotic peptide chain release …	9.3	3	0.020	HFTILDAPGHK+HLIVLINK+HNVEVLGILSDDVETDTVAPGENLK
419a	sp|P13861-2|KAP2_HUMAN sp|P13861|KAP2_HUMAN	1.0000	Isoform of P13861, Isoform 2 of cAMP-dependent protein kinase type II-alpha regulatory subunit OS=Homo sapiens GN=PRKAR2A;cAMP-dependent protein kinase type II-alpha regulatory subunit OS=Homo sapiens GN=PRKAR2A PE=1 SV=2	12.8	3	0.022	ADEHVIDQGDDGDNFYVIER+GQYFGELALVTNKPR+QSLGHPPPEPGPDR
404a	sp|P12081-2|SYHC_HUMAN sp|P12081-3|SYHC_HUMAN sp|P12081-4|SYHC_HUMAN sp|P12081|SYHC_HUMAN tr|B4DDD8|B4DDD8_HUMAN tr|B4E1C5|B4E1C5_HUMAN tr|E7ETE2|E7ETE2_HUMAN	1.0000	Isoform of P12081, Isoform 2 of Histidine--tRNA ligase, cytoplasmic OS=Homo sapiens GN=HARS;Isoform of P12081, Isoform 3 of Histidine--tRNA ligase, cytoplasmic OS=Homo sapiens GN=HARS;Isoform of P12081, Isoform 4 of Histidine--tRNA ligase, cytoplasmic OS=Homo sapiens GN=HARS;Histidine--tRNA ligase, cytoplasmic OS=Homo sapiens GN=HARS PE=1 SV=2;Isoform of P12081, Histidine--tRNA ligase, cytoplasmi…	10.3	3	0.022	ASAELIEEEVAK+IGDYVQQHGGVSLVEQLLQDPK+YDGLVGMFDPK
399a	sp|P11310-2|ACADM_HUMAN sp|P11310|ACADM_HUMAN tr|B7Z9I1|B7Z9I1_HUMAN tr|Q5T4U5|Q5T4U5_HUMAN	1.0000	Isoform of P11310, Isoform 2 of Medium-chain specific acyl-CoA dehydrogenase, mitochondrial OS=Homo sapiens GN=ACADM;Medium-chain specific acyl-CoA dehydrogenase, mitochondrial OS=Homo sapiens GN=ACADM PE=1 SV=1;Isoform of P11310, Medium-chain-specific acyl-CoA dehydrogenase, mitochondrial OS=Homo sapiens GN=ACADM PE=1 SV=1;Isoform of P11310, Acyl-Coenzyme A dehydrogenase, C-4 to C-12 straight ch…	11.9	3	0.022	AFTGFIVEADTPGIQIGR+IYQIYEGTSQIQR+TRPVVAAGAVGLAQR
398a	sp|P11279|LAMP1_HUMAN	1.0000	Lysosome-associated membrane glycoprotein 1 OS=Homo sapiens GN=LAMP1 PE=1 SV=3	8.6	3	0.021	ALQATVGNSYK+FFLQGIQLNTILPDAR+TVESITDIR
46	sp|P05198|IF2A_HUMAN	1.0000	Eukaryotic translation initiation factor 2 subunit 1 OS=Homo sapiens GN=EIF2S1 PE=1 SV=3	11.1	3	0.022	LERENAEVDGDDDAEEMEAKAED+VVTDTDETELAR
394a	sp|P10599|THIO_HUMAN	1.0000	Thioredoxin OS=Homo sapiens GN=TXN PE=1 SV=3	32.4	3	0.020	LEATINELV+MIKPFFHSLSEK+TAFQEALDAAGDK
45	sp|P05161|ISG15_HUMAN tr|A0A096LNZ9|A0A096LNZ9_HUMAN tr|A0A096LPJ4|A0A096LPJ4_HUMAN	1.0000	Ubiquitin-like protein ISG15 OS=Homo sapiens GN=ISG15 PE=1 SV=5;Isoform of P05161, Ubiquitin-like protein ISG15 (Fragment) OS=Homo sapiens GN=ISG15 PE=1 SV=5;Isoform of P05161, Ubiquitin-like protein ISG15 OS=Homo sapiens GN=ISG15 PE=1 SV=1	21.5	3	0.022	IGVHAFQQR+LAVHPSGVALQDR+LTQTVAHLK
388a	sp|P0C869-4|PA24B_HUMAN sp|P0C869-6|PA24B_HUMAN sp|P0C869|PA24B_HUMAN	1.0000	Isoform of P0C869, Isoform 4 of Cytosolic phospholipase A2 beta OS=Homo sapiens GN=PLA2G4B;Isoform of P0C869, Isoform 5 of Cytosolic phospholipase A2 beta OS=Homo sapiens GN=PLA2G4B;Cytosolic phospholipase A2 beta OS=Homo sapiens GN=PLA2G4B PE=1 SV=2	6.8	3	0.017	DLAGPTELLK+TPEEAAAGEVNLSSSDSPYHYTK
383a	sp|P09661|RU2A_HUMAN tr|H0YMA0|H0YMA0_HUMAN	1.0000	U2 small nuclear ribonucleoprotein A' OS=Homo sapiens GN=SNRPA1 PE=1 SV=2;Isoform of P09661, U2 small nuclear ribonucleoprotein A' (Fragment) OS=Homo sapiens GN=SNRPA1 PE=1 SV=1	24.6	3	0.021	NAIANASTLAEVER+SLTYLSILR+TFNPGAGLPTDK
43	sp|P04196|HRG_HUMAN	1.0000	Histidine-rich glycoprotein OS=Homo sapiens GN=HRG PE=1 SV=1	8.4	3	0.019	ADLFYDVEALDLESPK+DSPVLIDFFEDTER+GGEGTGYFVDFSVR
364a	sp|P07686|HEXB_HUMAN tr|Q5URX0|Q5URX0_HUMAN	1.0000	Beta-hexosaminidase subunit beta OS=Homo sapiens GN=HEXB PE=1 SV=3;Isoform of P07686, Beta-hexosaminidase subunit beta OS=Homo sapiens GN=HEXB PE=1 SV=1	12.1	3	0.016	VLDIIATINK+VLPEFDTPGHTLSWGK+YYKVEPLDFGGTQK
39	sp|P01765|HV304_HUMAN sp|P01774|HV313_HUMAN sp|P01776|HV315_HUMAN sp|P01779|HV318_HUMAN	1.0000	Ig heavy chain V-III region TIL OS=Homo sapiens PE=1 SV=1;Ig heavy chain V-III region POM OS=Homo sapiens PE=1 SV=1;Ig heavy chain V-III region WAS OS=Homo sapiens PE=1 SV=1;Ig heavy chain V-III region TUR OS=Homo sapiens PE=1 SV=1	16.5	3	0.021	EVQLLESGGGLVQPGGSLR
342e	sp|P47895|AL1A3_HUMAN tr|H0Y2X5|H0Y2X5_HUMAN	1.0000	Aldehyde dehydrogenase family 1 member A3 OS=Homo sapiens GN=ALDH1A3 PE=1 SV=2;Isoform of P47895, Aldehyde dehydrogenase 1 family, member A3, isoform CRA_b OS=Homo sapiens GN=ALDH1A3 PE=1 SV=1	9.1	3	0.015	ANSTDYGLTAAVFTK+ELGEYALAEYTEVK+VTLELGGK
37	sp|P00492|HPRT_HUMAN	1.0000	Hypoxanthine-guanine phosphoribosyltransferase OS=Homo sapiens GN=HPRT1 PE=1 SV=2	15.1	3	0.020	NVLIVEDIIDTGK+SIPMTVDFIR+TMQTLLSLVR
323a	sp|P02647|APOA1_HUMAN	1.0000	Apolipoprotein A-I OS=Homo sapiens GN=APOA1 PE=1 SV=1	13.5	3	0.022	DLATVYVDVLK+DYVSQFEGSALGK+VSFLSALEEYTK
34	sp|P00167-2|CYB5_HUMAN sp|P00167-3|CYB5_HUMAN sp|P00167|CYB5_HUMAN	1.0000	Isoform of P00167, Isoform 2 of Cytochrome b5 OS=Homo sapiens GN=CYB5A;Isoform of P00167, Isoform 3 of Cytochrome b5 OS=Homo sapiens GN=CYB5A;Cytochrome b5 OS=Homo sapiens GN=CYB5A PE=1 SV=2	43.9	3	0.020	EQAGGDATENFEDVGHSTDAR+FLEEHPGGEEVLR+YYTLEEIQK
315a	sp|P01011|AACT_HUMAN	1.0000	Alpha-1-antichymotrypsin OS=Homo sapiens GN=SERPINA3 PE=1 SV=2	8.7	3	0.021	EIGELYLPK+LYGSEAFATDFQDSAAAK+NLAVSQVVHK
33	sp|O95833|CLIC3_HUMAN	1.0000	Chloride intracellular channel protein 3 OS=Homo sapiens GN=CLIC3 PE=1 SV=2	10.6	3	0.019	NPVPAQDEALYQQLLR+QAPIPAELR
313a	sp|P00918|CAH2_HUMAN	1.0000	Carbonic anhydrase 2 OS=Homo sapiens GN=CA2 PE=1 SV=2	23.8	3	0.018	GGPLDGTYR+ILNNGHAFNVEFDDSQDKAVLK+QSPVDIDTHTAK+YDPSLKPLSVSYDQATSLR
312a	sp|P00738|HPT_HUMAN tr|J3QLC9|J3QLC9_HUMAN	1.0000	Haptoglobin OS=Homo sapiens GN=HP PE=1 SV=1;Isoform of P00738, Haptoglobin (Fragment) OS=Homo sapiens GN=HP PE=1 SV=1	11.5	3	0.021	DIAPTLTLYVGK+LRTEGDGVYTLNDKK+LRTEGDGVYTLNNEK
305a	sp|O96008|TOM40_HUMAN	1.0000	Mitochondrial import receptor subunit TOM40 homolog OS=Homo sapiens GN=TOMM40 PE=1 SV=1	11.6	3	0.022	FVNWQVDGEYR+GSVDSNWIVGATLEK+MQDTSVSFGYQLDLPK
298a	sp|O75964|ATP5L_HUMAN tr|E9PN17|E9PN17_HUMAN	1.0000	ATP synthase subunit g, mitochondrial OS=Homo sapiens GN=ATP5L PE=1 SV=3;Isoform of O75964, ATP synthase subunit g, mitochondrial OS=Homo sapiens GN=ATP5L PE=1 SV=1	48.7	3	0.022	LATFWYYAK+TPALVNAAVTYSKPR+VELVPPTPAEIPR
295a	sp|O75937|DNJC8_HUMAN	1.0000	DnaJ homolog subfamily C member 8 OS=Homo sapiens GN=DNAJC8 PE=1 SV=2	16.2	3	0.020	EGKPTIVEEDDPELFK+LFAELEIK+QLSILVHPDKNQDDADR
31	sp|O94874-2|UFL1_HUMAN sp|O94874-3|UFL1_HUMAN sp|O94874|UFL1_HUMAN	1.0000	Isoform of O94874, Isoform 2 of E3 UFM1-protein ligase 1 OS=Homo sapiens GN=UFL1;Isoform of O94874, Isoform 3 of E3 UFM1-protein ligase 1 OS=Homo sapiens GN=UFL1;E3 UFM1-protein ligase 1 OS=Homo sapiens GN=UFL1 PE=1 SV=2	6.3	3	0.022	AVFVPDIYSR+GVIFTEAFVAR+TQSTWVDSFFR
4	sp|O00154-2|BACH_HUMAN sp|O00154-3|BACH_HUMAN sp|O00154-4|BACH_HUMAN sp|O00154-5|BACH_HUMAN sp|O00154-6|BACH_HUMAN sp|O00154-7|BACH_HUMAN sp|O00154|BACH_HUMAN tr|K7EKP8|K7EKP8_HUMAN	1.0000	Isoform of O00154, Isoform 2 of Cytosolic acyl coenzyme A thioester hydrolase OS=Homo sapiens GN=ACOT7;Isoform of O00154, Isoform 3 of Cytosolic acyl coenzyme A thioester hydrolase OS=Homo sapiens GN=ACOT7;Isoform of O00154, Isoform 4 of Cytosolic acyl coenzyme A thioester hydrolase OS=Homo sapiens GN=ACOT7;Isoform of O00154, Isoform 5 of Cytosolic acyl coenzyme A thioester hydrolase OS=Homo sapi…	13.8	3	0.022	ATLWYVPLSLK+MIEEAGAIISTR+VLEVPPVVYSR
277a	sp|O43670-2|ZN207_HUMAN sp|O43670-4|ZN207_HUMAN sp|O43670|ZN207_HUMAN tr|J3QRS9|J3QRS9_HUMAN tr|X6R4W8|X6R4W8_HUMAN	1.0000	Isoform of O43670, Isoform 2 of BUB3-interacting and GLEBS motif-containing protein ZNF207 OS=Homo sapiens GN=ZNF207;Isoform of O43670, Isoform 4 of BUB3-interacting and GLEBS motif-containing protein ZNF207 OS=Homo sapiens GN=ZNF207;BUB3-interacting and GLEBS motif-containing protein ZNF207 OS=Homo sapiens GN=ZNF207 PE=1 SV=1;Isoform of O43670, BUB3-interacting and GLEBS motif-containing protein…	5.6	3	0.022	ETIDAVPNAIPGR+LIHPDEDISLEER
276a	sp|O43615|TIM44_HUMAN tr|M0QXU7|M0QXU7_HUMAN	1.0000	Mitochondrial import inner membrane translocase subunit TIM44 OS=Homo sapiens GN=TIMM44 PE=1 SV=2;Isoform of O43615, Mitochondrial import inner membrane translocase subunit TIM44 (Fragment) OS=Homo sapiens GN=TIMM44 PE=1 SV=1	13.6	3	0.018	EIDDSVLGQTGPYR+GFLSGLLDNVK+TEMSEVLTEILR
271a	sp|O15371-2|EIF3D_HUMAN sp|O15371-3|EIF3D_HUMAN sp|O15371|EIF3D_HUMAN	1.0000	Isoform of O15371, Isoform 2 of Eukaryotic translation initiation factor 3 subunit D OS=Homo sapiens GN=EIF3D;Isoform of O15371, Isoform 3 of Eukaryotic translation initiation factor 3 subunit D OS=Homo sapiens GN=EIF3D;Eukaryotic translation initiation factor 3 subunit D OS=Homo sapiens GN=EIF3D PE=1 SV=1	7.8	3	0.016	IFHTVTTTDDPVIR+YNFPNPNPFVEDDMDKNEIASVAYR
270a	sp|O15264|MK13_HUMAN	1.0000	Mitogen-activated protein kinase 13 OS=Homo sapiens GN=MAPK13 PE=1 SV=1	6.6	3	0.018	GKDYLDQLTQILK+IIDFGLAR+SYIQSLPQTPR
268a	sp|O15173-2|PGRC2_HUMAN sp|O15173|PGRC2_HUMAN	1.0000	Isoform of O15173, Isoform 2 of Membrane-associated progesterone receptor component 2 OS=Homo sapiens GN=PGRMC2;Membrane-associated progesterone receptor component 2 OS=Homo sapiens GN=PGRMC2 PE=1 SV=1	22.9	3	0.018	DFSLEQLR+GLGAGAGAGEESPATSLPR+LLKPGEEPSEYTDEEDTKDHNKQD
267a	sp|O15160-2|RPAC1_HUMAN sp|O15160|RPAC1_HUMAN tr|E7EQB9|E7EQB9_HUMAN	1.0000	Isoform of O15160, Isoform 2 of DNA-directed RNA polymerases I and III subunit RPAC1 OS=Homo sapiens GN=POLR1C;DNA-directed RNA polymerases I and III subunit RPAC1 OS=Homo sapiens GN=POLR1C PE=1 SV=1;Isoform of O15160, DNA-directed RNA polymerases I and III subunit RPAC1 OS=Homo sapiens GN=POLR1C PE=1 SV=1	14.5	3	0.021	NQGDEEGTEIDTLQFR+VLVYNNTSIVQDEILAHR+VVLGEFGVR
244a	sp|A2A3N6|PIPSL_HUMAN	1.0000	Putative PIP5K1A and PSMD4-like protein OS=Homo sapiens GN=PIPSL PE=5 SV=1	4.9	3	0.019	AAAASAAEAGIATTGTEDSDDALLK+VNVDIINFGEEEVNTEK
240	sp|Q9Y5X1|SNX9_HUMAN tr|A0A087WYU1|A0A087WYU1_HUMAN	1.0000	Sorting nexin-9 OS=Homo sapiens GN=SNX9 PE=1 SV=1;Isoform of Q9Y5X1, Sorting nexin OS=Homo sapiens GN=SNX9 PE=1 SV=1	9.9	3	0.022	ALQSLATVFSSSGYQGETDLNDAITEAGK+FPGFAKPGTEQYLLAK+SYIEYQLTPTNTNR
239	sp|Q9Y5M8|SRPRB_HUMAN tr|H7C4H2|H7C4H2_HUMAN	1.0000	Signal recognition particle receptor subunit beta OS=Homo sapiens GN=SRPRB PE=1 SV=3;Isoform of Q9Y5M8, Signal recognition particle receptor subunit beta (Fragment) OS=Homo sapiens GN=SRPRB PE=1 SV=1	25.0	3	0.019	AIVFVVDSAAFQR+LIQQQLEK+SAAPSTLDSSSTAPAQLGK
235	sp|Q9Y2T2|AP3M1_HUMAN	1.0000	AP-3 complex subunit mu-1 OS=Homo sapiens GN=AP3M1 PE=1 SV=1	8.9	3	0.020	GLVNLQSGAPKPEENPSLNIQFK+VSSQNLVAIPVYVK
234	sp|Q9UQ35|SRRM2_HUMAN	1.0000	Serine/arginine repetitive matrix protein 2 OS=Homo sapiens GN=SRRM2 PE=1 SV=2	1.5	3	0.022	TAAALAPASLTSAR+TPQAPASANLVGPR+TPTAPAVNLAGAR
229	sp|Q9P258|RCC2_HUMAN	1.0000	Protein RCC2 OS=Homo sapiens GN=RCC2 PE=1 SV=2	3.3	3	0.019	AGGAAVVITEPEHTK+AGGAAVVITEPEHTKER
223	sp|Q9HC35-2|EMAL4_HUMAN sp|Q9HC35|EMAL4_HUMAN tr|B5MBZ0|B5MBZ0_HUMAN	1.0000	Isoform of Q9HC35, Isoform 2 of Echinoderm microtubule-associated protein-like 4 OS=Homo sapiens GN=EML4;Echinoderm microtubule-associated protein-like 4 OS=Homo sapiens GN=EML4 PE=1 SV=3;Isoform of Q9HC35, Echinoderm microtubule-associated protein-like 4 OS=Homo sapiens GN=EML4 PE=1 SV=3	3.0	3	0.022	EIEVPDQYGTIR+LSLPQNETVADTTLTK
221	sp|Q9H444|CHM4B_HUMAN	1.0000	Charged multivesicular body protein 4b OS=Homo sapiens GN=CHMP4B PE=1 SV=1	11.6	3	0.022	KIEQELTAAK+QLAQIDGTLSTIEFQR
220	sp|Q9H3P7|GCP60_HUMAN	1.0000	Golgi resident protein GCP60 OS=Homo sapiens GN=ACBD3 PE=1 SV=4	7.6	3	0.022	GPGASGEQPEPGEAAAGGAAEEAR+QQEVVVAGSSLPTSSK
219	sp|Q9H0P0-1|5NT3A_HUMAN sp|Q9H0P0-2|5NT3A_HUMAN sp|Q9H0P0-3|5NT3A_HUMAN sp|Q9H0P0|5NT3A_HUMAN tr|X6RM59|X6RM59_HUMAN	1.0000	Isoform of Q9H0P0, Isoform 1 of Cytosolic 5'-nucleotidase 3A OS=Homo sapiens GN=NT5C3A;Isoform of Q9H0P0, Isoform 3 of Cytosolic 5'-nucleotidase 3A OS=Homo sapiens GN=NT5C3A;Isoform of Q9H0P0, Isoform 4 of Cytosolic 5'-nucleotidase 3A OS=Homo sapiens GN=NT5C3A;Cytosolic 5'-nucleotidase 3A OS=Homo sapiens GN=NT5C3A PE=1 SV=3;Isoform of Q9H0P0, 5'-nucleotidase OS=Homo sapiens GN=NT5C3A PE=1 SV=1	10.9	3	0.017	DNSNIILLGDSQGDLR+VVSNFMDFDETGVLK
216	sp|Q9BYD3-2|RM04_HUMAN sp|Q9BYD3|RM04_HUMAN tr|K7EKI4|K7EKI4_HUMAN tr|K7ELF1|K7ELF1_HUMAN tr|K7ELQ0|K7ELQ0_HUMAN tr|K7ES61|K7ES61_HUMAN tr|X6RAY8|X6RAY8_HUMAN	1.0000	Isoform of Q9BYD3, Isoform 2 of 39S ribosomal protein L4, mitochondrial OS=Homo sapiens GN=MRPL4;39S ribosomal protein L4, mitochondrial OS=Homo sapiens GN=MRPL4 PE=1 SV=1;Isoform of Q9BYD3, 39S ribosomal protein L4, mitochondrial OS=Homo sapiens GN=MRPL4 PE=1 SV=1;Isoform of Q9BYD3, 39S ribosomal protein L4, mitochondrial (Fragment) OS=Homo sapiens GN=MRPL4 PE=1 SV=1;Isoform of Q9BYD3, 39S ribos…	27.6	3	0.022	ATENPEQVASEGLPEPVLR+VGLADLHPDVFATAPR
215	sp|Q9BVK6|TMED9_HUMAN	1.0000	Transmembrane emp24 domain-containing protein 9 OS=Homo sapiens GN=TMED9 PE=1 SV=2	8.9	3	0.022	FSLFAGGMLR+QLVEQVEQIQK
214	sp|Q9BTV4|TMM43_HUMAN	1.0000	Transmembrane protein 43 OS=Homo sapiens GN=TMEM43 PE=1 SV=1	17.2	3	0.022	FFLSSGLIDKVDNFK+TATSLAEGLSLVVSPDSIHSVAPENEGR+VSFSYAGLSGDDPDLGPAHVVTVIAR
209	sp|Q9BQ50-2|TREX2_HUMAN sp|Q9BQ50|TREX2_HUMAN	1.0000	Isoform of Q9BQ50, Isoform 2 of Three prime repair exonuclease 2 OS=Homo sapiens GN=TREX2;Three prime repair exonuclease 2 OS=Homo sapiens GN=TREX2 PE=1 SV=1	16.9	3	0.022	ASEITGLSSEGLAR+SSLENPEHDESGALVLPR+TLQAFLSR
206	sp|Q99653|CHP1_HUMAN tr|F5GX29|F5GX29_HUMAN tr|H0YKE7|H0YKE7_HUMAN tr|H0YLY7|H0YLY7_HUMAN tr|H0YNG9|H0YNG9_HUMAN	1.0000	Calcineurin B homologous protein 1 OS=Homo sapiens GN=CHP1 PE=1 SV=3;Isoform of Q99653, Calcineurin B homologous protein 1 OS=Homo sapiens GN=CHP1 PE=1 SV=1;Isoform of Q99653, Calcineurin B homologous protein 1 OS=Homo sapiens GN=CHP1 PE=1 SV=1;Isoform of Q99653, Calcineurin B homologous protein 1 (Fragment) OS=Homo sapiens GN=CHP1 PE=1 SV=1;Isoform of Q99653, Calcineurin B homologous protein 1 O…	30.8	3	0.022	IINAFFPEGEDQVNFR+IPELAINPLGDR
192	sp|Q969H8|MYDGF_HUMAN tr|M0QXF7|M0QXF7_HUMAN tr|M0QYN0|M0QYN0_HUMAN	1.0000	Myeloid-derived growth factor OS=Homo sapiens GN=MYDGF PE=1 SV=1;Isoform of Q969H8, Myeloid-derived growth factor (Fragment) OS=Homo sapiens GN=MYDGF PE=1 SV=1;Isoform of Q969H8, Myeloid-derived growth factor OS=Homo sapiens GN=MYDGF PE=1 SV=1	28.6	3	0.021	ESDVPLKTEEFEVTK+SYLYFTQFK
19	sp|O60610-2|DIAP1_HUMAN sp|O60610-3|DIAP1_HUMAN sp|O60610|DIAP1_HUMAN tr|A0A0G2JH68|A0A0G2JH68_HUMAN tr|H9KV28|H9KV28_HUMAN	1.0000	Isoform of O60610, Isoform 2 of Protein diaphanous homolog 1 OS=Homo sapiens GN=DIAPH1;Isoform of O60610, Isoform 3 of Protein diaphanous homolog 1 OS=Homo sapiens GN=DIAPH1;Protein diaphanous homolog 1 OS=Homo sapiens GN=DIAPH1 PE=1 SV=2;Isoform of O60610, Protein diaphanous homolog 1 OS=Homo sapiens GN=DIAPH1 PE=1 SV=1;Isoform of O60610, Protein diaphanous homolog 1 OS=Homo sapiens GN=DIAPH1 PE…	2.8	3	0.022	ELGEYFLFDPK+KLYKPEVQLR+NSETFPTILEEAK
179	sp|Q6P1L8|RM14_HUMAN	1.0000	39S ribosomal protein L14, mitochondrial OS=Homo sapiens GN=MRPL14 PE=1 SV=1	26.2	3	0.022	FDSNNVVLIEDNGNPVGTR+VGDQILLAIK+VLAIAQNFV
175	sp|Q3MJ16-2|PA24E_HUMAN sp|Q3MJ16-3|PA24E_HUMAN sp|Q3MJ16|PA24E_HUMAN	1.0000	Isoform of Q3MJ16, Isoform 2 of Cytosolic phospholipase A2 epsilon OS=Homo sapiens GN=PLA2G4E;Isoform of Q3MJ16, Isoform 3 of Cytosolic phospholipase A2 epsilon OS=Homo sapiens GN=PLA2G4E;Cytosolic phospholipase A2 epsilon OS=Homo sapiens GN=PLA2G4E PE=2 SV=3	6.9	3	0.022	LSEYNILNNKDTLLQALR+SPEELEQGQVDIYGPK
171	sp|Q16555-2|DPYL2_HUMAN sp|Q16555|DPYL2_HUMAN	1.0000	Isoform of Q16555, Isoform 2 of Dihydropyrimidinase-related protein 2 OS=Homo sapiens GN=DPYSL2;Dihydropyrimidinase-related protein 2 OS=Homo sapiens GN=DPYSL2 PE=1 SV=1	11.9	3	0.018	DIGAIAQVHAENGDIIAEEQQR+IAVGSDADLVIWDPDSVK+KGTVVYGEPITASLGTDGSHYWSK
163	sp|Q15075|EEA1_HUMAN	1.0000	Early endosome antigen 1 OS=Homo sapiens GN=EEA1 PE=1 SV=2	2.8	3	0.020	AAQLATEIADIK+IQAGEGETAVLNQLQEK+IQNLEALLQK
162	sp|Q15056-2|IF4H_HUMAN sp|Q15056|IF4H_HUMAN	1.0000	Isoform of Q15056, Isoform Short of Eukaryotic translation initiation factor 4H OS=Homo sapiens GN=EIF4H;Eukaryotic translation initiation factor 4H OS=Homo sapiens GN=EIF4H PE=1 SV=5	16.2	3	0.022	GSNMDFREPTEEER+TVATPLNQVANPNSAIFGGARPR
17	sp|O43854-2|EDIL3_HUMAN sp|O43854|EDIL3_HUMAN	1.0000	Isoform of O43854, Isoform 2 of EGF-like repeat and discoidin I-like domain-containing protein 3 OS=Homo sapiens GN=EDIL3;EGF-like repeat and discoidin I-like domain-containing protein 3 OS=Homo sapiens GN=EDIL3 PE=1 SV=1	9.6	3	0.021	LAYSNDGEHWTVYQDEK+SGHIQDYQITASSIFR+TLNMDMFTWEPR
160	sp|Q14258|TRI25_HUMAN	1.0000	E3 ubiquitin/ISG15 ligase TRIM25 OS=Homo sapiens GN=TRIM25 PE=1 SV=2	5.1	3	0.022	FDTIYQILLK+LPTFGAPEQLVDLK+VLETFLAK
157	sp|Q13151|ROA0_HUMAN	1.0000	Heterogeneous nuclear ribonucleoprotein A0 OS=Homo sapiens GN=HNRNPA0 PE=1 SV=1	16.7	3	0.021	GDVAEGDLIEHFSQFGTVEK+GFGFVYFQNHDAADK+LFIGGLNVQTSESGLR
156	sp|Q12874|SF3A3_HUMAN	1.0000	Splicing factor 3A subunit 3 OS=Homo sapiens GN=SF3A3 PE=1 SV=1	10.6	3	0.019	ENPSEEAQNLVEFTDEEGYGR+SLESLDTSLFAK+WQPDTEEEYEDSSGNVVNKK
16	sp|O43390-2|HNRPR_HUMAN sp|O43390-3|HNRPR_HUMAN sp|O43390-4|HNRPR_HUMAN sp|O43390|HNRPR_HUMAN tr|B4DT28|B4DT28_HUMAN	1.0000	Isoform of O43390, Isoform 2 of Heterogeneous nuclear ribonucleoprotein R OS=Homo sapiens GN=HNRNPR;Isoform of O43390, Isoform 3 of Heterogeneous nuclear ribonucleoprotein R OS=Homo sapiens GN=HNRNPR;Isoform of O43390, Isoform 4 of Heterogeneous nuclear ribonucleoprotein R OS=Homo sapiens GN=HNRNPR;Heterogeneous nuclear ribonucleoprotein R OS=Homo sapiens GN=HNRNPR PE=1 SV=1;Isoform of O43390, He…	9.7	3	0.026	AGPIWDLR+DLYEDELVPLFEK+NLATTVTEEILEK+STAYEDYYYHPPPR
147	sp|P84103-2|SRSF3_HUMAN sp|P84103|SRSF3_HUMAN tr|A0A087X2D0|A0A087X2D0_HUMAN	1.0000	Isoform of P84103, Isoform 2 of Serine/arginine-rich splicing factor 3 OS=Homo sapiens GN=SRSF3;Serine/arginine-rich splicing factor 3 OS=Homo sapiens GN=SRSF3 PE=1 SV=1;Isoform of P84103, Serine/arginine-rich-splicing factor 3 OS=Homo sapiens GN=SRSF3 PE=1 SV=1	31.6	3	0.022	AFGYYGPLR+NPPGFAFVEFEDPRDAADAVR
140	sp|P69849|NOMO3_HUMAN sp|Q15155|NOMO1_HUMAN sp|Q5JPE7-2|NOMO2_HUMAN sp|Q5JPE7-3|NOMO2_HUMAN sp|Q5JPE7|NOMO2_HUMAN tr|A0A087WW46|A0A087WW46_HUMAN tr|A0A087X117|A0A087X117_HUMAN tr|A0A0G2JN29|A0A0G2JN29_HUMAN tr|A0A0G2JP90|A0A0G2JP90_HUMAN tr|J3KN36|J3KN36_HUMAN	1.0000	Nodal modulator 3 OS=Homo sapiens GN=NOMO3 PE=3 SV=2;Nodal modulator 1 OS=Homo sapiens GN=NOMO1 PE=1 SV=5;Isoform of Q5JPE7, Isoform 2 of Nodal modulator 2 OS=Homo sapiens GN=NOMO2;Isoform of Q5JPE7, Isoform 3 of Nodal modulator 2 OS=Homo sapiens GN=NOMO2;Nodal modulator 2 OS=Homo sapiens GN=NOMO2 PE=1 SV=1;Isoform of Q15155, Nodal modulator 1 OS=Homo sapiens GN=NOMO1 PE=1 SV=1;Isoform of Q15155,…	5.3	3	0.017	ELLFYPPSMEAVVSGESCPGK+SSIDSEPALVLGPLK+VLNGPEGDGVPEAVVTLNNQIK
139	sp|P68400|CSK21_HUMAN sp|Q8NEV1|CSK23_HUMAN tr|E7EU96|E7EU96_HUMAN tr|Q5U5J2|Q5U5J2_HUMAN	1.0000	Casein kinase II subunit alpha OS=Homo sapiens GN=CSNK2A1 PE=1 SV=1;Casein kinase II subunit alpha 3 OS=Homo sapiens GN=CSNK2A3 PE=1 SV=2;Isoform of P68400, Casein kinase II subunit alpha OS=Homo sapiens GN=CSNK2A1 PE=1 SV=1;Isoform of P68400, CSNK2A1 protein OS=Homo sapiens GN=CSNK2A1 PE=1 SV=1	7.8	3	0.022	GGPNIITLADIVKDPVSR+QLYQTLTDYDIR
134	sp|P62847-2|RS24_HUMAN sp|P62847-3|RS24_HUMAN sp|P62847-4|RS24_HUMAN sp|P62847|RS24_HUMAN tr|A0A087WUS0|A0A087WUS0_HUMAN tr|E7ETK0|E7ETK0_HUMAN	1.0000	Isoform of P62847, Isoform 2 of 40S ribosomal protein S24 OS=Homo sapiens GN=RPS24;Isoform of P62847, Isoform 3 of 40S ribosomal protein S24 OS=Homo sapiens GN=RPS24;Isoform of P62847, Isoform 4 of 40S ribosomal protein S24 OS=Homo sapiens GN=RPS24;40S ribosomal protein S24 OS=Homo sapiens GN=RPS24 PE=1 SV=1;Isoform of P62847, 40S ribosomal protein S24 OS=Homo sapiens GN=RPS24 PE=1 SV=1;Isoform o…	20.0	3	0.022	QMVIDVLHPGK+TTGFGMIYDSLDYAK
126	sp|P56134-2|ATPK_HUMAN sp|P56134-3|ATPK_HUMAN sp|P56134-4|ATPK_HUMAN sp|P56134|ATPK_HUMAN tr|C9JJT5|C9JJT5_HUMAN tr|C9JU26|C9JU26_HUMAN tr|G3V325|G3V325_HUMAN	1.0000	Isoform of P56134, Isoform 2 of ATP synthase subunit f, mitochondrial OS=Homo sapiens GN=ATP5J2;Isoform of P56134, Isoform 3 of ATP synthase subunit f, mitochondrial OS=Homo sapiens GN=ATP5J2;Isoform of P56134, Isoform 4 of ATP synthase subunit f, mitochondrial OS=Homo sapiens GN=ATP5J2;ATP synthase subunit f, mitochondrial OS=Homo sapiens GN=ATP5J2 PE=1 SV=3;Isoform of G3V325, Protein ATP5J2-PTC…	49.0	3	0.020	DFSPSGIFGAFQR+LGELPSWILMR
123	sp|P54886-2|P5CS_HUMAN sp|P54886|P5CS_HUMAN	1.0000	Isoform of P54886, Isoform Short of Delta-1-pyrroline-5-carboxylate synthase OS=Homo sapiens GN=ALDH18A1;Delta-1-pyrroline-5-carboxylate synthase OS=Homo sapiens GN=ALDH18A1 PE=1 SV=2	7.2	3	0.022	LASIVEQVSVLQNQGR+LIDIFYPGDQQSVTFGTK+VGTFFSEVKPAGPTVEQQGEMAR
119	sp|P52429|DGKE_HUMAN tr|I3L112|I3L112_HUMAN	1.0000	Diacylglycerol kinase epsilon OS=Homo sapiens GN=DGKE PE=1 SV=1;Isoform of P52429, Diacylglycerol kinase (Fragment) OS=Homo sapiens GN=DGKE PE=1 SV=1	7.5	3	0.019	AVYLFYGTK+ILLNPVQVFDVTK+QWTPLIILANSR
117	sp|P50914|RL14_HUMAN tr|E7EPB3|E7EPB3_HUMAN	1.0000	60S ribosomal protein L14 OS=Homo sapiens GN=RPL14 PE=1 SV=4;Isoform of P50914, 60S ribosomal protein L14 OS=Homo sapiens GN=RPL14 PE=1 SV=1	19.4	3	0.022	LVAIVDVIDQNR+VAYVSFGPHAGK
974a	tr|A0A0B4J1T9|A0A0B4J1T9_HUMAN	1.0000	Protein IGKV3-15 (Fragment) OS=Homo sapiens GN=IGKV3-15 PE=4 SV=1	26.1	3	0.022	ASQSVSSNLAWYQQKPGQAPR+LLIYGASTR
968a	sp|Q9Y6C9|MTCH2_HUMAN	1.0000	Mitochondrial carrier homolog 2 OS=Homo sapiens GN=MTCH2 PE=1 SV=1	15.2	3	0.022	GLFTGLTPR+VLIQVGYEPLPPTIGR+VLQHYQESDKGEELGPGNVQK
967a	sp|Q9Y679-2|AUP1_HUMAN sp|Q9Y679|AUP1_HUMAN	1.0000	Isoform of Q9Y679, Isoform Short of Ancient ubiquitous protein 1 OS=Homo sapiens GN=AUP1;Ancient ubiquitous protein 1 OS=Homo sapiens GN=AUP1 PE=1 SV=1	7.3	3	0.022	FPSSGPVTPQPTALTFAK+QLGEANEEFALR
110	sp|P47914|RL29_HUMAN	1.0000	60S ribosomal protein L29 OS=Homo sapiens GN=RPL29 PE=1 SV=2	14.5	3	0.022	AQAAAPASVPAQAPK+LAYIAHPK
965a	sp|Q9Y5V3-2|MAGD1_HUMAN sp|Q9Y5V3|MAGD1_HUMAN	1.0000	Isoform of Q9Y5V3, Isoform 2 of Melanoma-associated antigen D1 OS=Homo sapiens GN=MAGED1;Melanoma-associated antigen D1 OS=Homo sapiens GN=MAGED1 PE=1 SV=3	4.6	3	0.022	EYTDVYPEIIER+VGPNATYNFSQSLNANDLANSRPK
958a	sp|Q9Y3U8|RL36_HUMAN	1.0000	60S ribosomal protein L36 OS=Homo sapiens GN=RPL36 PE=1 SV=3	21.0	3	0.021	EELSNVLAAMR+KREELSNVLAAMR+YPMAVGLNK
954a	sp|Q9Y2Q3-4|GSTK1_HUMAN sp|Q9Y2Q3|GSTK1_HUMAN tr|E9PFN5|E9PFN5_HUMAN	1.0000	Isoform of Q9Y2Q3, Isoform 4 of Glutathione S-transferase kappa 1 OS=Homo sapiens GN=GSTK1;Glutathione S-transferase kappa 1 OS=Homo sapiens GN=GSTK1 PE=1 SV=3;Isoform of Q9Y2Q3, Glutathione S-transferase kappa 1 OS=Homo sapiens GN=GSTK1 PE=1 SV=1	24.6	3	0.020	AGMSAEQAQGLLEK+FLTAVNLEHPEMLEK+NEDITEPQSILAAAEK
952a	sp|Q9Y266|NUDC_HUMAN	1.0000	Nuclear migration protein nudC OS=Homo sapiens GN=NUDC PE=1 SV=1	12.4	3	0.022	GQPAIIDGELYNEVK+LITQTFSHHNQLAQK+LVSSDPEINTK
941a	sp|Q9UL46|PSME2_HUMAN tr|A0A087X1Z3|A0A087X1Z3_HUMAN tr|H0YM70|H0YM70_HUMAN	1.0000	Proteasome activator complex subunit 2 OS=Homo sapiens GN=PSME2 PE=1 SV=4;Isoform of Q9UL46, Proteasome activator complex subunit 2 OS=Homo sapiens GN=PSME2 PE=1 SV=1;Isoform of Q9UL46, Proteasome activator complex subunit 2 OS=Homo sapiens GN=PSME2 PE=1 SV=1	12.7	3	0.022	ALVHERDEAAYGELR+IEDGNDFGVAIQEK
107	sp|P46459-2|NSF_HUMAN sp|P46459|NSF_HUMAN tr|I3L0N3|I3L0N3_HUMAN	1.0000	Isoform of P46459, Isoform 2 of Vesicle-fusing ATPase OS=Homo sapiens GN=NSF;Vesicle-fusing ATPase OS=Homo sapiens GN=NSF PE=1 SV=3;Isoform of P46459, Vesicle-fusing ATPase OS=Homo sapiens GN=NSF PE=1 SV=1	5.4	3	0.021	NFSGAELEGLVR+VLDDGELLVQQTK+VVNGPEILNK
934a	sp|Q9UIV8-2|SPB13_HUMAN sp|Q9UIV8|SPB13_HUMAN tr|A0A0A0MQW3|A0A0A0MQW3_HUMAN	1.0000	Isoform of Q9UIV8, Isoform 2 of Serpin B13 OS=Homo sapiens GN=SERPINB13;Serpin B13 OS=Homo sapiens GN=SERPINB13 PE=1 SV=2;Isoform of Q9UIV8, Serpin B13 OS=Homo sapiens GN=SERPINB13 PE=1 SV=1	8.6	3	0.021	LGFDLFK+LTNDYELNITNR+LVLVNMVYFK
933a	sp|Q9UIJ7-2|KAD3_HUMAN sp|Q9UIJ7|KAD3_HUMAN	1.0000	Isoform of Q9UIJ7, Isoform 2 of GTP:AMP phosphotransferase AK3, mitochondrial OS=Homo sapiens GN=AK3;GTP:AMP phosphotransferase AK3, mitochondrial OS=Homo sapiens GN=AK3 PE=1 SV=4	24.8	3	0.021	NLTQYSWLLDGFPR+TVGIDDLTGEPLIQR+VYNIEFNPPK
930a	sp|Q9UHG3|PCYOX_HUMAN	1.0000	Prenylcysteine oxidase 1 OS=Homo sapiens GN=PCYOX1 PE=1 SV=3	8.1	3	0.021	IAIIGAGIGGTSAAYYLR+SDFYDIVLVATPLNR+TLLETLQK
927a	sp|Q9UBB4-2|ATX10_HUMAN sp|Q9UBB4|ATX10_HUMAN	1.0000	Isoform of Q9UBB4, Isoform 2 of Ataxin-10 OS=Homo sapiens GN=ATXN10;Ataxin-10 OS=Homo sapiens GN=ATXN10 PE=1 SV=1	11.9	3	0.022	ITSDEPLTKDDIPVFLR+LASEEPPDDEEALATIR+NLTEDNSQNQDLIAK
921a	sp|Q9NZL9-2|MAT2B_HUMAN sp|Q9NZL9-4|MAT2B_HUMAN sp|Q9NZL9|MAT2B_HUMAN	1.0000	Isoform of Q9NZL9, Isoform 2 of Methionine adenosyltransferase 2 subunit beta OS=Homo sapiens GN=MAT2B;Isoform of Q9NZL9, Isoform 4 of Methionine adenosyltransferase 2 subunit beta OS=Homo sapiens GN=MAT2B;Methionine adenosyltransferase 2 subunit beta OS=Homo sapiens GN=MAT2B PE=1 SV=1	16.0	3	0.020	AVLENNLGAAVLR+ESLWPFLIDKR+RPDVVENQPDAASQLNVDASGNLAK
916a	sp|Q9NXW2-2|DJB12_HUMAN sp|Q9NXW2|DJB12_HUMAN tr|J3KPS0|J3KPS0_HUMAN	1.0000	Isoform of Q9NXW2, Isoform 2 of DnaJ homolog subfamily B member 12 OS=Homo sapiens GN=DNAJB12;DnaJ homolog subfamily B member 12 OS=Homo sapiens GN=DNAJB12 PE=1 SV=4;Isoform of Q9NXW2, DnaJ (Hsp40) homolog, subfamily B, member 12, isoform CRA_c OS=Homo sapiens GN=DNAJB12 PE=1 SV=1	13.3	3	0.020	AIGTAYAVLSNPEK+GYTAEQVAAVK+VTDHLGVVYYVGDTFSEEYTGSSLK
907a	sp|Q9NQC3-2|RTN4_HUMAN sp|Q9NQC3-5|RTN4_HUMAN sp|Q9NQC3|RTN4_HUMAN tr|F8W914|F8W914_HUMAN	1.0000	Isoform of Q9NQC3, Isoform 2 of Reticulon-4 OS=Homo sapiens GN=RTN4;Isoform of Q9NQC3, Isoform 5 of Reticulon-4 OS=Homo sapiens GN=RTN4;Reticulon-4 OS=Homo sapiens GN=RTN4 PE=1 SV=2;Isoform of Q9NQC3, Reticulon OS=Homo sapiens GN=RTN4 PE=1 SV=1	7.8	3	0.022	GPLPAAPPVAPER+HQAQIDHYLGLANK
904a	sp|Q9NP72|RAB18_HUMAN	1.0000	Ras-related protein Rab-18 OS=Homo sapiens GN=RAB18 PE=1 SV=1	18.0	3	0.018	IIQTPGLWESENQNK+ILIIGESGVGK+LAIWDTAGQER
894a	sp|Q9H078-2|CLPB_HUMAN sp|Q9H078-3|CLPB_HUMAN sp|Q9H078-5|CLPB_HUMAN tr|F5GX99|F5GX99_HUMAN	1.0000	Isoform of Q9H078, Isoform 2 of Caseinolytic peptidase B protein homolog OS=Homo sapiens GN=CLPB;Isoform of Q9H078, Isoform 3 of Caseinolytic peptidase B protein homolog OS=Homo sapiens GN=CLPB;Isoform of Q9H078, Isoform 5 of Caseinolytic peptidase B protein homolog OS=Homo sapiens GN=CLPB;Isoform of Q9H078, Caseinolytic peptidase B protein homolog OS=Homo sapiens GN=CLPB PE=1 SV=1	6.4	3	0.021	EQGIHSLEVLITR+FIGSPPGYVGHEEGGQLTK
891a	sp|Q9BZE1|RM37_HUMAN tr|S4R369|S4R369_HUMAN	1.0000	39S ribosomal protein L37, mitochondrial OS=Homo sapiens GN=MRPL37 PE=1 SV=2;Isoform of Q9BZE1, 39S ribosomal protein L37, mitochondrial OS=Homo sapiens GN=MRPL37 PE=1 SV=1	10.6	3	0.021	MILFAFGSALAQAR+VLEQPVVVQSVGTDGR+VYEIPGLEPITFAGK
889a	sp|Q9BY44-2|EIF2A_HUMAN sp|Q9BY44-3|EIF2A_HUMAN sp|Q9BY44-4|EIF2A_HUMAN sp|Q9BY44|EIF2A_HUMAN tr|F8WAE5|F8WAE5_HUMAN	1.0000	Isoform of Q9BY44, Isoform 2 of Eukaryotic translation initiation factor 2A OS=Homo sapiens GN=EIF2A;Isoform of Q9BY44, Isoform 3 of Eukaryotic translation initiation factor 2A OS=Homo sapiens GN=EIF2A;Isoform of Q9BY44, Isoform 4 of Eukaryotic translation initiation factor 2A OS=Homo sapiens GN=EIF2A;Eukaryotic translation initiation factor 2A OS=Homo sapiens GN=EIF2A PE=1 SV=3;Isoform of Q9BY44…	14.0	3	0.021	NTVSQSISGDPEIDKK+TITYQAVPSEVPNEEPK+VATAYRPPALRNKPITNSK
887a	sp|Q9BXJ9|NAA15_HUMAN tr|A0A0B4J1W3|A0A0B4J1W3_HUMAN	1.0000	N-alpha-acetyltransferase 15, NatA auxiliary subunit OS=Homo sapiens GN=NAA15 PE=1 SV=1;Isoform of Q9BXJ9, N-alpha-acetyltransferase 15, NatA auxiliary subunit OS=Homo sapiens GN=NAA15 PE=1 SV=1	2.9	3	0.022	AIELATTLDESLTNR+DLSLLQIQMR
883a	sp|Q9BRK5|CAB45_HUMAN	1.0000	45 kDa calcium-binding protein OS=Homo sapiens GN=SDF4 PE=1 SV=1	13.8	3	0.021	AVDPDGDGHVSWDEYK+DLGGFDEDAEPRR+QMIAVADENQNHHLEPEEVLK
882a	sp|Q9BRA2|TXD17_HUMAN	1.0000	Thioredoxin domain-containing protein 17 OS=Homo sapiens GN=TXNDC17 PE=1 SV=1	26.8	3	0.022	TIFAYFTGSK+VTAVPTLLK+YEEVSVSGFEEFHR
1	sp|CASB_BOVIN|	1.0000	sp CASB_BOVIN	8.5	3	0.022	DMPIQAFLLYQEPVLGPVR
565b	sp|Q9BS26|ERP44_HUMAN	0.9999	Endoplasmic reticulum resident protein 44 OS=Homo sapiens GN=ERP44 PE=1 SV=1	4.7	3	0.017	AIADYLR+DLAEITTLDR+NIIGYFEQK
1013a	sp|Q9BXS5-2|AP1M1_HUMAN sp|Q9BXS5|AP1M1_HUMAN tr|K7EJL1|K7EJL1_HUMAN	0.9999	Isoform of Q9BXS5, Isoform 2 of AP-1 complex subunit mu-1 OS=Homo sapiens GN=AP1M1;AP-1 complex subunit mu-1 OS=Homo sapiens GN=AP1M1 PE=1 SV=3;Isoform of Q9BXS5, AP-1 complex subunit mu-1 OS=Homo sapiens GN=AP1M1 PE=1 SV=1	10.3	3	0.020	FEIPYFTTSGIQVR+FKTTVGSVKWVPENSEIVWSIK+WVPENSEIVWSIK
1012a	sp|Q96G03|PGM2_HUMAN	0.9999	Phosphoglucomutase-2 OS=Homo sapiens GN=PGM2 PE=1 SV=4	6.9	3	0.018	EGFHFEETLTGFK+IVLANDPDADRLAVAEK+LIAEGNKEELRK
1011a	sp|Q92747|ARC1A_HUMAN	0.9999	Actin-related protein 2/3 complex subunit 1A OS=Homo sapiens GN=ARPC1A PE=1 SV=2	10.5	3	0.019	DGVWKPTLVILR+TLESSIQGLR+TQIALSPNNHEVHIYKK
1010a	sp|Q7L576|CYFP1_HUMAN	0.9999	Cytoplasmic FMR1-interacting protein 1 OS=Homo sapiens GN=CYFIP1 PE=1 SV=1	3.1	3	0.020	QLQVVPLFGDMQIELAR+TVEVLEPEVTK+TVLPFSQEFQR
1009a	sp|Q6P1N0-2|C2D1A_HUMAN sp|Q6P1N0|C2D1A_HUMAN	0.9999	Isoform of Q6P1N0, Isoform 2 of Coiled-coil and C2 domain-containing protein 1A OS=Homo sapiens GN=CC2D1A;Coiled-coil and C2 domain-containing protein 1A OS=Homo sapiens GN=CC2D1A PE=1 SV=1	5.6	3	0.015	ASETPPPVAQPKPEAPHPGLETTLQER+IREPLTAQQLETTTER+TLENLLASIR
1006a	sp|P54709|AT1B3_HUMAN	0.9999	Sodium/potassium-transporting ATPase subunit beta-3 OS=Homo sapiens GN=ATP1B3 PE=1 SV=1	10.4	3	0.020	LFIYNPTTGEFLGR+SDPTSYAGYIEDLKK
1005a	sp|P31153|METK2_HUMAN	0.9999	S-adenosylmethionine synthase isoform type-2 OS=Homo sapiens GN=MAT2A PE=1 SV=1	6.1	3	0.019	DSFPWEVPK+FVIGGPQGDAGLTGR
1003a	sp|P10644-2|KAP0_HUMAN sp|P10644|KAP0_HUMAN tr|K7EPB2|K7EPB2_HUMAN	0.9999	Isoform of P10644, Isoform 2 of cAMP-dependent protein kinase type I-alpha regulatory subunit OS=Homo sapiens GN=PRKAR1A;cAMP-dependent protein kinase type I-alpha regulatory subunit OS=Homo sapiens GN=PRKAR1A PE=1 SV=1;Isoform of P10644, cAMP-dependent protein kinase type I-alpha regulatory subunit (Fragment) OS=Homo sapiens GN=PRKAR1A PE=1 SV=1	15.8	3	0.018	GAISAEVYTEEDAASYVR+LTVADALEPVQFEDGQK+VSILESLDKWER
998a	sp|A0AV96-2|RBM47_HUMAN sp|A0AV96|RBM47_HUMAN	0.9999	Isoform of A0AV96, Isoform 2 of RNA-binding protein 47 OS=Homo sapiens GN=RBM47;RNA-binding protein 47 OS=Homo sapiens GN=RBM47 PE=1 SV=2	9.0	3	0.020	IPTAGIYGASYVPFAAPATATIATLQK+VPEGVAGAPNEAALLALMER
993	sp|Q9BX68|HINT2_HUMAN	0.9999	Histidine triad nucleotide-binding protein 2, mitochondrial OS=Homo sapiens GN=HINT2 PE=1 SV=1	21.5	3	0.019	DVAPQAPVHFLVIPK+ISQAEEEDQQLLGHLLLVAK
991	sp|Q8N1G4|LRC47_HUMAN	0.9999	Leucine-rich repeat-containing protein 47 OS=Homo sapiens GN=LRRC47 PE=1 SV=1	6.9	3	0.016	APGPGLAQGLPQLHSLVLR+DVMDALILK+ELLLTGPGLEER
988	sp|P60903|S10AA_HUMAN	0.9999	Protein S100-A10 OS=Homo sapiens GN=S100A10 PE=1 SV=2	27.8	3	0.019	EFPGFLENQKDPLAVDK+FAGDKGYLTK
986	sp|P30084|ECHM_HUMAN	0.9999	Enoyl-CoA hydratase, mitochondrial OS=Homo sapiens GN=ECHS1 PE=1 SV=4	7.2	3	0.022	AQFAQPEILIGTIPGAGGTQR
981	sp|P06280|AGAL_HUMAN	0.9999	Alpha-galactosidase A OS=Homo sapiens GN=GLA PE=1 SV=1	7.0	3	0.020	ALLQDKDVIAINQDPLGK+SILDWTSFNQER
354b	sp|P11216|PYGB_HUMAN	0.9998	Glycogen phosphorylase, brain form OS=Homo sapiens GN=PYGB PE=1 SV=5	5.7	3	0.015	IGEEFLTDLSQLKK+QLLNCLHVVTLYNR+VIFLENYR+VLYPNDNFFEGK
1031a	sp|Q99426-2|TBCB_HUMAN sp|Q99426|TBCB_HUMAN	0.9998	Isoform of Q99426, Isoform 2 of Tubulin-folding cofactor B OS=Homo sapiens GN=TBCB;Tubulin-folding cofactor B OS=Homo sapiens GN=TBCB PE=1 SV=2	18.7	3	0.019	YGAFVKPAVVTVGDFPEEDYGLDEI+YTISQEAYDQR
1025a	sp|P05556-2|ITB1_HUMAN sp|P05556-3|ITB1_HUMAN sp|P05556-4|ITB1_HUMAN sp|P05556-5|ITB1_HUMAN sp|P05556|ITB1_HUMAN	0.9998	Isoform of P05556, Isoform 2 of Integrin beta-1 OS=Homo sapiens GN=ITGB1;Isoform of P05556, Isoform 3 of Integrin beta-1 OS=Homo sapiens GN=ITGB1;Isoform of P05556, Isoform 4 of Integrin beta-1 OS=Homo sapiens GN=ITGB1;Isoform of P05556, Isoform 5 of Integrin beta-1 OS=Homo sapiens GN=ITGB1;Integrin beta-1 OS=Homo sapiens GN=ITGB1 PE=1 SV=2	4.8	3	0.021	LKPEDITQIQPQQLVLR+LSENNIQTIFAVTEEFQPVYK
1020	sp|Q8TAE8|G45IP_HUMAN	0.9998	Growth arrest and DNA damage-inducible proteins-interacting protein 1 OS=Homo sapiens GN=GADD45GIP1 PE=1 SV=1	12.2	3	0.019	FQELLQDLEKK+LQAEAQELLGYQVDPR
855b	sp|Q96I24|FUBP3_HUMAN	0.9997	Far upstream element-binding protein 3 OS=Homo sapiens GN=FUBP3 PE=1 SV=2	6.3	3	0.016	FAVGIVIGR+IQFKPDDGISPER+SINQQSGAHVELQR
748a	sp|Q13247-3|SRSF6_HUMAN sp|Q13247|SRSF6_HUMAN	0.9997	Isoform of Q13247, Isoform SRP55-3 of Serine/arginine-rich splicing factor 6 OS=Homo sapiens GN=SRSF6;Serine/arginine-rich splicing factor 6 OS=Homo sapiens GN=SRSF6 PE=1 SV=2	6.6	3	0.018	ALDKLDGTEINGR+ILEVDLK+LIVENLSSR
373b	sp|P04899-4|GNAI2_HUMAN sp|P04899|GNAI2_HUMAN	0.9997	Isoform of P04899, Isoform sGi2 of Guanine nucleotide-binding protein G(i) subunit alpha-2 OS=Homo sapiens GN=GNAI2;Guanine nucleotide-binding protein G(i) subunit alpha-2 OS=Homo sapiens GN=GNAI2 PE=1 SV=3	7.6	3	0.012	IAQSDYIPTQQDVLR+ILLLGAGESGK+TTGIVETHFTFK
1043a	sp|Q14165|MLEC_HUMAN tr|F5H1S8|F5H1S8_HUMAN	0.9997	Malectin OS=Homo sapiens GN=MLEC PE=1 SV=1;Isoform of Q14165, Malectin (Fragment) OS=Homo sapiens GN=MLEC PE=1 SV=1	17.8	3	0.016	LSVQGEVSTFTGK+SNPEDQILYQTER
1042a	sp|P42765|THIM_HUMAN tr|A0A0B4J2A4|A0A0B4J2A4_HUMAN	0.9997	3-ketoacyl-CoA thiolase, mitochondrial OS=Homo sapiens GN=ACAA2 PE=1 SV=2;Isoform of P42765, 3-ketoacyl-CoA thiolase, mitochondrial OS=Homo sapiens GN=ACAA2 PE=1 SV=1	11.2	3	0.018	AANDAGYFNDEMAPIEVK+VSPETVDSVIMGNVLQSSSDAIYLAR
1049	sp|Q9HAV7|GRPE1_HUMAN	0.9996	GrpE protein homolog 1, mitochondrial OS=Homo sapiens GN=GRPEL1 PE=1 SV=2	16.1	3	0.011	NSGQNLEEDMGQSEQKADPPATEK+TLRPALVGVVK
1048	sp|Q86UT6-2|NLRX1_HUMAN sp|Q86UT6|NLRX1_HUMAN	0.9996	Isoform of Q86UT6, Isoform 2 of NLR family member X1 OS=Homo sapiens GN=NLRX1;NLR family member X1 OS=Homo sapiens GN=NLRX1 PE=1 SV=1	2.0	3	0.015	FSAEVLSSLR+TLLPVFLR
1062	sp|O60315-2|ZEB2_HUMAN sp|O60315|ZEB2_HUMAN tr|A0JP08|A0JP08_HUMAN	0.9994	Isoform of O60315, Isoform 2 of Zinc finger E-box-binding homeobox 2 OS=Homo sapiens GN=ZEB2;Zinc finger E-box-binding homeobox 2 OS=Homo sapiens GN=ZEB2 PE=1 SV=1;Isoform of O60315, Zinc finger E-box binding homeobox 2 OS=Homo sapiens GN=ZEB2 PE=1 SV=1	1.5	3	0.013	DEEETGDHSMDDSSEDGK
1074a	tr|A0A087WZM2|A0A087WZM2_HUMAN	0.9992	Isoform of O00584, Ribonuclease T2 OS=Homo sapiens GN=RNASET2 PE=1 SV=1	8.8	3	0.014	ELDLNSVLLK+GWPMFLEQIKDLLPEMR
1083a	sp|Q13177|PAK2_HUMAN	0.9990	Serine/threonine-protein kinase PAK 2 OS=Homo sapiens GN=PAK2 PE=1 SV=3	9.5	3	0.014	GTEAPAVVTEEEDDDEETAPPVIAPRPDHTK+IISIFSGTEK+LLQTSNITK
1088a	sp|Q8IVU3-2|HERC6_HUMAN sp|Q8IVU3|HERC6_HUMAN	0.9989	Isoform of Q8IVU3, Isoform 2 of Probable E3 ubiquitin-protein ligase HERC6 OS=Homo sapiens GN=HERC6;Probable E3 ubiquitin-protein ligase HERC6 OS=Homo sapiens GN=HERC6 PE=2 SV=2	3.0	3	0.015	KAYMLMHETILQKK+NVPVQSNKPLSVGALK
1087a	sp|P30876|RPB2_HUMAN tr|C9J2Y9|C9J2Y9_HUMAN	0.9989	DNA-directed RNA polymerase II subunit RPB2 OS=Homo sapiens GN=POLR2B PE=1 SV=1;Isoform of P30876, DNA-directed RNA polymerase OS=Homo sapiens GN=POLR2B PE=1 SV=2	5.5	3	0.016	IVEDAPPIDLQAEAQHASGEVEEPPR+TVTLPENEDELESTNR+VSANKGEIGDATPFNDAVNVQK
1090	sp|A1L0T0|ILVBL_HUMAN tr|E9PJS0|E9PJS0_HUMAN tr|E9PL44|E9PL44_HUMAN tr|M0R026|M0R026_HUMAN tr|M0R1B5|M0R1B5_HUMAN	0.9988	Acetolactate synthase-like protein OS=Homo sapiens GN=ILVBL PE=1 SV=2;Isoform of A1L0T0, Acetolactate synthase-like protein (Fragment) OS=Homo sapiens GN=ILVBL PE=1 SV=1;Isoform of A1L0T0, Acetolactate synthase-like protein (Fragment) OS=Homo sapiens GN=ILVBL PE=1 SV=1;Isoform of A1L0T0, Acetolactate synthase-like protein OS=Homo sapiens GN=ILVBL PE=1 SV=1;Isoform of A1L0T0, Acetolactate synthase…	13.9	3	0.015	NAQMAQSPILLLGGAASTLLQNR
1094	sp|O75379-2|VAMP4_HUMAN sp|O75379|VAMP4_HUMAN	0.9987	Isoform of O75379, Isoform 2 of Vesicle-associated membrane protein 4 OS=Homo sapiens GN=VAMP4;Vesicle-associated membrane protein 4 OS=Homo sapiens GN=VAMP4 PE=1 SV=2	16.4	3	0.015	AIMALVAAILLLVIIILIVMK+IKAIMALVAAILLLVIIILIVMK
647c	sp|P38919|IF4A3_HUMAN	0.9986	Eukaryotic initiation factor 4A-III OS=Homo sapiens GN=EIF4A3 PE=1 SV=4	7.3	3	0.012	GIYAYGFEKPSAIQQR+LDYGQHVVAGTPGR
1095	sp|Q5XKP0|MIC13_HUMAN tr|K7EIR2|K7EIR2_HUMAN	0.9986	MICOS complex subunit MIC13 OS=Homo sapiens GN=MIC13 PE=1 SV=1;Isoform of Q5XKP0, MICOS complex subunit MIC13 OS=Homo sapiens GN=C19orf70 PE=1 SV=1	25.0	3	0.018	GSVAGGAVYLVYDQELLGPSDK
1100a	sp|P62714|PP2AB_HUMAN sp|P67775|PP2AA_HUMAN	0.9982	Serine/threonine-protein phosphatase 2A catalytic subunit beta isoform OS=Homo sapiens GN=PPP2CB PE=1 SV=1;Serine/threonine-protein phosphatase 2A catalytic subunit alpha isoform OS=Homo sapiens GN=PPP2CA PE=1 SV=1	11.7	3	0.016	GAGYTFGQDISETFNHANGLTLVSR+YSFLQFDPAPR
1103	sp|O94826|TOM70_HUMAN	0.9978	Mitochondrial import receptor subunit TOM70 OS=Homo sapiens GN=TOMM70A PE=1 SV=1	4.4	3	0.017	NVDLSTFYQNR+QAYTGNNSSQIQAAMK
1128	sp|Q8N5F7|NKAP_HUMAN	0.9920	NF-kappa-B-activating protein OS=Homo sapiens GN=NKAP PE=1 SV=1	10.6	3	0.015	NGLTHQLGGLSQGSR+TLTSQDDKPLNYGHALLPGEGAAMAEYVK
1174	sp|Q02928-2|CP4AB_HUMAN sp|Q02928|CP4AB_HUMAN tr|A0A0C4DFV7|A0A0C4DFV7_HUMAN tr|E7EVL8|E7EVL8_HUMAN tr|V9GY41|V9GY41_HUMAN tr|V9GYC6|V9GYC6_HUMAN tr|V9GYK4|V9GYK4_HUMAN tr|V9GYQ2|V9GYQ2_HUMAN tr|V9GZ77|V9GZ77_HUMAN	0.9890	Isoform of Q02928, Isoform 2 of Cytochrome P450 4A11 OS=Homo sapiens GN=CYP4A11;Cytochrome P450 4A11 OS=Homo sapiens GN=CYP4A11 PE=1 SV=1;Isoform of Q02928, Cytochrome P450 4A11 OS=Homo sapiens GN=CYP4A11 PE=1 SV=1;Isoform of Q02928, Cytochrome P450 4A11 OS=Homo sapiens GN=CYP4A11 PE=1 SV=2;Isoform of Q02928, Cytochrome P450 4A11 OS=Homo sapiens GN=CYP4A11 PE=1 SV=1;Isoform of Q02928, Cytochrome …	10.7	3	0.019	LLGDVSGILQAASLLILLLLLIK
1147	sp|P05386|RLA1_HUMAN	0.9890	60S acidic ribosomal protein P1 OS=Homo sapiens GN=RPLP1 PE=1 SV=1	14.0	3	0.021	AAGVNVEPFWPGLFAK
373d	sp|P63096|GNAI1_HUMAN	0.9362	Guanine nucleotide-binding protein G(i) subunit alpha-1 OS=Homo sapiens GN=GNAI1 PE=1 SV=2	7.6	3	0.009	IAQPNYIPTQQDVLR+ILLLGAGESGK+TTGIVETHFTFK
609b	sp|Q8NFP9|NBEA_HUMAN tr|A0A0D9SF28|A0A0D9SF28_HUMAN tr|F5GXV7|F5GXV7_HUMAN tr|Q5T321|Q5T321_HUMAN	0.9184	Neurobeachin OS=Homo sapiens GN=NBEA PE=1 SV=3;Isoform of Q8NFP9, Neurobeachin OS=Homo sapiens GN=NBEA PE=1 SV=1;Isoform of Q8NFP9, Neurobeachin OS=Homo sapiens GN=NBEA PE=1 SV=2;Isoform of Q8NFP9, Neurobeachin OS=Homo sapiens GN=NBEA PE=1 SV=1	0.8	3	0.009	EIFVDFAPFLSR+ETPAAFPDTIK
870a	sp|Q99470|SDF2_HUMAN	1.0000	Stromal cell-derived factor 2 OS=Homo sapiens GN=SDF2 PE=1 SV=2	18.0	2	0.015	AMEGIFMKPSELLK+YGSGSGQQSVTGVTSVDDSNSYWR
99	sp|P32456|GBP2_HUMAN	1.0000	Guanylate-binding protein 2 OS=Homo sapiens GN=GBP2 PE=1 SV=3	5.9	2	0.018	DIWDIQMR+GQLVVNPEALK+VQLPTETLQELLDLHR
862a	sp|Q96JJ7-2|TMX3_HUMAN sp|Q96JJ7|TMX3_HUMAN tr|B4DIE3|B4DIE3_HUMAN	1.0000	Isoform of Q96JJ7, Isoform 2 of Protein disulfide-isomerase TMX3 OS=Homo sapiens GN=TMX3;Protein disulfide-isomerase TMX3 OS=Homo sapiens GN=TMX3 PE=1 SV=2;Isoform of Q96JJ7, Protein disulfide-isomerase TMX3 OS=Homo sapiens GN=TMX3 PE=1 SV=1	14.9	2	0.015	MDATSYSSIASEFGVR+VFFVYVGGESPLK
835a	sp|Q8NBM4-2|UBAC2_HUMAN sp|Q8NBM4-3|UBAC2_HUMAN sp|Q8NBM4-4|UBAC2_HUMAN sp|Q8NBM4|UBAC2_HUMAN	1.0000	Isoform of Q8NBM4, Isoform 2 of Ubiquitin-associated domain-containing protein 2 OS=Homo sapiens GN=UBAC2;Isoform of Q8NBM4, Isoform 3 of Ubiquitin-associated domain-containing protein 2 OS=Homo sapiens GN=UBAC2;Isoform of Q8NBM4, Isoform 4 of Ubiquitin-associated domain-containing protein 2 OS=Homo sapiens GN=UBAC2;Ubiquitin-associated domain-containing protein 2 OS=Homo sapiens GN=UBAC2 PE=1 SV…	21.7	2	0.014	ASNNDLNVATNFLLQH+QSEPAAPPLEVSEEQVAR
833a	sp|Q8N1F7|NUP93_HUMAN tr|H3BVG0|H3BVG0_HUMAN	1.0000	Nuclear pore complex protein Nup93 OS=Homo sapiens GN=NUP93 PE=1 SV=2;Isoform of Q8N1F7, Nuclear pore complex protein Nup93 OS=Homo sapiens GN=NUP93 PE=1 SV=1	5.4	2	0.014	LESLSAATTFEPLEPVKDTDIQGFLK+LLSPVVPQISAPQSNKER
821a	sp|Q7L014|DDX46_HUMAN tr|A0A0C4DG89|A0A0C4DG89_HUMAN	1.0000	Probable ATP-dependent RNA helicase DDX46 OS=Homo sapiens GN=DDX46 PE=1 SV=2;Isoform of Q7L014, Probable ATP-dependent RNA helicase DDX46 OS=Homo sapiens GN=DDX46 PE=1 SV=1	3.0	2	0.015	ISEYSEAAITIR+KAVVDSDKK+TIAFLLPMFR
817a	sp|Q6ZNF0|ACP7_HUMAN	1.0000	Acid phosphatase type 7 OS=Homo sapiens GN=ACP7 PE=2 SV=2	8.9	2	0.015	LAVFGDLGADNPK+LYGLEDLFYK+SEVQFGLQPSGPLPLR
816a	sp|Q6Y7W6-4|PERQ2_HUMAN sp|Q6Y7W6-5|PERQ2_HUMAN sp|Q6Y7W6|PERQ2_HUMAN tr|E7ESB6|E7ESB6_HUMAN	1.0000	Isoform of Q6Y7W6, Isoform 3 of PERQ amino acid-rich with GYF domain-containing protein 2 OS=Homo sapiens GN=GIGYF2;Isoform of Q6Y7W6, Isoform 4 of PERQ amino acid-rich with GYF domain-containing protein 2 OS=Homo sapiens GN=GIGYF2;PERQ amino acid-rich with GYF domain-containing protein 2 OS=Homo sapiens GN=GIGYF2 PE=1 SV=1;Isoform of Q6Y7W6, PERQ amino acid-rich with GYF domain-containing protei…	6.2	2	0.015	DVGRPNFEEGGPTSVGR+VGVEASEETPQTSSSSARPGTPSDHQSQEASQFER
803a	sp|Q3LXA3|TKFC_HUMAN tr|A0A087WUL0|A0A087WUL0_HUMAN	1.0000	Triokinase/FMN cyclase OS=Homo sapiens GN=TKFC PE=1 SV=2;Isoform of Q3LXA3, Triokinase/FMN cyclase OS=Homo sapiens GN=TKFC PE=1 SV=1	4.9	2	0.014	LEQPDPGAVAAAAILR+SPGADLLQVLTK
799a	sp|Q16718-2|NDUA5_HUMAN sp|Q16718|NDUA5_HUMAN tr|A0A087X1G1|A0A087X1G1_HUMAN tr|H7BYD0|H7BYD0_HUMAN	1.0000	Isoform of Q16718, Isoform 2 of NADH dehydrogenase [ubiquinone] 1 alpha subcomplex subunit 5 OS=Homo sapiens GN=NDUFA5;NADH dehydrogenase [ubiquinone] 1 alpha subcomplex subunit 5 OS=Homo sapiens GN=NDUFA5 PE=1 SV=3;Isoform of Q16718, NADH dehydrogenase [ubiquinone] 1 alpha subcomplex subunit 5 OS=Homo sapiens GN=NDUFA5 PE=1 SV=1;Isoform of Q16718, NADH dehydrogenase [ubiquinone] 1 alpha subcompl…	24.8	2	0.014	ILDVLEEIPK+LWEPLVEEPPADQWK
798a	sp|Q16698-2|DECR_HUMAN sp|Q16698|DECR_HUMAN	1.0000	Isoform of Q16698, Isoform 2 of 2,4-dienoyl-CoA reductase, mitochondrial OS=Homo sapiens GN=DECR1;2,4-dienoyl-CoA reductase, mitochondrial OS=Homo sapiens GN=DECR1 PE=1 SV=1	7.1	2	0.015	FNVIQPGPIK+VAFITGGGTGLGK
797a	sp|Q16666-2|IF16_HUMAN sp|Q16666-3|IF16_HUMAN sp|Q16666-6|IF16_HUMAN sp|Q16666|IF16_HUMAN	1.0000	Isoform of Q16666, Isoform 2 of Gamma-interferon-inducible protein 16 OS=Homo sapiens GN=IFI16;Isoform of Q16666, Isoform 3 of Gamma-interferon-inducible protein 16 OS=Homo sapiens GN=IFI16;Isoform of Q16666, Isoform 4 of Gamma-interferon-inducible protein 16 OS=Homo sapiens GN=IFI16;Gamma-interferon-inducible protein 16 OS=Homo sapiens GN=IFI16 PE=1 SV=3	5.2	2	0.015	IFEDIPTLEDLAETLKK+QLPYPSEASTTFPESHLR
791a	sp|Q15942|ZYX_HUMAN tr|H0Y2Y8|H0Y2Y8_HUMAN	1.0000	Zyxin OS=Homo sapiens GN=ZYX PE=1 SV=1;Isoform of Q15942, Zyxin (Fragment) OS=Homo sapiens GN=ZYX PE=1 SV=1	8.1	2	0.015	LGHPEALSAGTGSPQPPSFTYAQQR+VNPFRPGDSEPPPAPGAQR
779a	sp|Q15020-4|SART3_HUMAN sp|Q15020|SART3_HUMAN	1.0000	Isoform of Q15020, Isoform 4 of Squamous cell carcinoma antigen recognized by T-cells 3 OS=Homo sapiens GN=SART3;Squamous cell carcinoma antigen recognized by T-cells 3 OS=Homo sapiens GN=SART3 PE=1 SV=1	5.0	2	0.015	ALQRPSAAAPQAENGPAAAPAVAAPAATEAPK+TEGSLEDWDIAVQK
773a	sp|Q14669-2|TRIPC_HUMAN sp|Q14669-3|TRIPC_HUMAN sp|Q14669-4|TRIPC_HUMAN sp|Q14669|TRIPC_HUMAN	1.0000	Isoform of Q14669, Isoform 2 of E3 ubiquitin-protein ligase TRIP12 OS=Homo sapiens GN=TRIP12;Isoform of Q14669, Isoform 3 of E3 ubiquitin-protein ligase TRIP12 OS=Homo sapiens GN=TRIP12;Isoform of Q14669, Isoform 4 of E3 ubiquitin-protein ligase TRIP12 OS=Homo sapiens GN=TRIP12;E3 ubiquitin-protein ligase TRIP12 OS=Homo sapiens GN=TRIP12 PE=1 SV=1	1.4	2	0.014	IDPLALVQAIER+LVDLPLGLPFYK
758a	sp|Q13630|FCL_HUMAN	1.0000	GDP-L-fucose synthase OS=Homo sapiens GN=TSTA3 PE=1 SV=1	5.9	2	0.015	ILVTGGSGLVGK+TYLPDFR
756a	sp|Q13501-2|SQSTM_HUMAN sp|Q13501|SQSTM_HUMAN	1.0000	Isoform of Q13501, Isoform 2 of Sequestosome-1 OS=Homo sapiens GN=SQSTM1;Sequestosome-1 OS=Homo sapiens GN=SQSTM1 PE=1 SV=1	11.5	2	0.014	AGEARPGPTAESASGPSEDPSVNFLK+NYDIGAALDTIQYSK
86	sp|P28074-3|PSB5_HUMAN sp|P28074|PSB5_HUMAN	1.0000	Isoform of P28074, Isoform 3 of Proteasome subunit beta type-5 OS=Homo sapiens GN=PSMB5;Proteasome subunit beta type-5 OS=Homo sapiens GN=PSMB5 PE=1 SV=3	18.8	2	0.015	DAYSGGAVNLYHVR+GYSYDLEVEQAYDLAR
736a	sp|Q12792-4|TWF1_HUMAN sp|Q12792|TWF1_HUMAN tr|F8VS81|F8VS81_HUMAN	1.0000	Isoform of Q12792, Isoform 4 of Twinfilin-1 OS=Homo sapiens GN=TWF1;Twinfilin-1 OS=Homo sapiens GN=TWF1 PE=1 SV=3;Isoform of Q12792, Twinfilin-1 (Fragment) OS=Homo sapiens GN=TWF1 PE=1 SV=1	10.3	2	0.015	HQTLQGVAFPISR+INEVQTDVGVDTK
734a	sp|Q08722-2|CD47_HUMAN sp|Q08722-3|CD47_HUMAN sp|Q08722-4|CD47_HUMAN sp|Q08722|CD47_HUMAN	1.0000	Isoform of Q08722, Isoform OA3-293 of Leukocyte surface antigen CD47 OS=Homo sapiens GN=CD47;Isoform of Q08722, Isoform OA3-305 of Leukocyte surface antigen CD47 OS=Homo sapiens GN=CD47;Isoform of Q08722, Isoform OA3-312 of Leukocyte surface antigen CD47 OS=Homo sapiens GN=CD47;Leukocyte surface antigen CD47 OS=Homo sapiens GN=CD47 PE=1 SV=1	6.5	2	0.013	IEVSQLLK+STVPTDFSSAK
83	sp|P27144|KAD4_HUMAN tr|D3DQ64|D3DQ64_HUMAN	1.0000	Adenylate kinase 4, mitochondrial OS=Homo sapiens GN=AK4 PE=1 SV=1;Isoform of P27144, Adenylate kinase 4, mitochondrial OS=Homo sapiens GN=AK4 PE=1 SV=1	13.5	2	0.014	IWPYVYTLFSNK+SLLVPDHVITR
718a	sp|Q02543|RL18A_HUMAN tr|M0R117|M0R117_HUMAN tr|M0R1A7|M0R1A7_HUMAN tr|M0R3D6|M0R3D6_HUMAN	1.0000	60S ribosomal protein L18a OS=Homo sapiens GN=RPL18A PE=1 SV=2;Isoform of Q02543, 60S ribosomal protein L18a OS=Homo sapiens GN=RPL18A PE=1 SV=1;Isoform of Q02543, 60S ribosomal protein L18a OS=Homo sapiens GN=RPL18A PE=1 SV=1;Isoform of Q02543, 60S ribosomal protein L18a (Fragment) OS=Homo sapiens GN=RPL18A PE=1 SV=1	12.8	2	0.015	IFAPNHVVAK+VEEIAASK
81	sp|P26583|HMGB2_HUMAN tr|D6R9A6|D6R9A6_HUMAN	1.0000	High mobility group protein B2 OS=Homo sapiens GN=HMGB2 PE=1 SV=2;Isoform of P26583, High mobility group protein B2 (Fragment) OS=Homo sapiens GN=HMGB2 PE=1 SV=1	21.6	2	0.015	IKSEHPGLSIGDTAK+KHPDSSVNFAEFSK
9	sp|O14773-2|TPP1_HUMAN sp|O14773|TPP1_HUMAN tr|A0A0C4DGZ9|A0A0C4DGZ9_HUMAN	1.0000	Isoform of O14773, Isoform 2 of Tripeptidyl-peptidase 1 OS=Homo sapiens GN=TPP1;Tripeptidyl-peptidase 1 OS=Homo sapiens GN=TPP1 PE=1 SV=2;Isoform of O14773, Tripeptidyl-peptidase 1 OS=Homo sapiens GN=TPP1 PE=1 SV=1	10.0	2	0.015	AYPDVAALSDGYWVVSNR+LYQQHGAGLFDVTR
692a	sp|P63220|RS21_HUMAN tr|Q8WVC2|Q8WVC2_HUMAN	1.0000	40S ribosomal protein S21 OS=Homo sapiens GN=RPS21 PE=1 SV=1;Isoform of P63220, 40S ribosomal protein S21 OS=Homo sapiens GN=RPS21 PE=1 SV=1	34.6	2	0.015	DHASIQMNVAEVDKVTGR+MGESDDSILR
79	sp|P25325-2|THTM_HUMAN sp|P25325|THTM_HUMAN tr|B1AH49|B1AH49_HUMAN	1.0000	Isoform of P25325, Isoform 2 of 3-mercaptopyruvate sulfurtransferase OS=Homo sapiens GN=MPST;3-mercaptopyruvate sulfurtransferase OS=Homo sapiens GN=MPST PE=1 SV=3;Isoform of P25325, Sulfurtransferase OS=Homo sapiens GN=MPST PE=1 SV=1	12.9	2	0.014	AGQPLQLLDASWYLPK+ALVSAQWVAEALR
673a	sp|P62266|RS23_HUMAN tr|D6RD47|D6RD47_HUMAN	1.0000	40S ribosomal protein S23 OS=Homo sapiens GN=RPS23 PE=1 SV=3;Isoform of P62266, 40S ribosomal protein S23 OS=Homo sapiens GN=RPS23 PE=1 SV=1	17.2	2	0.014	ANPFGGASHAK+KGHAVGDIPGVR
665a	sp|P61960|UFM1_HUMAN	1.0000	Ubiquitin-fold modifier 1 OS=Homo sapiens GN=UFM1 PE=1 SV=1	58.8	2	0.015	FAAEEFKVPAATSAIITNDGIGINPAQTAGNVFLK+VLSVPESTPFTAVLK
652a	sp|P61020|RAB5B_HUMAN	1.0000	Ras-related protein Rab-5B OS=Homo sapiens GN=RAB5B PE=1 SV=1	13.0	2	0.015	QASPSIVIALAGNK+TAMNVNDLFLAIAK
74	sp|P21397|AOFA_HUMAN	1.0000	Amine oxidase [flavin-containing] A OS=Homo sapiens GN=MAOA PE=1 SV=1	4.7	2	0.015	NEHVDYVDVGGAYVGPTQNR+TYTIRNEHVDYVDVGGAYVGPTQNR
69	sp|P19404|NDUV2_HUMAN tr|E7EPT4|E7EPT4_HUMAN	1.0000	NADH dehydrogenase [ubiquinone] flavoprotein 2, mitochondrial OS=Homo sapiens GN=NDUFV2 PE=1 SV=2;Isoform of P19404, NADH dehydrogenase [ubiquinone] flavoprotein 2, mitochondrial OS=Homo sapiens GN=NDUFV2 PE=1 SV=1	9.2	2	0.015	AAAVLPVLDLAQR+DIEEIIDELK
66	sp|P17096-3|HMGA1_HUMAN sp|P17096|HMGA1_HUMAN	1.0000	Isoform of P17096, Isoform HMG-R of High mobility group protein HMG-I/HMG-Y OS=Homo sapiens GN=HMGA1;High mobility group protein HMG-I/HMG-Y OS=Homo sapiens GN=HMGA1 PE=1 SV=3	23.4	2	0.015	KQPPVSPGTALVGSQK+KQPPVSPGTALVGSQKEPSEVPTPK
509a	sp|P30566|PUR8_HUMAN	1.0000	Adenylosuccinate lyase OS=Homo sapiens GN=ADSL PE=1 SV=2	4.1	2	0.015	NALDLLLPK+VLSQQAASVVK
58	sp|P11908-2|PRPS2_HUMAN sp|P11908|PRPS2_HUMAN sp|P21108|PRPS3_HUMAN sp|P60891-2|PRPS1_HUMAN sp|P60891|PRPS1_HUMAN tr|A0A0B4J207|A0A0B4J207_HUMAN tr|B1ALA9|B1ALA9_HUMAN tr|B7ZB02|B7ZB02_HUMAN tr|H7C540|H7C540_HUMAN	1.0000	Isoform of P11908, Isoform 2 of Ribose-phosphate pyrophosphokinase 2 OS=Homo sapiens GN=PRPS2;Ribose-phosphate pyrophosphokinase 2 OS=Homo sapiens GN=PRPS2 PE=1 SV=2;Ribose-phosphate pyrophosphokinase 3 OS=Homo sapiens GN=PRPS1L1 PE=1 SV=2;Isoform of P60891, Isoform 2 of Ribose-phosphate pyrophosphokinase 1 OS=Homo sapiens GN=PRPS1;Ribose-phosphate pyrophosphokinase 1 OS=Homo sapiens GN=PRPS1 PE=…	13.1	2	0.014	THNGESVSYLFSHVPL+VYAILTHGIFSGPAISR
496a	sp|P28072|PSB6_HUMAN	1.0000	Proteasome subunit beta type-6 OS=Homo sapiens GN=PSMB6 PE=1 SV=4	8.4	2	0.015	QVLLGDQIPK+TTTGSYIANR
488a	sp|P27105|STOM_HUMAN	1.0000	Erythrocyte band 7 integral membrane protein OS=Homo sapiens GN=STOM PE=1 SV=3	10.8	2	0.015	VQNATLAVANITNADSATR+YLQTLTTIAAEK
480a	sp|P25786-2|PSA1_HUMAN sp|P25786|PSA1_HUMAN	1.0000	Isoform of P25786, Isoform Long of Proteasome subunit alpha type-1 OS=Homo sapiens GN=PSMA1;Proteasome subunit alpha type-1 OS=Homo sapiens GN=PSMA1 PE=1 SV=1	13.3	2	0.014	AQPAQPADEPAEKADEPMEH+NQYDNDVTVWSPQGR
475a	sp|P24666-2|PPAC_HUMAN sp|P24666-3|PPAC_HUMAN sp|P24666|PPAC_HUMAN	1.0000	Isoform of P24666, Isoform 2 of Low molecular weight phosphotyrosine protein phosphatase OS=Homo sapiens GN=ACP1;Isoform of P24666, Isoform 3 of Low molecular weight phosphotyrosine protein phosphatase OS=Homo sapiens GN=ACP1;Low molecular weight phosphotyrosine protein phosphatase OS=Homo sapiens GN=ACP1 PE=1 SV=3	16.1	2	0.014	IELLGSYDPQK+SPIAEAVFR
55	sp|P09874|PARP1_HUMAN	1.0000	Poly [ADP-ribose] polymerase 1 OS=Homo sapiens GN=PARP1 PE=1 SV=4	2.8	2	0.015	TTNFAGILSQGLR+VVSEDFLQDVSASTK
54	sp|P09622-2|DLDH_HUMAN sp|P09622-3|DLDH_HUMAN sp|P09622|DLDH_HUMAN tr|E9PEX6|E9PEX6_HUMAN	1.0000	Isoform of P09622, Isoform 2 of Dihydrolipoyl dehydrogenase, mitochondrial OS=Homo sapiens GN=DLD;Isoform of P09622, Isoform 3 of Dihydrolipoyl dehydrogenase, mitochondrial OS=Homo sapiens GN=DLD;Dihydrolipoyl dehydrogenase, mitochondrial OS=Homo sapiens GN=DLD PE=1 SV=2;Isoform of P09622, Dihydrolipoyl dehydrogenase OS=Homo sapiens GN=DLD PE=1 SV=1	8.0	2	0.015	IPNIYAIGDVVAGPMLAHK+NLGLEELGIELDPR
450a	sp|P19623|SPEE_HUMAN	1.0000	Spermidine synthase OS=Homo sapiens GN=SRM PE=1 SV=1	7.6	2	0.015	AAFVLPEFAR+VLIIGGGDGGVLR
52	sp|P08134|RHOC_HUMAN sp|P61586|RHOA_HUMAN sp|P62745|RHOB_HUMAN tr|C9JNR4|C9JNR4_HUMAN tr|C9JX21|C9JX21_HUMAN tr|E9PN11|E9PN11_HUMAN tr|E9PQH6|E9PQH6_HUMAN tr|Q5JR05|Q5JR05_HUMAN tr|Q5JR06|Q5JR06_HUMAN tr|Q5JR07|Q5JR07_HUMAN tr|Q5JR08|Q5JR08_HUMAN tr|U3KQA9|U3KQA9_HUMAN tr|U3KQV3|U3KQV3_HUMAN	1.0000	Rho-related GTP-binding protein RhoC OS=Homo sapiens GN=RHOC PE=1 SV=1;Transforming protein RhoA OS=Homo sapiens GN=RHOA PE=1 SV=1;Rho-related GTP-binding protein RhoB OS=Homo sapiens GN=RHOB PE=1 SV=1;Isoform of P61586, Transforming protein RhoA (Fragment) OS=Homo sapiens GN=RHOA PE=1 SV=1;Isoform of P61586, Transforming protein RhoA OS=Homo sapiens GN=RHOA PE=1 SV=1;Isoform of P08134, Rho-relat…	13.2	2	0.014	QVELALWDTAGQEDYDR
49	sp|P07305-2|H10_HUMAN sp|P07305|H10_HUMAN	1.0000	Isoform of P07305, Isoform 2 of Histone H1.0 OS=Homo sapiens GN=H1F0;Histone H1.0 OS=Homo sapiens GN=H1F0 PE=1 SV=3	7.3	2	0.015	YSDMIVAAIQAEK
413a	sp|P13473-2|LAMP2_HUMAN sp|P13473-3|LAMP2_HUMAN sp|P13473|LAMP2_HUMAN	1.0000	Isoform of P13473, Isoform LAMP-2B of Lysosome-associated membrane glycoprotein 2 OS=Homo sapiens GN=LAMP2;Isoform of P13473, Isoform LAMP-2C of Lysosome-associated membrane glycoprotein 2 OS=Homo sapiens GN=LAMP2;Lysosome-associated membrane glycoprotein 2 OS=Homo sapiens GN=LAMP2 PE=1 SV=2	4.1	2	0.014	IPLNDLFR+YLDFVFAVK
371a	sp|P08603|CFAH_HUMAN	1.0000	Complement factor H OS=Homo sapiens GN=CFH PE=1 SV=4	1.9	2	0.014	EIMENYNIALR+SSNLIILEEHLK
5	sp|O00203-3|AP3B1_HUMAN sp|O00203|AP3B1_HUMAN	1.0000	Isoform of O00203, Isoform 2 of AP-3 complex subunit beta-1 OS=Homo sapiens GN=AP3B1;AP-3 complex subunit beta-1 OS=Homo sapiens GN=AP3B1 PE=1 SV=3	2.1	2	0.015	LLDSITVPVAR+LLTQYILNLGK
38	sp|P00747|PLMN_HUMAN	1.0000	Plasminogen OS=Homo sapiens GN=PLG PE=1 SV=2	2.6	2	0.014	HSIFTPETNPR+LSSPAVITDK
35	sp|P00390-2|GSHR_HUMAN sp|P00390-3|GSHR_HUMAN sp|P00390-4|GSHR_HUMAN sp|P00390-5|GSHR_HUMAN sp|P00390|GSHR_HUMAN	1.0000	Isoform of P00390, Isoform Cytoplasmic of Glutathione reductase, mitochondrial OS=Homo sapiens GN=GSR;Isoform of P00390, Isoform 2 of Glutathione reductase, mitochondrial OS=Homo sapiens GN=GSR;Isoform of P00390, Isoform 3 of Glutathione reductase, mitochondrial OS=Homo sapiens GN=GSR;Isoform of P00390, Isoform 4 of Glutathione reductase, mitochondrial OS=Homo sapiens GN=GSR;Glutathione reductase…	7.5	2	0.015	ADFDNTVAIHPTSSEELVTLR+ALLTPVAIAAGR
32	sp|O95817|BAG3_HUMAN	1.0000	BAG family molecular chaperone regulator 3 OS=Homo sapiens GN=BAG3 PE=1 SV=3	5.0	2	0.015	ELLALDSVDPEGR+IDPQTGWPFFVDHNSR
301a	sp|O95299-2|NDUAA_HUMAN sp|O95299|NDUAA_HUMAN tr|A0A087WXC5|A0A087WXC5_HUMAN tr|E7ESZ7|E7ESZ7_HUMAN	1.0000	Isoform of O95299, Isoform 2 of NADH dehydrogenase [ubiquinone] 1 alpha subcomplex subunit 10, mitochondrial OS=Homo sapiens GN=NDUFA10;NADH dehydrogenase [ubiquinone] 1 alpha subcomplex subunit 10, mitochondrial OS=Homo sapiens GN=NDUFA10 PE=1 SV=1;Isoform of O95299, NADH dehydrogenase [ubiquinone] 1 alpha subcomplex subunit 10, mitochondrial OS=Homo sapiens GN=NDUFA10 PE=1 SV=1;Isoform of O9529…	10.4	2	0.014	ITSAYLQDIENAYKK+LLQYSDALEHLLTTGQGVVLER
299a	sp|O76031|CLPX_HUMAN	1.0000	ATP-dependent Clp protease ATP-binding subunit clpX-like, mitochondrial OS=Homo sapiens GN=CLPX PE=1 SV=2	4.3	2	0.014	LPVVVPLHSLDEK+SIIKEPESAAEAVK
259a	sp|O00764-2|PDXK_HUMAN sp|O00764|PDXK_HUMAN tr|F2Z2Y4|F2Z2Y4_HUMAN	1.0000	Isoform of O00764, Isoform 2 of Pyridoxal kinase OS=Homo sapiens GN=PDXK;Pyridoxal kinase OS=Homo sapiens GN=PDXK PE=1 SV=1;Isoform of O00764, Pyridoxal kinase OS=Homo sapiens GN=PDXK PE=1 SV=1	14.0	2	0.015	GQVLNSDELQELYEGLR+VVPLADIITPNQFEAELLSGR
27	sp|O75342|LX12B_HUMAN	1.0000	Arachidonate 12-lipoxygenase, 12R-type OS=Homo sapiens GN=ALOX12B PE=1 SV=1	4.0	2	0.014	ALSELTYDSLYLPNDFVER+GNIYLADYR
255a	sp|O00303|EIF3F_HUMAN	1.0000	Eukaryotic translation initiation factor 3 subunit F OS=Homo sapiens GN=EIF3F PE=1 SV=1	7.3	2	0.014	LHPVILASIVDSYER+VIGTLLGTVDK
254a	sp|O00232|PSD12_HUMAN	1.0000	26S proteasome non-ATPase regulatory subunit 12 OS=Homo sapiens GN=PSMD12 PE=1 SV=3	7.2	2	0.015	GSLESPATDVFGSTEEGEKR+LQEVIETLLSLEK
252a	sp|O00170|AIP_HUMAN	1.0000	AH receptor-interacting protein OS=Homo sapiens GN=AIP PE=1 SV=2	9.4	2	0.014	VIQEGRGELPDFQDGTK+VLELDPALAPVVSR
242	sp|Q9Y6N5|SQRD_HUMAN tr|H3BMS6|H3BMS6_HUMAN tr|H3BNX3|H3BNX3_HUMAN tr|H3BV36|H3BV36_HUMAN	1.0000	Sulfide:quinone oxidoreductase, mitochondrial OS=Homo sapiens GN=SQRDL PE=1 SV=1;Isoform of Q9Y6N5, Sulfide:quinone oxidoreductase, mitochondrial (Fragment) OS=Homo sapiens GN=SQRDL PE=4 SV=1;Uncharacterized protein (Fragment) OS=Homo sapiens PE=4 SV=1;Isoform of Q9Y6N5, Sulfide:quinone oxidoreductase, mitochondrial (Fragment) OS=Homo sapiens GN=SQRDL PE=4 SV=1	25.5	2	0.014	KVGAENVAIVEPSER+QLSSSGRPTASVIPSGVEWIK
25	sp|O75146|HIP1R_HUMAN	1.0000	Huntingtin-interacting protein 1-related protein OS=Homo sapiens GN=HIP1R PE=1 SV=2	2.4	2	0.015	LLDEQFAVLR+TPLQGILQLGQELKPK
238	sp|Q9Y5L4|TIM13_HUMAN	1.0000	Mitochondrial import inner membrane translocase subunit Tim13 OS=Homo sapiens GN=TIMM13 PE=1 SV=1	26.3	2	0.015	LDPGLIMEQVK+VQIAVANAQELLQR
237	sp|Q9Y3Z3-2|SAMH1_HUMAN sp|Q9Y3Z3-3|SAMH1_HUMAN sp|Q9Y3Z3-4|SAMH1_HUMAN sp|Q9Y3Z3|SAMH1_HUMAN	1.0000	Isoform of Q9Y3Z3, Isoform 2 of Deoxynucleoside triphosphate triphosphohydrolase SAMHD1 OS=Homo sapiens GN=SAMHD1;Isoform of Q9Y3Z3, Isoform 3 of Deoxynucleoside triphosphate triphosphohydrolase SAMHD1 OS=Homo sapiens GN=SAMHD1;Isoform of Q9Y3Z3, Isoform 4 of Deoxynucleoside triphosphate triphosphohydrolase SAMHD1 OS=Homo sapiens GN=SAMHD1;Deoxynucleoside triphosphate triphosphohydrolase SAMHD1 O…	4.7	2	0.015	EWNDSTSVQNPTR+ISTAIDDMEAYTK
231	sp|Q9UHD1-2|CHRD1_HUMAN sp|Q9UHD1|CHRD1_HUMAN tr|E9PIZ4|E9PIZ4_HUMAN tr|E9PPQ5|E9PPQ5_HUMAN tr|E9PSD5|E9PSD5_HUMAN	1.0000	Isoform of Q9UHD1, Isoform 2 of Cysteine and histidine-rich domain-containing protein 1 OS=Homo sapiens GN=CHORDC1;Cysteine and histidine-rich domain-containing protein 1 OS=Homo sapiens GN=CHORDC1 PE=1 SV=2;Isoform of Q9UHD1, Cysteine and histidine-rich domain-containing protein 1 OS=Homo sapiens GN=CHORDC1 PE=1 SV=1;Isoform of Q9UHD1, Cysteine and histidine-rich domain-containing protein 1 OS=H…	13.8	2	0.015	FQEHIIQAPKPVEAIK
226	sp|Q9NS69|TOM22_HUMAN	1.0000	Mitochondrial import receptor subunit TOM22 homolog OS=Homo sapiens GN=TOMM22 PE=1 SV=3	25.4	2	0.015	LWGLTEMFPER+QILLGPNTGLSGGMPGALPSLPGKI
224	sp|Q9HCE6-2|ARGAL_HUMAN sp|Q9HCE6-3|ARGAL_HUMAN sp|Q9HCE6-4|ARGAL_HUMAN sp|Q9HCE6-5|ARGAL_HUMAN sp|Q9HCE6|ARGAL_HUMAN tr|Q5VXI4|Q5VXI4_HUMAN	1.0000	Isoform of Q9HCE6, Isoform 2 of Rho guanine nucleotide exchange factor 10-like protein OS=Homo sapiens GN=ARHGEF10L;Isoform of Q9HCE6, Isoform 3 of Rho guanine nucleotide exchange factor 10-like protein OS=Homo sapiens GN=ARHGEF10L;Isoform of Q9HCE6, Isoform 4 of Rho guanine nucleotide exchange factor 10-like protein OS=Homo sapiens GN=ARHGEF10L;Isoform of Q9HCE6, Isoform 5 of Rho guanine nucleot…	2.7	2	0.015	GQLEISSLVPLGPK+LADQVAEIQQLTK
218	sp|Q9C0E8-2|LNP_HUMAN sp|Q9C0E8-3|LNP_HUMAN sp|Q9C0E8-4|LNP_HUMAN sp|Q9C0E8|LNP_HUMAN	1.0000	Isoform of Q9C0E8, Isoform 2 of Protein lunapark OS=Homo sapiens GN=LNP;Isoform of Q9C0E8, Isoform 3 of Protein lunapark OS=Homo sapiens GN=LNP;Isoform of Q9C0E8, Isoform 4 of Protein lunapark OS=Homo sapiens GN=LNP;Protein lunapark OS=Homo sapiens GN=LNP PE=1 SV=2	8.5	2	0.015	IVEYLVGDGPQNR+TVTPALSSNVLPR
211	sp|Q9BQL6-2|FERM1_HUMAN sp|Q9BQL6-4|FERM1_HUMAN sp|Q9BQL6|FERM1_HUMAN	1.0000	Isoform of Q9BQL6, Isoform 2 of Fermitin family homolog 1 OS=Homo sapiens GN=FERMT1;Isoform of Q9BQL6, Isoform 4 of Fermitin family homolog 1 OS=Homo sapiens GN=FERMT1;Fermitin family homolog 1 OS=Homo sapiens GN=FERMT1 PE=1 SV=1	5.3	2	0.015	LNAGWLDSSR+SLMEQGIQEDEQLLLR
210	sp|Q9BQG0-2|MBB1A_HUMAN sp|Q9BQG0|MBB1A_HUMAN tr|I3L1L3|I3L1L3_HUMAN	1.0000	Isoform of Q9BQG0, Isoform 2 of Myb-binding protein 1A OS=Homo sapiens GN=MYBBP1A;Myb-binding protein 1A OS=Homo sapiens GN=MYBBP1A PE=1 SV=2;Isoform of Q9BQG0, Myb-binding protein 1A (Fragment) OS=Homo sapiens GN=MYBBP1A PE=1 SV=1	1.8	2	0.015	ALVDILSEVSK+VYSTALSSFLTK
208	sp|Q9BPX5|ARP5L_HUMAN	1.0000	Actin-related protein 2/3 complex subunit 5-like protein OS=Homo sapiens GN=ARPC5L PE=1 SV=1	16.3	2	0.014	ALAVGGLGSIIR+SSEIEQAVQSLDR
205	sp|Q99627-2|CSN8_HUMAN sp|Q99627|CSN8_HUMAN tr|E9PGT6|E9PGT6_HUMAN tr|H7C3S9|H7C3S9_HUMAN	1.0000	Isoform of Q99627, Isoform 2 of COP9 signalosome complex subunit 8 OS=Homo sapiens GN=COPS8;COP9 signalosome complex subunit 8 OS=Homo sapiens GN=COPS8 PE=1 SV=1;Isoform of Q99627, COP9 signalosome complex subunit 8 OS=Homo sapiens GN=COPS8 PE=1 SV=1;Isoform of Q99627, COP9 signalosome complex subunit 8 (Fragment) OS=Homo sapiens GN=COPS8 PE=1 SV=1	42.2	2	0.015	FIPLSEPAPVPPIPNEQQLAR+GILEQGWQADSTTR
201	sp|Q96PK6|RBM14_HUMAN	1.0000	RNA-binding protein 14 OS=Homo sapiens GN=RBM14 PE=1 SV=2	5.8	2	0.015	ASYVAPLTAQPATYR+TQSSASLAASYAAQQHPQAAASYR
21	sp|O60763-2|USO1_HUMAN sp|O60763|USO1_HUMAN	1.0000	Isoform of O60763, Isoform 2 of General vesicular transport factor p115 OS=Homo sapiens GN=USO1;General vesicular transport factor p115 OS=Homo sapiens GN=USO1 PE=1 SV=2	3.2	2	0.015	DSEQVAELKQELATLK+SVEVQGETETIIATK
199	sp|Q96NR8|RDH12_HUMAN	1.0000	Retinol dehydrogenase 12 OS=Homo sapiens GN=RDH12 PE=1 SV=3	6.6	2	0.015	LANVLFTR+VVVITGANTGIGK
197	sp|Q96HJ9-2|CG055_HUMAN sp|Q9Y383-2|LC7L2_HUMAN sp|Q9Y383-3|LC7L2_HUMAN sp|Q9Y383|LC7L2_HUMAN tr|A0A0A6YYC3|A0A0A6YYC3_HUMAN tr|A0A0A6YYJ8|A0A0A6YYJ8_HUMAN	1.0000	Isoform of Q96HJ9, Isoform 2 of UPF0562 protein C7orf55 OS=Homo sapiens GN=C7orf55;Isoform of Q9Y383, Isoform 2 of Putative RNA-binding protein Luc7-like 2 OS=Homo sapiens GN=LUC7L2;Isoform of Q9Y383, Isoform 3 of Putative RNA-binding protein Luc7-like 2 OS=Homo sapiens GN=LUC7L2;Putative RNA-binding protein Luc7-like 2 OS=Homo sapiens GN=LUC7L2 PE=1 SV=2;Isoform of Q9Y383, Protein C7orf55-LUC7L2…	7.7	2	0.015	LAETQEEISAEVAAK+VEQLGAEGNVEESQK
196	sp|Q96FQ6|S10AG_HUMAN	1.0000	Protein S100-A16 OS=Homo sapiens GN=S100A16 PE=1 SV=1	24.3	2	0.015	ELNHMLSDTGNRK+LIQNLDANHDGR
195	sp|Q96DU7|IP3KC_HUMAN	1.0000	Inositol-trisphosphate 3-kinase C OS=Homo sapiens GN=ITPKC PE=1 SV=1	4.2	2	0.014	LIITPETPEPEAQPVGPPSR+YSPFVVSFR
190	sp|Q92820|GGH_HUMAN	1.0000	Gamma-glutamyl hydrolase OS=Homo sapiens GN=GGH PE=1 SV=2	8.8	2	0.015	LDLTEKDYEILFK+SINGILFPGGSVDLR
186	sp|Q8NEX9|DR9C7_HUMAN	1.0000	Short-chain dehydrogenase/reductase family 9C member 7 OS=Homo sapiens GN=SDR9C7 PE=1 SV=1	6.4	2	0.015	LLYIPLAK+LPTPVTDFILSR
185	sp|Q8NE71-2|ABCF1_HUMAN sp|Q8NE71|ABCF1_HUMAN tr|H0YGW7|H0YGW7_HUMAN	1.0000	Isoform of Q8NE71, Isoform 2 of ATP-binding cassette sub-family F member 1 OS=Homo sapiens GN=ABCF1;ATP-binding cassette sub-family F member 1 OS=Homo sapiens GN=ABCF1 PE=1 SV=2;Isoform of Q8NE71, ATP-binding cassette sub-family F member 1 (Fragment) OS=Homo sapiens GN=ABCF1 PE=1 SV=1	3.9	2	0.015	IGFFNQQYAEQLR+STLLLLLTGK
184	sp|Q8NCW5-2|NNRE_HUMAN sp|Q8NCW5|NNRE_HUMAN	1.0000	Isoform of Q8NCW5, Isoform 2 of NAD(P)H-hydrate epimerase OS=Homo sapiens GN=APOA1BP;NAD(P)H-hydrate epimerase OS=Homo sapiens GN=APOA1BP PE=1 SV=2	20.0	2	0.015	GLTVPIASIDIPSGWDVEK+GNAGGIQPDLLISLTAPK
178	sp|Q5T0W9|FA83B_HUMAN	1.0000	Protein FAM83B OS=Homo sapiens GN=FAM83B PE=1 SV=1	3.8	2	0.015	IESYLNDHSEATPDSNGSALGDR+VSDFLAEEEINYILK
177	sp|Q5SRE5-2|NU188_HUMAN sp|Q5SRE5|NU188_HUMAN tr|H7C4K7|H7C4K7_HUMAN	1.0000	Isoform of Q5SRE5, Isoform 2 of Nucleoporin NUP188 homolog OS=Homo sapiens GN=NUP188;Nucleoporin NUP188 homolog OS=Homo sapiens GN=NUP188 PE=1 SV=1;Uncharacterized protein (Fragment) OS=Homo sapiens PE=4 SV=2	18.7	2	0.015	ELSQIEAELNK+ELWTILLGR
173	sp|Q16836-2|HCDH_HUMAN sp|Q16836-3|HCDH_HUMAN sp|Q16836|HCDH_HUMAN tr|A0A0A0MSE2|A0A0A0MSE2_HUMAN tr|E9PF18|E9PF18_HUMAN	1.0000	Isoform of Q16836, Isoform 2 of Hydroxyacyl-coenzyme A dehydrogenase, mitochondrial OS=Homo sapiens GN=HADH;Isoform of Q16836, Isoform 3 of Hydroxyacyl-coenzyme A dehydrogenase, mitochondrial OS=Homo sapiens GN=HADH;Hydroxyacyl-coenzyme A dehydrogenase, mitochondrial OS=Homo sapiens GN=HADH PE=1 SV=3;Isoform of Q16836, Hydroxyacyl-coenzyme A dehydrogenase, mitochondrial OS=Homo sapiens GN=HADH PE…	6.7	2	0.015	LLVPYLMEAIR+TFESLVDFSK
172	sp|Q16629-2|SRSF7_HUMAN sp|Q16629-3|SRSF7_HUMAN sp|Q16629-4|SRSF7_HUMAN sp|Q16629|SRSF7_HUMAN tr|A0A0B4J1Z1|A0A0B4J1Z1_HUMAN tr|C9JAB2|C9JAB2_HUMAN	1.0000	Isoform of Q16629, Isoform 2 of Serine/arginine-rich splicing factor 7 OS=Homo sapiens GN=SRSF7;Isoform of Q16629, Isoform 3 of Serine/arginine-rich splicing factor 7 OS=Homo sapiens GN=SRSF7;Isoform of Q16629, Isoform 4 of Serine/arginine-rich splicing factor 7 OS=Homo sapiens GN=SRSF7;Serine/arginine-rich splicing factor 7 OS=Homo sapiens GN=SRSF7 PE=1 SV=1;Isoform of Q16629, Serine/arginine-ri…	28.8	2	0.015	NPPGFAFVEFEDPRDAEDAVR+VYVGNLGTGAGKGELER
170	sp|Q15813-2|TBCE_HUMAN sp|Q15813|TBCE_HUMAN	1.0000	Isoform of Q15813, Isoform 2 of Tubulin-specific chaperone E OS=Homo sapiens GN=TBCE;Tubulin-specific chaperone E OS=Homo sapiens GN=TBCE PE=1 SV=1	6.8	2	0.014	FAGVVPPVAGPWLGVEWDNPER+VPVSDLLLSYESPK
168	sp|Q15646-2|OASL_HUMAN sp|Q15646-3|OASL_HUMAN sp|Q15646|OASL_HUMAN	1.0000	Isoform of Q15646, Isoform p30 of 2'-5'-oligoadenylate synthase-like protein OS=Homo sapiens GN=OASL;Isoform of Q15646, Isoform 3 of 2'-5'-oligoadenylate synthase-like protein OS=Homo sapiens GN=OASL;2'-5'-oligoadenylate synthase-like protein OS=Homo sapiens GN=OASL PE=1 SV=2	14.1	2	0.015	ALGPSLPNSQPPPEVYVSLIK+GTAEPITVTIVPAYR
167	sp|Q15629-2|TRAM1_HUMAN sp|Q15629|TRAM1_HUMAN tr|G3XAN4|G3XAN4_HUMAN	1.0000	Isoform of Q15629, Isoform 2 of Translocating chain-associated membrane protein 1 OS=Homo sapiens GN=TRAM1;Translocating chain-associated membrane protein 1 OS=Homo sapiens GN=TRAM1 PE=1 SV=3;Isoform of Q15629, Translocating chain-associated membrane protein 1 OS=Homo sapiens GN=TRAM1 PE=1 SV=1	11.8	2	0.014	KGTENGVNGTLTSNVADSPR+LDFSTGNFNVLAVR
165	sp|Q15102|PA1B3_HUMAN tr|M0R389|M0R389_HUMAN	1.0000	Platelet-activating factor acetylhydrolase IB subunit gamma OS=Homo sapiens GN=PAFAH1B3 PE=1 SV=1;Isoform of Q15102, Platelet-activating factor acetylhydrolase IB subunit gamma (Fragment) OS=Homo sapiens GN=PAFAH1B3 PE=1 SV=7	10.9	2	0.015	AIVQLVNER+VVVLGLLPR
161	sp|Q14789-2|GOGB1_HUMAN sp|Q14789-3|GOGB1_HUMAN sp|Q14789-4|GOGB1_HUMAN sp|Q14789|GOGB1_HUMAN tr|E7EU81|E7EU81_HUMAN tr|H0Y867|H0Y867_HUMAN	1.0000	Isoform of Q14789, Isoform 2 of Golgin subfamily B member 1 OS=Homo sapiens GN=GOLGB1;Isoform of Q14789, Isoform 3 of Golgin subfamily B member 1 OS=Homo sapiens GN=GOLGB1;Isoform of Q14789, Isoform 4 of Golgin subfamily B member 1 OS=Homo sapiens GN=GOLGB1;Golgin subfamily B member 1 OS=Homo sapiens GN=GOLGB1 PE=1 SV=2;Isoform of Q14789, Golgin subfamily B member 1 (Fragment) OS=Homo sapiens GN=…	2.1	2	0.014	AQVVDLLQQELTAAEQR+LITSNTDASDGDSVALVK
154	sp|Q08AI8|CB054_HUMAN tr|C9JEK0|C9JEK0_HUMAN tr|C9JP86|C9JP86_HUMAN	1.0000	Uncharacterized protein C2orf54 OS=Homo sapiens GN=C2orf54 PE=2 SV=2;Isoform of Q08AI8, Uncharacterized protein C2orf54 (Fragment) OS=Homo sapiens GN=C2orf54 PE=1 SV=7;Isoform of Q08AI8, Uncharacterized protein C2orf54 (Fragment) OS=Homo sapiens GN=C2orf54 PE=1 SV=2	19.4	2	0.015	AENVLLTVLER+GLEAFQFALR
150	sp|Q06124-2|PTN11_HUMAN sp|Q06124-3|PTN11_HUMAN sp|Q06124|PTN11_HUMAN	1.0000	Isoform of Q06124, Isoform 2 of Tyrosine-protein phosphatase non-receptor type 11 OS=Homo sapiens GN=PTPN11;Isoform of Q06124, Isoform 3 of Tyrosine-protein phosphatase non-receptor type 11 OS=Homo sapiens GN=PTPN11;Tyrosine-protein phosphatase non-receptor type 11 OS=Homo sapiens GN=PTPN11 PE=1 SV=2	6.3	2	0.014	ESQSHPGDFVLSVR+IQNTGDYYDLYGGEK
149	sp|Q03518|TAP1_HUMAN	1.0000	Antigen peptide transporter 1 OS=Homo sapiens GN=TAP1 PE=1 SV=2	3.7	2	0.015	QVAAVGQEPQVFGR+SSQVAIEALSAMPTVR
145	sp|P84095|RHOG_HUMAN	1.0000	Rho-related GTP-binding protein RhoG OS=Homo sapiens GN=RHOG PE=1 SV=1	19.9	2	0.015	LKEQGQAPITPQQGQALAK+TVNLNLWDTAGQEEYDRLR
143	sp|P82979|SARNP_HUMAN tr|F8VZQ9|F8VZQ9_HUMAN tr|H0YHG0|H0YHG0_HUMAN	1.0000	SAP domain-containing ribonucleoprotein OS=Homo sapiens GN=SARNP PE=1 SV=3;Isoform of P82979, SAP domain-containing ribonucleoprotein OS=Homo sapiens GN=SARNP PE=1 SV=1;Uncharacterized protein (Fragment) OS=Homo sapiens PE=1 SV=1	9.0	2	0.015	FGISSVPTK+ITSEIPQTER
15	sp|O43240|KLK10_HUMAN tr|M0R132|M0R132_HUMAN	1.0000	Kallikrein-10 OS=Homo sapiens GN=KLK10 PE=1 SV=3;Isoform of O43240, Kallikrein-10 (Fragment) OS=Homo sapiens GN=KLK10 PE=1 SV=1	11.2	2	0.015	VGDDHLLLLQGEQLR+VGDDHLLLLQGEQLRR
137	sp|P62861|RS30_HUMAN tr|E9PR30|E9PR30_HUMAN	1.0000	Isoform of P35544, 40S ribosomal protein S30 OS=Homo sapiens GN=FAU PE=1 SV=1;Isoform of P35544, 40S ribosomal protein S30 OS=Homo sapiens GN=FAU PE=1 SV=1	18.6	2	0.015	FVNVVPTFGK+FVNVVPTFGKK
136	sp|P62857|RS28_HUMAN	1.0000	40S ribosomal protein S28 OS=Homo sapiens GN=RPS28 PE=1 SV=1	21.7	2	0.015	EGDVLTLLESER+EGDVLTLLESEREAR
127	sp|P58546|MTPN_HUMAN tr|C9JL85|C9JL85_HUMAN	1.0000	Myotrophin OS=Homo sapiens GN=MTPN PE=1 SV=2;Isoform of P58546, Myotrophin OS=Homo sapiens GN=MTPN PE=1 SV=1	57.7	2	0.015	GPDGLTAFEATDNQAIK+NGDLDEVKDYVAK
115	sp|P49915-2|GUAA_HUMAN sp|P49915|GUAA_HUMAN	1.0000	Isoform of P49915, Isoform 2 of GMP synthase [glutamine-hydrolyzing] OS=Homo sapiens GN=GMPS;GMP synthase [glutamine-hydrolyzing] OS=Homo sapiens GN=GMPS PE=1 SV=1	3.7	2	0.015	ELGLPEELVSR+QADFEAHNILR
12	sp|O15355|PPM1G_HUMAN	1.0000	Protein phosphatase 1G OS=Homo sapiens GN=PPM1G PE=1 SV=1	4.8	2	0.015	ALEDAFLAIDAK+LPLPYGFSAMQGWR
970a	sp|Q9Y6E2|BZW2_HUMAN tr|E7ETZ4|E7ETZ4_HUMAN tr|Q75MG1|Q75MG1_HUMAN	1.0000	Basic leucine zipper and W2 domain-containing protein 2 OS=Homo sapiens GN=BZW2 PE=1 SV=1;Isoform of Q9Y6E2, Basic leucine zipper and W2 domain-containing protein 2 (Fragment) OS=Homo sapiens GN=BZW2 PE=1 SV=1;Isoform of Q9Y6E2, Basic leucine zipper and W2 domain-containing protein 2 (Fragment) OS=Homo sapiens GN=BZW2 PE=1 SV=1	10.2	2	0.014	DTLVQGLNEAGDDLEAVAK+LLELFPVNR
959a	sp|Q9Y3Y2-3|CHTOP_HUMAN sp|Q9Y3Y2-4|CHTOP_HUMAN sp|Q9Y3Y2|CHTOP_HUMAN tr|X6R700|X6R700_HUMAN	1.0000	Isoform of Q9Y3Y2, Isoform 2 of Chromatin target of PRMT1 protein OS=Homo sapiens GN=CHTOP;Isoform of Q9Y3Y2, Isoform 3 of Chromatin target of PRMT1 protein OS=Homo sapiens GN=CHTOP;Chromatin target of PRMT1 protein OS=Homo sapiens GN=CHTOP PE=1 SV=2;Isoform of Q9Y3Y2, Chromatin target of PRMT1 protein OS=Homo sapiens GN=CHTOP PE=1 SV=1	14.4	2	0.015	EQLDNQLDAYMSK+LAQQMENRPSVQAALK
109	sp|P46779-2|RL28_HUMAN sp|P46779-3|RL28_HUMAN sp|P46779-4|RL28_HUMAN sp|P46779-5|RL28_HUMAN sp|P46779|RL28_HUMAN tr|H0YKD8|H0YKD8_HUMAN tr|H0YLP6|H0YLP6_HUMAN tr|H0YMF4|H0YMF4_HUMAN	1.0000	Isoform of P46779, Isoform 2 of 60S ribosomal protein L28 OS=Homo sapiens GN=RPL28;Isoform of P46779, Isoform 3 of 60S ribosomal protein L28 OS=Homo sapiens GN=RPL28;Isoform of P46779, Isoform 4 of 60S ribosomal protein L28 OS=Homo sapiens GN=RPL28;Isoform of P46779, Isoform 5 of 60S ribosomal protein L28 OS=Homo sapiens GN=RPL28;60S ribosomal protein L28 OS=Homo sapiens GN=RPL28 PE=1 SV=3;Isofor…	18.8	2	0.015	NKQTYSTEPNNLK+QTYSTEPNNLK
956a	sp|Q9Y376|CAB39_HUMAN tr|A0A087X0K1|A0A087X0K1_HUMAN	1.0000	Calcium-binding protein 39 OS=Homo sapiens GN=CAB39 PE=1 SV=1;Isoform of Q9Y376, Calcium-binding protein 39 OS=Homo sapiens GN=CAB39 PE=1 SV=1	6.5	2	0.015	DVAQIFNNILR+KAEKATEEVSK+LLGELILDR
914a	sp|Q9NX63|MIC19_HUMAN tr|C9JRZ6|C9JRZ6_HUMAN tr|F8WAR4|F8WAR4_HUMAN	1.0000	MICOS complex subunit MIC19 OS=Homo sapiens GN=CHCHD3 PE=1 SV=1;Isoform of Q9NX63, MICOS complex subunit OS=Homo sapiens GN=CHCHD3 PE=1 SV=1;Isoform of Q9NX63, MICOS complex subunit OS=Homo sapiens GN=CHCHD3 PE=1 SV=1	18.1	2	0.015	VAEELALEQAK+VTFEADENENITVVK+YSGAYGASVSDEELK
912a	sp|Q9NUQ9|FA49B_HUMAN tr|E5RGI7|E5RGI7_HUMAN tr|E5RI16|E5RI16_HUMAN tr|E5RIR8|E5RIR8_HUMAN tr|E5RJE1|E5RJE1_HUMAN tr|E5RJL8|E5RJL8_HUMAN	1.0000	Protein FAM49B OS=Homo sapiens GN=FAM49B PE=1 SV=1;Isoform of Q9NUQ9, Protein FAM49B (Fragment) OS=Homo sapiens GN=FAM49B PE=1 SV=7;Isoform of Q9NUQ9, Protein FAM49B (Fragment) OS=Homo sapiens GN=FAM49B PE=1 SV=1;Isoform of Q9NUQ9, Protein FAM49B (Fragment) OS=Homo sapiens GN=FAM49B PE=1 SV=1;Isoform of Q9NUQ9, Protein FAM49B (Fragment) OS=Homo sapiens GN=FAM49B PE=1 SV=1;Isoform of Q9NUQ9, Prote…	34.2	2	0.015	DAEGILEDLQSYR+EAIQHPADEKLQEK
906a	sp|Q9NP97|DLRB1_HUMAN tr|B1AKR6|B1AKR6_HUMAN	1.0000	Dynein light chain roadblock-type 1 OS=Homo sapiens GN=DYNLRB1 PE=1 SV=3;Isoform of Q9NP97, Dynein light chain roadblock-type 1 OS=Homo sapiens GN=DYNLRB1 PE=1 SV=1	29.2	2	0.015	DIDPQNDLTFLR+GVQGIIVVNTEGIPIK
905a	sp|Q9NP81|SYSM_HUMAN tr|B4DJM9|B4DJM9_HUMAN tr|M0QWZ7|M0QWZ7_HUMAN tr|M0R2C6|M0R2C6_HUMAN	1.0000	Serine--tRNA ligase, mitochondrial OS=Homo sapiens GN=SARS2 PE=1 SV=1;Isoform of Q9NP81, Serine--tRNA ligase, mitochondrial OS=Homo sapiens GN=SARS2 PE=1 SV=1;Isoform of Q9NP81, Serine--tRNA ligase, mitochondrial OS=Homo sapiens GN=SARS2 PE=1 SV=1;Uncharacterized protein (Fragment) OS=Homo sapiens PE=3 SV=1	14.4	2	0.015	ALLANQDSGEVQQDPK+LPNQTHPDVPVGDESQAR
902a	sp|Q9HC38-2|GLOD4_HUMAN sp|Q9HC38|GLOD4_HUMAN tr|F6TLX2|F6TLX2_HUMAN	1.0000	Isoform of Q9HC38, Isoform 2 of Glyoxalase domain-containing protein 4 OS=Homo sapiens GN=GLOD4;Glyoxalase domain-containing protein 4 OS=Homo sapiens GN=GLOD4 PE=1 SV=1;Isoform of Q9HC38, Glyoxalase domain-containing protein 4 OS=Homo sapiens GN=GLOD4 PE=1 SV=1	7.7	2	0.014	ILTPLVSLDTPGK+SLPQSDPVLK
900a	sp|Q9HB07|MYG1_HUMAN tr|F8VQQ3|F8VQQ3_HUMAN tr|F8VR84|F8VR84_HUMAN	1.0000	UPF0160 protein MYG1, mitochondrial OS=Homo sapiens GN=C12orf10 PE=1 SV=2;Isoform of Q9HB07, UPF0160 protein MYG1, mitochondrial OS=Homo sapiens GN=C12orf10 PE=1 SV=1;Isoform of Q9HB07, UPF0160 protein MYG1, mitochondrial OS=Homo sapiens GN=C12orf10 PE=1 SV=1	9.4	2	0.015	LDFYQHSWLPAR+LPLPEPWR
898a	sp|Q9H857-2|NT5D2_HUMAN sp|Q9H857-3|NT5D2_HUMAN sp|Q9H857-4|NT5D2_HUMAN sp|Q9H857|NT5D2_HUMAN	1.0000	Isoform of Q9H857, Isoform 2 of 5'-nucleotidase domain-containing protein 2 OS=Homo sapiens GN=NT5DC2;Isoform of Q9H857, Isoform 3 of 5'-nucleotidase domain-containing protein 2 OS=Homo sapiens GN=NT5DC2;Isoform of Q9H857, Isoform 4 of 5'-nucleotidase domain-containing protein 2 OS=Homo sapiens GN=NT5DC2;5'-nucleotidase domain-containing protein 2 OS=Homo sapiens GN=NT5DC2 PE=1 SV=1	5.9	2	0.015	IDAFHYVQLGTAYR+QGNLFDFLR
897a	sp|Q9H6S3|ES8L2_HUMAN	1.0000	Epidermal growth factor receptor kinase substrate 8-like protein 2 OS=Homo sapiens GN=EPS8L2 PE=1 SV=2	4.6	2	0.015	LLDIESQEELEDFPLPTVQR+VGPQVPLSEPGFR
893a	sp|Q9H019-3|MFR1L_HUMAN sp|Q9H019|MFR1L_HUMAN tr|E9PLD2|E9PLD2_HUMAN	1.0000	Isoform of Q9H019, Isoform 3 of Mitochondrial fission regulator 1-like OS=Homo sapiens GN=MTFR1L;Mitochondrial fission regulator 1-like OS=Homo sapiens GN=MTFR1L PE=1 SV=2;Isoform of Q9H019, Mitochondrial fission regulator 1-like OS=Homo sapiens GN=MTFR1L PE=1 SV=1	14.9	2	0.015	SLLKEEDPAVLISEVLR+TTELQDELSHLR
888a	sp|Q9BXP5-2|SRRT_HUMAN sp|Q9BXP5-3|SRRT_HUMAN sp|Q9BXP5-4|SRRT_HUMAN sp|Q9BXP5-5|SRRT_HUMAN sp|Q9BXP5|SRRT_HUMAN	1.0000	Isoform of Q9BXP5, Isoform 2 of Serrate RNA effector molecule homolog OS=Homo sapiens GN=SRRT;Isoform of Q9BXP5, Isoform 3 of Serrate RNA effector molecule homolog OS=Homo sapiens GN=SRRT;Isoform of Q9BXP5, Isoform 4 of Serrate RNA effector molecule homolog OS=Homo sapiens GN=SRRT;Isoform of Q9BXP5, Isoform 5 of Serrate RNA effector molecule homolog OS=Homo sapiens GN=SRRT;Serrate RNA effector mo…	3.8	2	0.014	EVAFFNNFLTDAK+ILEQEEEEEQAGKPGEPSK
101	sp|P35237|SPB6_HUMAN tr|A0A024QZX5|A0A024QZX5_HUMAN tr|A0A087X1N8|A0A087X1N8_HUMAN	1.0000	Serpin B6 OS=Homo sapiens GN=SERPINB6 PE=1 SV=3;Isoform of P35237, Serpin B6 OS=Homo sapiens GN=SERPINB6 PE=1 SV=1;Isoform of P35237, Serpin B6 OS=Homo sapiens GN=SERPINB6 PE=1 SV=1	8.0	2	0.015	GNTAAQMAQILSFNK+IAELLSPGSVDPLTR
1015a	sp|Q9Y5Z4|HEBP2_HUMAN	0.9999	Heme-binding protein 2 OS=Homo sapiens GN=HEBP2 PE=1 SV=1	13.2	2	0.013	APEDAGPQPGSYEIR+VYYTAGYNSPVK
1014a	sp|Q9UH99-2|SUN2_HUMAN sp|Q9UH99-3|SUN2_HUMAN sp|Q9UH99|SUN2_HUMAN	0.9999	Isoform of Q9UH99, Isoform 2 of SUN domain-containing protein 2 OS=Homo sapiens GN=SUN2;Isoform of Q9UH99, Isoform 3 of SUN domain-containing protein 2 OS=Homo sapiens GN=SUN2;SUN domain-containing protein 2 OS=Homo sapiens GN=SUN2 PE=1 SV=3	5.3	2	0.014	IGLADYALESGGASVISTR+RLEDQLAGLQQELAALALK
1008a	sp|Q05519-2|SRS11_HUMAN sp|Q05519|SRS11_HUMAN tr|Q5T760|Q5T760_HUMAN	0.9999	Isoform of Q05519, Isoform 2 of Serine/arginine-rich splicing factor 11 OS=Homo sapiens GN=SRSF11;Serine/arginine-rich splicing factor 11 OS=Homo sapiens GN=SRSF11 PE=1 SV=1;Isoform of Q05519, Serine/arginine-rich-splicing factor 11 (Fragment) OS=Homo sapiens GN=SRSF11 PE=1 SV=1	6.4	2	0.014	ALIVVPYAEGVIPDEAK+TLFGFLGK
1007a	sp|P78344|IF4G2_HUMAN tr|D3DQV9|D3DQV9_HUMAN	0.9999	Eukaryotic translation initiation factor 4 gamma 2 OS=Homo sapiens GN=EIF4G2 PE=1 SV=1;Isoform of P78344, Eukaryotic translation initiation factor 4 gamma 2 (Fragment) OS=Homo sapiens GN=EIF4G2 PE=1 SV=1	4.0	2	0.014	ENPLLPEEEEQR+SQGLSQLYHNQSQGLLSQLQGQSK
1004a	sp|P25788-2|PSA3_HUMAN sp|P25788|PSA3_HUMAN	0.9999	Isoform of P25788, Isoform 2 of Proteasome subunit alpha type-3 OS=Homo sapiens GN=PSMA3;Proteasome subunit alpha type-3 OS=Homo sapiens GN=PSMA3 PE=1 SV=2	8.9	2	0.014	AVENSSTAIGIR+SNFGYNIPLK
1001a	sp|O15372|EIF3H_HUMAN tr|A0A087WZK9|A0A087WZK9_HUMAN tr|B3KS98|B3KS98_HUMAN	0.9999	Eukaryotic translation initiation factor 3 subunit H OS=Homo sapiens GN=EIF3H PE=1 SV=1;Isoform of O15372, Eukaryotic translation initiation factor 3 subunit H OS=Homo sapiens GN=EIF3H PE=1 SV=1;Isoform of O15372, Eukaryotic translation initiation factor 3 subunit H OS=Homo sapiens GN=EIF3H PE=1 SV=1	12.6	2	0.013	GEPPLPEEDLSK+LFMAQALQEYNN+SAVADKHELLSLASSNHLGK
1000a	sp|O00459|P85B_HUMAN	0.9999	Phosphatidylinositol 3-kinase regulatory subunit beta OS=Homo sapiens GN=PIK3R2 PE=1 SV=2	5.5	2	0.013	DGAPEPGLTLPDLPEQFSPPDVAPPLLVK+TAIEAFNETIK
999a	sp|O00264|PGRC1_HUMAN	0.9999	Membrane-associated progesterone receptor component 1 OS=Homo sapiens GN=PGRMC1 PE=1 SV=3	19.0	2	0.014	FYGPEGPYGVFAGR+LLKEGEEPTVYSDEEEPKDESAR
996	sp|Q9P032|NDUF4_HUMAN	0.9999	NADH dehydrogenase [ubiquinone] 1 alpha subcomplex assembly factor 4 OS=Homo sapiens GN=NDUFAF4 PE=1 SV=1	13.1	2	0.012	HPSTNSLLR+ISIVEALTLLNNHK
995	sp|Q9H2G2-2|SLK_HUMAN sp|Q9H2G2|SLK_HUMAN	0.9999	Isoform of Q9H2G2, Isoform 2 of STE20-like serine/threonine-protein kinase OS=Homo sapiens GN=SLK;STE20-like serine/threonine-protein kinase OS=Homo sapiens GN=SLK PE=1 SV=1	2.2	2	0.014	AGNILFTLDGDIK+IVTDSDSKTEELR
994	sp|Q9BYD6|RM01_HUMAN tr|H0Y8N7|H0Y8N7_HUMAN	0.9999	39S ribosomal protein L1, mitochondrial OS=Homo sapiens GN=MRPL1 PE=1 SV=2;Isoform of Q9BYD6, 39S ribosomal protein L1, mitochondrial (Fragment) OS=Homo sapiens GN=MRPL1 PE=1 SV=1	16.9	2	0.014	IAEENGAAFAGGTSLIQK+NVEPFTSVLSLPYPFASEINK
992	sp|Q8WVM8-2|SCFD1_HUMAN sp|Q8WVM8-3|SCFD1_HUMAN sp|Q8WVM8|SCFD1_HUMAN	0.9999	Isoform of Q8WVM8, Isoform 2 of Sec1 family domain-containing protein 1 OS=Homo sapiens GN=SCFD1;Isoform of Q8WVM8, Isoform 3 of Sec1 family domain-containing protein 1 OS=Homo sapiens GN=SCFD1;Sec1 family domain-containing protein 1 OS=Homo sapiens GN=SCFD1 PE=1 SV=4	5.8	2	0.012	SYDLTPVDKFWQK+VNLEESSGVENSPAGARPK
990	sp|Q8IV08|PLD3_HUMAN	0.9999	Phospholipase D3 OS=Homo sapiens GN=PLD3 PE=1 SV=1	4.5	2	0.014	ALLNVVDNAR+LFVVPADEAQAR
989	sp|Q13405|RM49_HUMAN tr|H0YDP7|H0YDP7_HUMAN	0.9999	39S ribosomal protein L49, mitochondrial OS=Homo sapiens GN=MRPL49 PE=1 SV=1;Isoform of Q13405, 39S ribosomal protein L49, mitochondrial (Fragment) OS=Homo sapiens GN=MRPL49 PE=1 SV=1	20.5	2	0.014	DVEDFLSPLLGK+TPVTQVNEVTGTLR
987	sp|P53985|MOT1_HUMAN	0.9999	Monocarboxylate transporter 1 OS=Homo sapiens GN=SLC16A1 PE=1 SV=3	8.4	2	0.013	AAESPDQKDTDGGPKEEESPV+KESKEEETSIDVAGKPNEVTK
985	sp|P29590-10|PML_HUMAN sp|P29590-11|PML_HUMAN sp|P29590-12|PML_HUMAN sp|P29590-13|PML_HUMAN sp|P29590-14|PML_HUMAN sp|P29590-2|PML_HUMAN sp|P29590-3|PML_HUMAN sp|P29590-4|PML_HUMAN sp|P29590-5|PML_HUMAN sp|P29590-8|PML_HUMAN sp|P29590-9|PML_HUMAN sp|P29590|PML_HUMAN tr|H3BT29|H3BT29_HUMAN tr|H3BT57|H3BT57_HUMAN tr|H3BUJ5|H3BUJ5_HUMAN tr|H3BVD2|H3BVD2_HUMAN	0.9999	Isoform of P29590, Isoform PML-7 of Protein PML OS=Homo sapiens GN=PML;Isoform of P29590, Isoform PML-11 of Protein PML OS=Homo sapiens GN=PML;Isoform of P29590, Isoform PML-12 of Protein PML OS=Homo sapiens GN=PML;Isoform of P29590, Isoform PML-13 of Protein PML OS=Homo sapiens GN=PML;Isoform of P29590, Isoform PML-14 of Protein PML OS=Homo sapiens GN=PML;Isoform of P29590, Isoform PML-5 of Prot…	5.7	2	0.013	LRQEEPQSLQAAVR+TDGFDEFKVR
984	sp|P24158|PRTN3_HUMAN tr|U3KPS2|U3KPS2_HUMAN	0.9999	Myeloblastin OS=Homo sapiens GN=PRTN3 PE=1 SV=3;Isoform of P24158, Myeloblastin OS=Homo sapiens GN=PRTN3 PE=1 SV=1	9.3	2	0.013	LFPDFFTR+LVNVVLGAHNVR
983	sp|P08574|CY1_HUMAN	0.9999	Cytochrome c1, heme protein, mitochondrial OS=Homo sapiens GN=CYC1 PE=1 SV=3	8.9	2	0.014	AANNGALPPDLSYIVR+GLLSSLDHTSIRR
982	sp|P08246|ELNE_HUMAN	0.9999	Neutrophil elastase OS=Homo sapiens GN=ELANE PE=1 SV=1	6.4	2	0.014	QVFAVQR+VVLGAHNLSR
980	sp|O95373|IPO7_HUMAN	0.9999	Importin-7 OS=Homo sapiens GN=IPO7 PE=1 SV=1	1.9	2	0.014	AIFQTIQNR+EYNEFAEVFLK
979	sp|O75787-2|RENR_HUMAN sp|O75787|RENR_HUMAN tr|H7C240|H7C240_HUMAN tr|H7C3E1|H7C3E1_HUMAN	0.9999	Isoform of O75787, Isoform 2 of Renin receptor OS=Homo sapiens GN=ATP6AP2;Renin receptor OS=Homo sapiens GN=ATP6AP2 PE=1 SV=2;Isoform of Q8NBJ9, Renin receptor (Fragment) OS=Homo sapiens GN=ATP6AP2 PE=1 SV=1;Isoform of Q8NBJ9, Renin receptor (Fragment) OS=Homo sapiens GN=ATP6AP2 PE=1 SV=1	8.9	2	0.014	LFQENSVLSSLPLNSLSR
978	sp|O75368|SH3L1_HUMAN	0.9999	SH3 domain-binding glutamic acid-rich-like protein OS=Homo sapiens GN=SH3BGRL PE=1 SV=1	15.8	2	0.012	ENNAVYAFLGLTAPPGSK
1034a	sp|Q9Y315|DEOC_HUMAN	0.9998	Deoxyribose-phosphate aldolase OS=Homo sapiens GN=DERA PE=1 SV=2	8.5	2	0.014	GTELDLSWISK+TILATGELGTLTNVYK
1033a	sp|Q9Y2J2-2|E41L3_HUMAN sp|Q9Y2J2-4|E41L3_HUMAN sp|Q9Y2J2|E41L3_HUMAN tr|A0A0A0MRA8|A0A0A0MRA8_HUMAN tr|A0A0J9YY18|A0A0J9YY18_HUMAN tr|A8K968|A8K968_HUMAN	0.9998	Isoform of Q9Y2J2, Isoform 2 of Band 4.1-like protein 3 OS=Homo sapiens GN=EPB41L3;Isoform of Q9Y2J2, Isoform 4 of Band 4.1-like protein 3 OS=Homo sapiens GN=EPB41L3;Band 4.1-like protein 3 OS=Homo sapiens GN=EPB41L3 PE=1 SV=2;Isoform of Q9Y2J2, Band 4.1-like protein 3 OS=Homo sapiens GN=EPB41L3 PE=1 SV=1;Isoform of Q9Y2J2, Band 4.1-like protein 3 (Fragment) OS=Homo sapiens GN=EPB41L3 PE=1 SV=1;I…	7.7	2	0.012	AVLEQEETAAASR+KGEEVTPISAIR
1032a	sp|Q9UBM7|DHCR7_HUMAN	0.9998	7-dehydrocholesterol reductase OS=Homo sapiens GN=DHCR7 PE=1 SV=1	3.6	2	0.013	GYFFPTSAR+YTAAVPYR
1030a	sp|Q969U6|FBXW5_HUMAN	0.9998	F-box/WD repeat-containing protein 5 OS=Homo sapiens GN=FBXW5 PE=1 SV=1	3.5	2	0.014	IQNLNASTVR+TFFSWLASQR
1029a	sp|Q06323|PSME1_HUMAN tr|H0YKK6|H0YKK6_HUMAN	0.9998	Proteasome activator complex subunit 1 OS=Homo sapiens GN=PSME1 PE=1 SV=1;Isoform of Q06323, Proteasome activator complex subunit 1 OS=Homo sapiens GN=PSME1 PE=1 SV=1	24.4	2	0.012	LEGFHTQISK+NAYAVLYDIILK
1028a	sp|P62888|RL30_HUMAN tr|E5RI99|E5RI99_HUMAN	0.9998	60S ribosomal protein L30 OS=Homo sapiens GN=RPL30 PE=1 SV=2;Isoform of P62888, 60S ribosomal protein L30 (Fragment) OS=Homo sapiens GN=RPL30 PE=1 SV=1	17.5	2	0.014	KSEIEYYAMLAK+SLESINSR
1026a	sp|P26885|FKBP2_HUMAN	0.9998	Peptidyl-prolyl cis-trans isomerase FKBP2 OS=Homo sapiens GN=FKBP2 PE=1 SV=2	28.2	2	0.013	LEDGTEFDSSLPQNQPFVFSLGTGQVIK+LVIPSELGYGER
1024a	sp|O75976|CBPD_HUMAN	0.9998	Carboxypeptidase D OS=Homo sapiens GN=CPD PE=1 SV=2	4.1	2	0.014	GLVMNYPHITNLTNLGQSTEYR+LTAGLGSLIPEGDAGPDAAGPDAAGPLLPGRPQVK
1023	sp|Q9Y6W5-2|WASF2_HUMAN sp|Q9Y6W5|WASF2_HUMAN	0.9998	Isoform of Q9Y6W5, Isoform 2 of Wiskott-Aldrich syndrome protein family member 2 OS=Homo sapiens GN=WASF2;Wiskott-Aldrich syndrome protein family member 2 OS=Homo sapiens GN=WASF2 PE=1 SV=3	9.3	2	0.011	QTLPSVR+VTQLDPKEEEVSLQGINTR
1022	sp|Q9Y295|DRG1_HUMAN	0.9998	Developmentally-regulated GTP-binding protein 1 OS=Homo sapiens GN=DRG1 PE=1 SV=1	11.4	2	0.013	IIENELEGFGIR+IQLLDLPGIIEGAK+SDATADDLIDVVEGNR
1021	sp|Q9NSE4|SYIM_HUMAN	0.9998	Isoleucine--tRNA ligase, mitochondrial OS=Homo sapiens GN=IARS2 PE=1 SV=2	2.1	2	0.014	QWFINITDIK+TGWISTSSIWK
1019	sp|Q7Z6Z7-2|HUWE1_HUMAN sp|Q7Z6Z7-3|HUWE1_HUMAN sp|Q7Z6Z7|HUWE1_HUMAN tr|H0Y659|H0Y659_HUMAN	0.9998	Isoform of Q7Z6Z7, Isoform 2 of E3 ubiquitin-protein ligase HUWE1 OS=Homo sapiens GN=HUWE1;Isoform of Q7Z6Z7, Isoform 3 of E3 ubiquitin-protein ligase HUWE1 OS=Homo sapiens GN=HUWE1;E3 ubiquitin-protein ligase HUWE1 OS=Homo sapiens GN=HUWE1 PE=1 SV=3;Isoform of Q7Z6Z7, E3 ubiquitin-protein ligase HUWE1 (Fragment) OS=Homo sapiens GN=HUWE1 PE=1 SV=1	3.0	2	0.012	FLQFVTGTSK+LDNMNVSRK+LGSSGLGSASSIQAAVR
1018	sp|Q7KZI7-10|MARK2_HUMAN sp|Q7KZI7-11|MARK2_HUMAN sp|Q7KZI7-12|MARK2_HUMAN sp|Q7KZI7-13|MARK2_HUMAN sp|Q7KZI7-14|MARK2_HUMAN sp|Q7KZI7-15|MARK2_HUMAN sp|Q7KZI7-16|MARK2_HUMAN sp|Q7KZI7-2|MARK2_HUMAN sp|Q7KZI7-3|MARK2_HUMAN sp|Q7KZI7-4|MARK2_HUMAN sp|Q7KZI7-5|MARK2_HUMAN sp|Q7KZI7-6|MARK2_HUMAN sp|Q7KZI7-7|MARK2_HUMAN sp|Q7KZI7-8|MARK2_HUMAN sp|Q7KZI7-9|MARK2_HUMAN sp|Q7KZI7|MARK2_HUMAN tr|E7ETY4|…	0.9998	Isoform of Q7KZI7, Isoform 10 of Serine/threonine-protein kinase MARK2 OS=Homo sapiens GN=MARK2;Isoform of Q7KZI7, Isoform 11 of Serine/threonine-protein kinase MARK2 OS=Homo sapiens GN=MARK2;Isoform of Q7KZI7, Isoform 12 of Serine/threonine-protein kinase MARK2 OS=Homo sapiens GN=MARK2;Isoform of Q7KZI7, Isoform 13 of Serine/threonine-protein kinase MARK2 OS=Homo sapiens GN=MARK2;Isoform of Q7KZ…	7.3	2	0.011	SSELEGDTITLKPRPSADLTNSSAPSPSHK+VPVASPSAHNISSSGGAPDR
1017	sp|P46109|CRKL_HUMAN	0.9998	Crk-like protein OS=Homo sapiens GN=CRKL PE=1 SV=1	13.2	2	0.013	IGDQEFDHLPALLEFYK+TALALEVGDIVK+VGMIPVPYVEK
1016	sp|O00560-2|SDCB1_HUMAN sp|O00560|SDCB1_HUMAN tr|B4DHN5|B4DHN5_HUMAN tr|E9PBU7|E9PBU7_HUMAN tr|G5EA09|G5EA09_HUMAN	0.9998	Isoform of O00560, Isoform 2 of Syntenin-1 OS=Homo sapiens GN=SDCBP;Syntenin-1 OS=Homo sapiens GN=SDCBP PE=1 SV=1;Isoform of O00560, Syntenin-1 OS=Homo sapiens GN=SDCBP PE=1 SV=1;Isoform of O00560, Syntenin-1 OS=Homo sapiens GN=SDCBP PE=1 SV=1;Isoform of O00560, Syndecan binding protein (Syntenin), isoform CRA_a OS=Homo sapiens GN=SDCBP PE=1 SV=1	14.2	2	0.014	VIQAQTAFSANPANPAILSEASAPIPHDGNLYPR
1045a	sp|Q9Y520-3|PRC2C_HUMAN sp|Q9Y520-4|PRC2C_HUMAN sp|Q9Y520-5|PRC2C_HUMAN sp|Q9Y520-6|PRC2C_HUMAN sp|Q9Y520-7|PRC2C_HUMAN sp|Q9Y520|PRC2C_HUMAN tr|E7EPN9|E7EPN9_HUMAN	0.9997	Isoform of Q9Y520, Isoform 3 of Protein PRRC2C OS=Homo sapiens GN=PRRC2C;Isoform of Q9Y520, Isoform 4 of Protein PRRC2C OS=Homo sapiens GN=PRRC2C;Isoform of Q9Y520, Isoform 5 of Protein PRRC2C OS=Homo sapiens GN=PRRC2C;Isoform of Q9Y520, Isoform 6 of Protein PRRC2C OS=Homo sapiens GN=PRRC2C;Isoform of Q9Y520, Isoform 7 of Protein PRRC2C OS=Homo sapiens GN=PRRC2C;Protein PRRC2C OS=Homo sapiens GN=…	2.0	2	0.013	AAGSPSSSDQDEKLPGQDESTAGTSEQNDILK+VKDAQQVEPEGQEKPSPATVR
1044a	sp|Q7Z460-2|CLAP1_HUMAN sp|Q7Z460-4|CLAP1_HUMAN sp|Q7Z460-5|CLAP1_HUMAN sp|Q7Z460|CLAP1_HUMAN	0.9997	Isoform of Q7Z460, Isoform 2 of CLIP-associating protein 1 OS=Homo sapiens GN=CLASP1;Isoform of Q7Z460, Isoform 4 of CLIP-associating protein 1 OS=Homo sapiens GN=CLASP1;Isoform of Q7Z460, Isoform 5 of CLIP-associating protein 1 OS=Homo sapiens GN=CLASP1;CLIP-associating protein 1 OS=Homo sapiens GN=CLASP1 PE=1 SV=1	2.0	2	0.014	EGLLGLQNLLK+RVFSMFLETLVDFIIIHK
1041a	sp|P09012|SNRPA_HUMAN tr|M0QXK2|M0QXK2_HUMAN tr|M0QZG7|M0QZG7_HUMAN tr|M0R0G9|M0R0G9_HUMAN tr|M0R221|M0R221_HUMAN tr|M0R2B8|M0R2B8_HUMAN	0.9997	U1 small nuclear ribonucleoprotein A OS=Homo sapiens GN=SNRPA PE=1 SV=3;Isoform of P09012, U1 small nuclear ribonucleoprotein A (Fragment) OS=Homo sapiens GN=SNRPA PE=1 SV=7;Isoform of P09012, U1 small nuclear ribonucleoprotein A (Fragment) OS=Homo sapiens GN=SNRPA PE=1 SV=1;Isoform of P09012, U1 small nuclear ribonucleoprotein A OS=Homo sapiens GN=SNRPA PE=1 SV=1;Isoform of P09012, U1 small nucl…	20.7	2	0.012	EVSSATNALR+GQAFVIFK
1040a	sp|O75533|SF3B1_HUMAN	0.9997	Splicing factor 3B subunit 1 OS=Homo sapiens GN=SF3B1 PE=1 SV=3	4.0	2	0.014	KAALDEAQGVGLDSTGYYDQEIYGGSDSR+SVNDQPSGNLPFLKPDDIQYFDK
1039a	sp|O75223|GGCT_HUMAN	0.9997	Gamma-glutamylcyclotransferase OS=Homo sapiens GN=GGCT PE=1 SV=1	12.8	2	0.012	LQDFKLDFGNSQGK+VSEEIEDIIK
1037	sp|Q9BZF1-2|OSBL8_HUMAN sp|Q9BZF1-3|OSBL8_HUMAN sp|Q9BZF1|OSBL8_HUMAN tr|F8VQX7|F8VQX7_HUMAN tr|F8VUA7|F8VUA7_HUMAN	0.9997	Isoform of Q9BZF1, Isoform 2 of Oxysterol-binding protein-related protein 8 OS=Homo sapiens GN=OSBPL8;Isoform of Q9BZF1, Isoform 3 of Oxysterol-binding protein-related protein 8 OS=Homo sapiens GN=OSBPL8;Oxysterol-binding protein-related protein 8 OS=Homo sapiens GN=OSBPL8 PE=1 SV=3;Isoform of Q9BZF1, Oxysterol-binding protein (Fragment) OS=Homo sapiens GN=OSBPL8 PE=1 SV=1;Isoform of Q9BZF1, Oxys…	2.7	2	0.011	SLIWTLLK+VVLPTFILEPR
1036	sp|P53999|TCP4_HUMAN	0.9997	Activated RNA polymerase II transcriptional coactivator p15 OS=Homo sapiens GN=SUB1 PE=1 SV=3	18.9	2	0.015	EQISDIDDAVR+GISLNPEQWSQLK+GISLNPEQWSQLKEQISDIDDAVR
1035	sp|P01034|CYTC_HUMAN	0.9997	Cystatin-C OS=Homo sapiens GN=CST3 PE=1 SV=1	19.2	2	0.014	ALDFAVGEYNK+LVGGPMDASVEEEGVRR
1027a	sp|P48729-3|KC1A_HUMAN sp|P48729|KC1A_HUMAN sp|Q8N752|KC1AL_HUMAN	0.9997	Isoform of P48729, Isoform 3 of Casein kinase I isoform alpha OS=Homo sapiens GN=CSNK1A1;Casein kinase I isoform alpha OS=Homo sapiens GN=CSNK1A1 PE=1 SV=2;Casein kinase I isoform alpha-like OS=Homo sapiens GN=CSNK1A1L PE=2 SV=2	5.8	2	0.011	HPQLLYESK+LFLIDFGLAK
748b	sp|Q13243-3|SRSF5_HUMAN sp|Q13243|SRSF5_HUMAN	0.9996	Isoform of Q13243, Isoform SRP40-4 of Serine/arginine-rich splicing factor 5 OS=Homo sapiens GN=SRSF5;Serine/arginine-rich splicing factor 5 OS=Homo sapiens GN=SRSF5 PE=1 SV=1	8.9	2	0.011	LIVENLSSR+LNEGVVEFASYGDLK
452a	sp|P20020-2|AT2B1_HUMAN sp|P20020-3|AT2B1_HUMAN sp|P20020-4|AT2B1_HUMAN sp|P20020-5|AT2B1_HUMAN sp|P20020-6|AT2B1_HUMAN sp|P20020|AT2B1_HUMAN sp|P23634-2|AT2B4_HUMAN sp|P23634-3|AT2B4_HUMAN sp|P23634-4|AT2B4_HUMAN sp|P23634-5|AT2B4_HUMAN sp|P23634-6|AT2B4_HUMAN sp|P23634-7|AT2B4_HUMAN sp|P23634-8|AT2B4_HUMAN sp|P23634|AT2B4_HUMAN	0.9996	Isoform of P20020, Isoform A of Plasma membrane calcium-transporting ATPase 1 OS=Homo sapiens GN=ATP2B1;Isoform of P20020, Isoform B of Plasma membrane calcium-transporting ATPase 1 OS=Homo sapiens GN=ATP2B1;Isoform of P20020, Isoform C of Plasma membrane calcium-transporting ATPase 1 OS=Homo sapiens GN=ATP2B1;Isoform of P20020, Isoform E of Plasma membrane calcium-transporting ATPase 1 OS=Homo s…	4.3	2	0.014	QVVAVTGDGTNDGPALK+VLARSSPTDKHTLVK+YGDLLPADGILIQGNDLK
428a	sp|P15153|RAC2_HUMAN tr|B1AH77|B1AH77_HUMAN tr|B1AH80|B1AH80_HUMAN	0.9996	Ras-related C3 botulinum toxin substrate 2 OS=Homo sapiens GN=RAC2 PE=1 SV=1;Isoform of P15153, Ras-related C3 botulinum toxin substrate 2 OS=Homo sapiens GN=RAC2 PE=1 SV=1;Isoform of P15153, Ras-related C3 botulinum toxin substrate 2 OS=Homo sapiens GN=RAC2 PE=1 SV=1	14.9	2	0.011	LAPITYPQGLALAK+TVFDEAIR
1056a	sp|Q9UM00-2|TMCO1_HUMAN sp|Q9UM00|TMCO1_HUMAN tr|J3QQY2|J3QQY2_HUMAN tr|J9JIE6|J9JIE6_HUMAN	0.9996	Isoform of Q9UM00, Isoform 2 of Transmembrane and coiled-coil domain-containing protein 1 OS=Homo sapiens GN=TMCO1;Transmembrane and coiled-coil domain-containing protein 1 OS=Homo sapiens GN=TMCO1 PE=1 SV=1;Isoform of Q9UM00, Transmembrane and coiled-coil domain-containing protein 1 OS=Homo sapiens GN=TMCO1 PE=1 SV=1;Isoform of Q9UM00, Transmembrane and coiled-coil domain-containing protein 1 OS…	27.9	2	0.010	LPFTPLSYIQGLSHR+QAGGFLGPPPPSGK
1054a	sp|Q9BVG4|PBDC1_HUMAN	0.9996	Protein PBDC1 OS=Homo sapiens GN=PBDC1 PE=1 SV=1	12.9	2	0.014	FNGIVEDFNYGTLLR+IDVLDPEELKSESAK
1053a	sp|Q96KA5-2|CLP1L_HUMAN sp|Q96KA5|CLP1L_HUMAN	0.9996	Isoform of Q96KA5, Isoform 2 of Cleft lip and palate transmembrane protein 1-like protein OS=Homo sapiens GN=CLPTM1L;Cleft lip and palate transmembrane protein 1-like protein OS=Homo sapiens GN=CLPTM1L PE=1 SV=1	4.6	2	0.014	LQLSVYTTTR+STTELPLTVSYDK
1051a	sp|O43809|CPSF5_HUMAN	0.9996	Cleavage and polyadenylation specificity factor subunit 5 OS=Homo sapiens GN=NUDT21 PE=1 SV=1	10.6	2	0.013	LFLVQLQEK+TINLYPLTNYTFGTK
1050a	sp|O00754-2|MA2B1_HUMAN sp|O00754|MA2B1_HUMAN	0.9996	Isoform of O00754, Isoform 2 of Lysosomal alpha-mannosidase OS=Homo sapiens GN=MAN2B1;Lysosomal alpha-mannosidase OS=Homo sapiens GN=MAN2B1 PE=1 SV=3	4.4	2	0.015	DLFSTFTITR+ELVDYFLNVATAQGR+QLAAGWGPCEVLLSNALAR
1046	sp|O15269|SPTC1_HUMAN	0.9996	Serine palmitoyltransferase 1 OS=Homo sapiens GN=SPTLC1 PE=1 SV=1	5.9	2	0.011	LLKEQEIEDQKNPR+VVVTVEQTEEELER
613a	sp|P51116|FXR2_HUMAN	0.9995	Fragile X mental retardation syndrome-related protein 2 OS=Homo sapiens GN=FXR2 PE=1 SV=2	5.3	2	0.009	LQIDEQLR+TGGPAYGPSSDVSTASETESEKREEPNR
1061a	sp|O43681|ASNA_HUMAN tr|A0A087WXS7|A0A087WXS7_HUMAN	0.9995	ATPase ASNA1 OS=Homo sapiens GN=ASNA1 PE=1 SV=2;Isoform of O43681, ATPase ASNA1 OS=Homo sapiens GN=ASNA1 PE=1 SV=1	5.7	2	0.013	LEETLPVIR+LLNFPTIVER
1060	sp|Q96KP1|EXOC2_HUMAN	0.9995	Exocyst complex component 2 OS=Homo sapiens GN=EXOC2 PE=1 SV=1	2.8	2	0.013	ASNTADTLFQEVLGR+FLFNLPLNIER
1059	sp|Q13045-2|FLII_HUMAN sp|Q13045-3|FLII_HUMAN sp|Q13045|FLII_HUMAN	0.9995	Isoform of Q13045, Isoform 2 of Protein flightless-1 homolog OS=Homo sapiens GN=FLII;Isoform of Q13045, Isoform 3 of Protein flightless-1 homolog OS=Homo sapiens GN=FLII;Protein flightless-1 homolog OS=Homo sapiens GN=FLII PE=1 SV=2	1.2	2	0.014	FVFLLDR+GLDIYVWR
1058	sp|P36551|HEM6_HUMAN	0.9995	Oxygen-dependent coproporphyrinogen-III oxidase, mitochondrial OS=Homo sapiens GN=CPOX PE=1 SV=3	4.4	2	0.013	AVVPSYIPLVK+EAEILEVLR
1057	sp|O75746-2|CMC1_HUMAN sp|O75746|CMC1_HUMAN	0.9995	Isoform of O75746, Isoform 2 of Calcium-binding mitochondrial carrier protein Aralar1 OS=Homo sapiens GN=SLC25A12;Calcium-binding mitochondrial carrier protein Aralar1 OS=Homo sapiens GN=SLC25A12 PE=1 SV=2	7.9	2	0.024	GLIPQLIGVAPEK+LATATFAGIENK+LQVAGEITTGPR+LTVNDFVR
342g	sp|P30837|AL1B1_HUMAN	0.9994	Aldehyde dehydrogenase X, mitochondrial OS=Homo sapiens GN=ALDH1B1 PE=1 SV=3	6.4	2	0.009	ELGEDGLK+VAEQTPLSALYLASLIK+VTLELGGK
1067a	sp|Q2NL82|TSR1_HUMAN	0.9994	Pre-rRNA-processing protein TSR1 homolog OS=Homo sapiens GN=TSR1 PE=1 SV=1	4.2	2	0.014	AYLFAHAVDFVPSEENNLVGTLK+IFQFQNFTNTR
1066a	sp|P21912|SDHB_HUMAN	0.9994	Succinate dehydrogenase [ubiquinone] iron-sulfur subunit, mitochondrial OS=Homo sapiens GN=SDHB PE=1 SV=3	8.2	2	0.013	DLVPDLSNFYAQYK+LQDPFSLYR
1065a	sp|O95347-2|SMC2_HUMAN sp|O95347|SMC2_HUMAN	0.9994	Isoform of O95347, Isoform 2 of Structural maintenance of chromosomes protein 2 OS=Homo sapiens GN=SMC2;Structural maintenance of chromosomes protein 2 OS=Homo sapiens GN=SMC2 PE=1 SV=2	3.0	2	0.013	TILEEEITPTIQK+TVTLGGDVFDPHGTLSGGAR
[truncated: 452 more rows]
