# Supplementary material for: Comparative interactome analysis of α-arrestin families in human and Drosophila
Source: eLife. 2024 Jan 25;12:RP88328. doi: 10.7554/eLife.88328 (PMC10945707; doi:10.7554/eLife.88328)
Supplement: Figure 1—source data 1. [file elife-88328-fig1-data1.zip › Human/human_APMS_control/interact-GFP_293_2.prot.tsv]

entry no.	protein	protein probability	protein description	percent coverage	tot indep spectra	percent share of spectrum ids	peptides
1	sp|GFP_AEQVI|	1	sp GFP_AEQVI	73.9	1192	22.94	AEVKFEGDTLVNR+AEVKFEGDTLVNRIELK+EDGNILGHK+EDGNILGHKLEYNYNSHNVYIMADK+FEGDTLVNR+FEGDTLVNRIELK+FSVSGEGEGDATYGK+FSVSGEGEGDATYGKLTLK+GEELFTGVVPILVELDGDVNGHK+GIDFKEDGNILGHK+HNIEDGSVQLADHYQQNTPIGDGPVLLPDNHYLSTQSALSK+LEYNYNSHNVYIMADK+LEYNYNSHNVYIMADKQK+NGIKVNFK+SAMPEGYVQER+TIFFKDDGNYK+TIFFKDDGNYKTR+TRAEVKFEGDTLVNR+YPDHMKQHDFFK
92a	sp|P05787-2|K2C8_HUMAN sp|P05787|K2C8_HUMAN	1	Isoform of P05787, Isoform 2 of Keratin, type II cytoskeletal 8 OS=Homo sapiens GN=KRT8;Keratin, type II cytoskeletal 8 OS=Homo sapiens GN=KRT8 PE=1 SV=7	75.2	194	3.12	AEAESMYQIK+AEAESMYQIKYEELQSLAGK+AQYEDIANR+ASLEAAIADAEQR+ASLEAAIADAEQRGELAIK+DGKLVSESSDVLPK+DVDEAYMNK+DVDEAYMNKVELESR+ELQSQISDTSVVLSMDNSR+EYQELMNVK+FASFIDK+FASFIDKVR+FLEQQNK+GELAIKDANAK+ISSSSFSR+KDVDEAYMNKVELESR+KLLEGEESRLESGMQNMSIHTK+KYEDEINKR+LALDIEIATYR+LEAELGNMQGLVEDFK+LEGLTDEINFLR+LESGMQNMSIHTK+LLEGEESR+LLEGEESRLESGMQNMSIHTK+LQAEIEGLK+LQAEIEGLKGQR+LSELEAALQR+LVSESSDVLPK+NKYEDEINKR+QLETLGQEK+Q…
92b	sp|P04264|K2C1_HUMAN	1	Keratin, type II cytoskeletal 1 OS=Homo sapiens GN=KRT1 PE=1 SV=6	53.9	180	3.07	AEAESLYQSK+AEAESLYQSKYEELQITAGR+AQYEDIAQK+DVDGAYMTK+DYQELMNTK+FASFIDK+FASFIDKVR+GGGGGGYGSGGSSYGSGGGSYGSGGGGGGGR+GSYGSGGSSYGSGGGSYGSGGGGGGHGSYGSGSSSGGYR+KQISNLQQSISDAEQR+KYEDEINKR+LALDIEIATYR+LDSELKNMQDMVEDYR+LLEGEESR+LLRDYQELMNTK+LNDLEDALQQAK+LNDLEDALQQAKEDLAR+LRSEIDNVKK+MSGECAPNVSVSVSTSHTTISGGGSR+NKLNDLEDALQQAK+NKYEDEINKR+NMQDMVEDYR+NSKIEISELNR+QISNLQQSISDAEQR+QISNLQQSISDAEQRGENALK+QISNLQQSISDAE…
134a	sp|P35527|K1C9_HUMAN	1	Keratin, type I cytoskeletal 9 OS=Homo sapiens GN=KRT9 PE=1 SV=3	58.3	123	2.18	DIENQYETQITQIEHEVSSSGQEVQSSAK+EEMSQLTGQNSGDVNVEINVAPGK+EIETYHNLLEGGQEDFESSGAGK+FEMEQNLR+FSSSSGYGGGSSR+GGGGSFGYSYGGGSGGGFSASSLGGGFGGGSR+GGSGGSHGGGSGFGGESGGSYGGGEEASGSGGGYGGGSGK+GGSGGSYGGGGSGGGYGGGSGSR+HGVQELEIELQSQLSK+IKFEMEQNLR+IQDWYDK+IQDWYDKK+LASYLDK+LASYLDKVQALEEANNDLENK+LEKEIETYHNLLEGGQEDFESSGAGK+MTLDDFR+NHKEEMSQLTGQNSGDVNVEINVAPGK+NYSPYYNTIDDLK+QFSSSYLSR+QGVDADINGLR+QVLDNLTMEK+SDLEMQYETLQEEL…
96a	sp|P07437|TBB5_HUMAN tr|Q5JP53|Q5JP53_HUMAN	1	Tubulin beta chain OS=Homo sapiens GN=TUBB PE=1 SV=2;Isoform of P07437, Tubulin beta chain OS=Homo sapiens GN=TUBB PE=1 SV=1	42.7	122	0.97	AILVDLEPGTMDSVR+ALTVPELTQQVFDAK+EVDEQMLNVQNK+FPGQLNADLR+FPGQLNADLRK+GHYTEGAELVDSVLDVVR+IMNTFSVVPSPK+IREEYPDR+IREEYPDRIMNTFSVVPSPK+ISEQFTAMFR+ISVYYNEATGGK+KLAVNMVPFPR+LAVNMVPFPR+LHFFMPGFAPLTSR+MAVTFIGNSTAIQELFK+MAVTFIGNSTAIQELFKR+MSMKEVDEQMLNVQNK+NSSYFVEWIPNNVK+YLTVAAVFR
96b	sp|P68371|TBB4B_HUMAN	1	Tubulin beta-4B chain OS=Homo sapiens GN=TUBB4B PE=1 SV=1	40.9	103	0.63	ALTVPELTQQMFDAK+AVLVDLEPGTMDSVR+EVDEQMLNVQNK+FPGQLNADLR+FPGQLNADLRK+GHYTEGAELVDSVLDVVR+IMNTFSVVPSPK+INVYYNEATGGK+IREEYPDR+IREEYPDRIMNTFSVVPSPK+ISEQFTAMFR+KLAVNMVPFPR+LAVNMVPFPR+LHFFMPGFAPLTSR+MSATFIGNSTAIQELFK+MSATFIGNSTAIQELFKR+MSMKEVDEQMLNVQNK+NSSYFVEWIPNNVK+YLTVAAVFR
98b	sp|P13645|K1C10_HUMAN	1	Keratin, type I cytoskeletal 10 OS=Homo sapiens GN=KRT10 PE=1 SV=6	34.9	100	1.5	ALEESNYELEGK+DAEAWFNEK+ELTTEIDNNIEQISSYK+GSLGGGFSSGGFSGGSFSR+IKEWYEK+IRLENEIQTYR+KDAEAWFNEK+LAADDFR+LASYLDK+LASYLDKVR+LENEIQTYR+LKYENEVALR+NHEEEMKDLR+NVSTGDVNVEMNAAPGVDLTQLLNNMR+QSVEADINGLR+QSVEADINGLRR+RVLDELTLTK+SEITELRR+SKELTTEIDNNIEQISSYK+SLLEGEGSSGGGGR+SQYEQLAEQNR+SQYEQLAEQNRK+VLDELTLTK+VTMQNLNDR+YENEVALR
96c	sp|Q13885|TBB2A_HUMAN sp|Q9BVA1|TBB2B_HUMAN	1	Tubulin beta-2A chain OS=Homo sapiens GN=TUBB2A PE=1 SV=1;Tubulin beta-2B chain OS=Homo sapiens GN=TUBB2B PE=1 SV=1	38.2	96	0.59	AILVDLEPGTMDSVR+ALTVPELTQQMFDSK+EVDEQMLNVQNK+FPGQLNADLR+FPGQLNADLRK+GHYTEGAELVDSVLDVVR+IMNTFSVMPSPK+IREEYPDR+ISEQFTAMFR+KLAVNMVPFPR+LAVNMVPFPR+LHFFMPGFAPLTSR+MSATFIGNSTAIQELFK+MSATFIGNSTAIQELFKR+MSMKEVDEQMLNVQNK+NSSYFVEWIPNNVK+YLTVAAIFR
98a	sp|P08727|K1C19_HUMAN	1	Keratin, type I cytoskeletal 19 OS=Homo sapiens GN=KRT19 PE=1 SV=4	69.8	95	1.48	AALEDTLAETEAR+ALEAANGELEVK+DAEAWFTSR+DYSHYYTTIQDLR+DYSHYYTTIQDLRDK+EVAGHTEQLQMSR+FETEQALR+FGPGVAFR+FVSSSSSGAYGGGYGGVLTASDGLLAGNEK+GQVGGQVSVEVDSAPGTDLAK+ILGATIENSR+ITMQNLNDR+IVLQIDNAR+KDAEAWFTSR+KNHEEEISTLR+LAADDFR+LASYLDK+LASYLDKVR+LEQEIATYR+MSVEADINGLR+MSVEADINGLRR+NHEEEISTLR+QSSATSSFGGLGGGSVR+RVLDELTLAR+SEVTDLR+SLLEGQEDHYNNLSASK+SQYEVMAEQNR+SQYEVMAEQNRK+SRLEQEIATYR+TDLEMQIEGLK+TEELNREVAGHTEQLQM…
63	sp|TRYP_PIG|	1	sp TRYP_PIG	25.1	83	1.41	IITHPNFNGNTLDNDIMLIK+LGEHNIDVLEGNEQFINAAK+LSSPATLNSR+VATVSLPR
92c	sp|P08670|VIME_HUMAN	1	Vimentin OS=Homo sapiens GN=VIM PE=1 SV=4	60.9	82	1.41	DGQVINETSQHHDDLE+DNLAEDIMR+EEAENTLQSFR+EMEENFAVEAANYQDTIGR+ETNLDSLPLVDTHSK+ETNLDSLPLVDTHSKR+EYQDLLNVK+FADLSEAANR+FADLSEAANRNNDALR+FANYIDK+FLEQQNK+ILLAELEQLK+ILLAELEQLKGQGK+ISLPLPNFSSLNLR+KVESLQEEIAFLK+LGDLYEEEMR+LGDLYEEEMRELR+LLEGEESR+LQDEIQNMKEEMAR+LQEEMLQR+MALDIEIATYRK+NLQEAEEWYK+QDVDNASLAR+QMREMEENFAVEAANYQDTIGR+QQYESVAAK+SLYASSPGGVYATR+TNEKVELQELNDR+TYSLGSALRPSTSR+VELQELNDR+VESLQEEIAFLK+VEVER…
161a	sp|P60709|ACTB_HUMAN sp|P63261|ACTG_HUMAN	1	Actin, cytoplasmic 1 OS=Homo sapiens GN=ACTB PE=1 SV=1;Actin, cytoplasmic 2 OS=Homo sapiens GN=ACTG1 PE=1 SV=1	51.2	81	1.06	AGFAGDDAPR+AVFPSIVGRPR+DLTDYLMK+DLYANTVLSGGTTMYPGIADR+DSYVGDEAQSK+DSYVGDEAQSKR+EITALAPSTMK+GYSFTTTAER+HQGVMVGMGQK+IIAPPER+KDLYANTVLSGGTTMYPGIADR+LDLAGRDLTDYLMK+QEYDESGPSIVHR+QEYDESGPSIVHRK+RGILTLK+SYELPDGQVITIGNER+TTGIVMDSGDGVTHTVPIYEGYALPHAILR+VAPEEHPVLLTEAPLNPK
92d	sp|P35908|K22E_HUMAN	1	Keratin, type II cytoskeletal 2 epidermal OS=Homo sapiens GN=KRT2 PE=1 SV=2	56.8	79	1.27	AQYEEIAQR+DVDNAYMIK+DYQELMNVK+FASFIDK+FASFIDKVR+GFSSGSAVVSGGSR+GGGFGGGSSFGGGSGFSGGGFGGGGFGGGR+GGSGGGGSISGGGYGSGGGSGGR+GGSISGGGYGSGGGK+HGGGGGGFGGGGFGSR+KYEDEINKR+LALDVEIATYR+LLRDYQELMNVK+LNDLEEALQQAK+LNDLEEALQQAKEDLAR+LQGEIAHVK+MSGDLSSNVTVSVTSSTISSNVASK+NKLNDLEEALQQAK+NLDLDSIIAEVK+SISISVAGGGGGFGAAGGFGGR+SKEEAEALYHSK+SLVGLGGTK+TAAENDFVTLK+TAAENDFVTLKK+TSQNSELNNMQDLVEDYK+TSQNSELNNMQDLVEDYKK+VDLLNQEI…
96d	sp|P04350|TBB4A_HUMAN	1	Tubulin beta-4A chain OS=Homo sapiens GN=TUBB4A PE=1 SV=2	28.4	76	0.46	ALTVPELTQQMFDAK+AVLVDLEPGTMDSVR+FPGQLNADLR+FPGQLNADLRK+IMNTFSVVPSPK+INVYYNEATGGNYVPR+ISEQFTAMFR+KLAVNMVPFPR+LAVNMVPFPR+LHFFMPGFAPLTSR+NSSYFVEWIPNNVK+YLTVAAVFR
266a	sp|Q9NVI7-2|ATD3A_HUMAN	1	Isoform of Q9NVI7, Isoform 2 of ATPase family AAA domain-containing protein 3A OS=Homo sapiens GN=ATAD3A	40.8	71	0.92	ATLNAFLYR+DALNLAQMQEQTLQLEQQSK+DKWSNFDPTGLER+EYEAAVEQLK+GEGAGPPPPLPPAQPGAEGGGDR+GLGDRPAPK+INEMVHFDLPGQEER+INEMVHFDLPGQEERER+ITVLEALR+LALHSGMDYAIMTGGDVAPMGR+LAQFDYGR+LFDWANTSR+LKEYEAAVEQLK+LKEYEAAVEQLKSEQIR+LLSRPQDALEGVVLSPSLEAR+MYFDKYVLKPATEGK+NILMYGPPGTGK+QQQLLNEENLR+QTVLESIR+TAGTLFGEGFR+WSNFDPTGLER+YEDQLKQQQLLNEENLR
98d	sp|P08779|K1C16_HUMAN	1	Keratin, type I cytoskeletal 16 OS=Homo sapiens GN=KRT16 PE=1 SV=4	50.1	65	0.65	ALEEANADLEVK+APSTYGGGLSVSSR+ASLENSLEETK+DAETWFLSK+DYSPYFK+EVASNSELVQSSR+GQTGGDVNVEMDAAPGVDLSR+IIAATIENAQPILQIDNAR+ILNEMRDQYEQMAEK+LAADDFR+LASYLDK+LASYLDKVR+LEQEIATYR+LLEGEDAHLSSQQASGQSYSSR+NHEEEMLALR+QTVEADVNGLRR+RVLDELTLAR+TDLEMQIEGLK+TEELNKEVASNSELVQSSR+TKYEHELALR+TRLEQEIATYR+VLDELTLAR+VTMQNLNDR
98e	sp|P02533|K1C14_HUMAN	1	Keratin, type I cytoskeletal 14 OS=Homo sapiens GN=KRT14 PE=1 SV=4	45.1	63	0.59	ALEEANADLEVK+APSTYGGGLSVSSSR+ASLENSLEETK+DAEEWFFTK+DYSPYFK+EVATNSELVQSGK+GQVGGDVNVEMDAAPGVDLSR+ILNEMRDQYEK+ILTATVDNANVLLQIDNAR+LAADDFR+LASYLDK+LASYLDKVR+LEQEIATYR+LLEGEDAHLSSSQFSSGSQSSR+MSVEADINGLR+MSVEADINGLRR+NHEEEMNALR+RVLDELTLAR+TEELNREVATNSELVQSGK+TRLEQEIATYR+VLDELTLAR+VTMQNLNDR
175a	sp|P62829|RL23_HUMAN	1	60S ribosomal protein L23 OS=Homo sapiens GN=RPL23 PE=1 SV=1	26.4	61	1.11	GSAITGPVAK+LNRLPAAGVGDMVMATVK+LPAAGVGDMVMATVK+LPAAGVGDMVMATVKK+NLYIISVK
98c	sp|P05783|K1C18_HUMAN	1	Keratin, type I cytoskeletal 18 OS=Homo sapiens GN=KRT18 PE=1 SV=2	53.3	58	0.99	AQIFANTVDNAR+AQYDELAR+ETMQSLNDR+GGMGSGGLATGIAGGLAGMGGIQNEK+GGMGSGGLATGIAGGLAGMGGIQNEKETMQSLNDR+GLQAQIASSGLTVEVDAPK+IVLQIDNAR+KVIDDTNITR+LAADDFR+LASYLDR+LEAEIATYR+LLEDGEDFNLGDALDSSNSMQTIQK+QAQEYEALLNIK+QSVENDIHGLR+QSVENDIHGLRK+RLLEDGEDFNLGDALDSSNSMQTIQK+SLGSVQAPSYGARPVSSAASVYAGAGGSGSR+STFSTNYR+TVQSLEIDLDSMR+VIDDTNITR+VKLEAEIATYR+VKYETELAMR
106b	sp|P0DMV8|HS71A_HUMAN sp|P0DMV9|HS71B_HUMAN tr|A0A0G2JIW1|A0A0G2JIW1_HUMAN	1	Heat shock 70 kDa protein 1A OS=Homo sapiens GN=HSPA1A PE=1 SV=1;Heat shock 70 kDa protein 1B OS=Homo sapiens GN=HSPA1B PE=1 SV=1;Isoform of P0DMV9, Heat shock 70 kDa protein 1B OS=Homo sapiens GN=HSPA1B PE=1 SV=1	34.9	52	0.93	AFYPEEISSMVLTK+AQIHDLVLVGGSTR+ATAGDTHLGGEDFDNR+DAGVIAGLNVLR+FGDPVVQSDMK+HWPFQVINDGDKPK+IINEPTAAAIAYGLDR+KFGDPVVQSDMK+LLQDFFNGR+LVNHFVEEFK+LVNHFVEEFKR+NALESYAFNMK+NAVITVPAYFNDSQR+NQVALNPQNTVFDAK+NQVALNPQNTVFDAKR+SAVEDEGLK+SINPDEAVAYGAAVQAAILMGDK+STLEPVEK+TTPSYVAFTDTER+VEIIANDQGNR
106a	sp|P11142|HSP7C_HUMAN	1	Heat shock cognate 71 kDa protein OS=Homo sapiens GN=HSPA8 PE=1 SV=1	37.3	52	0.95	DAGTIAGLNVLR+FDDAVVQSDMK+FELTGIPPAPR+IINEPTAAAIAYGLDK+IINEPTAAAIAYGLDKK+LDKSQIHDIVLVGGSTR+LLQDFFNGK+MVNHFIAEFK+NQVAMNPTNTVFDAK+NQVAMNPTNTVFDAKR+NSLESYAFNMK+NTTIPTK+QTQTFTTYSDNQPGVLIQVYEGER+RFDDAVVQSDMK+SFYPEEVSSMVLTK+SINPDEAVAYGAAVQAAILSGDK+STAGDTHLGGEDFDNR+TTPSYVAFTDTER+TVTNAVVTVPAYFNDSQR+VEIIANDQGNR
92g	sp|P04259|K2C6B_HUMAN	1	Keratin, type II cytoskeletal 6B OS=Homo sapiens GN=KRT6B PE=1 SV=5	36	51	0.34	ADTLTDEINFLR+ALYDAELSQMQTHISDTSVVLSMDNNR+AQYEEIAQR+ATGGGLSSVGGGSSTIK+EYQELMNVK+FASFIDK+FASFIDKVR+FLEQQNK+KYEDEINKR+LALDVEIATYR+NKLEGLEDALQK+NKYEDEINKR+NLDLDSIIAEVK+NTKQEIAEINR+QNLEPLFEQYINNLR+SGFSSISVSR+TAAENEFVTLK+TAAENEFVTLKK+WTLLQEQGTK+YEELQITAGR
92e	sp|P13647|K2C5_HUMAN	1	Keratin, type II cytoskeletal 5 OS=Homo sapiens GN=KRT5 PE=1 SV=3	39.8	49	0.59	AQYEEIANR+DVDAAYMNKVELEAK+EYQELMNTK+FASFIDK+FASFIDKVR+FLEQQNK+ISISTSGGSFR+KYEDEINKR+LAELEEALQK+LALDVEIATYR+LRAEIDNVKK+NKYEDEINKR+NLDLDSIIAEVK+QLDSIVGER+QNLEPLFEQYINNLR+SFSTASAITPSVSR+SLYNLGGSK+SRTEAESWYQTK+TEAESWYQTK+TSFTSVSRSGGGGGGGFGR+TTAENEFVMLK+TTAENEFVMLKK+VDALMDEINFMK+WTLLQEQGTK+YEELQQTAGR
161b	sp|P62736|ACTA_HUMAN sp|P63267|ACTH_HUMAN sp|P68032|ACTC_HUMAN sp|P68133|ACTS_HUMAN	1	Actin, aortic smooth muscle OS=Homo sapiens GN=ACTA2 PE=1 SV=1;Actin, gamma-enteric smooth muscle OS=Homo sapiens GN=ACTG2 PE=1 SV=1;Actin, alpha cardiac muscle 1 OS=Homo sapiens GN=ACTC1 PE=1 SV=1;Actin, alpha skeletal muscle OS=Homo sapiens GN=ACTA1 PE=1 SV=1	30.3	49	0.46	AGFAGDDAPR+AVFPSIVGRPR+DLTDYLMK+DSYVGDEAQSK+DSYVGDEAQSKR+EITALAPSTMK+HQGVMVGMGQK+IIAPPER+LDLAGRDLTDYLMK+RGILTLK+SYELPDGQVITIGNER+YPIEHGIITNWDDMEK
96e	sp|Q9BUF5|TBB6_HUMAN	1	Tubulin beta-6 chain OS=Homo sapiens GN=TUBB6 PE=1 SV=1	21.7	47	0.29	AALVDLEPGTMDSVR+FPGQLNADLR+FPGQLNADLRK+IMNTFSVMPSPK+INVYYNESSSQK+KLAVNMVPFPR+LAVNMVPFPR+LHFFMPGFAPLTSR+NSSYFVEWIPNNVK+YLTVATVFR
266b	sp|Q5T9A4|ATD3B_HUMAN	1	ATPase family AAA domain-containing protein 3B OS=Homo sapiens GN=ATAD3B PE=1 SV=1	28.7	46	0.47	DKWSNFDPTGLER+EALNLAQMQEQTLQLEQQSK+EYEAAVEQLK+GEGAGPPPPLPPAQPGAEGGGDR+GLGDRPAPK+ITVLEALR+LALHSGMDYAIMTGGDVAPMGR+LAQFDYGR+LFDWANTSR+LKEYEAAVEQLK+LKEYEAAVEQLKSEQIR+LLSRPQDVLEGVVLSPSLEAR+QQQLLNEENLR+QTVLESIR+TAGTLFGEGFR+WSNFDPTGLER+YEDQLKQQQLLNEENLR
92f	sp|P02538|K2C6A_HUMAN	1	Keratin, type II cytoskeletal 6A OS=Homo sapiens GN=KRT6A PE=1 SV=3	37.6	46	0.32	ADTLTDEINFLR+AIGGGLSSVGGGSSTIK+ALYDAELSQMQTHISDTSVVLSMDNNR+AQYEEIAQR+EYQELMNVK+FASFIDK+FASFIDKVR+FLEQQNK+KYEDEINKR+LALDVEIATYR+NKLEGLEDALQK+NKYEDEINKR+NLDLDSIIAEVK+NTKQEIAEINR+QLDSIVGER+QNLEPLFEQYINNLR+SGFSSVSVSR+TAAENEFVTLK+TAAENEFVTLKK+WTLLQEQGTK+YEELQVTAGR
3	sp|O14654|IRS4_HUMAN	1	Insulin receptor substrate 4 OS=Homo sapiens GN=IRS4 PE=1 SV=1	20.5	45	0.84	AAAAAAAAAASGAAIPPLIPPR+AAVSAFPTDSLER+AIGDGEDEMLFTR+ANPLSLDSAR+AVSVPASFFR+DVWQVIVKPR+EADSSSDYVNMDFTK+EADSSSDYVNMDFTKR+FVTPSEPVAHSR+GAQDVAGGSNPGAHNPSANLAR+GDNQAGGAAAAAAAPEPPPR+GLDKEVSYNWDPK+LETADAPAR+LETADAPARLEYYENAR+LEYYENAR+LLQEEEQER+QQQMPPPPPPPPPPPPAGGTGGK+RFVTPSEPVAHSR+SSPLGQNDNSEYVPMLPGK+SWSSYFSLPNPFR+WFQPVANAADAEAVR
112a	sp|P15924|DESP_HUMAN	1	Desmoplakin OS=Homo sapiens GN=DSP PE=1 SV=3	15.5	41	0.77	AELIVQPELK+AFIGFEGVK+AITGFDDPFSGK+ALLQAILQTEDMLK+AQQIHSQTSQQYPLYDLDLGK+AVTGYNDPETGNIISLFQAMNK+FLSEMLK+GFFDPNTEENLTYLQLK+GIVDSITGQR+GLPSPYNMSSAPGSR+GYFNEELSEILSDPSDDTK+IEVLEEELR+ITNLTQQLEQASIVK+LGIYEAMK+LKNTLTQTTENLR+LLEAQIASGGVVDPVNSVFLPK+LLEAQIATGGIIDPK+LNDSILQATEQR+LPVEEAYK+LQSLTENLTK+LSLQDAVSQGVIDQDMATR+LVFDGLR+NLPLADQGSSHHITVK+QLLQEQESVK+QLQNIIQATSR+QQIQNDLNQWK+QVQNLVNK+SMVEDITGLR+SVEEVASEIQP…
41	sp|Q5T0W9|FA83B_HUMAN	1	Protein FAM83B OS=Homo sapiens GN=FAM83B PE=1 SV=1	31.4	39	0.75	ALWENGTYQHSVSSLASVSSQR+EGYVSHHNTPAQSFANR+EINAVVTPER+EVPDTPTNVQHLTDKPLPESIPK+FGNFIHK+FNTEQIQYR+HSYAGEQPETVPYLLLNR+HYVYSTLTR+IESSIQPTSNMPNTSINRPEIK+IESYLNDHSEATPDSNGSALGDRFEGYDNPENLK+KPSDSLSVASSSR+LPLQSEAPK+LRSSLVFKPTLPEQK+NQQTENLLK+QFQPNQINENWK+QTENLKNQQTENLLK+SFPLFDNSK+SKEDVTVSPSQEINAPPDENKR+SLLSLTPDKK+SSLVFKPTLPEQK+SSPLLNYNTGVYR+VRQPEKPKEDLLK+VSDFLAEEEINYILK
181a	sp|P68363|TBA1B_HUMAN sp|Q71U36-2|TBA1A_HUMAN sp|Q71U36|TBA1A_HUMAN sp|Q9BQE3|TBA1C_HUMAN tr|F5H5D3|F5H5D3_HUMAN	1	Tubulin alpha-1B chain OS=Homo sapiens GN=TUBA1B PE=1 SV=1;Isoform of Q71U36, Isoform 2 of Tubulin alpha-1A chain OS=Homo sapiens GN=TUBA1A;Tubulin alpha-1A chain OS=Homo sapiens GN=TUBA1A PE=1 SV=1;Tubulin alpha-1C chain OS=Homo sapiens GN=TUBA1C PE=1 SV=1;Isoform of Q9BQE3, Tubulin alpha-1C chain OS=Homo sapiens GN=TUBA1C PE=1 SV=1	39.2	37	0.69	AVFVDLEPTVIDEVR+DVNAAIATIK+EIIDLVLDR+FDGALNVDLTEFQTNLVPYPR+IHFPLATYAPVISAEK+LDHKFDLMYAK+LSVDYGKK+NLDIERPTYTNLNR+QIFHPEQLITGK+QLFHPEQLITGKEDAANNYAR+TIGGGDDSFNTFFSETGAGK+VGINYQPPTVVPGGDLAK
79a	sp|O75955|FLOT1_HUMAN	1	Flotillin-1 OS=Homo sapiens GN=FLOT1 PE=1 SV=3	50.8	31	0.54	AAYDIEVNTR+AQADLAYQLQVAK+AQQVAVQEQEIAR+AQQVAVQEQEIARR+DIHDDQDYLHSLGK+FSEQVFK+GEAEAFAIGAR+HGVPISVTGIAQVK+ISLNTLTLNVK+ITLVSSGSGTMGAAK+LPQVAEEISGPLTSANK+LTGVSISQVNHKPLR+SPPVMVAGGR+SQLIMQAEAEAASVR+VASSDLVNMGISVVSYTLK+VQVQVVER+VSAQYLSEIEMAK+VTGEVLDILTR
276a	sp|Q9UJV9|DDX41_HUMAN tr|J3KNN5|J3KNN5_HUMAN	1	Probable ATP-dependent RNA helicase DDX41 OS=Homo sapiens GN=DDX41 PE=1 SV=2;Isoform of Q9UJV9, Probable ATP-dependent RNA helicase DDX41 (Fragment) OS=Homo sapiens GN=DDX41 PE=1 SV=1	30.2	27	0.49	AGAASLDVIQEVEYVK+DMIGIAFTGSGK+DVLVATDVASK+DYLAHSSMDF+FPAAILR+GVEAVAIHGGKDQEER+ILESVAEGR+KADVDAIHEYLLLK+KDVLVATDVASK+LLQEDSSPLLR+MIDMGFEGDIR+QTLLFSATMPK+SALVKPVTINVGR+SEAEDEDDEDYVPYVPLR+TDEVPAGGSRSEAEDEDDEDYVPYVPLR+TIFSYFK+TPPPVLIFAEK
69a	sp|O00571-2|DDX3X_HUMAN sp|O00571|DDX3X_HUMAN tr|A0A0D9SF53|A0A0D9SF53_HUMAN tr|A0A0D9SFB3|A0A0D9SFB3_HUMAN tr|A0A0D9SG12|A0A0D9SG12_HUMAN	1	Isoform of O00571, Isoform 2 of ATP-dependent RNA helicase DDX3X OS=Homo sapiens GN=DDX3X;ATP-dependent RNA helicase DDX3X OS=Homo sapiens GN=DDX3X PE=1 SV=3;Isoform of O00571, ATP-dependent RNA helicase DDX3X OS=Homo sapiens GN=DDX3X PE=1 SV=1;Isoform of O00571, ATP-dependent RNA helicase DDX3X OS=Homo sapiens GN=DDX3X PE=1 SV=1;Isoform of O00571, ATP-dependent RNA helicase DDX3X OS=Homo sapiens…	24.8	24	0.36	DLLDLLVEAK+DREEALHQFR+DSLTLVFVETK+ELAVQIYEEARK+HAIPIIK+KQYPISLVLAPTR+LEQELFSGGNTGINFEK+MLDMGFEPQIR+QYPISLVLAPTR+SFLLDLLNATGK+SPILVATAVAAR+TIVFVETK+VGNLGLATSFFNER+VGSTSENITQK+VVWVEESDKR+YLVLDEADR
67a	sp|ALBU_BOVIN|	1	sp ALBU_BOVIN	21.7	24	0.47	AEFVEVTK+DAFLGSFLYEYSR+FKDLGEEHFK+HLVDEPQNLIK+KVPQVSTPTLVEVSR+LGEYGFQNALIVR+LSQKFPK+LVNELTEFAK+LVTDLTK+LVVSTQTALA+QTALVELLK+TVMENFVAFVDK+VPQVSTPTLVEVSR+YLYEIAR
180a	sp|P68104|EF1A1_HUMAN sp|Q5VTE0|EF1A3_HUMAN	1	Elongation factor 1-alpha 1 OS=Homo sapiens GN=EEF1A1 PE=1 SV=1;Putative elongation factor 1-alpha-like 3 OS=Homo sapiens GN=EEF1A1P5 PE=5 SV=1	21.9	24	0.42	EHALLAYTLGVK+EVSTYIK+IGGIGTVPVGR+LPLQDVYK+QLIVGVNK+QTVAVGVIK+STTTGHLIYK+VETGVLKPGMVVTFAPVNVTTEVK+YYVTIIDAPGHR
98f	sp|Q04695|K1C17_HUMAN	1	Keratin, type I cytoskeletal 17 OS=Homo sapiens GN=KRT17 PE=1 SV=2	28	24	0.19	ALEEANTELEVK+DAEDWFFSK+EVATNSELVQSGK+FETEQALR+ILNEMRDQYEK+LAADDFR+LASYLDK+LASYLDKVR+LEQEIATYR+LLEGEDAHLTQYK+NHEEEMNALR+RVLDELTLAR+TEELNREVATNSELVQSGK+TKFETEQALR+TRLEQEIATYR+VLDELTLAR
200a	sp|Q14254|FLOT2_HUMAN	1	Flotillin-2 OS=Homo sapiens GN=FLOT2 PE=1 SV=2	41.1	22	0.42	DADIGVAEAER+DVYDKVDYLSSLGK+IGEAEAAVIEAMGK+IQQIAEGEK+ISLEIMTLQPR+LLAELPASVHALTGVDLSK+MALVLEALPQIAAK+MGIEILSFTIK+NVVLQTLEGHLR+QIAVEAQEILR+QVLLAQAEAEK+TAEAQLAYELQGAR+TDKELIATVR+VDEIVVLSGDNSK+VKQVLLAQAEAEK
64a	sp|A3KMH1-3|VWA8_HUMAN sp|A3KMH1|VWA8_HUMAN	1	Isoform of A3KMH1, Isoform 3 of von Willebrand factor A domain-containing protein 8 OS=Homo sapiens GN=VWA8;von Willebrand factor A domain-containing protein 8 OS=Homo sapiens GN=VWA8 PE=1 SV=2	12.7	21	0.38	DGLIVYEDSPLVK+DVTPPQTSGYIEVTDLQSK+ETQDPTAQSLAASLSTR+EVEYIALSR+FAQILTR+FPTEGLSSVVR+GNSLTVLDVLEGR+GPALINIQEYPIER+IGAVSAPIYNAHEK+ISSDQLSSEHLSSAVEQK+LSQYPNENLHSAVTK+RGELEPQLGSPQQKPK+SLADQGIINYPYSTR+TLILEGLEK+VIALGLPVPR+VNAGTLAVLQR+YGIPIGAKPTSVQLAK+YSGNPLDPPLR
247b	sp|Q96EY1|DNJA3_HUMAN	1	DnaJ homolog subfamily A member 3, mitochondrial OS=Homo sapiens GN=DNAJA3 PE=1 SV=2	22.5	20	0.19	AQGLYETINVTIPPGTQTDQK+EAGEDEEGFLSK+EIFITFR+FSQLAEAYEVLSDEVK+GGPTVDPEELFR+QYDAYGSAGFDPGASGSQHSYWK+RVMIPVPAGVEDGQTVR+VMIPVPAGVEDGQTVR
247a	sp|Q96EY1-2|DNJA3_HUMAN	1	Isoform of Q96EY1, Isoform 2 of DnaJ homolog subfamily A member 3, mitochondrial OS=Homo sapiens GN=DNAJA3	27.6	20	0.19	AQGLYETINVTIPPGTQTDQK+EIFITFR+FSQLAEAYEVLSDEVK+GGPTVDPEELFR+QQSLILSYAEDETDVEGTVNGVTLTSSGK+QYDAYGSAGFDPGASGSQHSYWK+RVMIPVPAGVEDGQTVR+VMIPVPAGVEDGQTVR
271a	sp|Q9UBS4|DJB11_HUMAN	1	DnaJ homolog subfamily B member 11 OS=Homo sapiens GN=DNAJB11 PE=1 SV=1	23.7	19	0.35	DGMEYPFIGEGEPHVDGEPGDLR+FQDLGAAYEVLSDSEK+FQDLGAAYEVLSDSEKR+GEGLPNFDNNNIK+KGEGLPNFDNNNIK+KLALQLHPDRNPDDPQAQEK+LALQLHPDRNPDDPQAQEK+TLEVEIEPGVR
148a	sp|P49790|NU153_HUMAN	1	Nuclear pore complex protein Nup153 OS=Homo sapiens GN=NUP153 PE=1 SV=2	14.8	19	0.33	EGSVLDILK+EIKDSTSQHDDDNISTTSGFSSR+ESGFSYPNFSLPAANGLSSGVGGGGGK+FVASKPLEEEEMEVPVLPK+GFDTSSSSSNSAASSSFK+IGVSSDSGSINPMSEGFK+IPSIVSSPLNSPLDR+LMTPKPVSIATNR+NIVPGWLQR+NTSLPPLWSPEAER+QLSAQSYGVTSSTAR+RIPSIVSSPLNSPLDR+SSFNLGTIETK+TSQLGDSPFYPGK+TTLSASGTGFGDK
17	sp|P42677|RS27_HUMAN tr|Q5T4L4|Q5T4L4_HUMAN	1	40S ribosomal protein S27 OS=Homo sapiens GN=RPS27 PE=1 SV=3;Isoform of P42677, 40S ribosomal protein S27 OS=Homo sapiens GN=RPS27 PE=1 SV=1	39.4	19	0.25	DLLHPSPEEEK+DLLHPSPEEEKR+DLLHPSPEEEKRK+LVQSPNSYFMDVK
105a	sp|P11021|GRP78_HUMAN	1	78 kDa glucose-regulated protein OS=Homo sapiens GN=HSPA5 PE=1 SV=2	31.5	19	0.41	DAGTIAGLNVMR+ELEEIVQPIISK+IEIESFYEGEDFSETLTR+IINEPTAAAIAYGLDK+IINEPTAAAIAYGLDKR+ITPSYVAFTPEGER+KSDIDEIVLVGGSTR+LTPEEIER+LYGSAGPPPTGEEDTAEKDEL+NQLTSNPENTVFDAK+SDIDEIVLVGGSTR+SQIFSTASDNQPTVTIK+TFAPEEISAMVLTK+TKPYIQVDIGGGQTK+VEIIANDQGNR+VTHAVVTVPAYFNDAQR
89a	sp|P05141|ADT2_HUMAN	1	ADP/ATP translocase 2 OS=Homo sapiens GN=SLC25A5 PE=1 SV=7	27.5	18	0.2	AAYFGIYDTAK+DFLAGGVAAAISK+EQGVLSFWR+GAWSNVLR+GMLPDPK+LLLQVQHASK+QIFLGGVDK+QIFLGGVDKR+YFPTQALNFAFK+YFPTQALNFAFKDK
260a	sp|Q9BY77|PDIP3_HUMAN	1	Polymerase delta-interacting protein 3 OS=Homo sapiens GN=POLDIP3 PE=1 SV=2	35.6	18	0.18	ELPAAEPVLSPLEGTK+LVHPGVAEVVFVK+QNLYDLDEDDDGIASVPTK+RVNSASSSNPPAEVDPDTILK+SSGASVTTQPTEFK+SSPAAFINPPIGTVTPALK+TIQVPQQK+TLVNKEEPPKELPAAEPVLSPLEGTK+VGIQQGLLSQSTR+VVQNDAYTAPALPSSIR
248a	sp|Q96RT1-2|LAP2_HUMAN sp|Q96RT1-3|LAP2_HUMAN sp|Q96RT1-4|LAP2_HUMAN sp|Q96RT1-5|LAP2_HUMAN sp|Q96RT1-6|LAP2_HUMAN sp|Q96RT1-8|LAP2_HUMAN sp|Q96RT1-9|LAP2_HUMAN sp|Q96RT1|LAP2_HUMAN	1	Isoform of Q96RT1, Isoform 2 of Protein LAP2 OS=Homo sapiens GN=ERBB2IP;Isoform of Q96RT1, Isoform 3 of Protein LAP2 OS=Homo sapiens GN=ERBB2IP;Isoform of Q96RT1, Isoform 4 of Protein LAP2 OS=Homo sapiens GN=ERBB2IP;Isoform of Q96RT1, Isoform 5 of Protein LAP2 OS=Homo sapiens GN=ERBB2IP;Isoform of Q96RT1, Isoform 6 of Protein LAP2 OS=Homo sapiens GN=ERBB2IP;Isoform of Q96RT1, Isoform 8 of Protein…	17.5	18	0.32	AQIPEGDYLSYR+EKYMIGNSVQK+EQLIDYLMLK+FDSNHNPEEPNIIR+GPTSGPQSAPQIYGPPQYNIQYSSSAAVK+IRQEDENFNSLLQNGDILNSSTEEK+IYDILSDNGPQQPSTTVK+LITNDTFQPEIMER+LQILELR+LTFIPGFIGSLK+NGIQEFPENIK+SATLLYDQPLQVFTGSSSSSDLISGTK+TFQNTVELIIVR+TMSVSDFNYSR+VINLSDNR+VLTIVEASVNPISK
219a	sp|Q5VUA4|ZN318_HUMAN	1	Zinc finger protein 318 OS=Homo sapiens GN=ZNF318 PE=1 SV=2	9.2	18	0.31	AFGGEEVILK+DLYDIFYSSGGK+ESSADLLLPPDIISK+FLDPEFR+GSIPAAQVPVQVSIPSLIR+ILSMLADSTSTQEK+INSMGGDHPSFTSGTR+ISAPELLLHSPAR+LESLEETNPEYAK+QAGLAVVLETER+SLLNPQDTPVK+SSLVTPSISKEEILESSK+STGSTYGFLQPLTR+TLVLDFETEGER+VAQILGINIFDK+YVDENPLYEER
92h	sp|Q8N1N4|K2C78_HUMAN	1	Keratin, type II cytoskeletal 78 OS=Homo sapiens GN=KRT78 PE=2 SV=2	22.3	18	0.21	ATLENDFVVLK+DVDGVFLSK+EYLYFLK+FASFIDK+FASFIDKVR+FLEQQNK+IEIDPQFQVVR+QNASLQAAITDAEQR+VDELEAALR+VQISQLHQEIQR+YLDFSSIITEVR+YQELQVSAQLHGDR
260b	sp|Q9BY77-2|PDIP3_HUMAN	0.9999	Isoform of Q9BY77, Isoform 2 of Polymerase delta-interacting protein 3 OS=Homo sapiens GN=POLDIP3	36.7	18	0.17	ELPAAEPVLSPLEGTK+LVHPGVAEVVFVK+QNLYDLDEDDDGIASVPTK+RVNSASSSNPPAEVDPDTILK+SSGASVTTQPTEFK+SSPAAFINPPIGTVTPALK+TIQNLYDLDEDDDGIASVPTK+TLVNKEEPPKELPAAEPVLSPLEGTK+VGIQQGLLSQSTR+VVQNDAYTAPALPSSIR
136a	sp|P38646|GRP75_HUMAN	1	Stress-70 protein, mitochondrial OS=Homo sapiens GN=HSPA9 PE=1 SV=2	29.5	17	0.31	AQFEGIVTDLIR+DAGQISGLNVLR+EQQIVIQSSGGLSKDDIENMVK+LLGQFTLIGIPPAPR+NAVITVPAYFNDSQR+NTTIPTK+QAASSLQQASLK+QAVTNPNNTFYATK+SDIGEVILVGGMTR+SQVFSTAADGQTQVEIK+STNGDTFLGGEDFDQALLR+TTPSVVAFTADGER+VINEPTAAALAYGLDK+VQQTVQDLFGR
89b	sp|P12236|ADT3_HUMAN	1	ADP/ATP translocase 3 OS=Homo sapiens GN=SLC25A6 PE=1 SV=4	27.2	16	0.15	AAYFGVYDTAK+DFLAGGIAAAISK+EQGVLSFWR+GAWSNVLR+GMLPDPK+LLLQVQHASK+QIFLGGVDK+YFPTQALNFAFK+YFPTQALNFAFKDK
80a	sp|O95071-2|UBR5_HUMAN sp|O95071|UBR5_HUMAN	1	Isoform of O95071, Isoform 2 of E3 ubiquitin-protein ligase UBR5 OS=Homo sapiens GN=UBR5;E3 ubiquitin-protein ligase UBR5 OS=Homo sapiens GN=UBR5 PE=1 SV=2	7.5	16	0.29	AASTAPSSTSTPAASSAGLIYIDPSNLR+EGEEQPVLPEETESSKPGPSAHDLAAQLK+ENGADSILDLGLVDSSEK+EVVFVEDVK+LEHTAQTYSELQGER+LLTATNLVTLPNSR+LSLELFGR+NNFIPQPIGK+NSLEDLTAEDFR+NVAIFTAGQESPIILR+QISDLMGLIPK+TSDSPWFLSGSETLGR+VATWVDETLSSVASK+VLLLPLER
104a	sp|P10809|CH60_HUMAN	1	60 kDa heat shock protein, mitochondrial OS=Homo sapiens GN=HSPD1 PE=1 SV=2	26.9	16	0.3	GYISPYFINTSK+IGIEIIK+IMQSSSEVGYDAMAGDFVNMVEK+ISSIQSIVPALEIANAHR+LSDGVAVLK+LVQDVANNTNEEAGDGTTTATVLAR+NAGVEGSLIVEK+TVIIEQSWGSPK+VGEVIVTKDDAMLLK+VGGTSDVEVNEK+VTDALNATR
92i	sp|Q7Z794|K2C1B_HUMAN	1	Keratin, type II cytoskeletal 1b OS=Homo sapiens GN=KRT77 PE=2 SV=3	13.8	16	0.18	EQIMVLNNK+FASFIDK+FASFIDKVR+KYEDEINKR+LLEGEESR+QVDLLSAEQMR+SLDLDSIIDAVR+SMQDVVEDYK+VDTLTGEVNFLK
213a	sp|Q3ZCQ8-2|TIM50_HUMAN sp|Q3ZCQ8|TIM50_HUMAN	1	Isoform of Q3ZCQ8, Isoform 2 of Mitochondrial import inner membrane translocase subunit TIM50 OS=Homo sapiens GN=TIMM50;Mitochondrial import inner membrane translocase subunit TIM50 OS=Homo sapiens GN=TIMM50 PE=1 SV=2	25.2	15	0.28	IPDEFDNDPILVQQLR+LQPYNGVALRPWDGNSDDR+QNLFLGSLTSR+RAPDQAAEIGSR+SNKQNLFLGSLTSR+TIALNGVEDVR+TVLEHYALEDDPLAAFK
123a	sp|P25705|ATPA_HUMAN	1	ATP synthase subunit alpha, mitochondrial OS=Homo sapiens GN=ATP5A1 PE=1 SV=1	25.3	15	0.28	GIRPAINVGLSVSR+GMSLNLEPDNVGVVVFGNDK+HALIIYDDLSK+ILGADTSVDLEETGR+NVQAEEMVEFSSGLK+STVAQLVK+TGAIVDVPVGEELLGR+TGTAEMSSILEER+VLSIGDGIAR+VVDALGNAIDGK+VVDALGNAIDGKGPIGSK
69b	sp|P17844-2|DDX5_HUMAN sp|P17844|DDX5_HUMAN tr|J3KTA4|J3KTA4_HUMAN	1	Isoform of P17844, Isoform 2 of Probable ATP-dependent RNA helicase DDX5 OS=Homo sapiens GN=DDX5;Probable ATP-dependent RNA helicase DDX5 OS=Homo sapiens GN=DDX5 PE=1 SV=1;Isoform of P17844, Probable ATP-dependent RNA helicase DDX5 OS=Homo sapiens GN=DDX5 PE=1 SV=1	16.4	14	0.17	APILIATDVASR+MLDMGFEPQIR+NFYQEHPDLAR+QTLMWSATWPK+QVSDLISVLR+TGTAYTFFTPNNIK+TIVFVETK+TTYLVLDEADR+YLVLDEADR
187a	sp|Q02413|DSG1_HUMAN	1	Desmoglein-1 OS=Homo sapiens GN=DSG1 PE=1 SV=2	10.3	14	0.21	ALNSMGQDLERPLELR+EQYGQYALAVR+ISGVGIDQPPYGIFVINQK+MTGFELTEGVK+QEPSDSPMFIINR+TMNNFLDREQYGQYALAVR+YQGTILSIDDNLQR+YVMGNNPADLLAVDSR
155a	sp|P52292|IMA1_HUMAN	1	Importin subunit alpha-1 OS=Homo sapiens GN=KPNA2 PE=1 SV=1	19.8	14	0.26	EATWTMSNITAGR+EKQPPIDNIIR+FVSFLGR+GINSSNVENQLQATQAAR+LLGASELPIVTPALR+NNQGTVNWSVDDIVK+NVSSFPDDATSPLQENR+TGVVPQLVK
69c	sp|Q92841-1|DDX17_HUMAN sp|Q92841-2|DDX17_HUMAN sp|Q92841-3|DDX17_HUMAN sp|Q92841|DDX17_HUMAN tr|H3BLZ8|H3BLZ8_HUMAN	1	Isoform of Q92841, Isoform 2 of Probable ATP-dependent RNA helicase DDX17 OS=Homo sapiens GN=DDX17;Isoform of Q92841, Isoform 3 of Probable ATP-dependent RNA helicase DDX17 OS=Homo sapiens GN=DDX17;Isoform of Q92841, Isoform 4 of Probable ATP-dependent RNA helicase DDX17 OS=Homo sapiens GN=DDX17;Probable ATP-dependent RNA helicase DDX17 OS=Homo sapiens GN=DDX17 PE=1 SV=2;Isoform of Q92841, Probab…	15.7	13	0.16	APILIATDVASR+ELAQQVQQVADDYGK+GTAYTFFTPGNLK+LIDFLESGK+MLDMGFEPQIR+QLAEDFLR+QTLMWSATWPK+SSQSSSQQFSGIGR+YLVLDEADR
254a	sp|Q99569-2|PKP4_HUMAN sp|Q99569|PKP4_HUMAN tr|A0A0D9SF60|A0A0D9SF60_HUMAN	1	Isoform of Q99569, Isoform 2 of Plakophilin-4 OS=Homo sapiens GN=PKP4;Plakophilin-4 OS=Homo sapiens GN=PKP4 PE=1 SV=2;Isoform of Q99569, Plakophilin-4 OS=Homo sapiens GN=PKP4 PE=1 SV=1	16.1	13	0.24	AAAQVLNTLWQYR+AEGQTLVQPSVANR+AQSPSYVISTGVSPSR+FQTSLVLR+LELEVPQAR+LGAESPSIASTSSTEK+NNYALNTTATYAEPYRPIQYR+SAVSPDLHITPIYEGR+SGMTAVPQHLGPSLQR+SPNHGTVELQGSQTALYR+STDVPNTGVSKPR+STTNYVDFYSTK+VGSPLTLTDAQTR
203a	sp|Q14974|IMB1_HUMAN	1	Importin subunit beta-1 OS=Homo sapiens GN=KPNB1 PE=1 SV=2	13.5	13	0.25	AAVENLPTFLVELSR+LAATNALLNSLEFTK+LLETTDRPDGHQNNLR+LQQVLQMESHIQSTSDR+SSAYESLMEIVK+TVSPDRLELEAAQK+VAAGLQIK+VAALQNLVK+VLANPGNSQVAR
197a	sp|Q14157-1|UBP2L_HUMAN sp|Q14157-3|UBP2L_HUMAN sp|Q14157-4|UBP2L_HUMAN sp|Q14157-5|UBP2L_HUMAN sp|Q14157|UBP2L_HUMAN tr|F8W726|F8W726_HUMAN	1	Isoform of Q14157, Isoform 2 of Ubiquitin-associated protein 2-like OS=Homo sapiens GN=UBAP2L;Isoform of Q14157, Isoform 3 of Ubiquitin-associated protein 2-like OS=Homo sapiens GN=UBAP2L;Isoform of Q14157, Isoform 4 of Ubiquitin-associated protein 2-like OS=Homo sapiens GN=UBAP2L;Isoform of Q14157, Isoform 5 of Ubiquitin-associated protein 2-like OS=Homo sapiens GN=UBAP2L;Ubiquitin-associated pr…	14.3	13	0.25	DGSLASNPYSGDLTK+GGSTTGSQFLEQFK+IDLAVLLGK+IFTASNVSSVPLPAENVTITAGQR+NGFSSVQATQLQTTQSVEGATGSAVK+NPSDSAVHSPFTK+RYPSSISSSPQKDLTQAK+SPAVATSTAAPPPPSSPLPSK
185a	sp|Q01813|PFKAP_HUMAN	1	ATP-dependent 6-phosphofructokinase, platelet type OS=Homo sapiens GN=PFKP PE=1 SV=2	16.8	13	0.2	AIGVLTSGGDAQGMNAAVR+EIGWTDVGGWTGQGGSILGTK+ELVVTQLGYDTR+EWSGLLEELAR+GGTPSAFDR+MLAIYDGFDGFAK+NVIFQPVAELK+NVLGHMQQGGAPSPFDR+TFVLEVMGR+YLEEIATQMR
90a	sp|P05387|RLA2_HUMAN	1	60S acidic ribosomal protein P2 OS=Homo sapiens GN=RPLP2 PE=1 SV=1	73	12	0.24	ILDSVGIEADDDRLNK+LASVPAGGAVAVSAAPGSAAPAAGSAPAAAEEK+LASVPAGGAVAVSAAPGSAAPAAGSAPAAAEEKKDEK+NIEDVIAQGIGK+YVASYLLAALGGNSSPSAK
188a	sp|Q08380|LG3BP_HUMAN	1	Galectin-3-binding protein OS=Homo sapiens GN=LGALS3BP PE=1 SV=1	15.4	12	0.23	ASHEEVEGLVEK+AVDTWSWGER+ELSEALGQIFDSQR+IDITLSSVK+IYTSPTWSAFVTDSSWSAR+SDLAVPSELALLK+YSSDYFQAPSDYR
23	sp|P53621-2|COPA_HUMAN sp|P53621|COPA_HUMAN	1	Isoform of P53621, Isoform 2 of Coatomer subunit alpha OS=Homo sapiens GN=COPA;Coatomer subunit alpha OS=Homo sapiens GN=COPA PE=1 SV=2	12.3	12	0.23	ASNLENSTYDLYTIPK+DADSITLFDVQQK+DMSGHYQNALYLGDVSER+GFFEGTIASK+GITGVDLFGTTDAVVK+LVGQSIIAYLQK+NLSPGAVESDVR+TALNLFFK+VLTIDPTEFK+VTTVTEIGKDVIGLR+VWDISGLR+YAVTTGDHGIIR
177a	sp|P63173|RL38_HUMAN	1	60S ribosomal protein L38 OS=Homo sapiens GN=RPL38 PE=1 SV=2	52.9	12	0.22	IEEIKDFLLTAR+KIEEIKDFLLTAR+LKQSLPPGLAVK+QSLPPGLAVK+YLYTLVITDKEK
77a	sp|O75376-2|NCOR1_HUMAN sp|O75376|NCOR1_HUMAN	1	Isoform of O75376, Isoform 2 of Nuclear receptor corepressor 1 OS=Homo sapiens GN=NCOR1;Nuclear receptor corepressor 1 OS=Homo sapiens GN=NCOR1 PE=1 SV=2	4.9	11	0.18	ALDPAAAAYLFQR+ATTESFEDGLKYPK+EQPLGLPYPATR+GSITQGTPALPQTGIPTEALVK+ISVESIPSLR+QDSLLLLSQR+SQNSQPEGLLVR+SSHLEVSQASQLLQQQQQQQLR
74a	sp|O60762|DPM1_HUMAN tr|H0Y368|H0Y368_HUMAN tr|Q5QPK2|Q5QPK2_HUMAN	1	Dolichol-phosphate mannosyltransferase subunit 1 OS=Homo sapiens GN=DPM1 PE=1 SV=1;Isoform of O60762, Dolichol-phosphate mannosyltransferase subunit 1 (Fragment) OS=Homo sapiens GN=DPM1 PE=1 SV=1;Isoform of O60762, Dolichol-phosphate mannosyltransferase subunit 1 OS=Homo sapiens GN=DPM1 PE=1 SV=1	26.2	11	0.21	EGNFDIVSGTR+FIPEFIR+LGGNEIVSFLK+LGLGTAYIHGMK+QLNYTIGEVPISFVDR+YSVLLPTYNER
218a	sp|Q5SW79-2|CE170_HUMAN sp|Q5SW79-3|CE170_HUMAN sp|Q5SW79|CE170_HUMAN	1	Isoform of Q5SW79, Isoform 2 of Centrosomal protein of 170 kDa OS=Homo sapiens GN=CEP170;Isoform of Q5SW79, Isoform 3 of Centrosomal protein of 170 kDa OS=Homo sapiens GN=CEP170;Centrosomal protein of 170 kDa OS=Homo sapiens GN=CEP170 PE=1 SV=1	11.1	11	0.21	ASVASEVSTTSSTSKPPTGR+DTEAVMAFLEAK+IDLLAQPR+IPEQTYITLK+ISQDLALIAR+LGEASDSELADADKASVASEVSTTSSTSKPPTGR+QTSSTPSSLALTSASR+SGDPRPQAAEPPDHLTITR+STGSATSLASQGER+TLLHLGSSAPGK+VFDESLNFR+VFGVDDNQDYNRPVINEK
216a	sp|Q5JSZ5|PRC2B_HUMAN	1	Protein PRRC2B OS=Homo sapiens GN=PRRC2B PE=1 SV=2	7.3	11	0.17	APRPTIINAENLK+AVTAFSSTETGSAEQGFK+FIQSEMSEAVER+HIISATSLSTSPTELGSR+LLSFSPEEFPTLK+LQDALASNAGLTQSIPILR+REGPGSEPDSQVDGGLSGASLGEK+SSPYGTLKPEEMSGPGLAEPK+SVSNLQKPTQSISQENTNSVPGGPK
185b	sp|P17858|PFKAL_HUMAN	1	ATP-dependent 6-phosphofructokinase, liver type OS=Homo sapiens GN=PFKL PE=1 SV=6	13.5	11	0.15	AIGVLTSGGDAQGMNAAVR+GGTPSAFDR+GQLESIVENIR+IMEVIDAITTTAQSHQR+SNFSLAILNVGAPAAGMNAAVR+TFVLEVMGR+TNVLGHLQQGGAPTPFDR
172a	sp|P62701|RS4X_HUMAN	1	40S ribosomal protein S4, X isoform OS=Homo sapiens GN=RPS4X PE=1 SV=2	24.7	11	0.2	LSNIFVIGK+LTIAEER+TDITYPAGFMDVISIDK+TIRYPDPLIK+VNDTIQIDLETGK+YALTGDEVK+YPDPLIK
140a	sp|P42694|HELZ_HUMAN tr|J3QS41|J3QS41_HUMAN	1	Probable helicase with zinc finger domain OS=Homo sapiens GN=HELZ PE=1 SV=2;Isoform of P42694, Probable helicase with zinc finger domain OS=Homo sapiens GN=HELZ PE=1 SV=1	5.8	11	0.2	DIEVASNPAFPQR+IASFLQLK+LTSSAEDEVETTYSR+SLTGESLNGMVTK+TIIDFEPNETTDLEK+TVSSSSLPSLEEYEPR+TYVLNPLAPEFIPR+VLFLSTVR+VNAVYLLPVPK
107a	sp|P11940-2|PABP1_HUMAN sp|P11940|PABP1_HUMAN tr|A0A087WTT1|A0A087WTT1_HUMAN	1	Isoform of P11940, Isoform 2 of Polyadenylate-binding protein 1 OS=Homo sapiens GN=PABPC1;Polyadenylate-binding protein 1 OS=Homo sapiens GN=PABPC1 PE=1 SV=2;Isoform of P11940, Polyadenylate-binding protein OS=Homo sapiens GN=PABPC1 PE=1 SV=1	17.2	11	0.16	ALDTMNFDVIK+EFSPFGTITSAK+FSPAGPILSIR+GFGFVSFER+NLDDGIDDERLR+SGVGNIFIK+SLGYAYVNFQQPADAER+YQGVNLYVK
97a	sp|P08238|HS90B_HUMAN	1	Heat shock protein HSP 90-beta OS=Homo sapiens GN=HSP90AB1 PE=1 SV=4	10.2	11	0.15	ADLINNLGTIAK+ALLFIPR+EQVANSAFVER+GVVDSEDIPLNLSR+IDIIPNPQER+NPDDITQEEYGEFYK+TLTIVDTGIGMTK+YHTSQSGDEMTSLSEYVSR
89c	sp|P12235|ADT1_HUMAN	0.9943	ADP/ATP translocase 1 OS=Homo sapiens GN=SLC25A4 PE=1 SV=4	19.8	11	0.08	AAYFGVYDTAK+EQGFLSFWR+GAWSNVLR+GMLPDPK+LLLQVQHASK+YFPTQALNFAFK+YFPTQALNFAFKDK
72a	sp|O43707|ACTN4_HUMAN	1	Alpha-actinin-4 OS=Homo sapiens GN=ACTN4 PE=1 SV=2	15.5	10	0.16	ALDFIASK+ETTDTDTADQVIASFK+FAIQDISVEETSAK+HRDYETATLSDIK+LSGSNPYTTVTPQIINSK+LVSIGAEEIVDGNAK+MAPYQGPDAVPGALDYK+MLDAEDIVNTARPDEK+SFSTALYGESDL+TINEVENQILTR
68a	sp|O00159-2|MYO1C_HUMAN sp|O00159-3|MYO1C_HUMAN sp|O00159|MYO1C_HUMAN tr|F5H6E2|F5H6E2_HUMAN	1	Isoform of O00159, Isoform 2 of Unconventional myosin-Ic OS=Homo sapiens GN=MYO1C;Isoform of O00159, Isoform 3 of Unconventional myosin-Ic OS=Homo sapiens GN=MYO1C;Unconventional myosin-Ic OS=Homo sapiens GN=MYO1C PE=1 SV=4;Isoform of O00159, Unconventional myosin-Ic OS=Homo sapiens GN=MYO1C PE=1 SV=1	11.6	10	0.19	DGTIDFTPGSELLITK+GEELLSPLNLEQAAYAR+LLQSNPVLEAFGNAK+LLSVEGSTLR+QLLLTPNAVVIVEDAK+TSFLLNLR+VLQALGSEPIQYAVPVVK+VNSININQGSITFAGGPGR
285a	tr|A0A087WZ13|A0A087WZ13_HUMAN tr|E9PAU2|E9PAU2_HUMAN	1	Isoform of Q8IY67, Ribonucleoprotein PTB-binding 1 OS=Homo sapiens GN=RAVER1 PE=1 SV=1;Isoform of Q8IY67, Ribonucleoprotein PTB-binding 1 OS=Homo sapiens GN=RAVER1 PE=1 SV=1	18.5	10	0.16	DSGPLPTPPGVSLLGEPPK+DSGPLPTPPGVSLLGEPPKDYR+EALGLGPPAAQLTPPPAPVGLR+IPLNPYLNLHSLLPASNLAGK+LPPEPGLSDSYSFDYPSDMGPR+RPAEGPPTNPPAPGGGSSSSK+SGAEVEAGDAAER+SMLAALIAAQATALNR
256a	sp|Q99959-2|PKP2_HUMAN sp|Q99959|PKP2_HUMAN	1	Isoform of Q99959, Isoform 1 of Plakophilin-2 OS=Homo sapiens GN=PKP2;Plakophilin-2 OS=Homo sapiens GN=PKP2 PE=1 SV=2	14	10	0.2	AHLTVGQAAAGGSGNLLTER+DLLNTGGIQK+IMAISAGDAYASNK+IQEQVQQTLAR+MYLSLIAK+NLVFEDNDNKLEVAELNGVPR+TVLGQQILGQLDSSSLALPSEAK+YSQNIYIQNR
210a	sp|Q16531|DDB1_HUMAN tr|F5GY55|F5GY55_HUMAN	1	DNA damage-binding protein 1 OS=Homo sapiens GN=DDB1 PE=1 SV=1;Isoform of Q16531, DNA damage-binding protein 1 OS=Homo sapiens GN=DDB1 PE=1 SV=1	9.6	10	0.19	ALYYLQIHPQELR+GAVYSMVEFNGK+IEVQDTSGGTTALRPSASTQALSSSVSSSK+LVFSNVNLK+QSGESIDIITR+VTLGTQPTVLR+YLAIAPPIIK+YLLGDMEGR
182a	sp|Q00325-2|MPCP_HUMAN sp|Q00325|MPCP_HUMAN tr|F8VVM2|F8VVM2_HUMAN	1	Isoform of Q00325, Isoform B of Phosphate carrier protein, mitochondrial OS=Homo sapiens GN=SLC25A3;Phosphate carrier protein, mitochondrial OS=Homo sapiens GN=SLC25A3 PE=1 SV=2;Isoform of Q00325, Phosphate carrier protein, mitochondrial OS=Homo sapiens GN=SLC25A3 PE=1 SV=1	18.5	10	0.17	FGFYEVFK+FVVPKPR+GIFNGFSVTLK+GVAPLWMR+IQTQPGYANTLR+MQVDPQK+TVEALYK
103a	sp|P10412|H14_HUMAN sp|P16402|H13_HUMAN sp|P16403|H12_HUMAN	1	Histone H1.4 OS=Homo sapiens GN=HIST1H1E PE=1 SV=2;Histone H1.3 OS=Homo sapiens GN=HIST1H1D PE=1 SV=2;Histone H1.2 OS=Homo sapiens GN=HIST1H1C PE=1 SV=2	17.8	10	0.2	ALAAAGYDVEK+ALAAAGYDVEKNNSR+ASGPPVSELITK+KASGPPVSELITK+SGVSLAALK+SGVSLAALKK
91a	sp|P05388-2|RLA0_HUMAN sp|P05388|RLA0_HUMAN tr|F8VWS0|F8VWS0_HUMAN	1	Isoform of P05388, Isoform 2 of 60S acidic ribosomal protein P0 OS=Homo sapiens GN=RPLP0;60S acidic ribosomal protein P0 OS=Homo sapiens GN=RPLP0 PE=1 SV=1;Isoform of P05388, 60S acidic ribosomal protein P0 OS=Homo sapiens GN=RPLP0 PE=1 SV=1	28.6	9	0.17	AFLADPSAFVAAAPVAAATTAAPAAAAAPAK+GHLENNPALEK+GNVGFVFTK+IIQLLDDYPK+TSFFQALGITTK
284a	sp|Q9Y6J9|TAF6L_HUMAN	1	TAF6-like RNA polymerase II p300/CBP-associated factor-associated factor 65 kDa subunit 6L OS=Homo sapiens GN=TAF6L PE=1 SV=1	16.2	9	0.16	AVLGDDPQLMK+EGELYFPEDR+ELYAFFGDSLATR+FGTGQPAPTAPRPPGDK+GNLAPQGSVPSAVSSLTDDLLK+LFQTAFPAPYGPSPASR+VALQDLQTNSK
280a	sp|Q9Y265-2|RUVB1_HUMAN sp|Q9Y265|RUVB1_HUMAN	1	Isoform of Q9Y265, Isoform 2 of RuvB-like 1 OS=Homo sapiens GN=RUVBL1;RuvB-like 1 OS=Homo sapiens GN=RUVBL1 PE=1 SV=1	26.4	9	0.18	ALESSIAPIVIFASNR+AVLLAGPPGTGK+GTEDITSPHGIPLDLLDR+LDPSIFESLQK+QAASGLVGQENAR+TALALAIAQELGSK+VEAGDVIYIEANSGAVK+VEAGDVIYIEANSGAVKR
201a	sp|Q14257-2|RCN2_HUMAN sp|Q14257|RCN2_HUMAN	1	Isoform of Q14257, Isoform 2 of Reticulocalbin-2 OS=Homo sapiens GN=RCN2;Reticulocalbin-2 OS=Homo sapiens GN=RCN2 PE=1 SV=1	24.9	9	0.18	AEELHYPLGER+EALLGVQEDVDEYVK+QLHDDYFYHDEL+SDYDREALLGVQEDVDEYVK+VIDFDENTALDDAEEESFR+VIDFDENTALDDAEEESFRK+WDPTANEDPEWILVEK
184a	sp|Q00839-2|HNRPU_HUMAN sp|Q00839|HNRPU_HUMAN	1	Isoform of Q00839, Isoform Short of Heterogeneous nuclear ribonucleoprotein U OS=Homo sapiens GN=HNRNPU;Heterogeneous nuclear ribonucleoprotein U OS=Homo sapiens GN=HNRNPU PE=1 SV=6	10.8	9	0.16	GYFEYIEENK+LQAALDDEEAGGRPAMEPGNGSLDLGGDSAGR+NFILDQTNVSAAAQR+SSGPTSLFAVTVAPPGAR+YNILGTNTIMDK
138a	sp|P39656-3|OST48_HUMAN sp|P39656|OST48_HUMAN tr|A0A0C4DGS1|A0A0C4DGS1_HUMAN	1	Isoform of P39656, Isoform 3 of Dolichyl-diphosphooligosaccharide--protein glycosyltransferase 48 kDa subunit OS=Homo sapiens GN=DDOST;Dolichyl-diphosphooligosaccharide--protein glycosyltransferase 48 kDa subunit OS=Homo sapiens GN=DDOST PE=1 SV=4;Isoform of P39656, Dolichyl-diphosphooligosaccharide--protein glycosyltransferase 48 kDa subunit OS=Homo sapiens GN=DDOST PE=1 SV=1	20.3	9	0.15	GFELTFK+NTLLIAGLQAR+SSLNPILFR+TADDPSLSLIK+TLVLLDNLNVR+WVFKEEGVLR+WVPFDGDDIQLEFVR+YSQTGNYELAVALSR
131a	sp|P31689|DNJA1_HUMAN	1	DnaJ homolog subfamily A member 1 OS=Homo sapiens GN=DNAJA1 PE=1 SV=2	20.4	9	0.17	ELYDKGGEQAIK+EVEETDEMDQVELVDFDPNQER+ILEVHIDK+QISQAYEVLSDAK+TIVITSHPGQIVK+VNFPENGFLSPDK
115a	sp|P19338|NUCL_HUMAN	1	Nucleolin OS=Homo sapiens GN=NCL PE=1 SV=3	10.6	9	0.17	EVFEDAAEIR+FGYVDFESAEDLEK+GFGFVDFNSEEDAK+GIAYIEFK+GLSEDTTEETLK+GLSEDTTEETLKESFDGSVR+TGISDVFAK
110a	sp|P14923|PLAK_HUMAN	1	Junction plakoglobin OS=Homo sapiens GN=JUP PE=1 SV=3	15.2	9	0.18	ALMGSPQLVAAVVR+HVAAGTQQPYTDGVR+LAEPSQLLK+LLNQPNQWPLVK+LNYGIPAIVK+LVQLLVK+NLSDVATKQEGLESVLK+SAIVHLINYQDDAELATR+VSVELTNSLFK
9	sp|P06702|S10A9_HUMAN	1	Protein S100-A9 OS=Homo sapiens GN=S100A9 PE=1 SV=1	24.6	8	0.12	LGHPDTLNQGEFK+NIETIINTFHQYSVK
52	sp|Q96PK6|RBM14_HUMAN	1	RNA-binding protein 14 OS=Homo sapiens GN=RBM14 PE=1 SV=2	12.6	8	0.15	AQPSASLGVGYR+AQPSVSLGAAYR+AQPSVSLGAPYR+ASYVAPLTAQPATYR+LSESQLSFR+TQSSASLAASYAAQQHPQAAASYR
283a	sp|Q9Y446-2|PKP3_HUMAN sp|Q9Y446|PKP3_HUMAN	1	Isoform of Q9Y446, Isoform PKP3b of Plakophilin-3 OS=Homo sapiens GN=PKP3;Plakophilin-3 OS=Homo sapiens GN=PKP3 PE=1 SV=1	11.7	8	0.15	ADYDTLSLR+AGGLDWPEATEVSPSR+ELPLAADALTFAEVSK+GQYHTLQAGFSSR+HTTEAAAGALQNITAGDR+HTTEAAAGALQNITAGDRR+ILNPLLDR+LYDEMPPSALQR
249a	sp|Q96T17-2|MA7D2_HUMAN	1	Isoform of Q96T17, Isoform 2 of MAP7 domain-containing protein 2 OS=Homo sapiens GN=MAP7D2	12.8	8	0.15	AENSAALGKPTAGTTDAGEAAK+ATSTSTSGAGDVGKEALSGGEASLVEK+EALSGGEASLVEK+LAPLGPLNPSYK+LLTPTQSSLAR+TATSLPVVNFGSPLR+TTKPPYPGSPVK
221a	sp|Q6IAN0|DRS7B_HUMAN tr|A0A0C4DGQ8|A0A0C4DGQ8_HUMAN	1	Dehydrogenase/reductase SDR family member 7B OS=Homo sapiens GN=DHRS7B PE=1 SV=2;Isoform of Q6IAN0, Dehydrogenase/reductase SDR family member 7B OS=Homo sapiens GN=DHRS7B PE=1 SV=1	21.6	8	0.15	GTIMDTTVDVDKR+NAVVVITGATSGLGK+NGGALEELIR+SPVEVAQDVLAAVGK+VMETNYFGPVALTK
204a	sp|Q15029-2|U5S1_HUMAN sp|Q15029-3|U5S1_HUMAN sp|Q15029|U5S1_HUMAN	1	Isoform of Q15029, Isoform 2 of 116 kDa U5 small nuclear ribonucleoprotein component OS=Homo sapiens GN=EFTUD2;Isoform of Q15029, Isoform 3 of 116 kDa U5 small nuclear ribonucleoprotein component OS=Homo sapiens GN=EFTUD2;116 kDa U5 small nuclear ribonucleoprotein component OS=Homo sapiens GN=EFTUD2 PE=1 SV=1	9	8	0.15	DSIVQGFQWGTR+IAVEPVNPSELPK+ITMIAEPLEK+IYADTFGDINYQEFAK+LGEFFQTK+STPVTVVLPDTK+VLSGTIHAGQPVK
199a	sp|Q14244-6|MAP7_HUMAN sp|Q14244-7|MAP7_HUMAN sp|Q14244|MAP7_HUMAN tr|A0A087WZ40|A0A087WZ40_HUMAN	1	Isoform of Q14244, Isoform 6 of Ensconsin OS=Homo sapiens GN=MAP7;Isoform of Q14244, Isoform 7 of Ensconsin OS=Homo sapiens GN=MAP7;Ensconsin OS=Homo sapiens GN=MAP7 PE=1 SV=1;Isoform of Q14244, Ensconsin OS=Homo sapiens GN=MAP7 PE=1 SV=1	9.9	8	0.15	EIVWLER+ENVLFLTSGTR+ERENVLFLTSGTR+LFVTPPEGSSR+LSSSSATLLNSPDR+VEEATVEER+VTVESTPDLEK+YVDPVISK
193a	sp|Q13428-2|TCOF_HUMAN sp|Q13428-3|TCOF_HUMAN sp|Q13428-4|TCOF_HUMAN sp|Q13428-8|TCOF_HUMAN sp|Q13428|TCOF_HUMAN	1	Isoform of Q13428, Isoform 2 of Treacle protein OS=Homo sapiens GN=TCOF1;Isoform of Q13428, Isoform 3 of Treacle protein OS=Homo sapiens GN=TCOF1;Isoform of Q13428, Isoform 4 of Treacle protein OS=Homo sapiens GN=TCOF1;Isoform of Q13428, Isoform 8 of Treacle protein OS=Homo sapiens GN=TCOF1;Treacle protein OS=Homo sapiens GN=TCOF1 PE=1 SV=3	10.2	8	0.15	GSLGSQGAKDEPEEELQK+LASTNSSVLGADLPSSMK+LASTNSSVLGADLPSSMKEK+LGAGEGGEASVSPEK+QEAKPQQAAGMLSPKTGGK+SLGNILQAKPTSSPAK+SPAGPAATPAQAQAASTPR+TQPSSGVDSAVGTLPATSPQSTSVQAK+VLTELLEQER
157a	sp|P55316|FOXG1_HUMAN	1	Forkhead box protein G1 OS=Homo sapiens GN=FOXG1 PE=1 SV=2	16	8	0.13	ADGLGGKGEPGGGPGELAPVGPDEKEK+GAPAADDDKGPQQLLLPPPPPPPPAAALDGAK+GEPGGGPGELAPVGPDEK+LTSTGLTFMDR+QGWQNSIR
147a	sp|P48729-2|KC1A_HUMAN sp|P48729-3|KC1A_HUMAN sp|P48729|KC1A_HUMAN	1	Isoform of P48729, Isoform 2 of Casein kinase I isoform alpha OS=Homo sapiens GN=CSNK1A1;Isoform of P48729, Isoform 3 of Casein kinase I isoform alpha OS=Homo sapiens GN=CSNK1A1;Casein kinase I isoform alpha OS=Homo sapiens GN=CSNK1A1 PE=1 SV=2	22.5	8	0.15	DIKPDNFLMGIGR+FEEAPDYMYLR+HPQLLYESK+ILQGGVGIPHIR+TLNHQYDYTFDWTMLK+TVLMLADQMISR
141a	sp|P43243|MATR3_HUMAN tr|A0A0R4J2E8|A0A0R4J2E8_HUMAN tr|A8MXP9|A8MXP9_HUMAN tr|D6REM6|D6REM6_HUMAN	1	Matrin-3 OS=Homo sapiens GN=MATR3 PE=1 SV=2;Isoform of P43243, Matrin-3 OS=Homo sapiens GN=MATR3 PE=4 SV=1;Isoform of P43243, Matrin-3 OS=Homo sapiens GN=MATR3 PE=1 SV=1;Isoform of P43243, Matrin-3 OS=Homo sapiens GN=MATR3 PE=1 SV=1	9.8	8	0.12	GAPPSSNIEDFHGLLPK+GDADQASNILASFGLSAR+GPSLNPVLDYDHGSR+VIHLSNLPHSGYSDSAVLK+VVHIMDFQR
102a	sp|P10321|1C07_HUMAN tr|A2AEA2|A2AEA2_HUMAN tr|O19617|O19617_HUMAN	1	Isoform of Q95604, HLA class I histocompatibility antigen, Cw-7 alpha chain OS=Homo sapiens GN=HLA-C PE=1 SV=3;Isoform of Q95604, HLA class I histocompatibility antigen, Cw-6 alpha chain OS=Homo sapiens GN=HLA-C PE=1 SV=2;Isoform of Q95604, HLA class I antigen OS=Homo sapiens GN=HLA-C PE=1 SV=1	26.2	8	0.15	DGEDQTQDTELVETRPAGDGTFQK+FISVGYVDDTQFVR+GYDQSAYDGKDYIALNEDLR+SWTAADTAAQITQR+WAAVVVPSGQEQR+YFDTAVSRPGR
86a	sp|P04908|H2A1B_HUMAN sp|P0C0S8|H2A1_HUMAN sp|P20671|H2A1D_HUMAN sp|Q16777|H2A2C_HUMAN sp|Q6FI13|H2A2A_HUMAN sp|Q7L7L0|H2A3_HUMAN sp|Q93077|H2A1C_HUMAN sp|Q96KK5|H2A1H_HUMAN sp|Q99878|H2A1J_HUMAN sp|Q9BTM1|H2AJ_HUMAN tr|A0A0U1RR32|A0A0U1RR32_HUMAN tr|A0A0U1RRH7|A0A0U1RRH7_HUMAN	1	Histone H2A type 1-B/E OS=Homo sapiens GN=HIST1H2AB PE=1 SV=2;Histone H2A type 1 OS=Homo sapiens GN=HIST1H2AG PE=1 SV=2;Histone H2A type 1-D OS=Homo sapiens GN=HIST1H2AD PE=1 SV=2;Histone H2A type 2-C OS=Homo sapiens GN=HIST2H2AC PE=1 SV=4;Histone H2A type 2-A OS=Homo sapiens GN=HIST2H2AA3 PE=1 SV=3;Histone H2A type 3 OS=Homo sapiens GN=HIST3H2A PE=1 SV=3;Histone H2A type 1-C OS=Homo sapiens GN=H…	27.1	7	0.14	AGLQFPVGR+HLQLAIR+VTIAQGGVLPNIQAVLLPK
76a	sp|O60884|DNJA2_HUMAN	1	DnaJ homolog subfamily A member 2 OS=Homo sapiens GN=DNAJA2 PE=1 SV=1	18.4	7	0.12	EISFAYEVLSNPEKR+ILEVHVDK+ITFTGEADQAPGVEPGDIVLLLQEK+LYDILGVPPGASENELKK+VSLEDLYNGK
65a	sp|A5YKK6|CNOT1_HUMAN	1	CCR4-NOT transcription complex subunit 1 OS=Homo sapiens GN=CNOT1 PE=1 SV=2	3.5	7	0.12	ASQQEIQHIVNR+DAIAALGLLQK+EIDDEANSYFQR+GQQELLYVVPFVAK+LGTSGLNQPTFQQSK+SLDLIESLLR+SLLEVVVLSR
6	sp|O75306-2|NDUS2_HUMAN sp|O75306|NDUS2_HUMAN	1	Isoform of O75306, Isoform 2 of NADH dehydrogenase [ubiquinone] iron-sulfur protein 2, mitochondrial OS=Homo sapiens GN=NDUFS2;NADH dehydrogenase [ubiquinone] iron-sulfur protein 2, mitochondrial OS=Homo sapiens GN=NDUFS2 PE=1 SV=2	10.9	7	0.11	LDELEELLTNNR+TQPYDVYDQVEFDVPVGSR+TYLQALPYFDR+VLFGEITR
37	sp|Q13263-2|TIF1B_HUMAN sp|Q13263|TIF1B_HUMAN tr|M0R0K9|M0R0K9_HUMAN	1	Isoform of Q13263, Isoform 2 of Transcription intermediary factor 1-beta OS=Homo sapiens GN=TRIM28;Transcription intermediary factor 1-beta OS=Homo sapiens GN=TRIM28 PE=1 SV=5;Isoform of Q13263, Transcription intermediary factor 1-beta (Fragment) OS=Homo sapiens GN=TRIM28 PE=1 SV=1	18.5	7	0.13	ADVQSIIGLQR+IVAERPGTNSTGPAPMAPPR+LDLDLTADSQPPVFK+LSPPYSSPQEFAQDVGR+LTEDKADVQSIIGLQR+VFPGSTTEDYNLIVIER
279a	sp|Q9Y230|RUVB2_HUMAN	1	RuvB-like 2 OS=Homo sapiens GN=RUVBL2 PE=1 SV=3	18.4	7	0.13	AAGVVLEMIR+AVLIAGQPGTGK+DKVQAGDVITIDK+GLGLDDALEPR+TQGFLALFSGDTGEIK+TTEMETIYDLGTK+VYSLFLDESR
269a	sp|Q9NZ01|TECR_HUMAN	1	Very-long-chain enoyl-CoA reductase OS=Homo sapiens GN=TECR PE=1 SV=1	16.9	7	0.12	EFRDYPPLR+HYEVEILDAK+LPVGTTATLYFR+MKHYEVEILDAK+SLKDEDVLQK+THPQWYPAR
32	sp|Q02978-2|M2OM_HUMAN sp|Q02978|M2OM_HUMAN tr|I3L1P8|I3L1P8_HUMAN	1	Isoform of Q02978, Isoform 2 of Mitochondrial 2-oxoglutarate/malate carrier protein OS=Homo sapiens GN=SLC25A11;Mitochondrial 2-oxoglutarate/malate carrier protein OS=Homo sapiens GN=SLC25A11 PE=1 SV=3;Isoform of Q02978, Mitochondrial 2-oxoglutarate/malate carrier protein (Fragment) OS=Homo sapiens GN=SLC25A11 PE=1 SV=1	27.8	7	0.11	AVIGMTAGATGAFVGTPAEVALIR+LGIYTVLFER+LTGADGTPPGFLLK+NGLDVLFK+NVFNALIR+YEGFFSLWK
255a	sp|Q99623-2|PHB2_HUMAN sp|Q99623|PHB2_HUMAN tr|F5GWA7|F5GWA7_HUMAN tr|F5GY37|F5GY37_HUMAN tr|F5H3X6|F5H3X6_HUMAN tr|J3KPX7|J3KPX7_HUMAN	1	Isoform of Q99623, Isoform 2 of Prohibitin-2 OS=Homo sapiens GN=PHB2;Prohibitin-2 OS=Homo sapiens GN=PHB2 PE=1 SV=2;Isoform of Q99623, Prohibitin-2 (Fragment) OS=Homo sapiens GN=PHB2 PE=1 SV=1;Isoform of Q99623, Prohibitin-2 OS=Homo sapiens GN=PHB2 PE=1 SV=1;Isoform of Q99623, Prohibitin-2 (Fragment) OS=Homo sapiens GN=PHB2 PE=1 SV=2;Isoform of Q99623, Prohibitin-2 OS=Homo sapiens GN=PHB2 PE=1 SV…	23.5	7	0.14	FNASQLITQR+LLLGAGAVAYGVR+VLPSIVNEVLK+VLSRPNAQELPSMYQR
245a	sp|Q96CP6-2|GRM1A_HUMAN sp|Q96CP6-3|GRM1A_HUMAN sp|Q96CP6|GRM1A_HUMAN tr|M0QZ12|M0QZ12_HUMAN	1	Isoform of Q96CP6, Isoform 2 of GRAM domain-containing protein 1A OS=Homo sapiens GN=GRAMD1A;Isoform of Q96CP6, Isoform 3 of GRAM domain-containing protein 1A OS=Homo sapiens GN=GRAMD1A;GRAM domain-containing protein 1A OS=Homo sapiens GN=GRAMD1A PE=1 SV=2;Isoform of Q96CP6, GRAM domain-containing protein 1A OS=Homo sapiens GN=GRAMD1A PE=1 SV=1	12.1	7	0.11	EVGDVIALSDITSSGAADR+FTDVTLSPWSGDSK+GGVPGTPSTQSLGSR+LLINSVFHVGAER+LWQNALLEK+RVLTYTIPISNPLGPK
237a	sp|Q8WVX9|FACR1_HUMAN	1	Fatty acyl-CoA reductase 1 OS=Homo sapiens GN=FAR1 PE=1 SV=1	15	7	0.13	ALAEYVVQQEGAK+DAVQLNVIATR+NVLLTGATGFLGK+QLILLAQQMK+TFNIDVR+VNSVYVLVR+YVLNEEMSGLPAAR
231a	sp|Q8IWZ3-4|ANKH1_HUMAN sp|Q8IWZ3-6|ANKH1_HUMAN sp|Q8IWZ3|ANKH1_HUMAN	1	Isoform of Q8IWZ3, Isoform 4 of Ankyrin repeat and KH domain-containing protein 1 OS=Homo sapiens GN=ANKHD1;Isoform of Q8IWZ3, Isoform 6 of Ankyrin repeat and KH domain-containing protein 1 OS=Homo sapiens GN=ANKHD1;Ankyrin repeat and KH domain-containing protein 1 OS=Homo sapiens GN=ANKHD1 PE=1 SV=1	4.4	7	0.12	AEVVSLLLDR+GADVNAPPVPSSR+ILLNAGAEINSR+LEGEVTPNSLSTSYK+TVSLPLSSPNIK+VFLQGPAPVGTPSFNR+VSTSPVGLPSIDPSGSSPSSSSAPLASFSGIPGTR
227a	sp|Q7Z2W4|ZCCHV_HUMAN	1	Zinc finger CCCH-type antiviral protein 1 OS=Homo sapiens GN=ZC3HAV1 PE=1 SV=3	12	7	0.14	ASLEDAPVDDLTR+FVVLETGGEAGITR+GVVPFQAGSR+SGTQDIQPGPLFNNNADGVATDITSTR+SNPSVFVIFQK+SSLGSLQTPEAVTTR+VALVNDSLSDVTSTTSSR
189a	sp|Q12815|TROAP_HUMAN tr|F8W130|F8W130_HUMAN	1	Tastin OS=Homo sapiens GN=TROAP PE=1 SV=3;Isoform of Q12815, Tastin OS=Homo sapiens GN=TROAP PE=1 SV=1	7.2	7	0.14	EVVTHSDEGGVASLGLAQR+IGILQQLLR+SLEGSGKPPVATPSGPHSNR+TPSLQEVK
21	sp|P49411|EFTU_HUMAN	1	Elongation factor Tu, mitochondrial OS=Homo sapiens GN=TUFM PE=1 SV=2	19.5	7	0.14	AEAGDNLGALVR+GTVVTGTLER+LLDAVDTYIPVPAR+QIGVEHVVVYVNK+TIGTGLVTNTLAMTEEEK+TVVTGIEMFHK+VEAQVYILSK
150a	sp|P50402|EMD_HUMAN	1	Emerin OS=Homo sapiens GN=EMD PE=1 SV=1	31.9	7	0.11	APGAGLGQDR+GYNDDYYEESYFTTR+KEDALLYQSK+LSPPSSSAASSYSFSDLNSTR+TYGEPESAGPSR+YNIPHGPVVGSTR
97b	sp|P07900-2|HS90A_HUMAN sp|P07900|HS90A_HUMAN	1	Isoform of P07900, Isoform 2 of Heat shock protein HSP 90-alpha OS=Homo sapiens GN=HSP90AA1;Heat shock protein HSP 90-alpha OS=Homo sapiens GN=HSP90AA1 PE=1 SV=5	4.8	7	0.09	ADLINNLGTIAK+AILFVPR+GVVDSEDIPLNLSR+HIYYITGETK+TLTIVDTGIGMTK
78a	sp|O75489|NDUS3_HUMAN	1	NADH dehydrogenase [ubiquinone] iron-sulfur protein 3, mitochondrial OS=Homo sapiens GN=NDUFS3 PE=1 SV=1	20.5	6	0.11	DFPLSGYVELR+SLVDLTAVDVPTR+TYTDELTPIESAVSVFK+VVAEPVELAQEFR
73a	sp|O43823|AKAP8_HUMAN	1	A-kinase anchor protein 8 OS=Homo sapiens GN=AKAP8 PE=1 SV=1	13.4	6	0.11	QFQLYEEPDTK+SDPFVPPAASSEPLSTPWNELNYVGGR+SEAAEAGNGAETMAAEAESAQTR+TVEFLQEYIVNR+VAPAPAAADAEVEQTDAESK
49	sp|Q92908-2|GATA6_HUMAN sp|Q92908|GATA6_HUMAN	1	Isoform of Q92908, Isoform 2 of Transcription factor GATA-6 OS=Homo sapiens GN=GATA6;Transcription factor GATA-6 OS=Homo sapiens GN=GATA6 PE=1 SV=2	9.6	6	0.12	EPGGYAAAGSGGAGGVSGGGSSLAAMGGR+GPSADLLEDLSESR
275a	sp|Q9UJS0-2|CMC2_HUMAN sp|Q9UJS0|CMC2_HUMAN	1	Isoform of Q9UJS0, Isoform 2 of Calcium-binding mitochondrial carrier protein Aralar2 OS=Homo sapiens GN=SLC25A13;Calcium-binding mitochondrial carrier protein Aralar2 OS=Homo sapiens GN=SLC25A13 PE=1 SV=2	11.4	6	0.1	DLGFFGIYK+DVEVTKEEFVLAAQK+GLIPQLIGVAPEK+IAPLEEGTLPFNLAEAQR+LTVNDFVR+NGEFFMSPNDFVTR+YLNIFGESQPNPK
272a	sp|Q9UH99-2|SUN2_HUMAN sp|Q9UH99-3|SUN2_HUMAN sp|Q9UH99|SUN2_HUMAN	1	Isoform of Q9UH99, Isoform 2 of SUN domain-containing protein 2 OS=Homo sapiens GN=SUN2;Isoform of Q9UH99, Isoform 3 of SUN domain-containing protein 2 OS=Homo sapiens GN=SUN2;SUN domain-containing protein 2 OS=Homo sapiens GN=SUN2 PE=1 SV=3	13.6	6	0.1	EGVIGVTEEQVHHIVK+IGLADYALESGGASVISTR+QSSVAEEVGLLPQQIQAVR+SSLEELHGDANWGEDLR+YSQGDDDGSSSSGGSSVAGSQSTLFK
29	sp|P78527-2|PRKDC_HUMAN sp|P78527|PRKDC_HUMAN	1	Isoform of P78527, Isoform 2 of DNA-dependent protein kinase catalytic subunit OS=Homo sapiens GN=PRKDC;DNA-dependent protein kinase catalytic subunit OS=Homo sapiens GN=PRKDC PE=1 SV=3	2	6	0.09	GIFTSEIGTK+NLSSNEAISLEEIR+QITQSALLAEAR+QLFSSLFSGILKEMDK+SLGPPQGEEDSVPR+TVSLLDENNVSSYLSK
234a	sp|Q8N5F7|NKAP_HUMAN	1	NF-kappa-B-activating protein OS=Homo sapiens GN=NKAP PE=1 SV=1	13	6	0.12	AEEPSDLIGPEAPK+ALASFNQEER+IGELGAPEVWGLSPK+NGLTHQLGGLSQGSR
232a	sp|Q8IYB3-2|SRRM1_HUMAN sp|Q8IYB3|SRRM1_HUMAN tr|A9Z1X7|A9Z1X7_HUMAN	1	Isoform of Q8IYB3, Isoform 2 of Serine/arginine repetitive matrix protein 1 OS=Homo sapiens GN=SRRM1;Serine/arginine repetitive matrix protein 1 OS=Homo sapiens GN=SRRM1 PE=1 SV=2;Isoform of Q8IYB3, Serine/arginine repetitive matrix protein 1 OS=Homo sapiens GN=SRRM1 PE=1 SV=1	8.8	6	0.1	AVAAAAAAAVTPAAIAAATTTLAQEEPVAAPEPK+KETESEAEDNLDDLEK+VKEPSVQEATSTSDILK+VNLEVIKPWITK
217a	sp|Q5JTV8-3|TOIP1_HUMAN sp|Q5JTV8|TOIP1_HUMAN tr|A0A0A0MSK5|A0A0A0MSK5_HUMAN tr|J3KN66|J3KN66_HUMAN	1	Isoform of Q5JTV8, Isoform 3 of Torsin-1A-interacting protein 1 OS=Homo sapiens GN=TOR1AIP1;Torsin-1A-interacting protein 1 OS=Homo sapiens GN=TOR1AIP1 PE=1 SV=2;Isoform of Q5JTV8, Torsin-1A-interacting protein 1 OS=Homo sapiens GN=TOR1AIP1 PE=1 SV=1;Isoform of Q5JTV8, Torsin-1A-interacting protein 1 OS=Homo sapiens GN=TOR1AIP1 PE=1 SV=1	14.9	6	0.1	LQQQHSEQPPLQPSPVMTR+QVTGQPQNASFVK+SQPAILLLTAAR+VNFSEEGETEEDDQDSSHSSVTTVK
211a	sp|Q16795|NDUA9_HUMAN	1	NADH dehydrogenase [ubiquinone] 1 alpha subcomplex subunit 9, mitochondrial OS=Homo sapiens GN=NDUFA9 PE=1 SV=2	15.6	6	0.11	FGPIPLGSLGWK+GIVNAVKDPDANGK+IPQAIAQLSK+NFDFEDVFVK+VFEISPFEPWITR
206a	sp|Q15293-2|RCN1_HUMAN sp|Q15293|RCN1_HUMAN	1	Isoform of Q15293, Isoform 2 of Reticulocalbin-1 OS=Homo sapiens GN=RCN1;Reticulocalbin-1 OS=Homo sapiens GN=RCN1 PE=1 SV=1	21.1	6	0.11	AADLNGDLTATR+EIVVLETLEDIDK+EQFNEFR+IDNDGDGFVTTEELK+IVDRIDNDGDGFVTTEELK+YIFDNVAK
192a	sp|Q13188-2|STK3_HUMAN sp|Q13188|STK3_HUMAN	1	Isoform of Q13188, Isoform 2 of Serine/threonine-protein kinase 3 OS=Homo sapiens GN=STK3;Serine/threonine-protein kinase 3 OS=Homo sapiens GN=STK3 PE=1 SV=2	12.6	6	0.11	ATATQLLQHPFIK+DLITEAMEIK+LADFGVAGQLTDTMAK+LGEGSYGSVFK+TLIEDEIATILK
183a	sp|Q00587-2|BORG5_HUMAN sp|Q00587|BORG5_HUMAN	1	Isoform of Q00587, Isoform 2 of Cdc42 effector protein 1 OS=Homo sapiens GN=CDC42EP1;Cdc42 effector protein 1 OS=Homo sapiens GN=CDC42EP1 PE=1 SV=1	32	6	0.09	GGDVFGDTSFLSNHGGSSGSTHR+LSPVGWVSSSQGK+LTADMISHPLGDFR+RMASPPAPSPAPPAISPIIKNAISLPQLNQAAYDSLVVGK+TPVPSTVQANTFEFADAEEDDEVKV+VEVLPQAR
179a	sp|P67809|YBOX1_HUMAN tr|A0A087X1S2|A0A087X1S2_HUMAN	1	Nuclease-sensitive element-binding protein 1 OS=Homo sapiens GN=YBX1 PE=1 SV=3;Isoform of P67809, Nuclease-sensitive element-binding protein 1 OS=Homo sapiens GN=YBX1 PE=1 SV=2	13.8	6	0.12	GAEAANVTGPGGVPVQGSK+NGYGFINR+SVGDGETVEFDVVEGEK
178a	sp|P63244|GBLP_HUMAN tr|D6RHH4|D6RHH4_HUMAN	1	Guanine nucleotide-binding protein subunit beta-2-like 1 OS=Homo sapiens GN=GNB2L1 PE=1 SV=3;Isoform of P63244, Guanine nucleotide-binding protein subunit beta-2-like 1 OS=Homo sapiens GN=GNB2L1 PE=1 SV=1	19.3	6	0.11	DETNYGIPQR+DVLSVAFSSDNR+LTRDETNYGIPQR+LWDLTTGTTTR+VWQVTIGTR
170a	sp|P62269|RS18_HUMAN	1	40S ribosomal protein S18 OS=Homo sapiens GN=RPS18 PE=1 SV=3	32.2	6	0.12	AGELTEDEVER+IAFAITAIK+IPDWFLNR+VITIMQNPR+YSQVLANGLDNK
169a	sp|P62263|RS14_HUMAN	1	40S ribosomal protein S14 OS=Homo sapiens GN=RPS14 PE=1 SV=3	33.1	6	0.12	IEDVTPIPSDSTR+IGRIEDVTPIPSDSTR+TPGPGAQSALR+VKADRDESSPYAAMLAAQDVAQR
164a	sp|P61962|DCAF7_HUMAN	1	DDB1- and CUL4-associated factor 7 OS=Homo sapiens GN=DCAF7 PE=1 SV=1	17.5	6	0.11	DMFASVGADGSVR+GVYPDLLATSGDYLR+LALGSFVEEYNNK+LMWIPDTK+NTFDHPYPTTK
156a	sp|P53007|TXTP_HUMAN	1	Tricarboxylate transport protein, mitochondrial OS=Homo sapiens GN=SLC25A1 PE=1 SV=2	12.9	6	0.1	FFVMTSLR+GLSSLLYGSIPK+GTYQGLTATVLK+TQLQLDER
154a	sp|P52272-2|HNRPM_HUMAN sp|P52272|HNRPM_HUMAN tr|A0A087X0X3|A0A087X0X3_HUMAN	1	Isoform of P52272, Isoform 2 of Heterogeneous nuclear ribonucleoprotein M OS=Homo sapiens GN=HNRNPM;Heterogeneous nuclear ribonucleoprotein M OS=Homo sapiens GN=HNRNPM PE=1 SV=3;Isoform of P52272, Heterogeneous nuclear ribonucleoprotein M OS=Homo sapiens GN=HNRNPM PE=1 SV=1	7.1	6	0.1	AFITNIPFDVK+INEILSNALK+LGSTVFVANLDYK+MGPAMGPALGAGIER
132a	sp|P31943|HNRH1_HUMAN tr|E9PCY7|E9PCY7_HUMAN tr|G8JLB6|G8JLB6_HUMAN	1	Heterogeneous nuclear ribonucleoprotein H OS=Homo sapiens GN=HNRNPH1 PE=1 SV=4;Isoform of P31943, Heterogeneous nuclear ribonucleoprotein H OS=Homo sapiens GN=HNRNPH1 PE=1 SV=1;Isoform of P31943, Heterogeneous nuclear ribonucleoprotein H OS=Homo sapiens GN=HNRNPH1 PE=1 SV=1	21	6	0.13	ATENDIYNFFSPLNPVR+EGRPSGEAFVELESEDEVK+HTGPNSPDTANDGFVR+STGEAFVQFASQEIAEK+VTGEADVEFATHEDAVAAMSK
101a	sp|P0CG47|UBB_HUMAN sp|P0CG48|UBC_HUMAN sp|P62979|RS27A_HUMAN sp|P62987|RL40_HUMAN tr|B4DV12|B4DV12_HUMAN tr|F5GXK7|F5GXK7_HUMAN tr|F5GYU3|F5GYU3_HUMAN tr|F5H265|F5H265_HUMAN tr|F5H2Z3|F5H2Z3_HUMAN tr|F5H388|F5H388_HUMAN tr|F5H6Q2|F5H6Q2_HUMAN tr|F5H747|F5H747_HUMAN tr|J3QKN0|J3QKN0_HUMAN tr|J3QS39|J3QS39_HUMAN tr|J3QTR3|J3QTR3_HUMAN tr|Q5PY61|Q5PY61_HUMAN tr|Q96C32|Q96C32_HUMAN	1	Polyubiquitin-B OS=Homo sapiens GN=UBB PE=1 SV=1;Polyubiquitin-C OS=Homo sapiens GN=UBC PE=1 SV=3;Ubiquitin-40S ribosomal protein S27a OS=Homo sapiens GN=RPS27A PE=1 SV=2;Ubiquitin-60S ribosomal protein L40 OS=Homo sapiens GN=UBA52 PE=1 SV=2;Isoform of P0CG47, Polyubiquitin-B OS=Homo sapiens GN=UBB PE=1 SV=1;Isoform of P0CG48, Polyubiquitin-C (Fragment) OS=Homo sapiens GN=UBC PE=1 SV=2;Isoform of…	61.8	6	0.09	ESTLHLVLR+IQDKEGIPPDQQR+TITLEVEPSDTIENVK+TLSDYNIQK
87a	sp|P05023-3|AT1A1_HUMAN sp|P05023-4|AT1A1_HUMAN sp|P05023|AT1A1_HUMAN	1	Isoform of P05023, Isoform 3 of Sodium/potassium-transporting ATPase subunit alpha-1 OS=Homo sapiens GN=ATP1A1;Isoform of P05023, Isoform 4 of Sodium/potassium-transporting ATPase subunit alpha-1 OS=Homo sapiens GN=ATP1A1;Sodium/potassium-transporting ATPase subunit alpha-1 OS=Homo sapiens GN=ATP1A1 PE=1 SV=1	5.6	5	0.1	AVFQANQENLPILK+GVGIISEGNETVEDIAAR+IVEIPFNSTNK+SPDFTNENPLETR
82a	sp|P04406-2|G3P_HUMAN sp|P04406|G3P_HUMAN	1	Isoform of P04406, Isoform 2 of Glyceraldehyde-3-phosphate dehydrogenase OS=Homo sapiens GN=GAPDH;Glyceraldehyde-3-phosphate dehydrogenase OS=Homo sapiens GN=GAPDH PE=1 SV=3	17.1	5	0.1	GALQNIIPASTGAAK+LISWYDNEFGYSNR+LTGMAFR+LVINGNPITIFQER
62	sp|Q9Y4W6|AFG32_HUMAN	1	AFG3-like protein 2 OS=Homo sapiens GN=AFG3L2 PE=1 SV=2	5.9	5	0.1	GLGYAQYLPK+HFEQAIER+QIFIGPPDIK+VGQISFDLPR+VSEEIFFGR
61	sp|Q9Y3I0|RTCB_HUMAN	1	tRNA-splicing ligase RtcB homolog OS=Homo sapiens GN=RTCB PE=1 SV=1	11.3	5	0.09	IASPEGQDYLK+LVMEEAPESYK+NLDFQDVLDK+QIGNVAALPGIVHR+SYNDELQFLEK
60	sp|Q9Y2W1|TR150_HUMAN	1	Thyroid hormone receptor-associated protein 3 OS=Homo sapiens GN=THRAP3 PE=1 SV=2	8.8	5	0.1	ASESSKPWPDATYGTGSASR+DSRPSQAAGDNQGDEAKEQTFSGGTSQDTK+GSFSDTGLGDGK+SIFQHIQSAQSQR+SPLQSVVVR
273a	sp|Q9UHB6-2|LIMA1_HUMAN sp|Q9UHB6-3|LIMA1_HUMAN sp|Q9UHB6-4|LIMA1_HUMAN sp|Q9UHB6-5|LIMA1_HUMAN sp|Q9UHB6|LIMA1_HUMAN tr|F8VQE1|F8VQE1_HUMAN tr|F8VS07|F8VS07_HUMAN	1	Isoform of Q9UHB6, Isoform Alpha of LIM domain and actin-binding protein 1 OS=Homo sapiens GN=LIMA1;Isoform of Q9UHB6, Isoform 3 of LIM domain and actin-binding protein 1 OS=Homo sapiens GN=LIMA1;Isoform of Q9UHB6, Isoform 4 of LIM domain and actin-binding protein 1 OS=Homo sapiens GN=LIMA1;Isoform of Q9UHB6, Isoform 5 of LIM domain and actin-binding protein 1 OS=Homo sapiens GN=LIMA1;LIM domain …	17.9	5	0.09	ETPHSPGVEDAPIAK+IAWPPPTELGSSGSALEEGIK+KGWSMSEQSEESVGGR+SEVQQPVHPKPLSPDSR+SQDVELWEGEVVK
262a	sp|Q9H6S0|YTDC2_HUMAN	1	Probable ATP-dependent RNA helicase YTHDC2 OS=Homo sapiens GN=YTHDC2 PE=1 SV=2	3.9	5	0.09	APEPPPALIVR+FHPASVLSQPQYK+IGQTIGYQIR+LSQSLGLVSK+VVLIVGETGSGK
31	sp|P83731|RL24_HUMAN tr|C9JNW5|C9JNW5_HUMAN tr|C9JXB8|C9JXB8_HUMAN	1	60S ribosomal protein L24 OS=Homo sapiens GN=RPL24 PE=1 SV=1;Isoform of P83731, 60S ribosomal protein L24 OS=Homo sapiens GN=RPL24 PE=1 SV=1;Isoform of P83731, 60S ribosomal protein L24 OS=Homo sapiens GN=RPL24 PE=1 SV=1	24.8	5	0.1	AITGASLADIMAK+QINWTVLYR+VFQFLNAK
258a	sp|Q9BU76-3|MMTA2_HUMAN sp|Q9BU76-4|MMTA2_HUMAN sp|Q9BU76|MMTA2_HUMAN	1	Isoform of Q9BU76, Isoform 3 of Multiple myeloma tumor-associated protein 2 OS=Homo sapiens GN=MMTAG2;Isoform of Q9BU76, Isoform 4 of Multiple myeloma tumor-associated protein 2 OS=Homo sapiens GN=MMTAG2;Multiple myeloma tumor-associated protein 2 OS=Homo sapiens GN=MMTAG2 PE=1 SV=1	31.6	5	0.09	EALLAALGYK+ENYLGNSLMAPVGR+GGQDQFNWEDVK+LLGLGSASGSVGR
252a	sp|Q99470|SDF2_HUMAN	1	Stromal cell-derived factor 2 OS=Homo sapiens GN=SDF2 PE=1 SV=2	28.9	5	0.1	AMEGIFMKPSELLK+HSSTEVLLSVTGEQYGRPISGQK+YGSGSGQQSVTGVTSVDDSNSYWR
244a	sp|Q96A33-2|CCD47_HUMAN sp|Q96A33|CCD47_HUMAN	1	Isoform of Q96A33, Isoform 2 of Coiled-coil domain-containing protein 47 OS=Homo sapiens GN=CCDC47;Coiled-coil domain-containing protein 47 OS=Homo sapiens GN=CCDC47 PE=1 SV=1	10.4	5	0.1	ELLESNFTLVGDDGTNKEATSTGK+QDLLNVLAR+TLLFTFNVPGSGNTYPK
242a	sp|Q93008-1|USP9X_HUMAN sp|Q93008|USP9X_HUMAN	1	Isoform of Q93008, Isoform 2 of Probable ubiquitin carboxyl-terminal hydrolase FAF-X OS=Homo sapiens GN=USP9X;Probable ubiquitin carboxyl-terminal hydrolase FAF-X OS=Homo sapiens GN=USP9X PE=1 SV=3	2.3	5	0.09	ELLAFQTSEK+LEGDNVNPESQLIQQSEQSESETAGSTK+LYSVVSQLIR+VVIQSNDDIASR
239a	sp|Q8WWM7-2|ATX2L_HUMAN sp|Q8WWM7-3|ATX2L_HUMAN sp|Q8WWM7-4|ATX2L_HUMAN sp|Q8WWM7-5|ATX2L_HUMAN sp|Q8WWM7-6|ATX2L_HUMAN sp|Q8WWM7-8|ATX2L_HUMAN sp|Q8WWM7-9|ATX2L_HUMAN sp|Q8WWM7|ATX2L_HUMAN	1	Isoform of Q8WWM7, Isoform 2 of Ataxin-2-like protein OS=Homo sapiens GN=ATXN2L;Isoform of Q8WWM7, Isoform 3 of Ataxin-2-like protein OS=Homo sapiens GN=ATXN2L;Isoform of Q8WWM7, Isoform 4 of Ataxin-2-like protein OS=Homo sapiens GN=ATXN2L;Isoform of Q8WWM7, Isoform 5 of Ataxin-2-like protein OS=Homo sapiens GN=ATXN2L;Isoform of Q8WWM7, Isoform 6 of Ataxin-2-like protein OS=Homo sapiens GN=ATXN2L…	5.7	5	0.09	GPPQSPVFEGVYNNSR+TLSSPSNRPSGETSVPPPPAVGR+TTYDSSLSSYTVPLEK
229a	sp|Q86SQ0-2|PHLB2_HUMAN sp|Q86SQ0-3|PHLB2_HUMAN sp|Q86SQ0|PHLB2_HUMAN tr|E9PFQ4|E9PFQ4_HUMAN	1	Isoform of Q86SQ0, Isoform 2 of Pleckstrin homology-like domain family B member 2 OS=Homo sapiens GN=PHLDB2;Isoform of Q86SQ0, Isoform 3 of Pleckstrin homology-like domain family B member 2 OS=Homo sapiens GN=PHLDB2;Pleckstrin homology-like domain family B member 2 OS=Homo sapiens GN=PHLDB2 PE=1 SV=2;Isoform of Q86SQ0, Pleckstrin homology-like domain family B member 2 (Fragment) OS=Homo sapiens G…	4.8	5	0.09	EGLYLSDTLPR+LSTGTTVEDVQK+NDELLSDLTR+TSASEGNPYVSSTLSVPASPR
216b	tr|H0Y412|H0Y412_HUMAN	1	Isoform of Q5JSZ5, Protein PRRC2B (Fragment) OS=Homo sapiens GN=PRRC2B PE=1 SV=1	13.8	5	0.05	AVTAFSSTETGSAEGFK+LQDALASNAGLTQSIPILR+REGPGSEPDSQVDGGLSGASLGEK+SSPYGTLKPEEMSGPGLAEPK
212a	sp|Q17RY0-2|CPEB4_HUMAN sp|Q17RY0|CPEB4_HUMAN tr|B7ZLQ8|B7ZLQ8_HUMAN tr|E5RJM0|E5RJM0_HUMAN	1	Isoform of Q17RY0, Isoform 2 of Cytoplasmic polyadenylation element-binding protein 4 OS=Homo sapiens GN=CPEB4;Cytoplasmic polyadenylation element-binding protein 4 OS=Homo sapiens GN=CPEB4 PE=1 SV=1;Isoform of Q17RY0, CPEB4 protein OS=Homo sapiens GN=CPEB4 PE=1 SV=1;Isoform of Q17RY0, Cytoplasmic polyadenylation element-binding protein 4 OS=Homo sapiens GN=CPEB4 PE=1 SV=1	9.9	5	0.08	ADNIFPFPDRPR+AVELAMIMDR+FVQLQHGEIDKR+GLNGGITPLNSISPLKK+TIFVGGVPRPLR
208a	sp|Q15393|SF3B3_HUMAN	1	Splicing factor 3B subunit 3 OS=Homo sapiens GN=SF3B3 PE=1 SV=4	4.4	5	0.09	FLAVGLVDNTVR+IVPGQFLAVDPK+TPVEEVPAAIAPFQGR+TVLDPVTGDLSDTR
205a	sp|Q15233-2|NONO_HUMAN sp|Q15233|NONO_HUMAN	1	Isoform of Q15233, Isoform 2 of Non-POU domain-containing octamer-binding protein OS=Homo sapiens GN=NONO;Non-POU domain-containing octamer-binding protein OS=Homo sapiens GN=NONO PE=1 SV=4	19.9	5	0.1	AAPGAEFAPNKR+FAQPGSFEYEYAMR+FGQAATMEGIGAIGGTPPAFNR+GIVEFSGKPAAR+QQEEMMR+VELDNMPLR
195a	sp|Q13627-2|DYR1A_HUMAN sp|Q13627-3|DYR1A_HUMAN sp|Q13627-4|DYR1A_HUMAN sp|Q13627-5|DYR1A_HUMAN sp|Q13627|DYR1A_HUMAN	1	Isoform of Q13627, Isoform 1 of Dual specificity tyrosine-phosphorylation-regulated kinase 1A OS=Homo sapiens GN=DYRK1A;Isoform of Q13627, Isoform 2 of Dual specificity tyrosine-phosphorylation-regulated kinase 1A OS=Homo sapiens GN=DYRK1A;Isoform of Q13627, Isoform 3 of Dual specificity tyrosine-phosphorylation-regulated kinase 1A OS=Homo sapiens GN=DYRK1A;Isoform of Q13627, Isoform 4 of Dual sp…	8.5	5	0.09	AFLNQAQIEVR+HINEVYYAK+IVEVLGIPPAHILDQAPK+LSVDLIK
162a	sp|P60842|IF4A1_HUMAN	1	Eukaryotic initiation factor 4A-I OS=Homo sapiens GN=EIF4A1 PE=1 SV=1	13.5	5	0.08	GIYAYGFEKPSAIQQR+GYDVIAQAQSGTGK+LQMEAPHIIVGTPGR+VLITTDLLAR
149a	sp|P49792|RBP2_HUMAN	1	E3 SUMO-protein ligase RanBP2 OS=Homo sapiens GN=RANBP2 PE=1 SV=2	1.7	5	0.07	ELLQSFDSALQSVK+ELVGPPLAETVFTPK+FGESTTGFNFSFK+YIASVQGSTPSPR
135a	sp|P35606-2|COPB2_HUMAN sp|P35606|COPB2_HUMAN	1	Isoform of P35606, Isoform 2 of Coatomer subunit beta' OS=Homo sapiens GN=COPB2;Coatomer subunit beta' OS=Homo sapiens GN=COPB2 PE=1 SV=2	7	5	0.08	AAESLADPTEYENLFPGLK+NVMEEGKDFQPSR+STAQQELDGKPASPTPVIVASHTANKEEK
126a	sp|P27635|RL10_HUMAN tr|A0A087WV22|A0A087WV22_HUMAN tr|F8W7C6|F8W7C6_HUMAN tr|X1WI28|X1WI28_HUMAN	1	60S ribosomal protein L10 OS=Homo sapiens GN=RPL10 PE=1 SV=4;Isoform of P27635, 60S ribosomal protein L10 OS=Homo sapiens GN=RPL10 PE=1 SV=1;Isoform of P27635, 60S ribosomal protein L10 OS=Homo sapiens GN=RPL10 PE=1 SV=2;Isoform of P27635, 60S ribosomal protein L10 (Fragment) OS=Homo sapiens GN=RPL10 PE=1 SV=6	22.1	5	0.09	FNADEFEDMVAEK+GAFGKPQGTVAR+VHIGQVIMSIR
125a	sp|P26373|RL13_HUMAN	1	60S ribosomal protein L13 OS=Homo sapiens GN=RPL13 PE=1 SV=4	19.9	5	0.1	GFSLEELR+LATQLTGPVMPVR+STESLQANVQR+VATWFNQPAR
124a	sp|P26196|DDX6_HUMAN	1	Probable ATP-dependent RNA helicase DDX6 OS=Homo sapiens GN=DDX6 PE=1 SV=2	13.7	5	0.1	GPVKPTGGPGGGGTQTQQQMNQLK+GVTQYYAYVTER+SGAYLIPLLER+SIEEQLGTEIKPIPSNIDK
122a	sp|P23396|RS3_HUMAN tr|E9PPU1|E9PPU1_HUMAN	1	40S ribosomal protein S3 OS=Homo sapiens GN=RPS3 PE=1 SV=2;Isoform of P23396, 40S ribosomal protein S3 OS=Homo sapiens GN=RPS3 PE=1 SV=1	27.2	5	0.09	DEILPTTPISEQK+FGFPEGSVELYAEK+GGKPEPPAMPQPVPTA
117a	sp|P22087|FBRL_HUMAN	1	rRNA 2'-O-methyltransferase fibrillarin OS=Homo sapiens GN=FBL PE=1 SV=2	15.3	5	0.1	DHAVVVGVYRPPPK+IVALNAHTFLR+NLVPGESVYGEKR+TNIIPVIEDAR
107b	sp|Q13310-2|PABP4_HUMAN sp|Q13310-3|PABP4_HUMAN sp|Q13310|PABP4_HUMAN tr|B1ANR0|B1ANR0_HUMAN	1	Isoform of Q13310, Isoform 2 of Polyadenylate-binding protein 4 OS=Homo sapiens GN=PABPC4;Isoform of Q13310, Isoform 3 of Polyadenylate-binding protein 4 OS=Homo sapiens GN=PABPC4;Polyadenylate-binding protein 4 OS=Homo sapiens GN=PABPC4 PE=1 SV=1;Isoform of Q13310, Polyadenylate-binding protein OS=Homo sapiens GN=PABPC4 PE=1 SV=1	6.5	5	0.06	ALDTMNFDVIK+EFSPFGSITSAK+SLGYAYVNFQQPADAER
93a	sp|P06493|CDK1_HUMAN tr|A0A024QZP7|A0A024QZP7_HUMAN	1	Cyclin-dependent kinase 1 OS=Homo sapiens GN=CDK1 PE=1 SV=3;Isoform of P06493, Cyclin-dependent kinase 1 OS=Homo sapiens GN=CDK1 PE=1 SV=1	12.8	5	0.06	DLKPQNLLIDDKGTIK+IADFGLAR+NLDENGLDLLSK+SPEVLLGSAR
92j	sp|P07197|NFM_HUMAN tr|E7EMV2|E7EMV2_HUMAN tr|E7ESP9|E7ESP9_HUMAN	1	Neurofilament medium polypeptide OS=Homo sapiens GN=NEFM PE=1 SV=3;Isoform of P07197, Neurofilament medium polypeptide OS=Homo sapiens GN=NEFM PE=1 SV=1;Isoform of P07197, Neurofilament medium polypeptide OS=Homo sapiens GN=NEFM PE=1 SV=1	8.3	5	0.06	EIEAEIQALR+EYQDLLNVK+MALDIEIAAYR+QASHAQLGDAYDQEIR+VQSLQDEVAFLR
292	sp|Q15517|CDSN_HUMAN tr|G8JLG2|G8JLG2_HUMAN tr|Q2L6G8|Q2L6G8_HUMAN	0.9999	Corneodesmosin OS=Homo sapiens GN=CDSN PE=1 SV=3;Isoform of Q15517, Corneodesmosin OS=Homo sapiens GN=CDSN PE=1 SV=1;Isoform of Q15517, Corneodesmosin OS=Homo sapiens GN=CDSN PE=1 SV=1	5.1	5	0.08	GSPGVPSFAAGPPISEGK+IYPVGYFTK
360	sp|Q02928-2|CP4AB_HUMAN sp|Q02928|CP4AB_HUMAN tr|A0A0C4DFV7|A0A0C4DFV7_HUMAN tr|E7EVL8|E7EVL8_HUMAN tr|V9GY41|V9GY41_HUMAN tr|V9GYC6|V9GYC6_HUMAN tr|V9GYK4|V9GYK4_HUMAN tr|V9GYQ2|V9GYQ2_HUMAN tr|V9GZ77|V9GZ77_HUMAN	0.9886	Isoform of Q02928, Isoform 2 of Cytochrome P450 4A11 OS=Homo sapiens GN=CYP4A11;Cytochrome P450 4A11 OS=Homo sapiens GN=CYP4A11 PE=1 SV=1;Isoform of Q02928, Cytochrome P450 4A11 OS=Homo sapiens GN=CYP4A11 PE=1 SV=1;Isoform of Q02928, Cytochrome P450 4A11 OS=Homo sapiens GN=CYP4A11 PE=1 SV=2;Isoform of Q02928, Cytochrome P450 4A11 OS=Homo sapiens GN=CYP4A11 PE=1 SV=1;Isoform of Q02928, Cytochrome …	10.7	5	0.09	LLGDVSGILQAASLLILLLLLIK
85a	sp|P04844-2|RPN2_HUMAN sp|P04844|RPN2_HUMAN	1	Isoform of P04844, Isoform 2 of Dolichyl-diphosphooligosaccharide--protein glycosyltransferase subunit 2 OS=Homo sapiens GN=RPN2;Dolichyl-diphosphooligosaccharide--protein glycosyltransferase subunit 2 OS=Homo sapiens GN=RPN2 PE=1 SV=3	8.1	4	0.07	ISTEVGITNVDLSTVDKDQSIAPK+LQVTNVLSQPLTQATVK+YIANTVELR
83a	sp|P04792|HSPB1_HUMAN	1	Heat shock protein beta-1 OS=Homo sapiens GN=HSPB1 PE=1 SV=2	25.4	4	0.08	DGVVEITGK+LATQSNEITIPVTFESR+LFDQAFGLPR+VSLDVNHFAPDELTVK
81a	sp|O95793-2|STAU1_HUMAN sp|O95793|STAU1_HUMAN tr|A0A087X1A5|A0A087X1A5_HUMAN tr|Q5JW30|Q5JW30_HUMAN	1	Isoform of O95793, Isoform Short of Double-stranded RNA-binding protein Staufen homolog 1 OS=Homo sapiens GN=STAU1;Double-stranded RNA-binding protein Staufen homolog 1 OS=Homo sapiens GN=STAU1 PE=1 SV=2;Isoform of O95793, Double-stranded RNA-binding protein Staufen homolog 1 OS=Homo sapiens GN=STAU1 PE=1 SV=1;Isoform of O95793, Double-stranded RNA-binding protein Staufen homolog 1 OS=Homo sapien…	8.5	4	0.07	ILQNEPLPER+LPPLPAVER+NLPVNFEVAR+VSVGEFVGEGEGK
59	sp|Q9UKA2|FBXL4_HUMAN	1	F-box/LRR-repeat protein 4 OS=Homo sapiens GN=FBXL4 PE=1 SV=2	6.9	4	0.05	AIESNSQTSPLNAEVVQYAK+AVLELNASFPK+LDDTSLEFLQSR
56	sp|Q9HCN8|SDF2L_HUMAN	1	Stromal cell-derived factor 2-like protein 1 OS=Homo sapiens GN=SDF2L1 PE=1 SV=2	19.9	4	0.07	AMEGIFIKPSVEPSAGHDEL+YGSGSGQQSVTGVEASDDANSYWR
45	sp|Q86YZ3|HORN_HUMAN	1	Hornerin OS=Homo sapiens GN=HRNR PE=1 SV=2	3.4	4	0.08	GPYESGSGHSSGLGHR+HGSGSGQSSSYSPYGSGSGWSSSR
40	sp|Q5D862|FILA2_HUMAN	1	Filaggrin-2 OS=Homo sapiens GN=FLG2 PE=1 SV=1	2.3	4	0.08	FSNSSSSNEFSK+SGSGQSSGFGQHGSGSGQSSGFGQHESGSGK+SVVTVIDVFYK
39	sp|Q16891-2|MIC60_HUMAN sp|Q16891-3|MIC60_HUMAN sp|Q16891-4|MIC60_HUMAN sp|Q16891|MIC60_HUMAN tr|B9A067|B9A067_HUMAN tr|C9J406|C9J406_HUMAN tr|H7C463|H7C463_HUMAN	1	Isoform of Q16891, Isoform 2 of MICOS complex subunit MIC60 OS=Homo sapiens GN=IMMT;Isoform of Q16891, Isoform 3 of MICOS complex subunit MIC60 OS=Homo sapiens GN=IMMT;Isoform of Q16891, Isoform 4 of MICOS complex subunit MIC60 OS=Homo sapiens GN=IMMT;MICOS complex subunit MIC60 OS=Homo sapiens GN=IMMT PE=1 SV=1;Isoform of Q16891, MICOS complex subunit MIC60 OS=Homo sapiens GN=IMMT PE=1 SV=2;Isof…	7.5	4	0.08	AVDEAADALLK+ELDSITPEVLPGWK+LSEQELQFR+TSSAETPTIPLGSAVEAIK
36	sp|Q13151|ROA0_HUMAN	1	Heterogeneous nuclear ribonucleoprotein A0 OS=Homo sapiens GN=HNRNPA0 PE=1 SV=1	16.7	4	0.07	GDVAEGDLIEHFSQFGTVEK+GFGFVYFQNHDAADK+LFIGGLNVQTSESGLR
281a	sp|Q9Y2S7|PDIP2_HUMAN	1	Polymerase delta-interacting protein 2 OS=Homo sapiens GN=POLDIP2 PE=1 SV=1	9.5	4	0.08	GVVLFPWQAR+LENLDSDVVQLR+LYDRDVASAAPEK
33	sp|Q07021|C1QBP_HUMAN tr|I3L3B0|I3L3B0_HUMAN tr|I3L3Q7|I3L3Q7_HUMAN	1	Complement component 1 Q subcomponent-binding protein, mitochondrial OS=Homo sapiens GN=C1QBP PE=1 SV=1;Isoform of Q07021, Complement component 1 Q subcomponent-binding protein, mitochondrial OS=Homo sapiens GN=C1QBP PE=1 SV=1;Isoform of Q07021, Complement component 1 Q subcomponent-binding protein, mitochondrial (Fragment) OS=Homo sapiens GN=C1QBP PE=1 SV=1	27.1	4	0.07	EVSFQSTGESEWK+MSGGWELELNGTEAK+VEEQEPELTSTPNFVVEVIK
268a	sp|Q9NYF8-2|BCLF1_HUMAN sp|Q9NYF8-3|BCLF1_HUMAN sp|Q9NYF8|BCLF1_HUMAN tr|E9PK09|E9PK09_HUMAN tr|E9PK91|E9PK91_HUMAN tr|E9PKI6|E9PKI6_HUMAN tr|E9PQN2|E9PQN2_HUMAN	1	Isoform of Q9NYF8, Isoform 2 of Bcl-2-associated transcription factor 1 OS=Homo sapiens GN=BCLAF1;Isoform of Q9NYF8, Isoform 3 of Bcl-2-associated transcription factor 1 OS=Homo sapiens GN=BCLAF1;Bcl-2-associated transcription factor 1 OS=Homo sapiens GN=BCLAF1 PE=1 SV=2;Isoform of Q9NYF8, Bcl-2-associated transcription factor 1 (Fragment) OS=Homo sapiens GN=BCLAF1 PE=1 SV=7;Isoform of Q9NYF8, Bc…	6.2	4	0.06	LKDLFDYSPPLHK+LKETGYVVERPSTTK+MAPVPLDDSNRPASLTK
264a	sp|Q9NRA8-2|4ET_HUMAN sp|Q9NRA8-3|4ET_HUMAN sp|Q9NRA8|4ET_HUMAN	1	Isoform of Q9NRA8, Isoform 2 of Eukaryotic translation initiation factor 4E transporter OS=Homo sapiens GN=EIF4ENIF1;Isoform of Q9NRA8, Isoform 3 of Eukaryotic translation initiation factor 4E transporter OS=Homo sapiens GN=EIF4ENIF1;Eukaryotic translation initiation factor 4E transporter OS=Homo sapiens GN=EIF4ENIF1 PE=1 SV=2	7.3	4	0.08	ASEENLLSSSSVPSADRDSSPTTNSK+NLESHLMSPAEIPGQPVPK+VDLKPLLSSLSANK
261a	sp|Q9BZE1|RM37_HUMAN tr|S4R369|S4R369_HUMAN	1	39S ribosomal protein L37, mitochondrial OS=Homo sapiens GN=MRPL37 PE=1 SV=2;Isoform of Q9BZE1, 39S ribosomal protein L37, mitochondrial OS=Homo sapiens GN=MRPL37 PE=1 SV=1	9.2	4	0.06	ESLLLQVR+VLEQPVVVQSVGTDGR+VYEIPGLEPITFAGK
4	sp|O60573-2|IF4E2_HUMAN sp|O60573|IF4E2_HUMAN tr|B4E1E4|B4E1E4_HUMAN tr|B8ZZ50|B8ZZ50_HUMAN tr|B8ZZL3|B8ZZL3_HUMAN tr|B9A023|B9A023_HUMAN tr|B9A044|B9A044_HUMAN tr|C9JEL3|C9JEL3_HUMAN	1	Isoform of O60573, Isoform 2 of Eukaryotic translation initiation factor 4E type 2 OS=Homo sapiens GN=EIF4E2;Eukaryotic translation initiation factor 4E type 2 OS=Homo sapiens GN=EIF4E2 PE=1 SV=1;Isoform of O60573, Eukaryotic translation initiation factor 4E type 2 OS=Homo sapiens GN=EIF4E2 PE=1 SV=1;Isoform of O60573, Eukaryotic translation initiation factor 4E type 2 OS=Homo sapiens GN=EIF4E2 P…	13.3	4	0.08	FQEDIISIWNK+RVLNLPPNTIMEYK+VLNLPPNTIMEYK
259a	sp|Q9BUJ2-2|HNRL1_HUMAN sp|Q9BUJ2-3|HNRL1_HUMAN sp|Q9BUJ2-4|HNRL1_HUMAN sp|Q9BUJ2|HNRL1_HUMAN tr|A0A0A0MRA5|A0A0A0MRA5_HUMAN tr|B7Z4B8|B7Z4B8_HUMAN tr|M0R3F1|M0R3F1_HUMAN	1	Isoform of Q9BUJ2, Isoform 2 of Heterogeneous nuclear ribonucleoprotein U-like protein 1 OS=Homo sapiens GN=HNRNPUL1;Isoform of Q9BUJ2, Isoform 3 of Heterogeneous nuclear ribonucleoprotein U-like protein 1 OS=Homo sapiens GN=HNRNPUL1;Isoform of Q9BUJ2, Isoform 4 of Heterogeneous nuclear ribonucleoprotein U-like protein 1 OS=Homo sapiens GN=HNRNPUL1;Heterogeneous nuclear ribonucleoprotein U-like p…	5.6	4	0.08	EALGGQALYPHVLVK+NYILDQTNVYGSAQR+YNILGTNAIMDK
250a	sp|Q96TA2-2|YMEL1_HUMAN sp|Q96TA2-3|YMEL1_HUMAN sp|Q96TA2|YMEL1_HUMAN tr|Q96I63|Q96I63_HUMAN	1	Isoform of Q96TA2, Isoform 2 of ATP-dependent zinc metalloprotease YME1L1 OS=Homo sapiens GN=YME1L1;Isoform of Q96TA2, Isoform 3 of ATP-dependent zinc metalloprotease YME1L1 OS=Homo sapiens GN=YME1L1;ATP-dependent zinc metalloprotease YME1L1 OS=Homo sapiens GN=YME1L1 PE=1 SV=2;Isoform of Q96TA2, ATP-dependent zinc metalloprotease YME1L1 OS=Homo sapiens GN=YME1L1 PE=1 SV=1	10.8	4	0.08	GILLVGPPGTGK+IKFDQSVDPEIIAR+LSPETQSAIEQEIR+TGFAEGFLK+VAEELIFGTDHITTGASSDFDNATK
246a	sp|Q96CU9-3|FXRD1_HUMAN sp|Q96CU9|FXRD1_HUMAN	1	Isoform of Q96CU9, Isoform 3 of FAD-dependent oxidoreductase domain-containing protein 1 OS=Homo sapiens GN=FOXRED1;FAD-dependent oxidoreductase domain-containing protein 1 OS=Homo sapiens GN=FOXRED1 PE=1 SV=2	7.6	4	0.08	FNPSGYLLLASEK+FQTIDLSPFLFTR+VSLMSPDQLR
243a	sp|Q969U6|FBXW5_HUMAN	1	F-box/WD repeat-containing protein 5 OS=Homo sapiens GN=FBXW5 PE=1 SV=1	8.7	4	0.07	IFDLGSDNEEVVAGPAPAHAK+IQNLNASTVR+QILPHQMTTAGPVLGEGR
241a	sp|Q92974-2|ARHG2_HUMAN sp|Q92974-3|ARHG2_HUMAN sp|Q92974|ARHG2_HUMAN tr|V9GYF5|V9GYF5_HUMAN tr|V9GYG5|V9GYG5_HUMAN tr|V9GYM8|V9GYM8_HUMAN tr|V9GZ14|V9GZ14_HUMAN	1	Isoform of Q92974, Isoform 2 of Rho guanine nucleotide exchange factor 2 OS=Homo sapiens GN=ARHGEF2;Isoform of Q92974, Isoform 3 of Rho guanine nucleotide exchange factor 2 OS=Homo sapiens GN=ARHGEF2;Rho guanine nucleotide exchange factor 2 OS=Homo sapiens GN=ARHGEF2 PE=1 SV=4;Isoform of Q92974, Rho guanine nucleotide exchange factor 2 (Fragment) OS=Homo sapiens GN=ARHGEF2 PE=1 SV=1;Isoform of Q9…	24.2	4	0.08	ILSQSTDSLNMR+NNTALQSVSLR+SVSTTNIAGHFNDESPLGLR
230a	sp|Q86X95|CIR1_HUMAN	1	Corepressor interacting with RBPJ 1 OS=Homo sapiens GN=CIR1 PE=1 SV=1	10.9	4	0.07	DQPFGIQVR+NGLNFMYEAPPGAK+NLTANDPSQEYVASEGEEDPEVEFLK
220a	sp|Q66PJ3-2|AR6P4_HUMAN sp|Q66PJ3-3|AR6P4_HUMAN sp|Q66PJ3-4|AR6P4_HUMAN sp|Q66PJ3-7|AR6P4_HUMAN sp|Q66PJ3|AR6P4_HUMAN tr|A0A0C4DG62|A0A0C4DG62_HUMAN tr|F5GYV5|F5GYV5_HUMAN tr|F8WCT1|F8WCT1_HUMAN tr|H7BZV4|H7BZV4_HUMAN	1	Isoform of Q66PJ3, Isoform 2 of ADP-ribosylation factor-like protein 6-interacting protein 4 OS=Homo sapiens GN=ARL6IP4;Isoform of Q66PJ3, Isoform 3 of ADP-ribosylation factor-like protein 6-interacting protein 4 OS=Homo sapiens GN=ARL6IP4;Isoform of Q66PJ3, Isoform 4 of ADP-ribosylation factor-like protein 6-interacting protein 4 OS=Homo sapiens GN=ARL6IP4;Isoform of Q66PJ3, Isoform 7 of ADP-rib…	20.8	4	0.08	AEAQQVEALPGPSLDQWHR+GDGEVLEEIVTK+SAGEEEDGPVLTDEQK
214a	sp|Q53GQ0|DHB12_HUMAN	1	Very-long-chain 3-oxoacyl-CoA reductase OS=Homo sapiens GN=HSD17B12 PE=1 SV=2	17.6	4	0.08	GVFVQSVLPYFVATK+ISYSLFTALR+KPTLDKPSPETFVK+TIAVDFASEDIYDKIK
26	sp|P62241|RS8_HUMAN tr|Q5JR95|Q5JR95_HUMAN	1	40S ribosomal protein S8 OS=Homo sapiens GN=RPS8 PE=1 SV=2;Isoform of P62241, 40S ribosomal protein S8 OS=Homo sapiens GN=RPS8 PE=1 SV=1	20.7	4	0.06	IIDVVYNASNNELVR+ISSLLEEQFQQGK+LTPEEEEILNK
196a	sp|Q13724-2|MOGS_HUMAN sp|Q13724|MOGS_HUMAN	1	Isoform of Q13724, Isoform 2 of Mannosyl-oligosaccharide glucosidase OS=Homo sapiens GN=MOGS;Mannosyl-oligosaccharide glucosidase OS=Homo sapiens GN=MOGS PE=1 SV=5	6.6	4	0.08	FISGHTSELGDFR+LGPLLDILADSR+SLAASSSFYGQR+TLPSGLDDYPR
171a	sp|P62277|RS13_HUMAN	1	40S ribosomal protein S13 OS=Homo sapiens GN=RPS13 PE=1 SV=2	27.2	4	0.07	GLSQSALPYR+GLTPSQIGVILR+LILIESR+LTSDDVKEQIYK
20	sp|P48634-2|PRC2A_HUMAN sp|P48634-3|PRC2A_HUMAN sp|P48634-4|PRC2A_HUMAN sp|P48634|PRC2A_HUMAN	1	Isoform of P48634, Isoform 2 of Protein PRRC2A OS=Homo sapiens GN=PRRC2A;Isoform of P48634, Isoform 3 of Protein PRRC2A OS=Homo sapiens GN=PRRC2A;Isoform of P48634, Isoform 4 of Protein PRRC2A OS=Homo sapiens GN=PRRC2A;Protein PRRC2A OS=Homo sapiens GN=PRRC2A PE=1 SV=3	5.3	4	0.05	FSREEFPTLQAAGDQDK+QSSSEISLAVER+SLEIQKPAVAPR+SSDASTAQPPESQPLPASQTPASNQPK+VDLYQQASPPDALR
159a	sp|P57088|TMM33_HUMAN tr|D6RAA6|D6RAA6_HUMAN	1	Transmembrane protein 33 OS=Homo sapiens GN=TMEM33 PE=1 SV=2;Isoform of P57088, Transmembrane protein 33 (Fragment) OS=Homo sapiens GN=TMEM33 PE=1 SV=1	14	4	0.07	ALLANALTSALR+GSNSLPLLR+LSANQQNILK
153a	sp|P51648-2|AL3A2_HUMAN	1	Isoform of P51648, Isoform 2 of Fatty aldehyde dehydrogenase OS=Homo sapiens GN=ALDH3A2	10.8	4	0.08	EKLGLLLLTFLGIVAAVLVKK+ILSLLEGQK+NVDEAINFINER+YIAPTVLTDVDPK
19	sp|P45880-1|VDAC2_HUMAN sp|P45880-2|VDAC2_HUMAN sp|P45880|VDAC2_HUMAN tr|A0A0A0MR02|A0A0A0MR02_HUMAN	1	Isoform of P45880, Isoform 1 of Voltage-dependent anion-selective channel protein 2 OS=Homo sapiens GN=VDAC2;Isoform of P45880, Isoform 2 of Voltage-dependent anion-selective channel protein 2 OS=Homo sapiens GN=VDAC2;Voltage-dependent anion-selective channel protein 2 OS=Homo sapiens GN=VDAC2 PE=1 SV=2;Isoform of P45880, Voltage-dependent anion-selective channel protein 2 (Fragment) OS=Homo sapi…	16	4	0.07	LTLSALVDGK+TGDFQLHTNVNDGTEFGGSIYQK+YQLDPTASISAK
142a	sp|P46781|RS9_HUMAN tr|A0A024R4M0|A0A024R4M0_HUMAN	1	40S ribosomal protein S9 OS=Homo sapiens GN=RPS9 PE=1 SV=3;Isoform of P46781, 40S ribosomal protein S9 OS=Homo sapiens GN=RPS9 PE=1 SV=1	18.6	4	0.08	LDYILGLK+LFEGNALLR+LIGEYGLR+QVVNIPSFIVR
128a	sp|P27708|PYR1_HUMAN tr|F8VPD4|F8VPD4_HUMAN	1	CAD protein OS=Homo sapiens GN=CAD PE=1 SV=3;Isoform of P27708, CAD protein OS=Homo sapiens GN=CAD PE=1 SV=1	2.1	4	0.08	LALGIPLPELR+LLDTIGISQPQWR+LSLDDLLQR+TLGVDLVALATR
113a	sp|P16278-2|BGAL_HUMAN sp|P16278-3|BGAL_HUMAN sp|P16278|BGAL_HUMAN tr|E7EQ29|E7EQ29_HUMAN	1	Isoform of P16278, Isoform 2 of Beta-galactosidase OS=Homo sapiens GN=GLB1;Isoform of P16278, Isoform 3 of Beta-galactosidase OS=Homo sapiens GN=GLB1;Beta-galactosidase OS=Homo sapiens GN=GLB1 PE=1 SV=2;Isoform of P16278, Beta-galactosidase OS=Homo sapiens GN=GLB1 PE=1 SV=1	7.3	4	0.07	AYVAVDGIPQGVLER+SLYPLTFIQVK+TEAVASSLYDILAR
108a	sp|P12268|IMDH2_HUMAN tr|H0Y4R1|H0Y4R1_HUMAN	1	Inosine-5'-monophosphate dehydrogenase 2 OS=Homo sapiens GN=IMPDH2 PE=1 SV=2;Isoform of P12268, Inosine-5'-monophosphate dehydrogenase 2 (Fragment) OS=Homo sapiens GN=IMPDH2 PE=1 SV=1	9.6	4	0.08	KYEQGFITDPVVLSPK+NLIDAGVDALR+TSSAQVEGGVHSLHSYEK+YEQGFITDPVVLSPK
94a	sp|P06576|ATPB_HUMAN tr|H0YH81|H0YH81_HUMAN	1	ATP synthase subunit beta, mitochondrial OS=Homo sapiens GN=ATP5B PE=1 SV=3;Isoform of P06576, ATP synthase subunit beta (Fragment) OS=Homo sapiens GN=ATP5B PE=1 SV=1	11.3	4	0.07	AIAELGIYPAVDPLDSTSR+TIAMDGTEGLVR+VVDLLAPYAK
93b	sp|Q00537-2|CDK17_HUMAN sp|Q00537|CDK17_HUMAN tr|F5H6Z0|F5H6Z0_HUMAN	1	Isoform of Q00537, Isoform 2 of Cyclin-dependent kinase 17 OS=Homo sapiens GN=CDK17;Cyclin-dependent kinase 17 OS=Homo sapiens GN=CDK17 PE=1 SV=2;Isoform of Q00537, Cyclin-dependent kinase 17 OS=Homo sapiens GN=CDK17 PE=1 SV=1	4.7	4	0.05	IADFGLAR+LDSEGIELITK+LGEGTYATVYK
92k	sp|Q6KB66-2|K2C80_HUMAN sp|Q6KB66|K2C80_HUMAN	1	Isoform of Q6KB66, Isoform 2 of Keratin, type II cytoskeletal 80 OS=Homo sapiens GN=KRT80;Keratin, type II cytoskeletal 80 OS=Homo sapiens GN=KRT80 PE=1 SV=2	8.8	4	0.04	LALDIEIATYR+LAQLEAALQQAK+VTVNPGLLVPLDVK
2	sp|O00165-2|HAX1_HUMAN sp|O00165-3|HAX1_HUMAN sp|O00165-5|HAX1_HUMAN sp|O00165|HAX1_HUMAN tr|E9PIQ7|E9PIQ7_HUMAN	1	Isoform of O00165, Isoform 2 of HCLS1-associated protein X-1 OS=Homo sapiens GN=HAX1;Isoform of O00165, Isoform 3 of HCLS1-associated protein X-1 OS=Homo sapiens GN=HAX1;Isoform of O00165, Isoform 5 of HCLS1-associated protein X-1 OS=Homo sapiens GN=HAX1;HCLS1-associated protein X-1 OS=Homo sapiens GN=HAX1 PE=1 SV=2;Isoform of O00165, HCLS1-associated protein X-1 OS=Homo sapiens GN=HAX1 PE=1 SV=1	23.8	4	0.08	IFGGVLESDAR+TREDNDLDSQVSQEGLGPVLQPQPK
288	sp|P58107|EPIPL_HUMAN tr|A0A075B730|A0A075B730_HUMAN tr|A0A087X1U6|A0A087X1U6_HUMAN	0.9999	Epiplakin OS=Homo sapiens GN=EPPK1 PE=1 SV=2;Isoform of P58107, Epiplakin OS=Homo sapiens GN=EPPK1 PE=1 SV=2;Isoform of P58107, Epiplakin OS=Homo sapiens GN=EPPK1 PE=1 SV=1	6.5	4	0.05	AVTGYTDPYTGQQISLFQAMQK+EGQGEGETQEAAAATAAAR+LSVEEAVAAGVVGGEIQEK
92l	sp|Q16352|AINX_HUMAN	0.9998	Alpha-internexin OS=Homo sapiens GN=INA PE=1 SV=2	6	4	0.04	ALEAELAALR+EYQDLLNVK+MALDIEIAAYR
185c	sp|P08237-3|PFKAM_HUMAN sp|P08237|PFKAM_HUMAN	0.9996	Isoform of P08237, Isoform 3 of ATP-dependent 6-phosphofructokinase, muscle type OS=Homo sapiens GN=PFKM;ATP-dependent 6-phosphofructokinase, muscle type OS=Homo sapiens GN=PFKM PE=1 SV=2	5.3	4	0.05	GGTPSAFDR+SGSHTVAVMNVGAPAAGMNAAVR+TFVLEVMGR
92m	sp|P07196|NFL_HUMAN	0.9995	Neurofilament light polypeptide OS=Homo sapiens GN=NEFL PE=1 SV=3	5.5	4	0.04	EYQDLLNVK+MALDIEIAAYR+VLEAELLVLR
10	sp|P09543-2|CN37_HUMAN sp|P09543|CN37_HUMAN	1	Isoform of P09543, Isoform CNPI of 2',3'-cyclic-nucleotide 3'-phosphodiesterase OS=Homo sapiens GN=CNP;2',3'-cyclic-nucleotide 3'-phosphodiesterase OS=Homo sapiens GN=CNP PE=1 SV=2	9.2	3	0.06	AGQVFLEELGNHK+AIFTGYYGK+APGAEEYAQQDVLKK
88a	sp|P05089-2|ARGI1_HUMAN sp|P05089|ARGI1_HUMAN	1	Isoform of P05089, Isoform 2 of Arginase-1 OS=Homo sapiens GN=ARG1;Arginase-1 OS=Homo sapiens GN=ARG1 PE=1 SV=2	10.6	3	0.06	GGVEEGPTVLR+TIGIIGAPFSK+VMEETLSYLLGR
84a	sp|P04843|RPN1_HUMAN	1	Dolichyl-diphosphooligosaccharide--protein glycosyltransferase subunit 1 OS=Homo sapiens GN=RPN1 PE=1 SV=1	6.1	3	0.06	IDHILDAL+NIEIDSPYEISR+VTAEVVLAHLGGGSTSR
75a	sp|O60814|H2B1K_HUMAN sp|P06899|H2B1J_HUMAN sp|P23527|H2B1O_HUMAN sp|P33778|H2B1B_HUMAN sp|P57053|H2BFS_HUMAN sp|P58876|H2B1D_HUMAN sp|P62807|H2B1C_HUMAN sp|Q16778|H2B2E_HUMAN sp|Q5QNW6-2|H2B2F_HUMAN sp|Q5QNW6|H2B2F_HUMAN sp|Q8N257|H2B3B_HUMAN sp|Q93079|H2B1H_HUMAN sp|Q99877|H2B1N_HUMAN sp|Q99879|H2B1M_HUMAN sp|Q99880|H2B1L_HUMAN tr|B2R4S9|B2R4S9_HUMAN tr|U3KQK0|U3KQK0_HUMAN	1	Histone H2B type 1-K OS=Homo sapiens GN=HIST1H2BK PE=1 SV=3;Histone H2B type 1-J OS=Homo sapiens GN=HIST1H2BJ PE=1 SV=3;Histone H2B type 1-O OS=Homo sapiens GN=HIST1H2BO PE=1 SV=3;Histone H2B type 1-B OS=Homo sapiens GN=HIST1H2BB PE=1 SV=2;Histone H2B type F-S OS=Homo sapiens GN=H2BFS PE=1 SV=2;Histone H2B type 1-D OS=Homo sapiens GN=HIST1H2BD PE=1 SV=2;Histone H2B type 1-C/E/F/G/I OS=Homo sapien…	19	3	0.06	AMGIMNSFVNDIFER+LLLPGELAK
66a	sp|A8CG34-2|P121C_HUMAN sp|A8CG34|P121C_HUMAN sp|Q96HA1-2|P121A_HUMAN sp|Q96HA1-3|P121A_HUMAN sp|Q96HA1|P121A_HUMAN tr|A0A075B7F8|A0A075B7F8_HUMAN tr|A0A087WY75|A0A087WY75_HUMAN	1	Isoform of A8CG34, Isoform 2 of Nuclear envelope pore membrane protein POM 121C OS=Homo sapiens GN=POM121C;Nuclear envelope pore membrane protein POM 121C OS=Homo sapiens GN=POM121C PE=1 SV=2;Isoform of Q96HA1, Isoform 2 of Nuclear envelope pore membrane protein POM 121 OS=Homo sapiens GN=POM121;Isoform of Q96HA1, Isoform 3 of Nuclear envelope pore membrane protein POM 121 OS=Homo sapiens GN=POM1…	3.2	3	0.05	NGPSSSPFSSPASSR+TVEEEDQIFLDGQENK
58	sp|Q9UHD2|TBK1_HUMAN	1	Serine/threonine-protein kinase TBK1 OS=Homo sapiens GN=TBK1 PE=1 SV=1	5.5	3	0.05	EPLNTIGLIYEK+IISSNQELIYEGR+IITGKPSGAISGVQK
57	sp|Q9NQL9|DMRT3_HUMAN	1	Doublesex- and mab-3-related transcription factor 3 OS=Homo sapiens GN=DMRT3 PE=1 SV=1	8.5	3	0.05	QQANESLESLIPDSLR+SQYVSPFPSNSTSVFR+WSVGSAFR
55	sp|Q9HAH7-1|FBRS_HUMAN sp|Q9HAH7|FBRS_HUMAN tr|J3KNZ9|J3KNZ9_HUMAN	1	Isoform of Q9HAH7, Isoform 1 of Probable fibrosin-1 OS=Homo sapiens GN=FBRS;Probable fibrosin-1 OS=Homo sapiens GN=FBRS PE=1 SV=3;Isoform of Q9HAH7, Probable fibrosin-1 OS=Homo sapiens GN=FBRS PE=1 SV=1	9.1	3	0.05	FYEAGEELTGPGAVAAAR+GTQIPDHFRPPLR+LGPVPSGLSQK
54	sp|Q9BYD3-2|RM04_HUMAN sp|Q9BYD3|RM04_HUMAN tr|K7EKI4|K7EKI4_HUMAN tr|K7ELF1|K7ELF1_HUMAN tr|K7ELQ0|K7ELQ0_HUMAN tr|K7ES61|K7ES61_HUMAN tr|X6RAY8|X6RAY8_HUMAN	1	Isoform of Q9BYD3, Isoform 2 of 39S ribosomal protein L4, mitochondrial OS=Homo sapiens GN=MRPL4;39S ribosomal protein L4, mitochondrial OS=Homo sapiens GN=MRPL4 PE=1 SV=1;Isoform of Q9BYD3, 39S ribosomal protein L4, mitochondrial OS=Homo sapiens GN=MRPL4 PE=1 SV=1;Isoform of Q9BYD3, 39S ribosomal protein L4, mitochondrial (Fragment) OS=Homo sapiens GN=MRPL4 PE=1 SV=1;Isoform of Q9BYD3, 39S ribos…	27.6	3	0.06	ATENPEQVASEGLPEPVLR+VGLADLHPDVFATAPR
53	sp|Q9BSD7|NTPCR_HUMAN tr|Q5TDF0|Q5TDF0_HUMAN	1	Cancer-related nucleoside-triphosphatase OS=Homo sapiens GN=NTPCR PE=1 SV=1;Isoform of Q9BSD7, Cancer-related nucleoside-triphosphatase OS=Homo sapiens GN=NTPCR PE=1 SV=1	23.7	3	0.05	IGFDVVTLSGTR+QTLSTPGTIILGTIPVPK+SSGVPVDGFYTEEVR
51	sp|Q96P63-2|SPB12_HUMAN sp|Q96P63|SPB12_HUMAN	1	Isoform of Q96P63, Isoform 2 of Serpin B12 OS=Homo sapiens GN=SERPINB12;Serpin B12 OS=Homo sapiens GN=SERPINB12 PE=1 SV=1	7.9	3	0.04	TFVEVDENGTQAAAATGAVVSER+TQTILFYGR
50	sp|Q969X5-2|ERGI1_HUMAN sp|Q969X5|ERGI1_HUMAN	1	Isoform of Q969X5, Isoform 2 of Endoplasmic reticulum-Golgi intermediate compartment protein 1 OS=Homo sapiens GN=ERGIC1;Endoplasmic reticulum-Golgi intermediate compartment protein 1 OS=Homo sapiens GN=ERGIC1 PE=1 SV=1	11.6	3	0.06	LTSNPLASHDYILK+YDLSPITVK
47	sp|Q8N2A8|PLD6_HUMAN	1	Mitochondrial cardiolipin hydrolase OS=Homo sapiens GN=PLD6 PE=1 SV=1	11.9	3	0.06	ENVLITEDDEYVR+IWEQFNPTK+LFLEEFER
46	sp|Q8IZH2-2|XRN1_HUMAN sp|Q8IZH2|XRN1_HUMAN tr|H7C5E4|H7C5E4_HUMAN	1	Isoform of Q8IZH2, Isoform 2 of 5'-3' exoribonuclease 1 OS=Homo sapiens GN=XRN1;5'-3' exoribonuclease 1 OS=Homo sapiens GN=XRN1 PE=1 SV=1;Isoform of Q8IZH2, 5'-3' exoribonuclease 1 (Fragment) OS=Homo sapiens GN=XRN1 PE=1 SV=1	2.7	3	0.06	APELFSYIAK+QVVPFVYQTIVK+TLDDLFPLR
42	sp|Q63ZY3-2|KANK2_HUMAN sp|Q63ZY3-3|KANK2_HUMAN sp|Q63ZY3|KANK2_HUMAN tr|K7ERU2|K7ERU2_HUMAN	1	Isoform of Q63ZY3, Isoform 2 of KN motif and ankyrin repeat domain-containing protein 2 OS=Homo sapiens GN=KANK2;Isoform of Q63ZY3, Isoform 3 of KN motif and ankyrin repeat domain-containing protein 2 OS=Homo sapiens GN=KANK2;KN motif and ankyrin repeat domain-containing protein 2 OS=Homo sapiens GN=KANK2 PE=1 SV=1;Isoform of Q63ZY3, KN motif and ankyrin repeat domain-containing protein 2 (Fragme…	22.1	3	0.06	ALQELQAAQAR+EVEVVASTAAGAPAQR
5	sp|O75251-2|NDUS7_HUMAN sp|O75251|NDUS7_HUMAN tr|A0A087WTI3|A0A087WTI3_HUMAN tr|A0A087WXF6|A0A087WXF6_HUMAN tr|F5GXJ1|F5GXJ1_HUMAN tr|F5H5N1|F5H5N1_HUMAN	1	Isoform of O75251, Isoform 2 of NADH dehydrogenase [ubiquinone] iron-sulfur protein 7, mitochondrial OS=Homo sapiens GN=NDUFS7;NADH dehydrogenase [ubiquinone] iron-sulfur protein 7, mitochondrial OS=Homo sapiens GN=NDUFS7 PE=1 SV=3;Isoform of O75251, NADH dehydrogenase [ubiquinone] iron-sulfur protein 7, mitochondrial OS=Homo sapiens GN=NDUFS7 PE=1 SV=1;Isoform of O75251, NADH dehydrogenase [ubiq…	11.2	3	0.06	LDDLVNWAR+QSDVMIVAGTLTNK
34	sp|Q08211|DHX9_HUMAN	1	ATP-dependent RNA helicase A OS=Homo sapiens GN=DHX9 PE=1 SV=4	2.2	3	0.06	ELDALDANDELTPLGR+YQILPLHSQIPR
286a	tr|E9PKC0|E9PKC0_HUMAN	1	Isoform of Q6IQ23, Pleckstrin homology domain-containing family A member 7 OS=Homo sapiens GN=PLEKHA7 PE=1 SV=1	2.8	3	0.06	EQDFDLQLLER+LQQSSTIAPYVTLR+SLPLDQTLPR
274a	sp|Q9UHG0|DCDC2_HUMAN	1	Doublecortin domain-containing protein 2 OS=Homo sapiens GN=DCDC2 PE=1 SV=2	8.4	3	0.06	EVTGGVQAPFGAVR+LNYLDIGEIK+STVGSSDNSSPQPLKR
270a	sp|Q9NZI8-2|IF2B1_HUMAN sp|Q9NZI8|IF2B1_HUMAN	1	Isoform of Q9NZI8, Isoform 2 of Insulin-like growth factor 2 mRNA-binding protein 1 OS=Homo sapiens GN=IGF2BP1;Insulin-like growth factor 2 mRNA-binding protein 1 OS=Homo sapiens GN=IGF2BP1 PE=1 SV=2	9.1	3	0.05	ISYSGQFLVK+LYIGNLNESVTPADLEK+MVIITGPPEAQFK
257a	sp|Q9BRK5|CAB45_HUMAN	1	45 kDa calcium-binding protein OS=Homo sapiens GN=SDF4 PE=1 SV=1	9.4	3	0.06	DLGGFDEDAEPR+TAEHFQEAMEESK+YSEFFTGSK
253a	sp|Q99567|NUP88_HUMAN	1	Nuclear pore complex protein Nup88 OS=Homo sapiens GN=NUP88 PE=1 SV=2	5	3	0.06	NQSPTEAEKPASSSLPSSPPPQLLTR+VLAETPDSFEK
240a	sp|Q92615|LAR4B_HUMAN	1	La-related protein 4B OS=Homo sapiens GN=LARP4B PE=1 SV=3	6	3	0.06	GPGLLESPSIFNFTADR+LSSLIIGPSK+TLSADASVNTLPVVVSR
238a	sp|Q8WWI1-2|LMO7_HUMAN sp|Q8WWI1-3|LMO7_HUMAN sp|Q8WWI1-4|LMO7_HUMAN sp|Q8WWI1|LMO7_HUMAN tr|E9PMP7|E9PMP7_HUMAN tr|E9PMS6|E9PMS6_HUMAN tr|F8WD26|F8WD26_HUMAN tr|J3KP06|J3KP06_HUMAN	1	Isoform of Q8WWI1, Isoform 2 of LIM domain only protein 7 OS=Homo sapiens GN=LMO7;Isoform of Q8WWI1, Isoform 3 of LIM domain only protein 7 OS=Homo sapiens GN=LMO7;Isoform of Q8WWI1, Isoform 4 of LIM domain only protein 7 OS=Homo sapiens GN=LMO7;LIM domain only protein 7 OS=Homo sapiens GN=LMO7 PE=1 SV=3;Isoform of Q8WWI1, LIM domain only protein 7 (Fragment) OS=Homo sapiens GN=LMO7 PE=1 SV=7;Iso…	3.6	3	0.04	AFENLLGQALTK+TPNNVVSTPAPSPDASQLASSLSSQK
236a	sp|Q8TA86|RP9_HUMAN	1	Retinitis pigmentosa 9 protein OS=Homo sapiens GN=RP9 PE=1 SV=2	14	3	0.06	EPPEQELQR+HDAQQLQQLK+VAHEDPMYDIIR
233a	sp|Q8N1F7-2|NUP93_HUMAN sp|Q8N1F7|NUP93_HUMAN	1	Isoform of Q8N1F7, Isoform 2 of Nuclear pore complex protein Nup93 OS=Homo sapiens GN=NUP93;Nuclear pore complex protein Nup93 OS=Homo sapiens GN=NUP93 PE=1 SV=2	5.7	3	0.06	LLSPVVPQISAPQSNK+LVPLNQESVEER+TLITFAGMIPYR
226a	sp|Q6ZRV2|FA83H_HUMAN	1	Protein FAM83H OS=Homo sapiens GN=FAM83H PE=1 SV=3	2.4	3	0.05	APAGDLLPSAFR+LAVDALAEGGSEAYSR
225a	sp|Q6R327-3|RICTR_HUMAN sp|Q6R327|RICTR_HUMAN	1	Isoform of Q6R327, Isoform 3 of Rapamycin-insensitive companion of mTOR OS=Homo sapiens GN=RICTOR;Rapamycin-insensitive companion of mTOR OS=Homo sapiens GN=RICTOR PE=1 SV=1	2	3	0.06	ILNSLTLPNKKHR+LSDGFVAAEAK+YLIQDSSILQK
224a	sp|Q6PJT7-10|ZC3HE_HUMAN sp|Q6PJT7-11|ZC3HE_HUMAN sp|Q6PJT7-2|ZC3HE_HUMAN sp|Q6PJT7-3|ZC3HE_HUMAN sp|Q6PJT7-4|ZC3HE_HUMAN sp|Q6PJT7-5|ZC3HE_HUMAN sp|Q6PJT7-9|ZC3HE_HUMAN sp|Q6PJT7|ZC3HE_HUMAN tr|G3V256|G3V256_HUMAN tr|G3V5I6|G3V5I6_HUMAN tr|H0YJA2|H0YJA2_HUMAN	1	Isoform of Q6PJT7, Isoform 10 of Zinc finger CCCH domain-containing protein 14 OS=Homo sapiens GN=ZC3H14;Isoform of Q6PJT7, Isoform 11 of Zinc finger CCCH domain-containing protein 14 OS=Homo sapiens GN=ZC3H14;Isoform of Q6PJT7, Isoform 2 of Zinc finger CCCH domain-containing protein 14 OS=Homo sapiens GN=ZC3H14;Isoform of Q6PJT7, Isoform 3 of Zinc finger CCCH domain-containing protein 14 OS=Homo…	8.7	3	0.06	ISPPIKEEETKGDSVEK+LQFQQQQNSIHAAK+TGSISSSVSVPAKPER
222a	sp|Q6P2Q9|PRP8_HUMAN	1	Pre-mRNA-processing-splicing factor 8 OS=Homo sapiens GN=PRPF8 PE=1 SV=2	1.1	3	0.06	ALDIPLVK+IDLTLLNR+TAEEVAALIR
215a	sp|Q53H12|AGK_HUMAN tr|E9PC15|E9PC15_HUMAN	1	Acylglycerol kinase, mitochondrial OS=Homo sapiens GN=AGK PE=1 SV=2;Isoform of Q53H12, Acylglycerol kinase, mitochondrial OS=Homo sapiens GN=AGK PE=1 SV=1	8.4	3	0.06	EQPVFAMTGLR+GDFITIGSR+VQHITDATLAIVK
198a	sp|Q14165|MLEC_HUMAN tr|F5H1S8|F5H1S8_HUMAN	1	Malectin OS=Homo sapiens GN=MLEC PE=1 SV=1;Isoform of Q14165, Malectin (Fragment) OS=Homo sapiens GN=MLEC PE=1 SV=1	26	3	0.06	FAEVYFAQSQQK+LSVQGEVSTFTGK+SNPEDQILYQTER
194a	sp|Q13501-2|SQSTM_HUMAN sp|Q13501|SQSTM_HUMAN	1	Isoform of Q13501, Isoform 2 of Sequestosome-1 OS=Homo sapiens GN=SQSTM1;Sequestosome-1 OS=Homo sapiens GN=SQSTM1 PE=1 SV=1	11.5	3	0.06	AGEARPGPTAESASGPSEDPSVNFLK+NYDIGAALDTIQYSK
191a	sp|Q12906-2|ILF3_HUMAN sp|Q12906-3|ILF3_HUMAN sp|Q12906-4|ILF3_HUMAN sp|Q12906-5|ILF3_HUMAN sp|Q12906-6|ILF3_HUMAN sp|Q12906-7|ILF3_HUMAN sp|Q12906|ILF3_HUMAN	1	Isoform of Q12906, Isoform 2 of Interleukin enhancer-binding factor 3 OS=Homo sapiens GN=ILF3;Isoform of Q12906, Isoform 3 of Interleukin enhancer-binding factor 3 OS=Homo sapiens GN=ILF3;Isoform of Q12906, Isoform 4 of Interleukin enhancer-binding factor 3 OS=Homo sapiens GN=ILF3;Isoform of Q12906, Isoform 5 of Interleukin enhancer-binding factor 3 OS=Homo sapiens GN=ILF3;Isoform of Q12906, Isof…	6.1	3	0.06	AYAALAALEK+VLAGETLSVNDPPDVLDR+VLQDMGLPTGAEGR
190a	sp|Q12905|ILF2_HUMAN tr|B4DY09|B4DY09_HUMAN	1	Interleukin enhancer-binding factor 2 OS=Homo sapiens GN=ILF2 PE=1 SV=2;Isoform of Q12905, Interleukin enhancer-binding factor 2 OS=Homo sapiens GN=ILF2 PE=1 SV=1	12.5	3	0.06	ILPTLEAVAALGNK+NQDLAPNSAEQASILSLVTK+VLQSALAAIR
186a	sp|Q02086-2|SP2_HUMAN sp|Q02086|SP2_HUMAN	1	Isoform of Q02086, Isoform 2 of Transcription factor Sp2 OS=Homo sapiens GN=SP2;Transcription factor Sp2 OS=Homo sapiens GN=SP2 PE=1 SV=3	5.9	3	0.06	AEQQQVVQIPQQALR+IGPPAVEAAVTPPAPPQPTPR
22	sp|P52597|HNRPF_HUMAN	1	Heterogeneous nuclear ribonucleoprotein F OS=Homo sapiens GN=HNRNPF PE=1 SV=3	14.9	3	0.06	ATENDIYNFFSPLNPVR+HSGPNSADSANDGFVR+TEMDWVLK+VTGEADVEFATHEEAVAAMSK
174a	sp|P62826|RAN_HUMAN tr|B5MDF5|B5MDF5_HUMAN tr|F5H018|F5H018_HUMAN tr|J3KQE5|J3KQE5_HUMAN	1	GTP-binding nuclear protein Ran OS=Homo sapiens GN=RAN PE=1 SV=3;Isoform of P62826, GTP-binding nuclear protein Ran OS=Homo sapiens GN=RAN PE=1 SV=1;Isoform of P62826, GTP-binding nuclear protein Ran (Fragment) OS=Homo sapiens GN=RAN PE=1 SV=7;Isoform of P62826, GTP-binding nuclear protein Ran (Fragment) OS=Homo sapiens GN=RAN PE=1 SV=1	14.6	3	0.05	FNVWDTAGQEK+HLTGEFEK+NLQYYDISAK
173a	sp|P62753|RS6_HUMAN	1	40S ribosomal protein S6 OS=Homo sapiens GN=RPS6 PE=1 SV=1	14.1	3	0.06	DIPGLTDTTVPR+LIEVDDER+MATEVAADALGEEWK
168a	sp|P62258-2|1433E_HUMAN sp|P62258|1433E_HUMAN	1	Isoform of P62258, Isoform SV of 14-3-3 protein epsilon OS=Homo sapiens GN=YWHAE;14-3-3 protein epsilon OS=Homo sapiens GN=YWHAE PE=1 SV=1	13.7	3	0.04	EAAENSLVAYK+NLLSVAYK+VAGMDVELTVEER
167a	sp|P62249|RS16_HUMAN tr|A0A087WZ27|A0A087WZ27_HUMAN tr|M0R210|M0R210_HUMAN tr|M0R3H0|M0R3H0_HUMAN tr|Q6IPX4|Q6IPX4_HUMAN	1	40S ribosomal protein S16 OS=Homo sapiens GN=RPS16 PE=1 SV=2;Isoform of Q03938, Zinc finger protein 90 OS=Homo sapiens GN=ZNF90 PE=4 SV=2;Isoform of P62249, 40S ribosomal protein S16 OS=Homo sapiens GN=RPS16 PE=1 SV=1;Isoform of P62249, 40S ribosomal protein S16 OS=Homo sapiens GN=RPS16 PE=1 SV=1;Isoform of P62249, 40S ribosomal protein S16 OS=Homo sapiens GN=RPS16 PE=1 SV=1	21	3	0.06	GPLQSVQVFGR+LLEPVLLLGK
165a	sp|P61964|WDR5_HUMAN	1	WD repeat-containing protein 5 OS=Homo sapiens GN=WDR5 PE=1 SV=1	15.9	3	0.06	AQPTPSSSATQSKPTPVKPNYALK+FSPNGEWLASSSADK+TLIDDDNPPVSFVK
160a	sp|P57740|NU107_HUMAN	1	Nuclear pore complex protein Nup107 OS=Homo sapiens GN=NUP107 PE=1 SV=1	4.1	3	0.06	SGFGEISSPVIR+TVVEALFQR+VLLQASQDENFGNTTPR
151a	sp|P50990-2|TCPQ_HUMAN sp|P50990-3|TCPQ_HUMAN sp|P50990|TCPQ_HUMAN	1	Isoform of P50990, Isoform 2 of T-complex protein 1 subunit theta OS=Homo sapiens GN=CCT8;Isoform of P50990, Isoform 3 of T-complex protein 1 subunit theta OS=Homo sapiens GN=CCT8;T-complex protein 1 subunit theta OS=Homo sapiens GN=CCT8 PE=1 SV=4	7.4	3	0.05	DIDEVSSLLR+LATNAAVTVLR+LVPGGGATEIELAK
146a	sp|P48047|ATPO_HUMAN	1	ATP synthase subunit O, mitochondrial OS=Homo sapiens GN=ATP5O PE=1 SV=1	17.4	3	0.05	LVRPPVQVYGIEGR+TDPSILGGMIVR+VAASVLNPYVK
143a	sp|P46783|RS10_HUMAN	1	40S ribosomal protein S10 OS=Homo sapiens GN=RPS10 PE=1 SV=1	23	3	0.06	AEAGAGSATEFQFR+DYLHLPPEIVPATLR+IAIYELLFK
137a	sp|P39019|RS19_HUMAN	1	40S ribosomal protein S19 OS=Homo sapiens GN=RPS19 PE=1 SV=2	29	3	0.05	DVNQQEFVR+HLYLRGGAGVGSMT+IAGQVAAANK+VLQALEGLK
133a	sp|P35232|PHB_HUMAN	1	Prohibitin OS=Homo sapiens GN=PHB PE=1 SV=1	14.3	3	0.06	FDAGELITQR+IFTSIGEDYDER+NITYLPAGQSVLLQLPQ
127a	sp|P27694|RFA1_HUMAN	1	Replication protein A 70 kDa DNA-binding subunit OS=Homo sapiens GN=RPA1 PE=1 SV=2	5.2	3	0.06	GWFDAEGQALDGVSISDLK+VVPIASLTPYQSK
121a	sp|P23246|SFPQ_HUMAN	1	Splicing factor, proline- and glutamine-rich OS=Homo sapiens GN=SFPQ PE=1 SV=2	5.7	3	0.06	FAQHGTFEYEYSQR+FGQGGAGPVGGQGPR+YGEPGEVFINK
119a	sp|P22695|QCR2_HUMAN tr|H3BRG4|H3BRG4_HUMAN	1	Cytochrome b-c1 complex subunit 2, mitochondrial OS=Homo sapiens GN=UQCRC2 PE=1 SV=3;Isoform of P22695, Cytochrome b-c1 complex subunit 2, mitochondrial OS=Homo sapiens GN=UQCRC2 PE=1 SV=1	11.9	3	0.05	ATAAPAGAPPQPQDLEFTK+MALIGLGVSHPVLK+TIAQGNLSNTDVQAAK
116a	sp|P21796|VDAC1_HUMAN	1	Voltage-dependent anion-selective channel protein 1 OS=Homo sapiens GN=VDAC1 PE=1 SV=2	22.6	3	0.05	TDEFQLHTNVNDGTEFGGSIYQK+TKSENGLEFTSSGSANTETTK+VNNSSLIGLGYTQTLKPGIK
114a	sp|P16615-2|AT2A2_HUMAN sp|P16615-3|AT2A2_HUMAN sp|P16615-5|AT2A2_HUMAN sp|P16615|AT2A2_HUMAN	1	Isoform of P16615, Isoform 2 of Sarcoplasmic/endoplasmic reticulum calcium ATPase 2 OS=Homo sapiens GN=ATP2A2;Isoform of P16615, Isoform 3 of Sarcoplasmic/endoplasmic reticulum calcium ATPase 2 OS=Homo sapiens GN=ATP2A2;Isoform of P16615, Isoform 5 of Sarcoplasmic/endoplasmic reticulum calcium ATPase 2 OS=Homo sapiens GN=ATP2A2;Sarcoplasmic/endoplasmic reticulum calcium ATPase 2 OS=Homo sapiens G…	4.4	3	0.06	AMGVVVATGVNTEIGK+IGIFGQDEDVTSK+VDQSILTGESVSVIK
111a	sp|P15880|RS2_HUMAN tr|E9PQD7|E9PQD7_HUMAN tr|H0YEN5|H0YEN5_HUMAN	1	40S ribosomal protein S2 OS=Homo sapiens GN=RPS2 PE=1 SV=2;Isoform of P15880, 40S ribosomal protein S2 OS=Homo sapiens GN=RPS2 PE=1 SV=1;Isoform of P15880, 40S ribosomal protein S2 (Fragment) OS=Homo sapiens GN=RPS2 PE=1 SV=1	17.4	3	0.05	GTGIVSAPVPK+SPYQEFTDHLVK+TYSYLTPDLWK
15	sp|P26641-2|EF1G_HUMAN sp|P26641|EF1G_HUMAN	1	Isoform of P26641, Isoform 2 of Elongation factor 1-gamma OS=Homo sapiens GN=EEF1G;Elongation factor 1-gamma OS=Homo sapiens GN=EEF1G PE=1 SV=3	7.8	3	0.06	ILGLLDAYLK+KLDPGSEETQTLVR+STFVLDEFKR
100a	sp|P09651-2|ROA1_HUMAN sp|P09651-3|ROA1_HUMAN sp|P09651|ROA1_HUMAN tr|F8W6I7|F8W6I7_HUMAN	1	Isoform of P09651, Isoform A1-A of Heterogeneous nuclear ribonucleoprotein A1 OS=Homo sapiens GN=HNRNPA1;Isoform of P09651, Isoform 2 of Heterogeneous nuclear ribonucleoprotein A1 OS=Homo sapiens GN=HNRNPA1;Heterogeneous nuclear ribonucleoprotein A1 OS=Homo sapiens GN=HNRNPA1 PE=1 SV=5;Isoform of P09651, Heterogeneous nuclear ribonucleoprotein A1 OS=Homo sapiens GN=HNRNPA1 PE=1 SV=2	12	3	0.06	LFIGGLSFETTDESLR+SSGPYGGGGQYFAKPR
99a	sp|P08865|RSSA_HUMAN tr|A0A0C4DG17|A0A0C4DG17_HUMAN tr|C9J9K3|C9J9K3_HUMAN	1	40S ribosomal protein SA OS=Homo sapiens GN=RPSA PE=1 SV=4;Isoform of P08865, 40S ribosomal protein SA OS=Homo sapiens GN=RPSA PE=1 SV=1;Isoform of P08865, 40S ribosomal protein SA (Fragment) OS=Homo sapiens GN=RPSA PE=1 SV=7	14.4	3	0.06	AIVAIENPADVSVISSR+FAAATGATPIAGR+LLVVTDPR
13	sp|P17987|TCPA_HUMAN tr|E7EQR6|E7EQR6_HUMAN tr|F5H282|F5H282_HUMAN	1	T-complex protein 1 subunit alpha OS=Homo sapiens GN=TCP1 PE=1 SV=1;Isoform of P17987, T-complex protein 1 subunit alpha OS=Homo sapiens GN=TCP1 PE=1 SV=1;Isoform of P17987, T-complex protein 1 subunit alpha OS=Homo sapiens GN=TCP1 PE=1 SV=1	10.2	3	0.06	QAGVFEPTIVK+SLLVIPNTLAVNAAQDSTDLVAK
95a	sp|P07237|PDIA1_HUMAN	1	Protein disulfide-isomerase OS=Homo sapiens GN=P4HB PE=1 SV=3	6.7	3	0.05	EADDIVNWLK+ENLLDFIK+VDATEESDLAQQYGVR
12	sp|P0DI83|NARR_HUMAN	1	Isoform of Q9BZG1, Ras-related protein Rab-34, isoform NARR OS=Homo sapiens GN=RAB34 PE=1 SV=1	18.2	3	0.06	AEGSRPGGAAPVPEEGGR+VADADPASAPSQGALQGR
303a	sp|Q9NXR1-2|NDE1_HUMAN sp|Q9NXR1|NDE1_HUMAN tr|X5DR54|X5DR54_HUMAN	0.9999	Isoform of Q9NXR1, Isoform 2 of Nuclear distribution protein nudE homolog 1 OS=Homo sapiens GN=NDE1;Nuclear distribution protein nudE homolog 1 OS=Homo sapiens GN=NDE1 PE=1 SV=2;Isoform of Q9NXR1, Nuclear distribution protein nudE homolog 1 (Fragment) OS=Homo sapiens GN=NDE1 PE=1 SV=1	7.5	3	0.05	ISALNIVGDLLR+QISALEDDLAQTK
300a	sp|Q9C0C7-2|AMRA1_HUMAN sp|Q9C0C7-3|AMRA1_HUMAN sp|Q9C0C7-4|AMRA1_HUMAN sp|Q9C0C7-5|AMRA1_HUMAN sp|Q9C0C7|AMRA1_HUMAN tr|A0A075B6T1|A0A075B6T1_HUMAN	0.9999	Isoform of Q9C0C7, Isoform 2 of Activating molecule in BECN1-regulated autophagy protein 1 OS=Homo sapiens GN=AMBRA1;Isoform of Q9C0C7, Isoform 3 of Activating molecule in BECN1-regulated autophagy protein 1 OS=Homo sapiens GN=AMBRA1;Isoform of Q9C0C7, Isoform 4 of Activating molecule in BECN1-regulated autophagy protein 1 OS=Homo sapiens GN=AMBRA1;Isoform of Q9C0C7, Isoform 5 of Activating molec…	3.4	3	0.05	EVPEPGTAASGPGEGEGSEYGASGEDALSR+STFLLAFSPDR
299a	sp|Q96GD4-2|AURKB_HUMAN sp|Q96GD4-5|AURKB_HUMAN sp|Q96GD4|AURKB_HUMAN tr|J3KTD6|J3KTD6_HUMAN	0.9999	Isoform of Q96GD4, Isoform 2 of Aurora kinase B OS=Homo sapiens GN=AURKB;Isoform of Q96GD4, Isoform 5 of Aurora kinase B OS=Homo sapiens GN=AURKB;Aurora kinase B OS=Homo sapiens GN=AURKB PE=1 SV=3;Isoform of Q96GD4, Aurora kinase B (Fragment) OS=Homo sapiens GN=AURKB PE=1 SV=1	20.6	3	0.05	ENSYPWPYGR+EPVTPSALVLMSR+IYLILEYAPR+VMENSSGTPDILTR
298a	sp|Q15637-2|SF01_HUMAN sp|Q15637-3|SF01_HUMAN sp|Q15637-4|SF01_HUMAN sp|Q15637-5|SF01_HUMAN sp|Q15637-6|SF01_HUMAN sp|Q15637-7|SF01_HUMAN sp|Q15637|SF01_HUMAN tr|C9J792|C9J792_HUMAN	0.9999	Isoform of Q15637, Isoform 2 of Splicing factor 1 OS=Homo sapiens GN=SF1;Isoform of Q15637, Isoform 3 of Splicing factor 1 OS=Homo sapiens GN=SF1;Isoform of Q15637, Isoform 4 of Splicing factor 1 OS=Homo sapiens GN=SF1;Isoform of Q15637, Isoform 5 of Splicing factor 1 OS=Homo sapiens GN=SF1;Isoform of Q15637, Isoform 6 of Splicing factor 1 OS=Homo sapiens GN=SF1;Isoform of Q15637, Isoform 7 of Sp…	5.3	3	0.05	AYIVQLQIEDLTR+TVIPGMPTVIPPGLTR
295	sp|Q9Y3C6|PPIL1_HUMAN	0.9999	Peptidyl-prolyl cis-trans isomerase-like 1 OS=Homo sapiens GN=PPIL1 PE=1 SV=1	10.2	3	0.04	VGMVETNSQDRPVDDVK
294	sp|Q9NWB6-2|ARGL1_HUMAN sp|Q9NWB6-3|ARGL1_HUMAN sp|Q9NWB6|ARGL1_HUMAN	0.9999	Isoform of Q9NWB6, Isoform 2 of Arginine and glutamate-rich protein 1 OS=Homo sapiens GN=ARGLU1;Isoform of Q9NWB6, Isoform 3 of Arginine and glutamate-rich protein 1 OS=Homo sapiens GN=ARGLU1;Arginine and glutamate-rich protein 1 OS=Homo sapiens GN=ARGLU1 PE=1 SV=1	7.6	3	0.04	LIEEETAR+QQEIEEKLIEEETAR
293	sp|Q9BRX9|WDR83_HUMAN tr|H0YIE8|H0YIE8_HUMAN	0.9999	WD repeat domain-containing protein 83 OS=Homo sapiens GN=WDR83 PE=1 SV=1;Isoform of Q9BRX9, WD repeat domain-containing protein 83 (Fragment) OS=Homo sapiens GN=WDR83 PE=1 SV=1	12.3	3	0.05	LLDKDTGELLGEYK+RPEPVQTLDEAR
313a	sp|P62158|CALM_HUMAN tr|E7EMB3|E7EMB3_HUMAN tr|E7ETZ0|E7ETZ0_HUMAN tr|H0Y7A7|H0Y7A7_HUMAN	0.9998	Calmodulin OS=Homo sapiens GN=CALM1 PE=1 SV=2;Isoform of P62158, Calmodulin OS=Homo sapiens GN=CALM2 PE=1 SV=1;Isoform of P62158, Calmodulin OS=Homo sapiens GN=CALM1 PE=1 SV=1;Isoform of P62158, Calmodulin (Fragment) OS=Homo sapiens GN=CALM2 PE=1 SV=1	22.1	3	0.04	EAFSLFDKDGDGTITTK+VFDKDGNGYISAAELR
306	sp|Q8TE76-2|MORC4_HUMAN sp|Q8TE76-3|MORC4_HUMAN sp|Q8TE76|MORC4_HUMAN	0.9998	Isoform of Q8TE76, Isoform 2 of MORC family CW-type zinc finger protein 4 OS=Homo sapiens GN=MORC4;Isoform of Q8TE76, Isoform 3 of MORC family CW-type zinc finger protein 4 OS=Homo sapiens GN=MORC4;MORC family CW-type zinc finger protein 4 OS=Homo sapiens GN=MORC4 PE=1 SV=2	5.6	3	0.04	DSGAPIQLIPFNR+EVSILYPGAK+ILTVQEMAGLNNK
323	sp|Q92997-2|DVL3_HUMAN sp|Q92997|DVL3_HUMAN	0.9994	Isoform of Q92997, Isoform 2 of Segment polarity protein dishevelled homolog DVL-3 OS=Homo sapiens GN=DVL3;Segment polarity protein dishevelled homolog DVL-3 OS=Homo sapiens GN=DVL3 PE=1 SV=2	1.9	3	0.04	SGGSGSESDHTTR
168b	sp|P63104|1433Z_HUMAN	0.9993	14-3-3 protein zeta/delta OS=Homo sapiens GN=YWHAZ PE=1 SV=1	16.3	3	0.04	GIVDQSQQAYQEAFEISK+NLLSVAYK+SVTEQGAELSNEER
325	sp|Q15629-2|TRAM1_HUMAN sp|Q15629|TRAM1_HUMAN tr|G3XAN4|G3XAN4_HUMAN	0.9991	Isoform of Q15629, Isoform 2 of Translocating chain-associated membrane protein 1 OS=Homo sapiens GN=TRAM1;Translocating chain-associated membrane protein 1 OS=Homo sapiens GN=TRAM1 PE=1 SV=3;Isoform of Q15629, Translocating chain-associated membrane protein 1 OS=Homo sapiens GN=TRAM1 PE=1 SV=1	9.4	3	0.05	FINFQLR+KGTENGVNGTLTSNVADSPR
93c	sp|Q00535-2|CDK5_HUMAN sp|Q00535|CDK5_HUMAN	0.9991	Isoform of Q00535, Isoform 2 of Cyclin-dependent-like kinase 5 OS=Homo sapiens GN=CDK5;Cyclin-dependent-like kinase 5 OS=Homo sapiens GN=CDK5 PE=1 SV=3	4.2	3	0.03	IADFGLAR+IGEGTYGTVFK
326	sp|Q8TAE8|G45IP_HUMAN	0.999	Growth arrest and DNA damage-inducible proteins-interacting protein 1 OS=Homo sapiens GN=GADD45GIP1 PE=1 SV=1	16.2	3	0.05	AAALAAAVAQDPAASGAPSS+LQAEAQELLGYQVDPR
330a	sp|P62280|RS11_HUMAN tr|M0QZC5|M0QZC5_HUMAN	0.9989	40S ribosomal protein S11 OS=Homo sapiens GN=RPS11 PE=1 SV=3;Isoform of P62280, 40S ribosomal protein S11 OS=Homo sapiens GN=RPS11 PE=1 SV=1	22.9	3	0.04	EAIEGTYIDKK+ILSGVVTK+QPTIFQNK
341	sp|Q6P1M0|S27A4_HUMAN	0.9975	Long-chain fatty acid transport protein 4 OS=Homo sapiens GN=SLC27A4 PE=1 SV=1	2.5	3	0.03	IAKDVFK+ILSFVYPIR
207a	sp|Q15366-2|PCBP2_HUMAN sp|Q15366-3|PCBP2_HUMAN sp|Q15366-4|PCBP2_HUMAN sp|Q15366-5|PCBP2_HUMAN sp|Q15366-6|PCBP2_HUMAN sp|Q15366-7|PCBP2_HUMAN sp|Q15366-8|PCBP2_HUMAN sp|Q15366|PCBP2_HUMAN tr|F8VXH9|F8VXH9_HUMAN tr|F8VZX2|F8VZX2_HUMAN tr|F8W0G4|F8W0G4_HUMAN tr|H3BRU6|H3BRU6_HUMAN	0.9962	Isoform of Q15366, Isoform 2 of Poly(rC)-binding protein 2 OS=Homo sapiens GN=PCBP2;Isoform of Q15366, Isoform 3 of Poly(rC)-binding protein 2 OS=Homo sapiens GN=PCBP2;Isoform of Q15366, Isoform 4 of Poly(rC)-binding protein 2 OS=Homo sapiens GN=PCBP2;Isoform of Q15366, Isoform 5 of Poly(rC)-binding protein 2 OS=Homo sapiens GN=PCBP2;Isoform of Q15366, Isoform 6 of Poly(rC)-binding protein 2 OS=H…	10	3	0.04	ESTGAQVQVAGDMLPNSTER+IITLAGPTNAIFK
345	tr|J3KRZ3|J3KRZ3_HUMAN	0.9938	Isoform of Q96FL8, Multidrug and toxin extrusion protein 1 (Fragment) OS=Homo sapiens GN=SLC47A1 PE=1 SV=1	21.2	3	0.03	QLVLRRGLLLLGVFLILLLVK+RGLLLLGVFLILLLVK
435	sp|Q9NR81-2|ARHG3_HUMAN tr|C9J5K8|C9J5K8_HUMAN tr|F8WC29|F8WC29_HUMAN	0.9709	Isoform of Q9NR81, Isoform 2 of Rho guanine nucleotide exchange factor 3 OS=Homo sapiens GN=ARHGEF3;Isoform of Q9NR81, Rho guanine nucleotide exchange factor 3 (Fragment) OS=Homo sapiens GN=ARHGEF3 PE=1 SV=1;Isoform of Q9NR81, Rho guanine nucleotide exchange factor 3 OS=Homo sapiens GN=ARHGEF3 PE=4 SV=1	26	3	0.03	MDSSTAMNQCSCR
270b	sp|O00425|IF2B3_HUMAN	0.939	Insulin-like growth factor 2 mRNA-binding protein 3 OS=Homo sapiens GN=IGF2BP3 PE=1 SV=2	6.7	3	0.03	IPVSGPFLVK+ITISPLQELTLYNPER+MVIITGPPEAQFK
207b	sp|Q15365|PCBP1_HUMAN	0.9277	Poly(rC)-binding protein 1 OS=Homo sapiens GN=PCBP1 PE=1 SV=2	9.3	3	0.03	ESTGAQVQVAGDMLPNSTER+IITLTGPTNAIFK
485	sp|P07360|CO8G_HUMAN tr|Q5SQ08|Q5SQ08_HUMAN	0.9008	Complement component C8 gamma chain OS=Homo sapiens GN=C8G PE=1 SV=3;Isoform of P07360, Complement component C8 gamma chain (Fragment) OS=Homo sapiens GN=C8G PE=1 SV=1	6.7	3	0.05	QLYGDTGVLGR
70a	sp|O43175|SERA_HUMAN	1	D-3-phosphoglycerate dehydrogenase OS=Homo sapiens GN=PHGDH PE=1 SV=4	4.3	2	0.04	GGIVDEGALLR+ILQDGGLQVVEK
8	sp|P04040|CATA_HUMAN	1	Catalase OS=Homo sapiens GN=CAT PE=1 SV=3	7	2	0.04	ADVLTTGAGNPVGDKLNVITVGPR+FNTANDDNVTQVR
7	sp|O76031|CLPX_HUMAN	1	ATP-dependent Clp protease ATP-binding subunit clpX-like, mitochondrial OS=Homo sapiens GN=CLPX PE=1 SV=2	3.6	2	0.04	SNILLLGPTGSGK+TLVQILTEPR
48	sp|Q8WUM0|NU133_HUMAN	1	Nuclear pore complex protein Nup133 OS=Homo sapiens GN=NUP133 PE=1 SV=2	2.4	2	0.04	DLLQADQLGSLK+EYEIPSNLTPADVFFR
44	sp|Q7Z417|NUFP2_HUMAN	1	Nuclear fragile X mental retardation-interacting protein 2 OS=Homo sapiens GN=NUFIP2 PE=1 SV=1	3.9	2	0.04	NLSSDEATNPISR+QGLETFKPDYSEQK
43	sp|Q6P1L8|RM14_HUMAN	1	39S ribosomal protein L14, mitochondrial OS=Homo sapiens GN=MRPL14 PE=1 SV=1	40.7	2	0.04	ALIVGHCMPGPRMTPR+FDSNNVVLIEDNGNPVGTR+VGDQILLAIK+VVDNSALGNSPYHR
38	sp|Q14444-2|CAPR1_HUMAN sp|Q14444|CAPR1_HUMAN tr|A0A087X082|A0A087X082_HUMAN tr|E9PLA9|E9PLA9_HUMAN tr|G3V153|G3V153_HUMAN	1	Isoform of Q14444, Isoform 2 of Caprin-1 OS=Homo sapiens GN=CAPRIN1;Caprin-1 OS=Homo sapiens GN=CAPRIN1 PE=1 SV=2;Isoform of Q14444, Caprin-1 OS=Homo sapiens GN=CAPRIN1 PE=1 SV=1;Isoform of Q14444, Caprin-1 (Fragment) OS=Homo sapiens GN=CAPRIN1 PE=1 SV=1;Isoform of Q14444, Caprin-1 OS=Homo sapiens GN=CAPRIN1 PE=1 SV=1	12.4	2	0.04	LNQDQLDAVSK+YQEVTNNLEFAK
35	sp|Q13049|TRI32_HUMAN	1	E3 ubiquitin-protein ligase TRIM32 OS=Homo sapiens GN=TRIM32 PE=1 SV=2	3.4	2	0.04	ELTLQDVELLK+FFTGSLAEVEK
282a	sp|Q9Y3F4-2|STRAP_HUMAN sp|Q9Y3F4|STRAP_HUMAN	1	Isoform of Q9Y3F4, Isoform 2 of Serine-threonine kinase receptor-associated protein OS=Homo sapiens GN=STRAP;Serine-threonine kinase receptor-associated protein OS=Homo sapiens GN=STRAP PE=1 SV=1	10.3	2	0.04	FSPDGELYASGSEDGTLR+TVDFTQDSNYLLTGGQDK
278a	sp|Q9UNF1-2|MAGD2_HUMAN sp|Q9UNF1|MAGD2_HUMAN tr|Q5H909|Q5H909_HUMAN	1	Isoform of Q9UNF1, Isoform 2 of Melanoma-associated antigen D2 OS=Homo sapiens GN=MAGED2;Melanoma-associated antigen D2 OS=Homo sapiens GN=MAGED2 PE=1 SV=2;Isoform of Q9UNF1, Melanoma-associated antigen D2 OS=Homo sapiens GN=MAGED2 PE=1 SV=2	8.7	2	0.04	EAPATQASSTTQLTDTQVLAAENK+EWAAQYREAMEADLK+EYTDVYPEIIER
277a	sp|Q9UL03-3|INT6_HUMAN sp|Q9UL03|INT6_HUMAN tr|C9J885|C9J885_HUMAN tr|C9JVX2|C9JVX2_HUMAN tr|C9JXP6|C9JXP6_HUMAN tr|C9K0V7|C9K0V7_HUMAN tr|F8WAV7|F8WAV7_HUMAN	1	Isoform of Q9UL03, Isoform 3 of Integrator complex subunit 6 OS=Homo sapiens GN=INTS6;Integrator complex subunit 6 OS=Homo sapiens GN=INTS6 PE=1 SV=1;Isoform of Q9UL03, Integrator complex subunit 6 (Fragment) OS=Homo sapiens GN=INTS6 PE=1 SV=1;Isoform of Q9UL03, Integrator complex subunit 6 (Fragment) OS=Homo sapiens GN=INTS6 PE=1 SV=7;Isoform of Q9UL03, Integrator complex subunit 6 (Fragment) OS…	24.7	2	0.04	LVTGIDNYGQGR+TAFDLLNLNR
267a	sp|Q9NXW2-2|DJB12_HUMAN sp|Q9NXW2|DJB12_HUMAN tr|J3KPS0|J3KPS0_HUMAN	1	Isoform of Q9NXW2, Isoform 2 of DnaJ homolog subfamily B member 12 OS=Homo sapiens GN=DNAJB12;DnaJ homolog subfamily B member 12 OS=Homo sapiens GN=DNAJB12 PE=1 SV=4;Isoform of Q9NXW2, DnaJ (Hsp40) homolog, subfamily B, member 12, isoform CRA_c OS=Homo sapiens GN=DNAJB12 PE=1 SV=1	6.7	2	0.04	AIGTAYAVLSNPEK+GYTAEQVAAVK
265a	sp|Q9NT22|EMIL3_HUMAN	1	EMILIN-3 OS=Homo sapiens GN=EMILIN3 PE=2 SV=2	4.2	2	0.04	GPLTPPLDEILSK+KVEAEVQAIQEQVSSQGSR
251a	sp|Q99081-3|HTF4_HUMAN sp|Q99081|HTF4_HUMAN	1	Isoform of Q99081, Isoform 3 of Transcription factor 12 OS=Homo sapiens GN=TCF12;Transcription factor 12 OS=Homo sapiens GN=TCF12 PE=1 SV=1	5.1	2	0.04	GGLQSQSGTVVTTEIK+TRPTTLGSSQFSGSGIDER
30	sp|P81605-2|DCD_HUMAN sp|P81605|DCD_HUMAN	1	Isoform of P81605, Isoform 2 of Dermcidin OS=Homo sapiens GN=DCD;Dermcidin OS=Homo sapiens GN=DCD PE=1 SV=2	12.7	2	0.04	DAVEDLESVGK+LGKDAVEDLESVGK
235a	sp|Q8NF37|PCAT1_HUMAN tr|A0A0G2JQ62|A0A0G2JQ62_HUMAN	1	Lysophosphatidylcholine acyltransferase 1 OS=Homo sapiens GN=LPCAT1 PE=1 SV=2;Isoform of Q8NF37, Lysophosphatidylcholine acyltransferase 1 (Fragment) OS=Homo sapiens GN=LPCAT1 PE=1 SV=1	4.1	2	0.04	NPALYASNVR+TLDTIQLAFK
28	sp|P63208|SKP1_HUMAN tr|E5RJR5|E5RJR5_HUMAN	1	S-phase kinase-associated protein 1 OS=Homo sapiens GN=SKP1 PE=1 SV=2;Isoform of P63208, S-phase kinase-associated protein 1 OS=Homo sapiens GN=SKP1 PE=1 SV=1	10.4	2	0.04	NDFTEEEEAQVR+TFNIKNDFTEEEEAQVR
228a	sp|Q7Z736-2|PKHH3_HUMAN sp|Q7Z736-3|PKHH3_HUMAN sp|Q7Z736-4|PKHH3_HUMAN sp|Q7Z736|PKHH3_HUMAN tr|X6R3U4|X6R3U4_HUMAN	1	Isoform of Q7Z736, Isoform 2 of Pleckstrin homology domain-containing family H member 3 OS=Homo sapiens GN=PLEKHH3;Isoform of Q7Z736, Isoform 3 of Pleckstrin homology domain-containing family H member 3 OS=Homo sapiens GN=PLEKHH3;Isoform of Q7Z736, Isoform 4 of Pleckstrin homology domain-containing family H member 3 OS=Homo sapiens GN=PLEKHH3;Pleckstrin homology domain-containing family H member …	3.9	2	0.04	APLETPTQLLLR+GPLEVTLTQPVR
223a	sp|Q6P4A7-3|SFXN4_HUMAN sp|Q6P4A7|SFXN4_HUMAN	1	Isoform of Q6P4A7, Isoform 3 of Sideroflexin-4 OS=Homo sapiens GN=SFXN4;Sideroflexin-4 OS=Homo sapiens GN=SFXN4 PE=1 SV=1	10.4	2	0.04	IQSPTEETEIFYHR+YGLTGPWIK
27	sp|P62851|RS25_HUMAN	1	40S ribosomal protein S25 OS=Homo sapiens GN=RPS25 PE=1 SV=1	15.2	2	0.04	AALQELLSK+LITPAVVSER
209a	sp|Q15645|PCH2_HUMAN	1	Pachytene checkpoint protein 2 homolog OS=Homo sapiens GN=TRIP13 PE=1 SV=2	5.3	2	0.04	LSLLLNDISR+NVQSVSIIDTELK
25	sp|P61978-2|HNRPK_HUMAN sp|P61978-3|HNRPK_HUMAN sp|P61978|HNRPK_HUMAN tr|Q5T6W2|Q5T6W2_HUMAN	1	Isoform of P61978, Isoform 2 of Heterogeneous nuclear ribonucleoprotein K OS=Homo sapiens GN=HNRNPK;Isoform of P61978, Isoform 3 of Heterogeneous nuclear ribonucleoprotein K OS=Homo sapiens GN=HNRNPK;Heterogeneous nuclear ribonucleoprotein K OS=Homo sapiens GN=HNRNPK PE=1 SV=1;Isoform of P61978, Heterogeneous nuclear ribonucleoprotein K (Fragment) OS=Homo sapiens GN=HNRNPK PE=1 SV=1	7.7	2	0.04	IILDLISESPIK+TDYNASVSVPDSSGPER
202a	sp|Q14498-2|RBM39_HUMAN sp|Q14498-3|RBM39_HUMAN sp|Q14498|RBM39_HUMAN tr|A0A0U1RQH7|A0A0U1RQH7_HUMAN tr|G3XAC6|G3XAC6_HUMAN tr|H0Y4X3|H0Y4X3_HUMAN tr|Q5QP23|Q5QP23_HUMAN	1	Isoform of Q14498, Isoform 2 of RNA-binding protein 39 OS=Homo sapiens GN=RBM39;Isoform of Q14498, Isoform 3 of RNA-binding protein 39 OS=Homo sapiens GN=RBM39;RNA-binding protein 39 OS=Homo sapiens GN=RBM39 PE=1 SV=2;Isoform of Q14498, RNA-binding protein 39 (Fragment) OS=Homo sapiens GN=RBM39 PE=4 SV=1;Isoform of Q14498, RNA-binding protein 39 OS=Homo sapiens GN=RBM39 PE=1 SV=1;Isoform of Q1449…	10.6	2	0.04	DLEEFFSTVGK+VLGVPIIVQASQAEK
24	sp|P60866-2|RS20_HUMAN sp|P60866|RS20_HUMAN tr|E5RIP1|E5RIP1_HUMAN tr|E5RJX2|E5RJX2_HUMAN	1	Isoform of P60866, Isoform 2 of 40S ribosomal protein S20 OS=Homo sapiens GN=RPS20;40S ribosomal protein S20 OS=Homo sapiens GN=RPS20 PE=1 SV=1;Isoform of P60866, 40S ribosomal protein S20 OS=Homo sapiens GN=RPS20 PE=1 SV=1;Isoform of P60866, 40S ribosomal protein S20 OS=Homo sapiens GN=RPS20 PE=1 SV=1	32.6	2	0.04	DTGKTPVEPEVAIHR+TPVEPEVAIHR
176a	sp|P62913-2|RL11_HUMAN sp|P62913|RL11_HUMAN	1	Isoform of P62913, Isoform 2 of 60S ribosomal protein L11 OS=Homo sapiens GN=RPL11;60S ribosomal protein L11 OS=Homo sapiens GN=RPL11 PE=1 SV=2	13	2	0.04	VLEQLTGQTPVFSK+YDGIILPGK
166a	sp|P62136-2|PP1A_HUMAN sp|P62136-3|PP1A_HUMAN sp|P62136|PP1A_HUMAN tr|E9PMD7|E9PMD7_HUMAN	1	Isoform of P62136, Isoform 2 of Serine/threonine-protein phosphatase PP1-alpha catalytic subunit OS=Homo sapiens GN=PPP1CA;Isoform of P62136, Isoform 3 of Serine/threonine-protein phosphatase PP1-alpha catalytic subunit OS=Homo sapiens GN=PPP1CA;Serine/threonine-protein phosphatase PP1-alpha catalytic subunit OS=Homo sapiens GN=PPP1CA PE=1 SV=1;Isoform of P62136, Serine/threonine-protein phosphat…	9.1	2	0.04	AHQVVEDGYEFFAK+LNLDSIIGR
163a	sp|P61619|S61A1_HUMAN tr|B4DR61|B4DR61_HUMAN	1	Protein transport protein Sec61 subunit alpha isoform 1 OS=Homo sapiens GN=SEC61A1 PE=1 SV=2;Isoform of P61619, Protein transport protein Sec61 subunit alpha isoform 1 OS=Homo sapiens GN=SEC61A1 PE=1 SV=1	4.2	2	0.04	AFSPTTVNTGR+IIEVGDTPK
158a	sp|P56962|STX17_HUMAN	1	Syntaxin-17 OS=Homo sapiens GN=STX17 PE=1 SV=2	9.6	2	0.04	IDSIADHVNSAAVNVEEGTK+IVIPTDLER
152a	sp|P51571|SSRD_HUMAN	1	Translocon-associated protein subunit delta OS=Homo sapiens GN=SSR4 PE=1 SV=1	13.9	2	0.04	FFDEESYSLLR+VQNMALYADVGGK
145a	sp|P47755|CAZA2_HUMAN	1	F-actin-capping protein subunit alpha-2 OS=Homo sapiens GN=CAPZA2 PE=1 SV=3	8.7	2	0.04	FTITPSTTQVVGILK+LLLNNDNLLR
144a	sp|P46939-2|UTRO_HUMAN sp|P46939-4|UTRO_HUMAN sp|P46939|UTRO_HUMAN	1	Isoform of P46939, Isoform 2 of Utrophin OS=Homo sapiens GN=UTRN;Isoform of P46939, Isoform Up140 of Utrophin OS=Homo sapiens GN=UTRN;Utrophin OS=Homo sapiens GN=UTRN PE=1 SV=2	2.4	2	0.04	QLGEVAAFGGSNIEPSVR+SNIVTVGDVEEINK
18	sp|P42766|RL35_HUMAN tr|F2Z388|F2Z388_HUMAN	1	60S ribosomal protein L35 OS=Homo sapiens GN=RPL35 PE=1 SV=2;Isoform of P42766, 60S ribosomal protein L35 OS=Homo sapiens GN=RPL35 PE=1 SV=1	24	2	0.04	QLDDLKVELSQLR+VLTVINQTQK
139a	sp|P40616-2|ARL1_HUMAN sp|P40616|ARL1_HUMAN tr|F8VYN9|F8VYN9_HUMAN	1	Isoform of P40616, Isoform 2 of ADP-ribosylation factor-like protein 1 OS=Homo sapiens GN=ARL1;ADP-ribosylation factor-like protein 1 OS=Homo sapiens GN=ARL1 PE=1 SV=1;Isoform of P40616, ADP-ribosylation factor-like protein 1 OS=Homo sapiens GN=ARL1 PE=1 SV=1	12.2	2	0.04	AILVVFANK+ILILGLDGAGK
130a	sp|P30050|RL12_HUMAN	1	60S ribosomal protein L12 OS=Homo sapiens GN=RPL12 PE=1 SV=1	18.8	2	0.04	HSGNITFDEIVNIAR+QAQIEVVPSASALIIK
129a	sp|P29590-10|PML_HUMAN sp|P29590-11|PML_HUMAN sp|P29590-12|PML_HUMAN sp|P29590-13|PML_HUMAN sp|P29590-14|PML_HUMAN sp|P29590-2|PML_HUMAN sp|P29590-3|PML_HUMAN sp|P29590-4|PML_HUMAN sp|P29590-5|PML_HUMAN sp|P29590-8|PML_HUMAN sp|P29590-9|PML_HUMAN sp|P29590|PML_HUMAN tr|H3BT57|H3BT57_HUMAN	1	Isoform of P29590, Isoform PML-7 of Protein PML OS=Homo sapiens GN=PML;Isoform of P29590, Isoform PML-11 of Protein PML OS=Homo sapiens GN=PML;Isoform of P29590, Isoform PML-12 of Protein PML OS=Homo sapiens GN=PML;Isoform of P29590, Isoform PML-13 of Protein PML OS=Homo sapiens GN=PML;Isoform of P29590, Isoform PML-14 of Protein PML OS=Homo sapiens GN=PML;Isoform of P29590, Isoform PML-5 of Prot…	6.1	2	0.04	APASEEEFQFLR+LRQEEPQSLQAAVR
16	sp|P42166|LAP2A_HUMAN sp|P42167-2|LAP2B_HUMAN sp|P42167-3|LAP2B_HUMAN sp|P42167|LAP2B_HUMAN tr|G5E972|G5E972_HUMAN	1	Lamina-associated polypeptide 2, isoform alpha OS=Homo sapiens GN=TMPO PE=1 SV=2;Isoform of P42166, Isoform Gamma of Lamina-associated polypeptide 2, isoforms beta/gamma OS=Homo sapiens GN=TMPO;Isoform of P42166, Isoform Zeta of Lamina-associated polypeptide 2, isoforms beta/gamma OS=Homo sapiens GN=TMPO;Isoform of P42166, Lamina-associated polypeptide 2, isoforms beta/gamma OS=Homo sapiens GN=TM…	16.9	2	0.04	GPPDFSSDEEREPTPVLGSGAAAAGR+SELVANNVTLPAGEQR
120a	sp|P22735|TGM1_HUMAN	1	Protein-glutamine gamma-glutamyltransferase K OS=Homo sapiens GN=TGM1 PE=1 SV=4	3.4	2	0.04	ILNVGDIGGNETVTLR+IYYGTEAQIGER
118a	sp|P22626-2|ROA2_HUMAN sp|P22626|ROA2_HUMAN	1	Isoform of P22626, Isoform A2 of Heterogeneous nuclear ribonucleoproteins A2/B1 OS=Homo sapiens GN=HNRNPA2B1;Heterogeneous nuclear ribonucleoproteins A2/B1 OS=Homo sapiens GN=HNRNPA2B1 PE=1 SV=2	12	2	0.04	GGGGNFGPGPGSNFR+IDTIEIITDR+LFIGGLSFETTEESLR
109a	sp|P14618-3|KPYM_HUMAN sp|P14618|KPYM_HUMAN tr|B4DNK4|B4DNK4_HUMAN	1	Isoform of P14618, Isoform 3 of Pyruvate kinase PKM OS=Homo sapiens GN=PKM;Pyruvate kinase PKM OS=Homo sapiens GN=PKM PE=1 SV=4;Isoform of P14618, Pyruvate kinase OS=Homo sapiens GN=PKM PE=1 SV=1	7.2	2	0.04	GDLGIEIPAEK+LAPITSDPTEATAVGAVEASFK
14	sp|P23284|PPIB_HUMAN	1	Peptidyl-prolyl cis-trans isomerase B OS=Homo sapiens GN=PPIB PE=1 SV=2	12	2	0.04	DTNGSQFFITTVK+TVDNFVALATGEK
11	sp|P09874|PARP1_HUMAN	1	Poly [ADP-ribose] polymerase 1 OS=Homo sapiens GN=PARP1 PE=1 SV=4	3.3	2	0.04	GGAAVDPDSGLEHSAHVLEK+TTNFAGILSQGLR
71a	sp|O43251-10|RFOX2_HUMAN sp|O43251-2|RFOX2_HUMAN sp|O43251-5|RFOX2_HUMAN sp|O43251-6|RFOX2_HUMAN sp|O43251-8|RFOX2_HUMAN sp|O43251|RFOX2_HUMAN tr|A0A0G2JRA5|A0A0G2JRA5_HUMAN tr|A0A0G2JRD1|A0A0G2JRD1_HUMAN tr|B0QYV1|B0QYV1_HUMAN tr|S4R3K7|S4R3K7_HUMAN	0.9999	Isoform of O43251, Isoform 10 of RNA binding protein fox-1 homolog 2 OS=Homo sapiens GN=RBFOX2;Isoform of O43251, Isoform 2 of RNA binding protein fox-1 homolog 2 OS=Homo sapiens GN=RBFOX2;Isoform of O43251, Isoform 5 of RNA binding protein fox-1 homolog 2 OS=Homo sapiens GN=RBFOX2;Isoform of O43251, Isoform 6 of RNA binding protein fox-1 homolog 2 OS=Homo sapiens GN=RBFOX2;Isoform of O43251, Iso…	10.9	2	0.04	GFGFVTFENSADADR+YAQPATATAATAAAAAAAAYSDGYGR
302a	sp|Q9H6R7|CB044_HUMAN	0.9999	WD repeat and coiled-coil-containing protein C2orf44 OS=Homo sapiens GN=C2orf44 PE=1 SV=1	3.9	2	0.03	DMTPYALPVIGEVR+DSFSHSPGAVSSLK
301a	sp|Q9H019-3|MFR1L_HUMAN sp|Q9H019|MFR1L_HUMAN tr|E9PLD2|E9PLD2_HUMAN	0.9999	Isoform of Q9H019, Isoform 3 of Mitochondrial fission regulator 1-like OS=Homo sapiens GN=MTFR1L;Mitochondrial fission regulator 1-like OS=Homo sapiens GN=MTFR1L PE=1 SV=2;Isoform of Q9H019, Mitochondrial fission regulator 1-like OS=Homo sapiens GN=MTFR1L PE=1 SV=1	14.9	2	0.04	SLLKEEDPAVLISEVLR+TTELQDELSHLR
297a	sp|Q12923-3|PTN13_HUMAN sp|Q12923-4|PTN13_HUMAN sp|Q12923|PTN13_HUMAN	0.9999	Isoform of Q12923, Isoform 3 of Tyrosine-protein phosphatase non-receptor type 13 OS=Homo sapiens GN=PTPN13;Isoform of Q12923, Isoform 4 of Tyrosine-protein phosphatase non-receptor type 13 OS=Homo sapiens GN=PTPN13;Tyrosine-protein phosphatase non-receptor type 13 OS=Homo sapiens GN=PTPN13 PE=1 SV=2	2.1	2	0.04	AISTGSLASSTLNK+ALDMSLPSLVLK+ELPTSSAISSALDR+LNNSKSVASLNR
296a	sp|P18621-3|RL17_HUMAN sp|P18621|RL17_HUMAN tr|A0A087WXM6|A0A087WXM6_HUMAN tr|A0A0A6YYL6|A0A0A6YYL6_HUMAN tr|J3KRX5|J3KRX5_HUMAN tr|J3QQT2|J3QQT2_HUMAN	0.9999	Isoform of P18621, Isoform 3 of 60S ribosomal protein L17 OS=Homo sapiens GN=RPL17;60S ribosomal protein L17 OS=Homo sapiens GN=RPL17 PE=1 SV=3;Isoform of P18621, 60S ribosomal protein L17 (Fragment) OS=Homo sapiens GN=RPL17 PE=3 SV=1;Protein RPL17-C18orf32 OS=Homo sapiens GN=RPL17-C18orf32 PE=3 SV=1;Isoform of P18621, 60S ribosomal protein L17 (Fragment) OS=Homo sapiens GN=RPL17 PE=3 SV=1;Isofor…	14.2	2	0.04	EQIVPKPEEEVAQK+YSLDPENPTK
291	sp|P62847-2|RS24_HUMAN sp|P62847-3|RS24_HUMAN sp|P62847-4|RS24_HUMAN sp|P62847|RS24_HUMAN tr|A0A087WUS0|A0A087WUS0_HUMAN tr|E7ETK0|E7ETK0_HUMAN	0.9999	Isoform of P62847, Isoform 2 of 40S ribosomal protein S24 OS=Homo sapiens GN=RPS24;Isoform of P62847, Isoform 3 of 40S ribosomal protein S24 OS=Homo sapiens GN=RPS24;Isoform of P62847, Isoform 4 of 40S ribosomal protein S24 OS=Homo sapiens GN=RPS24;40S ribosomal protein S24 OS=Homo sapiens GN=RPS24 PE=1 SV=1;Isoform of P62847, 40S ribosomal protein S24 OS=Homo sapiens GN=RPS24 PE=1 SV=1;Isoform o…	11.5	2	0.04	TTGFGMIYDSLDYAK
290	sp|P62805|H4_HUMAN	0.9999	Histone H4 OS=Homo sapiens GN=HIST1H4A PE=1 SV=2	17.5	2	0.04	ISGLIYEETR+VFLENVIR
289	sp|P61353|RL27_HUMAN tr|K7ELC7|K7ELC7_HUMAN tr|K7EQQ9|K7EQQ9_HUMAN	0.9999	60S ribosomal protein L27 OS=Homo sapiens GN=RPL27 PE=1 SV=2;Isoform of P61353, 60S ribosomal protein L27 (Fragment) OS=Homo sapiens GN=RPL27 PE=1 SV=1;Isoform of P61353, 60S ribosomal protein L27 OS=Homo sapiens GN=RPL27 PE=1 SV=1	25	2	0.04	VYNYNHLMPTR+YSVDIPLDK
287	sp|O75964|ATP5L_HUMAN tr|E9PN17|E9PN17_HUMAN	0.9999	ATP synthase subunit g, mitochondrial OS=Homo sapiens GN=ATP5L PE=1 SV=3;Isoform of O75964, ATP synthase subunit g, mitochondrial OS=Homo sapiens GN=ATP5L PE=1 SV=1	31.6	2	0.04	LATFWYYAK+TPALVNAAVTYSKPR
263a	sp|Q9HAU0-2|PKHA5_HUMAN sp|Q9HAU0-3|PKHA5_HUMAN sp|Q9HAU0-4|PKHA5_HUMAN sp|Q9HAU0-5|PKHA5_HUMAN sp|Q9HAU0-6|PKHA5_HUMAN sp|Q9HAU0|PKHA5_HUMAN	0.9999	Isoform of Q9HAU0, Isoform 2 of Pleckstrin homology domain-containing family A member 5 OS=Homo sapiens GN=PLEKHA5;Isoform of Q9HAU0, Isoform 3 of Pleckstrin homology domain-containing family A member 5 OS=Homo sapiens GN=PLEKHA5;Isoform of Q9HAU0, Isoform 4 of Pleckstrin homology domain-containing family A member 5 OS=Homo sapiens GN=PLEKHA5;Isoform of Q9HAU0, Isoform 5 of Pleckstrin homology do…	2.9	2	0.04	IVNVSLADLR+VFFINEEAK
315a	sp|Q9HC21-2|TPC_HUMAN sp|Q9HC21|TPC_HUMAN tr|J3KRY6|J3KRY6_HUMAN	0.9998	Isoform of Q9HC21, Isoform 2 of Mitochondrial thiamine pyrophosphate carrier OS=Homo sapiens GN=SLC25A19;Mitochondrial thiamine pyrophosphate carrier OS=Homo sapiens GN=SLC25A19 PE=1 SV=1;Isoform of Q9HC21, Mitochondrial thiamine pyrophosphate carrier (Fragment) OS=Homo sapiens GN=SLC25A19 PE=1 SV=1	9.9	2	0.04	ALISPFDVIK+EGALGFFK
314a	sp|Q9BVV7|TIM21_HUMAN	0.9998	Mitochondrial import inner membrane translocase subunit Tim21 OS=Homo sapiens GN=TIMM21 PE=1 SV=1	10.5	2	0.03	SHPEVIGVFGESVK+TIIIEDNRSQDD
312a	sp|P50454|SERPH_HUMAN	0.9998	Serpin H1 OS=Homo sapiens GN=SERPINH1 PE=1 SV=2	6.2	2	0.04	GVVEVTHDLQK+LYGPSSVSFADDFVR
311a	sp|P48730-2|KC1D_HUMAN sp|P48730|KC1D_HUMAN tr|H7BYT1|H7BYT1_HUMAN	0.9998	Isoform of P48730, Isoform 2 of Casein kinase I isoform delta OS=Homo sapiens GN=CSNK1D;Casein kinase I isoform delta OS=Homo sapiens GN=CSNK1D PE=1 SV=2;Isoform of P48730, Casein kinase I isoform delta OS=Homo sapiens GN=CSNK1D PE=1 SV=2	6.8	2	0.04	GAPVNISSSDLTGR+YASINTHLGIEQSR
310a	sp|P38159|RBMX_HUMAN tr|H0Y6E7|H0Y6E7_HUMAN tr|H3BT71|H3BT71_HUMAN	0.9998	RNA-binding motif protein, X chromosome OS=Homo sapiens GN=RBMX PE=1 SV=3;Isoform of P38159, RNA-binding motif protein, X chromosome (Fragment) OS=Homo sapiens GN=RBMX PE=1 SV=2;Isoform of P38159, RNA-binding motif protein, X chromosome OS=Homo sapiens GN=RBMX PE=1 SV=1	9.2	2	0.04	GFAFVTFESPADAK+VEQATKPSFESGR
309	sp|Q9P032|NDUF4_HUMAN	0.9998	NADH dehydrogenase [ubiquinone] 1 alpha subcomplex assembly factor 4 OS=Homo sapiens GN=NDUFAF4 PE=1 SV=1	14.3	2	0.03	DVYVDSKDPVSSLQVK+HPSTNSLLR
308	sp|Q9BZF1-2|OSBL8_HUMAN sp|Q9BZF1-3|OSBL8_HUMAN sp|Q9BZF1|OSBL8_HUMAN tr|F8VQX7|F8VQX7_HUMAN tr|F8VUA7|F8VUA7_HUMAN	0.9998	Isoform of Q9BZF1, Isoform 2 of Oxysterol-binding protein-related protein 8 OS=Homo sapiens GN=OSBPL8;Isoform of Q9BZF1, Isoform 3 of Oxysterol-binding protein-related protein 8 OS=Homo sapiens GN=OSBPL8;Oxysterol-binding protein-related protein 8 OS=Homo sapiens GN=OSBPL8 PE=1 SV=3;Isoform of Q9BZF1, Oxysterol-binding protein (Fragment) OS=Homo sapiens GN=OSBPL8 PE=1 SV=1;Isoform of Q9BZF1, Oxys…	4.3	2	0.04	ANNLHSGDNFQLNDSEIER+VVLPTFILEPR
307	sp|Q96A83-2|COQA1_HUMAN sp|Q96A83|COQA1_HUMAN	0.9998	Isoform of Q96A83, Isoform 2 of Collagen alpha-1(XXVI) chain OS=Homo sapiens GN=COL26A1;Collagen alpha-1(XXVI) chain OS=Homo sapiens GN=COL26A1 PE=1 SV=1	6.8	2	0.03	AATAEGEGVQQLR+LASAIVDTVLAGVPGPR
305	sp|Q71UM5|RS27L_HUMAN tr|C9JLI6|C9JLI6_HUMAN tr|H0YMV8|H0YMV8_HUMAN	0.9998	40S ribosomal protein S27-like OS=Homo sapiens GN=RPS27L PE=1 SV=3;Isoform of Q71UM5, 40S ribosomal protein S27 OS=Homo sapiens GN=RPS27L PE=1 SV=1;Isoform of Q71UM5, 40S ribosomal protein S27 OS=Homo sapiens GN=RPS27L PE=1 SV=1	31	2	0.15	DLLHPSLEEEK+DLLHPSLEEEKKK+LVQSPNSYFMDVK
304	sp|P13674-2|P4HA1_HUMAN sp|P13674-3|P4HA1_HUMAN sp|P13674|P4HA1_HUMAN	0.9998	Isoform of P13674, Isoform 2 of Prolyl 4-hydroxylase subunit alpha-1 OS=Homo sapiens GN=P4HA1;Isoform of P13674, Isoform 3 of Prolyl 4-hydroxylase subunit alpha-1 OS=Homo sapiens GN=P4HA1;Prolyl 4-hydroxylase subunit alpha-1 OS=Homo sapiens GN=P4HA1 PE=1 SV=2	4.7	2	0.04	GVAVDYLPER+LQDTYNLDTDTISK
318a	sp|P25685-2|DNJB1_HUMAN sp|P25685|DNJB1_HUMAN tr|M0R080|M0R080_HUMAN	0.9997	Isoform of P25685, Isoform 2 of DnaJ homolog subfamily B member 1 OS=Homo sapiens GN=DNAJB1;DnaJ homolog subfamily B member 1 OS=Homo sapiens GN=DNAJB1 PE=1 SV=4;Isoform of P25685, DnaJ homolog subfamily B member 1 (Fragment) OS=Homo sapiens GN=DNAJB1 PE=1 SV=1	15.3	2	0.04	EGDQTSNNIPADIVFVLK+NPFDTFFGQR
317a	sp|O15160-2|RPAC1_HUMAN sp|O15160|RPAC1_HUMAN tr|E7EQB9|E7EQB9_HUMAN	0.9997	Isoform of O15160, Isoform 2 of DNA-directed RNA polymerases I and III subunit RPAC1 OS=Homo sapiens GN=POLR1C;DNA-directed RNA polymerases I and III subunit RPAC1 OS=Homo sapiens GN=POLR1C PE=1 SV=1;Isoform of O15160, DNA-directed RNA polymerases I and III subunit RPAC1 OS=Homo sapiens GN=POLR1C PE=1 SV=1	8.4	2	0.03	NQGDEEGTEIDTLQFR+VVLGEFGVR
316	sp|P43686-2|PRS6B_HUMAN sp|P43686|PRS6B_HUMAN	0.9997	Isoform of P43686, Isoform 2 of 26S protease regulatory subunit 6B OS=Homo sapiens GN=PSMC4;26S protease regulatory subunit 6B OS=Homo sapiens GN=PSMC4 PE=1 SV=2	4.7	2	0.04	LIFSTITSK+VVGSEFVQK
320	sp|Q86V81|THOC4_HUMAN tr|E9PB61|E9PB61_HUMAN	0.9996	THO complex subunit 4 OS=Homo sapiens GN=ALYREF PE=1 SV=3;Isoform of Q86V81, THO complex subunit 4 OS=Homo sapiens GN=ALYREF PE=1 SV=1	7	2	0.03	QQLSAEELDAQLDAYNAR
319	sp|O43242-2|PSMD3_HUMAN sp|O43242|PSMD3_HUMAN	0.9996	Isoform of O43242, Isoform 2 of 26S proteasome non-ATPase regulatory subunit 3 OS=Homo sapiens GN=PSMD3;26S proteasome non-ATPase regulatory subunit 3 OS=Homo sapiens GN=PSMD3 PE=1 SV=2	6.7	2	0.04	ISLADIAQK+LQLDSPEDAEFIVAK
322	sp|Q9H857-2|NT5D2_HUMAN sp|Q9H857-3|NT5D2_HUMAN sp|Q9H857-4|NT5D2_HUMAN sp|Q9H857|NT5D2_HUMAN tr|H7C519|H7C519_HUMAN	0.9995	Isoform of Q9H857, Isoform 2 of 5'-nucleotidase domain-containing protein 2 OS=Homo sapiens GN=NT5DC2;Isoform of Q9H857, Isoform 3 of 5'-nucleotidase domain-containing protein 2 OS=Homo sapiens GN=NT5DC2;Isoform of Q9H857, Isoform 4 of 5'-nucleotidase domain-containing protein 2 OS=Homo sapiens GN=NT5DC2;5'-nucleotidase domain-containing protein 2 OS=Homo sapiens GN=NT5DC2 PE=1 SV=1;Isoform of Q9…	9.8	2	0.04	QGNLFDFLR+TGAIIPELER
321	sp|Q9H0D6-2|XRN2_HUMAN sp|Q9H0D6|XRN2_HUMAN	0.9995	Isoform of Q9H0D6, Isoform 2 of 5'-3' exoribonuclease 2 OS=Homo sapiens GN=XRN2;5'-3' exoribonuclease 2 OS=Homo sapiens GN=XRN2 PE=1 SV=1	3.1	2	0.03	NSLGGDVLFVGK+TGGYLTESGYVNLQR
324a	sp|Q8NBP0|TTC13_HUMAN	0.9994	Tetratricopeptide repeat protein 13 OS=Homo sapiens GN=TTC13 PE=2 SV=3	2.6	2	0.04	AEILSPLGR+TLPSVSETFPTLR
168c	sp|P27348|1433T_HUMAN tr|E9PG15|E9PG15_HUMAN	0.9993	14-3-3 protein theta OS=Homo sapiens GN=YWHAQ PE=1 SV=1;Isoform of P27348, 14-3-3 protein theta (Fragment) OS=Homo sapiens GN=YWHAQ PE=1 SV=1	14.8	2	0.02	AVTEQGAELSNEER+NLLSVAYK
327a	sp|Q6L9W6|B4GN3_HUMAN	0.999	Beta-1,4-N-acetylgalactosaminyltransferase 3 OS=Homo sapiens GN=B4GALNT3 PE=1 SV=2	2.6	2	0.04	AARPPLLLRPVKLLRR+EGLLAPFSKR
329a	sp|P61247|RS3A_HUMAN tr|E9PFI5|E9PFI5_HUMAN tr|H0Y9Y4|H0Y9Y4_HUMAN	0.9989	40S ribosomal protein S3a OS=Homo sapiens GN=RPS3A PE=1 SV=2;Isoform of P61247, 40S ribosomal protein S3a OS=Homo sapiens GN=RPS3A PE=1 SV=1;Isoform of P61247, 40S ribosomal protein S3a (Fragment) OS=Homo sapiens GN=RPS3A PE=1 SV=1	9.8	2	0.04	EVQTNDLKEVVNK+VVDPFSK
328a	sp|O75643|U520_HUMAN	0.9989	U5 small nuclear ribonucleoprotein 200 kDa helicase OS=Homo sapiens GN=SNRNP200 PE=1 SV=2	1	2	0.04	DIDAFWLQR+VVLLTGETSTDLK
332a	sp|P29508-2|SPB3_HUMAN sp|P29508|SPB3_HUMAN	0.9987	Isoform of P29508, Isoform 2 of Serpin B3 OS=Homo sapiens GN=SERPINB3;Serpin B3 OS=Homo sapiens GN=SERPINB3 PE=1 SV=2	7.1	2	0.03	FKVEESYDLKDTLR+FMFDLFQQFR
333a	sp|Q9Y679-2|AUP1_HUMAN sp|Q9Y679|AUP1_HUMAN	0.9986	Isoform of Q9Y679, Isoform Short of Ancient ubiquitous protein 1 OS=Homo sapiens GN=AUP1;Ancient ubiquitous protein 1 OS=Homo sapiens GN=AUP1 PE=1 SV=1	7.3	2	0.03	FPSSGPVTPQPTALTFAK+QLGEANEEFALR
335a	sp|P59998-3|ARPC4_HUMAN sp|P59998|ARPC4_HUMAN tr|F8WCF6|F8WCF6_HUMAN tr|H7C0A3|H7C0A3_HUMAN	0.9984	Isoform of P59998, Isoform 3 of Actin-related protein 2/3 complex subunit 4 OS=Homo sapiens GN=ARPC4;Actin-related protein 2/3 complex subunit 4 OS=Homo sapiens GN=ARPC4 PE=1 SV=3;Isoform of A0A0A6YYG9, Actin-related protein 2/3 complex subunit 4 OS=Homo sapiens GN=ARPC4-TTLL3 PE=3 SV=1;Isoform of A0A0A6YYG9, Protein ARPC4-TTLL3 (Fragment) OS=Homo sapiens GN=ARPC4-TTLL3 PE=1 SV=1	11.4	2	0.04	ELLLQPVTISR+IVAEEFLK
334	sp|P52429|DGKE_HUMAN tr|I3L112|I3L112_HUMAN	0.9984	Diacylglycerol kinase epsilon OS=Homo sapiens GN=DGKE PE=1 SV=1;Isoform of P52429, Diacylglycerol kinase (Fragment) OS=Homo sapiens GN=DGKE PE=1 SV=1	4.8	2	0.04	AVYLFYGTK+ILLNPVQVFDVTK
336a	sp|P11233|RALA_HUMAN sp|P11234-2|RALB_HUMAN sp|P11234-3|RALB_HUMAN sp|P11234|RALB_HUMAN	0.9983	Ras-related protein Ral-A OS=Homo sapiens GN=RALA PE=1 SV=1;Isoform of P11234, Isoform 2 of Ras-related protein Ral-B OS=Homo sapiens GN=RALB;Isoform of P11234, Isoform 3 of Ras-related protein Ral-B OS=Homo sapiens GN=RALB;Ras-related protein Ral-B OS=Homo sapiens GN=RALB PE=1 SV=1	8.7	2	0.03	VFFDLMR+VIMVGSGGVGK
337	sp|P25092|GUC2C_HUMAN	0.9982	Heat-stable enterotoxin receptor OS=Homo sapiens GN=GUCY2C PE=1 SV=2	3.7	2	0.03	GPQILMIAVFTLTGAVVLLLLVALLMLRK+LLQIDYYNLTK
338	sp|O75746-2|CMC1_HUMAN sp|O75746|CMC1_HUMAN	0.998	Isoform of O75746, Isoform 2 of Calcium-binding mitochondrial carrier protein Aralar1 OS=Homo sapiens GN=SLC25A12;Calcium-binding mitochondrial carrier protein Aralar1 OS=Homo sapiens GN=SLC25A12 PE=1 SV=2	5.8	2	0.06	GLIPQLIGVAPEK+LATATFAGIENK+LTVNDFVR
339	sp|P33992|MCM5_HUMAN tr|B1AHB1|B1AHB1_HUMAN	0.9979	DNA replication licensing factor MCM5 OS=Homo sapiens GN=MCM5 PE=1 SV=5;Isoform of P33992, DNA helicase OS=Homo sapiens GN=MCM5 PE=1 SV=1	4.1	2	0.03	LAALPNVYEVISK+LQPFATEADVEEALR
331a	sp|P14678-2|RSMB_HUMAN sp|P14678-3|RSMB_HUMAN sp|P14678|RSMB_HUMAN tr|A8MT02|A8MT02_HUMAN	0.9979	Isoform of P14678, Isoform SM-B of Small nuclear ribonucleoprotein-associated proteins B and B' OS=Homo sapiens GN=SNRPB;Isoform of P14678, Isoform SM-B1 of Small nuclear ribonucleoprotein-associated proteins B and B' OS=Homo sapiens GN=SNRPB;Small nuclear ribonucleoprotein-associated proteins B and B' OS=Homo sapiens GN=SNRPB PE=1 SV=2;Isoform of P14678, Small nuclear ribonucleoprotein-associate…	15.6	2	0.03	GAPPPGMMGPPPGMRPPMGPPMGIPPGR+VLGLVLLR
340a	sp|Q6Y7W6-3|PERQ2_HUMAN sp|Q6Y7W6-4|PERQ2_HUMAN sp|Q6Y7W6-5|PERQ2_HUMAN sp|Q6Y7W6|PERQ2_HUMAN tr|I1E4Y6|I1E4Y6_HUMAN	0.9976	Isoform of Q6Y7W6, Isoform 2 of PERQ amino acid-rich with GYF domain-containing protein 2 OS=Homo sapiens GN=GIGYF2;Isoform of Q6Y7W6, Isoform 3 of PERQ amino acid-rich with GYF domain-containing protein 2 OS=Homo sapiens GN=GIGYF2;Isoform of Q6Y7W6, Isoform 4 of PERQ amino acid-rich with GYF domain-containing protein 2 OS=Homo sapiens GN=GIGYF2;PERQ amino acid-rich with GYF domain-containing pro…	3.7	2	0.04	ADPSLLGFSVNASSER+ALSSGGSITSPPLSPALPK+NFSMSVNSAAVLR
342	sp|P07910-2|HNRPC_HUMAN sp|P07910-4|HNRPC_HUMAN sp|P07910|HNRPC_HUMAN tr|B2R5W2|B2R5W2_HUMAN tr|B4DSU6|B4DSU6_HUMAN tr|B4DY08|B4DY08_HUMAN tr|G3V251|G3V251_HUMAN tr|G3V2Q1|G3V2Q1_HUMAN tr|G3V3K6|G3V3K6_HUMAN tr|G3V4C1|G3V4C1_HUMAN tr|G3V4W0|G3V4W0_HUMAN tr|G3V555|G3V555_HUMAN tr|G3V575|G3V575_HUMAN tr|G3V576|G3V576_HUMAN tr|G3V5X6|G3V5X6_HUMAN	0.9973	Isoform of P07910, Isoform C1 of Heterogeneous nuclear ribonucleoproteins C1/C2 OS=Homo sapiens GN=HNRNPC;Isoform of P07910, Isoform 4 of Heterogeneous nuclear ribonucleoproteins C1/C2 OS=Homo sapiens GN=HNRNPC;Heterogeneous nuclear ribonucleoproteins C1/C2 OS=Homo sapiens GN=HNRNPC PE=1 SV=4;Isoform of P07910, Heterogeneous nuclear ribonucleoproteins C1/C2 OS=Homo sapiens GN=HNRNPC PE=1 SV=1;Iso…	10.9	2	0.03	MIAGQVLDINLAAEPK
343a	sp|P51116|FXR2_HUMAN	0.9971	Fragile X mental retardation syndrome-related protein 2 OS=Homo sapiens GN=FXR2 PE=1 SV=2	5.2	2	0.04	EEGMVPFIFVGTR+LQIDEQLR+SYLEFSEDSVQVPR
344	sp|Q9P273|TEN3_HUMAN tr|A0A0A0MSD6|A0A0A0MSD6_HUMAN	0.9953	Teneurin-3 OS=Homo sapiens GN=TENM3 PE=2 SV=3;Isoform of Q9P273, Teneurin-3 OS=Homo sapiens GN=TENM3 PE=1 SV=1	0.8	2	0.03	QDGMFDLVANGGASLTLVFER
346a	sp|P46060|RAGP1_HUMAN	0.9937	Ran GTPase-activating protein 1 OS=Homo sapiens GN=RANGAP1 PE=1 SV=1	4.6	2	0.03	SSVLIAQQTDTSDPEK+TQVAGGQLSFK
347	sp|Q8WWC4|CB047_HUMAN	0.9936	Uncharacterized protein C2orf47, mitochondrial OS=Homo sapiens GN=C2orf47 PE=1 SV=1	8.6	2	0.03	EFTQGVKPDWTIAR+QLLSASYEFQR
168d	sp|P61981|1433G_HUMAN	0.9909	14-3-3 protein gamma OS=Homo sapiens GN=YWHAG PE=1 SV=2	8.9	2	0.02	NLLSVAYK+NVTELNEPLSNEER
376	sp|Q9NX20|RM16_HUMAN	0.9886	39S ribosomal protein L16, mitochondrial OS=Homo sapiens GN=MRPL16 PE=1 SV=1	7.2	2	0.04	TLLPVPSFEDVSIPEKPK
371	sp|Q96C01|F136A_HUMAN tr|C9JF51|C9JF51_HUMAN tr|E7EQY1|E7EQY1_HUMAN	0.9886	Protein FAM136A OS=Homo sapiens GN=FAM136A PE=1 SV=1;Isoform of Q96C01, Protein FAM136A (Fragment) OS=Homo sapiens GN=FAM136A PE=1 SV=1;Isoform of Q96C01, Protein FAM136A OS=Homo sapiens GN=FAM136A PE=1 SV=1	10.1	2	0.02	CSASCCEDSQASMK
359	sp|P62917|RL8_HUMAN tr|E9PKZ0|E9PKZ0_HUMAN tr|G3V1A1|G3V1A1_HUMAN	0.9886	60S ribosomal protein L8 OS=Homo sapiens GN=RPL8 PE=1 SV=2;Isoform of P62917, 60S ribosomal protein L8 (Fragment) OS=Homo sapiens GN=RPL8 PE=1 SV=1;Isoform of P62917, 60S ribosomal protein L8 OS=Homo sapiens GN=RPL8 PE=1 SV=1	9.6	2	0.04	ASGNYATVISHNPETK
354	sp|P49756-2|RBM25_HUMAN sp|P49756-3|RBM25_HUMAN sp|P49756|RBM25_HUMAN tr|E9PQU5|E9PQU5_HUMAN	0.9886	Isoform of P49756, Isoform 2 of RNA-binding protein 25 OS=Homo sapiens GN=RBM25;Isoform of P49756, Isoform 3 of RNA-binding protein 25 OS=Homo sapiens GN=RBM25;RNA-binding protein 25 OS=Homo sapiens GN=RBM25 PE=1 SV=3;Isoform of P49756, RNA-binding protein 25 (Fragment) OS=Homo sapiens GN=RBM25 PE=1 SV=1	7.4	2	0.03	EYSSELNAPSQESDSHPR
353	sp|P47914|RL29_HUMAN	0.9886	60S ribosomal protein L29 OS=Homo sapiens GN=RPL29 PE=1 SV=2	9.4	2	0.04	AQAAAPASVPAQAPK
377	sp|Q9Y233-2|PDE10_HUMAN sp|Q9Y233|PDE10_HUMAN	0.9885	Isoform of Q9Y233, Isoform PDE10A2 of cAMP and cAMP-inhibited cGMP 3',5'-cyclic phosphodiesterase 10A OS=Homo sapiens GN=PDE10A;cAMP and cAMP-inhibited cGMP 3',5'-cyclic phosphodiesterase 10A OS=Homo sapiens GN=PDE10A PE=1 SV=1	4.4	2	0.03	LIPAGPITQGTTVSAYVAK+TGEVLNIPDAYADPR
382	sp|P52926-2|HMGA2_HUMAN sp|P52926-3|HMGA2_HUMAN sp|P52926-4|HMGA2_HUMAN sp|P52926-5|HMGA2_HUMAN sp|P52926-6|HMGA2_HUMAN sp|P52926|HMGA2_HUMAN tr|F5H2A4|F5H2A4_HUMAN tr|F5H2U8|F5H2U8_HUMAN tr|F5H6H0|F5H6H0_HUMAN	0.9875	Isoform of P52926, Isoform 2 of High mobility group protein HMGI-C OS=Homo sapiens GN=HMGA2;Isoform of P52926, Isoform 3 of High mobility group protein HMGI-C OS=Homo sapiens GN=HMGA2;Isoform of P52926, Isoform 4 of High mobility group protein HMGI-C OS=Homo sapiens GN=HMGA2;Isoform of P52926, Isoform 5 of High mobility group protein HMGI-C OS=Homo sapiens GN=HMGA2;Isoform of P52926, Isoform 6 of…	26.7	2	0.04	GEGAGQPSTSAQGQPAAPAPQKR
395	sp|Q9Y2G8|DJC16_HUMAN tr|Q5TDG9|Q5TDG9_HUMAN tr|Q5TDH4|Q5TDH4_HUMAN	0.9854	DnaJ homolog subfamily C member 16 OS=Homo sapiens GN=DNAJC16 PE=2 SV=3;Isoform of Q9Y2G8, DnaJ (Hsp40) homolog, subfamily C, member 16, isoform CRA_a OS=Homo sapiens GN=DNAJC16 PE=1 SV=1;Isoform of Q9Y2G8, DnaJ homolog subfamily C member 16 OS=Homo sapiens GN=DNAJC16 PE=1 SV=1	7.9	2	0.03	LSISWQFLIVLVLILQILSALDFDPYRVLGVSR+QFVESLLPGNLVEK
402	sp|Q9HBH5|RDH14_HUMAN	0.985	Retinol dehydrogenase 14 OS=Homo sapiens GN=RDH14 PE=1 SV=1	11	2	0.03	TPVEGAQTSIYLASSPEVEGVSGR+TVLITGANSGLGR
394a	sp|Q6UUV7-3|CRTC3_HUMAN sp|Q6UUV7|CRTC3_HUMAN	0.985	Isoform of Q6UUV7, Isoform 3 of CREB-regulated transcription coactivator 3 OS=Homo sapiens GN=CRTC3;CREB-regulated transcription coactivator 3 OS=Homo sapiens GN=CRTC3 PE=1 SV=2	4.4	2	0.03	LTQYHGGSLPNVSQLR+SNPSIQATLNK
404	sp|O43143|DHX15_HUMAN	0.9842	Pre-mRNA-splicing factor ATP-dependent RNA helicase DHX15 OS=Homo sapiens GN=DHX15 PE=1 SV=2	1.6	2	0.04	EVDDLGPEVGDIK
410	sp|Q8NC51-2|PAIRB_HUMAN sp|Q8NC51-3|PAIRB_HUMAN sp|Q8NC51-4|PAIRB_HUMAN sp|Q8NC51|PAIRB_HUMAN	0.9837	Isoform of Q8NC51, Isoform 2 of Plasminogen activator inhibitor 1 RNA-binding protein OS=Homo sapiens GN=SERBP1;Isoform of Q8NC51, Isoform 3 of Plasminogen activator inhibitor 1 RNA-binding protein OS=Homo sapiens GN=SERBP1;Isoform of Q8NC51, Isoform 4 of Plasminogen activator inhibitor 1 RNA-binding protein OS=Homo sapiens GN=SERBP1;Plasminogen activator inhibitor 1 RNA-binding protein OS=Homo s…	8.8	2	0.03	FDQLFDDESDPFEVLK+SSASAPDVDDPEAFPALA
403a	sp|Q8NDZ4|DIA1_HUMAN	0.9835	Deleted in autism protein 1 OS=Homo sapiens GN=C3orf58 PE=1 SV=1	5.3	2	0.03	LLDFLNVK+VIIVDAENVLVADKR
413	sp|P62750|RL23A_HUMAN tr|A8MUS3|A8MUS3_HUMAN tr|H7BY10|H7BY10_HUMAN tr|K7EJV9|K7EJV9_HUMAN tr|K7EMA7|K7EMA7_HUMAN tr|K7ERT8|K7ERT8_HUMAN	0.983	60S ribosomal protein L23a OS=Homo sapiens GN=RPL23A PE=1 SV=1;Isoform of P62750, 60S ribosomal protein L23a OS=Homo sapiens GN=RPL23A PE=1 SV=1;Isoform of P62750, 60S ribosomal protein L23a (Fragment) OS=Homo sapiens GN=RPL23A PE=1 SV=1;Isoform of P62750, 60S ribosomal protein L23a (Fragment) OS=Homo sapiens GN=RPL23A PE=1 SV=1;Isoform of P62750, 60S ribosomal protein L23a OS=Homo sapiens GN=RPL…	18.6	2	0.04	LAPDYDALDVANK
409a	sp|O43852-15|CALU_HUMAN sp|O43852-2|CALU_HUMAN sp|O43852-3|CALU_HUMAN sp|O43852-4|CALU_HUMAN sp|O43852|CALU_HUMAN tr|H0Y875|H0Y875_HUMAN	0.9827	Isoform of O43852, Isoform 15 of Calumenin OS=Homo sapiens GN=CALU;Isoform of O43852, Isoform 2 of Calumenin OS=Homo sapiens GN=CALU;Isoform of O43852, Isoform 3 of Calumenin OS=Homo sapiens GN=CALU;Isoform of O43852, Isoform 4 of Calumenin OS=Homo sapiens GN=CALU;Calumenin OS=Homo sapiens GN=CALU PE=1 SV=2;Isoform of O43852, Calumenin (Fragment) OS=Homo sapiens GN=CALU PE=1 SV=1	12.2	2	0.03	EQFVEFR+HLVYESDQNKDGK
415	sp|O00483|NDUA4_HUMAN	0.9819	Cytochrome c oxidase subunit NDUFA4 OS=Homo sapiens GN=NDUFA4 PE=1 SV=1	12.3	2	0.04	FYSVNVDYSK
419a	sp|Q8NE86-3|MCU_HUMAN sp|Q8NE86|MCU_HUMAN	0.9803	Isoform of Q8NE86, Isoform 3 of Calcium uniporter protein, mitochondrial OS=Homo sapiens GN=MCU;Calcium uniporter protein, mitochondrial OS=Homo sapiens GN=MCU PE=1 SV=1	11.3	2	0.03	LEDLKEQLAPLEK+TTLVLWGGLAYMATQFGILAR
444	sp|Q5T3I0-2|GPTC4_HUMAN sp|Q5T3I0-3|GPTC4_HUMAN sp|Q5T3I0|GPTC4_HUMAN tr|A0A0A0MRK1|A0A0A0MRK1_HUMAN tr|E9PAV9|E9PAV9_HUMAN tr|E9PPY4|E9PPY4_HUMAN tr|F2Z3C6|F2Z3C6_HUMAN	0.9632	Isoform of Q5T3I0, Isoform 2 of G patch domain-containing protein 4 OS=Homo sapiens GN=GPATCH4;Isoform of Q5T3I0, Isoform 3 of G patch domain-containing protein 4 OS=Homo sapiens GN=GPATCH4;G patch domain-containing protein 4 OS=Homo sapiens GN=GPATCH4 PE=1 SV=2;Isoform of Q5T3I0, G patch domain-containing protein 4 OS=Homo sapiens GN=GPATCH4 PE=1 SV=1;Isoform of Q5T3I0, G patch domain-containing…	12.2	2	0.03	TAANLVVETGQDGVQIR
446	sp|Q96QA5|GSDMA_HUMAN tr|J3KRG2|J3KRG2_HUMAN	0.9616	Gasdermin-A OS=Homo sapiens GN=GSDMA PE=1 SV=4;Isoform of Q96QA5, Gasdermin-A (Fragment) OS=Homo sapiens GN=GSDMA PE=1 SV=7	19.5	2	0.03	STLFWGAR+VKGTAGLSQNSTLEVQTLSVAPK
450	sp|Q96K12|FACR2_HUMAN tr|F8VX60|F8VX60_HUMAN	0.957	Fatty acyl-CoA reductase 2 OS=Homo sapiens GN=FAR2 PE=2 SV=1;Isoform of Q96K12, Fatty acyl-CoA reductase 2 OS=Homo sapiens GN=FAR2 PE=1 SV=1	31.3	2	0.03	SILITGATGFLGK+VFQILDSK
451	sp|P62081|RS7_HUMAN tr|B5MCP9|B5MCP9_HUMAN	0.9567	40S ribosomal protein S7 OS=Homo sapiens GN=RPS7 PE=1 SV=1;Isoform of P62081, 40S ribosomal protein S7 OS=Homo sapiens GN=RPS7 PE=1 SV=1	10.7	2	0.03	AIIIFVPVPQLK+HVVFIAQR
466	sp|Q13131-2|AAPK1_HUMAN sp|Q13131|AAPK1_HUMAN	0.9403	Isoform of Q13131, Isoform 2 of 5'-AMP-activated protein kinase catalytic subunit alpha-1 OS=Homo sapiens GN=PRKAA1;5'-AMP-activated protein kinase catalytic subunit alpha-1 OS=Homo sapiens GN=PRKAA1 PE=1 SV=4	1.8	2	0.02	VPFLVAETPR
157b	sp|Q12948|FOXC1_HUMAN	0.927	Forkhead box protein C1 OS=Homo sapiens GN=FOXC1 PE=1 SV=3	5.6	2	0.02	GSPQSAAAELSSGLLASAAASSR+QGWQNSIR
482	sp|P05386|RLA1_HUMAN	0.9056	60S acidic ribosomal protein P1 OS=Homo sapiens GN=RPLP1 PE=1 SV=1	14	2	0.04	AAGVNVEPFWPGLFAK
483a	sp|P37198|NUP62_HUMAN	0.904	Nuclear pore glycoprotein p62 OS=Homo sapiens GN=NUP62 PE=1 SV=3	4.8	2	0.02	HFLQQATQVNAWDR+LAENIDAQLKR
375	sp|Q9NQU5-2|PAK6_HUMAN sp|Q9NQU5|PAK6_HUMAN	0.9886	Isoform of Q9NQU5, Isoform 2 of Serine/threonine-protein kinase PAK 6 OS=Homo sapiens GN=PAK6;Serine/threonine-protein kinase PAK 6 OS=Homo sapiens GN=PAK6 PE=1 SV=1	2.7	1	0.02	GALAGEDTGVVTHEQFK
374	sp|Q9BZK7|TBL1R_HUMAN tr|A0A0D9SF25|A0A0D9SF25_HUMAN tr|A0A0D9SF63|A0A0D9SF63_HUMAN tr|C9IYU9|C9IYU9_HUMAN tr|C9JBN1|C9JBN1_HUMAN tr|C9JCK0|C9JCK0_HUMAN tr|C9JLJ1|C9JLJ1_HUMAN tr|F8W9D8|F8W9D8_HUMAN	0.9886	F-box-like/WD repeat-containing protein TBL1XR1 OS=Homo sapiens GN=TBL1XR1 PE=1 SV=1;Isoform of Q9BZK7, F-box-like/WD repeat-containing protein TBL1XR1 (Fragment) OS=Homo sapiens GN=TBL1XR1 PE=1 SV=1;Isoform of Q9BZK7, F-box-like/WD repeat-containing protein TBL1XR1 OS=Homo sapiens GN=TBL1XR1 PE=1 SV=1;Isoform of Q9BZK7, F-box-like/WD repeat-containing protein TBL1XR1 (Fragment) OS=Homo sapiens G…	30.3	1	0.02	LAQQQAAAAAAAAAAASQQGSAK
373	sp|Q9BSJ6-2|FA64A_HUMAN sp|Q9BSJ6|FA64A_HUMAN tr|I3L156|I3L156_HUMAN tr|I3L419|I3L419_HUMAN	0.9886	Isoform of Q9BSJ6, Isoform 2 of Protein FAM64A OS=Homo sapiens GN=FAM64A;Protein FAM64A OS=Homo sapiens GN=FAM64A PE=1 SV=1;Isoform of Q9BSJ6, Protein FAM64A OS=Homo sapiens GN=FAM64A PE=1 SV=2;Isoform of Q9BSJ6, Protein FAM64A OS=Homo sapiens GN=FAM64A PE=1 SV=1	7.1	1	0.02	RLETPEPGQQGLQAAAR
372	sp|Q96JW4|S41A2_HUMAN tr|C9JCR2|C9JCR2_HUMAN tr|C9JYJ7|C9JYJ7_HUMAN	0.9886	Solute carrier family 41 member 2 OS=Homo sapiens GN=SLC41A2 PE=1 SV=2;Isoform of Q96JW4, Solute carrier family 41 member 2 (Fragment) OS=Homo sapiens GN=SLC41A2 PE=1 SV=1;Isoform of Q96JW4, Solute carrier family 41 member 2 (Fragment) OS=Homo sapiens GN=SLC41A2 PE=1 SV=1	10.7	1	0.02	YDDYANYNYCDGR
370	sp|Q86U42-2|PABP2_HUMAN sp|Q86U42|PABP2_HUMAN sp|Q92843-2|B2CL2_HUMAN tr|B4DEH8|B4DEH8_HUMAN tr|G3V4T2|G3V4T2_HUMAN tr|H0YJH9|H0YJH9_HUMAN	0.9886	Isoform of Q86U42, Isoform 2 of Polyadenylate-binding protein 2 OS=Homo sapiens GN=PABPN1;Polyadenylate-binding protein 2 OS=Homo sapiens GN=PABPN1 PE=1 SV=3;Isoform of Q92843, Isoform 3 of Bcl-2-like protein 2 OS=Homo sapiens GN=BCL2L2;Isoform of Q86U42, Polyadenylate-binding protein 2 OS=Homo sapiens GN=PABPN1 PE=1 SV=1;Isoform of Q86U42, Polyadenylate-binding protein 2 OS=Homo sapiens GN=PABPN…	6.5	1	0.02	TSLALDESLFR
369	sp|Q6P444|MTFR2_HUMAN	0.9886	Mitochondrial fission regulator 2 OS=Homo sapiens GN=MTFR2 PE=1 SV=2	3.9	1	0.02	AVDQGISNTSLLNSR
368	sp|Q5XKP0|MIC13_HUMAN tr|K7EIR2|K7EIR2_HUMAN	0.9886	MICOS complex subunit MIC13 OS=Homo sapiens GN=MIC13 PE=1 SV=1;Isoform of Q5XKP0, MICOS complex subunit MIC13 OS=Homo sapiens GN=C19orf70 PE=1 SV=1	25	1	0.02	GSVAGGAVYLVYDQELLGPSDK
367	sp|Q3MHD2-2|LSM12_HUMAN sp|Q3MHD2|LSM12_HUMAN tr|K7ELG9|K7ELG9_HUMAN	0.9886	Isoform of Q3MHD2, Isoform 2 of Protein LSM12 homolog OS=Homo sapiens GN=LSM12;Protein LSM12 homolog OS=Homo sapiens GN=LSM12 PE=1 SV=2;Isoform of Q3MHD2, Protein LSM12 homolog OS=Homo sapiens GN=LSM12 PE=1 SV=1	6.7	1	0.02	LQGEVVAFDYQSK
366	sp|Q15334|L2GL1_HUMAN tr|A0A087WW77|A0A087WW77_HUMAN	0.9886	Lethal(2) giant larvae protein homolog 1 OS=Homo sapiens GN=LLGL1 PE=1 SV=3;Isoform of Q15334, Lethal(2) giant larvae protein homolog 1 OS=Homo sapiens GN=LLGL1 PE=1 SV=1	1.1	1	0.02	APVVAIAVLDGR
365	sp|Q15287-2|RNPS1_HUMAN sp|Q15287-3|RNPS1_HUMAN sp|Q15287|RNPS1_HUMAN tr|H3BMM9|H3BMM9_HUMAN tr|H3BMS0|H3BMS0_HUMAN tr|H3BPG5|H3BPG5_HUMAN tr|H3BTC0|H3BTC0_HUMAN tr|H3BV80|H3BV80_HUMAN	0.9886	Isoform of Q15287, Isoform 2 of RNA-binding protein with serine-rich domain 1 OS=Homo sapiens GN=RNPS1;Isoform of Q15287, Isoform 3 of RNA-binding protein with serine-rich domain 1 OS=Homo sapiens GN=RNPS1;RNA-binding protein with serine-rich domain 1 OS=Homo sapiens GN=RNPS1 PE=1 SV=1;Isoform of Q15287, RNA-binding protein with serine-rich domain 1 (Fragment) OS=Homo sapiens GN=RNPS1 PE=1 SV=1;I…	5.8	1	0.02	GYAYVEFENPDEAEK
364	sp|Q14331|FRG1_HUMAN tr|E9PRR7|E9PRR7_HUMAN	0.9886	Protein FRG1 OS=Homo sapiens GN=FRG1 PE=1 SV=1;Isoform of Q14331, Protein FRG1 (Fragment) OS=Homo sapiens GN=FRG1 PE=1 SV=1	11.2	1	0.02	YLGINSDGLVVGR
363	sp|Q13425-2|SNTB2_HUMAN sp|Q13425|SNTB2_HUMAN tr|A0A0G2JM75|A0A0G2JM75_HUMAN tr|H0YCS0|H0YCS0_HUMAN tr|J3KT21|J3KT21_HUMAN	0.9886	Isoform of Q13425, Isoform 2 of Beta-2-syntrophin OS=Homo sapiens GN=SNTB2;Beta-2-syntrophin OS=Homo sapiens GN=SNTB2 PE=1 SV=1;Isoform of Q13425, Beta-2-syntrophin (Fragment) OS=Homo sapiens GN=SNTB2 PE=1 SV=1;Isoform of Q13425, Beta-2-syntrophin (Fragment) OS=Homo sapiens GN=SNTB2 PE=1 SV=1;Isoform of Q13425, Beta-2-syntrophin (Fragment) OS=Homo sapiens GN=SNTB2 PE=1 SV=1	22.6	1	0.02	LGDAILSVNGTDLR
362	sp|Q13232|NDK3_HUMAN tr|H3BPR2|H3BPR2_HUMAN	0.9886	Nucleoside diphosphate kinase 3 OS=Homo sapiens GN=NME3 PE=1 SV=2;Isoform of Q13232, Nucleoside diphosphate kinase OS=Homo sapiens GN=NME3 PE=1 SV=1	20	1	0.02	ALIGATNPADAPPGTIR
361	sp|Q12834|CDC20_HUMAN	0.9886	Cell division cycle protein 20 homolog OS=Homo sapiens GN=CDC20 PE=1 SV=2	4.6	1	0.02	VLSLTMSPDGATVASAAADETLR
358	sp|P62861|RS30_HUMAN tr|E9PR30|E9PR30_HUMAN	0.9886	Isoform of P35544, 40S ribosomal protein S30 OS=Homo sapiens GN=FAU PE=1 SV=1;Isoform of P35544, 40S ribosomal protein S30 OS=Homo sapiens GN=FAU PE=1 SV=1	16.9	1	0.02	FVNVVPTFGK
357	sp|P62857|RS28_HUMAN	0.9886	40S ribosomal protein S28 OS=Homo sapiens GN=RPS28 PE=1 SV=1	17.4	1	0.02	EGDVLTLLESER
356	sp|P62854|RS26_HUMAN	0.9886	40S ribosomal protein S26 OS=Homo sapiens GN=RPS26 PE=1 SV=3	13	1	0.02	DISEASVFDAYVLPK
355	sp|P53618|COPB_HUMAN	0.9886	Coatomer subunit beta OS=Homo sapiens GN=COPB1 PE=1 SV=3	1.9	1	0.02	EAGELKPEEEITVGPVQK
352	sp|P46776|RL27A_HUMAN tr|E9PJD9|E9PJD9_HUMAN tr|E9PLL6|E9PLL6_HUMAN tr|E9PLX7|E9PLX7_HUMAN	0.9886	60S ribosomal protein L27a OS=Homo sapiens GN=RPL27A PE=1 SV=2;Isoform of P46776, 60S ribosomal protein L27a OS=Homo sapiens GN=RPL27A PE=1 SV=1;Isoform of P46776, 60S ribosomal protein L27a OS=Homo sapiens GN=RPL27A PE=1 SV=1;Isoform of P46776, 60S ribosomal protein L27a OS=Homo sapiens GN=RPL27A PE=1 SV=1	12.1	1	0.02	TGAAPIIDVVR
351	sp|P17096-3|HMGA1_HUMAN sp|P17096|HMGA1_HUMAN	0.9886	Isoform of P17096, Isoform HMG-R of High mobility group protein HMG-I/HMG-Y OS=Homo sapiens GN=HMGA1;High mobility group protein HMG-I/HMG-Y OS=Homo sapiens GN=HMGA1 PE=1 SV=3	15	1	0.02	KQPPVSPGTALVGSQK
350	sp|P06730-2|IF4E_HUMAN sp|P06730-3|IF4E_HUMAN sp|P06730|IF4E_HUMAN tr|D6RBW1|D6RBW1_HUMAN	0.9886	Isoform of P06730, Isoform 2 of Eukaryotic translation initiation factor 4E OS=Homo sapiens GN=EIF4E;Isoform of P06730, Isoform 3 of Eukaryotic translation initiation factor 4E OS=Homo sapiens GN=EIF4E;Eukaryotic translation initiation factor 4E OS=Homo sapiens GN=EIF4E PE=1 SV=2;Isoform of P06730, Eukaryotic translation initiation factor 4E OS=Homo sapiens GN=EIF4E PE=1 SV=1	6.5	1	0.02	IVIGYQSHADTATK
349	sp|P01040|CYTA_HUMAN tr|C9J0E4|C9J0E4_HUMAN	0.9886	Cystatin-A OS=Homo sapiens GN=CSTA PE=1 SV=1;Isoform of P01040, Cystatin-A OS=Homo sapiens GN=CSTA PE=1 SV=1	19	1	0.02	TQVVAGTNYYIK
348	sp|O60361|NDK8_HUMAN sp|P15531-2|NDKA_HUMAN sp|P15531|NDKA_HUMAN sp|P22392-2|NDKB_HUMAN sp|P22392|NDKB_HUMAN tr|E7ERL0|E7ERL0_HUMAN tr|J3KPD9|J3KPD9_HUMAN tr|Q32Q12|Q32Q12_HUMAN	0.9886	Putative nucleoside diphosphate kinase OS=Homo sapiens GN=NME2P1 PE=5 SV=1;Isoform of P15531, Isoform 2 of Nucleoside diphosphate kinase A OS=Homo sapiens GN=NME1;Nucleoside diphosphate kinase A OS=Homo sapiens GN=NME1 PE=1 SV=1;Isoform of P22392, Isoform 3 of Nucleoside diphosphate kinase B OS=Homo sapiens GN=NME2;Nucleoside diphosphate kinase B OS=Homo sapiens GN=NME2 PE=1 SV=1;Isoform of P1553…	12.7	1	0.02	VMLGETNPADSKPGTIR
385	sp|Q96IJ6-2|GMPPA_HUMAN sp|Q96IJ6|GMPPA_HUMAN tr|A0A087WUI8|A0A087WUI8_HUMAN tr|A0A0U1RRC2|A0A0U1RRC2_HUMAN	0.9875	Isoform of Q96IJ6, Isoform 2 of Mannose-1-phosphate guanyltransferase alpha OS=Homo sapiens GN=GMPPA;Mannose-1-phosphate guanyltransferase alpha OS=Homo sapiens GN=GMPPA PE=1 SV=1;Isoform of Q96IJ6, Mannose-1-phosphate guanyltransferase alpha OS=Homo sapiens GN=GMPPA PE=1 SV=1;Isoform of Q96IJ6, Mannose-1-phosphate guanyltransferase alpha (Fragment) OS=Homo sapiens GN=GMPPA PE=4 SV=1	13.2	1	0.02	VAPSAVLGPNVSIGK
384	sp|Q5T160|SYRM_HUMAN tr|H0Y450|H0Y450_HUMAN	0.9875	Probable arginine--tRNA ligase, mitochondrial OS=Homo sapiens GN=RARS2 PE=1 SV=1;Isoform of Q5T160, Probable arginine--tRNA ligase, mitochondrial (Fragment) OS=Homo sapiens GN=RARS2 PE=1 SV=1	5.8	1	0.02	IVVEFSSPNVAK
383	sp|Q12979-2|ABR_HUMAN sp|Q12979-3|ABR_HUMAN sp|Q12979-4|ABR_HUMAN sp|Q12979|ABR_HUMAN tr|A0A0G2JQ41|A0A0G2JQ41_HUMAN tr|B7Z683|B7Z683_HUMAN tr|I3NI05|I3NI05_HUMAN	0.9875	Isoform of Q12979, Isoform Short of Active breakpoint cluster region-related protein OS=Homo sapiens GN=ABR;Isoform of Q12979, Isoform 3 of Active breakpoint cluster region-related protein OS=Homo sapiens GN=ABR;Isoform of Q12979, Isoform 4 of Active breakpoint cluster region-related protein OS=Homo sapiens GN=ABR;Active breakpoint cluster region-related protein OS=Homo sapiens GN=ABR PE=2 SV=2;I…	3.9	1	0.02	ISGVATDIQALK
381	sp|P20719|HXA5_HUMAN	0.9875	Homeobox protein Hox-A5 OS=Homo sapiens GN=HOXA5 PE=1 SV=2	7.8	1	0.02	NSLSNSSGASADAGSTHISSR
380	sp|O95292-2|VAPB_HUMAN sp|O95292|VAPB_HUMAN sp|Q9P0L0-2|VAPA_HUMAN sp|Q9P0L0|VAPA_HUMAN tr|E5RK64|E5RK64_HUMAN	0.9875	Isoform of O95292, Isoform 2 of Vesicle-associated membrane protein-associated protein B/C OS=Homo sapiens GN=VAPB;Vesicle-associated membrane protein-associated protein B/C OS=Homo sapiens GN=VAPB PE=1 SV=3;Isoform of Q9P0L0, Isoform 2 of Vesicle-associated membrane protein-associated protein A OS=Homo sapiens GN=VAPA;Vesicle-associated membrane protein-associated protein A OS=Homo sapiens GN=VA…	16.9	1	0.02	GPFTDVVTTNLK
379	sp|O75832|PSD10_HUMAN tr|B1AJY5|B1AJY5_HUMAN tr|B1AJY7|B1AJY7_HUMAN	0.9875	26S proteasome non-ATPase regulatory subunit 10 OS=Homo sapiens GN=PSMD10 PE=1 SV=1;Isoform of O75832, 26S proteasome non-ATPase regulatory subunit 10 OS=Homo sapiens GN=PSMD10 PE=1 SV=1;Isoform of O75832, 26S proteasome non-ATPase regulatory subunit 10 OS=Homo sapiens GN=PSMD10 PE=1 SV=1	9.2	1	0.02	LLVSQGASIYIENKEEK
378	sp|O14925|TIM23_HUMAN sp|Q5SRD1|TI23B_HUMAN tr|B4DDK6|B4DDK6_HUMAN	0.9875	Mitochondrial import inner membrane translocase subunit Tim23 OS=Homo sapiens GN=TIMM23 PE=1 SV=1;Putative mitochondrial import inner membrane translocase subunit Tim23B OS=Homo sapiens GN=TIMM23B PE=5 SV=2;Isoform of Q5SRD1, Putative mitochondrial import inner membrane translocase subunit Tim23B OS=Homo sapiens GN=TIMM23B PE=2 SV=1	12.1	1	0.02	YLVQDTDEFILPTGANK
393	sp|Q9Y5A9-2|YTHD2_HUMAN sp|Q9Y5A9|YTHD2_HUMAN tr|A0A087WXZ3|A0A087WXZ3_HUMAN tr|S4R3V3|S4R3V3_HUMAN	0.9864	Isoform of Q9Y5A9, Isoform 2 of YTH domain-containing family protein 2 OS=Homo sapiens GN=YTHDF2;YTH domain-containing family protein 2 OS=Homo sapiens GN=YTHDF2 PE=1 SV=2;Isoform of Q9Y5A9, YTH domain-containing family protein 2 OS=Homo sapiens GN=YTHDF2 PE=1 SV=1;Isoform of Q9Y5A9, YTH domain-containing family protein 2 (Fragment) OS=Homo sapiens GN=YTHDF2 PE=1 SV=1	5	1	0.02	LGSTEVASNVPK
392	sp|Q969G3-2|SMCE1_HUMAN sp|Q969G3-3|SMCE1_HUMAN sp|Q969G3-4|SMCE1_HUMAN sp|Q969G3-5|SMCE1_HUMAN sp|Q969G3-6|SMCE1_HUMAN sp|Q969G3|SMCE1_HUMAN tr|B4DGM3|B4DGM3_HUMAN tr|H7C048|H7C048_HUMAN tr|J3QKS7|J3QKS7_HUMAN tr|K7EMQ8|K7EMQ8_HUMAN	0.9864	Isoform of Q969G3, Isoform 2 of SWI/SNF-related matrix-associated actin-dependent regulator of chromatin subfamily E member 1 OS=Homo sapiens GN=SMARCE1;Isoform of Q969G3, Isoform 3 of SWI/SNF-related matrix-associated actin-dependent regulator of chromatin subfamily E member 1 OS=Homo sapiens GN=SMARCE1;Isoform of Q969G3, Isoform 4 of SWI/SNF-related matrix-associated actin-dependent regulator o…	4.4	1	0.02	IAAEIAQAEEQAR
391	sp|Q8WUK0-2|PTPM1_HUMAN sp|Q8WUK0-3|PTPM1_HUMAN sp|Q8WUK0|PTPM1_HUMAN tr|E9PQM0|E9PQM0_HUMAN	0.9864	Isoform of Q8WUK0, Isoform 2 of Phosphatidylglycerophosphatase and protein-tyrosine phosphatase 1 OS=Homo sapiens GN=PTPMT1;Isoform of Q8WUK0, Isoform 3 of Phosphatidylglycerophosphatase and protein-tyrosine phosphatase 1 OS=Homo sapiens GN=PTPMT1;Phosphatidylglycerophosphatase and protein-tyrosine phosphatase 1 OS=Homo sapiens GN=PTPMT1 PE=1 SV=1;Isoform of Q8WUK0, Phosphatidylglycerophosphatase…	9.5	1	0.02	IDPTVLLGALPLR
390	sp|Q15750-2|TAB1_HUMAN sp|Q15750|TAB1_HUMAN	0.9864	Isoform of Q15750, Isoform 2 of TGF-beta-activated kinase 1 and MAP3K7-binding protein 1 OS=Homo sapiens GN=TAB1;TGF-beta-activated kinase 1 and MAP3K7-binding protein 1 OS=Homo sapiens GN=TAB1 PE=1 SV=1	2.4	1	0.02	VLLQAFDVVER
389	sp|P55081|MFAP1_HUMAN	0.9864	Microfibrillar-associated protein 1 OS=Homo sapiens GN=MFAP1 PE=1 SV=2	3	1	0.02	DFSAPTLEDHFNK
388	sp|P42285|SK2L2_HUMAN tr|H0Y8U3|H0Y8U3_HUMAN	0.9864	Superkiller viralicidic activity 2-like 2 OS=Homo sapiens GN=SKIV2L2 PE=1 SV=3;Isoform of P42285, Superkiller viralicidic activity 2-like 2 (Fragment) OS=Homo sapiens GN=SKIV2L2 PE=1 SV=1	15.9	1	0.02	DVDFEGTDEPIFGK
387	sp|O95831-2|AIFM1_HUMAN sp|O95831-3|AIFM1_HUMAN sp|O95831-5|AIFM1_HUMAN sp|O95831|AIFM1_HUMAN tr|E9PMA0|E9PMA0_HUMAN	0.9864	Isoform of O95831, Isoform 2 of Apoptosis-inducing factor 1, mitochondrial OS=Homo sapiens GN=AIFM1;Isoform of O95831, Isoform 3 of Apoptosis-inducing factor 1, mitochondrial OS=Homo sapiens GN=AIFM1;Isoform of O95831, Isoform 5 of Apoptosis-inducing factor 1, mitochondrial OS=Homo sapiens GN=AIFM1;Apoptosis-inducing factor 1, mitochondrial OS=Homo sapiens GN=AIFM1 PE=1 SV=1;Isoform of O95831, Ap…	5.4	1	0.02	TGGLEIDSDFGGFR
386	sp|O43464-2|HTRA2_HUMAN sp|O43464-3|HTRA2_HUMAN sp|O43464|HTRA2_HUMAN sp|P83110-2|HTRA3_HUMAN sp|P83110|HTRA3_HUMAN tr|A0A0C4DG44|A0A0C4DG44_HUMAN	0.9864	Isoform of O43464, Isoform 2 of Serine protease HTRA2, mitochondrial OS=Homo sapiens GN=HTRA2;Isoform of O43464, Isoform 3 of Serine protease HTRA2, mitochondrial OS=Homo sapiens GN=HTRA2;Serine protease HTRA2, mitochondrial OS=Homo sapiens GN=HTRA2 PE=1 SV=2;Isoform of P83110, Isoform 2 of Serine protease HTRA3 OS=Homo sapiens GN=HTRA3;Serine protease HTRA3 OS=Homo sapiens GN=HTRA3 PE=1 SV=2;Iso…	3.6	1	0.02	VTAGISFAIPSDR
400	sp|Q8WUF5|IASPP_HUMAN	0.9853	RelA-associated inhibitor OS=Homo sapiens GN=PPP1R13L PE=1 SV=4	1.6	1	0.02	SLGSAGPSGTLPR
399	sp|Q8IY17-2|PLPL6_HUMAN sp|Q8IY17-3|PLPL6_HUMAN sp|Q8IY17-4|PLPL6_HUMAN sp|Q8IY17-5|PLPL6_HUMAN sp|Q8IY17|PLPL6_HUMAN	0.9853	Isoform of Q8IY17, Isoform 2 of Neuropathy target esterase OS=Homo sapiens GN=PNPLA6;Isoform of Q8IY17, Isoform 3 of Neuropathy target esterase OS=Homo sapiens GN=PNPLA6;Isoform of Q8IY17, Isoform 4 of Neuropathy target esterase OS=Homo sapiens GN=PNPLA6;Isoform of Q8IY17, Isoform 5 of Neuropathy target esterase OS=Homo sapiens GN=PNPLA6;Neuropathy target esterase OS=Homo sapiens GN=PNPLA6 PE=1 S…	1	1	0.02	LGASALDSIQEFR
398	sp|Q7Z7L1|SLN11_HUMAN tr|C9JUT2|C9JUT2_HUMAN tr|K7EIM3|K7EIM3_HUMAN tr|K7ER38|K7ER38_HUMAN	0.9853	Schlafen family member 11 OS=Homo sapiens GN=SLFN11 PE=1 SV=2;Isoform of Q7Z7L1, Schlafen family member 11 (Fragment) OS=Homo sapiens GN=SLFN11 PE=1 SV=2;Isoform of Q7Z7L1, Schlafen family member 11 (Fragment) OS=Homo sapiens GN=SLFN11 PE=1 SV=1;Isoform of Q7Z7L1, Schlafen family member 11 (Fragment) OS=Homo sapiens GN=SLFN11 PE=1 SV=1	15	1	0.02	ELIQSSDLQAFFETK
397	sp|O14950|ML12B_HUMAN sp|P19105|ML12A_HUMAN tr|J3QRS3|J3QRS3_HUMAN	0.9853	Myosin regulatory light chain 12B OS=Homo sapiens GN=MYL12B PE=1 SV=2;Myosin regulatory light chain 12A OS=Homo sapiens GN=MYL12A PE=1 SV=2;Isoform of P19105, Myosin regulatory light chain 12A OS=Homo sapiens GN=MYL12A PE=1 SV=1	6.4	1	0.02	FTDEEVDELYR
396	sp|O14773-2|TPP1_HUMAN sp|O14773|TPP1_HUMAN tr|A0A0C4DGZ9|A0A0C4DGZ9_HUMAN	0.9853	Isoform of O14773, Isoform 2 of Tripeptidyl-peptidase 1 OS=Homo sapiens GN=TPP1;Tripeptidyl-peptidase 1 OS=Homo sapiens GN=TPP1 PE=1 SV=2;Isoform of O14773, Tripeptidyl-peptidase 1 OS=Homo sapiens GN=TPP1 PE=1 SV=1	4.4	1	0.02	LYQQHGAGLFDVTR
408	sp|Q9NW64-2|RBM22_HUMAN sp|Q9NW64|RBM22_HUMAN	0.9842	Isoform of Q9NW64, Isoform 2 of Pre-mRNA-splicing factor RBM22 OS=Homo sapiens GN=RBM22;Pre-mRNA-splicing factor RBM22 OS=Homo sapiens GN=RBM22 PE=1 SV=1	3	1	0.02	YYGINDPVADK
407	sp|Q92947-2|GCDH_HUMAN sp|Q92947|GCDH_HUMAN tr|K7EKT3|K7EKT3_HUMAN tr|K7ES74|K7ES74_HUMAN	0.9842	Isoform of Q92947, Isoform Short of Glutaryl-CoA dehydrogenase, mitochondrial OS=Homo sapiens GN=GCDH;Glutaryl-CoA dehydrogenase, mitochondrial OS=Homo sapiens GN=GCDH PE=1 SV=1;Isoform of Q92947, Glutaryl-CoA dehydrogenase, mitochondrial (Fragment) OS=Homo sapiens GN=GCDH PE=1 SV=1;Isoform of Q92947, Glutaryl-CoA dehydrogenase, mitochondrial (Fragment) OS=Homo sapiens GN=GCDH PE=1 SV=1	13	1	0.02	EIISEMGELGVLGPTIK
406	sp|Q8TEB9-2|RHBL4_HUMAN sp|Q8TEB9|RHBL4_HUMAN tr|B9A054|B9A054_HUMAN	0.9842	Isoform of Q8TEB9, Isoform 2 of Rhomboid-related protein 4 OS=Homo sapiens GN=RHBDD1;Rhomboid-related protein 4 OS=Homo sapiens GN=RHBDD1 PE=1 SV=1;Isoform of Q8TEB9, Rhomboid-related protein 4 OS=Homo sapiens GN=RHBDD1 PE=1 SV=1	16	1	0.02	NYDTYTAGLSEEEQLER
405	sp|P49368-2|TCPG_HUMAN sp|P49368|TCPG_HUMAN tr|B4DUR8|B4DUR8_HUMAN	0.9842	Isoform of P49368, Isoform 2 of T-complex protein 1 subunit gamma OS=Homo sapiens GN=CCT3;T-complex protein 1 subunit gamma OS=Homo sapiens GN=CCT3 PE=1 SV=4;Isoform of P49368, T-complex protein 1 subunit gamma OS=Homo sapiens GN=CCT3 PE=1 SV=1	2.2	1	0.02	AVAQALEVIPR
414	sp|Q13510-2|ASAH1_HUMAN sp|Q13510-3|ASAH1_HUMAN sp|Q13510|ASAH1_HUMAN tr|E7EMM4|E7EMM4_HUMAN	0.983	Isoform of Q13510, Isoform 2 of Acid ceramidase OS=Homo sapiens GN=ASAH1;Isoform of Q13510, Isoform 3 of Acid ceramidase OS=Homo sapiens GN=ASAH1;Acid ceramidase OS=Homo sapiens GN=ASAH1 PE=1 SV=5;Isoform of Q13510, Acid ceramidase OS=Homo sapiens GN=ASAH1 PE=1 SV=1	3	1	0.02	ESLDVYELDAK
412	sp|P35268|RL22_HUMAN tr|K7EJT5|K7EJT5_HUMAN tr|K7EKS7|K7EKS7_HUMAN tr|K7ELC4|K7ELC4_HUMAN tr|K7EMH1|K7EMH1_HUMAN tr|K7EP65|K7EP65_HUMAN tr|K7ERI7|K7ERI7_HUMAN	0.983	60S ribosomal protein L22 OS=Homo sapiens GN=RPL22 PE=1 SV=2;Isoform of P35268, 60S ribosomal protein L22 (Fragment) OS=Homo sapiens GN=RPL22 PE=1 SV=1;Isoform of P35268, 60S ribosomal protein L22 OS=Homo sapiens GN=RPL22 PE=1 SV=1;Isoform of P35268, 60S ribosomal protein L22 (Fragment) OS=Homo sapiens GN=RPL22 PE=1 SV=1;Isoform of P35268, 60S ribosomal protein L22 (Fragment) OS=Homo sapiens GN=R…	23.4	1	0.02	ITVTSEVPFSK
411	sp|P11532-10|DMD_HUMAN sp|P11532-2|DMD_HUMAN sp|P11532-3|DMD_HUMAN sp|P11532-4|DMD_HUMAN sp|P11532-5|DMD_HUMAN sp|P11532-6|DMD_HUMAN sp|P11532-7|DMD_HUMAN sp|P11532-8|DMD_HUMAN sp|P11532-9|DMD_HUMAN sp|P11532|DMD_HUMAN tr|A0A075B6G3|A0A075B6G3_HUMAN tr|A0A087WTU7|A0A087WTU7_HUMAN tr|A0A087WV90|A0A087WV90_HUMAN tr|E7EQR9|E7EQR9_HUMAN tr|E7EQS5|E7EQS5_HUMAN tr|E7ESB2|E7ESB2_HUMAN tr|E9PDN5|E9PDN5_H…	0.983	Isoform of P11532, Isoform 10 of Dystrophin OS=Homo sapiens GN=DMD;Isoform of P11532, Isoform 1 of Dystrophin OS=Homo sapiens GN=DMD;Isoform of P11532, Isoform 2 of Dystrophin OS=Homo sapiens GN=DMD;Isoform of P11532, Isoform 3 of Dystrophin OS=Homo sapiens GN=DMD;Isoform of P11532, Isoform 5 of Dystrophin OS=Homo sapiens GN=DMD;Isoform of P11532, Isoform 6 of Dystrophin OS=Homo sapiens GN=DMD;Is…	3.6	1	0.02	QLGEVASFGGSNIEPSVR
417	sp|Q96CW5-2|GCP3_HUMAN sp|Q96CW5|GCP3_HUMAN	0.9819	Isoform of Q96CW5, Isoform 2 of Gamma-tubulin complex component 3 OS=Homo sapiens GN=TUBGCP3;Gamma-tubulin complex component 3 OS=Homo sapiens GN=TUBGCP3 PE=1 SV=2	1.6	1	0.02	ATNAQFDSPEILR
416	sp|O75190-2|DNJB6_HUMAN sp|O75190-3|DNJB6_HUMAN sp|O75190|DNJB6_HUMAN sp|Q8WWF6|DNJB3_HUMAN tr|A0A0J9YX62|A0A0J9YX62_HUMAN tr|C9J2C4|C9J2C4_HUMAN tr|C9J2P2|C9J2P2_HUMAN tr|C9JB42|C9JB42_HUMAN tr|C9JDR7|C9JDR7_HUMAN tr|C9JDX6|C9JDX6_HUMAN tr|E9PH18|E9PH18_HUMAN tr|F8WCZ4|F8WCZ4_HUMAN	0.9819	Isoform of O75190, Isoform B of DnaJ homolog subfamily B member 6 OS=Homo sapiens GN=DNAJB6;Isoform of O75190, Isoform C of DnaJ homolog subfamily B member 6 OS=Homo sapiens GN=DNAJB6;DnaJ homolog subfamily B member 6 OS=Homo sapiens GN=DNAJB6 PE=1 SV=2;DnaJ homolog subfamily B member 3 OS=Homo sapiens GN=DNAJB3 PE=1 SV=1;Isoform of O75190, DnaJ homolog subfamily B member 6 OS=Homo sapiens GN=DNA…	9.7	1	0.02	QVAEAYEVLSDAK+QVAEAYEVLSDAKK
418	sp|A6NMY6|AXA2L_HUMAN sp|P07355-2|ANXA2_HUMAN sp|P07355|ANXA2_HUMAN tr|H0YKS4|H0YKS4_HUMAN tr|H0YKX9|H0YKX9_HUMAN tr|H0YKZ7|H0YKZ7_HUMAN tr|H0YLV6|H0YLV6_HUMAN tr|H0YM50|H0YM50_HUMAN tr|H0YMD0|H0YMD0_HUMAN tr|H0YMM1|H0YMM1_HUMAN tr|H0YMT9|H0YMT9_HUMAN tr|H0YMU9|H0YMU9_HUMAN tr|H0YMW4|H0YMW4_HUMAN tr|H0YN42|H0YN42_HUMAN tr|H0YNP5|H0YNP5_HUMAN	0.9808	Putative annexin A2-like protein OS=Homo sapiens GN=ANXA2P2 PE=5 SV=2;Isoform of P07355, Isoform 2 of Annexin A2 OS=Homo sapiens GN=ANXA2;Annexin A2 OS=Homo sapiens GN=ANXA2 PE=1 SV=2;Isoform of P07355, Annexin (Fragment) OS=Homo sapiens GN=ANXA2 PE=1 SV=1;Isoform of P07355, Annexin (Fragment) OS=Homo sapiens GN=ANXA2 PE=1 SV=1;Isoform of P07355, Annexin (Fragment) OS=Homo sapiens GN=ANXA2 PE=1 S…	8.2	1	0.02	TPAQYDASELK
420	sp|Q2TAY7-2|SMU1_HUMAN sp|Q2TAY7|SMU1_HUMAN	0.9797	Isoform of Q2TAY7, Isoform 2 of WD40 repeat-containing protein SMU1 OS=Homo sapiens GN=SMU1;WD40 repeat-containing protein SMU1 OS=Homo sapiens GN=SMU1 PE=1 SV=2	4.3	1	0.02	DSSQILSASFDQTIR
401a	sp|O00217|NDUS8_HUMAN tr|E9PKH6|E9PKH6_HUMAN tr|E9PN51|E9PN51_HUMAN tr|E9PPW7|E9PPW7_HUMAN tr|F8W9K7|F8W9K7_HUMAN	0.9794	NADH dehydrogenase [ubiquinone] iron-sulfur protein 8, mitochondrial OS=Homo sapiens GN=NDUFS8 PE=1 SV=1;Isoform of O00217, NADH dehydrogenase [ubiquinone] iron-sulfur protein 8, mitochondrial (Fragment) OS=Homo sapiens GN=NDUFS8 PE=1 SV=1;Isoform of O00217, NADH dehydrogenase [ubiquinone] iron-sulfur protein 8, mitochondrial (Fragment) OS=Homo sapiens GN=NDUFS8 PE=1 SV=1;Isoform of O00217, NADH …	10	1	0.02	EPATINYPFEK
425	sp|Q9ULX3|NOB1_HUMAN tr|H3BUR4|H3BUR4_HUMAN	0.9775	RNA-binding protein NOB1 OS=Homo sapiens GN=NOB1 PE=1 SV=1;Isoform of Q9ULX3, RNA-binding protein NOB1 OS=Homo sapiens GN=NOB1 PE=1 SV=1	13.6	1	0.02	LAVLPYELR
424	sp|Q8TBC3|SHKB1_HUMAN tr|M0QZF4|M0QZF4_HUMAN tr|M0R0S2|M0R0S2_HUMAN tr|M0R204|M0R204_HUMAN tr|M0R2P6|M0R2P6_HUMAN	0.9775	SH3KBP1-binding protein 1 OS=Homo sapiens GN=SHKBP1 PE=1 SV=2;Isoform of Q8TBC3, SH3KBP1-binding protein 1 (Fragment) OS=Homo sapiens GN=SHKBP1 PE=1 SV=1;Isoform of Q8TBC3, SH3KBP1-binding protein 1 (Fragment) OS=Homo sapiens GN=SHKBP1 PE=1 SV=1;Isoform of Q8TBC3, SH3KBP1-binding protein 1 (Fragment) OS=Homo sapiens GN=SHKBP1 PE=1 SV=1;Isoform of Q8TBC3, SH3KBP1 binding protein 1, isoform CRA_c O…	8.5	1	0.02	VVPSASQLFVR
423	sp|P49721|PSB2_HUMAN	0.9775	Proteasome subunit beta type-2 OS=Homo sapiens GN=PSMB2 PE=1 SV=1	7.5	1	0.02	NGYELSPTAAANFTR
422	sp|P43307-2|SSRA_HUMAN sp|P43307|SSRA_HUMAN tr|C9IZQ1|C9IZQ1_HUMAN tr|C9J3L8|C9J3L8_HUMAN tr|C9J5W0|C9J5W0_HUMAN tr|E9PAL7|E9PAL7_HUMAN	0.9775	Isoform of P43307, Isoform 2 of Translocon-associated protein subunit alpha OS=Homo sapiens GN=SSR1;Translocon-associated protein subunit alpha OS=Homo sapiens GN=SSR1 PE=1 SV=3;Isoform of P43307, Translocon-associated protein subunit alpha OS=Homo sapiens GN=SSR1 PE=1 SV=1;Isoform of P43307, Translocon-associated protein subunit alpha OS=Homo sapiens GN=SSR1 PE=1 SV=1;Isoform of P43307, Transloc…	3.1	1	0.02	FLVGFTNK
421	sp|O00459|P85B_HUMAN sp|P27986-2|P85A_HUMAN sp|P27986-3|P85A_HUMAN sp|P27986-4|P85A_HUMAN sp|P27986-5|P85A_HUMAN sp|P27986|P85A_HUMAN sp|Q92569-2|P55G_HUMAN sp|Q92569-3|P55G_HUMAN sp|Q92569|P55G_HUMAN tr|E5RJY0|E5RJY0_HUMAN tr|F6TDL0|F6TDL0_HUMAN tr|H0YBC2|H0YBC2_HUMAN	0.9775	Phosphatidylinositol 3-kinase regulatory subunit beta OS=Homo sapiens GN=PIK3R2 PE=1 SV=2;Isoform of P27986, Isoform 2 of Phosphatidylinositol 3-kinase regulatory subunit alpha OS=Homo sapiens GN=PIK3R1;Isoform of P27986, Isoform 3 of Phosphatidylinositol 3-kinase regulatory subunit alpha OS=Homo sapiens GN=PIK3R1;Isoform of P27986, Isoform 4 of Phosphatidylinositol 3-kinase regulatory subunit al…	3	1	0.02	TAIEAFNETIK
426	sp|Q9Y2R9|RT07_HUMAN tr|J3QKW2|J3QKW2_HUMAN tr|J3QLS3|J3QLS3_HUMAN tr|J3QQS1|J3QQS1_HUMAN	0.9753	28S ribosomal protein S7, mitochondrial OS=Homo sapiens GN=MRPS7 PE=1 SV=2;Isoform of Q9Y2R9, 28S ribosomal protein S7, mitochondrial OS=Homo sapiens GN=MRPS7 PE=1 SV=1;Isoform of Q9Y2R9, 28S ribosomal protein S7, mitochondrial OS=Homo sapiens GN=MRPS7 PE=1 SV=1;Isoform of Q9Y2R9, 28S ribosomal protein S7, mitochondrial (Fragment) OS=Homo sapiens GN=MRPS7 PE=1 SV=1	7	1	0.02	TSSVFEDPVISK
428	sp|P54803-4|GALC_HUMAN sp|P54803-5|GALC_HUMAN sp|P54803|GALC_HUMAN tr|A0A087WX10|A0A087WX10_HUMAN tr|A0A0A0MQV0|A0A0A0MQV0_HUMAN tr|A0A0A0MS42|A0A0A0MS42_HUMAN tr|G3V4M2|G3V4M2_HUMAN tr|G3V5E8|G3V5E8_HUMAN	0.9742	Isoform of P54803, Isoform 4 of Galactocerebrosidase OS=Homo sapiens GN=GALC;Isoform of P54803, Isoform 5 of Galactocerebrosidase OS=Homo sapiens GN=GALC;Galactocerebrosidase OS=Homo sapiens GN=GALC PE=1 SV=2;Isoform of P54803, Galactocerebrosidase (Fragment) OS=Homo sapiens GN=GALC PE=1 SV=1;Isoform of P54803, Galactocerebrosidase OS=Homo sapiens GN=GALC PE=1 SV=1;Isoform of P54803, Galactocereb…	2.5	1	0.02	LLVNYPEPYR
427	sp|P50914|RL14_HUMAN tr|E7EPB3|E7EPB3_HUMAN	0.9742	60S ribosomal protein L14 OS=Homo sapiens GN=RPL14 PE=1 SV=4;Isoform of P50914, 60S ribosomal protein L14 OS=Homo sapiens GN=RPL14 PE=1 SV=1	9.7	1	0.02	LVAIVDVIDQNR
431	sp|Q9Y285-2|SYFA_HUMAN sp|Q9Y285|SYFA_HUMAN tr|K7ER00|K7ER00_HUMAN	0.9731	Isoform of Q9Y285, Isoform 2 of Phenylalanine--tRNA ligase alpha subunit OS=Homo sapiens GN=FARSA;Phenylalanine--tRNA ligase alpha subunit OS=Homo sapiens GN=FARSA PE=1 SV=3;Isoform of Q9Y285, Phenylalanine--tRNA ligase alpha subunit OS=Homo sapiens GN=FARSA PE=1 SV=1	2.9	1	0.02	LDAEPRPPPTQEAA
430	sp|Q8IWA4-3|MFN1_HUMAN sp|Q8IWA4|MFN1_HUMAN tr|A0A0C4DFN1|A0A0C4DFN1_HUMAN tr|H7C5H5|H7C5H5_HUMAN	0.9731	Isoform of Q8IWA4, Isoform 3 of Mitofusin-1 OS=Homo sapiens GN=MFN1;Mitofusin-1 OS=Homo sapiens GN=MFN1 PE=1 SV=2;Isoform of Q8IWA4, Mitofusin-1 OS=Homo sapiens GN=MFN1 PE=1 SV=1;Isoform of Q8IWA4, Mitofusin-1 (Fragment) OS=Homo sapiens GN=MFN1 PE=1 SV=1	3.9	1	0.02	TSMGIIIVGGVIWKTIGWK
429	sp|P53985|MOT1_HUMAN	0.9731	Monocarboxylate transporter 1 OS=Homo sapiens GN=SLC16A1 PE=1 SV=3	4	1	0.02	ESKEEETSIDVAGKPNEVTK
433	sp|Q5T5P2-10|SKT_HUMAN sp|Q5T5P2-2|SKT_HUMAN sp|Q5T5P2-3|SKT_HUMAN sp|Q5T5P2-4|SKT_HUMAN sp|Q5T5P2-6|SKT_HUMAN sp|Q5T5P2-7|SKT_HUMAN sp|Q5T5P2-8|SKT_HUMAN sp|Q5T5P2-9|SKT_HUMAN sp|Q5T5P2|SKT_HUMAN tr|Q5T5P0|Q5T5P0_HUMAN tr|Q5T5P1|Q5T5P1_HUMAN	0.972	Isoform of Q5T5P2, Isoform 10 of Sickle tail protein homolog OS=Homo sapiens GN=KIAA1217;Isoform of Q5T5P2, Isoform 2 of Sickle tail protein homolog OS=Homo sapiens GN=KIAA1217;Isoform of Q5T5P2, Isoform 3 of Sickle tail protein homolog OS=Homo sapiens GN=KIAA1217;Isoform of Q5T5P2, Isoform 4 of Sickle tail protein homolog OS=Homo sapiens GN=KIAA1217;Isoform of Q5T5P2, Isoform 6 of Sickle tail pr…	1.3	1	0.02	QLQLQNQELLR
432	sp|O95873|CF047_HUMAN	0.972	Uncharacterized protein C6orf47 OS=Homo sapiens GN=C6orf47 PE=2 SV=2	7.1	1	0.02	VSGAASEPSKEEPQVEQLGSK
434	sp|O60318|GANP_HUMAN	0.9709	Germinal-center associated nuclear protein OS=Homo sapiens GN=MCM3AP PE=1 SV=2	0.6	1	0.02	SAFLEPEGLSK
438	sp|Q9BST9|RTKN_HUMAN	0.9699	Rhotekin OS=Homo sapiens GN=RTKN PE=1 SV=2	2.7	1	0.02	LSLFSDLPEDTELQR
437	sp|P32969|RL9_HUMAN tr|D6RAN4|D6RAN4_HUMAN tr|H0Y9R4|H0Y9R4_HUMAN tr|H0Y9V9|H0Y9V9_HUMAN	0.9699	60S ribosomal protein L9 OS=Homo sapiens GN=RPL9 PE=1 SV=1;Isoform of P32969, 60S ribosomal protein L9 (Fragment) OS=Homo sapiens GN=RPL9 PE=1 SV=7;Isoform of P32969, 60S ribosomal protein L9 (Fragment) OS=Homo sapiens GN=RPL9 PE=1 SV=1;Isoform of P32969, 60S ribosomal protein L9 (Fragment) OS=Homo sapiens GN=RPL9 PE=1 SV=1	11	1	0.02	FLDGIYVSEK
436	sp|P25311|ZA2G_HUMAN tr|C9JEV0|C9JEV0_HUMAN	0.9699	Zinc-alpha-2-glycoprotein OS=Homo sapiens GN=AZGP1 PE=1 SV=2;Isoform of P25311, Zinc-alpha-2-glycoprotein OS=Homo sapiens GN=AZGP1 PE=1 SV=1	5.3	1	0.02	YSLTYIYTGLSK
440	sp|Q9UNL2-2|SSRG_HUMAN sp|Q9UNL2|SSRG_HUMAN tr|C9JA28|C9JA28_HUMAN	0.9677	Isoform of Q9UNL2, Isoform 2 of Translocon-associated protein subunit gamma OS=Homo sapiens GN=SSR3;Translocon-associated protein subunit gamma OS=Homo sapiens GN=SSR3 PE=1 SV=1;Isoform of Q9UNL2, Translocon-associated protein subunit gamma OS=Homo sapiens GN=SSR3 PE=1 SV=1	8	1	0.02	QQSEEDLLLQDFSR
439	sp|P07477|TRY1_HUMAN sp|P07478|TRY2_HUMAN sp|Q8NHM4|TRY6_HUMAN tr|A0A087WW55|A0A087WW55_HUMAN tr|A0A0J9YW57|A0A0J9YW57_HUMAN tr|A0A0J9YXX4|A0A0J9YXX4_HUMAN tr|A0A0J9YYC8|A0A0J9YYC8_HUMAN tr|A6XMV8|A6XMV8_HUMAN tr|A6XMV9|A6XMV9_HUMAN tr|E7EQ64|E7EQ64_HUMAN tr|H0Y8D1|H0Y8D1_HUMAN tr|Q5NV56|Q5NV56_HUMAN	0.9677	Trypsin-1 OS=Homo sapiens GN=PRSS1 PE=1 SV=1;Trypsin-2 OS=Homo sapiens GN=PRSS2 PE=1 SV=1;Putative trypsin-6 OS=Homo sapiens GN=PRSS3P2 PE=5 SV=2;Isoform of P07477, Trypsin-1 OS=Homo sapiens GN=PRSS1 PE=1 SV=1;Isoform of P07478, Trypsin-2 OS=Homo sapiens GN=PRSS2 PE=1 SV=1;Isoform of P07478, Trypsin-2 OS=Homo sapiens GN=PRSS2 PE=1 SV=1;Isoform of P07478, Trypsin-2 OS=Homo sapiens GN=PRSS2 PE=1 SV…	8.1	1	0.02	LGEHNIEVLEGNEQFINAAK
442	tr|M0QYD2|M0QYD2_HUMAN	0.9645	Isoform of Q9HCE9, Anoctamin OS=Homo sapiens GN=ANO8 PE=1 SV=1	2.8	1	0.02	LLLLSLRGLLLAARAK
443	sp|Q96CS3|FAF2_HUMAN	0.9634	FAS-associated factor 2 OS=Homo sapiens GN=FAF2 PE=1 SV=2	2.7	1	0.02	QQQDEAYLASLR
445	sp|Q9NNW5|WDR6_HUMAN tr|A0A087X295|A0A087X295_HUMAN tr|E9PBK6|E9PBK6_HUMAN tr|E9PDU5|E9PDU5_HUMAN	0.9623	WD repeat-containing protein 6 OS=Homo sapiens GN=WDR6 PE=1 SV=1;Isoform of Q9NNW5, WD repeat-containing protein 6 OS=Homo sapiens GN=WDR6 PE=1 SV=1;Isoform of Q9NNW5, WD repeat-containing protein 6 OS=Homo sapiens GN=WDR6 PE=1 SV=1;Isoform of Q9NNW5, WD repeat-containing protein 6 OS=Homo sapiens GN=WDR6 PE=1 SV=1	1.8	1	0.02	DGAYYQLFVR
441a	sp|P43897-4|EFTS_HUMAN sp|P43897|EFTS_HUMAN tr|C9JG32|C9JG32_HUMAN tr|C9JT21|C9JT21_HUMAN tr|F8VPA7|F8VPA7_HUMAN tr|F8VS27|F8VS27_HUMAN	0.9609	Isoform of P43897, Isoform 4 of Elongation factor Ts, mitochondrial OS=Homo sapiens GN=TSFM;Elongation factor Ts, mitochondrial OS=Homo sapiens GN=TSFM PE=1 SV=2;Isoform of P43897, Elongation factor Ts (Fragment) OS=Homo sapiens GN=TSFM PE=1 SV=1;Isoform of P43897, Elongation factor Ts (Fragment) OS=Homo sapiens GN=TSFM PE=1 SV=7;Isoform of P43897, Elongation factor Ts OS=Homo sapiens GN=TSFM PE=…	12.1	1	0.02	GFLNSSELSGLPAGPDR
448	sp|Q9UBM7|DHCR7_HUMAN	0.9581	7-dehydrocholesterol reductase OS=Homo sapiens GN=DHCR7 PE=1 SV=1	1.7	1	0.02	YTAAVPYR
447	sp|B8ZZ34|SHSA8_HUMAN tr|A0A087WXQ4|A0A087WXQ4_HUMAN	0.9581	Putative protein shisa-8 OS=Homo sapiens GN=SHISA8 PE=5 SV=2;Isoform of B8ZZ34, Putative protein shisa-8 OS=Homo sapiens GN=SHISA8 PE=4 SV=1	2.3	1	0.02	FPALEPSPR
449	sp|Q8NI60-3|ADCK3_HUMAN sp|Q8NI60|ADCK3_HUMAN	0.957	Isoform of Q8NI60, Isoform 3 of Atypical kinase ADCK3, mitochondrial OS=Homo sapiens GN=ADCK3;Atypical kinase ADCK3, mitochondrial OS=Homo sapiens GN=ADCK3 PE=1 SV=1	2.7	1	0.02	AVLGSSPFLSEANAER
452	sp|Q9NXS2-3|QPCTL_HUMAN sp|Q9NXS2|QPCTL_HUMAN tr|K7EQG1|K7EQG1_HUMAN	0.9559	Isoform of Q9NXS2, Isoform 2 of Glutaminyl-peptide cyclotransferase-like protein OS=Homo sapiens GN=QPCTL;Glutaminyl-peptide cyclotransferase-like protein OS=Homo sapiens GN=QPCTL PE=1 SV=2;Isoform of Q9NXS2, Glutaminyl-peptide cyclotransferase-like protein OS=Homo sapiens GN=QPCTL PE=1 SV=1	9.1	1	0.02	TPGSPGNLQVR
454	sp|Q9UMS4|PRP19_HUMAN tr|F5GY56|F5GY56_HUMAN tr|H0YGF3|H0YGF3_HUMAN	0.9538	Pre-mRNA-processing factor 19 OS=Homo sapiens GN=PRPF19 PE=1 SV=1;Isoform of Q9UMS4, Pre-mRNA-processing factor 19 (Fragment) OS=Homo sapiens GN=PRPF19 PE=1 SV=1;Isoform of Q9UMS4, Pre-mRNA-processing factor 19 (Fragment) OS=Homo sapiens GN=PRPF19 PE=1 SV=1	31.1	1	0.02	TVPEELVKPEELSK
453	sp|Q01082-2|SPTB2_HUMAN sp|Q01082-3|SPTB2_HUMAN sp|Q01082|SPTB2_HUMAN tr|A0A087WUZ3|A0A087WUZ3_HUMAN	0.9538	Isoform of Q01082, Isoform Short of Spectrin beta chain, non-erythrocytic 1 OS=Homo sapiens GN=SPTBN1;Isoform of Q01082, Isoform 2 of Spectrin beta chain, non-erythrocytic 1 OS=Homo sapiens GN=SPTBN1;Spectrin beta chain, non-erythrocytic 1 OS=Homo sapiens GN=SPTBN1 PE=1 SV=2;Isoform of Q01082, Spectrin beta chain, non-erythrocytic 1 OS=Homo sapiens GN=SPTBN1 PE=1 SV=1	0.8	1	0.02	SQNIVTDSSSLSAEAIR
455	sp|Q16718-2|NDUA5_HUMAN sp|Q16718|NDUA5_HUMAN tr|A0A087X1G1|A0A087X1G1_HUMAN tr|C9IZN5|C9IZN5_HUMAN tr|F8WAS3|F8WAS3_HUMAN tr|H7BYD0|H7BYD0_HUMAN	0.9517	Isoform of Q16718, Isoform 2 of NADH dehydrogenase [ubiquinone] 1 alpha subcomplex subunit 5 OS=Homo sapiens GN=NDUFA5;NADH dehydrogenase [ubiquinone] 1 alpha subcomplex subunit 5 OS=Homo sapiens GN=NDUFA5 PE=1 SV=3;Isoform of Q16718, NADH dehydrogenase [ubiquinone] 1 alpha subcomplex subunit 5 OS=Homo sapiens GN=NDUFA5 PE=1 SV=1;Isoform of Q16718, NADH dehydrogenase [ubiquinone] 1 alpha subcompl…	14.3	1	0.02	ILDVLEEIPK
456	sp|O43819|SCO2_HUMAN	0.9507	Protein SCO2 homolog, mitochondrial OS=Homo sapiens GN=SCO2 PE=1 SV=3	3.8	1	0.02	SAEQISDSVR
458	sp|Q9H0U9|TSYL1_HUMAN	0.9486	Testis-specific Y-encoded-like protein 1 OS=Homo sapiens GN=TSPYL1 PE=1 SV=3	3.9	1	0.02	SASELTAGAEAEAEEVK
457	sp|Q7Z628-2|ARHG8_HUMAN sp|Q7Z628|ARHG8_HUMAN	0.9486	Isoform of Q7Z628, Isoform 2 of Neuroepithelial cell-transforming gene 1 protein OS=Homo sapiens GN=NET1;Neuroepithelial cell-transforming gene 1 protein OS=Homo sapiens GN=NET1 PE=1 SV=1	2.2	1	0.02	VTSLANLISPVR
460	sp|Q9NX63|MIC19_HUMAN tr|C9JRZ6|C9JRZ6_HUMAN tr|F8WAR4|F8WAR4_HUMAN	0.9475	MICOS complex subunit MIC19 OS=Homo sapiens GN=CHCHD3 PE=1 SV=1;Isoform of Q9NX63, MICOS complex subunit OS=Homo sapiens GN=CHCHD3 PE=1 SV=1;Isoform of Q9NX63, MICOS complex subunit OS=Homo sapiens GN=CHCHD3 PE=1 SV=1	4.8	1	0.02	VAEELALEQAK
459	sp|P51991-2|ROA3_HUMAN sp|P51991|ROA3_HUMAN	0.9475	Isoform of P51991, Isoform 2 of Heterogeneous nuclear ribonucleoprotein A3 OS=Homo sapiens GN=HNRNPA3;Heterogeneous nuclear ribonucleoprotein A3 OS=Homo sapiens GN=HNRNPA3 PE=1 SV=2	2.8	1	0.02	IETIEVMEDR
461	sp|Q15717-2|ELAV1_HUMAN sp|Q15717|ELAV1_HUMAN	0.9465	Isoform of Q15717, Isoform 2 of ELAV-like protein 1 OS=Homo sapiens GN=ELAVL1;ELAV-like protein 1 OS=Homo sapiens GN=ELAVL1 PE=1 SV=2	3.4	1	0.02	VLVDQTTGLSR
462	sp|O60341-2|KDM1A_HUMAN sp|O60341|KDM1A_HUMAN	0.9455	Isoform of O60341, Isoform 2 of Lysine-specific histone demethylase 1A OS=Homo sapiens GN=KDM1A;Lysine-specific histone demethylase 1A OS=Homo sapiens GN=KDM1A PE=1 SV=2	1.8	1	0.02	VIIIGSGVSGLAAAR
463	sp|Q9Y2G1-2|MRF_HUMAN sp|Q9Y2G1|MRF_HUMAN	0.9444	Isoform of Q9Y2G1, Isoform 2 of Myelin regulatory factor OS=Homo sapiens GN=MYRF;Myelin regulatory factor OS=Homo sapiens GN=MYRF PE=1 SV=3	1.4	1	0.02	QEPGTVTALPLHPTR
464	sp|O60716-10|CTND1_HUMAN sp|O60716-11|CTND1_HUMAN sp|O60716-12|CTND1_HUMAN sp|O60716-13|CTND1_HUMAN sp|O60716-14|CTND1_HUMAN sp|O60716-15|CTND1_HUMAN sp|O60716-16|CTND1_HUMAN sp|O60716-17|CTND1_HUMAN sp|O60716-18|CTND1_HUMAN sp|O60716-19|CTND1_HUMAN sp|O60716-20|CTND1_HUMAN sp|O60716-21|CTND1_HUMAN sp|O60716-22|CTND1_HUMAN sp|O60716-23|CTND1_HUMAN sp|O60716-24|CTND1_HUMAN sp|O60716-25|CTND1_HUMAN…	0.9424	Isoform of O60716, Isoform 2AB of Catenin delta-1 OS=Homo sapiens GN=CTNND1;Isoform of O60716, Isoform 2AC of Catenin delta-1 OS=Homo sapiens GN=CTNND1;Isoform of O60716, Isoform 2BC of Catenin delta-1 OS=Homo sapiens GN=CTNND1;Isoform of O60716, Isoform 2A of Catenin delta-1 OS=Homo sapiens GN=CTNND1;Isoform of O60716, Isoform 2B of Catenin delta-1 OS=Homo sapiens GN=CTNND1;Isoform of O60716, Is…	1.4	1	0.02	SDFQVNLNNASR
465	sp|P14373-2|TRI27_HUMAN sp|P14373|TRI27_HUMAN tr|H0Y551|H0Y551_HUMAN	0.9413	Isoform of P14373, Isoform Beta of Zinc finger protein RFP OS=Homo sapiens GN=TRIM27;Zinc finger protein RFP OS=Homo sapiens GN=TRIM27 PE=1 SV=1;Isoform of P14373, Zinc finger protein RFP (Fragment) OS=Homo sapiens GN=TRIM27 PE=1 SV=1	5.6	1	0.02	YSYLQQDLPDNPER
467	sp|Q9P0J0-2|NDUAD_HUMAN sp|Q9P0J0|NDUAD_HUMAN tr|B4DEZ3|B4DEZ3_HUMAN tr|E7ENQ6|E7ENQ6_HUMAN tr|K7EJE1|K7EJE1_HUMAN tr|U3KQP3|U3KQP3_HUMAN	0.9393	Isoform of Q9P0J0, Isoform 2 of NADH dehydrogenase [ubiquinone] 1 alpha subcomplex subunit 13 OS=Homo sapiens GN=NDUFA13;NADH dehydrogenase [ubiquinone] 1 alpha subcomplex subunit 13 OS=Homo sapiens GN=NDUFA13 PE=1 SV=3;Isoform of Q9P0J0, NADH dehydrogenase [ubiquinone] 1 alpha subcomplex subunit 13 OS=Homo sapiens GN=NDUFA13 PE=2 SV=1;Uncharacterized protein OS=Homo sapiens PE=4 SV=1;Isoform of …	7.5	1	0.02	LQIEDFEAR
468	sp|P54886-2|P5CS_HUMAN sp|P54886|P5CS_HUMAN	0.9383	Isoform of P54886, Isoform Short of Delta-1-pyrroline-5-carboxylate synthase OS=Homo sapiens GN=ALDH18A1;Delta-1-pyrroline-5-carboxylate synthase OS=Homo sapiens GN=ALDH18A1 PE=1 SV=2	2.8	1	0.02	FASYLTFSPSEVK+LNSLAIGLR
469	sp|P47929|LEG7_HUMAN	0.9372	Galectin-7 OS=Homo sapiens GN=LGALS7 PE=1 SV=2	15.4	1	0.02	LPLARVR+LVEVGGDVQLDSVR
470	sp|Q9ULX6-2|AKP8L_HUMAN sp|Q9ULX6|AKP8L_HUMAN	0.9352	Isoform of Q9ULX6, Isoform 2 of A-kinase anchor protein 8-like OS=Homo sapiens GN=AKAP8L;A-kinase anchor protein 8-like OS=Homo sapiens GN=AKAP8L PE=1 SV=3	2.2	1	0.02	QTADFLQEYVTNK
471	sp|P10619-2|PPGB_HUMAN sp|P10619|PPGB_HUMAN tr|X6R5C5|X6R5C5_HUMAN tr|X6R8A1|X6R8A1_HUMAN	0.9332	Isoform of P10619, Isoform 2 of Lysosomal protective protein OS=Homo sapiens GN=CTSA;Lysosomal protective protein OS=Homo sapiens GN=CTSA PE=1 SV=2;Isoform of P10619, Carboxypeptidase OS=Homo sapiens GN=CTSA PE=1 SV=1;Isoform of P10619, Carboxypeptidase OS=Homo sapiens GN=CTSA PE=1 SV=1	2.8	1	0.02	YGDSGEQIAGFVK
472	sp|DHE3_BOVIN| sp|P00367|DHE3_HUMAN sp|P49448|DHE4_HUMAN	0.9272	sp DHE3_BOVIN ;Glutamate dehydrogenase 1, mitochondrial OS=Homo sapiens GN=GLUD1 PE=1 SV=2;Glutamate dehydrogenase 2, mitochondrial OS=Homo sapiens GN=GLUD2 PE=1 SV=2	2.2	1	0.02	DDGSWEVIEGYR
473	sp|Q92769-3|HDAC2_HUMAN sp|Q92769|HDAC2_HUMAN	0.9252	Isoform of Q92769, Isoform 2 of Histone deacetylase 2 OS=Homo sapiens GN=HDAC2;Histone deacetylase 2 OS=Homo sapiens GN=HDAC2 PE=1 SV=2	3.9	1	0.02	DGIDDESYGQIFKPIISK
474a	sp|A7E2V4-2|ZSWM8_HUMAN sp|A7E2V4-3|ZSWM8_HUMAN sp|A7E2V4-4|ZSWM8_HUMAN sp|A7E2V4-5|ZSWM8_HUMAN sp|A7E2V4|ZSWM8_HUMAN tr|H0YCW2|H0YCW2_HUMAN tr|H7BZ52|H7BZ52_HUMAN tr|S4R393|S4R393_HUMAN tr|S4R3H3|S4R3H3_HUMAN tr|S4R410|S4R410_HUMAN	0.9245	Isoform of A7E2V4, Isoform 2 of Zinc finger SWIM domain-containing protein 8 OS=Homo sapiens GN=ZSWIM8;Isoform of A7E2V4, Isoform 3 of Zinc finger SWIM domain-containing protein 8 OS=Homo sapiens GN=ZSWIM8;Isoform of A7E2V4, Isoform 4 of Zinc finger SWIM domain-containing protein 8 OS=Homo sapiens GN=ZSWIM8;Isoform of A7E2V4, Isoform 5 of Zinc finger SWIM domain-containing protein 8 OS=Homo sapie…	3.4	1	0.02	KHTGMASIDSSAPETTSDSSPTLSR+TSASHSSASGHTGRSNGQSEVAAHACASMCDEMVTLWR
475	sp|Q13523|PRP4B_HUMAN tr|H0YDJ3|H0YDJ3_HUMAN	0.9242	Serine/threonine-protein kinase PRP4 homolog OS=Homo sapiens GN=PRPF4B PE=1 SV=3;Isoform of Q13523, Serine/threonine-protein kinase PRP4 homolog (Fragment) OS=Homo sapiens GN=PRPF4B PE=1 SV=1	2.4	1	0.02	DLLDQILMLDPAKR
476	sp|Q9C037-2|TRIM4_HUMAN sp|Q9C037-3|TRIM4_HUMAN sp|Q9C037|TRIM4_HUMAN tr|H7C0Q6|H7C0Q6_HUMAN	0.9192	Isoform of Q9C037, Isoform Beta of E3 ubiquitin-protein ligase TRIM4 OS=Homo sapiens GN=TRIM4;Isoform of Q9C037, Isoform Gamma of E3 ubiquitin-protein ligase TRIM4 OS=Homo sapiens GN=TRIM4;E3 ubiquitin-protein ligase TRIM4 OS=Homo sapiens GN=TRIM4 PE=1 SV=2;Isoform of Q9C037, E3 ubiquitin-protein ligase TRIM4 (Fragment) OS=Homo sapiens GN=TRIM4 PE=1 SV=1	6.4	1	0.02	SQAPTLELLQNPK
478	sp|Q9Y305-2|ACOT9_HUMAN sp|Q9Y305-3|ACOT9_HUMAN sp|Q9Y305-4|ACOT9_HUMAN sp|Q9Y305|ACOT9_HUMAN tr|H7C5Q2|H7C5Q2_HUMAN	0.9172	Isoform of Q9Y305, Isoform 2 of Acyl-coenzyme A thioesterase 9, mitochondrial OS=Homo sapiens GN=ACOT9;Isoform of Q9Y305, Isoform 3 of Acyl-coenzyme A thioesterase 9, mitochondrial OS=Homo sapiens GN=ACOT9;Isoform of Q9Y305, Isoform 4 of Acyl-coenzyme A thioesterase 9, mitochondrial OS=Homo sapiens GN=ACOT9;Acyl-coenzyme A thioesterase 9, mitochondrial OS=Homo sapiens GN=ACOT9 PE=1 SV=2;Isoform o…	3.8	1	0.02	IAFSSTSLLK
477	sp|Q9HCU5|PREB_HUMAN tr|B5MC98|B5MC98_HUMAN	0.9172	Prolactin regulatory element-binding protein OS=Homo sapiens GN=PREB PE=1 SV=2;Isoform of Q9HCU5, Prolactin regulatory element-binding protein OS=Homo sapiens GN=PREB PE=1 SV=1	5	1	0.02	VENLQAVQTDFSSDPLQK
479	sp|P48444-2|COPD_HUMAN sp|P48444|COPD_HUMAN tr|B0YIW6|B0YIW6_HUMAN tr|Q6P1Q5|Q6P1Q5_HUMAN	0.9133	Isoform of P48444, Isoform 2 of Coatomer subunit delta OS=Homo sapiens GN=ARCN1;Coatomer subunit delta OS=Homo sapiens GN=ARCN1 PE=1 SV=1;Isoform of P48444, Archain 1, isoform CRA_a OS=Homo sapiens GN=ARCN1 PE=1 SV=1;Isoform of P48444, ARCN1 protein OS=Homo sapiens GN=ARCN1 PE=1 SV=1	4.8	1	0.02	ENVNLAQIR
480	sp|Q9Y4P3|TBL2_HUMAN tr|E9PF19|E9PF19_HUMAN	0.9124	Transducin beta-like protein 2 OS=Homo sapiens GN=TBL2 PE=1 SV=1;Isoform of Q9Y4P3, Transducin beta-like protein 2 OS=Homo sapiens GN=TBL2 PE=1 SV=1	3.2	1	0.02	LQQQLTQAQETLK
481	sp|Q5RI15-2|COX20_HUMAN sp|Q5RI15|COX20_HUMAN	0.9066	Isoform of Q5RI15, Isoform 2 of Cytochrome c oxidase protein 20 homolog OS=Homo sapiens GN=COX20;Cytochrome c oxidase protein 20 homolog OS=Homo sapiens GN=COX20 PE=1 SV=2	10.2	1	0.02	ILYEGTHLDPER
484	sp|O00411|RPOM_HUMAN tr|K7EMH3|K7EMH3_HUMAN	0.9028	DNA-directed RNA polymerase, mitochondrial OS=Homo sapiens GN=POLRMT PE=1 SV=2;Isoform of O00411, DNA-directed RNA polymerase, mitochondrial (Fragment) OS=Homo sapiens GN=POLRMT PE=1 SV=4	6.9	1	0.02	LSLDVEQAPSGQHSQAQLSGQQQR
