# Supplementary material for: Comparative interactome analysis of α-arrestin families in human and Drosophila
Source: eLife. 2024 Jan 25;12:RP88328. doi: 10.7554/eLife.88328 (PMC10945707; doi:10.7554/eLife.88328)
Supplement: Figure 1—source data 1. [file elife-88328-fig1-data1.zip › Human/human_APMS_control/interact-GFP_293_3.prot.tsv]

entry no.	protein	protein probability	protein description	percent coverage	tot indep spectra	percent share of spectrum ids	peptides
1	sp|GFP_AEQVI|	1	sp GFP_AEQVI	74.8	1322	18.85	AEVKFEGDTLVNR+AEVKFEGDTLVNRIELK+DDGNYKTR+EDGNILGHK+EDGNILGHKLEYNYNSHNVYIMADK+EDGNILGHKLEYNYNSHNVYIMADKQK+FEGDTLVNR+FEGDTLVNRIELK+FSVSGEGEGDATYGK+FSVSGEGEGDATYGKLTLK+GEELFTGVVPILVELDGDVNGHK+GIDFKEDGNILGHK+GIDFKEDGNILGHKLEYNYNSHNVYIMADK+HNIEDGSVQLADHYQQNTPIGDGPVLLPDNHYLSTQSALSK+IELKGIDFKEDGNILGHK+IRHNIEDGSVQLADHYQQNTPIGDGPVLLPDNHYLSTQSALSK+LEYNYNSHNVYIMADK+LEYNYNSHNVYIMADKQK+NGIKVNFK+QHDFFKSAMPEGYV…
158a	sp|P07437|TBB5_HUMAN tr|Q5JP53|Q5JP53_HUMAN	1	Tubulin beta chain OS=Homo sapiens GN=TUBB PE=1 SV=2;Isoform of P07437, Tubulin beta chain OS=Homo sapiens GN=TUBB PE=1 SV=1	55.4	264	1.55	AILVDLEPGTMDSVR+ALTVPELTQQVFDAK+EVDEQMLNVQNK+FPGQLNADLR+FPGQLNADLRK+FWEVISDEHGIDPTGTYHGDSDLQLDR+GHYTEGAELVDSVLDVVR+GHYTEGAELVDSVLDVVRK+IMNTFSVVPSPK+IREEYPDR+IREEYPDRIMNTFSVVPSPK+ISEQFTAMFR+ISVYYNEATGGK+KLAVNMVPFPR+LAVNMVPFPR+LHFFMPGFAPLTSR+MAVTFIGNSTAIQELFK+MAVTFIGNSTAIQELFKR+MSMKEVDEQMLNVQNK+NSSYFVEWIPNNVK+RISEQFTAMFR+SGPFGQIFRPDNFVFGQSGAGNNWAK+YLTVAAVFR
158b	sp|P68371|TBB4B_HUMAN	1	Tubulin beta-4B chain OS=Homo sapiens GN=TUBB4B PE=1 SV=1	53	216	0.88	ALTVPELTQQMFDAK+AVLVDLEPGTMDSVR+EVDEQMLNVQNK+FPGQLNADLR+FPGQLNADLRK+FWEVISDEHGIDPTGTYHGDSDLQLER+GHYTEGAELVDSVLDVVR+GHYTEGAELVDSVLDVVRK+IMNTFSVVPSPK+INVYYNEATGGK+IREEYPDR+IREEYPDRIMNTFSVVPSPK+ISEQFTAMFR+KLAVNMVPFPR+LAVNMVPFPR+LHFFMPGFAPLTSR+MSATFIGNSTAIQELFK+MSATFIGNSTAIQELFKR+MSMKEVDEQMLNVQNK+NSSYFVEWIPNNVK+RISEQFTAMFR+SGPFGQIFRPDNFVFGQSGAGNNWAK+YLTVAAVFR
158c	sp|Q13885|TBB2A_HUMAN	1	Tubulin beta-2A chain OS=Homo sapiens GN=TUBB2A PE=1 SV=1	53	215	0.91	AILVDLEPGTMDSVR+ALTVPELTQQMFDSK+EVDEQMLNVQNK+FPGQLNADLR+FPGQLNADLRK+FWEVISDEHGIDPTGSYHGDSDLQLER+GHYTEGAELVDSVLDVVR+GHYTEGAELVDSVLDVVRK+IMNTFSVMPSPK+INVYYNEAAGNK+IREEYPDR+ISEQFTAMFR+KLAVNMVPFPR+LAVNMVPFPR+LHFFMPGFAPLTSR+MSATFIGNSTAIQELFK+MSATFIGNSTAIQELFKR+MSMKEVDEQMLNVQNK+NSSYFVEWIPNNVK+RISEQFTAMFR+SGPFGQIFRPDNFVFGQSGAGNNWAK+YLTVAAIFR
158d	sp|P04350|TBB4A_HUMAN	1	Tubulin beta-4A chain OS=Homo sapiens GN=TUBB4A PE=1 SV=2	44.8	160	0.59	ALTVPELTQQMFDAK+AVLVDLEPGTMDSVR+FPGQLNADLR+FPGQLNADLRK+FWEVISDEHGIDPTGTYHGDSDLQLER+GHYTEGAELVDAVLDVVR+IMNTFSVVPSPK+ISEQFTAMFR+KLAVNMVPFPR+LAVNMVPFPR+LHFFMPGFAPLTSR+MAATFIGNSTAIQELFKR+NSSYFVEWIPNNVK+RISEQFTAMFR+SGPFGQIFRPDNFVFGQSGAGNNWAK+YLTVAAVFR
158f	sp|Q13509|TBB3_HUMAN tr|A0A0B4J269|A0A0B4J269_HUMAN	1	Tubulin beta-3 chain OS=Homo sapiens GN=TUBB3 PE=1 SV=2;Uncharacterized protein OS=Homo sapiens PE=1 SV=1	32.2	155	0.56	AILVDLEPGTMDSVR+ALTVPELTQQMFDAK+EVDEQMLAIQSK+FPGQLNADLR+FPGQLNADLRK+GHYTEGAELVDSVLDVVR+GHYTEGAELVDSVLDVVRK+IMNTFSVVPSPK+ISEQFTAMFR+KLAVNMVPFPR+LAVNMVPFPR+MSSTFIGNSTAIQELFK+NSSYFVEWIPNNVK+RISEQFTAMFR+YLTVATVFR
142a	sp|P04264|K2C1_HUMAN	1	Keratin, type II cytoskeletal 1 OS=Homo sapiens GN=KRT1 PE=1 SV=6	53	154	2	AEAESLYQSK+AEAESLYQSKYEELQITAGR+AQYEDIAQK+DVDGAYMTK+DYQELMNTK+FASFIDK+FASFIDKVR+GGGGGGYGSGGSSYGSGGGSYGSGGGGGGGR+GSYGSGGSSYGSGGGSYGSGGGGGGHGSYGSGSSSGGYR+KQISNLQQSISDAEQR+KYEDEINKR+LALDIEIATYR+LDSELKNMQDMVEDYR+LLEGEESR+LLRDYQELMNTK+LNDLEDALQQAK+LNDLEDALQQAKEDLAR+LRSEIDNVKK+MSGECAPNVSVSVSTSHTTISGGGSR+NKLNDLEDALQQAK+NKLNDLEDALQQAKEDLAR+NKYEDEINKR+NMQDMVEDYR+QISNLQQSISDAEQR+QISNLQQSISDAEQRGENALK+QISNL…
161b	sp|P13645|K1C10_HUMAN	1	Keratin, type I cytoskeletal 10 OS=Homo sapiens GN=KRT10 PE=1 SV=6	44.5	148	1.75	ADLEMQIESLTEELAYLKK+ALEESNYELEGK+DAEAWFNEK+ELTTEIDNNIEQISSYK+GSLGGGFSSGGFSGGSFSR+IKEWYEK+IRLENEIQTYR+KDAEAWFNEK+LAADDFR+LASYLDK+LASYLDKVR+LENEIQTYR+LKYENEVALR+NHEEEMKDLR+NQILNLTTDNANILLQIDNAR+NVQALEIELQSQLALK+NVSTGDVNVEMNAAPGVDLTQLLNNMR+QSVEADINGLR+QSVEADINGLRR+RVLDELTLTK+SEITELR+SEITELRR+SKELTTEIDNNIEQISSYK+SLLEGEGSSGGGGR+SQYEQLAEQNR+SQYEQLAEQNRK+VLDELTLTK+VTMQNLNDR+YENEVALR
142c	sp|P35908|K22E_HUMAN	1	Keratin, type II cytoskeletal 2 epidermal OS=Homo sapiens GN=KRT2 PE=1 SV=2	72.3	141	1.82	AAFGGSGGRGSSSGGGYSSGSSSYGSGGR+AQYEEIAQR+DVDNAYMIK+DVDNAYMIKVELQSK+DYQELMNVK+EEAEALYHSK+FASFIDK+FASFIDKVR+FGGFGGPGGVGGLGGPGGFGPGGYPGGIHEVSVNQSLLQPLNVK+GFSSGSAVVSGGSR+GGGFGGGSSFGGGSGFSGGGFGGGGFGGGR+GGSGGGGSISGGGYGSGGGSGGR+GGSISGGGYGSGGGK+GSSSGGGYSSGSSSYGSGGR+HGGGGGGFGGGGFGSR+HSSGGGSRGGSSSGGGYGSGGGGSSSVK+KDVDNAYMIK+KYEDEINKR+LALDVEIATYR+LALDVEIATYRK+LLRDYQELMNVK+LNDLEEALQQAK+LNDLEEALQQAKEDLAR+MSGDLS…
158e	sp|Q9BUF5|TBB6_HUMAN	1	Tubulin beta-6 chain OS=Homo sapiens GN=TUBB6 PE=1 SV=1	49.8	109	0.54	AALVDLEPGTMDSVR+ALTVPELTQQMFDAR+EVDEQMLAIQSK+FPGQLNADLR+FPGQLNADLRK+FWEVISDEHGIDPAGGYVGDSALQLER+GHYTEGAELVDAVLDVVR+IMNTFSVMPSPK+INVYYNESSSQK+ISEQFSAMFR+KLAVNMVPFPR+LAVNMVPFPR+LHFFMPGFAPLTSR+LTTPTYGDLNHLVSATMSGVTTSLR+MASTFIGNSTAIQELFK+MASTFIGNSTAIQELFKR+NSSYFVEWIPNNVK+YLTVATVFR
142b	sp|P05787-2|K2C8_HUMAN sp|P05787|K2C8_HUMAN	1	Isoform of P05787, Isoform 2 of Keratin, type II cytoskeletal 8 OS=Homo sapiens GN=KRT8;Keratin, type II cytoskeletal 8 OS=Homo sapiens GN=KRT8 PE=1 SV=7	71	109	1.31	AEAESMYQIK+AEAESMYQIKYEELQSLAGK+AQYEDIANR+ASLEAAIADAEQR+ASLEAAIADAEQRGELAIK+DVDEAYMNKVELESR+ELQSQISDTSVVLSMDNSR+EYQELMNVK+FASFIDK+FASFIDKVR+FLEQQNK+GELAIKDANAK+ISSSSFSR+KLLEGEESR+KYEDEINKR+LALDIEIATYR+LALDIEIATYRK+LEAELGNMQGLVEDFK+LEGLTDEINFLR+LESGMQNMSIHTK+LKLEAELGNMQGLVEDFK+LLEGEESR+LLEGEESRLESGMQNMSIHTK+LQAEIEGLK+LQAEIEGLKGQR+LSELEAALQR+LVSESSDVLPK+NKYEDEINKR+QLETLGQEK+QLYEEEIR+SLDMDSIIAEVK+SN…
262a	sp|P68363|TBA1B_HUMAN	1	Tubulin alpha-1B chain OS=Homo sapiens GN=TUBA1B PE=1 SV=1	51.4	90	1.19	AFVHWYVGEGMEEGEFSEAR+AVFVDLEPTVIDEVR+AVFVDLEPTVIDEVRTGTYR+DVNAAIATIK+DYEEVGVDSVEGEGEEEGEEY+EDAANNYAR+EDMAALEK+EIIDLVLDR+FDGALNVDLTEFQTNLVPYPR+FDLMYAK+IHFPLATYAPVISAEK+LDHKFDLMYAK+LISQIVSSITASLR+LSVDYGK+LSVDYGKK+NLDIERPTYTNLNR+QIFHPEQLITGK+QLFHPEQLITGKEDAANNYAR+RNLDIERPTYTNLNR+TIGGGDDSFNTFFSETGAGK+VGINYQPPTVVPGGDLAK
202a	sp|P35527|K1C9_HUMAN	1	Keratin, type I cytoskeletal 9 OS=Homo sapiens GN=KRT9 PE=1 SV=3	61.2	90	1.26	DIENQYETQITQIEHEVSSSGQEVQSSAK+EIETYHNLLEGGQEDFESSGAGK+FEMEQNLR+FSSSSGYGGGSSR+GGGGSFGYSYGGGSGGGFSASSLGGGFGGGSR+GGSGGSHGGGSGFGGESGGSYGGGEEASGSGGGYGGGSGK+GGSGGSYGGGGSGGGYGGGSGSR+HGVQELEIELQSQLSK+HGVQELEIELQSQLSKK+IKFEMEQNLR+IQDWYDKK+KDIENQYETQITQIEHEVSSSGQEVQSSAK+LASYLDK+LASYLDKVQALEEANNDLENK+LEKEIETYHNLLEGGQEDFESSGAGK+MTLDDFR+NHKEEMSQLTGQNSGDVNVEINVAPGK+NHKEEMSQLTGQNSGDVNVEINVAPGKDLTK+NYSPYYNTIDDLK…
396a	sp|Q9NVI7-2|ATD3A_HUMAN	1	Isoform of Q9NVI7, Isoform 2 of ATPase family AAA domain-containing protein 3A OS=Homo sapiens GN=ATAD3A	51.4	77	0.77	AEGPGRGDEPSPS+AERENADIIR+ATLNAFLYR+DALNLAQMQEQTLQLEQQSK+DKWSNFDPTGLER+EYEAAVEQLK+FMLVLASNQPEQFDWAINDR+GEGAGPPPPLPPAQPGAEGGGDR+INEMVHFDLPGQEER+INEMVHFDLPGQEERER+ITVLEALR+KLALHSGMDYAIMTGGDVAPMGR+LALHSGMDYAIMTGGDVAPMGR+LAQFDYGR+LAQFDYGRK+LFDWANTSR+LKEYEAAVEQLK+LKEYEAAVEQLKSEQIR+LLSRPQDALEGVVLSPSLEAR+LTEGMSGR+MYFDKYVLKPATEGK+NATLVAGR+NILMYGPPGTGK+QQQLLNEENLR+QTVLESIR+RLLSRPQDALEGVVLSPSLEAR+TAGTLFGEGF…
103	sp|TRYP_PIG|	1	sp TRYP_PIG	25.1	75	1	IITHPNFNGNTLDNDIMLIK+LGEHNIDVLEGNEQFINAAK+LSSPATLNSR+VATVSLPR
165a	sp|P0DMV8|HS71A_HUMAN sp|P0DMV9|HS71B_HUMAN tr|A0A0G2JIW1|A0A0G2JIW1_HUMAN	1	Heat shock 70 kDa protein 1A OS=Homo sapiens GN=HSPA1A PE=1 SV=1;Heat shock 70 kDa protein 1B OS=Homo sapiens GN=HSPA1B PE=1 SV=1;Isoform of P0DMV9, Heat shock 70 kDa protein 1B OS=Homo sapiens GN=HSPA1B PE=1 SV=1	45.2	73	0.94	AFYPEEISSMVLTK+AQIHDLVLVGGSTR+ATAGDTHLGGEDFDNR+DAGVIAGLNVLR+EIAEAYLGYPVTNAVITVPAYFNDSQR+FGDPVVQSDMK+HWPFQVINDGDKPK+IINEPTAAAIAYGLDR+ITITNDKGR+KFGDPVVQSDMK+LDKAQIHDLVLVGGSTR+LLQDFFNGR+LVNHFVEEFKR+MKEIAEAYLGYPVTNAVITVPAYFNDSQR+MVQEAEKYKAEDEVQR+NALESYAFNMK+NAVITVPAYFNDSQR+NQVALNPQNTVFDAK+NQVALNPQNTVFDAKR+QTQIFTTYSDNQPGVLIQVYEGER+SAVEDEGLK+SINPDEAVAYGAAVQAAILMGDK+STLEPVEK+TTPSYVAFTDTER+VEIIANDQGNR+YK…
256a	sp|P62829|RL23_HUMAN	1	60S ribosomal protein L23 OS=Homo sapiens GN=RPL23 PE=1 SV=1	42.9	72	1	DGVFLYFEDNAGVIVNNK+DGVFLYFEDNAGVIVNNKGEMK+GSAITGPVAK+KDGVFLYFEDNAGVIVNNK+LNRLPAAGVGDMVMATVK+LNRLPAAGVGDMVMATVKK+LPAAGVGDMVMATVK+LPAAGVGDMVMATVKK+NLYIISVK
161a	sp|P08727|K1C19_HUMAN	1	Keratin, type I cytoskeletal 19 OS=Homo sapiens GN=KRT19 PE=1 SV=4	67.8	69	0.79	AALEDTLAETEAR+ALEAANGELEVK+DAEAWFTSR+DKILGATIENSR+DYSHYYTTIQDLR+DYSHYYTTIQDLRDK+EVAGHTEQLQMSR+FETEQALR+FGPGVAFR+FVSSSSSGAYGGGYGGVLTASDGLLAGNEK+GQVGGQVSVEVDSAPGTDLAK+ILGATIENSR+ITMQNLNDR+IVLQIDNAR+LAADDFR+LASYLDK+LASYLDKVR+LEQEIATYR+MSVEADINGLR+MSVEADINGLRR+NHEEEISTLR+QSSATSSFGGLGGGSVR+RVLDELTLAR+SLLEGQEDHYNNLSASK+SQYEVMAEQNR+SQYEVMAEQNRK+SRLEQEIATYR+TDLEMQIEGLK+TEELNREVAGHTEQLQMSR+TIQGLEIELQSQLSM…
4	sp|O14654|IRS4_HUMAN	1	Insulin receptor substrate 4 OS=Homo sapiens GN=IRS4 PE=1 SV=1	29.9	68	0.94	AAAAAAAAAASGAAIPPLIPPR+AAVSAFPTDSLER+AIGDGEDEMLFTR+ANPLSLDSAR+APDTNKEDDSKDNDSESDYMFMAPGAGAIPK+AVSVPASFFR+DAASKPSGEGSFSKPGDGGSPSKPSDHEPPK+DAEIPEGAAR+DVWQVIVKPR+EADSSSDYVNMDFTKR+ESNTPAPSTQGLPDSWGIIAEPR+FVTPSEPVAHSR+GAQDVAGGSNPGAHNPSANLAR+GDNQAGGAAAAAAAPEPPPR+GLDKEVSYNWDPK+LETADAPAR+LETADAPARLEYYENAR+LEYYENAR+LLQEEEQER+LSSEVSGSGSGNFGEEGNPQGK+QQQMPPPPPPPPPPPPAGGTGGK+RAVSVPASFFR+RESNTPAPSTQGLPDSWGIIAE…
165b	sp|P11142|HSP7C_HUMAN	1	Heat shock cognate 71 kDa protein OS=Homo sapiens GN=HSPA8 PE=1 SV=1	43	61	0.68	ARFEELNADLFR+DAGTIAGLNVLR+EIAEAYLGK+FEELNADLFR+FELTGIPPAPR+IINEPTAAAIAYGLDK+IINEPTAAAIAYGLDKK+ITITNDKGR+LDKSQIHDIVLVGGSTR+LLQDFFNGK+LLQDFFNGKELNK+MVNHFIAEFK+NQVAMNPTNTVFDAK+NQVAMNPTNTVFDAKR+NSLESYAFNMK+QTQTFTTYSDNQPGVLIQVYEGER+RFDDAVVQSDMK+SFYPEEVSSMVLTK+SINPDEAVAYGAAVQAAILSGDK+STAGDTHLGGEDFDNR+TTPSYVAFTDTER+TVTNAVVTVPAYFNDSQR+VEIIANDQGNR+VQVEYKGETK
161c	sp|P02533|K1C14_HUMAN	1	Keratin, type I cytoskeletal 14 OS=Homo sapiens GN=KRT14 PE=1 SV=4	38.8	53	0.37	ALEEANADLEVK+APSTYGGGLSVSSSR+ASLENSLEETK+DAEEWFFTK+EVATNSELVQSGK+GQVGGDVNVEMDAAPGVDLSR+ILTATVDNANVLLQIDNAR+LAADDFR+LASYLDK+LASYLDKVR+LEQEIATYR+LLEGEDAHLSSSQFSSGSQSSR+MSVEADINGLR+MSVEADINGLRR+RVLDELTLAR+TEELNREVATNSELVQSGK+VLDELTLAR+VTMQNLNDR
261a	sp|P68104|EF1A1_HUMAN	1	Elongation factor 1-alpha 1 OS=Homo sapiens GN=EEF1A1 PE=1 SV=1	34	50	0.71	EHALLAYTLGVK+EVSTYIK+EVSTYIKK+IGGIGTVPVGR+LPLQDVYK+QLIVGVNK+QTVAVGVIK+STTTGHLIYK+SVEMHHEALSEALPGDNVGFNVK+THINIVVIGHVDSGK+TIEKFEK+VETGVLKPGMVVTFAPVNVTTEVK+YEEIVKEVSTYIK+YYVTIIDAPGHR+YYVTIIDAPGHRDFIK
396b	sp|Q5T9A4|ATD3B_HUMAN	1	ATPase family AAA domain-containing protein 3B OS=Homo sapiens GN=ATAD3B PE=1 SV=1	31.8	48	0.37	AERENADIIR+DKWSNFDPTGLER+EALNLAQMQEQTLQLEQQSK+EYEAAVEQLK+GEGAGPPPPLPPAQPGAEGGGDR+ITVLEALR+KLALHSGMDYAIMTGGDVAPMGR+LALHSGMDYAIMTGGDVAPMGR+LAQFDYGR+LAQFDYGRK+LFDWANTSR+LKEYEAAVEQLK+LKEYEAAVEQLKSEQIR+LLSRPQDVLEGVVLSPSLEAR+LTEGMSGR+QQQLLNEENLR+QTVLESIR+TAGTLFGEGFR+VRDIAIATR+WSNFDPTGLER+YEDQLKQQQLLNEENLR
199a	sp|P31689|DNJA1_HUMAN	1	DnaJ homolog subfamily A member 1 OS=Homo sapiens GN=DNAJA1 PE=1 SV=2	41.3	44	0.6	ELYDKGGEQAIK+ETTYYDVLGVKPNATQEELK+ETTYYDVLGVKPNATQEELKK+EVEETDEMDQVELVDFDPNQER+FKQISQAYEVLSDAK+HYNGEAYEDDEHHPR+ILEVHIDK+ITFHGEGDQEPGLEPGDIIIVLDQK+KEVEETDEMDQVELVDFDPNQER+KILEVHIDK+QISQAYEVLSDAK+TIVITSHPGQIVK+VNFPENGFLSPDK+VNFPENGFLSPDKLSLLEK+YHPDKNPNEGEKFK
161e	sp|P08779|K1C16_HUMAN	1	Keratin, type I cytoskeletal 16 OS=Homo sapiens GN=KRT16 PE=1 SV=4	36.6	43	0.26	ALEEANADLEVK+ASLENSLEETK+DAETWFLSK+GQTGGDVNVEMDAAPGVDLSR+IIAATIENAQPILQIDNAR+LAADDFR+LASYLDK+LASYLDKVR+LEQEIATYR+QTVEADVNGLRR+RVLDELTLAR+TDLEMQIEGLK+TEELNKEVASNSELVQSSR+VLDELTLAR+VLQGLEIELQSQLSMK+VTMQNLNDR
142d	sp|P13647|K2C5_HUMAN	1	Keratin, type II cytoskeletal 5 OS=Homo sapiens GN=KRT5 PE=1 SV=3	41.5	42	0.36	AQYEEIANR+DVDAAYMNKVELEAK+FASFIDK+FASFIDKVR+FLEQQNK+KYEDEINKR+LAELEEALQK+LALDVEIATYR+LALDVEIATYRK+MFFDAELSQMQTHVSDTSVVLSMDNNR+NKYEDEINKR+NLDLDSIIAEVK+QLDSIVGER+QNLEPLFEQYINNLR+RISISTSGGSFR+SFSTASAITPSVSR+SLYNLGGSK+SRTEAESWYQTK+TEAESWYQTKYEELQQTAGR+TSFTSVSRSGGGGGGGFGR+TTAENEFVMLK+TTAENEFVMLKK+VDALMDEINFMK+WTLLQEQGTK+YEDEINKR+YEELQQTAGR
413a	sp|Q9UJV9|DDX41_HUMAN tr|J3KNN5|J3KNN5_HUMAN	1	Probable ATP-dependent RNA helicase DDX41 OS=Homo sapiens GN=DDX41 PE=1 SV=2;Isoform of Q9UJV9, Probable ATP-dependent RNA helicase DDX41 (Fragment) OS=Homo sapiens GN=DDX41 PE=1 SV=1	39.4	40	0.58	AGAASLDVIQEVEYVK+AGAASLDVIQEVEYVKEEAK+ARTDEVPAGGSRSEAEDEDDEDYVPYVPLR+DMIGIAFTGSGK+DVLVATDVASK+DYLAHSSMDF+EGKKDVLVATDVASK+FPAAILR+GVEAVAIHGGKDQEER+HGVHMMVATPGR+ILESVAEGR+KADVDAIHEYLLLK+KDVLVATDVASK+LLQEDSSPLLR+MIDMGFEGDIR+QTLLFSATMPK+SALVKPVTINVGR+TDEVPAGGSRSEAEDEDDEDYVPYVPLR+TIFSYFK+TPPPVLIFAEK+YHILVEGDGIPPPIK+YLALDEADR+YVLSMSEERHER
350b	sp|Q96EY1|DNJA3_HUMAN	1	DnaJ homolog subfamily A member 3, mitochondrial OS=Homo sapiens GN=DNAJA3 PE=1 SV=2	25.2	39	0.29	AQGLYETINVTIPPGTQTDQK+EIFITFR+EKFSQLAEAYEVLSDEVK+FSQLAEAYEVLSDEVK+FSQLAEAYEVLSDEVKR+GGPTVDPEELFR+KAYYQLAK+KQYDAYGSAGFDPGASGSQHSYWK+QYDAYGSAGFDPGASGSQHSYWK+REAGEDEEGFLSK+REIFITFR+VMIPVPAGVEDGQTVR
350a	sp|Q96EY1-2|DNJA3_HUMAN	1	Isoform of Q96EY1, Isoform 2 of DnaJ homolog subfamily A member 3, mitochondrial OS=Homo sapiens GN=DNAJA3	30.2	39	0.29	AQGLYETINVTIPPGTQTDQK+EIFITFR+EKFSQLAEAYEVLSDEVK+FSQLAEAYEVLSDEVK+FSQLAEAYEVLSDEVKR+GGPTVDPEELFR+KAYYQLAK+KQYDAYGSAGFDPGASGSQHSYWK+QQSLILSYAEDETDVEGTVNGVTLTSSGK+QYDAYGSAGFDPGASGSQHSYWK+REIFITFR+VMIPVPAGVEDGQTVR
142f	sp|P02538|K2C6A_HUMAN	1	Keratin, type II cytoskeletal 6A OS=Homo sapiens GN=KRT6A PE=1 SV=3	31.6	38	0.24	ADTLTDEINFLR+AIGGGLSSVGGGSSTIK+ALYDAELSQMQTHISDTSVVLSMDNNR+AQYEEIAQR+EYQELMNVK+FASFIDK+FASFIDKVR+FLEQQNK+KYEDEINKR+LALDVEIATYR+LALDVEIATYRK+NKYEDEINKR+NLDLDSIIAEVK+QLDSIVGER+QNLEPLFEQYINNLR+SGFSSVSVSR+WTLLQEQGTK+YEDEINKR+YEELQVTAGR
192a	sp|P25705|ATPA_HUMAN	1	ATP synthase subunit alpha, mitochondrial OS=Homo sapiens GN=ATP5A1 PE=1 SV=1	42.7	37	0.52	EAYPGDVFYLHSR+ELIIGDR+GIRPAINVGLSVSR+GMSLNLEPDNVGVVVFGNDK+GYLDKLEPSK+HALIIYDDLSK+ILGADTSVDLEETGR+ISVREPMQTGIK+LKEIVTNFLAGFEA+NVQAEEMVEFSSGLK+QGQYSPMAIEEQVAVIYAGVR+QMSLLLR+STVAQLVK+TGAIVDVPVGEELLGR+TGTAEMSSILEER+TSIAIDTIINQK+VLSIGDGIAR+VVDALGNAIDGK+VVDALGNAIDGKGPIGSK
149a	sp|P05141|ADT2_HUMAN	1	ADP/ATP translocase 2 OS=Homo sapiens GN=SLC25A5 PE=1 SV=7	34.2	36	0.28	AAYFGIYDTAK+DFLAGGVAAAISK+EQGVLSFWR+GAWSNVLR+GMGGAFVLVLYDEIK+GMGGAFVLVLYDEIKK+GMLPDPK+LLLQVQHASK+QIFLGGVDK+QIFLGGVDKR+VKLLLQVQHASK+YFPTQALNFAFK+YFPTQALNFAFKDK+YFPTQALNFAFKDKYK
268a	sp|Q01813|PFKAP_HUMAN	1	ATP-dependent 6-phosphofructokinase, platelet type OS=Homo sapiens GN=PFKP PE=1 SV=2	27.8	35	0.44	AIGVLTSGGDAQGMNAAVR+ASYDVSDSGQLEHVQPWSV+DLQSNVEHLTEK+EIGWTDVGGWTGQGGSILGTK+ELVVTQLGYDTR+EWSGLLEELAR+FLEHLSGAGK+IKELVVTQLGYDTR+KEWSGLLEELAR+LNIIIVAEGAIDTQNKPITSEK+LPDDQIPK+MLAIYDGFDGFAK+NVIFQPVAELK+NVIFQPVAELKK+NVLGHMQQGGAPSPFDR+SFAGNLNTYK+SFAGNLNTYKR+TFVLEVMGR+VTILGHVQR+YLEEIATQMR
149b	sp|P12236|ADT3_HUMAN	1	ADP/ATP translocase 3 OS=Homo sapiens GN=SLC25A6 PE=1 SV=4	30.5	35	0.24	AAYFGVYDTAK+DFLAGGIAAAISK+EQGVLSFWR+GAWSNVLR+GMGGAFVLVLYDEIK+GMGGAFVLVLYDEIKK+GMLPDPK+LLLQVQHASK+QIFLGGVDK+QIFLGGVDKHTQFWR+VKLLLQVQHASK+YFPTQALNFAFK+YFPTQALNFAFKDK+YFPTQALNFAFKDKYK
142e	sp|P08670|VIME_HUMAN	1	Vimentin OS=Homo sapiens GN=VIM PE=1 SV=4	51.7	35	0.43	DGQVINETSQHHDDLE+EEAENTLQSFRQDVDNASLAR+EMEENFAVEAANYQDTIGR+ETNLDSLPLVDTHSK+EYQDLLNVK+FADLSEAANR+FLEQQNK+ILLAELEQLK+ILLAELEQLKGQGK+ISLPLPNFSSLNLR+KLLEGEESR+KVESLQEEIAFLK+LGDLYEEEMR+LLEGEESR+LQDEIQNMKEEMAR+LQEEMLQREEAENTLQSFR+MALDIEIATYR+NLQEAEEWYK+SLYASSPGGVYATR+TNEKVELQELNDR+VELQELNDR+VEVERDNLAEDIMR
108a	sp|ALBU_BOVIN|	1	sp ALBU_BOVIN	23.6	35	0.49	AEFVEVTK+DAFLGSFLYEYSR+FKDLGEEHFK+HLVDEPQNLIK+HPYFYAPELLYYANK+KQTALVELLK+KVPQVSTPTLVEVSR+LGEYGFQNALIVR+LVNELTEFAK+LVTDLTK+QTALVELLK+RHPEYAVSVLLR+TVMENFVAFVDK+VPQVSTPTLVEVSR+YLYEIAR
407a	sp|Q9UBS4|DJB11_HUMAN	1	DnaJ homolog subfamily B member 11 OS=Homo sapiens GN=DNAJB11 PE=1 SV=1	26	32	0.45	DGMEYPFIGEGEPHVDGEPGDLR+EQLTEEAR+FQDLGAAYEVLSDSEK+FQDLGAAYEVLSDSEKR+GEGLPNFDNNNIK+KGEGLPNFDNNNIK+KLALQLHPDRNPDDPQAQEK+LALQLHPDRNPDDPQAQEK+TLEVEIEPGVR
371a	sp|Q9BUJ2-2|HNRL1_HUMAN sp|Q9BUJ2-4|HNRL1_HUMAN sp|Q9BUJ2|HNRL1_HUMAN tr|A0A0A0MRA5|A0A0A0MRA5_HUMAN tr|B7Z4B8|B7Z4B8_HUMAN	1	Isoform of Q9BUJ2, Isoform 2 of Heterogeneous nuclear ribonucleoprotein U-like protein 1 OS=Homo sapiens GN=HNRNPUL1;Isoform of Q9BUJ2, Isoform 4 of Heterogeneous nuclear ribonucleoprotein U-like protein 1 OS=Homo sapiens GN=HNRNPUL1;Heterogeneous nuclear ribonucleoprotein U-like protein 1 OS=Homo sapiens GN=HNRNPUL1 PE=1 SV=2;Isoform of Q9BUJ2, Heterogeneous nuclear ribonucleoprotein U-like prot…	22.4	31	0.42	EALGGQALYPHVLVK+HLPSTEPDPHVVR+INEEISVK+LIQIAAR+MRPFEGFQR+NPPGASTYNK+NYILDQTNVYGSAQR+QGAPTSFLPPEASQLKPDR+QNQFYDTQVIK+QNQFYDTQVIKQENESGYER+RPLEMEQQQAYRPEMK+RTDEEGKDVPDHAVLEMK+TDEEGKDVPDHAVLEMK+WMGIAFR+YNILGTNAIMDK
240a	sp|P60709|ACTB_HUMAN sp|P63261|ACTG_HUMAN	1	Actin, cytoplasmic 1 OS=Homo sapiens GN=ACTB PE=1 SV=1;Actin, cytoplasmic 2 OS=Homo sapiens GN=ACTG1 PE=1 SV=1	42.7	31	0.34	AGFAGDDAPR+AVFPSIVGRPR+DLTDYLMK+DLYANTVLSGGTTMYPGIADR+DSYVGDEAQSK+EITALAPSTMK+GYSFTTTAER+KDLYANTVLSGGTTMYPGIADR+QEYDESGPSIVHR+SYELPDGQVITIGNER+TTGIVMDSGDGVTHTVPIYEGYALPHAILR+VAPEEHPVLLTEAPLNPK
135a	sp|O95071-2|UBR5_HUMAN sp|O95071|UBR5_HUMAN	1	Isoform of O95071, Isoform 2 of E3 ubiquitin-protein ligase UBR5 OS=Homo sapiens GN=UBR5;E3 ubiquitin-protein ligase UBR5 OS=Homo sapiens GN=UBR5 PE=1 SV=2	14	31	0.43	AASTAPSSTSTPAASSAGLIYIDPSNLR+EGEEQPVLPEETESSKPGPSAHDLAAQLK+ENGADSILDLGLVDSSEK+EVVFVEDVK+IDELQVVK+IGFSVQPDRLELGKPDNNDGSK+IVLLSANSIR+KEDLFGRPSQGLYSSSASSGK+LEHTAQTYSELQGER+LLTATNLVTLPNSR+LSLELFGR+LTYQDAVNLQNYVEEK+NNPLYHAGAVAFSISAGIPK+NSLEDLTAEDFR+NTPVQSPVSLGEDLQWWPDKDGTK+NVAIFTAGQESPIILR+QISDLMGLIPK+TSDSPWFLSGSETLGR+VATWVDETLSSVASK+VLLLPLER+VQAMQPAFASK+VTFKDEPGEGSGVAR+WFWSIVEK+WLDGASFDNER+YGSALASAGD…
161d	sp|P05783|K1C18_HUMAN	1	Keratin, type I cytoskeletal 18 OS=Homo sapiens GN=KRT18 PE=1 SV=2	49.3	30	0.38	AQIFANTVDNAR+AQYDELAR+ETMQSLNDR+GGMGSGGLATGIAGGLAGMGGIQNEK+GGMGSGGLATGIAGGLAGMGGIQNEKETMQSLNDR+GLQAQIASSGLTVEVDAPK+IVLQIDNAR+LAADDFR+LASYLDR+LASYLDRVR+LEAEIATYR+LLEDGEDFNLGDALDSSNSMQTIQK+QAQEYEALLNIK+QSVENDIHGLR+QSVENDIHGLRK+RLLEDGEDFNLGDALDSSNSMQTIQK+SLGSVQAPSYGARPVSSAASVYAGAGGSGSR+TVQSLEIDLDSMR+VKYETELAMR
210a	sp|P42694|HELZ_HUMAN tr|J3QS41|J3QS41_HUMAN	1	Probable helicase with zinc finger domain OS=Homo sapiens GN=HELZ PE=1 SV=2;Isoform of P42694, Probable helicase with zinc finger domain OS=Homo sapiens GN=HELZ PE=1 SV=1	15	29	0.39	AIAQPGPILPSHLNSFIDENPSGLPIGEALDR+DFYPLTFFTAR+DIEVASNPAFPQR+EQLLEDSTEDLDYGFLSNYK+FKLTETLSEDTLAGR+IASFLQLK+IVLAGDHMQLSPFVYSEFAR+LDDGSIGVVTPYADQVFR+LTETLSEDTLAGR+LTSSAEDEVETTYSR+NSTAFYNNAEVFEVVER+SLTGESLNGMVTK+TFTLAQAVK+TIIDFEPNETTDLEK+TVSSSSLPSLEEYEPR+TYVLNPLAPEFIPR+VLFLSTVR+VMIDAASTEDLEYLMHAK+VNAVYLLPVPK+YQIPLSADQLFTQSVLDK
126a	sp|O60884|DNJA2_HUMAN	1	DnaJ homolog subfamily A member 2 OS=Homo sapiens GN=DNAJA2 PE=1 SV=1	32.5	28	0.37	DGNDLHMTYK+EISFAYEVLSNPEK+EISFAYEVLSNPEKR+EYHPDKNPNAGDKFK+FDVQFPENNWINPDK+GEGMPQYR+ILEVHVDK+ITFTGEADQAPGVEPGDIVLLLQEK+LYDILGVPPGASENELK+LYDILGVPPGASENELKK+RGEDMMHPLK+VSLEDLYNGK
207a	sp|P38646|GRP75_HUMAN	1	Stress-70 protein, mitochondrial OS=Homo sapiens GN=HSPA9 PE=1 SV=2	31.1	27	0.4	AQFEGIVTDLIR+DAGQISGLNVLR+EQQIVIQSSGGLSKDDIENMVK+LLGQFTLIGIPPAPR+LYSPSQIGAFVLMK+NAVITVPAYFNDSQR+QAASSLQQASLK+QAVTNPNNTFYATK+SDIGEVILVGGMTR+SQVFSTAADGQTQVEIK+STNGDTFLGGEDFDQALLR+TTPSVVAFTADGER+VINEPTAAALAYGLDK+VINEPTAAALAYGLDKSEDK+VQQTVQDLFGR
283a	sp|Q14257-2|RCN2_HUMAN sp|Q14257|RCN2_HUMAN	1	Isoform of Q14257, Isoform 2 of Reticulocalbin-2 OS=Homo sapiens GN=RCN2;Reticulocalbin-2 OS=Homo sapiens GN=RCN2 PE=1 SV=1	43.5	26	0.37	AEELHYPLGER+EALLGVQEDVDEYVK+HYAMQEAK+KLSEEEILENPDLFLTSEATDYGR+LSEEEILENPDLFLTSEATDYGR+NGDGFVSLEEFLGDYR+QLHDDYFYHDEL+QQFVEYDK+RSDYDREALLGVQEDVDEYVK+SDYDREALLGVQEDVDEYVK+VIDFDENTALDDAEEESFR+VIDFDENTALDDAEEESFRK+WDPTANEDPEWILVEK+WDPTANEDPEWILVEKDR
171a	sp|P10809|CH60_HUMAN	1	60 kDa heat shock protein, mitochondrial OS=Homo sapiens GN=HSPD1 PE=1 SV=2	39.3	26	0.37	ALMLQGVDLLADAVAVTMGPK+GYISPYFINTSK+IGIEIIK+IMQSSSEVGYDAMAGDFVNMVEK+IQEIIEQLDVTTSEYEK+ISSIQSIVPALEIANAHR+LSDGVAVLK+LVQDVANNTNEEAGDGTTTATVLAR+NAGVEGSLIVEK+TLKIPAMTIAK+TLNDELEIIEGMK+TVIIEQSWGSPK+VGEVIVTKDDAMLLK+VGGTSDVEVNEK+VGLQVVAVK+VTDALNATR
149c	sp|P12235|ADT1_HUMAN	1	ADP/ATP translocase 1 OS=Homo sapiens GN=SLC25A4 PE=1 SV=4	30.9	26	0.14	AAYFGVYDTAK+DFLAGGVAAAVSK+EQGFLSFWR+GAWSNVLR+GMGGAFVLVLYDEIK+GMGGAFVLVLYDEIKK+GMLPDPK+LLLQVQHASK+VKLLLQVQHASK+YFPTQALNFAFK+YFPTQALNFAFKDK+YFPTQALNFAFKDKYK
105a	sp|A3KMH1-3|VWA8_HUMAN sp|A3KMH1|VWA8_HUMAN	1	Isoform of A3KMH1, Isoform 3 of von Willebrand factor A domain-containing protein 8 OS=Homo sapiens GN=VWA8;von Willebrand factor A domain-containing protein 8 OS=Homo sapiens GN=VWA8 PE=1 SV=2	16.6	26	0.36	DLLGQDVFLIGPPGPLR+DTTVQTLTLQPSVK+DVTPPQTSGYIEVTDLQSK+EKVPNVPQEALDK+ETQDPTAQSLAASLSTR+EVEYIALSR+FAQILTR+FPTEGLSSVVR+GPALINIQEYPIER+IGAVSAPIYNAHEK+ILPPGEVPLKDIYPK+ISSDQLSSEHLSSAVEQK+LKEIQMSEYDAATYER+LSQYPNENLHSAVTK+LVAAFGELR+NPELVPQNYISDSLAQSVVQHLR+NVLPVLNNLLENR+NWLVFYK+QYGPNVPEPILQK+RGELEPQLGSPQQKPK+RLSQYPNENLHSAVTK+TLILEGLEK+VIALGLPVPR+YSGNPLDPPLR
294a	sp|Q15293|RCN1_HUMAN	1	Reticulocalbin-1 OS=Homo sapiens GN=RCN1 PE=1 SV=1	59.8	25	0.36	AADLNGDLTATR+DGKLDKDEIR+EEFTAFLHPEEFEHMK+EEILENWNMFVGSQATNYGEDLTK+EIVVLETLEDIDK+EQFNEFR+HWILPQDYDHAQAEAR+IDNDGDGFVTTEELK+ISWEEYK+IVDRIDNDGDGFVTTEELK+QATYGYYLGNPAEFHDSSDHHTFK+TFDQLTPDESK+TFDQLTPDESKER+VVRPDSELGERPPEDNQSFQYDHEAFLGK+YIFDNVAK
172a	sp|P11021|GRP78_HUMAN	1	78 kDa glucose-regulated protein OS=Homo sapiens GN=HSPA5 PE=1 SV=2	39.1	25	0.38	AKFEELNMDLFR+DAGTIAGLNVMR+DNHLLGTFDLTGIPPAPR+ELEEIVQPIISK+IDTRNELESYAYSLK+IEIESFYEGEDFSETLTR+IEWLESHQDADIEDFKAK+IINEPTAAAIAYGLDK+IINEPTAAAIAYGLDKR+ITPSYVAFTPEGER+KSDIDEIVLVGGSTR+KTKPYIQVDIGGGQTK+LTPEEIER+LYGSAGPPPTGEEDTAEKDEL+NQLTSNPENTVFDAK+SQIFSTASDNQPTVTIK+VEIIANDQGNR+VTHAVVTVPAYFNDAQR
165c	sp|P54652|HSP72_HUMAN	1	Heat shock-related 70 kDa protein 2 OS=Homo sapiens GN=HSPA2 PE=1 SV=1	18	25	0.15	ARFEELNADLFR+FEELNADLFR+IINEPTAAAIAYGLDK+IINEPTAAAIAYGLDKK+ITITNDKGR+LLQDFFNGK+LLQDFFNGKELNK+STAGDTHLGGEDFDNR+TFFPEEISSMVLTK+TTPSYVAFTDTER+VEIIANDQGNR+VQVEYKGETK
280b	sp|Q14157-5|UBP2L_HUMAN sp|Q14157|UBP2L_HUMAN	1	Isoform of Q14157, Isoform 5 of Ubiquitin-associated protein 2-like OS=Homo sapiens GN=UBAP2L;Ubiquitin-associated protein 2-like OS=Homo sapiens GN=UBAP2L PE=1 SV=2	20.2	24	0.17	DGSLASNPYSGDLTK+FPLDYYSIPFPTPTTPLTGR+GGSTTGSQFLEQFK+IDLAVLLGK+IFTASNVSSVPLPAENVTITAGQR+LAQMISDHNDADFEEK+NGFSSVQATQLQTTQSVEGATGSAVK+NPSDSAVHSPFTK+RYPSSISSSPQKDLTQAK+SPAVATSTAAPPPPSSPLPSK+SQTSSIPQKPQTNK+TPSTMENDSSNLDPSQAPSLAQPLVFSNSK
280a	sp|Q14157-1|UBP2L_HUMAN sp|Q14157-4|UBP2L_HUMAN	1	Isoform of Q14157, Isoform 2 of Ubiquitin-associated protein 2-like OS=Homo sapiens GN=UBAP2L;Isoform of Q14157, Isoform 4 of Ubiquitin-associated protein 2-like OS=Homo sapiens GN=UBAP2L	24.2	24	0.17	DGSLASNPYSGDLTK+FPLDYYSIPFPTPTTPLTGR+GGSTTGSQFLEQFK+IDLAVLLGK+IFTASNVSSVPLPAENVTITAGQR+LAQMISDHNDADFEEK+NGFSSVQATQLQTTQSVEGATGSAVK+NPSDSAVHSPFTK+QHGVNVSVNASATPFQQPSGYGSHGYNTGR+RYPSSISSSPQKDLTQAK+SPAVATSTAAPPPPSSPLPSK+TPSTMENDSSNLDPSQAPSLAQPLVFSNSK
182a	sp|P16615-2|AT2A2_HUMAN sp|P16615-3|AT2A2_HUMAN sp|P16615-5|AT2A2_HUMAN sp|P16615|AT2A2_HUMAN	1	Isoform of P16615, Isoform 2 of Sarcoplasmic/endoplasmic reticulum calcium ATPase 2 OS=Homo sapiens GN=ATP2A2;Isoform of P16615, Isoform 3 of Sarcoplasmic/endoplasmic reticulum calcium ATPase 2 OS=Homo sapiens GN=ATP2A2;Isoform of P16615, Isoform 5 of Sarcoplasmic/endoplasmic reticulum calcium ATPase 2 OS=Homo sapiens GN=ATP2A2;Sarcoplasmic/endoplasmic reticulum calcium ATPase 2 OS=Homo sapiens G…	20.9	24	0.34	AKDIVPGDIVEIAVGDKVPADIR+AMGVVVATGVNTEIGK+DIVPGDIVEIAVGDKVPADIR+EWGSGSDTLR+IGIFGQDEDVTSK+IRDEMVATEQER+ISLPVILMDETLK+IVEFLQSFDEITAMTGDGVNDAPALK+IVEFLQSFDEITAMTGDGVNDAPALKK+KAEIGIAMGSGTAVAK+MNVFDTELK+NAENAIEALKEYEPEMGK+NMLFSGTNIAAGK+RIGIFGQDEDVTSK+TVEEVLGHFGVNESTGLSLEQVK+VDQSILTGESVSVIK
31	sp|P42677|RS27_HUMAN tr|Q5T4L4|Q5T4L4_HUMAN	1	40S ribosomal protein S27 OS=Homo sapiens GN=RPS27 PE=1 SV=3;Isoform of P42677, 40S ribosomal protein S27 OS=Homo sapiens GN=RPS27 PE=1 SV=1	40.9	23	0.22	DLLHPSPEEEK+DLLHPSPEEEKR+DLLHPSPEEEKRK+LVQSPNSYFMDVK+RLVQSPNSYFMDVK
181a	sp|P15924|DESP_HUMAN	1	Desmoplakin OS=Homo sapiens GN=DSP PE=1 SV=3	9.7	23	0.34	AFIGFEGVK+AITGFDDPFSGK+AQQIHSQTSQQYPLYDLDLGK+AVTGYNDPETGNIISLFQAMNK+FLEFQYLTGGLVDPEVHGR+GFFDPNTEENLTYLQLK+GYFNEELSEILSDPSDDTK+IEVLEEELR+LLEAQIATGGIIDPK+LNDSILQATEQR+LQSLTENLTK+NLPLADQGSSHHITVK+QQIQNDLNQWK+SAIYQLEEEYENLLK+SGSLSLTQFADMISLK+SVQNDSQAIAEVLNQLK+TLELQGLINDLQR+VLLQEEGTR+YGDGIQLTR+YIELLTR
412a	sp|Q9UJS0-2|CMC2_HUMAN sp|Q9UJS0|CMC2_HUMAN	1	Isoform of Q9UJS0, Isoform 2 of Calcium-binding mitochondrial carrier protein Aralar2 OS=Homo sapiens GN=SLC25A13;Calcium-binding mitochondrial carrier protein Aralar2 OS=Homo sapiens GN=SLC25A13 PE=1 SV=2	33.6	22	0.27	ASGDSARPVLLQVAESAYR+DLGFFGIYK+DVEVTKEEFVLAAQK+FGLGSVAGAVGATAVYPIDLVK+FGLYLPLFKPSVSTSK+GLIPQLIGVAPEK+IAPLEEGTLPFNLAEAQR+INLPAPNPDHVGGYK+LAVATFAGIENK+LQVAGEITTGPR+LTVNDFVR+MTLADIER+NGEFFMSPNDFVTR+SSPQFGVTLLTYELLQR+TVELLSGVVDQTK+VTAIDFR+YEGFFGLYR+YLNIFGESQPNPK
325a	sp|Q8IWZ3-4|ANKH1_HUMAN sp|Q8IWZ3-6|ANKH1_HUMAN sp|Q8IWZ3|ANKH1_HUMAN	1	Isoform of Q8IWZ3, Isoform 4 of Ankyrin repeat and KH domain-containing protein 1 OS=Homo sapiens GN=ANKHD1;Isoform of Q8IWZ3, Isoform 6 of Ankyrin repeat and KH domain-containing protein 1 OS=Homo sapiens GN=ANKHD1;Ankyrin repeat and KH domain-containing protein 1 OS=Homo sapiens GN=ANKHD1 PE=1 SV=1	11.1	22	0.26	AEVVSLLLDR+GADVNAPPVPSSR+GANLEEVNDEGYTPLMEAAR+ILLNAGAEINSR+LEALLEAAGIGK+LEGEVTPNSLSTSYK+LFGEAGPASGVGSSGGGGSGSGTGGGDAALDFK+LSVPASVVSR+NVSDYTPLSLAASGGYVNIIK+QEVVDLLLAR+TGLTPLMEAASGGYAEVGR+TSQENSPALLGVQK+TTSEIFLSSTAEGADLR+TVSLPLSSPNIK+VFLQGPAPVGTPSFNR+VSTSPVGLPSIDPSGSSPSSSSAPLASFSGIPGTR+YPSLLLHSQEEK
142g	sp|Q7Z794|K2C1B_HUMAN	1	Keratin, type II cytoskeletal 1b OS=Homo sapiens GN=KRT77 PE=2 SV=3	23.2	22	0.21	EQIMVLNNK+FASFIDK+FASFIDKVR+KYEDEINKR+LLEGEESR+LSLDVEIATYR+QLLEGEESR+QVDLLSAEQMR+SKDEAEALYQTK+SLDLDSIIDAVR+SLYNLGGSR+SMQDVVEDYK+TGSENDFVVLK+VDTLTGEVNFLK+YEDEINKR+YQELQITAGR
223a	sp|P50402|EMD_HUMAN	1	Emerin OS=Homo sapiens GN=EMD PE=1 SV=1	54.3	21	0.28	APGAGLGQDR+DSAYQSITHYRPVSASR+GYNDDYYEESYFTTR+KEDALLYQSK+LSPPSSSAASSYSFSDLNSTR+LSPPSSSAASSYSFSDLNSTRGDADMYDLPK+RLSPPSSSAASSYSFSDLNSTR+SSLDLSYYPTSSSTSFMSSSSSSSSWLTR+TYGEPESAGPSR+YNIPHGPVVGSTR
360a	sp|Q99470|SDF2_HUMAN	1	Stromal cell-derived factor 2 OS=Homo sapiens GN=SDF2 PE=1 SV=2	36	19	0.27	AMEGIFMKPSELLK+EVHGMAQPSQNNYWK+HSSTEVLLSVTGEQYGRPISGQK+YGSGSGQQSVTGVTSVDDSNSYWR
265a	sp|Q00325-2|MPCP_HUMAN sp|Q00325|MPCP_HUMAN	1	Isoform of Q00325, Isoform B of Phosphate carrier protein, mitochondrial OS=Homo sapiens GN=SLC25A3;Phosphate carrier protein, mitochondrial OS=Homo sapiens GN=SLC25A3 PE=1 SV=2	27.1	19	0.26	FGFYEVFK+GIFNGFSVTLK+GIFNGFSVTLKEDGVR+GSSASLVLKR+GVAPLWMR+IQTQPGYANTLR+LPRPPPPEMPESLK+MQVDPQK+TVEALYK+VLYSNMLGEENTYLWR
160a	sp|P08238|HS90B_HUMAN	1	Heat shock protein HSP 90-beta OS=Homo sapiens GN=HSP90AB1 PE=1 SV=4	20.3	19	0.21	ADLINNLGTIAK+ALLFIPR+APFDLFENK+EGLELPEDEEEKKK+EQVANSAFVER+GVVDSEDIPLNLSR+HLEINPDHPIVETLR+IDIIPNPQER+NPDDITQEEYGEFYK+SIYYITGESK+TLTIVDTGIGMTK+VILHLKEDQTEYLEER+YHTSQSGDEMTSLSEYVSR+YIDQEELNK
68	sp|Q71UM5|RS27L_HUMAN tr|C9JLI6|C9JLI6_HUMAN tr|H0YMV8|H0YMV8_HUMAN	1	40S ribosomal protein S27-like OS=Homo sapiens GN=RPS27L PE=1 SV=3;Isoform of Q71UM5, 40S ribosomal protein S27 OS=Homo sapiens GN=RPS27L PE=1 SV=1;Isoform of Q71UM5, 40S ribosomal protein S27 OS=Homo sapiens GN=RPS27L PE=1 SV=1	32.1	18	0.15	DLLHPSLEEEKKK+LVQSPNSYFMDVK+RLVQSPNSYFMDVK
362a	sp|Q99567|NUP88_HUMAN	1	Nuclear pore complex protein Nup88 OS=Homo sapiens GN=NUP88 PE=1 SV=2	22.9	18	0.26	AYTASLGETAVAFDFGPLAAVPK+ELQLIPDQLR+FFTSSTSLTLK+FLGSDEEDKDSLQELSTEQK+GLMVLELPK+GPSGGGEEPALSQYQR+IYSLREPQTPTNVIILSEAEEESLVLNK+NQSPTEAEKPASSSLPSSPPPQLLTR+VLAETPDSFEK+VLSLPKPTIILSAYQR
305a	sp|Q3ZCQ8-2|TIM50_HUMAN sp|Q3ZCQ8|TIM50_HUMAN	1	Isoform of Q3ZCQ8, Isoform 2 of Mitochondrial import inner membrane translocase subunit TIM50 OS=Homo sapiens GN=TIMM50;Mitochondrial import inner membrane translocase subunit TIM50 OS=Homo sapiens GN=TIMM50 PE=1 SV=2	32.9	18	0.24	AQGPQQQPGSEGPSYAK+IPDEFDNDPILVQQLR+LQPYNGVALRPWDGNSDDR+QNLFLGSLTSR+RAPDQAAEIGSR+SNKQNLFLGSLTSR+TIALNGVEDVR+TVLEHYALEDDPLAAFK+VLLDLSAFLK
268b	sp|P17858|PFKAL_HUMAN	1	ATP-dependent 6-phosphofructokinase, liver type OS=Homo sapiens GN=PFKL PE=1 SV=6	20	18	0.21	AIGVLTSGGDAQGMNAAVR+AMLWLSEK+FDEATQLR+GGSFENNWNIYK+GQLESIVENIR+GQVQEVGWHDVAGWLGR+IMEVIDAITTTAQSHQR+SEWGSLLEELVAEGK+SNFSLAILNVGAPAAGMNAAVR+TFVLEVMGR+TNVLGHLQQGGAPTPFDR
13	sp|O75306-2|NDUS2_HUMAN sp|O75306|NDUS2_HUMAN	1	Isoform of O75306, Isoform 2 of NADH dehydrogenase [ubiquinone] iron-sulfur protein 2, mitochondrial OS=Homo sapiens GN=NDUFS2;NADH dehydrogenase [ubiquinone] iron-sulfur protein 2, mitochondrial OS=Homo sapiens GN=NDUFS2 PE=1 SV=2	33.9	18	0.24	APGFAHLAGLDK+IKAPGFAHLAGLDK+LDELEELLTNNR+LVMELSGEMVR+LYTEGYQVPPGATYTAIEAPK+MFEFYER+NITLNFGPQHPAAHGVLR+TIDIGVVTAEEALNYGFSGVMLR+TQPYDVYDQVEFDVPVGSR+TSMESLIHHFK+TYLQALPYFDR+VLFGEITR
98	sp|Q9HCN8|SDF2L_HUMAN	1	Stromal cell-derived factor 2-like protein 1 OS=Homo sapiens GN=SDF2L1 PE=1 SV=2	41.6	16	0.22	AMEGIFIKPSVEPSAGHDEL+FQHVGTSVFLSVTGEQYGSPIR+GQHEVHGMPSANTHNTWK+LTHVLTGK+YGSGSGQQSVTGVEASDDANSYWR
384a	sp|Q9H6S0|YTDC2_HUMAN	1	Probable ATP-dependent RNA helicase YTHDC2 OS=Homo sapiens GN=YTHDC2 PE=1 SV=2	13.4	16	0.21	ALPTDWLIYDEMTR+APEPPPALIVR+EMFLEDILR+FHPASVLSQPQYK+FQNMLEFQTPELLR+FSDFLLTK+GESEFDSFR+GFASQVEQLISMGANVHSK+GIWSTTPSNER+IAVNIALER+IGQTIGYQIR+LSQSLGLVSK+SFDALNFVTMLK+TLMAGDSTLSTVTHVIVDEVHER+TQLLGQLR+VVLIVGETGSGK
302a	sp|Q16795|NDUA9_HUMAN	1	NADH dehydrogenase [ubiquinone] 1 alpha subcomplex subunit 9, mitochondrial OS=Homo sapiens GN=NDUFA9 PE=1 SV=2	32.1	16	0.22	DAFPEAIIVKPSDIFGR+FGPIPLGSLGWK+FIHVSHLNANIK+FLNSFASMHR+GIVNAVKDPDANGK+IPQAIAQLSK+MGSQVIIPYR+NFDFEDVFVK+VFEISPFEPWITR+WLSAEIEDVKPAK
300a	sp|Q16531|DDB1_HUMAN tr|F5GY55|F5GY55_HUMAN	1	DNA damage-binding protein 1 OS=Homo sapiens GN=DDB1 PE=1 SV=1;Isoform of Q16531, DNA damage-binding protein 1 OS=Homo sapiens GN=DDB1 PE=1 SV=1	15.2	16	0.24	ALYYLQIHPQELR+DLLFILTAK+EMLGGEIIPR+IEVQDTSGGTTALRPSASTQALSSSVSSSK+LEIYVVTAEGLRPVK+LVFSNVNLK+QSGESIDIITR+SDPNRETDDTLVLSFVGQTR+SVLLLAYKPMEGNFEEIAR+VTLGTQPTVLR+YLAIAPPIIK+YLLGDMEGR
291a	sp|Q15029-2|U5S1_HUMAN sp|Q15029-3|U5S1_HUMAN sp|Q15029|U5S1_HUMAN	1	Isoform of Q15029, Isoform 2 of 116 kDa U5 small nuclear ribonucleoprotein component OS=Homo sapiens GN=EFTUD2;Isoform of Q15029, Isoform 3 of 116 kDa U5 small nuclear ribonucleoprotein component OS=Homo sapiens GN=EFTUD2;116 kDa U5 small nuclear ribonucleoprotein component OS=Homo sapiens GN=EFTUD2 PE=1 SV=1	18	16	0.23	AFIPAIDSFGFETDLR+DSIVQGFQWGTR+FFDDPMLLELAK+FNTTSVIK+GHVTQDAPIPGSPLYTIK+IAVEPVNPSELPK+ILAQVVGDVDTSLPR+ITMIAEPLEK+LGEFFQTK+MYSTDDGVQFHAFGR+SIVIRPLEPQPAPHLAR+STPVTVVLPDTK+VLSGTIHAGQPVK
161f	sp|Q04695|K1C17_HUMAN	1	Keratin, type I cytoskeletal 17 OS=Homo sapiens GN=KRT17 PE=1 SV=2	19.7	16	0.09	ALEEANTELEVK+DAEDWFFSK+EVATNSELVQSGK+FETEQALR+LAADDFR+LASYLDK+LASYLDKVR+LEQEIATYR+RVLDELTLAR+TEELNREVATNSELVQSGK+TKFETEQALR+VLDELTLAR
123a	sp|O43852-3|CALU_HUMAN sp|O43852|CALU_HUMAN	1	Isoform of O43852, Isoform 3 of Calumenin OS=Homo sapiens GN=CALU;Calumenin OS=Homo sapiens GN=CALU PE=1 SV=2	38.1	16	0.2	DIVVQETMEDIDK+DWILPSDYDHAEAEAR+EEIVDKYDLFVGSQATDFGEALVR+EQFVEFR+HLVYESDQNKDGK+IDGDKDGFVTVDELKDWIK+MDKEETKDWILPSDYDHAEAEAR+TFDQLTPEESKER+WIYEDVER
357a	sp|Q96TA2-2|YMEL1_HUMAN sp|Q96TA2-3|YMEL1_HUMAN sp|Q96TA2|YMEL1_HUMAN	1	Isoform of Q96TA2, Isoform 2 of ATP-dependent zinc metalloprotease YME1L1 OS=Homo sapiens GN=YME1L1;Isoform of Q96TA2, Isoform 3 of ATP-dependent zinc metalloprotease YME1L1 OS=Homo sapiens GN=YME1L1;ATP-dependent zinc metalloprotease YME1L1 OS=Homo sapiens GN=YME1L1 PE=1 SV=2	23.1	15	0.22	AVAGEADVPFYYASGSEFDEMFVGVGASR+GILLVGPPGTGK+GPTLGHVSLLPENDRWNETR+GTVGFSGAELENLVNQAALK+LAETQNIAPSFVK+LGVMTYSDTGK+LSPETQSAIEQEIR+NLAEALLTYETLDAK+TGFAEGFLK+TTTGLDSAVDPVQMK
275a	sp|Q13263-2|TIF1B_HUMAN sp|Q13263|TIF1B_HUMAN	1	Isoform of Q13263, Isoform 2 of Transcription intermediary factor 1-beta OS=Homo sapiens GN=TRIM28;Transcription intermediary factor 1-beta OS=Homo sapiens GN=TRIM28 PE=1 SV=5	16.1	15	0.2	ADVQSIIGLQR+FASWALESDNNTALLLSK+FQWDLNAWTK+IVAERPGTNSTGPAPMAPPR+LDLDLTADSQPPVFK+LSPPYSSPQEFAQDVGR+LTEDKADVQSIIGLQR+MAILQIMK+VFPGSTTEDYNLIVIER
271a	sp|Q08380|LG3BP_HUMAN	1	Galectin-3-binding protein OS=Homo sapiens GN=LGALS3BP PE=1 SV=1	21	15	0.22	ASHEEVEGLVEK+AVDTWSWGER+ELSEALGQIFDSQR+GLNLTEDTYKPR+IDITLSSVK+IYTSPTWSAFVTDSSWSAR+SDLAVPSELALLK+YSSDYFQAPSDYR+YYPYQSFQTPQHPSFLFQDKR
260a	sp|P67809|YBOX1_HUMAN	1	Nuclease-sensitive element-binding protein 1 OS=Homo sapiens GN=YBX1 PE=1 SV=3	36.7	15	0.16	GAEAANVTGPGGVPVQGSK+NDTKEDVFVHQTAIK+NDTKEDVFVHQTAIKK+NGYGFINR+NYQQNYQNSESGEKNEGSESAPEGQAQQR+RPQYSNPPVQGEVMEGADNQGAGEQGRPVR+SVGDGETVEFDVVEGEK
167a	sp|P10321|1C07_HUMAN tr|A2AEA2|A2AEA2_HUMAN	1	Isoform of Q95604, HLA class I histocompatibility antigen, Cw-7 alpha chain OS=Homo sapiens GN=HLA-C PE=1 SV=3;Isoform of Q95604, HLA class I histocompatibility antigen, Cw-6 alpha chain OS=Homo sapiens GN=HLA-C PE=1 SV=2	36.6	15	0.2	APWVEQEGPEYWDR+APWVEQEGPEYWDRETQK+DGEDQTQDTELVETRPAGDGTFQK+FDSDAASPR+FISVGYVDDTQFVR+GYDQSAYDGKDYIALNEDLR+GYYNQSEDGSHTIQR+SWTAADTAAQITQR+WAAVVVPSGQEQR+YFDTAVSRPGR+YLENGKETLQR
160b	sp|P07900-2|HS90A_HUMAN sp|P07900|HS90A_HUMAN	1	Isoform of P07900, Isoform 2 of Heat shock protein HSP 90-alpha OS=Homo sapiens GN=HSP90AA1;Heat shock protein HSP 90-alpha OS=Homo sapiens GN=HSP90AA1 PE=1 SV=5	14.8	15	0.15	ADLINNLGTIAK+AILFVPR+EGLELPEDEEEKKK+ELISNSSDALDKIR+GVVDSEDIPLNLSR+HLEINPDHSIIETLR+NPDDITNEEYGEFYK+TLTIVDTGIGMTK+VILHLKEDQTEYLEER+YIDQEELNK
133a	sp|O75955|FLOT1_HUMAN	1	Flotillin-1 OS=Homo sapiens GN=FLOT1 PE=1 SV=3	39.3	15	0.22	AAYDIEVNTR+AQADLAYQLQVAK+AQQVAVQEQEIAR+DIHDDQDYLHSLGK+ITLVSSGSGTMGAAK+LPQVAEEISGPLTSANK+LTGVSISQVNHKPLR+SQLIMQAEAEAASVR+TEAEIAHIALETLEGHQR+VASSDLVNMGISVVSYTLK+VQVQVVER+VTGEVLDILTR
132a	sp|O75643|U520_HUMAN	1	U5 small nuclear ribonucleoprotein 200 kDa helicase OS=Homo sapiens GN=SNRNP200 PE=1 SV=2	6.9	15	0.21	DEPTGEVLSLVGK+DIDAFWLQR+DTLGLFLR+EEGWWVVIGDAK+LELSVHLQPITR+NIEMTQEDVR+TGNFQVTELGR+TNLLLQAHLSR+VELTITPDFQWDEK+VFSLSSEFK+VPIPVKESIEEPSAK+VVLLTGETSTDLK+YAQAGFEGFK
125a	sp|O60762|DPM1_HUMAN tr|H0Y368|H0Y368_HUMAN tr|Q5QPK2|Q5QPK2_HUMAN	1	Dolichol-phosphate mannosyltransferase subunit 1 OS=Homo sapiens GN=DPM1 PE=1 SV=1;Isoform of O60762, Dolichol-phosphate mannosyltransferase subunit 1 (Fragment) OS=Homo sapiens GN=DPM1 PE=1 SV=1;Isoform of O60762, Dolichol-phosphate mannosyltransferase subunit 1 OS=Homo sapiens GN=DPM1 PE=1 SV=1	30.4	15	0.22	DVAEQLEK+FIPEFIR+KLGLGTAYIHGMK+LGGNEIVSFLK+LGLGTAYIHGMK+QKEGNFDIVSGTR+QLNYTIGEVPISFVDR+YSVLLPTYNER
240c	sp|P62736|ACTA_HUMAN sp|P63267|ACTH_HUMAN sp|P68032|ACTC_HUMAN sp|P68133|ACTS_HUMAN	0.9996	Actin, aortic smooth muscle OS=Homo sapiens GN=ACTA2 PE=1 SV=1;Actin, gamma-enteric smooth muscle OS=Homo sapiens GN=ACTG2 PE=1 SV=1;Actin, alpha cardiac muscle 1 OS=Homo sapiens GN=ACTC1 PE=1 SV=1;Actin, alpha skeletal muscle OS=Homo sapiens GN=ACTA1 PE=1 SV=1	22.1	15	0.08	AGFAGDDAPR+AVFPSIVGRPR+DLTDYLMK+DSYVGDEAQSK+EITALAPSTMK+SYELPDGQVITIGNER+YPIEHGIITNWDDMEK
335a	sp|Q8WVX9|FACR1_HUMAN	1	Fatty acyl-CoA reductase 1 OS=Homo sapiens GN=FAR1 PE=1 SV=1	19.6	14	0.18	ALAEYVVQQEGAK+APAFLYDIYLR+LNVAIVRPSIVGASWK+NPLEQAFR+NVLLTGATGFLGK+QLILLAQQMK+TFNIDVR+VNSVYVLVR+YVLNEEMSGLPAAR
258a	sp|P63173|RL38_HUMAN	1	60S ribosomal protein L38 OS=Homo sapiens GN=RPL38 PE=1 SV=2	52.9	14	0.2	IEEIKDFLLTAR+KIEEIKDFLLTAR+LKQSLPPGLAVK+QSLPPGLAVK+YLYTLVITDKEK
142h	sp|Q8N1N4|K2C78_HUMAN	1	Keratin, type II cytoskeletal 78 OS=Homo sapiens GN=KRT78 PE=2 SV=2	17.7	14	0.14	EYLYFLK+FASFIDK+FASFIDKVR+FLEQQNK+IEIDPQFQVVR+LSLDVEIATYR+VDELEAALR+VQISQLHQEIQR+YLDFSSIITEVR+YQELQVSAQLHGDR
375a	sp|Q9BY77-2|PDIP3_HUMAN sp|Q9BY77|PDIP3_HUMAN tr|F6VRR5|F6VRR5_HUMAN	1	Isoform of Q9BY77, Isoform 2 of Polymerase delta-interacting protein 3 OS=Homo sapiens GN=POLDIP3;Polymerase delta-interacting protein 3 OS=Homo sapiens GN=POLDIP3 PE=1 SV=2;Isoform of Q9BY77, Polymerase delta-interacting protein 3 OS=Homo sapiens GN=POLDIP3 PE=1 SV=1	36	13	0.18	FAASGGFLHHMAGLSSSK+LVHPGVAEVVFVK+RVNSASSSNPPAEVDPDTILK+SSGASVTTQPTEFK+SSPAAFINPPIGTVTPALK+TLVNKEEPPKELPAAEPVLSPLEGTK+VGIQQGLLSQSTR+VVQNDAYTAPALPSSIR
327a	sp|Q8N1F7|NUP93_HUMAN	1	Nuclear pore complex protein Nup93 OS=Homo sapiens GN=NUP93 PE=1 SV=2	12	13	0.19	EALQYFYFLR+FTSDTKPIINK+LLSPVVPQISAPQSNK+LLSPVVPQISAPQSNKER+LTLSQFQK+LVPLNQESVEER+NEKDNALLSAIEESR+SSLDNIEMAYAR+TLITFAGMIPYR
325b	sp|O75179-2|ANR17_HUMAN sp|O75179-6|ANR17_HUMAN sp|O75179-7|ANR17_HUMAN sp|O75179|ANR17_HUMAN tr|H0YM23|H0YM23_HUMAN	1	Isoform of O75179, Isoform 2 of Ankyrin repeat domain-containing protein 17 OS=Homo sapiens GN=ANKRD17;Isoform of O75179, Isoform 6 of Ankyrin repeat domain-containing protein 17 OS=Homo sapiens GN=ANKRD17;Isoform of O75179, Isoform 7 of Ankyrin repeat domain-containing protein 17 OS=Homo sapiens GN=ANKRD17;Ankyrin repeat domain-containing protein 17 OS=Homo sapiens GN=ANKRD17 PE=1 SV=3;Isoform o…	6.4	13	0.13	APSPAPSSVPLGSEKPSNVSQDR+GADVNAPPVPSSR+ILLNAGAEINSR+ITPENVQIIFDDPLPISYSQPEK+LEALLEAAGIGK+NVSDYTPLSLAASGGYVNIIK+SSYLPNSDPLHQSDTSK+TEVVSLLLDR+TGLTPLMEAASGGYAEVGR
316a	sp|Q6P2Q9|PRP8_HUMAN	1	Pre-mRNA-processing-splicing factor 8 OS=Homo sapiens GN=PRPF8 PE=1 SV=2	6.9	13	0.19	ALDIPLVK+EELGLIEQAYDNPHEALSR+FSPIPFPPLSYK+GTYFPTWEGLFWEK+HGDEIITSTTSNYETQTFSSK+IDLTLLNR+IMADNPSWDGEK+LLILALER+LTLEDLEDSWDR+SVTTVQWENSFVSVYSK+TAEEVAALIR+TEDPDLPAFYFDPLINPISHR
312a	sp|Q5VUA4|ZN318_HUMAN	1	Zinc finger protein 318 OS=Homo sapiens GN=ZNF318 PE=1 SV=2	6.8	13	0.18	AFGGEEVILK+ASSLPSSAPAVK+DLYDIFYSSGGK+FLDPEFR+GSIPAAQVPVQVSIPSLIR+ILSMLADSTSTQEK+ISAPELLLHSPAR+LESLEETNPEYAK+SLLNPQDTPVK+STGSTYGFLQPLTR+TIGLDIGVAEISQLAAR+TLVLDFETEGER
282a	sp|Q14254|FLOT2_HUMAN	1	Flotillin-2 OS=Homo sapiens GN=FLOT2 PE=1 SV=2	35.5	13	0.18	DADIGVAEAER+DVYDKVDYLSSLGK+IGEAEAAVIEAMGK+ISLEIMTLQPR+LLAELPASVHALTGVDLSK+MALVLEALPQIAAK+QIAVEAQEILR+QVLLAQAEAEK+SILGTLTVEQIYQDRDQFAK+TAEAQLAYELQGAR+VDEIVVLSGDNSK
200b	sp|P52597|HNRPF_HUMAN	1	Heterogeneous nuclear ribonucleoprotein F OS=Homo sapiens GN=HNRNPF PE=1 SV=3	22.9	13	0.15	ATENDIYNFFSPLNPVR+HSGPNSADSANDGFVR+ITGEAFVQFASQELAEK+QSGEAFVELGSEDDVK+TEMDWVLK+VTGEADVEFATHEEAVAAMSK
200a	sp|P31943|HNRH1_HUMAN tr|G8JLB6|G8JLB6_HUMAN	1	Heterogeneous nuclear ribonucleoprotein H OS=Homo sapiens GN=HNRNPH1 PE=1 SV=4;Isoform of P31943, Heterogeneous nuclear ribonucleoprotein H OS=Homo sapiens GN=HNRNPH1 PE=1 SV=1	30.3	13	0.13	ATENDIYNFFSPLNPVR+EGRPSGEAFVELESEDEVK+GAYGGGYGGYDDYNGYNDGYGFGSDR+HTGPNSPDTANDGFVR+STGEAFVQFASQEIAEK+VTGEADVEFATHEDAVAAMSK+YVELFLNSTAGASGGAYEHR
143a	sp|P04406-2|G3P_HUMAN sp|P04406|G3P_HUMAN	1	Isoform of P04406, Isoform 2 of Glyceraldehyde-3-phosphate dehydrogenase OS=Homo sapiens GN=GAPDH;Glyceraldehyde-3-phosphate dehydrogenase OS=Homo sapiens GN=GAPDH PE=1 SV=3	30.4	13	0.17	GALQNIIPASTGAAK+LISWYDNEFGYSNR+LVINGNPITIFQER+LVINGNPITIFQERDPSK+VIISAPSADAPMFVMGVNHEK+WGDAGAEYVVESTGVFTTMEK
129a	sp|O75489|NDUS3_HUMAN	1	NADH dehydrogenase [ubiquinone] iron-sulfur protein 3, mitochondrial OS=Homo sapiens GN=NDUFS3 PE=1 SV=1	40.9	13	0.18	DFPLSGYVELR+FEIVYNLLSLR+ILTDYGFEGHPFR+KFDLNSPWEAFPVYR+QLSAFGEYVAEILPK+SLVDLTAVDVPTR+TYTDELTPIESAVSVFK+VVAEPVELAQEFR
400a	sp|Q9NYU2-2|UGGG1_HUMAN sp|Q9NYU2|UGGG1_HUMAN	1	Isoform of Q9NYU2, Isoform 2 of UDP-glucose:glycoprotein glucosyltransferase 1 OS=Homo sapiens GN=UGGT1;UDP-glucose:glycoprotein glucosyltransferase 1 OS=Homo sapiens GN=UGGT1 PE=1 SV=3	10.9	12	0.17	AIWAALQTQTSNAAK+ANPGAWILR+EGETYFDVVAVVDPVTR+EISYENTQISR+ILETTTFFQR+IYSHDGTDSPPDADEVVIVLNNFK+KEPVYLSGYGVELAIK+LGIEGLSLHNVLK+LNIQPSEADYAVDIR+QLLYDAIK+VKVEHVVSVLEK+YVLEPEISFTSDNSFAK
366a	sp|Q9BRK5|CAB45_HUMAN	1	45 kDa calcium-binding protein OS=Homo sapiens GN=SDF4 PE=1 SV=1	30.1	12	0.18	AVDPDGDGHVSWDEYK+DLGGFDEDAEPR+DLGGFDEDAEPRR+LEMDGHLNR+LMVIFSK+LNEELKVDEETQEVLENLKDR+QMIAVADENQNHHLEPEEVLK+TAEHFQEAMEESK+YSEFFTGSK
40	sp|P53621-2|COPA_HUMAN sp|P53621|COPA_HUMAN	1	Isoform of P53621, Isoform 2 of Coatomer subunit alpha OS=Homo sapiens GN=COPA;Coatomer subunit alpha OS=Homo sapiens GN=COPA PE=1 SV=2	13.3	12	0.18	ASNLENSTYDLYTIPK+GFFEGTIASK+GITGVDLFGTTDAVVK+GVNWAAFHPTMPLIVSGADDR+LLHDQVGVIQFGPYK+LSFLYLITGNLEK+LVGQSIIAYLQK+NLSPGAVESDVR+QQPLFVSGGDDYK+TALNLFFK+VTTVTEIGKDVIGLR+YAVTTGDHGIIR
289a	sp|Q14974|IMB1_HUMAN	1	Importin subunit beta-1 OS=Homo sapiens GN=KPNB1 PE=1 SV=2	13.4	12	0.17	AAVENLPTFLVELSR+LAATNALLNSLEFTK+LLETTDRPDGHQNNLR+LQQVLQMESHIQSTSDR+SNEILTAIIQGMR+SSAYESLMEIVK+VAAGLQIK+VAALQNLVK+VLANPGNSQVAR
186a	sp|P22695|QCR2_HUMAN	1	Cytochrome b-c1 complex subunit 2, mitochondrial OS=Homo sapiens GN=UQCRC2 PE=1 SV=3	25.4	12	0.17	ATAAPAGAPPQPQDLEFTK+AVAFQNPQTHVIENLHAAAYR+LPNGLVIASLENYSPVSR+MALIGLGVSHPVLK+QVAEQFLNMR+SMAASGNLGHTPFVDEL+TIAQGNLSNTDVQAAK
150a	sp|P05387|RLA2_HUMAN	1	60S acidic ribosomal protein P2 OS=Homo sapiens GN=RPLP2 PE=1 SV=1	73	12	0.17	ILDSVGIEADDDRLNK+LASVPAGGAVAVSAAPGSAAPAAGSAPAAAEEK+LASVPAGGAVAVSAAPGSAAPAAGSAPAAAEEKKDEK+NIEDVIAQGIGK+YVASYLLAALGGNSSPSAK
81	sp|Q92616|GCN1_HUMAN	1	eIF-2-alpha kinase activator GCN1 OS=Homo sapiens GN=GCN1 PE=1 SV=6	5.1	11	0.15	ALQAAIQQLAEAQPEATAK+DAVLYFSESLVPTAR+GLGILSLK+ILDVASLEVLNEVNRR+LLTWVIGTGSPR+LTSADALRPSVVSITGPLIR+VDPLFTELLNGIR+VLAFLSSVAGDALTR+VLPLEALVTDAGEVTEAGK
64	sp|Q5T0W9|FA83B_HUMAN	1	Protein FAM83B OS=Homo sapiens GN=FAM83B PE=1 SV=1	14.2	11	0.16	ALWENGTYQHSVSSLASVSSQR+EGYVSHHNTPAQSFANR+EINAVVTPER+FNTEQIQYR+IESYLNDHSEATPDSNGSALGDRFEGYDNPENLK+LPLQSEAPK+NQQTENLLK+QFQPNQINENWK+SFPLFDNSK+SSPLLNYNTGVYR
422a	sp|Q9Y5V3-2|MAGD1_HUMAN sp|Q9Y5V3|MAGD1_HUMAN	1	Isoform of Q9Y5V3, Isoform 2 of Melanoma-associated antigen D1 OS=Homo sapiens GN=MAGED1;Melanoma-associated antigen D1 OS=Homo sapiens GN=MAGED1 PE=1 SV=3	14.7	11	0.15	ASEAVLWEALR+AWNDTTKAPTADTQTQNVNQAK+EYTDVYPEIIER+GPNAAYDFSQAATTGELAANK+KINNLNVEENSSGDQR+LLTYEFVK+VGPNATYNFSQSLNANDLANSRPK
421a	sp|Q9Y4W6|AFG32_HUMAN	1	AFG3-like protein 2 OS=Homo sapiens GN=AFG3L2 PE=1 SV=2	15.4	11	0.16	GAILTGPPGTGK+GMGGLFSVGETTAK+HFEQAIER+NLETLQQELGIEGENR+QGDMVLEKPYSEATAR+QIFIGPPDIK+TPVDGQYVWFNIGSVDTFER+VGQISFDLPR+VTQSAYAQIVQFGMNEK
401a	sp|Q9NZ01|TECR_HUMAN	1	Very-long-chain enoyl-CoA reductase OS=Homo sapiens GN=TECR PE=1 SV=1	19.8	11	0.16	EFRDYPPLR+HYEVEILDAK+LLETLFVHR+LPVGTTATLYFR+MKHYEVEILDAK+SLKDEDVLQK+THPQWYPAR
315a	sp|Q6IAN0|DRS7B_HUMAN tr|A0A0C4DGQ8|A0A0C4DGQ8_HUMAN	1	Dehydrogenase/reductase SDR family member 7B OS=Homo sapiens GN=DHRS7B PE=1 SV=2;Isoform of Q6IAN0, Dehydrogenase/reductase SDR family member 7B OS=Homo sapiens GN=DHRS7B PE=1 SV=1	28.7	11	0.16	ALLPSMIK+GTIMDTTVDVDKR+NAVVVITGATSGLGK+NGGALEELIR+SPVEVAQDVLAAVGK+TLAPGLFFSLMASR+VMETNYFGPVALTK
270a	sp|Q02978|M2OM_HUMAN tr|I3L1P8|I3L1P8_HUMAN	1	Mitochondrial 2-oxoglutarate/malate carrier protein OS=Homo sapiens GN=SLC25A11 PE=1 SV=3;Isoform of Q02978, Mitochondrial 2-oxoglutarate/malate carrier protein (Fragment) OS=Homo sapiens GN=SLC25A11 PE=1 SV=1	37.2	11	0.16	AVIGMTAGATGAFVGTPAEVALIR+AVVVNAAQLASYSQSK+EEGVLTLWR+GIYTGLSAGLLR+LGIYTVLFER+LTGADGTPPGFLLK+NGLDVLFK+NVFNALIR+YEGFFSLWK
196a	sp|P27708|PYR1_HUMAN tr|F8VPD4|F8VPD4_HUMAN	1	CAD protein OS=Homo sapiens GN=CAD PE=1 SV=3;Isoform of P27708, CAD protein OS=Homo sapiens GN=CAD PE=1 SV=1	7	11	0.15	ALKEENIQTLLINPNIATVQTSQGLADK+ATGYPLAYVAAK+LALGIPLPELR+LGGAVLSFSEATSSVQK+LLDTIGISQPQWR+LSLDDLLQR+MAEIGEHVAPSEAANSLEQAQAAAER+TLGVDLVALATR+VLGTPVETIELTEDRR+VPQFSFSR
153a	sp|P06576|ATPB_HUMAN	1	ATP synthase subunit beta, mitochondrial OS=Homo sapiens GN=ATP5B PE=1 SV=3	25.5	11	0.15	AIAELGIYPAVDPLDSTSR+IMDPNIVGSEHYDVAR+IMNVIGEPIDERGPIK+LVLEVAQHLGESTVR+TIAMDGTEGLVR+TVLIMELINNVAK+VALVYGQMNEPPGAR+VLDSGAPIKIPVGPETLGR+VVDLLAPYAK
146a	sp|P04844-2|RPN2_HUMAN sp|P04844|RPN2_HUMAN	1	Isoform of P04844, Isoform 2 of Dolichyl-diphosphooligosaccharide--protein glycosyltransferase subunit 2 OS=Homo sapiens GN=RPN2;Dolichyl-diphosphooligosaccharide--protein glycosyltransferase subunit 2 OS=Homo sapiens GN=RPN2 PE=1 SV=3	23.9	11	0.17	FSSGYYDFLVEVEGDNR+ISTEVGITNVDLSTVDKDQSIAPK+LQVTNVLSQPLTQATVK+NPILWNVADVVIK+SIVEEIEDLVAR+TGQEVVFVAEPDNK+TSFTPVGDVFELNFMNVK+YHVPVVVVPEGSASDTHEQAILR+YIANTVELR
118a	sp|O43175|SERA_HUMAN	1	D-3-phosphoglycerate dehydrogenase OS=Homo sapiens GN=PHGDH PE=1 SV=4	19.3	11	0.17	AGTGVDNVDLEAATRK+DLPLLLFR+GGIVDEGALLR+GTIQVITQGTSLK+ILQDGGLQVVEK+KILQDGGLQVVEK+TLGILGLGR+TQTSDPAMLPTMIGLLAEAGVR+VTADVINAAEK
117a	sp|O15027-5|SC16A_HUMAN sp|O15027|SC16A_HUMAN tr|J3KNL6|J3KNL6_HUMAN	1	Isoform of O15027, Isoform 5 of Protein transport protein Sec16A OS=Homo sapiens GN=SEC16A;Protein transport protein Sec16A OS=Homo sapiens GN=SEC16A PE=1 SV=3;Isoform of O15027, Protein transport protein Sec16A OS=Homo sapiens GN=SEC16A PE=1 SV=1	8.6	11	0.14	ADSGPTQPPLSLSPAPETK+AGSALPGFANSPAGSTSVVLVPPAHGTLVPDGNK+GGIGASENLENPPK+GLANPEPAPEPK+LLPSAPQTLPDGPLASPAR+QSGPGAPNLDR+SPDPGIVPQEAPVGNSLSELSEENFDGK+TVQAAPPALPGPPGAPVNMYSR+VLSSAASLPGSELPSSRPEGSQGGELSR
116a	sp|O14980|XPO1_HUMAN	1	Exportin-1 OS=Homo sapiens GN=XPO1 PE=1 SV=1	11.1	11	0.14	EFAGEDTSDLFLEER+EPEVLSTMAIIVNK+IYLDMLNVYK+LLSEEVFDFSSGQITQVK+LVLDSIIWAFK+MAKPEEVLVVENDQGEVVR+NVDILKDPETVK+YVVGLIIK+YYGLQILENVIK
101	sp|Q9UHD2|TBK1_HUMAN	1	Serine/threonine-protein kinase TBK1 OS=Homo sapiens GN=TBK1 PE=1 SV=1	17	11	0.16	EPLNTIGLIYEK+FGSLTMDGGLR+IISSNQELIYEGR+IITGKPSGAISGVQK+INLEAAELGEISDIHTK+LSSSQGTIETSLQDIDSR+TTEENPIFVVSR+VIGEDGQSVYK+YQEYTNELQETLPQK
403a	sp|Q9P035|HACD3_HUMAN	1	Very-long-chain (3R)-3-hydroxyacyl-CoA dehydratase 3 OS=Homo sapiens GN=HACD3 PE=1 SV=2	18.5	10	0.15	FSFTLPYPVK+LRLESEGSPETLTNLR+QVNITVQK+VELSDVQNPAISITENVLHFK+WLDESDAEMELR
329a	sp|Q8N5F7|NKAP_HUMAN	1	NF-kappa-B-activating protein OS=Homo sapiens GN=NKAP PE=1 SV=1	20	10	0.14	AEEPSDLIGPEAPK+ALASFNQEER+IGELGAPEVWGLSPK+NGLTHQLGGLSQGSR+TLTSQDDKPLNYGHALLPGEGAAMAEYVK
306a	sp|Q53GQ0|DHB12_HUMAN	1	Very-long-chain 3-oxoacyl-CoA reductase OS=Homo sapiens GN=HSD17B12 PE=1 SV=2	24	10	0.14	GVFVQSVLPYFVATK+ISYSLFTALR+KPTLDKPSPETFVK+MTQLVLPGMVER+SYAEELAK+TIAVDFASEDIYDK+TIAVDFASEDIYDKIK
266a	sp|Q00587-2|BORG5_HUMAN sp|Q00587|BORG5_HUMAN	1	Isoform of Q00587, Isoform 2 of Cdc42 effector protein 1 OS=Homo sapiens GN=CDC42EP1;Cdc42 effector protein 1 OS=Homo sapiens GN=CDC42EP1 PE=1 SV=1	31.5	10	0.13	ASWESLDEEWRAPQAGSR+GGDVFGDTSFLSNHGGSSGSTHR+LSPVGWVSSSQGK+LTADMISHPLGDFR+NAISLPQLNQAAYDSLVVGK+TPVPSTVQANTFEFADAEEDDEVKV+VEVLPQAR
234a	sp|P53007|TXTP_HUMAN	1	Tricarboxylate transport protein, mitochondrial OS=Homo sapiens GN=SLC25A1 PE=1 SV=2	19.6	10	0.15	FFVMTSLR+FGMFEFLSNHMR+GLSSLLYGSIPK+GTYQGLTATVLK+SHGVLGLYR+TQLQLDER
205a	sp|P35658-2|NU214_HUMAN sp|P35658-3|NU214_HUMAN sp|P35658-4|NU214_HUMAN sp|P35658-5|NU214_HUMAN sp|P35658|NU214_HUMAN	1	Isoform of P35658, Isoform 2 of Nuclear pore complex protein Nup214 OS=Homo sapiens GN=NUP214;Isoform of P35658, Isoform 3 of Nuclear pore complex protein Nup214 OS=Homo sapiens GN=NUP214;Isoform of P35658, Isoform 4 of Nuclear pore complex protein Nup214 OS=Homo sapiens GN=NUP214;Isoform of P35658, Isoform 5 of Nuclear pore complex protein Nup214 OS=Homo sapiens GN=NUP214;Nuclear pore complex pr…	5.2	10	0.15	ETLFNTLANNR+NVPQVVNVQELK+QGSLINSLKPSGPTPASGQLSSGDK+TESDDLHTFLLEIK+TPHPVLTPVAANQAK+TTLLEGFAGVEEAR+YGLVFAGGASGLQIFPTK
145a	sp|P04843|RPN1_HUMAN	1	Dolichyl-diphosphooligosaccharide--protein glycosyltransferase subunit 1 OS=Homo sapiens GN=RPN1 PE=1 SV=1	16.5	10	0.14	ALTSEIALLQSR+ATSFLLALEPELEAR+FPLFGGWK+HFDETVNR+IDHILDAL+LPVALDPGAK+NIEIDSPYEISR+QPDSGISSIR+VTAEVVLAHLGGGSTSR
110a	sp|O00165-2|HAX1_HUMAN sp|O00165-5|HAX1_HUMAN sp|O00165|HAX1_HUMAN	1	Isoform of O00165, Isoform 2 of HCLS1-associated protein X-1 OS=Homo sapiens GN=HAX1;Isoform of O00165, Isoform 5 of HCLS1-associated protein X-1 OS=Homo sapiens GN=HAX1;HCLS1-associated protein X-1 OS=Homo sapiens GN=HAX1 PE=1 SV=2	41.1	10	0.15	FDDVWPMDPHPR+FHDNFGFDDLVR+GFFGFPGPR+IFGGVLESDAR+ITKPDGIVEER+TREDNDLDSQVSQEGLGPVLQPQPK+TVVDSEGRTETTVTR
92	sp|Q99569-2|PKP4_HUMAN sp|Q99569|PKP4_HUMAN tr|A0A0D9SF60|A0A0D9SF60_HUMAN	1	Isoform of Q99569, Isoform 2 of Plakophilin-4 OS=Homo sapiens GN=PKP4;Plakophilin-4 OS=Homo sapiens GN=PKP4 PE=1 SV=2;Isoform of Q99569, Plakophilin-4 OS=Homo sapiens GN=PKP4 PE=1 SV=1	9.4	9	0.13	AAAQVLNTLWQYR+AEGQTLVQPSVANR+FQTSLVLR+LELEVPQAR+NNYALNTTATYAEPYRPIQYR+SAVSPDLHITPIYEGR+SSYASQHSQLGQDLR+STTNYVDFYSTK
402a	sp|Q9NZI8|IF2B1_HUMAN	1	Insulin-like growth factor 2 mRNA-binding protein 1 OS=Homo sapiens GN=IGF2BP1 PE=1 SV=2	15.1	9	0.12	ISYSGQFLVK+ITISSLQDLTLYNPER+LLVPTQYVGAIIGK+LYIGNLNESVTPADLEK+MVIITGPPEAQFK+TVNELQNLTAAEVVVPR
399a	sp|Q9NXW2-2|DJB12_HUMAN sp|Q9NXW2|DJB12_HUMAN tr|J3KPS0|J3KPS0_HUMAN	1	Isoform of Q9NXW2, Isoform 2 of DnaJ homolog subfamily B member 12 OS=Homo sapiens GN=DNAJB12;DnaJ homolog subfamily B member 12 OS=Homo sapiens GN=DNAJB12 PE=1 SV=4;Isoform of Q9NXW2, DnaJ (Hsp40) homolog, subfamily B, member 12, isoform CRA_c OS=Homo sapiens GN=DNAJB12 PE=1 SV=1	20.8	9	0.12	AIGTAYAVLSNPEK+ALIESLNQKPQTAGDQPPPTDTTHATHR+GYTAEQVAAVK+VTDHLGVVYYVGDTFSEEYTGSSLK
379a	sp|Q9C0C7-2|AMRA1_HUMAN sp|Q9C0C7-3|AMRA1_HUMAN sp|Q9C0C7-4|AMRA1_HUMAN sp|Q9C0C7-5|AMRA1_HUMAN sp|Q9C0C7|AMRA1_HUMAN tr|A0A075B6T1|A0A075B6T1_HUMAN	1	Isoform of Q9C0C7, Isoform 2 of Activating molecule in BECN1-regulated autophagy protein 1 OS=Homo sapiens GN=AMBRA1;Isoform of Q9C0C7, Isoform 3 of Activating molecule in BECN1-regulated autophagy protein 1 OS=Homo sapiens GN=AMBRA1;Isoform of Q9C0C7, Isoform 4 of Activating molecule in BECN1-regulated autophagy protein 1 OS=Homo sapiens GN=AMBRA1;Isoform of Q9C0C7, Isoform 5 of Activating molec…	12	9	0.13	EIAPGLTGSEWTR+EVPEPGTAASGPGEGEGSEYGASGEDALSR+GLLPEAGQLAER+LELSSSASPQEER+NPATSVTSQGTQTLALQLQNAETQTER+SGTVSQEALHQDMPEESSEEDSLR+STFLLAFSPDR+WLPEPGLGLAYGTNK
374a	sp|Q9BW92|SYTM_HUMAN	1	Threonine--tRNA ligase, mitochondrial OS=Homo sapiens GN=TARS2 PE=1 SV=1	13	9	0.13	AAGLVSDLDADSGLTLSR+GPSTEYGFYHDFFLGK+GQAGALERPVLIHR+IDAVAWNTTPYQLAR+LGEWDLPEAVQR+LVELQNTR+VYNALVAFIR
356a	sp|Q96RT1-2|LAP2_HUMAN sp|Q96RT1-3|LAP2_HUMAN sp|Q96RT1-4|LAP2_HUMAN sp|Q96RT1-5|LAP2_HUMAN sp|Q96RT1-6|LAP2_HUMAN sp|Q96RT1-8|LAP2_HUMAN sp|Q96RT1-9|LAP2_HUMAN sp|Q96RT1|LAP2_HUMAN	1	Isoform of Q96RT1, Isoform 2 of Protein LAP2 OS=Homo sapiens GN=ERBB2IP;Isoform of Q96RT1, Isoform 3 of Protein LAP2 OS=Homo sapiens GN=ERBB2IP;Isoform of Q96RT1, Isoform 4 of Protein LAP2 OS=Homo sapiens GN=ERBB2IP;Isoform of Q96RT1, Isoform 5 of Protein LAP2 OS=Homo sapiens GN=ERBB2IP;Isoform of Q96RT1, Isoform 6 of Protein LAP2 OS=Homo sapiens GN=ERBB2IP;Isoform of Q96RT1, Isoform 8 of Protein…	8.4	9	0.12	DFNLPEYDLNVEER+EQLIDYLMLK+LQILELR+LTFIPGFIGSLK+SATLLYDQPLQVFTGSSSSSDLISGTK+TFQNTVELIIVR+TLEELYLDANQIEELPK+VLTIVEASVNPISK
333a	sp|Q8TA86|RP9_HUMAN	1	Retinitis pigmentosa 9 protein OS=Homo sapiens GN=RP9 PE=1 SV=2	25.3	9	0.13	EFLAHAPTK+EPPEQELQR+HDAQQLQQLK+HLESFYEKPPPGLIK+RHDAQQLQQLK+VAHEDPMYDIIR
326a	sp|Q8IYB3-2|SRRM1_HUMAN sp|Q8IYB3|SRRM1_HUMAN tr|A9Z1X7|A9Z1X7_HUMAN	1	Isoform of Q8IYB3, Isoform 2 of Serine/arginine repetitive matrix protein 1 OS=Homo sapiens GN=SRRM1;Serine/arginine repetitive matrix protein 1 OS=Homo sapiens GN=SRRM1 PE=1 SV=2;Isoform of Q8IYB3, Serine/arginine repetitive matrix protein 1 OS=Homo sapiens GN=SRRM1 PE=1 SV=1	7.5	9	0.1	AVAAAAAAAVTPAAIAAATTTLAQEEPVAAPEPK+VKEPSVQEATSTSDILK+VPKPEPIPEPKEPSPEK
309a	sp|Q5SRE5-2|NU188_HUMAN sp|Q5SRE5|NU188_HUMAN	1	Isoform of Q5SRE5, Isoform 2 of Nucleoporin NUP188 homolog OS=Homo sapiens GN=NUP188;Nucleoporin NUP188 homolog OS=Homo sapiens GN=NUP188 PE=1 SV=1	7.2	9	0.12	ELSQIEAELNK+ELWTILLGR+GAPSSPATGVLPSPQGK+HTLNPEETSSVVR+LAFSVTNNVIR+LLEGLSYYKPPSPSSAEK+LLYPLGGQTNLR+QLFLDVLDGTK+VQRPPSAASAAPSSSK
264a	sp|P78527-2|PRKDC_HUMAN sp|P78527|PRKDC_HUMAN	1	Isoform of P78527, Isoform 2 of DNA-dependent protein kinase catalytic subunit OS=Homo sapiens GN=PRKDC;DNA-dependent protein kinase catalytic subunit OS=Homo sapiens GN=PRKDC PE=1 SV=3	3	9	0.11	LGNPIVPLNIR+LLLQGEADQSLLTFIDK+LSFAVPFR+LVINTEEVFRPYAK+NLDLAVLELMQSSVDNTK+QITQSALLAEAR+QLFSSLFSGILK+SDPGLLTNTMDVFVK+TVSLLDENNVSSYLSK
232a	sp|P52292|IMA1_HUMAN	1	Importin subunit alpha-1 OS=Homo sapiens GN=KPNA2 PE=1 SV=1	14.9	9	0.12	EATWTMSNITAGR+FVSFLGR+GINSSNVENQLQATQAAR+LLGASELPIVTPALR+NVSSFPDDATSPLQENR+TGVVPQLVK
231a	sp|P52272-2|HNRPM_HUMAN sp|P52272|HNRPM_HUMAN tr|A0A087X0X3|A0A087X0X3_HUMAN	1	Isoform of P52272, Isoform 2 of Heterogeneous nuclear ribonucleoprotein M OS=Homo sapiens GN=HNRNPM;Heterogeneous nuclear ribonucleoprotein M OS=Homo sapiens GN=HNRNPM PE=1 SV=3;Isoform of P52272, Heterogeneous nuclear ribonucleoprotein M OS=Homo sapiens GN=HNRNPM PE=1 SV=1	10	9	0.12	AFITNIPFDVK+FESPEVAER+INEILSNALK+INEILSNALKR+LGSTVFVANLDYK+NLPFDFTWK+VGEVTYVELLMDAEGK
222a	sp|P49792|RBP2_HUMAN	1	E3 SUMO-protein ligase RanBP2 OS=Homo sapiens GN=RANBP2 PE=1 SV=2	3.9	9	0.11	APGTNVAMASNQAVR+EGFSIPVSADGFK+ELLQSFDSALQSVK+ELVGPPLAETVFTPK+FGESTTGFNFSFK+NLFASFPTEESSINYTFK+NSIPEPIDPLFK+SVFGTPTLETANK+YIASVQGSTPSPR
220a	sp|P49411|EFTU_HUMAN	1	Elongation factor Tu, mitochondrial OS=Homo sapiens GN=TUFM PE=1 SV=2	23.5	9	0.14	AEAGDNLGALVR+DKPHVNVGTIGHVDHGK+GTVVTGTLER+LLDAVDTYIPVPAR+TIGTGLVTNTLAMTEEEKNIK+TVVTGIEMFHK+VEAQVYILSK+YEEIDNAPEER
214a	sp|P46060|RAGP1_HUMAN	1	Ran GTPase-activating protein 1 OS=Homo sapiens GN=RANGAP1 PE=1 SV=1	20.4	9	0.12	AFNSSSFNSNTFLTR+DAALAVAEAMADKAELEK+LEGNTVGVEAAR+MAVQDAVDALMQK+NRLENDGATALAEAFR+SSVLIAQQTDTSDPEK+SSVLIAQQTDTSDPEKVVSAFLK+TQVAGGQLSFK+VINLNDNTFTEK
208a	sp|P39656-3|OST48_HUMAN sp|P39656|OST48_HUMAN tr|A0A0C4DGS1|A0A0C4DGS1_HUMAN	1	Isoform of P39656, Isoform 3 of Dolichyl-diphosphooligosaccharide--protein glycosyltransferase 48 kDa subunit OS=Homo sapiens GN=DDOST;Dolichyl-diphosphooligosaccharide--protein glycosyltransferase 48 kDa subunit OS=Homo sapiens GN=DDOST PE=1 SV=4;Isoform of P39656, Dolichyl-diphosphooligosaccharide--protein glycosyltransferase 48 kDa subunit OS=Homo sapiens GN=DDOST PE=1 SV=1	16.7	9	0.12	NTLLIAGLQAR+TADDPSLSLIK+TLVLLDNLNVR+WVFKEEGVLR+WVPFDGDDIQLEFVR+YSQTGNYELAVALSR
206a	sp|P37198|NUP62_HUMAN	1	Nuclear pore glycoprotein p62 OS=Homo sapiens GN=NUP62 PE=1 SV=3	14	9	0.14	EQSGTIYLQHADEEREK+ILNAHMDSLQWIDQNSALLQR+LAENIDAQLKR+RLDQELDFILSQQK+WSLELEDQER
175a	sp|P11940-2|PABP1_HUMAN sp|P11940|PABP1_HUMAN tr|A0A087WTT1|A0A087WTT1_HUMAN tr|E7EQV3|E7EQV3_HUMAN	1	Isoform of P11940, Isoform 2 of Polyadenylate-binding protein 1 OS=Homo sapiens GN=PABPC1;Polyadenylate-binding protein 1 OS=Homo sapiens GN=PABPC1 PE=1 SV=2;Isoform of P11940, Polyadenylate-binding protein OS=Homo sapiens GN=PABPC1 PE=1 SV=1;Isoform of P11940, Polyadenylate-binding protein OS=Homo sapiens GN=PABPC1 PE=1 SV=1	16.3	9	0.1	ALDTMNFDVIK+EFSPFGTITSAK+GFGFVSFER+GYGFVHFETQEAAER+NLDDGIDDERLR+SGVGNIFIK+SLGYAYVNFQQPADAER
168a	sp|P10412|H14_HUMAN sp|P16402|H13_HUMAN sp|P16403|H12_HUMAN	1	Histone H1.4 OS=Homo sapiens GN=HIST1H1E PE=1 SV=2;Histone H1.3 OS=Homo sapiens GN=HIST1H1D PE=1 SV=2;Histone H1.2 OS=Homo sapiens GN=HIST1H1C PE=1 SV=2	17.8	9	0.14	ALAAAGYDVEKNNSR+ASGPPVSELITK+KASGPPVSELITK+SGVSLAALK+SGVSLAALKK
152a	sp|P06493|CDK1_HUMAN tr|A0A024QZP7|A0A024QZP7_HUMAN	1	Cyclin-dependent kinase 1 OS=Homo sapiens GN=CDK1 PE=1 SV=3;Isoform of P06493, Cyclin-dependent kinase 1 OS=Homo sapiens GN=CDK1 PE=1 SV=1	29.6	9	0.12	ALGTPNNEVWPEVESLQDYK+DLKPQNLLIDDKGTIK+IADFGLAR+LESEEEGVPSTAIR+MALNHPYFNDLDNQIK+NLDENGLDLLSK+SPEVLLGSAR
260b	sp|P16989-2|YBOX3_HUMAN sp|P16989|YBOX3_HUMAN	0.9998	Isoform of P16989, Isoform 2 of Y-box-binding protein 3 OS=Homo sapiens GN=YBX3;Y-box-binding protein 3 OS=Homo sapiens GN=YBX3 PE=1 SV=4	19.8	9	0.07	AGEAPTENPAPPTQQSSAE+NDTKEDVFVHQTAIK+NDTKEDVFVHQTAIKK+NGYGFINR+SVGDGETVEFDVVEGEK
488	sp|P13378-2|HXD8_HUMAN sp|P13378|HXD8_HUMAN tr|A0A0A0MTF4|A0A0A0MTF4_HUMAN	0.9983	Isoform of P13378, Isoform 2 of Homeobox protein Hox-D8 OS=Homo sapiens GN=HOXD8;Homeobox protein Hox-D8 OS=Homo sapiens GN=HOXD8 PE=2 SV=2;Isoform of P13378, Homeobox protein Hox-D8 OS=Homo sapiens GN=HOXD8 PE=1 SV=1	6.5	9	0.1	MSSYFVNPLYSK
79	sp|Q8WUM0|NU133_HUMAN	1	Nuclear pore complex protein Nup133 OS=Homo sapiens GN=NUP133 PE=1 SV=2	7.9	8	0.11	DGIQLSEYLPEVK+DLLQADQLGSLK+DMLQAASHYR+EYEIPSNLTPADVFFR+GLPLGSAVSSPVLFSPVGR+LSAAIVLK+SSFYSLTSSNISK
72	sp|Q8IZH2-2|XRN1_HUMAN sp|Q8IZH2|XRN1_HUMAN tr|H7C5E4|H7C5E4_HUMAN	1	Isoform of Q8IZH2, Isoform 2 of 5'-3' exoribonuclease 1 OS=Homo sapiens GN=XRN1;5'-3' exoribonuclease 1 OS=Homo sapiens GN=XRN1 PE=1 SV=1;Isoform of Q8IZH2, 5'-3' exoribonuclease 1 (Fragment) OS=Homo sapiens GN=XRN1 PE=1 SV=1	6.1	8	0.1	APELFSYIAK+EAQSSQATPVQTSQPDSSNIVK+EAQSSQATPVQTSQPDSSNIVKVSPR+LPTSALVNLSHGSR+QVVPFVYQTIVK+TLDDLFPLR
381a	sp|Q9H019-3|MFR1L_HUMAN sp|Q9H019|MFR1L_HUMAN	1	Isoform of Q9H019, Isoform 3 of Mitochondrial fission regulator 1-like OS=Homo sapiens GN=MTFR1L;Mitochondrial fission regulator 1-like OS=Homo sapiens GN=MTFR1L PE=1 SV=2	21.1	8	0.11	EEDPAVLISEVLR+HTWKPSPLIVMQR+KPALPALSR+NASVPNLR+SLLKEEDPAVLISEVLR+TTELQDELSHLR
307a	sp|Q53H12|AGK_HUMAN tr|E9PC15|E9PC15_HUMAN	1	Acylglycerol kinase, mitochondrial OS=Homo sapiens GN=AGK PE=1 SV=2;Isoform of Q53H12, Acylglycerol kinase, mitochondrial OS=Homo sapiens GN=AGK PE=1 SV=1	20.6	8	0.12	EQPVFAMTGLR+GDFITIGSR+GETVPLDVLQIKGEK+IPIGFIPLGETSSLSHTLFAESGNK+VQHITDATLAIVK+YWYLGPLK
293a	sp|Q15233-2|NONO_HUMAN sp|Q15233|NONO_HUMAN	1	Isoform of Q15233, Isoform 2 of Non-POU domain-containing octamer-binding protein OS=Homo sapiens GN=NONO;Non-POU domain-containing octamer-binding protein OS=Homo sapiens GN=NONO PE=1 SV=4	18.1	8	0.11	AAPGAEFAPNKR+FAQPGSFEYEYAMR+FGQAATMEGIGAIGGTPPAFNR+GIVEFSGKPAAR+VELDNMPLR
33	sp|P43686-2|PRS6B_HUMAN sp|P43686|PRS6B_HUMAN	1	Isoform of P43686, Isoform 2 of 26S protease regulatory subunit 6B OS=Homo sapiens GN=PSMC4;26S protease regulatory subunit 6B OS=Homo sapiens GN=PSMC4 PE=1 SV=2	19.6	8	0.12	ADTLDPALLRPGR+EAVELPLTHFELYK+ELLKPNASVALHK+LIFSTITSK+MNLSEEVDLEDYVARPDK+VVGSEFVQK
274a	sp|Q13188-2|STK3_HUMAN sp|Q13188|STK3_HUMAN	1	Isoform of Q13188, Isoform 2 of Serine/threonine-protein kinase 3 OS=Homo sapiens GN=STK3;Serine/threonine-protein kinase 3 OS=Homo sapiens GN=STK3 PE=1 SV=2	15.5	8	0.11	AIFMIPTNPPPTFR+ATATQLLQHPFIK+DLITEAMEIK+LADFGVAGQLTDTMAK+QPEEVFDVLEK+TLIEDEIATILK
269a	sp|Q02413|DSG1_HUMAN	1	Desmoglein-1 OS=Homo sapiens GN=DSG1 PE=1 SV=2	10.9	8	0.11	ASAISVTVLNVIEGPVFRPGSK+ISGVGIDQPPYGIFVINQK+MTGFELTEGVK+QEPSDSPMFIINR+TMNNFLDREQYGQYALAVR+YQGTILSIDDNLQR+YVMGNNPADLLAVDSR
254a	sp|P62701|RS4X_HUMAN	1	40S ribosomal protein S4, X isoform OS=Homo sapiens GN=RPS4X PE=1 SV=2	25.5	8	0.11	HPGSFDVVHVK+LSNIFVIGK+LTIAEER+TDITYPAGFMDVISIDK+TIRYPDPLIK+VNDTIQIDLETGK
229a	sp|P51617-2|IRAK1_HUMAN sp|P51617-3|IRAK1_HUMAN sp|P51617-4|IRAK1_HUMAN sp|P51617|IRAK1_HUMAN tr|D3YTB5|D3YTB5_HUMAN	1	Isoform of P51617, Isoform 2 of Interleukin-1 receptor-associated kinase 1 OS=Homo sapiens GN=IRAK1;Isoform of P51617, Isoform 3 of Interleukin-1 receptor-associated kinase 1 OS=Homo sapiens GN=IRAK1;Isoform of P51617, Isoform 4 of Interleukin-1 receptor-associated kinase 1 OS=Homo sapiens GN=IRAK1;Interleukin-1 receptor-associated kinase 1 OS=Homo sapiens GN=IRAK1 PE=1 SV=2;Isoform of P51617, In…	15.8	8	0.11	AHSGAAPWQPLAAPSGASAQAAEQLQR+AIQFLHQDSPSLIHGDIK+GPNQPVESDESLGGLSAALR+GTLAYLPEEYIK+QSFLTEVEQLSR+TASVLWPWINR
213a	sp|P45880-1|VDAC2_HUMAN sp|P45880-2|VDAC2_HUMAN sp|P45880|VDAC2_HUMAN tr|A0A0A0MR02|A0A0A0MR02_HUMAN	1	Isoform of P45880, Isoform 1 of Voltage-dependent anion-selective channel protein 2 OS=Homo sapiens GN=VDAC2;Isoform of P45880, Isoform 2 of Voltage-dependent anion-selective channel protein 2 OS=Homo sapiens GN=VDAC2;Voltage-dependent anion-selective channel protein 2 OS=Homo sapiens GN=VDAC2 PE=1 SV=2;Isoform of P45880, Voltage-dependent anion-selective channel protein 2 (Fragment) OS=Homo sapi…	30.9	8	0.12	GFGFGLVK+LTFDTTFSPNTGKK+LTLSALVDGK+TGDFQLHTNVNDGTEFGGSIYQK+VNNSSLIGVGYTQTLRPGVK+YQLDPTASISAK
163a	sp|P09543-2|CN37_HUMAN sp|P09543|CN37_HUMAN	1	Isoform of P09543, Isoform CNPI of 2',3'-cyclic-nucleotide 3'-phosphodiesterase OS=Homo sapiens GN=CNP;2',3'-cyclic-nucleotide 3'-phosphodiesterase OS=Homo sapiens GN=CNP PE=1 SV=2	14.7	8	0.12	AGQVFLEELGNHK+AIFTGYYGK+APGAEEYAQQDVLKK+KAGQVFLEELGNHK+MDLVTYFGK+NQWQLSADDLKK
147a	sp|P04908|H2A1B_HUMAN sp|P0C0S8|H2A1_HUMAN sp|P20671|H2A1D_HUMAN sp|Q16777|H2A2C_HUMAN sp|Q6FI13|H2A2A_HUMAN sp|Q7L7L0|H2A3_HUMAN sp|Q93077|H2A1C_HUMAN sp|Q96KK5|H2A1H_HUMAN sp|Q99878|H2A1J_HUMAN sp|Q9BTM1|H2AJ_HUMAN tr|A0A0U1RR32|A0A0U1RR32_HUMAN tr|A0A0U1RRH7|A0A0U1RRH7_HUMAN	1	Histone H2A type 1-B/E OS=Homo sapiens GN=HIST1H2AB PE=1 SV=2;Histone H2A type 1 OS=Homo sapiens GN=HIST1H2AG PE=1 SV=2;Histone H2A type 1-D OS=Homo sapiens GN=HIST1H2AD PE=1 SV=2;Histone H2A type 2-C OS=Homo sapiens GN=HIST2H2AC PE=1 SV=4;Histone H2A type 2-A OS=Homo sapiens GN=HIST2H2AA3 PE=1 SV=3;Histone H2A type 3 OS=Homo sapiens GN=HIST3H2A PE=1 SV=3;Histone H2A type 1-C OS=Homo sapiens GN=H…	32.6	8	0.11	AGLQFPVGR+HLQLAIR+HLQLAIRNDEELNK+VTIAQGGVLPNIQAVLLPK
121a	sp|O43823|AKAP8_HUMAN	1	A-kinase anchor protein 8 OS=Homo sapiens GN=AKAP8 PE=1 SV=1	12.3	8	0.12	QFQLYEEPDTK+SDPFVPPAASSEPLSTPWNELNYVGGR+SFDDEEIQK+TVEFLQEYIVNR+VAPAPAAADAEVEQTDAESK+VAPAPAAADAEVEQTDAESKDAVPTE
240b	sp|Q562R1|ACTBL_HUMAN	0.9999	Beta-actin-like protein 2 OS=Homo sapiens GN=ACTBL2 PE=1 SV=2	11.2	8	0.04	DLTDYLMK+SYELPDGQVITIGNER+VAPDEHPILLTEAPLNPK
410a	sp|Q9UH99-2|SUN2_HUMAN sp|Q9UH99-3|SUN2_HUMAN sp|Q9UH99|SUN2_HUMAN	1	Isoform of Q9UH99, Isoform 2 of SUN domain-containing protein 2 OS=Homo sapiens GN=SUN2;Isoform of Q9UH99, Isoform 3 of SUN domain-containing protein 2 OS=Homo sapiens GN=SUN2;SUN domain-containing protein 2 OS=Homo sapiens GN=SUN2 PE=1 SV=3	11.5	7	0.08	AEHQQDSEDLFKK+DFAIFGFDEDLQQEGTLLGK+IGLADYALESGGASVISTR+IRPTAVTLEHVPK+SSLEELHGDANWGEDLR
370a	sp|Q9BU76-3|MMTA2_HUMAN sp|Q9BU76-4|MMTA2_HUMAN sp|Q9BU76|MMTA2_HUMAN	1	Isoform of Q9BU76, Isoform 3 of Multiple myeloma tumor-associated protein 2 OS=Homo sapiens GN=MMTAG2;Isoform of Q9BU76, Isoform 4 of Multiple myeloma tumor-associated protein 2 OS=Homo sapiens GN=MMTAG2;Multiple myeloma tumor-associated protein 2 OS=Homo sapiens GN=MMTAG2 PE=1 SV=1	39.4	7	0.1	EAEREALLAALGYK+EALLAALGYK+EEELAAVREAER+ENYLGNSLMAPVGR+GGQDQFNWEDVK+LLGLGSASGSVGR
363a	sp|Q99623-2|PHB2_HUMAN sp|Q99623|PHB2_HUMAN tr|F5GY37|F5GY37_HUMAN tr|J3KPX7|J3KPX7_HUMAN	1	Isoform of Q99623, Isoform 2 of Prohibitin-2 OS=Homo sapiens GN=PHB2;Prohibitin-2 OS=Homo sapiens GN=PHB2 PE=1 SV=2;Isoform of Q99623, Prohibitin-2 OS=Homo sapiens GN=PHB2 PE=1 SV=1;Isoform of Q99623, Prohibitin-2 OS=Homo sapiens GN=PHB2 PE=1 SV=2	34.9	7	0.1	ESVFTVEGGHR+FNASQLITQR+IGGVQQDTILAEGLHFR+IPWFQYPIIYDIR+LLLGAGAVAYGVR+VLPSIVNEVLK+VLSRPNAQELPSMYQR
343a	sp|Q96A33-2|CCD47_HUMAN sp|Q96A33|CCD47_HUMAN	1	Isoform of Q96A33, Isoform 2 of Coiled-coil domain-containing protein 47 OS=Homo sapiens GN=CCDC47;Coiled-coil domain-containing protein 47 OS=Homo sapiens GN=CCDC47 PE=1 SV=1	10.6	7	0.1	ELLESNFTLVGDDGTNK+ELLESNFTLVGDDGTNKEATSTGK+RQDLLNVLAR+TLLFTFNVPGSGNTYPK
342a	sp|Q969U6|FBXW5_HUMAN	1	F-box/WD repeat-containing protein 5 OS=Homo sapiens GN=FBXW5 PE=1 SV=1	16.1	7	0.1	DFVASGAEDR+HGYIWDR+IFDLGSDNEEVVAGPAPAHAK+IQNLNASTVR+QILPHQMTTAGPVLGEGR+TFFSWLASQR+VAELLAQGHTKPPER
286a	sp|Q14596-2|NBR1_HUMAN sp|Q14596|NBR1_HUMAN	1	Isoform of Q14596, Isoform 2 of Next to BRCA1 gene 1 protein OS=Homo sapiens GN=NBR1;Next to BRCA1 gene 1 protein OS=Homo sapiens GN=NBR1 PE=1 SV=3	9.2	7	0.09	FMWGNLTLASTEK+GAEGKPGVEAGQEPAEAGER+KPLAHYSSLVR+LPAALEQVR+VSFDLNTIQIK+YLDEENEEVSINSQGEYEEALK
279a	sp|Q13724-2|MOGS_HUMAN sp|Q13724|MOGS_HUMAN	1	Isoform of Q13724, Isoform 2 of Mannosyl-oligosaccharide glucosidase OS=Homo sapiens GN=MOGS;Mannosyl-oligosaccharide glucosidase OS=Homo sapiens GN=MOGS PE=1 SV=5	10.3	7	0.1	FISGHTSELGDFR+LGPLLDILADSR+SLAASSSFYGQR+TLPSGLDDYPR+VDPALFPPVPLFTAVPSR+VPPEFLVQR
268c	sp|P08237-2|PFKAM_HUMAN sp|P08237-3|PFKAM_HUMAN sp|P08237|PFKAM_HUMAN	1	Isoform of P08237, Isoform 2 of ATP-dependent 6-phosphofructokinase, muscle type OS=Homo sapiens GN=PFKM;Isoform of P08237, Isoform 3 of ATP-dependent 6-phosphofructokinase, muscle type OS=Homo sapiens GN=PFKM;ATP-dependent 6-phosphofructokinase, muscle type OS=Homo sapiens GN=PFKM PE=1 SV=2	12.7	7	0.08	AIAVLTSGGDAQGMNAAVR+ALVFQPVAELKDQTDFEHR+IMEIVDAITTTAQSHQR+TFVLEVMGR+VLVVHDGFEGLAK+YEIDLDTSDHAHLEHITR
253a	sp|P62277|RS13_HUMAN	1	40S ribosomal protein S13 OS=Homo sapiens GN=RPS13 PE=1 SV=2	37.7	7	0.1	GLAPDLPEDLYHLIK+GLSQSALPYR+GLTPSQIGVILR+KGLTPSQIGVILR+LILIESR+LTSDDVKEQIYK
252a	sp|P62269|RS18_HUMAN	1	40S ribosomal protein S18 OS=Homo sapiens GN=RPS18 PE=1 SV=3	27	7	0.09	AGELTEDEVER+IAFAITAIK+IPDWFLNR+RAGELTEDEVER+YSQVLANGLDNK
250a	sp|P62263|RS14_HUMAN	1	40S ribosomal protein S14 OS=Homo sapiens GN=RPS14 PE=1 SV=3	31.8	7	0.1	ADRDESSPYAAMLAAQDVAQR+IEDVTPIPSDSTR+IEDVTPIPSDSTRR+TPGPGAQSALR+VKADRDESSPYAAMLAAQDVAQR
27	sp|P26641-2|EF1G_HUMAN sp|P26641|EF1G_HUMAN	1	Isoform of P26641, Isoform 2 of Elongation factor 1-gamma OS=Homo sapiens GN=EEF1G;Elongation factor 1-gamma OS=Homo sapiens GN=EEF1G PE=1 SV=3	9.4	7	0.11	ILGLLDAYLK+KLDPGSEETQTLVR+STFVLDEFKR+TFLVGER
211a	sp|P43243|MATR3_HUMAN tr|A0A0R4J2E8|A0A0R4J2E8_HUMAN tr|A8MXP9|A8MXP9_HUMAN tr|D6REM6|D6REM6_HUMAN	1	Matrin-3 OS=Homo sapiens GN=MATR3 PE=1 SV=2;Isoform of P43243, Matrin-3 OS=Homo sapiens GN=MATR3 PE=4 SV=1;Isoform of P43243, Matrin-3 OS=Homo sapiens GN=MATR3 PE=1 SV=1;Isoform of P43243, Matrin-3 OS=Homo sapiens GN=MATR3 PE=1 SV=1	10.5	7	0.1	GAPPSSNIEDFHGLLPK+GDADQASNILASFGLSAR+GNLGAGNGNLQGPR+GPSLNPVLDYDHGSR+VIHLSNLPHSGYSDSAVLK
185a	sp|P22087|FBRL_HUMAN	1	rRNA 2'-O-methyltransferase fibrillarin OS=Homo sapiens GN=FBL PE=1 SV=2	17.1	7	0.1	DHAVVVGVYRPPPK+IVALNAHTFLR+LAAAILGGVDQIHIKPGAK+TNIIPVIEDAR
183a	sp|P17844-2|DDX5_HUMAN sp|P17844|DDX5_HUMAN tr|J3KTA4|J3KTA4_HUMAN	1	Isoform of P17844, Isoform 2 of Probable ATP-dependent RNA helicase DDX5 OS=Homo sapiens GN=DDX5;Probable ATP-dependent RNA helicase DDX5 OS=Homo sapiens GN=DDX5 PE=1 SV=1;Isoform of P17844, Probable ATP-dependent RNA helicase DDX5 OS=Homo sapiens GN=DDX5 PE=1 SV=1	13.6	7	0.07	APILIATDVASR+FVINYDYPNSSEDYIHR+NFYQEHPDLAR+TGTAYTFFTPNNIK+TIVFVETK+TTYLVLDEADR+YLVLDEADR
148a	sp|P05023-3|AT1A1_HUMAN sp|P05023-4|AT1A1_HUMAN sp|P05023|AT1A1_HUMAN	1	Isoform of P05023, Isoform 3 of Sodium/potassium-transporting ATPase subunit alpha-1 OS=Homo sapiens GN=ATP1A1;Isoform of P05023, Isoform 4 of Sodium/potassium-transporting ATPase subunit alpha-1 OS=Homo sapiens GN=ATP1A1;Sodium/potassium-transporting ATPase subunit alpha-1 OS=Homo sapiens GN=ATP1A1 PE=1 SV=1	7.3	7	0.09	AVAGDASESALLK+GVGIISEGNETVEDIAAR+IVEIPFNSTNK+MSINAEEVVVGDLVEVK+SPDFTNENPLETR
142i	sp|Q6KB66-2|K2C80_HUMAN sp|Q6KB66|K2C80_HUMAN	1	Isoform of Q6KB66, Isoform 2 of Keratin, type II cytoskeletal 80 OS=Homo sapiens GN=KRT80;Keratin, type II cytoskeletal 80 OS=Homo sapiens GN=KRT80 PE=1 SV=2	16.4	7	0.06	GQLEANLLQVLEK+KYQELMNVK+LALDIEIATYR+LALDIEIATYRK+LAQLEAALQQAK+VTVNPGLLVPLDVKLDPAVQQLK
124a	sp|O60318|GANP_HUMAN	1	Germinal-center associated nuclear protein OS=Homo sapiens GN=MCM3AP PE=1 SV=2	5.9	7	0.1	ALNFAYTVSTQR+IPGVNKEEETESR+KYDVPLSWEQAR+SAFLEPEGLSK+SIFGSSNNSFSSFPVSSAVLGEPFQASK+SQLSVFEVVPGTDQVDHAAAVK+VAHGALSDGAIDAVETQK
60	sp|Q16891-2|MIC60_HUMAN sp|Q16891-3|MIC60_HUMAN sp|Q16891-4|MIC60_HUMAN sp|Q16891|MIC60_HUMAN tr|B9A067|B9A067_HUMAN tr|C9J406|C9J406_HUMAN tr|H7C463|H7C463_HUMAN	1	Isoform of Q16891, Isoform 2 of MICOS complex subunit MIC60 OS=Homo sapiens GN=IMMT;Isoform of Q16891, Isoform 3 of MICOS complex subunit MIC60 OS=Homo sapiens GN=IMMT;Isoform of Q16891, Isoform 4 of MICOS complex subunit MIC60 OS=Homo sapiens GN=IMMT;MICOS complex subunit MIC60 OS=Homo sapiens GN=IMMT PE=1 SV=1;Isoform of Q16891, MICOS complex subunit MIC60 OS=Homo sapiens GN=IMMT PE=1 SV=2;Isof…	12.1	6	0.08	AVDEAADALLK+LSEQELQFR+LSQEQVDNFTLDINTAYAR+QTASVTLQAIAAQNAAVQAVNAHSNILK+TSSAETPTIPLGSAVEAIK
412b	sp|O75746|CMC1_HUMAN	1	Calcium-binding mitochondrial carrier protein Aralar1 OS=Homo sapiens GN=SLC25A12 PE=1 SV=2	9.9	6	0.06	GLIPQLIGVAPEK+IVQLLAGVADQTK+LATATFAGIENK+LQVAGEITTGPR+LTVNDFVR+YEGFFGLYR
404a	sp|Q9P0J0|NDUAD_HUMAN	1	NADH dehydrogenase [ubiquinone] 1 alpha subcomplex subunit 13 OS=Homo sapiens GN=NDUFA13 PE=1 SV=3	46.5	6	0.09	IALLPLLQAETDRR+LQIEDFEAR+TTEEALHASHGFMWYT+VGESVFHTTR+VKQDMPPPGGYGPIDYKR
388a	sp|Q9HCM4-3|E41L5_HUMAN sp|Q9HCM4-4|E41L5_HUMAN sp|Q9HCM4|E41L5_HUMAN	1	Isoform of Q9HCM4, Isoform 3 of Band 4.1-like protein 5 OS=Homo sapiens GN=EPB41L5;Isoform of Q9HCM4, Isoform 4 of Band 4.1-like protein 5 OS=Homo sapiens GN=EPB41L5;Band 4.1-like protein 5 OS=Homo sapiens GN=EPB41L5 PE=1 SV=3	12.4	6	0.09	FVPIQTEEMELAIFEK+GQTPAQAETNYLNK+NANVQDAATNSAVLNENNVPLPK+SALPVSPSISSAPVPVEIENLPQSPGTDQHDR
385a	sp|Q9H857-2|NT5D2_HUMAN sp|Q9H857-3|NT5D2_HUMAN sp|Q9H857-4|NT5D2_HUMAN sp|Q9H857|NT5D2_HUMAN	1	Isoform of Q9H857, Isoform 2 of 5'-nucleotidase domain-containing protein 2 OS=Homo sapiens GN=NT5DC2;Isoform of Q9H857, Isoform 3 of 5'-nucleotidase domain-containing protein 2 OS=Homo sapiens GN=NT5DC2;Isoform of Q9H857, Isoform 4 of 5'-nucleotidase domain-containing protein 2 OS=Homo sapiens GN=NT5DC2;5'-nucleotidase domain-containing protein 2 OS=Homo sapiens GN=NT5DC2 PE=1 SV=1	16.9	6	0.09	GDETFAVLSR+IDAFHYVQLGTAYR+QGNLFDFLR+QLFLITNSPFSFVDK+TGAIIPELER+VDFTFYPR
380a	sp|Q9C0D3|ZY11B_HUMAN	1	Protein zyg-11 homolog B OS=Homo sapiens GN=ZYG11B PE=1 SV=2	9.5	6	0.09	LLADVTHLLLK+LSTEQTAQLGTELFIVR+NSLLDDLHSAILK+VLESFPTESSIQQK+VSGEANETQIAEALKR
369a	sp|Q9BU61|NDUF3_HUMAN	1	NADH dehydrogenase [ubiquinone] 1 alpha subcomplex assembly factor 3 OS=Homo sapiens GN=NDUFAF3 PE=1 SV=1	31.5	6	0.08	EAAQAMYIDSYNSR+LQSQVLQAMR+LSPADDELYQR+VTGAALIPPPGGTSLTSLGQAAQ
365a	sp|Q9BQ70|TCF25_HUMAN	1	Transcription factor 25 OS=Homo sapiens GN=TCF25 PE=1 SV=1	8.4	6	0.08	HVILSEIK+IEDSTGLNRPGPAPLSSR+LSPISHGNTIALFFR+SSTGEASENGLEDIDR
364a	sp|Q99959-2|PKP2_HUMAN sp|Q99959|PKP2_HUMAN	1	Isoform of Q99959, Isoform 1 of Plakophilin-2 OS=Homo sapiens GN=PKP2;Plakophilin-2 OS=Homo sapiens GN=PKP2 PE=1 SV=2	13.3	6	0.09	AHLTVGQAAAGGSGNLLTER+IMAISAGDAYASNK+IQEQVQQTLAR+NLVFEDNDNKLEVAELNGVPR+TSSVPEYVYNLHLVENDFVGGR+TVLGQQILGQLDSSSLALPSEAK
338a	sp|Q92945|FUBP2_HUMAN tr|A0A087WTP3|A0A087WTP3_HUMAN	1	Far upstream element-binding protein 2 OS=Homo sapiens GN=KHSRP PE=1 SV=4;Isoform of Q92945, Far upstream element-binding protein 2 OS=Homo sapiens GN=KHSRP PE=1 SV=1	10.7	6	0.08	AINQQTGAFVEISR+GGGGPGGGGPGGGSAGGPSQPPGGGGPGIR+GGGGPGGGGPGGGSAGGPSQPPGGGGPGIRK+MILIQDGSQNTNVDKPLR+VQISPDSGGLPER
330a	sp|Q8NBP0|TTC13_HUMAN	1	Tetratricopeptide repeat protein 13 OS=Homo sapiens GN=TTC13 PE=2 SV=3	9.4	6	0.08	ALLLNQNHVQTLQLR+ELGNFEAATESFQK+EYDGFTITITGDK+ILVYHGANNPK+LVDFEAMTAPGSEAFSK+NAELALFELSR
299a	sp|Q15758|AAAT_HUMAN tr|M0QXM4|M0QXM4_HUMAN	1	Neutral amino acid transporter B(0) OS=Homo sapiens GN=SLC1A5 PE=1 SV=2;Isoform of Q15758, Amino acid transporter OS=Homo sapiens GN=SLC1A5 PE=1 SV=1	9	6	0.08	NIFPSNLVSAAFR+SELPLDPLPVPTEEGNPLLK
34	sp|P46977-2|STT3A_HUMAN sp|P46977|STT3A_HUMAN	1	Isoform of P46977, Isoform 2 of Dolichyl-diphosphooligosaccharide--protein glycosyltransferase subunit STT3A OS=Homo sapiens GN=STT3A;Dolichyl-diphosphooligosaccharide--protein glycosyltransferase subunit STT3A OS=Homo sapiens GN=STT3A PE=1 SV=2	7.5	6	0.08	EAYYWLR+ENDYYTPTGEFR+FGQVYTEAK+FYSLLDPSYAK+IIFDDFR
257a	sp|P62854|RS26_HUMAN	1	40S ribosomal protein S26 OS=Homo sapiens GN=RPS26 PE=1 SV=3	33.9	6	0.08	DISEASVFDAYVLPK+FRPAGAAPRPPPKPM+NIVEAAAVR
249a	sp|P62258-2|1433E_HUMAN sp|P62258|1433E_HUMAN	1	Isoform of P62258, Isoform SV of 14-3-3 protein epsilon OS=Homo sapiens GN=YWHAE;14-3-3 protein epsilon OS=Homo sapiens GN=YWHAE PE=1 SV=1	18.9	6	0.07	EAAENSLVAYK+NLLSVAYK+VAGMDVELTVEER+YLAEFATGNDRK
238a	sp|P57088|TMM33_HUMAN tr|D6RAA6|D6RAA6_HUMAN	1	Transmembrane protein 33 OS=Homo sapiens GN=TMEM33 PE=1 SV=2;Isoform of P57088, Transmembrane protein 33 (Fragment) OS=Homo sapiens GN=TMEM33 PE=1 SV=1	14	6	0.07	ALLANALTSALR+GSNSLPLLR+LSANQQNILK
236a	sp|P53985|MOT1_HUMAN	1	Monocarboxylate transporter 1 OS=Homo sapiens GN=SLC16A1 PE=1 SV=3	11.4	6	0.08	AAESPDQKDTDGGPKEEESPV+DLHDANTDLIGRHPK+ESKEEETSIDVAGKPNEVTK+KESKEEETSIDVAGKPNEVTK
233a	sp|P52948-5|NUP98_HUMAN sp|P52948-6|NUP98_HUMAN sp|P52948|NUP98_HUMAN	1	Isoform of P52948, Isoform 5 of Nuclear pore complex protein Nup98-Nup96 OS=Homo sapiens GN=NUP98;Isoform of P52948, Isoform 6 of Nuclear pore complex protein Nup98-Nup96 OS=Homo sapiens GN=NUP98;Nuclear pore complex protein Nup98-Nup96 OS=Homo sapiens GN=NUP98 PE=1 SV=4	2.5	6	0.07	EVVVYLDDNQKPPVGEGLNR+NLNNSNLFSPVNR+SITADPLDYR
228a	sp|P51571|SSRD_HUMAN	1	Translocon-associated protein subunit delta OS=Homo sapiens GN=SSR4 PE=1 SV=1	30.6	6	0.09	FFDEESYSLLR+NNEDISIIPPLFTVSVDHR+VQNMALYADVGGK+YQVSWSLDHK
226a	sp|P50990|TCPQ_HUMAN	1	T-complex protein 1 subunit theta OS=Homo sapiens GN=CCT8 PE=1 SV=4	11.7	6	0.08	APGFAQMLK+AVDDGVNTFK+DIDEVSSLLR+LATNAAVTVLR+LVPGGGATEIELAK+QYGNEVFLAK
189a	sp|P23258|TBG1_HUMAN	1	Tubulin gamma-1 chain OS=Homo sapiens GN=TUBG1 PE=1 SV=2	20.4	6	0.1	AVLLDLEPR+DVFFYQADDEHYIPR+EAFLEQFR+KTTVLDVMRR+LHFLMTGYTPLTTDQSVASVR+LYNPENIYLSEHGGGAGNNWASGFSQGEK
183b	sp|O00571-2|DDX3X_HUMAN sp|O00571|DDX3X_HUMAN sp|O15523-2|DDX3Y_HUMAN sp|O15523|DDX3Y_HUMAN tr|A0A0D9SF53|A0A0D9SF53_HUMAN tr|A0A0D9SFB3|A0A0D9SFB3_HUMAN tr|A0A0D9SG12|A0A0D9SG12_HUMAN	1	Isoform of O00571, Isoform 2 of ATP-dependent RNA helicase DDX3X OS=Homo sapiens GN=DDX3X;ATP-dependent RNA helicase DDX3X OS=Homo sapiens GN=DDX3X PE=1 SV=3;Isoform of O15523, Isoform 2 of ATP-dependent RNA helicase DDX3Y OS=Homo sapiens GN=DDX3Y;ATP-dependent RNA helicase DDX3Y OS=Homo sapiens GN=DDX3Y PE=1 SV=2;Isoform of O00571, ATP-dependent RNA helicase DDX3X OS=Homo sapiens GN=DDX3X PE=1 S…	7.7	6	0.06	DLLDLLVEAK+HAIPIIK+QYPISLVLAPTR+SPILVATAVAAR+TIVFVETK+YLVLDEADR
179a	sp|P14923|PLAK_HUMAN	1	Junction plakoglobin OS=Homo sapiens GN=JUP PE=1 SV=3	10.5	6	0.08	HVAAGTQQPYTDGVR+LAEPSQLLK+LLNQPNQWPLVK+LVQLLVK+NLSDVATKQEGLESVLK+SAIVHLINYQDDAELATR
177a	sp|P14618-3|KPYM_HUMAN sp|P14618|KPYM_HUMAN	1	Isoform of P14618, Isoform 3 of Pyruvate kinase PKM OS=Homo sapiens GN=PKM;Pyruvate kinase PKM OS=Homo sapiens GN=PKM PE=1 SV=4	17.8	6	0.08	GDLGIEIPAEK+GVNLPGAAVDLPAVSEKDIQDLK+IYVDDGLISLQVK+LAPITSDPTEATAVGAVEASFK+TATESFASDPILYRPVAVALDTK
175b	sp|Q13310-2|PABP4_HUMAN sp|Q13310-3|PABP4_HUMAN sp|Q13310|PABP4_HUMAN tr|B1ANR0|B1ANR0_HUMAN	1	Isoform of Q13310, Isoform 2 of Polyadenylate-binding protein 4 OS=Homo sapiens GN=PABPC4;Isoform of Q13310, Isoform 3 of Polyadenylate-binding protein 4 OS=Homo sapiens GN=PABPC4;Polyadenylate-binding protein 4 OS=Homo sapiens GN=PABPC4 PE=1 SV=1;Isoform of Q13310, Polyadenylate-binding protein OS=Homo sapiens GN=PABPC4 PE=1 SV=1	10.2	6	0.07	ALDTMNFDVIK+EFSPFGSITSAK+IVGSKPLYVALAQR+SLGYAYVNFQQPADAER+YQGVNLYIK
164a	sp|P0CG47|UBB_HUMAN sp|P0CG48|UBC_HUMAN sp|P62979|RS27A_HUMAN sp|P62987|RL40_HUMAN tr|B4DV12|B4DV12_HUMAN tr|F5GXK7|F5GXK7_HUMAN tr|F5GYU3|F5GYU3_HUMAN tr|F5H265|F5H265_HUMAN tr|F5H2Z3|F5H2Z3_HUMAN tr|F5H388|F5H388_HUMAN tr|F5H6Q2|F5H6Q2_HUMAN tr|F5H747|F5H747_HUMAN tr|J3QKN0|J3QKN0_HUMAN tr|J3QS39|J3QS39_HUMAN tr|J3QTR3|J3QTR3_HUMAN tr|Q5PY61|Q5PY61_HUMAN tr|Q96C32|Q96C32_HUMAN	1	Polyubiquitin-B OS=Homo sapiens GN=UBB PE=1 SV=1;Polyubiquitin-C OS=Homo sapiens GN=UBC PE=1 SV=3;Ubiquitin-40S ribosomal protein S27a OS=Homo sapiens GN=RPS27A PE=1 SV=2;Ubiquitin-60S ribosomal protein L40 OS=Homo sapiens GN=UBA52 PE=1 SV=2;Isoform of P0CG47, Polyubiquitin-B OS=Homo sapiens GN=UBB PE=1 SV=1;Isoform of P0CG48, Polyubiquitin-C (Fragment) OS=Homo sapiens GN=UBC PE=1 SV=2;Isoform of…	61.8	6	0.08	ESTLHLVLR+IQDKEGIPPDQQR+TITLEVEPSDTIENVK+TLSDYNIQK
151a	sp|P05388-2|RLA0_HUMAN sp|P05388|RLA0_HUMAN tr|F8VWS0|F8VWS0_HUMAN	1	Isoform of P05388, Isoform 2 of 60S acidic ribosomal protein P0 OS=Homo sapiens GN=RPLP0;60S acidic ribosomal protein P0 OS=Homo sapiens GN=RPLP0 PE=1 SV=1;Isoform of P05388, 60S acidic ribosomal protein P0 OS=Homo sapiens GN=RPLP0 PE=1 SV=1	24.3	6	0.09	AFLADPSAFVAAAPVAAATTAAPAAAAAPAK+GNVGFVFTK+IIQLLDDYPK+TSFFQALGITTK
137a	sp|O95831-3|AIFM1_HUMAN sp|O95831|AIFM1_HUMAN	1	Isoform of O95831, Isoform 3 of Apoptosis-inducing factor 1, mitochondrial OS=Homo sapiens GN=AIFM1;Apoptosis-inducing factor 1, mitochondrial OS=Homo sapiens GN=AIFM1 PE=1 SV=1	11.7	6	0.08	AALSASEGEEVPQDK+ALGTEVIQLFPEK+ELWFSDDPNVTK+KAALSASEGEEVPQDK+TGGLEIDSDFGGFR+VMPNAIVQSVGVSSGK
134a	sp|O75964|ATP5L_HUMAN tr|E9PN17|E9PN17_HUMAN	1	ATP synthase subunit g, mitochondrial OS=Homo sapiens GN=ATP5L PE=1 SV=3;Isoform of O75964, ATP synthase subunit g, mitochondrial OS=Homo sapiens GN=ATP5L PE=1 SV=1	63.2	6	0.09	IVNSAQTGSFK+LATFWYYAK+TPALVNAAVTYSKPR+VELVPPTPAEIPR
115a	sp|O14925|TIM23_HUMAN sp|Q5SRD1|TI23B_HUMAN	1	Mitochondrial import inner membrane translocase subunit Tim23 OS=Homo sapiens GN=TIMM23 PE=1 SV=1;Putative mitochondrial import inner membrane translocase subunit Tim23B OS=Homo sapiens GN=TIMM23B PE=5 SV=2	22.5	6	0.08	GAEDDLNTVAAGTMTGMLYK+NVQILNMVTR+YLVQDTDEFILPTGANK
112a	sp|O00459|P85B_HUMAN	1	Phosphatidylinositol 3-kinase regulatory subunit beta OS=Homo sapiens GN=PIK3R2 PE=1 SV=2	9.6	6	0.06	EAAGPVGPALEPPTLPLHR+SFLLALPAPLVTPEASAEAR+TAIEAFNETIK+YQQDQIVKEDSVEAVGAQLK
109a	sp|DHE3_BOVIN| sp|P00367|DHE3_HUMAN sp|P49448|DHE4_HUMAN	1	sp DHE3_BOVIN ;Glutamate dehydrogenase 1, mitochondrial OS=Homo sapiens GN=GLUD1 PE=1 SV=2;Glutamate dehydrogenase 2, mitochondrial OS=Homo sapiens GN=GLUD2 PE=1 SV=2	8.8	6	0.08	DDGSWEVIEGYR+MVEGFFDR+TAAYVNAIEK+YNLGLDLR+YSTDVSVDEVK
100	sp|Q9P032|NDUF4_HUMAN	1	NADH dehydrogenase [ubiquinone] 1 alpha subcomplex assembly factor 4 OS=Homo sapiens GN=NDUFAF4 PE=1 SV=1	28	5	0.07	DVYVDSKDPVSSLQVK+HPSTNSLLR+IMQEYQLEQK+ISIVEALTLLNNHK
96	sp|Q9HAV7|GRPE1_HUMAN	1	GrpE protein homolog 1, mitochondrial OS=Homo sapiens GN=GRPEL1 PE=1 SV=2	32.7	5	0.07	DLLEVADVLEK+EPGTVALVSK+NLYEGLVMTEVQIQK+NSGQNLEEDMGQSEQKADPPATEK+TLRPALVGVVK
10	sp|O60315-2|ZEB2_HUMAN sp|O60315|ZEB2_HUMAN tr|A0JP08|A0JP08_HUMAN	1	Isoform of O60315, Isoform 2 of Zinc finger E-box-binding homeobox 2 OS=Homo sapiens GN=ZEB2;Zinc finger E-box-binding homeobox 2 OS=Homo sapiens GN=ZEB2 PE=1 SV=1;Isoform of O60315, Zinc finger E-box binding homeobox 2 OS=Homo sapiens GN=ZEB2 PE=1 SV=1	1.5	5	0.04	DEEETGDHSMDDSSEDGK
84	sp|Q969X5-2|ERGI1_HUMAN sp|Q969X5|ERGI1_HUMAN	1	Isoform of Q969X5, Isoform 2 of Endoplasmic reticulum-Golgi intermediate compartment protein 1 OS=Homo sapiens GN=ERGIC1;Endoplasmic reticulum-Golgi intermediate compartment protein 1 OS=Homo sapiens GN=ERGIC1 PE=1 SV=1	27.8	5	0.08	IIPAIWFR+LSFGDTLQVQNIHGAFNALGGADR+LTSNPLASHDYILK+YDLSPITVK
76	sp|Q8TAE8|G45IP_HUMAN	1	Growth arrest and DNA damage-inducible proteins-interacting protein 1 OS=Homo sapiens GN=GADD45GIP1 PE=1 SV=1	21.2	5	0.07	AAALAAAVAQDPAASGAPSS+LQAEAQELLGYQVDPR+WPDPEDLLTPR
52	sp|Q08188|TGM3_HUMAN	1	Protein-glutamine gamma-glutamyltransferase E OS=Homo sapiens GN=TGM3 PE=1 SV=4	10	5	0.07	FSSQELILR+IDVPTLGPK+LEFIVSTGPYPSESAMTK+SDLGPSYGGWQVLDATPQER+VITNFNSAHDTDR
6	sp|O15063|K0355_HUMAN	1	Uncharacterized protein KIAA0355 OS=Homo sapiens GN=KIAA0355 PE=1 SV=2	6.5	5	0.08	APQAGAHTPLTPQPGLAPQQQSPK+LQSILNIGNFPR+NSGSGGGLSGMGHTPEVEEAVR+YVAGVSQAMQQK
425a	tr|A0A087WZ13|A0A087WZ13_HUMAN tr|E9PAU2|E9PAU2_HUMAN	1	Isoform of Q8IY67, Ribonucleoprotein PTB-binding 1 OS=Homo sapiens GN=RAVER1 PE=1 SV=1;Isoform of Q8IY67, Ribonucleoprotein PTB-binding 1 OS=Homo sapiens GN=RAVER1 PE=1 SV=1	14.7	5	0.07	DSGPLPTPPGVSLLGEPPKDYR+LPPEPGLSDSYSFDYPSDMGPR+RPAEGPPTNPPAPGGGSSSSK+SGAEVEAGDAAER+SSGGSGGGPLSHFYSGSPTSYFTSGLQAGLK
418a	sp|Q9Y265|RUVB1_HUMAN	1	RuvB-like 1 OS=Homo sapiens GN=RUVBL1 PE=1 SV=1	17.5	5	0.08	AQTEGINISEEALNHLGEIGTK+AVLLAGPPGTGK+GTEDITSPHGIPLDLLDR+TALALAIAQELGSK+YSVQLLTPANLLAK
417a	sp|Q9Y230|RUVB2_HUMAN	1	RuvB-like 2 OS=Homo sapiens GN=RUVBL2 PE=1 SV=3	11.9	5	0.08	ALESDMAPVLIMATNR+AVLIAGQPGTGK+GLGLDDALEPR+TQGFLALFSGDTGEIK
416a	sp|Q9UMS4|PRP19_HUMAN	1	Pre-mRNA-processing factor 19 OS=Homo sapiens GN=PRPF19 PE=1 SV=1	11.7	5	0.07	KVTSVVFHPSQDLVFSASPDATIR+SSEQILATLK+TLQLDNNFEVK+TVPEELVKPEELSK+VTSVVFHPSQDLVFSASPDATIR
414a	sp|Q9UKV8-2|AGO2_HUMAN sp|Q9UKV8|AGO2_HUMAN	1	Isoform of Q9UKV8, Isoform 2 of Protein argonaute-2 OS=Homo sapiens GN=AGO2;Protein argonaute-2 OS=Homo sapiens GN=AGO2 PE=1 SV=3	6.9	5	0.07	ELLIQFYK+LQANFFEMDIPK+QEIIQDLAAMVR+VLQPPSILYGGR+YAQGADSVEPMFR
411a	sp|Q9UI09|NDUAC_HUMAN	1	NADH dehydrogenase [ubiquinone] 1 alpha subcomplex subunit 12 OS=Homo sapiens GN=NDUFA12 PE=1 SV=1	48.3	5	0.07	FNVTGTPEQYVPYSTTR+GLQQITGHGGLR+IQEWIPPSTPYK+WLHSMTDDPPTTKPLTAR+YYEDNKQFFGR
408a	sp|Q9UBX3-2|DIC_HUMAN sp|Q9UBX3|DIC_HUMAN tr|B4DLN1|B4DLN1_HUMAN	1	Isoform of Q9UBX3, Isoform 2 of Mitochondrial dicarboxylate carrier OS=Homo sapiens GN=SLC25A10;Mitochondrial dicarboxylate carrier OS=Homo sapiens GN=SLC25A10 PE=1 SV=2;Uncharacterized protein OS=Homo sapiens PE=2 SV=1	17.8	5	0.07	FAIYETVR+LGPLAFYK+NYAHALDGLYR+VLLGSVSGLAGGFVGTPADLVNVR
406a	sp|Q9UBM7|DHCR7_HUMAN	1	7-dehydrocholesterol reductase OS=Homo sapiens GN=DHCR7 PE=1 SV=1	12.4	5	0.07	FLPGYVGGIQEGAVTPAGVVNK+GYFFPTSAR+LLVSGFWGVAR+SLDGVTNDR+YTAAVPYR
390a	sp|Q9NNW5|WDR6_HUMAN tr|A0A087X295|A0A087X295_HUMAN tr|E9PDU5|E9PDU5_HUMAN	1	WD repeat-containing protein 6 OS=Homo sapiens GN=WDR6 PE=1 SV=1;Isoform of Q9NNW5, WD repeat-containing protein 6 OS=Homo sapiens GN=WDR6 PE=1 SV=1;Isoform of Q9NNW5, WD repeat-containing protein 6 OS=Homo sapiens GN=WDR6 PE=1 SV=1	9.5	5	0.07	AGAGAPVVGSGSSGGGNAFTGLGPVSTLPSLHGK+AVAVWGIGTPGGPQDPQPGLTAHVVSAGGR+DGAYYQLFVR+LFLLQDSGR+VVPINTPTAAVDQTLFPGK
383a	sp|Q9H6R7|CB044_HUMAN	1	WD repeat and coiled-coil-containing protein C2orf44 OS=Homo sapiens GN=C2orf44 PE=1 SV=1	11.9	5	0.07	DMTPYALPVIGEVR+DSFSHSPGAVSSLK+EIMLEEEPSITSGESQTTYSTFSAPLNK+HSSTPDHTSTLEPPRLPQR+LTDTTFLPSSK
373a	sp|Q9BVV7|TIM21_HUMAN	1	Mitochondrial import inner membrane translocase subunit Tim21 OS=Homo sapiens GN=TIMM21 PE=1 SV=1	14.9	5	0.07	SHPEVIGVFGESVK+TIIIEDNR+TIIIEDNRSQDD+YIFVEIESYPR
368a	sp|Q9BSJ2-4|GCP2_HUMAN sp|Q9BSJ2|GCP2_HUMAN	1	Isoform of Q9BSJ2, Isoform 3 of Gamma-tubulin complex component 2 OS=Homo sapiens GN=TUBGCP2;Gamma-tubulin complex component 2 OS=Homo sapiens GN=TUBGCP2 PE=1 SV=2	6.7	5	0.06	LDGELGGQTLEHSTVLGLPAGAEER+NLDPLVYLLSK+YTIVQQQIPSFLQK+YVSAQPLAGR
367a	sp|Q9BRX9|WDR83_HUMAN	1	WD repeat domain-containing protein 83 OS=Homo sapiens GN=WDR83 PE=1 SV=1	12.7	5	0.07	AVVLWDVASGQVVR+LLDKDTGELLGEYK+RPEPVQTLDEAR
358a	sp|Q99081-3|HTF4_HUMAN sp|Q99081|HTF4_HUMAN	1	Isoform of Q99081, Isoform 3 of Transcription factor 12 OS=Homo sapiens GN=TCF12;Transcription factor 12 OS=Homo sapiens GN=TCF12 PE=1 SV=1	11.9	5	0.07	GFTDSPHYSDHLNDSR+GGLQSQSGTVVTTEIK+QDLGLGSPAQLSSSGKPGTAYYSFSATSSR+TRPTTLGSSQFSGSGIDER
348a	sp|Q96D53|ADCK4_HUMAN	1	AarF domain-containing protein kinase 4 OS=Homo sapiens GN=ADCK4 PE=1 SV=2	14.5	5	0.07	EFGTEFTDHYIEVVK+FLTGFETK+QLLANDPFFR+VASLEEVPFAAASIGQVHQGLLR+VGQMLSIQDNSFISPQLQHIFER
341a	sp|Q93062-2|RBPMS_HUMAN sp|Q93062-3|RBPMS_HUMAN sp|Q93062-4|RBPMS_HUMAN sp|Q93062-5|RBPMS_HUMAN sp|Q93062|RBPMS_HUMAN tr|B4E3T4|B4E3T4_HUMAN	1	Isoform of Q93062, Isoform B of RNA-binding protein with multiple splicing OS=Homo sapiens GN=RBPMS;Isoform of Q93062, Isoform C of RNA-binding protein with multiple splicing OS=Homo sapiens GN=RBPMS;Isoform of Q93062, Isoform D of RNA-binding protein with multiple splicing OS=Homo sapiens GN=RBPMS;Isoform of Q93062, Isoform E of RNA-binding protein with multiple splicing OS=Homo sapiens GN=RBPMS…	49	5	0.08	AEKENTPSEANLQEEEVR+ELYLLFRPFK+FDPEIPQTLR+LVGTPNPSTPLPNTVPQFIAR+QPVGFVSFDSR
337a	sp|Q92621|NU205_HUMAN	1	Nuclear pore complex protein Nup205 OS=Homo sapiens GN=NUP205 PE=1 SV=3	3	5	0.06	DLPSADSVQYR+LQDSFASETNLDFR+LTAPEDVFSK+YLYHGNTNPELAFESAK+YSFIQALVR
39	sp|P52429|DGKE_HUMAN tr|I3L112|I3L112_HUMAN	1	Diacylglycerol kinase epsilon OS=Homo sapiens GN=DGKE PE=1 SV=1;Isoform of P52429, Diacylglycerol kinase (Fragment) OS=Homo sapiens GN=DGKE PE=1 SV=1	10.5	5	0.07	AVYLFYGTK+ILLNPVQVFDVTK+LWEGMGDETYPLAR+QWTPLIILANSR
322a	sp|Q7Z2W4|ZCCHV_HUMAN	1	Zinc finger CCCH-type antiviral protein 1 OS=Homo sapiens GN=ZC3HAV1 PE=1 SV=3	9.2	5	0.06	ASLEDAPVDDLTR+FVVLETGGEAGITR+SGTQDIQPGPLFNNNADGVATDITSTR+SNPSVFVIFQK+VALVNDSLSDVTSTTSSR
319a	sp|Q6R327-3|RICTR_HUMAN sp|Q6R327|RICTR_HUMAN	1	Isoform of Q6R327, Isoform 3 of Rapamycin-insensitive companion of mTOR OS=Homo sapiens GN=RICTOR;Rapamycin-insensitive companion of mTOR OS=Homo sapiens GN=RICTOR PE=1 SV=1	3	5	0.06	HIEDTGSTPSIGENDLK+ILAPYTDFHYR+ILNSLTLPNKKHR+YLIQDSSILQK
303a	sp|Q17RY0-2|CPEB4_HUMAN sp|Q17RY0|CPEB4_HUMAN tr|B7ZLQ8|B7ZLQ8_HUMAN tr|E5RJM0|E5RJM0_HUMAN	1	Isoform of Q17RY0, Isoform 2 of Cytoplasmic polyadenylation element-binding protein 4 OS=Homo sapiens GN=CPEB4;Cytoplasmic polyadenylation element-binding protein 4 OS=Homo sapiens GN=CPEB4 PE=1 SV=1;Isoform of Q17RY0, CPEB4 protein OS=Homo sapiens GN=CPEB4 PE=1 SV=1;Isoform of Q17RY0, Cytoplasmic polyadenylation element-binding protein 4 OS=Homo sapiens GN=CPEB4 PE=1 SV=1	8.1	5	0.08	ADNIFPFPDRPR+GLNGGITPLNSISPLKK+NFASNHIQLQK+TIFVGGVPRPLR
295a	sp|Q15365|PCBP1_HUMAN	1	Poly(rC)-binding protein 1 OS=Homo sapiens GN=PCBP1 PE=1 SV=2	17.1	5	0.06	ESTGAQVQVAGDMLPNSTER+IANPVEGSSGR+QGANINEIR+QVTITGSAASISLAQYLINAR
287a	sp|Q14697-2|GANAB_HUMAN sp|Q14697|GANAB_HUMAN tr|E9PKU7|E9PKU7_HUMAN tr|F5H6X6|F5H6X6_HUMAN	1	Isoform of Q14697, Isoform 2 of Neutral alpha-glucosidase AB OS=Homo sapiens GN=GANAB;Neutral alpha-glucosidase AB OS=Homo sapiens GN=GANAB PE=1 SV=3;Isoform of Q14697, Neutral alpha-glucosidase AB OS=Homo sapiens GN=GANAB PE=1 SV=1;Isoform of Q14697, Neutral alpha-glucosidase AB OS=Homo sapiens GN=GANAB PE=1 SV=1	8	5	0.07	FGAVWTGDNTAEWDHLK+LDLLEDR+LSVSGRDENSVELTMAEGPYK+QYASLTGTQALPPLFSLGYHQSR
278a	sp|Q13627-2|DYR1A_HUMAN sp|Q13627-3|DYR1A_HUMAN sp|Q13627-4|DYR1A_HUMAN sp|Q13627-5|DYR1A_HUMAN sp|Q13627|DYR1A_HUMAN	1	Isoform of Q13627, Isoform 1 of Dual specificity tyrosine-phosphorylation-regulated kinase 1A OS=Homo sapiens GN=DYRK1A;Isoform of Q13627, Isoform 2 of Dual specificity tyrosine-phosphorylation-regulated kinase 1A OS=Homo sapiens GN=DYRK1A;Isoform of Q13627, Isoform 3 of Dual specificity tyrosine-phosphorylation-regulated kinase 1A OS=Homo sapiens GN=DYRK1A;Isoform of Q13627, Isoform 4 of Dual sp…	12.9	5	0.07	AFLNQAQIEVR+HINEVYYAK+IQPYYALQHSFFK+IVEVLGIPPAHILDQAPK+KVYNDGYDDDNYDYIVK
276a	sp|Q13435|SF3B2_HUMAN tr|A0A087WZZ5|A0A087WZZ5_HUMAN	1	Splicing factor 3B subunit 2 OS=Homo sapiens GN=SF3B2 PE=1 SV=2;Isoform of Q13435, Splicing factor 3B subunit 2 OS=Homo sapiens GN=SF3B2 PE=1 SV=1	9.4	5	0.06	AAVLLEQER+EQQAQVEKEDFSDMVAEHAAK+GIEKPPFELPDFIK+QEEMNSQQEEEEMETDAR+SSLGQSASETEEDTVSVSKK
259a	sp|P63244|GBLP_HUMAN tr|D6RHH4|D6RHH4_HUMAN	1	Guanine nucleotide-binding protein subunit beta-2-like 1 OS=Homo sapiens GN=GNB2L1 PE=1 SV=3;Isoform of P63244, Guanine nucleotide-binding protein subunit beta-2-like 1 OS=Homo sapiens GN=GNB2L1 PE=1 SV=1	19.3	5	0.07	DETNYGIPQR+DVLSVAFSSDNR+LTRDETNYGIPQR+LWDLTTGTTTR+VWQVTIGTR
255a	sp|P62826|RAN_HUMAN tr|B5MDF5|B5MDF5_HUMAN tr|F5H018|F5H018_HUMAN tr|J3KQE5|J3KQE5_HUMAN	1	GTP-binding nuclear protein Ran OS=Homo sapiens GN=RAN PE=1 SV=3;Isoform of P62826, GTP-binding nuclear protein Ran OS=Homo sapiens GN=RAN PE=1 SV=1;Isoform of P62826, GTP-binding nuclear protein Ran (Fragment) OS=Homo sapiens GN=RAN PE=1 SV=7;Isoform of P62826, GTP-binding nuclear protein Ran (Fragment) OS=Homo sapiens GN=RAN PE=1 SV=1	21.6	5	0.07	FNVWDTAGQEK+HLTGEFEK+NLQYYDISAK+SNYNFEKPFLWLAR
244a	sp|P61962|DCAF7_HUMAN	1	DDB1- and CUL4-associated factor 7 OS=Homo sapiens GN=DCAF7 PE=1 SV=1	15.5	5	0.07	DMFASVGADGSVR+GVYPDLLATSGDYLR+LMWIPDTK+TQLIAHDKEVYDIAFSR
217a	sp|P46783|RS10_HUMAN	1	40S ribosomal protein S10 OS=Homo sapiens GN=RPS10 PE=1 SV=1	23	5	0.07	AEAGAGSATEFQFR+DYLHLPPEIVPATLR+IAIYELLFK
212a	sp|P43307|SSRA_HUMAN tr|C9IZQ1|C9IZQ1_HUMAN tr|C9J3L8|C9J3L8_HUMAN tr|C9J5W0|C9J5W0_HUMAN tr|E9PAL7|E9PAL7_HUMAN	1	Translocon-associated protein subunit alpha OS=Homo sapiens GN=SSR1 PE=1 SV=3;Isoform of P43307, Translocon-associated protein subunit alpha OS=Homo sapiens GN=SSR1 PE=1 SV=1;Isoform of P43307, Translocon-associated protein subunit alpha OS=Homo sapiens GN=SSR1 PE=1 SV=1;Isoform of P43307, Translocon-associated protein subunit alpha OS=Homo sapiens GN=SSR1 PE=1 SV=1;Isoform of P43307, Translocon-…	12.8	5	0.08	FLVGFTNK+GEDFPANNIVK+GTEDFIVESLDASFR
209a	sp|P42167|LAP2B_HUMAN tr|G5E972|G5E972_HUMAN	1	Isoform of P42166, Lamina-associated polypeptide 2, isoforms beta/gamma OS=Homo sapiens GN=TMPO PE=1 SV=2;Isoform of P42166, Lamina-associated polypeptide 2, isoforms beta/gamma OS=Homo sapiens GN=TMPO PE=1 SV=1	17.1	5	0.07	GAAGRPLELSDFR+GPPDFSSDEEREPTPVLGSGAAAAGR+HASPILPITEFSDIPR+SELVANNVTLPAGEQR
25	sp|P20618|PSB1_HUMAN	1	Proteasome subunit beta type-1 OS=Homo sapiens GN=PSMB1 PE=1 SV=2	19.9	5	0.06	AGGSASAMLQPLLDNQVGFK+GAVYSFDPVGSYQR+NMQNVEHVPLSLDR
203a	sp|P35606-2|COPB2_HUMAN sp|P35606|COPB2_HUMAN	1	Isoform of P35606, Isoform 2 of Coatomer subunit beta' OS=Homo sapiens GN=COPB2;Coatomer subunit beta' OS=Homo sapiens GN=COPB2 PE=1 SV=2	10.3	5	0.06	AAESLADPTEYENLFPGLK+NVMEEGKDFQPSR+QYPLVTPNEER+STAQQELDGKPASPTPVIVASHTANKEEK+VWQLGSSSPNFTLEGHEK
24	sp|P17987|TCPA_HUMAN tr|E7EQR6|E7EQR6_HUMAN tr|F5H282|F5H282_HUMAN	1	T-complex protein 1 subunit alpha OS=Homo sapiens GN=TCP1 PE=1 SV=1;Isoform of P17987, T-complex protein 1 subunit alpha OS=Homo sapiens GN=TCP1 PE=1 SV=1;Isoform of P17987, T-complex protein 1 subunit alpha OS=Homo sapiens GN=TCP1 PE=1 SV=1	17.2	5	0.07	FATEAAITILR+QAGVFEPTIVK+SLLVIPNTLAVNAAQDSTDLVAK+WIGLDLSNGKPR
193a	sp|P26196|DDX6_HUMAN	1	Probable ATP-dependent RNA helicase DDX6 OS=Homo sapiens GN=DDX6 PE=1 SV=2	14.3	5	0.07	GPVKPTGGPGGGGTQTQQQMNQLK+QILLYSATFPLSVQK+SGAYLIPLLER+SIEEQLGTEIKPIPSNIDK
190a	sp|P23396|RS3_HUMAN	1	40S ribosomal protein S3 OS=Homo sapiens GN=RPS3 PE=1 SV=2	21.4	5	0.06	FGFPEGSVELYAEK+FVDGLMIHSGDPVNYYVDTAVR+GGKPEPPAMPQPVPTA
188a	sp|P23246|SFPQ_HUMAN	1	Splicing factor, proline- and glutamine-rich OS=Homo sapiens GN=SFPQ PE=1 SV=2	8.1	5	0.08	FAQHGTFEYEYSQR+FGQGGAGPVGGQGPR+LFVGNLPADITEDEFKR+YGEPGEVFINK
184a	sp|P21796|VDAC1_HUMAN	1	Voltage-dependent anion-selective channel protein 1 OS=Homo sapiens GN=VDAC1 PE=1 SV=2	30	5	0.08	LTFDSSFSPNTGKK+TKSENGLEFTSSGSANTETTK+VNNSSLIGLGYTQTLKPGIK+VTQSNFAVGYK+WNTDNTLGTEITVEDQLAR
154a	sp|P06733|ENOA_HUMAN	1	Alpha-enolase OS=Homo sapiens GN=ENO1 PE=1 SV=2	13.6	5	0.07	AAVPSGASTGIYEALELR+FTASAGIQVVGDDLTVTNPK+TIAPALVSK+YISPDQLADLYK
144a	sp|P04792|HSPB1_HUMAN	1	Heat shock protein beta-1 OS=Homo sapiens GN=HSPB1 PE=1 SV=2	21	5	0.08	LATQSNEITIPVTFESR+LFDQAFGLPR+VSLDVNHFAPDELTVK
128a	sp|O75251-2|NDUS7_HUMAN sp|O75251|NDUS7_HUMAN tr|F5GXJ1|F5GXJ1_HUMAN tr|F5H5N1|F5H5N1_HUMAN	1	Isoform of O75251, Isoform 2 of NADH dehydrogenase [ubiquinone] iron-sulfur protein 7, mitochondrial OS=Homo sapiens GN=NDUFS7;NADH dehydrogenase [ubiquinone] iron-sulfur protein 7, mitochondrial OS=Homo sapiens GN=NDUFS7 PE=1 SV=3;Isoform of O75251, NADH dehydrogenase [ubiquinone] iron-sulfur protein 7, mitochondrial OS=Homo sapiens GN=NDUFS7 PE=1 SV=1;Isoform of O75251, NADH dehydrogenase [ubiq…	17.6	5	0.07	LDDLVNWAR+QSDVMIVAGTLTNK+VYDQMPEPR
127a	sp|O75190|DNJB6_HUMAN	1	DnaJ homolog subfamily B member 6 OS=Homo sapiens GN=DNAJB6 PE=1 SV=2	19.3	5	0.07	APGPWDPLASAAGLK+IVENGQERVEVEEDGQLK+QVAEAYEVLSDAK+SLTINGVADDDALAEER+VEVEEDGQLK
107a	sp|A8CG34-2|P121C_HUMAN sp|A8CG34|P121C_HUMAN sp|Q96HA1-2|P121A_HUMAN sp|Q96HA1-3|P121A_HUMAN sp|Q96HA1|P121A_HUMAN tr|A0A075B7F8|A0A075B7F8_HUMAN tr|A0A087WY75|A0A087WY75_HUMAN	1	Isoform of A8CG34, Isoform 2 of Nuclear envelope pore membrane protein POM 121C OS=Homo sapiens GN=POM121C;Nuclear envelope pore membrane protein POM 121C OS=Homo sapiens GN=POM121C PE=1 SV=2;Isoform of Q96HA1, Isoform 2 of Nuclear envelope pore membrane protein POM 121 OS=Homo sapiens GN=POM121;Isoform of Q96HA1, Isoform 3 of Nuclear envelope pore membrane protein POM 121 OS=Homo sapiens GN=POM1…	4.2	5	0.05	APPTLQAETATKPQATSAPSPAPK+TVEEEDQIFLDGQENK+TVEEEDQIFLDGQENKR
106a	sp|A5YKK6-2|CNOT1_HUMAN sp|A5YKK6-3|CNOT1_HUMAN sp|A5YKK6|CNOT1_HUMAN	1	Isoform of A5YKK6, Isoform 2 of CCR4-NOT transcription complex subunit 1 OS=Homo sapiens GN=CNOT1;Isoform of A5YKK6, Isoform 3 of CCR4-NOT transcription complex subunit 1 OS=Homo sapiens GN=CNOT1;CCR4-NOT transcription complex subunit 1 OS=Homo sapiens GN=CNOT1 PE=1 SV=2	2.6	5	0.07	DAIAALGLLQK+GQQELLYVVPFVAK+IVEPPENIQEK+SLDLIESLLR+SLLEVVVLSR
2	sp|O00159-2|MYO1C_HUMAN sp|O00159-3|MYO1C_HUMAN sp|O00159|MYO1C_HUMAN tr|F5H6E2|F5H6E2_HUMAN	1	Isoform of O00159, Isoform 2 of Unconventional myosin-Ic OS=Homo sapiens GN=MYO1C;Isoform of O00159, Isoform 3 of Unconventional myosin-Ic OS=Homo sapiens GN=MYO1C;Unconventional myosin-Ic OS=Homo sapiens GN=MYO1C PE=1 SV=4;Isoform of O00159, Unconventional myosin-Ic OS=Homo sapiens GN=MYO1C PE=1 SV=1	5.9	5	0.07	DGTIDFTPGSELLITK+TSFLLNLR+VLQALGSEPIQYAVPVVK+VNSININQGSITFAGGPGR
89	sp|Q96PK6|RBM14_HUMAN	1	RNA-binding protein 14 OS=Homo sapiens GN=RBM14 PE=1 SV=2	10.2	4	0.05	AQPSVSLGAAYR+AQPSVSLGAPYR+RSPPRASYVAPLTAQPATYR+TQSSASLAASYAAQQHPQAAASYR
85	sp|Q96AG4|LRC59_HUMAN	1	Leucine-rich repeat-containing protein 59 OS=Homo sapiens GN=LRRC59 PE=1 SV=1	13	4	0.06	LVNLQHLDLLNNK+LVTLPVSFAQLK+WLDLKDNPLDPVLAK
9	sp|O43854-2|EDIL3_HUMAN sp|O43854|EDIL3_HUMAN	1	Isoform of O43854, Isoform 2 of EGF-like repeat and discoidin I-like domain-containing protein 3 OS=Homo sapiens GN=EDIL3;EGF-like repeat and discoidin I-like domain-containing protein 3 OS=Homo sapiens GN=EDIL3 PE=1 SV=1	10.4	4	0.06	LAYSNDGEHWTVYQDEK+TLNMDMFTWEPR+VTGIITQGAK+VTGVITQGAK
8	sp|O43347|MSI1H_HUMAN	1	RNA-binding protein Musashi homolog 1 OS=Homo sapiens GN=MSI1 PE=1 SV=1	8.8	4	0.06	GFGFVTFMDQAGVDK+SYTGLAPGYTYQFPEFR
70	sp|Q86Y07-2|VRK2_HUMAN sp|Q86Y07-3|VRK2_HUMAN sp|Q86Y07-4|VRK2_HUMAN sp|Q86Y07-5|VRK2_HUMAN sp|Q86Y07|VRK2_HUMAN	1	Isoform of Q86Y07, Isoform 2 of Serine/threonine-protein kinase VRK2 OS=Homo sapiens GN=VRK2;Isoform of Q86Y07, Isoform 3 of Serine/threonine-protein kinase VRK2 OS=Homo sapiens GN=VRK2;Isoform of Q86Y07, Isoform 4 of Serine/threonine-protein kinase VRK2 OS=Homo sapiens GN=VRK2;Isoform of Q86Y07, Isoform 5 of Serine/threonine-protein kinase VRK2 OS=Homo sapiens GN=VRK2;Serine/threonine-protein ki…	10	4	0.06	AANLLLGYK+ILNPHGIPLGPLDFSTK+TNLLDELPQSVLK
62	sp|Q5D862|FILA2_HUMAN	1	Filaggrin-2 OS=Homo sapiens GN=FLG2 PE=1 SV=1	2.3	4	0.06	FSNSSSSNEFSK+SGSGQSSGFGQHGSGSGQSSGFGQHESGSGK+SVVTVIDVFYK
7	sp|O43143|DHX15_HUMAN	1	Pre-mRNA-splicing factor ATP-dependent RNA helicase DHX15 OS=Homo sapiens GN=DHX15 PE=1 SV=2	5.7	4	0.05	EVDDLGPEVGDIK+FTDILVR+HRLDLGEDYPSGK+TLATDILMGVLK
50	sp|P83731|RL24_HUMAN tr|C9JNW5|C9JNW5_HUMAN tr|C9JXB8|C9JXB8_HUMAN	1	60S ribosomal protein L24 OS=Homo sapiens GN=RPL24 PE=1 SV=1;Isoform of P83731, 60S ribosomal protein L24 OS=Homo sapiens GN=RPL24 PE=1 SV=1;Isoform of P83731, 60S ribosomal protein L24 OS=Homo sapiens GN=RPL24 PE=1 SV=1	24.8	4	0.06	AITGASLADIMAK+QINWTVLYR+VFQFLNAK
424a	sp|Q9Y6J9|TAF6L_HUMAN	1	TAF6-like RNA polymerase II p300/CBP-associated factor-associated factor 65 kDa subunit 6L OS=Homo sapiens GN=TAF6L PE=1 SV=1	5.9	4	0.06	AVLGDDPQLMK+EVNLVELALATNIPK+VALQDLQTNSK
423a	sp|Q9Y679-2|AUP1_HUMAN sp|Q9Y679|AUP1_HUMAN	1	Isoform of Q9Y679, Isoform Short of Ancient ubiquitous protein 1 OS=Homo sapiens GN=AUP1;Ancient ubiquitous protein 1 OS=Homo sapiens GN=AUP1 PE=1 SV=1	7.3	4	0.06	FPSSGPVTPQPTALTFAK+QLGEANEEFALR
415a	sp|Q9ULH0-2|KDIS_HUMAN sp|Q9ULH0-4|KDIS_HUMAN sp|Q9ULH0|KDIS_HUMAN	1	Isoform of Q9ULH0, Isoform 2 of Kinase D-interacting substrate of 220 kDa OS=Homo sapiens GN=KIDINS220;Isoform of Q9ULH0, Isoform 4 of Kinase D-interacting substrate of 220 kDa OS=Homo sapiens GN=KIDINS220;Kinase D-interacting substrate of 220 kDa OS=Homo sapiens GN=KIDINS220 PE=1 SV=3	4.1	4	0.05	AINQNLNSVLR+AYNLNRTPSTVTLNNNSAPANRANQNFDEMEGIR+DVEPLLEIDGDIR+SILTQIFGAR
409a	sp|Q9UGJ1-2|GCP4_HUMAN sp|Q9UGJ1|GCP4_HUMAN	1	Isoform of Q9UGJ1, Isoform 2 of Gamma-tubulin complex component 4 OS=Homo sapiens GN=TUBGCP4;Gamma-tubulin complex component 4 OS=Homo sapiens GN=TUBGCP4 PE=1 SV=1	8.7	4	0.04	GAAQLSILVK+QGPSSGNVSAQPEEDEEDLGIGGLTGK+TPPTAVTEHDVNVAFQQSAHK
398a	sp|Q9NXS2-3|QPCTL_HUMAN sp|Q9NXS2|QPCTL_HUMAN	1	Isoform of Q9NXS2, Isoform 2 of Glutaminyl-peptide cyclotransferase-like protein OS=Homo sapiens GN=QPCTL;Glutaminyl-peptide cyclotransferase-like protein OS=Homo sapiens GN=QPCTL PE=1 SV=2	14.6	4	0.05	ELRVPLIGSLPEAR+HLAQLMESIPHSPGPTR+TPGSPGNLQVR
395a	sp|Q9NU22|MDN1_HUMAN	1	Midasin OS=Homo sapiens GN=MDN1 PE=1 SV=2	0.7	4	0.05	ALVLANPEVSLWR+DVNALPETLSDALR+LLEEAQLQDLEK
391a	sp|Q9NP64-2|NO40_HUMAN sp|Q9NP64-3|NO40_HUMAN sp|Q9NP64|NO40_HUMAN tr|A0A087WXF8|A0A087WXF8_HUMAN tr|A0A0D9SEW3|A0A0D9SEW3_HUMAN tr|E7EPF0|E7EPF0_HUMAN	1	Isoform of Q9NP64, Isoform 2 of Nucleolar protein of 40 kDa OS=Homo sapiens GN=ZCCHC17;Isoform of Q9NP64, Isoform 3 of Nucleolar protein of 40 kDa OS=Homo sapiens GN=ZCCHC17;Nucleolar protein of 40 kDa OS=Homo sapiens GN=ZCCHC17 PE=1 SV=1;Isoform of Q9NP64, Nucleolar protein of 40 kDa OS=Homo sapiens GN=ZCCHC17 PE=1 SV=1;Isoform of Q9NP64, Nucleolar protein of 40 kDa OS=Homo sapiens GN=ZCCHC17 PE…	23	4	0.05	DLDPNNVIIEQEER+SAEFEKPDPTR+VDKPSEIVDVGDKVWVK+VVNQGTGKDLDPNNVIIEQEER
389a	sp|Q9HCU5|PREB_HUMAN	1	Prolactin regulatory element-binding protein OS=Homo sapiens GN=PREB PE=1 SV=2	15.3	4	0.06	AHEGEIEDLALGPDGK+DQLVTQLHWQENGPTFSSTPYR+FGQVPDQPAGLR+LSASLLHSHDTETR
387a	sp|Q9HC21-2|TPC_HUMAN sp|Q9HC21|TPC_HUMAN	1	Isoform of Q9HC21, Isoform 2 of Mitochondrial thiamine pyrophosphate carrier OS=Homo sapiens GN=SLC25A19;Mitochondrial thiamine pyrophosphate carrier OS=Homo sapiens GN=SLC25A19 PE=1 SV=1	16.3	4	0.06	ALISPFDVIK+EGALGFFK+FQVAVAGSVSGLVTR+TLTYPLDLFK
377a	sp|Q9BZF1-2|OSBL8_HUMAN sp|Q9BZF1-3|OSBL8_HUMAN sp|Q9BZF1|OSBL8_HUMAN	1	Isoform of Q9BZF1, Isoform 2 of Oxysterol-binding protein-related protein 8 OS=Homo sapiens GN=OSBPL8;Isoform of Q9BZF1, Isoform 3 of Oxysterol-binding protein-related protein 8 OS=Homo sapiens GN=OSBPL8;Oxysterol-binding protein-related protein 8 OS=Homo sapiens GN=OSBPL8 PE=1 SV=3	7	4	0.06	ANNLHSGDNFQLNDSEIER+GIELGDIQSSIESIK+LFELDPLTGEWHYK+VVLPTFILEPR
355a	sp|Q96NB2|SFXN2_HUMAN	1	Sideroflexin-2 OS=Homo sapiens GN=SFXN2 PE=1 SV=2	13	4	0.05	AAAIGITQVVISR+MGVVPPGTQVEQLLYAK+YGELEPYVYFNK
352a	sp|Q96H55|MYO19_HUMAN	1	Unconventional myosin-XIX OS=Homo sapiens GN=MYO19 PE=1 SV=2	6.7	4	0.06	GSPSSYTVQTAQDQAGVTSIR+LNRPSSAAQLQTR+SLIEPVNQSIVVSGESGAGK+VNPVTLETVLR
347a	sp|Q96CW5|GCP3_HUMAN	1	Gamma-tubulin complex component 3 OS=Homo sapiens GN=TUBGCP3 PE=1 SV=2	4.7	4	0.05	ATNAQFDSPEILR+EIEGQWGVTAAEEEEENKR+YLLLGQGDFIR
346a	sp|Q96CU9-3|FXRD1_HUMAN sp|Q96CU9|FXRD1_HUMAN	1	Isoform of Q96CU9, Isoform 3 of FAD-dependent oxidoreductase domain-containing protein 1 OS=Homo sapiens GN=FOXRED1;FAD-dependent oxidoreductase domain-containing protein 1 OS=Homo sapiens GN=FOXRED1 PE=1 SV=2	8.5	4	0.05	FNPSGYLLLASEK+NINEYLAVVDAPPLDLR+VSLMSPDQLR
328a	sp|Q8N1F8|S11IP_HUMAN tr|C9JQV3|C9JQV3_HUMAN	1	Serine/threonine-protein kinase 11-interacting protein OS=Homo sapiens GN=STK11IP PE=1 SV=3;Isoform of Q8N1F8, Serine/threonine-protein kinase 11-interacting protein OS=Homo sapiens GN=STK11IP PE=1 SV=1	4	4	0.06	DAATGFLLDGK+LESFWALR+MGPSGAALGVLILR+TVIQEALALDR
38	sp|P51511|MMP15_HUMAN	1	Matrix metalloproteinase-15 OS=Homo sapiens GN=MMP15 PE=1 SV=1	8.1	4	0.06	GAFLSNDAAYTYFYK+GDPGYPKPISVWQGIPASPK+VWEQATPLVFQEVPYEDIR
324a	sp|Q86UT6-2|NLRX1_HUMAN sp|Q86UT6|NLRX1_HUMAN	1	Isoform of Q86UT6, Isoform 2 of NLR family member X1 OS=Homo sapiens GN=NLRX1;NLR family member X1 OS=Homo sapiens GN=NLRX1 PE=1 SV=1	4.7	4	0.05	FSAEVLSSLR+LFPSASATEAIQR+TEEEFQLLHIFR+TLLPVFLR
323a	sp|Q7Z7L1|SLN11_HUMAN	1	Schlafen family member 11 OS=Homo sapiens GN=SLFN11 PE=1 SV=2	5.4	4	0.05	ELFVHGLPGSGK+ELIQSSDLQAFFETK+ELQQLLFSVPPGYLR+GILIFSR
317a	sp|Q6P444|MTFR2_HUMAN	1	Mitochondrial fission regulator 2 OS=Homo sapiens GN=MTFR2 PE=1 SV=2	14.5	4	0.06	AVDQGISNTSLLNSR+FAFQEDDSFEKENR+SQIAAIVEMQELK+SWESSPFSSPETSR
37	sp|P49790-2|NU153_HUMAN sp|P49790-3|NU153_HUMAN sp|P49790|NU153_HUMAN	1	Isoform of P49790, Isoform 2 of Nuclear pore complex protein Nup153 OS=Homo sapiens GN=NUP153;Isoform of P49790, Isoform 3 of Nuclear pore complex protein Nup153 OS=Homo sapiens GN=NUP153;Nuclear pore complex protein Nup153 OS=Homo sapiens GN=NUP153 PE=1 SV=2	3.6	4	0.06	RIPSIVSSPLNSPLDR+SGIDITDFQAK+SSFNLGTIETK+TSQLGDSPFYPGK
308a	sp|Q5JTV8-2|TOIP1_HUMAN sp|Q5JTV8-3|TOIP1_HUMAN tr|J3KN66|J3KN66_HUMAN	1	Isoform of Q5JTV8, Isoform 2 of Torsin-1A-interacting protein 1 OS=Homo sapiens GN=TOR1AIP1;Isoform of Q5JTV8, Isoform 3 of Torsin-1A-interacting protein 1 OS=Homo sapiens GN=TOR1AIP1;Isoform of Q5JTV8, Torsin-1A-interacting protein 1 OS=Homo sapiens GN=TOR1AIP1 PE=1 SV=1	15.6	4	0.06	LQQQHSEQPPLQPSPVMTR+SIQEAPAVSEDLVIR+VNFSEEGETEEDDQDSSHSSVTTVK
304a	sp|Q2NL68-2|PRSR3_HUMAN sp|Q2NL68|PRSR3_HUMAN tr|A0A087WZB3|A0A087WZB3_HUMAN	1	Isoform of Q2NL68, Isoform 2 of Proline and serine-rich protein 3 OS=Homo sapiens GN=PROSER3;Proline and serine-rich protein 3 OS=Homo sapiens GN=PROSER3 PE=2 SV=1;Isoform of Q2NL68, Proline and serine-rich protein 3 OS=Homo sapiens GN=PROSER3 PE=1 SV=1	9.3	4	0.05	AWVPPLTPALR+SLPVFSIQDSPFGDAPLGR
296a	sp|Q15393|SF3B3_HUMAN	1	Splicing factor 3B subunit 3 OS=Homo sapiens GN=SF3B3 PE=1 SV=4	4.3	4	0.06	IVILEYQPSK+IVPGQFLAVDPK+TPVEEVPAAIAPFQGR+TVLDPVTGDLSDTR
290a	sp|Q15020-4|SART3_HUMAN sp|Q15020|SART3_HUMAN	1	Isoform of Q15020, Isoform 4 of Squamous cell carcinoma antigen recognized by T-cells 3 OS=Homo sapiens GN=SART3;Squamous cell carcinoma antigen recognized by T-cells 3 OS=Homo sapiens GN=SART3 PE=1 SV=1	5	4	0.06	ALQRPSAAAPQAENGPAAAPAVAAPAATEAPK+TEGSLEDWDIAVQK
284a	sp|Q14318-2|FKBP8_HUMAN sp|Q14318|FKBP8_HUMAN tr|M0R2K9|M0R2K9_HUMAN	1	Isoform of Q14318, Isoform 2 of Peptidyl-prolyl cis-trans isomerase FKBP8 OS=Homo sapiens GN=FKBP8;Peptidyl-prolyl cis-trans isomerase FKBP8 OS=Homo sapiens GN=FKBP8 PE=1 SV=2;Isoform of Q14318, Peptidyl-prolyl cis-trans isomerase (Fragment) OS=Homo sapiens GN=FKBP8 PE=1 SV=2	17.5	4	0.05	ADFVLAANSYDLAIK+TAVDGPDLEMLTGQER+TLVPGPPGSSRPVK
272a	sp|Q12905|ILF2_HUMAN tr|B4DY09|B4DY09_HUMAN	1	Interleukin enhancer-binding factor 2 OS=Homo sapiens GN=ILF2 PE=1 SV=2;Isoform of Q12905, Interleukin enhancer-binding factor 2 OS=Homo sapiens GN=ILF2 PE=1 SV=1	19.3	4	0.05	ILGQEGDASYLASEISTWDGVIVTPSEK+NQDLAPNSAEQASILSLVTK+QPLALNVAYR+VLQSALAAIR
249b	sp|P63104|1433Z_HUMAN	1	14-3-3 protein zeta/delta OS=Homo sapiens GN=YWHAZ PE=1 SV=1	16.7	4	0.04	GIVDQSQQAYQEAFEISK+GIVDQSQQAYQEAFEISKK+NLLSVAYK+SVTEQGAELSNEER
246a	sp|P62136-2|PP1A_HUMAN sp|P62136-3|PP1A_HUMAN sp|P62136|PP1A_HUMAN	1	Isoform of P62136, Isoform 2 of Serine/threonine-protein phosphatase PP1-alpha catalytic subunit OS=Homo sapiens GN=PPP1CA;Isoform of P62136, Isoform 3 of Serine/threonine-protein phosphatase PP1-alpha catalytic subunit OS=Homo sapiens GN=PPP1CA;Serine/threonine-protein phosphatase PP1-alpha catalytic subunit OS=Homo sapiens GN=PPP1CA PE=1 SV=1	18.2	4	0.04	AHQVVEDGYEFFAK+IKYPENFFLLR+LNLDSIIGR+YGQFSGLNPGGRPITPPR
241a	sp|P60842|IF4A1_HUMAN	1	Eukaryotic initiation factor 4A-I OS=Homo sapiens GN=EIF4A1 PE=1 SV=1	13.5	4	0.05	GIYAYGFEKPSAIQQR+GYDVIAQAQSGTGK+LQMEAPHIIVGTPGR+VLITTDLLAR
235a	sp|P53618|COPB_HUMAN	1	Coatomer subunit beta OS=Homo sapiens GN=COPB1 PE=1 SV=3	4.8	4	0.05	EAGELKPEEEITVGPVQK+NVTVQPDDPISFMQLTAK+VLSTPDLEVR
224a	sp|P50454|SERPH_HUMAN	1	Serpin H1 OS=Homo sapiens GN=SERPINH1 PE=1 SV=2	12.7	4	0.06	GVVEVTHDLQK+LFYADHPFIFLVR+LYGPSSVSFADDFVR+SAGLAFSLYQAMAK
216a	sp|P46781|RS9_HUMAN tr|A0A024R4M0|A0A024R4M0_HUMAN	1	40S ribosomal protein S9 OS=Homo sapiens GN=RPS9 PE=1 SV=3;Isoform of P46781, 40S ribosomal protein S9 OS=Homo sapiens GN=RPS9 PE=1 SV=1	18	4	0.06	IGVLDEGK+LDYILGLK+LIGEYGLR+QVVNIPSFIVR
215a	sp|P46776|RL27A_HUMAN tr|E9PLL6|E9PLL6_HUMAN	1	60S ribosomal protein L27a OS=Homo sapiens GN=RPL27A PE=1 SV=2;Isoform of P46776, 60S ribosomal protein L27a OS=Homo sapiens GN=RPL27A PE=1 SV=1	31.5	4	0.06	INFDKYHPGYFGK+LWTLVSEQTR+TGAAPIIDVVR
194a	sp|P26373-2|RL13_HUMAN sp|P26373|RL13_HUMAN	1	Isoform of P26373, Isoform 2 of 60S ribosomal protein L13 OS=Homo sapiens GN=RPL13;60S ribosomal protein L13 OS=Homo sapiens GN=RPL13 PE=1 SV=4	18.9	4	0.06	GFSLEELR+LATQLTGPVMPVR+VATWFNQPAR
173a	sp|P11310-2|ACADM_HUMAN sp|P11310|ACADM_HUMAN tr|B7Z9I1|B7Z9I1_HUMAN tr|Q5T4U5|Q5T4U5_HUMAN	1	Isoform of P11310, Isoform 2 of Medium-chain specific acyl-CoA dehydrogenase, mitochondrial OS=Homo sapiens GN=ACADM;Medium-chain specific acyl-CoA dehydrogenase, mitochondrial OS=Homo sapiens GN=ACADM PE=1 SV=1;Isoform of P11310, Medium-chain-specific acyl-CoA dehydrogenase, mitochondrial OS=Homo sapiens GN=ACADM PE=1 SV=1;Isoform of P11310, Acyl-Coenzyme A dehydrogenase, C-4 to C-12 straight ch…	10.4	4	0.06	ENVLIGDGAGFK+IYQIYEGTSQIQR+TRPVVAAGAVGLAQR
170a	sp|P10644-2|KAP0_HUMAN sp|P10644|KAP0_HUMAN	1	Isoform of P10644, Isoform 2 of cAMP-dependent protein kinase type I-alpha regulatory subunit OS=Homo sapiens GN=PRKAR1A;cAMP-dependent protein kinase type I-alpha regulatory subunit OS=Homo sapiens GN=PRKAR1A PE=1 SV=1	16.3	4	0.06	GAISAEVYTEEDAASYVR+HNIQALLK+SENEEFVEVGR+TDSREDEISPPPPNPVVK
162a	sp|P08865|RSSA_HUMAN tr|A0A0C4DG17|A0A0C4DG17_HUMAN tr|C9J9K3|C9J9K3_HUMAN	1	40S ribosomal protein SA OS=Homo sapiens GN=RPSA PE=1 SV=4;Isoform of P08865, 40S ribosomal protein SA OS=Homo sapiens GN=RPSA PE=1 SV=1;Isoform of P08865, 40S ribosomal protein SA (Fragment) OS=Homo sapiens GN=RPSA PE=1 SV=7	20.1	4	0.06	AIVAIENPADVSVISSR+FAAATGATPIAGR+FTPGTFTNQIQAAFR+LLVVTDPR
18	sp|P00403|COX2_HUMAN	1	Cytochrome c oxidase subunit 2 OS=Homo sapiens GN=MT-CO2 PE=1 SV=1	14.5	4	0.05	ILYMTDEVNDPSLTIK+LLDVDNRVVLPIEAPIR+VVLPIEAPIR
156a	sp|P07237|PDIA1_HUMAN	1	Protein disulfide-isomerase OS=Homo sapiens GN=P4HB PE=1 SV=3	9.6	4	0.05	EADDIVNWLK+ILEFFGLK+ILFIFIDSDHTDNQR+VDATEESDLAQQYGVR
17	sp|O95817|BAG3_HUMAN	1	BAG family molecular chaperone regulator 3 OS=Homo sapiens GN=BAG3 PE=1 SV=3	11.5	4	0.05	AAPSTAPAEATPPKPGEAEAPPK+ELLALDSVDPEGR+IDPQTGWPFFVDHNSR+VQGLEQAVDNFEGK
141a	sp|P04049-2|RAF1_HUMAN sp|P04049|RAF1_HUMAN tr|H7C155|H7C155_HUMAN	1	Isoform of P04049, Isoform 2 of RAF proto-oncogene serine/threonine-protein kinase OS=Homo sapiens GN=RAF1;RAF proto-oncogene serine/threonine-protein kinase OS=Homo sapiens GN=RAF1 PE=1 SV=1;Isoform of P04049, RAF proto-oncogene serine/threonine-protein kinase (Fragment) OS=Homo sapiens GN=RAF1 PE=1 SV=1	8.7	4	0.06	IGDFGLATVK+VVDPTPEQFQAFR+YSTPHAFTFNTSSPSSEGSLSQR
14	sp|O75694-2|NU155_HUMAN sp|O75694|NU155_HUMAN tr|E9PF10|E9PF10_HUMAN	1	Isoform of O75694, Isoform 2 of Nuclear pore complex protein Nup155 OS=Homo sapiens GN=NUP155;Nuclear pore complex protein Nup155 OS=Homo sapiens GN=NUP155 PE=1 SV=1;Isoform of O75694, Nuclear pore complex protein Nup155 OS=Homo sapiens GN=NUP155 PE=1 SV=1	3.8	4	0.05	ISLQAIQQLVR+SSTAISSIAADGEFLHELEEK+VASVSQNAIVSAAGNIAR
130a	sp|O75533|SF3B1_HUMAN	1	Splicing factor 3B subunit 1 OS=Homo sapiens GN=SF3B1 PE=1 SV=3	3.5	4	0.04	KAALDEAQGVGLDSTGYYDQEIYGGSDSR+SLVEIIEHGLVDEQQK
114a	sp|O14786|NRP1_HUMAN tr|E9PEP6|E9PEP6_HUMAN tr|Q5JWQ6|Q5JWQ6_HUMAN	1	Neuropilin-1 OS=Homo sapiens GN=NRP1 PE=1 SV=3;Isoform of O14786, Neuropilin-1 OS=Homo sapiens GN=NRP1 PE=1 SV=2;Isoform of O14786, Neuropilin-1 OS=Homo sapiens GN=NRP1 PE=1 SV=1	9.3	4	0.06	IDVSSNGEDWITIK+NLSALENYNFELVDGVK+SFEGNNNYDTPELR+TGPIQDHTGDGNFIYSQADENQK
104a	sp|A0FGR8-2|ESYT2_HUMAN sp|A0FGR8-4|ESYT2_HUMAN sp|A0FGR8-6|ESYT2_HUMAN sp|A0FGR8|ESYT2_HUMAN tr|A0A087WXU3|A0A087WXU3_HUMAN tr|H7BXI1|H7BXI1_HUMAN	1	Isoform of A0FGR8, Isoform 2 of Extended synaptotagmin-2 OS=Homo sapiens GN=ESYT2;Isoform of A0FGR8, Isoform 4 of Extended synaptotagmin-2 OS=Homo sapiens GN=ESYT2;Isoform of A0FGR8, Isoform 6 of Extended synaptotagmin-2 OS=Homo sapiens GN=ESYT2;Extended synaptotagmin-2 OS=Homo sapiens GN=ESYT2 PE=1 SV=1;Isoform of A0FGR8, Extended synaptotagmin-2 OS=Homo sapiens GN=ESYT2 PE=1 SV=1;Isoform of A0F…	7	4	0.05	FQLSNSGPNSTIK+FQLSNSGPNSTIKMK+LLDEWFTLDEVPK+VDVGQQPLR
11	sp|O60361|NDK8_HUMAN sp|P15531-2|NDKA_HUMAN sp|P15531|NDKA_HUMAN sp|P22392-2|NDKB_HUMAN sp|P22392|NDKB_HUMAN tr|E7ERL0|E7ERL0_HUMAN tr|J3KPD9|J3KPD9_HUMAN tr|Q32Q12|Q32Q12_HUMAN	1	Putative nucleoside diphosphate kinase OS=Homo sapiens GN=NME2P1 PE=5 SV=1;Isoform of P15531, Isoform 2 of Nucleoside diphosphate kinase A OS=Homo sapiens GN=NME1;Nucleoside diphosphate kinase A OS=Homo sapiens GN=NME1 PE=1 SV=1;Isoform of P22392, Isoform 3 of Nucleoside diphosphate kinase B OS=Homo sapiens GN=NME2;Nucleoside diphosphate kinase B OS=Homo sapiens GN=NME2 PE=1 SV=1;Isoform of P1553…	12.7	4	0.05	VMLGETNPADSKPGTIR
446a	sp|Q9BVG4|PBDC1_HUMAN	0.9999	Protein PBDC1 OS=Homo sapiens GN=PBDC1 PE=1 SV=1	15.5	4	0.05	IDVLDPEELKSESAK+IQFFAIEIAR+LISSVDPQFLK
439a	sp|P09661|RU2A_HUMAN	0.9999	U2 small nuclear ribonucleoprotein A' OS=Homo sapiens GN=SNRPA1 PE=1 SV=2	15.7	4	0.04	LTAELIEQAAQYTNAVR+NAIANASTLAEVER+SLTYLSILR
432	sp|Q96AQ6-2|PBIP1_HUMAN sp|Q96AQ6-3|PBIP1_HUMAN sp|Q96AQ6|PBIP1_HUMAN	0.9999	Isoform of Q96AQ6, Isoform 2 of Pre-B-cell leukemia transcription factor-interacting protein 1 OS=Homo sapiens GN=PBXIP1;Isoform of Q96AQ6, Isoform 3 of Pre-B-cell leukemia transcription factor-interacting protein 1 OS=Homo sapiens GN=PBXIP1;Pre-B-cell leukemia transcription factor-interacting protein 1 OS=Homo sapiens GN=PBXIP1 PE=1 SV=1	6	4	0.05	ELPLSPAFFGEDGIFR+EQEPELSFLK+GDPAHAGLAELGHR
426	sp|P56134-2|ATPK_HUMAN sp|P56134-3|ATPK_HUMAN sp|P56134-4|ATPK_HUMAN sp|P56134|ATPK_HUMAN tr|C9JJT5|C9JJT5_HUMAN tr|C9JU26|C9JU26_HUMAN tr|G3V325|G3V325_HUMAN	0.9999	Isoform of P56134, Isoform 2 of ATP synthase subunit f, mitochondrial OS=Homo sapiens GN=ATP5J2;Isoform of P56134, Isoform 3 of ATP synthase subunit f, mitochondrial OS=Homo sapiens GN=ATP5J2;Isoform of P56134, Isoform 4 of ATP synthase subunit f, mitochondrial OS=Homo sapiens GN=ATP5J2;ATP synthase subunit f, mitochondrial OS=Homo sapiens GN=ATP5J2 PE=1 SV=3;Isoform of G3V325, Protein ATP5J2-PTC…	49	4	0.05	DFSPSGIFGAFQR+LGELPSWILMR
402b	sp|O00425|IF2B3_HUMAN	0.9999	Insulin-like growth factor 2 mRNA-binding protein 3 OS=Homo sapiens GN=IGF2BP3 PE=1 SV=2	6.7	4	0.05	ILVPTQFVGAIIGK+IPVSGPFLVK+ITISPLQELTLYNPER+MVIITGPPEAQFK
200c	sp|P55795|HNRH2_HUMAN	0.9999	Heterogeneous nuclear ribonucleoprotein H2 OS=Homo sapiens GN=HNRNPH2 PE=1 SV=1	11.6	4	0.04	EGRPSGEAFVELESEEEVK+HTGPNSPDTANDGFVR+STGEAFVQFASQEIAEK
422b	sp|Q9UNF1-2|MAGD2_HUMAN sp|Q9UNF1|MAGD2_HUMAN tr|Q5H909|Q5H909_HUMAN	0.9998	Isoform of Q9UNF1, Isoform 2 of Melanoma-associated antigen D2 OS=Homo sapiens GN=MAGED2;Melanoma-associated antigen D2 OS=Homo sapiens GN=MAGED2 PE=1 SV=2;Isoform of Q9UNF1, Melanoma-associated antigen D2 OS=Homo sapiens GN=MAGED2 PE=1 SV=2	6.1	4	0.05	EAPATQASSTTQLTDTQVLAAENK+EYTDVYPEIIER
504a	sp|P55316|FOXG1_HUMAN	0.9903	Forkhead box protein G1 OS=Homo sapiens GN=FOXG1 PE=1 SV=2	8.2	4	0.03	GAPAADDDKGPQQLLLPPPPPPPPAAALDGAK+QGWQNSIR
161g	sp|Q92764|KRT35_HUMAN	0.925	Keratin, type I cuticular Ha5 OS=Homo sapiens GN=KRT35 PE=2 SV=5	7	4	0.02	ETMQSLNDR+LAADDFR+MASKCLKAGFSSGSLK
99	sp|Q9NT22|EMIL3_HUMAN	1	EMILIN-3 OS=Homo sapiens GN=EMILIN3 PE=2 SV=2	2.7	3	0.05	APAVPVGFGVIPEGLVGPGDR
95	sp|Q9H5Q4|TFB2M_HUMAN	1	Dimethyladenosine transferase 2, mitochondrial OS=Homo sapiens GN=TFB2M PE=1 SV=1	8.8	3	0.04	LYLIQMIPR+NLGIEAVPWTADIPLK+WLYDETLEDR
90	sp|Q96QA5|GSDMA_HUMAN tr|J3KRG2|J3KRG2_HUMAN	1	Gasdermin-A OS=Homo sapiens GN=GSDMA PE=1 SV=4;Isoform of Q96QA5, Gasdermin-A (Fragment) OS=Homo sapiens GN=GSDMA PE=1 SV=7	23.3	3	0.04	GDLTPLDSLIDFKR+VKGTAGLSQNSTLEVQTLSVAPK
83	sp|Q93063-2|EXT2_HUMAN sp|Q93063-3|EXT2_HUMAN sp|Q93063|EXT2_HUMAN	1	Isoform of Q93063, Isoform 2 of Exostosin-2 OS=Homo sapiens GN=EXT2;Isoform of Q93063, Isoform 3 of Exostosin-2 OS=Homo sapiens GN=EXT2;Exostosin-2 OS=Homo sapiens GN=EXT2 PE=1 SV=1	4.7	3	0.04	LLVVWNNQNK+YFNYLYTYK+YVDDFGVSVSNTISR
82	sp|Q92908-2|GATA6_HUMAN sp|Q92908|GATA6_HUMAN	1	Isoform of Q92908, Isoform 2 of Transcription factor GATA-6 OS=Homo sapiens GN=GATA6;Transcription factor GATA-6 OS=Homo sapiens GN=GATA6 PE=1 SV=2	9.6	3	0.04	EPGGYAAAGSGGAGGVSGGGSSLAAMGGR+GPSADLLEDLSESR
78	sp|Q8TBM8-2|DJB14_HUMAN sp|Q8TBM8|DJB14_HUMAN	1	Isoform of Q8TBM8, Isoform 2 of DnaJ homolog subfamily B member 14 OS=Homo sapiens GN=DNAJB14;DnaJ homolog subfamily B member 14 OS=Homo sapiens GN=DNAJB14 PE=1 SV=1	4.8	3	0.05	IGNAYAVLSNPEK+IGNAYAVLSNPEKR
75	sp|Q8NCH0|CHSTE_HUMAN tr|H0YN65|H0YN65_HUMAN	1	Carbohydrate sulfotransferase 14 OS=Homo sapiens GN=CHST14 PE=1 SV=2;Isoform of Q8NCH0, Carbohydrate sulfotransferase 14 OS=Homo sapiens GN=CHST14 PE=1 SV=1	9.1	3	0.04	ALLQDVLPK+DPWDLPVGQR+LEADANQVLEWVR
73	sp|Q8N766-2|EMC1_HUMAN sp|Q8N766-3|EMC1_HUMAN sp|Q8N766-4|EMC1_HUMAN sp|Q8N766|EMC1_HUMAN	1	Isoform of Q8N766, Isoform 2 of ER membrane protein complex subunit 1 OS=Homo sapiens GN=EMC1;Isoform of Q8N766, Isoform 3 of ER membrane protein complex subunit 1 OS=Homo sapiens GN=EMC1;Isoform of Q8N766, Isoform 4 of ER membrane protein complex subunit 1 OS=Homo sapiens GN=EMC1;ER membrane protein complex subunit 1 OS=Homo sapiens GN=EMC1 PE=1 SV=1	3.2	3	0.05	FNVEDGEIVQQVR+QIPLQSLDLEFGSGFQPR
71	sp|Q86YZ3|HORN_HUMAN	1	Hornerin OS=Homo sapiens GN=HRNR PE=1 SV=2	2.9	3	0.04	GPYESGSGHSSGLGHR+QSSGHGR
69	sp|Q86V81|THOC4_HUMAN tr|E9PB61|E9PB61_HUMAN	1	THO complex subunit 4 OS=Homo sapiens GN=ALYREF PE=1 SV=3;Isoform of Q86V81, THO complex subunit 4 OS=Homo sapiens GN=ALYREF PE=1 SV=1	7	3	0.04	QQLSAEELDAQLDAYNAR
67	sp|Q6P1L8|RM14_HUMAN	1	39S ribosomal protein L14, mitochondrial OS=Homo sapiens GN=MRPL14 PE=1 SV=1	29.7	3	0.05	FDSNNVVLIEDNGNPVGTR+VGDQILLAIK+VVDNSALGNSPYHR
59	sp|Q15750-2|TAB1_HUMAN sp|Q15750|TAB1_HUMAN	1	Isoform of Q15750, Isoform 2 of TGF-beta-activated kinase 1 and MAP3K7-binding protein 1 OS=Homo sapiens GN=TAB1;TGF-beta-activated kinase 1 and MAP3K7-binding protein 1 OS=Homo sapiens GN=TAB1 PE=1 SV=1	8	3	0.04	SFLESIDDALAEK+VLLQAFDVVER+YGYTDIDLLSAAK
58	sp|Q15629-2|TRAM1_HUMAN sp|Q15629|TRAM1_HUMAN tr|G3XAN4|G3XAN4_HUMAN	1	Isoform of Q15629, Isoform 2 of Translocating chain-associated membrane protein 1 OS=Homo sapiens GN=TRAM1;Translocating chain-associated membrane protein 1 OS=Homo sapiens GN=TRAM1 PE=1 SV=3;Isoform of Q15629, Translocating chain-associated membrane protein 1 OS=Homo sapiens GN=TRAM1 PE=1 SV=1	11.8	3	0.04	KGTENGVNGTLTSNVADSPR+LDFSTGNFNVLAVR
56	sp|Q13867|BLMH_HUMAN tr|J3KSD8|J3KSD8_HUMAN tr|K7ES02|K7ES02_HUMAN tr|K7ESE8|K7ESE8_HUMAN	1	Bleomycin hydrolase OS=Homo sapiens GN=BLMH PE=1 SV=1;Isoform of Q13867, Bleomycin hydrolase (Fragment) OS=Homo sapiens GN=BLMH PE=1 SV=7;Isoform of Q13867, Bleomycin hydrolase (Fragment) OS=Homo sapiens GN=BLMH PE=1 SV=1;Isoform of Q13867, Bleomycin hydrolase (Fragment) OS=Homo sapiens GN=BLMH PE=1 SV=1	11.7	3	0.04	LYTVEYLSNMVGGR+TLYNNQPIDFLKK
55	sp|Q13573|SNW1_HUMAN tr|G3V3A4|G3V3A4_HUMAN tr|G3V4X8|G3V4X8_HUMAN	1	SNW domain-containing protein 1 OS=Homo sapiens GN=SNW1 PE=1 SV=1;Isoform of Q13573, SNW domain-containing protein 1 OS=Homo sapiens GN=SNW1 PE=1 SV=1;Isoform of Q13573, SNW domain-containing protein 1 OS=Homo sapiens GN=SNW1 PE=1 SV=1	7.8	3	0.05	DISEVIALGVPNPR+YTPSQQGVAFNSGAK
51	sp|Q00839-2|HNRPU_HUMAN sp|Q00839|HNRPU_HUMAN	1	Isoform of Q00839, Isoform Short of Heterogeneous nuclear ribonucleoprotein U OS=Homo sapiens GN=HNRNPU;Heterogeneous nuclear ribonucleoprotein U OS=Homo sapiens GN=HNRNPU PE=1 SV=6	8.9	3	0.04	KMCLFAGFQR+LQAALDDEEAGGRPAMEPGNGSLDLGGDSAGR+SSGPTSLFAVTVAPPGAR+YNILGTNTIMDK
47	sp|P62851|RS25_HUMAN	1	40S ribosomal protein S25 OS=Homo sapiens GN=RPS25 PE=1 SV=1	15.2	3	0.05	AALQELLSK+LITPAVVSER
405a	sp|Q9P0L0-2|VAPA_HUMAN sp|Q9P0L0|VAPA_HUMAN	1	Isoform of Q9P0L0, Isoform 2 of Vesicle-associated membrane protein-associated protein A OS=Homo sapiens GN=VAPA;Vesicle-associated membrane protein-associated protein A OS=Homo sapiens GN=VAPA PE=1 SV=3	10.4	3	0.04	GPFTDVVTTNLK+HEQILVLDPPTDLK
393a	sp|Q9NQX7-2|ITM2C_HUMAN sp|Q9NQX7-3|ITM2C_HUMAN sp|Q9NQX7|ITM2C_HUMAN tr|C9JG41|C9JG41_HUMAN	1	Isoform of Q9NQX7, Isoform 2 of Integral membrane protein 2C OS=Homo sapiens GN=ITM2C;Isoform of Q9NQX7, Isoform 3 of Integral membrane protein 2C OS=Homo sapiens GN=ITM2C;Integral membrane protein 2C OS=Homo sapiens GN=ITM2C PE=1 SV=1;Isoform of Q9NQX7, Integral membrane protein 2C (Fragment) OS=Homo sapiens GN=ITM2C PE=1 SV=1	23.3	3	0.05	ASASAPAPASATEILLTPAR+INVPVPQFGGGDPADIIHDFQR
392a	sp|Q9NPA8-2|ENY2_HUMAN sp|Q9NPA8|ENY2_HUMAN	1	Isoform of Q9NPA8, Isoform 2 of Transcription and mRNA export factor ENY2 OS=Homo sapiens GN=ENY2;Transcription and mRNA export factor ENY2 OS=Homo sapiens GN=ENY2 PE=1 SV=1	27.1	3	0.04	GLEHVTVDDLVAEITPK+TFLAQHASL
382a	sp|Q9H061|T126A_HUMAN	1	Transmembrane protein 126A OS=Homo sapiens GN=TMEM126A PE=1 SV=1	21	3	0.04	ALQLSEPGKEIH+GNILSYWIR+IAAGLPMAGIPFLTTDLTYR
378a	sp|Q9C037-2|TRIM4_HUMAN sp|Q9C037|TRIM4_HUMAN	1	Isoform of Q9C037, Isoform Beta of E3 ubiquitin-protein ligase TRIM4 OS=Homo sapiens GN=TRIM4;E3 ubiquitin-protein ligase TRIM4 OS=Homo sapiens GN=TRIM4 PE=1 SV=2	8.2	3	0.04	FQVAVNLAEDTAHPK+KVMHLQDVEVK+SQAPTLELLQNPK
376a	sp|Q9BZE1|RM37_HUMAN tr|S4R369|S4R369_HUMAN	1	39S ribosomal protein L37, mitochondrial OS=Homo sapiens GN=MRPL37 PE=1 SV=2;Isoform of Q9BZE1, 39S ribosomal protein L37, mitochondrial OS=Homo sapiens GN=MRPL37 PE=1 SV=1	5.7	3	0.04	ESLLLQVR+VLEQPVVVQSVGTDGR
43	sp|P60953|CDC42_HUMAN	1	Cell division control protein 42 homolog OS=Homo sapiens GN=CDC42 PE=1 SV=2	8.9	3	0.04	NVFDEAILAALEPPEPK
372a	sp|Q9BVG9|PTSS2_HUMAN	1	Phosphatidylserine synthase 2 OS=Homo sapiens GN=PTDSS2 PE=1 SV=1	7	3	0.04	ASLEEPPDGPSAGQATGPGEGR+IAFQFTPYSWVR
42	sp|P60866-2|RS20_HUMAN sp|P60866|RS20_HUMAN tr|E5RIP1|E5RIP1_HUMAN tr|E5RJX2|E5RJX2_HUMAN	1	Isoform of P60866, Isoform 2 of 40S ribosomal protein S20 OS=Homo sapiens GN=RPS20;40S ribosomal protein S20 OS=Homo sapiens GN=RPS20 PE=1 SV=1;Isoform of P60866, 40S ribosomal protein S20 OS=Homo sapiens GN=RPS20 PE=1 SV=1;Isoform of P60866, 40S ribosomal protein S20 OS=Homo sapiens GN=RPS20 PE=1 SV=1	32.6	3	0.05	DTGKTPVEPEVAIHR+TPVEPEVAIHR
361a	sp|Q99523|SORT_HUMAN	1	Sortilin OS=Homo sapiens GN=SORT1 PE=1 SV=3	6.1	3	0.04	ADLGALELWR+TEFGMAIGPENSGK+YSVLQQHAEANGVDGVDALDTASHTNK
359a	sp|Q99417|MYCBP_HUMAN tr|A0A087WV05|A0A087WV05_HUMAN	1	C-Myc-binding protein OS=Homo sapiens GN=MYCBP PE=1 SV=3;Isoform of C9IYK1, Uncharacterized protein OS=Homo sapiens PE=4 SV=1	28.2	3	0.05	SGVLDTLTK+VLVALYEEPEKPNSALDFLK
354a	sp|Q96K12|FACR2_HUMAN	1	Fatty acyl-CoA reductase 2 OS=Homo sapiens GN=FAR2 PE=2 SV=1	6.2	3	0.04	SILITGATGFLGK+TVSMLEYFINR+VFQILDSK
41	sp|P54886-2|P5CS_HUMAN sp|P54886|P5CS_HUMAN	1	Isoform of P54886, Isoform Short of Delta-1-pyrroline-5-carboxylate synthase OS=Homo sapiens GN=ALDH18A1;Delta-1-pyrroline-5-carboxylate synthase OS=Homo sapiens GN=ALDH18A1 PE=1 SV=2	6.1	3	0.04	LASIVEQVSVLQNQGR+LNSLAIGLR+VGTFFSEVKPAGPTVEQQGEMAR
351a	sp|Q96GD4-5|AURKB_HUMAN sp|Q96GD4|AURKB_HUMAN tr|J3KTD6|J3KTD6_HUMAN	1	Isoform of Q96GD4, Isoform 5 of Aurora kinase B OS=Homo sapiens GN=AURKB;Aurora kinase B OS=Homo sapiens GN=AURKB PE=1 SV=3;Isoform of Q96GD4, Aurora kinase B (Fragment) OS=Homo sapiens GN=AURKB PE=1 SV=1	14	3	0.04	FGNVYLAR+IYLILEYAPR+KEPVTPSALVLMSR
344a	sp|Q96C92-2|SDCG3_HUMAN sp|Q96C92-3|SDCG3_HUMAN sp|Q96C92-4|SDCG3_HUMAN sp|Q96C92|SDCG3_HUMAN	1	Isoform of Q96C92, Isoform 2 of Serologically defined colon cancer antigen 3 OS=Homo sapiens GN=SDCCAG3;Isoform of Q96C92, Isoform 3 of Serologically defined colon cancer antigen 3 OS=Homo sapiens GN=SDCCAG3;Isoform of Q96C92, Isoform 4 of Serologically defined colon cancer antigen 3 OS=Homo sapiens GN=SDCCAG3;Serologically defined colon cancer antigen 3 OS=Homo sapiens GN=SDCCAG3 PE=1 SV=3	13.8	3	0.04	TLQISYDALKDENSK+VSPASPAGSPSADFAVHGESLGDR+VVMNSAQASIK
336a	sp|Q8WWC4|CB047_HUMAN	1	Uncharacterized protein C2orf47, mitochondrial OS=Homo sapiens GN=C2orf47 PE=1 SV=1	13.4	3	0.04	EFTQGVKPDWTIAR+MIVLGFSNPINWVR+QLLSASYEFQR
334a	sp|Q8WUK0-2|PTPM1_HUMAN sp|Q8WUK0|PTPM1_HUMAN	1	Isoform of Q8WUK0, Isoform 2 of Phosphatidylglycerophosphatase and protein-tyrosine phosphatase 1 OS=Homo sapiens GN=PTPMT1;Phosphatidylglycerophosphatase and protein-tyrosine phosphatase 1 OS=Homo sapiens GN=PTPMT1 PE=1 SV=1	16.1	3	0.04	IDPTVLLGALPLR+QLVQDENVR
332a	sp|Q8NF37|PCAT1_HUMAN tr|A0A0G2JQ62|A0A0G2JQ62_HUMAN	1	Lysophosphatidylcholine acyltransferase 1 OS=Homo sapiens GN=LPCAT1 PE=1 SV=2;Isoform of Q8NF37, Lysophosphatidylcholine acyltransferase 1 (Fragment) OS=Homo sapiens GN=LPCAT1 PE=1 SV=1	7.2	3	0.05	NPALYASNVR+TALGVAELTVTDLFR+TLDTIQLAFK
318a	sp|Q6P4A7|SFXN4_HUMAN	1	Sideroflexin-4 OS=Homo sapiens GN=SFXN4 PE=1 SV=1	11.3	3	0.05	IQSPTEETEIFYHR+SLATVHPDSSNLIPK+YGLTGPWIK
314a	sp|Q66PJ3-2|AR6P4_HUMAN sp|Q66PJ3-3|AR6P4_HUMAN sp|Q66PJ3-4|AR6P4_HUMAN sp|Q66PJ3-7|AR6P4_HUMAN sp|Q66PJ3|AR6P4_HUMAN tr|A0A0C4DG62|A0A0C4DG62_HUMAN tr|F5GYV5|F5GYV5_HUMAN tr|F8WCT1|F8WCT1_HUMAN tr|H7BZV4|H7BZV4_HUMAN	1	Isoform of Q66PJ3, Isoform 2 of ADP-ribosylation factor-like protein 6-interacting protein 4 OS=Homo sapiens GN=ARL6IP4;Isoform of Q66PJ3, Isoform 3 of ADP-ribosylation factor-like protein 6-interacting protein 4 OS=Homo sapiens GN=ARL6IP4;Isoform of Q66PJ3, Isoform 4 of ADP-ribosylation factor-like protein 6-interacting protein 4 OS=Homo sapiens GN=ARL6IP4;Isoform of Q66PJ3, Isoform 7 of ADP-rib…	20.8	3	0.05	AEAQQVEALPGPSLDQWHR+GDGEVLEEIVTK+SAGEEEDGPVLTDEQK
311a	sp|Q5T160|SYRM_HUMAN	1	Probable arginine--tRNA ligase, mitochondrial OS=Homo sapiens GN=RARS2 PE=1 SV=1	6.6	3	0.04	LELGDVQALSLWQK+STIIGNFIANLK+VGLAALIIQDFK
310a	sp|Q5SW79-2|CE170_HUMAN sp|Q5SW79-3|CE170_HUMAN sp|Q5SW79|CE170_HUMAN tr|H0Y2V6|H0Y2V6_HUMAN	1	Isoform of Q5SW79, Isoform 2 of Centrosomal protein of 170 kDa OS=Homo sapiens GN=CEP170;Isoform of Q5SW79, Isoform 3 of Centrosomal protein of 170 kDa OS=Homo sapiens GN=CEP170;Centrosomal protein of 170 kDa OS=Homo sapiens GN=CEP170 PE=1 SV=1;Isoform of Q5SW79, Centrosomal protein of 170 kDa (Fragment) OS=Homo sapiens GN=CEP170 PE=1 SV=1	2.5	3	0.05	IDLLAQPR+ISQDLALIAR+SGDPRPQAAEPPDHLTITR
36	sp|P49327|FAS_HUMAN tr|A0A0U1RQF0|A0A0U1RQF0_HUMAN	1	Fatty acid synthase OS=Homo sapiens GN=FASN PE=1 SV=3;Isoform of P49327, Fatty acid synthase OS=Homo sapiens GN=FASN PE=4 SV=1	1.4	3	0.04	LQVVDQPLPVR+VLEALLPLK+VVVQVLAEEPEAVLK
301a	sp|Q16576-2|RBBP7_HUMAN sp|Q16576|RBBP7_HUMAN tr|E9PC52|E9PC52_HUMAN	1	Isoform of Q16576, Isoform 2 of Histone-binding protein RBBP7 OS=Homo sapiens GN=RBBP7;Histone-binding protein RBBP7 OS=Homo sapiens GN=RBBP7 PE=1 SV=1;Isoform of Q16576, Histone-binding protein RBBP7 OS=Homo sapiens GN=RBBP7 PE=1 SV=1	11.5	3	0.05	IGEEQSAEDAEDGPPELLFIHGGHTAK+LNVWDLSK+TPSSDVLVFDYTK
298a	sp|Q15645|PCH2_HUMAN	1	Pachytene checkpoint protein 2 homolog OS=Homo sapiens GN=TRIP13 PE=1 SV=2	8.6	3	0.04	ELEMIGFIENNVSK+LSLLLNDISR+NVQSVSIIDTELK
292a	sp|Q15070-2|OXA1L_HUMAN sp|Q15070|OXA1L_HUMAN tr|J3KNA0|J3KNA0_HUMAN tr|S4R3Q9|S4R3Q9_HUMAN	1	Isoform of Q15070, Isoform 2 of Mitochondrial inner membrane protein OXA1L OS=Homo sapiens GN=OXA1L;Mitochondrial inner membrane protein OXA1L OS=Homo sapiens GN=OXA1L PE=1 SV=3;Isoform of Q15070, Mitochondrial inner membrane protein OXA1L OS=Homo sapiens GN=OXA1L PE=1 SV=1;Isoform of Q15070, Mitochondrial inner membrane protein OXA1L OS=Homo sapiens GN=OXA1L PE=1 SV=1	6.2	3	0.04	EGFLESFK+IHNHLPEIQK+NQLELAAR
288a	sp|Q14739|LBR_HUMAN	1	Lamin-B receptor OS=Homo sapiens GN=LBR PE=1 SV=2	5.5	3	0.05	LTPLILKPFGNSISR+NDLSPASSGNAVYDFFIGR
285a	sp|Q14498-2|RBM39_HUMAN sp|Q14498-3|RBM39_HUMAN sp|Q14498|RBM39_HUMAN tr|A0A0U1RQH7|A0A0U1RQH7_HUMAN tr|G3XAC6|G3XAC6_HUMAN tr|H0Y4X3|H0Y4X3_HUMAN	1	Isoform of Q14498, Isoform 2 of RNA-binding protein 39 OS=Homo sapiens GN=RBM39;Isoform of Q14498, Isoform 3 of RNA-binding protein 39 OS=Homo sapiens GN=RBM39;RNA-binding protein 39 OS=Homo sapiens GN=RBM39 PE=1 SV=2;Isoform of Q14498, RNA-binding protein 39 (Fragment) OS=Homo sapiens GN=RBM39 PE=4 SV=1;Isoform of Q14498, RNA-binding protein 39 OS=Homo sapiens GN=RBM39 PE=1 SV=1;Isoform of Q1449…	17.6	3	0.04	DLEEFFSTVGK+TDASSASSFLDSDELER+VLGVPIIVQASQAEK
281a	sp|Q14244-6|MAP7_HUMAN sp|Q14244-7|MAP7_HUMAN sp|Q14244|MAP7_HUMAN tr|A0A087WZ40|A0A087WZ40_HUMAN	1	Isoform of Q14244, Isoform 6 of Ensconsin OS=Homo sapiens GN=MAP7;Isoform of Q14244, Isoform 7 of Ensconsin OS=Homo sapiens GN=MAP7;Ensconsin OS=Homo sapiens GN=MAP7 PE=1 SV=1;Isoform of Q14244, Ensconsin OS=Homo sapiens GN=MAP7 PE=1 SV=1	5.9	3	0.04	EIVWLER+LLTPTHSFLAR+LSSSSATLLNSPDR+VTVESTPDLEK
277a	sp|Q13501-2|SQSTM_HUMAN sp|Q13501|SQSTM_HUMAN	1	Isoform of Q13501, Isoform 2 of Sequestosome-1 OS=Homo sapiens GN=SQSTM1;Sequestosome-1 OS=Homo sapiens GN=SQSTM1 PE=1 SV=1	15.4	3	0.04	AGEARPGPTAESASGPSEDPSVNFLK+LTPVSPESSSTEEK+NYDIGAALDTIQYSK
273a	sp|Q13049|TRI32_HUMAN	1	E3 ubiquitin-protein ligase TRIM32 OS=Homo sapiens GN=TRIM32 PE=1 SV=2	7.5	3	0.04	ELTLQDVELLK+ITSLTQLTDNLTVLK+SNSQVVEEQSYLLNIAEVQAVSR
263a	sp|P78406|RAE1L_HUMAN tr|E9PQ57|E9PQ57_HUMAN	1	mRNA export factor OS=Homo sapiens GN=RAE1 PE=1 SV=1;Isoform of P78406, mRNA export factor OS=Homo sapiens GN=RAE1 PE=1 SV=1	13.3	3	0.05	GLIVYQLENQPSEFRR+MWDLSSNQAIQIAQHDAPVK+VAIHYINPPNPAK
30	sp|P40616-2|ARL1_HUMAN sp|P40616|ARL1_HUMAN tr|B4DZG7|B4DZG7_HUMAN tr|F8VYN9|F8VYN9_HUMAN	1	Isoform of P40616, Isoform 2 of ADP-ribosylation factor-like protein 1 OS=Homo sapiens GN=ARL1;ADP-ribosylation factor-like protein 1 OS=Homo sapiens GN=ARL1 PE=1 SV=1;Isoform of P40616, ADP-ribosylation factor-like protein 1 OS=Homo sapiens GN=ARL1 PE=1 SV=1;Isoform of P40616, ADP-ribosylation factor-like protein 1 OS=Homo sapiens GN=ARL1 PE=1 SV=1	17	3	0.04	AILVVFANK+SELVAMLEEEELRK
29	sp|P36542-2|ATPG_HUMAN sp|P36542|ATPG_HUMAN	1	Isoform of P36542, Isoform Heart of ATP synthase subunit gamma, mitochondrial OS=Homo sapiens GN=ATP5C1;ATP synthase subunit gamma, mitochondrial OS=Homo sapiens GN=ATP5C1 PE=1 SV=1	9.4	3	0.04	EVMLVGIGDK+LTLTFNR+THSDQFLVAFK
243a	sp|P61619|S61A1_HUMAN tr|B4DR61|B4DR61_HUMAN	1	Protein transport protein Sec61 subunit alpha isoform 1 OS=Homo sapiens GN=SEC61A1 PE=1 SV=2;Isoform of P61619, Protein transport protein Sec61 subunit alpha isoform 1 OS=Homo sapiens GN=SEC61A1 PE=1 SV=1	6.1	3	0.04	AFSPTTVNTGR+GQYNTYPIK+IIEVGDTPK
242a	sp|P61247|RS3A_HUMAN tr|D6RAT0|D6RAT0_HUMAN tr|D6RB09|D6RB09_HUMAN tr|D6RG13|D6RG13_HUMAN tr|E9PFI5|E9PFI5_HUMAN	1	40S ribosomal protein S3a OS=Homo sapiens GN=RPS3A PE=1 SV=2;Isoform of P61247, 40S ribosomal protein S3a OS=Homo sapiens GN=RPS3A PE=1 SV=1;Isoform of P61247, 40S ribosomal protein S3a (Fragment) OS=Homo sapiens GN=RPS3A PE=1 SV=7;Isoform of P61247, 40S ribosomal protein S3a (Fragment) OS=Homo sapiens GN=RPS3A PE=1 SV=1;Isoform of P61247, 40S ribosomal protein S3a OS=Homo sapiens GN=RPS3A PE=1 S…	16	3	0.04	EVQTNDLKEVVNK+VFEVSLADLQNDEVAFR+VFEVSLADLQNDEVAFRK
239a	sp|P57740|NU107_HUMAN	1	Nuclear pore complex protein Nup107 OS=Homo sapiens GN=NUP107 PE=1 SV=1	3	3	0.04	SGFGEISSPVIR+TVVEALFQR+YLFTLIR
237a	sp|P56192|SYMC_HUMAN	1	Methionine--tRNA ligase, cytoplasmic OS=Homo sapiens GN=MARS PE=1 SV=2	5.3	3	0.04	GFVLQDTVEQLR+ITQDIFQQLLK+LENDQIESLR+NNSELLNNLGNFINR
28	sp|P28331-2|NDUS1_HUMAN sp|P28331-3|NDUS1_HUMAN sp|P28331-4|NDUS1_HUMAN sp|P28331-5|NDUS1_HUMAN sp|P28331|NDUS1_HUMAN tr|B4DJ81|B4DJ81_HUMAN	1	Isoform of P28331, Isoform 2 of NADH-ubiquinone oxidoreductase 75 kDa subunit, mitochondrial OS=Homo sapiens GN=NDUFS1;Isoform of P28331, Isoform 3 of NADH-ubiquinone oxidoreductase 75 kDa subunit, mitochondrial OS=Homo sapiens GN=NDUFS1;Isoform of P28331, Isoform 4 of NADH-ubiquinone oxidoreductase 75 kDa subunit, mitochondrial OS=Homo sapiens GN=NDUFS1;Isoform of P28331, Isoform 5 of NADH-ubiqu…	8.4	3	0.04	FASEIAGVDDLGTTGR+GLLTYTSWEDALSR+VALIGSPVDLTYTYDHLGDSPK
230a	sp|P51648-2|AL3A2_HUMAN	1	Isoform of P51648, Isoform 2 of Fatty aldehyde dehydrogenase OS=Homo sapiens GN=ALDH3A2	8.5	3	0.05	EKLGLLLLTFLGIVAAVLVKK+ILSLLEGQK+YIAPTVLTDVDPK
221a	sp|P49756|RBM25_HUMAN	1	RNA-binding protein 25 OS=Homo sapiens GN=RBM25 PE=1 SV=3	5.7	3	0.05	EYSSELNAPSQESDSHPR+LLAEGHPDPDAELQR+LVPLDYGEDDKNATK
219a	sp|P49368-2|TCPG_HUMAN sp|P49368|TCPG_HUMAN tr|B4DUR8|B4DUR8_HUMAN	1	Isoform of P49368, Isoform 2 of T-complex protein 1 subunit gamma OS=Homo sapiens GN=CCT3;T-complex protein 1 subunit gamma OS=Homo sapiens GN=CCT3 PE=1 SV=4;Isoform of P49368, T-complex protein 1 subunit gamma OS=Homo sapiens GN=CCT3 PE=1 SV=1	6.6	3	0.04	AVAQALEVIPR+ELGIWEPLAVK+IVLLDSSLEYK
218a	sp|P48444|COPD_HUMAN tr|B0YIW6|B0YIW6_HUMAN	1	Coatomer subunit delta OS=Homo sapiens GN=ARCN1 PE=1 SV=1;Isoform of P48444, Archain 1, isoform CRA_a OS=Homo sapiens GN=ARCN1 PE=1 SV=1	6.1	3	0.04	ENVNLAQIR+IEGLLAAFPK+SFPVNSDVGVLK
204a	sp|P35613-2|BASI_HUMAN sp|P35613-3|BASI_HUMAN sp|P35613-4|BASI_HUMAN sp|P35613|BASI_HUMAN tr|A0A087WUV8|A0A087WUV8_HUMAN tr|A0A087X2B5|A0A087X2B5_HUMAN	1	Isoform of P35613, Isoform 2 of Basigin OS=Homo sapiens GN=BSG;Isoform of P35613, Isoform 3 of Basigin OS=Homo sapiens GN=BSG;Isoform of P35613, Isoform 4 of Basigin OS=Homo sapiens GN=BSG;Basigin OS=Homo sapiens GN=BSG PE=1 SV=2;Isoform of P35613, Basigin OS=Homo sapiens GN=BSG PE=1 SV=1;Isoform of P35613, Basigin (Fragment) OS=Homo sapiens GN=BSG PE=1 SV=1	18.2	3	0.04	SELHIENLNMEADPGQYR+SESVPPVTDWAWYK
201a	sp|P35232|PHB_HUMAN tr|C9JW96|C9JW96_HUMAN tr|C9JZ20|C9JZ20_HUMAN tr|E7ESE2|E7ESE2_HUMAN tr|E9PCW0|E9PCW0_HUMAN	1	Prohibitin OS=Homo sapiens GN=PHB PE=1 SV=1;Isoform of P35232, Prohibitin (Fragment) OS=Homo sapiens GN=PHB PE=1 SV=2;Isoform of P35232, Prohibitin (Fragment) OS=Homo sapiens GN=PHB PE=1 SV=1;Isoform of P35232, Prohibitin (Fragment) OS=Homo sapiens GN=PHB PE=1 SV=2;Isoform of P35232, Prohibitin (Fragment) OS=Homo sapiens GN=PHB PE=1 SV=2	16.9	3	0.05	FDAGELITQR+IFTSIGEDYDER+ILFRPVASQLPR
197a	sp|P27824-2|CALX_HUMAN sp|P27824|CALX_HUMAN tr|D6RAQ8|D6RAQ8_HUMAN tr|D6RAU8|D6RAU8_HUMAN tr|D6RB85|D6RB85_HUMAN tr|D6RDP7|D6RDP7_HUMAN tr|H0Y9Q7|H0Y9Q7_HUMAN	1	Isoform of P27824, Isoform 2 of Calnexin OS=Homo sapiens GN=CANX;Calnexin OS=Homo sapiens GN=CANX PE=1 SV=2;Isoform of P27824, Calnexin (Fragment) OS=Homo sapiens GN=CANX PE=1 SV=1;Isoform of P27824, Calnexin (Fragment) OS=Homo sapiens GN=CANX PE=1 SV=1;Isoform of P27824, Calnexin (Fragment) OS=Homo sapiens GN=CANX PE=1 SV=1;Isoform of P27824, Calnexin (Fragment) OS=Homo sapiens GN=CANX PE=1 SV=1…	24.3	3	0.04	APVPTGEVYFADSFDR+GTLSGWILSK
191a	sp|P25311|ZA2G_HUMAN	1	Zinc-alpha-2-glycoprotein OS=Homo sapiens GN=AZGP1 PE=1 SV=2	16.8	3	0.04	EIPAWVPFDPAAQITK+NILDRQDPPSVVVTSHQAPGEK+YSLTYIYTGLSK
23	sp|P13639|EF2_HUMAN	1	Elongation factor 2 OS=Homo sapiens GN=EEF2 PE=1 SV=4	4.4	3	0.05	AYLPVNESFGFTADLR+KEDLYLKPIQR+VFSGLVSTGLK
187a	sp|P22735|TGM1_HUMAN	1	Protein-glutamine gamma-glutamyltransferase K OS=Homo sapiens GN=TGM1 PE=1 SV=4	5.4	3	0.04	ILNVGDIGGNETVTLR+NPLPVTLTNVVFR+TQSDAGEFQLPFDPR
180a	sp|P15880|RS2_HUMAN tr|E9PQD7|E9PQD7_HUMAN tr|H0YEN5|H0YEN5_HUMAN	1	40S ribosomal protein S2 OS=Homo sapiens GN=RPS2 PE=1 SV=2;Isoform of P15880, 40S ribosomal protein S2 OS=Homo sapiens GN=RPS2 PE=1 SV=1;Isoform of P15880, 40S ribosomal protein S2 (Fragment) OS=Homo sapiens GN=RPS2 PE=1 SV=1	17.9	3	0.05	GTGIVSAPVPK+SLEEIYLFSLPIK+TYSYLTPDLWK
178a	sp|P14678-2|RSMB_HUMAN sp|P14678-3|RSMB_HUMAN sp|P14678|RSMB_HUMAN sp|P63162-2|RSMN_HUMAN sp|P63162|RSMN_HUMAN tr|A8MT02|A8MT02_HUMAN tr|J3QLE5|J3QLE5_HUMAN	1	Isoform of P14678, Isoform SM-B of Small nuclear ribonucleoprotein-associated proteins B and B' OS=Homo sapiens GN=SNRPB;Isoform of P14678, Isoform SM-B1 of Small nuclear ribonucleoprotein-associated proteins B and B' OS=Homo sapiens GN=SNRPB;Small nuclear ribonucleoprotein-associated proteins B and B' OS=Homo sapiens GN=SNRPB PE=1 SV=2;Isoform of P63162, Isoform 2 of Small nuclear ribonucleoprot…	15.6	3	0.04	GENLVSMTVEGPPPKDTGIAR+IFIGTFK+VLGLVLLR
176a	sp|P13804-2|ETFA_HUMAN sp|P13804|ETFA_HUMAN tr|H0YL12|H0YL12_HUMAN	1	Isoform of P13804, Isoform 2 of Electron transfer flavoprotein subunit alpha, mitochondrial OS=Homo sapiens GN=ETFA;Electron transfer flavoprotein subunit alpha, mitochondrial OS=Homo sapiens GN=ETFA PE=1 SV=1;Isoform of P13804, Electron transfer flavoprotein subunit alpha, mitochondrial (Fragment) OS=Homo sapiens GN=ETFA PE=1 SV=7	19.2	3	0.04	GLLPEELTPLILATQK+LEVAPISDIIAIK+LLYDLADQLHAAVGASR
174a	sp|P11532-10|DMD_HUMAN sp|P11532-2|DMD_HUMAN sp|P11532-3|DMD_HUMAN sp|P11532-4|DMD_HUMAN sp|P11532-5|DMD_HUMAN sp|P11532-6|DMD_HUMAN sp|P11532-7|DMD_HUMAN sp|P11532-8|DMD_HUMAN sp|P11532-9|DMD_HUMAN sp|P11532|DMD_HUMAN tr|A0A075B6G3|A0A075B6G3_HUMAN tr|A0A087WTU7|A0A087WTU7_HUMAN tr|A0A087WV90|A0A087WV90_HUMAN tr|E7EQR9|E7EQR9_HUMAN tr|E7EQS5|E7EQS5_HUMAN tr|E7ESB2|E7ESB2_HUMAN tr|E9PDN5|E9PDN5_H…	1	Isoform of P11532, Isoform 10 of Dystrophin OS=Homo sapiens GN=DMD;Isoform of P11532, Isoform 1 of Dystrophin OS=Homo sapiens GN=DMD;Isoform of P11532, Isoform 2 of Dystrophin OS=Homo sapiens GN=DMD;Isoform of P11532, Isoform 3 of Dystrophin OS=Homo sapiens GN=DMD;Isoform of P11532, Isoform 5 of Dystrophin OS=Homo sapiens GN=DMD;Isoform of P11532, Isoform 6 of Dystrophin OS=Homo sapiens GN=DMD;Is…	8.7	3	0.04	MTELYQSLADLNNVR+QLGEVASFGGSNIEPSVR+QLLEQPQAEAK
21	sp|P0DI83|NARR_HUMAN	1	Isoform of Q9BZG1, Ras-related protein Rab-34, isoform NARR OS=Homo sapiens GN=RAB34 PE=1 SV=1	18.2	3	0.04	AEGSRPGGAAPVPEEGGR+VADADPASAPSQGALQGR
166a	sp|P10155-3|RO60_HUMAN sp|P10155-4|RO60_HUMAN sp|P10155-5|RO60_HUMAN sp|P10155|RO60_HUMAN	1	Isoform of P10155, Isoform 3 of 60 kDa SS-A/Ro ribonucleoprotein OS=Homo sapiens GN=TROVE2;Isoform of P10155, Isoform 4 of 60 kDa SS-A/Ro ribonucleoprotein OS=Homo sapiens GN=TROVE2;Isoform of P10155, Isoform 5 of 60 kDa SS-A/Ro ribonucleoprotein OS=Homo sapiens GN=TROVE2;60 kDa SS-A/Ro ribonucleoprotein OS=Homo sapiens GN=TROVE2 PE=1 SV=2	4.6	3	0.04	ALLQEMPLTALLR+LGLENAEALIR
20	sp|P08574|CY1_HUMAN	1	Cytochrome c1, heme protein, mitochondrial OS=Homo sapiens GN=CYC1 PE=1 SV=3	13.5	3	0.04	GLLSSLDHTSIR+LFDYFPKPYPNSEAAR+MLMMMALLVPLVYTIK
160c	sp|Q12931-2|TRAP1_HUMAN sp|Q12931|TRAP1_HUMAN	1	Isoform of Q12931, Isoform 2 of Heat shock protein 75 kDa, mitochondrial OS=Homo sapiens GN=TRAP1;Heat shock protein 75 kDa, mitochondrial OS=Homo sapiens GN=TRAP1 PE=1 SV=3	6.3	3	0.04	AFLDALQNQAEASSK+ELISNASDALEK+GVVDSEDIPLNLSR
157a	sp|P07355-2|ANXA2_HUMAN sp|P07355|ANXA2_HUMAN tr|H0YM50|H0YM50_HUMAN tr|H0YN42|H0YN42_HUMAN	1	Isoform of P07355, Isoform 2 of Annexin A2 OS=Homo sapiens GN=ANXA2;Annexin A2 OS=Homo sapiens GN=ANXA2 PE=1 SV=2;Isoform of P07355, Annexin (Fragment) OS=Homo sapiens GN=ANXA2 PE=1 SV=1;Isoform of P07355, Annexin (Fragment) OS=Homo sapiens GN=ANXA2 PE=1 SV=1	12.9	3	0.04	QDIAFAYQR+SYSPYDMLESIR+TPAQYDASELK
155a	sp|P07195|LDHB_HUMAN	1	L-lactate dehydrogenase B chain OS=Homo sapiens GN=LDHB PE=1 SV=2	8.1	3	0.05	LIAPVAEEEATVPNNK+MVVESAYEVIK
15	sp|O75787-2|RENR_HUMAN sp|O75787|RENR_HUMAN tr|H7C240|H7C240_HUMAN tr|H7C3E1|H7C3E1_HUMAN	1	Isoform of O75787, Isoform 2 of Renin receptor OS=Homo sapiens GN=ATP6AP2;Renin receptor OS=Homo sapiens GN=ATP6AP2 PE=1 SV=2;Isoform of Q8NBJ9, Renin receptor (Fragment) OS=Homo sapiens GN=ATP6AP2 PE=1 SV=1;Isoform of Q8NBJ9, Renin receptor (Fragment) OS=Homo sapiens GN=ATP6AP2 PE=1 SV=1	15.3	3	0.04	ANSVFEDLSVTLR+LFQENSVLSSLPLNSLSR
139a	sp|P00338-3|LDHA_HUMAN sp|P00338|LDHA_HUMAN	1	Isoform of P00338, Isoform 3 of L-lactate dehydrogenase A chain OS=Homo sapiens GN=LDHA;L-lactate dehydrogenase A chain OS=Homo sapiens GN=LDHA PE=1 SV=2	9.3	3	0.05	FIIPNVVK+QVVESAYEVIK+QVVESAYEVIKLK+VTLTSEEEAR
131a	sp|O75616|ERAL1_HUMAN	1	GTPase Era, mitochondrial OS=Homo sapiens GN=ERAL1 PE=1 SV=2	6.2	3	0.05	STLSNQLLGR+TAVWEEGPGGELVIQQK
122a	sp|O43837-2|IDH3B_HUMAN sp|O43837|IDH3B_HUMAN tr|A0A087WZN1|A0A087WZN1_HUMAN tr|A0A087X2E5|A0A087X2E5_HUMAN	1	Isoform of O43837, Isoform A of Isocitrate dehydrogenase [NAD] subunit beta, mitochondrial OS=Homo sapiens GN=IDH3B;Isocitrate dehydrogenase [NAD] subunit beta, mitochondrial OS=Homo sapiens GN=IDH3B PE=1 SV=2;Isoform of O43837, Isocitrate dehydrogenase [NAD] subunit, mitochondrial OS=Homo sapiens GN=IDH3B PE=1 SV=1;Isoform of O43837, Isocitrate dehydrogenase [NAD] subunit, mitochondrial OS=Homo …	8.8	3	0.04	EQTEGEYSSLEHESAR+NIANPTAMLLSASNMLR
120a	sp|O43251-6|RFOX2_HUMAN sp|O43251-8|RFOX2_HUMAN	1	Isoform of O43251, Isoform 6 of RNA binding protein fox-1 homolog 2 OS=Homo sapiens GN=RBFOX2;Isoform of O43251, Isoform 8 of RNA binding protein fox-1 homolog 2 OS=Homo sapiens GN=RBFOX2	14	3	0.04	ESELELPVPGAGGDGADPGLSK+GFGFVTFENSADADR+YAQPATATAATAAAAAAAAYSDGYGR
119a	sp|O43242|PSMD3_HUMAN	1	26S proteasome non-ATPase regulatory subunit 3 OS=Homo sapiens GN=PSMD3 PE=1 SV=2	6.9	3	0.04	AVQGFFTSNNATR+HDADGQATLLNLLLR+ISLADIAQK
12	sp|O60573-2|IF4E2_HUMAN sp|O60573|IF4E2_HUMAN tr|B8ZZ50|B8ZZ50_HUMAN tr|B9A044|B9A044_HUMAN tr|C9JEL3|C9JEL3_HUMAN	1	Isoform of O60573, Isoform 2 of Eukaryotic translation initiation factor 4E type 2 OS=Homo sapiens GN=EIF4E2;Eukaryotic translation initiation factor 4E type 2 OS=Homo sapiens GN=EIF4E2 PE=1 SV=1;Isoform of O60573, Eukaryotic translation initiation factor 4E type 2 OS=Homo sapiens GN=EIF4E2 PE=1 SV=1;Isoform of O60573, Eukaryotic translation initiation factor 4E type 2 OS=Homo sapiens GN=EIF4E2 P…	14.1	3	0.04	QIGTFASVEQFWR+RTPGRPTSSQSYEQNIK
450a	sp|Q9Y2G8|DJC16_HUMAN tr|Q5TDG9|Q5TDG9_HUMAN tr|Q5TDH4|Q5TDH4_HUMAN	0.9999	DnaJ homolog subfamily C member 16 OS=Homo sapiens GN=DNAJC16 PE=2 SV=3;Isoform of Q9Y2G8, DnaJ (Hsp40) homolog, subfamily C, member 16, isoform CRA_a OS=Homo sapiens GN=DNAJC16 PE=1 SV=1;Isoform of Q9Y2G8, DnaJ homolog subfamily C member 16 OS=Homo sapiens GN=DNAJC16 PE=1 SV=1	3.9	3	0.04	QFVESLLPGNLVEK+QIIDDFITR
441a	sp|P18621-3|RL17_HUMAN sp|P18621|RL17_HUMAN tr|A0A087WXM6|A0A087WXM6_HUMAN tr|A0A0A6YYL6|A0A0A6YYL6_HUMAN tr|J3KRX5|J3KRX5_HUMAN tr|J3QQT2|J3QQT2_HUMAN	0.9999	Isoform of P18621, Isoform 3 of 60S ribosomal protein L17 OS=Homo sapiens GN=RPL17;60S ribosomal protein L17 OS=Homo sapiens GN=RPL17 PE=1 SV=3;Isoform of P18621, 60S ribosomal protein L17 (Fragment) OS=Homo sapiens GN=RPL17 PE=3 SV=1;Protein RPL17-C18orf32 OS=Homo sapiens GN=RPL17-C18orf32 PE=3 SV=1;Isoform of P18621, 60S ribosomal protein L17 (Fragment) OS=Homo sapiens GN=RPL17 PE=3 SV=1;Isofor…	14.2	3	0.04	EQIVPKPEEEVAQK+YSLDPENPTK
440a	sp|P14625|ENPL_HUMAN	0.9999	Endoplasmin OS=Homo sapiens GN=HSP90B1 PE=1 SV=1	5.5	3	0.03	EAESSPFVERLLKK+LISLTDENALSGNEELTVK+SILFVPTSAPR
437a	sp|O75376-2|NCOR1_HUMAN sp|O75376|NCOR1_HUMAN	0.9999	Isoform of O75376, Isoform 2 of Nuclear receptor corepressor 1 OS=Homo sapiens GN=NCOR1;Nuclear receptor corepressor 1 OS=Homo sapiens GN=NCOR1 PE=1 SV=2	1.5	3	0.04	EQPLGLPYPATR+SSHLEVSQASQLLQQQQQQQLR
436	sp|Q9Y512|SAM50_HUMAN	0.9999	Sorting and assembly machinery component 50 homolog OS=Homo sapiens GN=SAMM50 PE=1 SV=3	4.5	3	0.03	VTFQFSYGTK+VTGQFPWSSLR
430	sp|Q5JVF3-2|PCID2_HUMAN sp|Q5JVF3-3|PCID2_HUMAN sp|Q5JVF3-4|PCID2_HUMAN sp|Q5JVF3|PCID2_HUMAN	0.9999	Isoform of Q5JVF3, Isoform 2 of PCI domain-containing protein 2 OS=Homo sapiens GN=PCID2;Isoform of Q5JVF3, Isoform 3 of PCI domain-containing protein 2 OS=Homo sapiens GN=PCID2;Isoform of Q5JVF3, Isoform 4 of PCI domain-containing protein 2 OS=Homo sapiens GN=PCID2;PCI domain-containing protein 2 OS=Homo sapiens GN=PCID2 PE=1 SV=2	10.4	3	0.03	AIDSSNLKDDYSTAQR+MILIYLLPVK+VFANNADQQLVKK
428	sp|Q13428-2|TCOF_HUMAN sp|Q13428-3|TCOF_HUMAN sp|Q13428-4|TCOF_HUMAN sp|Q13428-6|TCOF_HUMAN sp|Q13428-7|TCOF_HUMAN sp|Q13428-8|TCOF_HUMAN sp|Q13428|TCOF_HUMAN tr|E7ETY2|E7ETY2_HUMAN tr|J3KQ96|J3KQ96_HUMAN	0.9999	Isoform of Q13428, Isoform 2 of Treacle protein OS=Homo sapiens GN=TCOF1;Isoform of Q13428, Isoform 3 of Treacle protein OS=Homo sapiens GN=TCOF1;Isoform of Q13428, Isoform 4 of Treacle protein OS=Homo sapiens GN=TCOF1;Isoform of Q13428, Isoform 6 of Treacle protein OS=Homo sapiens GN=TCOF1;Isoform of Q13428, Isoform 7 of Treacle protein OS=Homo sapiens GN=TCOF1;Isoform of Q13428, Isoform 8 of Tr…	2.6	3	0.04	GSLGSQGAKDEPEEELQK+SPAGPAATPAQAQAASTPR
427	sp|Q07954|LRP1_HUMAN	0.9999	Prolow-density lipoprotein receptor-related protein 1 OS=Homo sapiens GN=LRP1 PE=1 SV=2	1.3	3	0.04	CDGDTDCMDSSDEK+QCSGYCENFGTCQMAADGSRQCR+TNTLAKANKWTGHNVTVVQR
461a	sp|Q9NXE4-10|NSMA3_HUMAN sp|Q9NXE4-2|NSMA3_HUMAN sp|Q9NXE4-6|NSMA3_HUMAN sp|Q9NXE4-8|NSMA3_HUMAN tr|H7BXF4|H7BXF4_HUMAN	0.9998	Isoform of Q9NXE4, Isoform 10 of Sphingomyelin phosphodiesterase 4 OS=Homo sapiens GN=SMPD4;Isoform of Q9NXE4, Isoform 2 of Sphingomyelin phosphodiesterase 4 OS=Homo sapiens GN=SMPD4;Isoform of Q9NXE4, Isoform 6 of Sphingomyelin phosphodiesterase 4 OS=Homo sapiens GN=SMPD4;Isoform of Q9NXE4, Isoform 8 of Sphingomyelin phosphodiesterase 4 OS=Homo sapiens GN=SMPD4;Isoform of Q9NXE4, Sphingomyelin p…	7.2	3	0.04	ESFTPTEEHVLVVR+LFVGFLNR+QFTLALGTTQDENGKK
455	sp|Q8WU79-2|SMAP2_HUMAN sp|Q8WU79-3|SMAP2_HUMAN sp|Q8WU79|SMAP2_HUMAN tr|A0A087WV97|A0A087WV97_HUMAN tr|X6RCC3|X6RCC3_HUMAN	0.9998	Isoform of Q8WU79, Isoform 2 of Stromal membrane-associated protein 2 OS=Homo sapiens GN=SMAP2;Isoform of Q8WU79, Isoform 3 of Stromal membrane-associated protein 2 OS=Homo sapiens GN=SMAP2;Stromal membrane-associated protein 2 OS=Homo sapiens GN=SMAP2 PE=1 SV=1;Isoform of Q8WU79, Stromal membrane-associated protein 2 OS=Homo sapiens GN=SMAP2 PE=1 SV=1;Isoform of Q8WU79, Stromal membrane-associat…	13.8	3	0.03	LYEAYLPETFR+RPQIDPAVEGFIR
454	sp|Q15678|PTN14_HUMAN	0.9998	Tyrosine-protein phosphatase non-receptor type 14 OS=Homo sapiens GN=PTPN14 PE=1 SV=2	3.2	3	0.03	IPNKPPPEYPGPR+TFQEDSSPVVHQSLQEVSEPLTATK
152b	sp|Q00536-2|CDK16_HUMAN sp|Q00536-3|CDK16_HUMAN sp|Q00536|CDK16_HUMAN tr|A0A087WZU2|A0A087WZU2_HUMAN	0.9997	Isoform of Q00536, Isoform 2 of Cyclin-dependent kinase 16 OS=Homo sapiens GN=CDK16;Isoform of Q00536, Isoform 3 of Cyclin-dependent kinase 16 OS=Homo sapiens GN=CDK16;Cyclin-dependent kinase 16 OS=Homo sapiens GN=CDK16 PE=1 SV=1;Isoform of Q00536, Cyclin-dependent kinase 16 OS=Homo sapiens GN=CDK16 PE=1 SV=1	4.9	3	0.03	IADFGLAR+LDSDGADLLTK+LGEGTYATVYK
249c	sp|P61981|1433G_HUMAN	0.9996	14-3-3 protein gamma OS=Homo sapiens GN=YWHAG PE=1 SV=2	8.9	3	0.03	NLLSVAYK+NVTELNEPLSNEER
469	sp|P28070|PSB4_HUMAN	0.9995	Proteasome subunit beta type-4 OS=Homo sapiens GN=PSMB4 PE=1 SV=4	10.2	3	0.03	IPSTPDSFMDPASALYR+QPVLSQTEAR
471	sp|P39019|RS19_HUMAN tr|M0QXK4|M0QXK4_HUMAN tr|M0QYF7|M0QYF7_HUMAN tr|M0R140|M0R140_HUMAN tr|M0R2L9|M0R2L9_HUMAN	0.9994	40S ribosomal protein S19 OS=Homo sapiens GN=RPS19 PE=1 SV=2;Isoform of P39019, 40S ribosomal protein S19 (Fragment) OS=Homo sapiens GN=RPS19 PE=1 SV=1;Isoform of P39019, 40S ribosomal protein S19 (Fragment) OS=Homo sapiens GN=RPS19 PE=1 SV=1;Isoform of P39019, 40S ribosomal protein S19 (Fragment) OS=Homo sapiens GN=RPS19 PE=1 SV=1;Isoform of P39019, 40S ribosomal protein S19 (Fragment) OS=Homo s…	43.7	3	0.04	DVNQQEFVR+ELAPYDENWFYTR+VPEWVDTVK
473a	sp|A6ZKI3|F127A_HUMAN sp|Q17RB0|F127C_HUMAN	0.9993	Isoform of O15255, Protein FAM127A OS=Homo sapiens GN=FAM127A PE=1 SV=1;Protein FAM127C OS=Homo sapiens GN=FAM127C PE=1 SV=1	22.1	3	0.04	LTGPALQWVIPYIK+RVFGWEEDEDF
477	sp|Q03518|TAP1_HUMAN	0.9992	Antigen peptide transporter 1 OS=Homo sapiens GN=TAP1 PE=1 SV=2	4.8	3	0.03	QVAAVGQEPQVFGR+SLQENIAYGLTQKPTMEEITAAAVK
479a	sp|P69849|NOMO3_HUMAN sp|Q15155|NOMO1_HUMAN sp|Q5JPE7-2|NOMO2_HUMAN sp|Q5JPE7|NOMO2_HUMAN tr|A0A087X117|A0A087X117_HUMAN tr|A0A0G2JN29|A0A0G2JN29_HUMAN tr|J3KN36|J3KN36_HUMAN	0.9989	Nodal modulator 3 OS=Homo sapiens GN=NOMO3 PE=3 SV=2;Nodal modulator 1 OS=Homo sapiens GN=NOMO1 PE=1 SV=5;Isoform of Q5JPE7, Isoform 2 of Nodal modulator 2 OS=Homo sapiens GN=NOMO2;Nodal modulator 2 OS=Homo sapiens GN=NOMO2 PE=1 SV=1;Isoform of Q15155, Nodal modulator 1 OS=Homo sapiens GN=NOMO1 PE=1 SV=1;Isoform of Q15155, Nodal modulator 1 OS=Homo sapiens GN=NOMO1 PE=1 SV=1;Isoform of P69849, No…	2.4	3	0.04	DGENYVVLLDSTLPR+GQPLGPAGVQVSLR
246b	sp|P62140|PP1B_HUMAN	0.9989	Serine/threonine-protein phosphatase PP1-beta catalytic subunit OS=Homo sapiens GN=PPP1CB PE=1 SV=3	10.7	3	0.03	AHQVVEDGYEFFAK+IKYPENFFLLR+IVQMTEAEVR
462a	sp|Q9UHX1-2|PUF60_HUMAN sp|Q9UHX1-3|PUF60_HUMAN sp|Q9UHX1-4|PUF60_HUMAN sp|Q9UHX1-5|PUF60_HUMAN sp|Q9UHX1-6|PUF60_HUMAN sp|Q9UHX1|PUF60_HUMAN tr|A0A0J9YVP6|A0A0J9YVP6_HUMAN tr|A0A0J9YVR6|A0A0J9YVR6_HUMAN tr|A0A0J9YWM1|A0A0J9YWM1_HUMAN tr|A0A0J9YXJ8|A0A0J9YXJ8_HUMAN tr|A0A0J9YXX5|A0A0J9YXX5_HUMAN tr|A0A0J9YYL3|A0A0J9YYL3_HUMAN tr|E9PQ56|E9PQ56_HUMAN tr|H0YEM1|H0YEM1_HUMAN	0.9988	Isoform of Q9UHX1, Isoform 2 of Poly(U)-binding-splicing factor PUF60 OS=Homo sapiens GN=PUF60;Isoform of Q9UHX1, Isoform 3 of Poly(U)-binding-splicing factor PUF60 OS=Homo sapiens GN=PUF60;Isoform of Q9UHX1, Isoform 4 of Poly(U)-binding-splicing factor PUF60 OS=Homo sapiens GN=PUF60;Isoform of Q9UHX1, Isoform 5 of Poly(U)-binding-splicing factor PUF60 OS=Homo sapiens GN=PUF60;Isoform of Q9UHX1, …	10.6	3	0.04	AVTPPMPLLTPATPGGLPPAAAVAAAAATAK+VGRPSNIGQAQPIIDQLAEEAR
491	sp|P30876|RPB2_HUMAN tr|C9J2Y9|C9J2Y9_HUMAN tr|C9J4M6|C9J4M6_HUMAN	0.998	DNA-directed RNA polymerase II subunit RPB2 OS=Homo sapiens GN=POLR2B PE=1 SV=1;Isoform of P30876, DNA-directed RNA polymerase OS=Homo sapiens GN=POLR2B PE=1 SV=2;Isoform of P30876, DNA-directed RNA polymerase OS=Homo sapiens GN=POLR2B PE=1 SV=2	4.1	3	0.03	QEVPIIIVFR+QMDIIVSEVSMIR+VSANKGEIGDATPFNDAVNVQK
494	sp|Q08211|DHX9_HUMAN	0.9971	ATP-dependent RNA helicase A OS=Homo sapiens GN=DHX9 PE=1 SV=4	2	3	0.03	ELDALDANDELTPLGR+LSMSQLNEK
227b	sp|P51116|FXR2_HUMAN	0.9959	Fragile X mental retardation syndrome-related protein 2 OS=Homo sapiens GN=FXR2 PE=1 SV=2	7.4	3	0.03	LQIDEQLR+SYLEFSEDSVQVPR+TGGPAYGPSSDVSTASETESEKREEPNR
502	sp|Q15111-2|PLCL1_HUMAN sp|Q15111|PLCL1_HUMAN tr|A0A0A0MT40|A0A0A0MT40_HUMAN tr|H3BUD4|H3BUD4_HUMAN	0.9935	Isoform of Q15111, Isoform 2 of Inactive phospholipase C-like protein 1 OS=Homo sapiens GN=PLCL1;Inactive phospholipase C-like protein 1 OS=Homo sapiens GN=PLCL1 PE=1 SV=3;Isoform of Q15111, Phosphoinositide phospholipase C OS=Homo sapiens GN=PLCL1 PE=1 SV=1;Isoform of Q15111, Phosphoinositide phospholipase C (Fragment) OS=Homo sapiens GN=PLCL1 PE=1 SV=1	1.4	3	0.03	KMLTAYDLMIQESR
295b	sp|Q15366-2|PCBP2_HUMAN sp|Q15366-3|PCBP2_HUMAN sp|Q15366-4|PCBP2_HUMAN sp|Q15366-5|PCBP2_HUMAN sp|Q15366-6|PCBP2_HUMAN sp|Q15366-7|PCBP2_HUMAN sp|Q15366-8|PCBP2_HUMAN sp|Q15366|PCBP2_HUMAN tr|F8VXH9|F8VXH9_HUMAN tr|F8VZX2|F8VZX2_HUMAN tr|F8W0G4|F8W0G4_HUMAN tr|H3BRU6|H3BRU6_HUMAN	0.993	Isoform of Q15366, Isoform 2 of Poly(rC)-binding protein 2 OS=Homo sapiens GN=PCBP2;Isoform of Q15366, Isoform 3 of Poly(rC)-binding protein 2 OS=Homo sapiens GN=PCBP2;Isoform of Q15366, Isoform 4 of Poly(rC)-binding protein 2 OS=Homo sapiens GN=PCBP2;Isoform of Q15366, Isoform 5 of Poly(rC)-binding protein 2 OS=Homo sapiens GN=PCBP2;Isoform of Q15366, Isoform 6 of Poly(rC)-binding protein 2 OS=H…	10	3	0.03	ESTGAQVQVAGDMLPNSTER+IITLAGPTNAIFK
535	sp|Q8N4V1-2|MMGT1_HUMAN sp|Q8N4V1|MMGT1_HUMAN	0.9894	Isoform of Q8N4V1, Isoform 2 of Membrane magnesium transporter 1 OS=Homo sapiens GN=MMGT1;Membrane magnesium transporter 1 OS=Homo sapiens GN=MMGT1 PE=1 SV=1	18.3	3	0.05	VLFRPSDTANSSNQDALSSNTSLK
529	sp|Q02928-2|CP4AB_HUMAN sp|Q02928|CP4AB_HUMAN tr|A0A0C4DFV7|A0A0C4DFV7_HUMAN tr|E7EVL8|E7EVL8_HUMAN tr|V9GY41|V9GY41_HUMAN tr|V9GYC6|V9GYC6_HUMAN tr|V9GYK4|V9GYK4_HUMAN tr|V9GYQ2|V9GYQ2_HUMAN tr|V9GZ77|V9GZ77_HUMAN	0.9894	Isoform of Q02928, Isoform 2 of Cytochrome P450 4A11 OS=Homo sapiens GN=CYP4A11;Cytochrome P450 4A11 OS=Homo sapiens GN=CYP4A11 PE=1 SV=1;Isoform of Q02928, Cytochrome P450 4A11 OS=Homo sapiens GN=CYP4A11 PE=1 SV=1;Isoform of Q02928, Cytochrome P450 4A11 OS=Homo sapiens GN=CYP4A11 PE=1 SV=2;Isoform of Q02928, Cytochrome P450 4A11 OS=Homo sapiens GN=CYP4A11 PE=1 SV=1;Isoform of Q02928, Cytochrome …	10.7	3	0.04	LLGDVSGILQAASLLILLLLLIK
183c	sp|Q92841-1|DDX17_HUMAN sp|Q92841-2|DDX17_HUMAN sp|Q92841-3|DDX17_HUMAN sp|Q92841|DDX17_HUMAN tr|H3BLZ8|H3BLZ8_HUMAN	0.9802	Isoform of Q92841, Isoform 2 of Probable ATP-dependent RNA helicase DDX17 OS=Homo sapiens GN=DDX17;Isoform of Q92841, Isoform 3 of Probable ATP-dependent RNA helicase DDX17 OS=Homo sapiens GN=DDX17;Isoform of Q92841, Isoform 4 of Probable ATP-dependent RNA helicase DDX17 OS=Homo sapiens GN=DDX17;Probable ATP-dependent RNA helicase DDX17 OS=Homo sapiens GN=DDX17 PE=1 SV=2;Isoform of Q92841, Probab…	5.1	3	0.03	APILIATDVASR+VLEEANQAINPK+YLVLDEADR
658a	sp|O75400-2|PR40A_HUMAN sp|O75400|PR40A_HUMAN	0.9554	Isoform of O75400, Isoform 2 of Pre-mRNA-processing factor 40 homolog A OS=Homo sapiens GN=PRPF40A;Pre-mRNA-processing factor 40 homolog A OS=Homo sapiens GN=PRPF40A PE=1 SV=2	3.5	3	0.03	ELEDLEGYQNTIVAGSLITK+EPAFEDITLESER
706	sp|Q96SK2-2|TM209_HUMAN sp|Q96SK2-3|TM209_HUMAN sp|Q96SK2|TM209_HUMAN	0.9107	Isoform of Q96SK2, Isoform 2 of Transmembrane protein 209 OS=Homo sapiens GN=TMEM209;Isoform of Q96SK2, Isoform 3 of Transmembrane protein 209 OS=Homo sapiens GN=TMEM209;Transmembrane protein 209 OS=Homo sapiens GN=TMEM209 PE=1 SV=2	5.2	3	0.03	LGSPDSTSPSSSPTFWNYSR+TLDTFLR
97	sp|Q9HBH5|RDH14_HUMAN	1	Retinol dehydrogenase 14 OS=Homo sapiens GN=RDH14 PE=1 SV=1	11	2	0.03	TPVEGAQTSIYLASSPEVEGVSGR+TVLITGANSGLGR
94	sp|Q9BYD3-2|RM04_HUMAN sp|Q9BYD3|RM04_HUMAN tr|K7EKI4|K7EKI4_HUMAN tr|K7ELF1|K7ELF1_HUMAN tr|K7ELQ0|K7ELQ0_HUMAN tr|K7ES61|K7ES61_HUMAN tr|X6RAY8|X6RAY8_HUMAN	1	Isoform of Q9BYD3, Isoform 2 of 39S ribosomal protein L4, mitochondrial OS=Homo sapiens GN=MRPL4;39S ribosomal protein L4, mitochondrial OS=Homo sapiens GN=MRPL4 PE=1 SV=1;Isoform of Q9BYD3, 39S ribosomal protein L4, mitochondrial OS=Homo sapiens GN=MRPL4 PE=1 SV=1;Isoform of Q9BYD3, 39S ribosomal protein L4, mitochondrial (Fragment) OS=Homo sapiens GN=MRPL4 PE=1 SV=1;Isoform of Q9BYD3, 39S ribos…	27.6	2	0.03	ATENPEQVASEGLPEPVLR+VGLADLHPDVFATAPR
93	sp|Q9BT22|ALG1_HUMAN tr|K7EPU3|K7EPU3_HUMAN	1	Chitobiosyldiphosphodolichol beta-mannosyltransferase OS=Homo sapiens GN=ALG1 PE=1 SV=2;Isoform of Q9BT22, Chitobiosyldiphosphodolichol beta-mannosyltransferase (Fragment) OS=Homo sapiens GN=ALG1 PE=1 SV=1	9.2	2	0.03	IQIVGLTELQSLAVGPR
91	sp|Q96S59-2|RANB9_HUMAN sp|Q96S59-3|RANB9_HUMAN sp|Q96S59|RANB9_HUMAN	1	Isoform of Q96S59, Isoform 2 of Ran-binding protein 9 OS=Homo sapiens GN=RANBP9;Isoform of Q96S59, Isoform 3 of Ran-binding protein 9 OS=Homo sapiens GN=RANBP9;Ran-binding protein 9 OS=Homo sapiens GN=RANBP9 PE=1 SV=1	5.9	2	0.03	NPNLLFTLK+STDQTVLEELASIK
88	sp|Q96HS1-2|PGAM5_HUMAN sp|Q96HS1|PGAM5_HUMAN	1	Isoform of Q96HS1, Isoform 2 of Serine/threonine-protein phosphatase PGAM5, mitochondrial OS=Homo sapiens GN=PGAM5;Serine/threonine-protein phosphatase PGAM5, mitochondrial OS=Homo sapiens GN=PGAM5 PE=1 SV=2	8.2	2	0.03	EPLSLINVR+NVESGEEELASK
87	sp|Q96C01|F136A_HUMAN tr|C9JF51|C9JF51_HUMAN tr|E7EQY1|E7EQY1_HUMAN	1	Protein FAM136A OS=Homo sapiens GN=FAM136A PE=1 SV=1;Isoform of Q96C01, Protein FAM136A (Fragment) OS=Homo sapiens GN=FAM136A PE=1 SV=1;Isoform of Q96C01, Protein FAM136A OS=Homo sapiens GN=FAM136A PE=1 SV=1	10.1	2	0.03	CSASCCEDSQASMK
86	sp|Q96BP2|CHCH1_HUMAN	1	Coiled-coil-helix-coiled-coil-helix domain-containing protein 1 OS=Homo sapiens GN=CHCHD1 PE=1 SV=1	16.1	2	0.03	SIQETLGESGSLLPNK+SIQETLGESGSLLPNKLNK
80	sp|Q92604|LGAT1_HUMAN	1	Acyl-CoA:lysophosphatidylglycerol acyltransferase 1 OS=Homo sapiens GN=LPGAT1 PE=1 SV=1	6.8	2	0.03	AEPIDIQTWILGYR+IILNALVAQQK
77	sp|Q8TB37-2|NUBPL_HUMAN sp|Q8TB37|NUBPL_HUMAN tr|F8W061|F8W061_HUMAN tr|H0YHR7|H0YHR7_HUMAN	1	Isoform of Q8TB37, Isoform 2 of Iron-sulfur protein NUBPL OS=Homo sapiens GN=NUBPL;Iron-sulfur protein NUBPL OS=Homo sapiens GN=NUBPL PE=1 SV=3;Isoform of Q8TB37, Iron-sulfur protein NUBPL (Fragment) OS=Homo sapiens GN=NUBPL PE=1 SV=1;Isoform of Q8TB37, Iron-sulfur protein NUBPL (Fragment) OS=Homo sapiens GN=NUBPL PE=1 SV=1	26.2	2	0.03	AIGLLDVDVYGPSVPK+STTAVNLALALAANDSSK
74	sp|Q8NAT1|PMGT2_HUMAN	1	Protein O-linked-mannose beta-1,4-N-acetylglucosaminyltransferase 2 OS=Homo sapiens GN=POMGNT2 PE=1 SV=1	5.5	2	0.03	ANILVSGNEIR+GATVVELFPYAVNPDHYTPYK
66	sp|Q63ZY3-2|KANK2_HUMAN sp|Q63ZY3-3|KANK2_HUMAN sp|Q63ZY3|KANK2_HUMAN tr|K7ERU2|K7ERU2_HUMAN	1	Isoform of Q63ZY3, Isoform 2 of KN motif and ankyrin repeat domain-containing protein 2 OS=Homo sapiens GN=KANK2;Isoform of Q63ZY3, Isoform 3 of KN motif and ankyrin repeat domain-containing protein 2 OS=Homo sapiens GN=KANK2;KN motif and ankyrin repeat domain-containing protein 2 OS=Homo sapiens GN=KANK2 PE=1 SV=1;Isoform of Q63ZY3, KN motif and ankyrin repeat domain-containing protein 2 (Fragme…	22.1	2	0.03	ALQELQAAQAR+EVEVVASTAAGAPAQR
65	sp|Q5XKP0|MIC13_HUMAN tr|K7EIR2|K7EIR2_HUMAN	1	MICOS complex subunit MIC13 OS=Homo sapiens GN=MIC13 PE=1 SV=1;Isoform of Q5XKP0, MICOS complex subunit MIC13 OS=Homo sapiens GN=C19orf70 PE=1 SV=1	25	2	0.03	GSVAGGAVYLVYDQELLGPSDK
63	sp|Q5JTZ9|SYAM_HUMAN	1	Alanine--tRNA ligase, mitochondrial OS=Homo sapiens GN=AARS2 PE=1 SV=1	2.4	2	0.03	GVQLDSAGLER+TGAVGDLVIIGDR
61	sp|Q504Q3-2|PAN2_HUMAN sp|Q504Q3-3|PAN2_HUMAN sp|Q504Q3|PAN2_HUMAN	1	Isoform of Q504Q3, Isoform 2 of PAB-dependent poly(A)-specific ribonuclease subunit PAN2 OS=Homo sapiens GN=PAN2;Isoform of Q504Q3, Isoform 3 of PAB-dependent poly(A)-specific ribonuclease subunit PAN2 OS=Homo sapiens GN=PAN2;PAB-dependent poly(A)-specific ribonuclease subunit PAN2 OS=Homo sapiens GN=PAN2 PE=1 SV=3	3	2	0.03	AITPLQVHVDPAFLR+TIPEASALGLILADSDEASGK
57	sp|Q15369-2|ELOC_HUMAN sp|Q15369|ELOC_HUMAN tr|E5RHG8|E5RHG8_HUMAN	1	Isoform of Q15369, Isoform 2 of Transcription elongation factor B polypeptide 1 OS=Homo sapiens GN=TCEB1;Transcription elongation factor B polypeptide 1 OS=Homo sapiens GN=TCEB1 PE=1 SV=1;Isoform of Q15369, Transcription elongation factor B polypeptide 1 (Fragment) OS=Homo sapiens GN=TCEB1 PE=1 SV=1	22.5	2	0.03	AMLSGPGQFAENETNEVNFR
54	sp|Q13510-2|ASAH1_HUMAN sp|Q13510-3|ASAH1_HUMAN sp|Q13510|ASAH1_HUMAN tr|E7EMM4|E7EMM4_HUMAN	1	Isoform of Q13510, Isoform 2 of Acid ceramidase OS=Homo sapiens GN=ASAH1;Isoform of Q13510, Isoform 3 of Acid ceramidase OS=Homo sapiens GN=ASAH1;Acid ceramidase OS=Homo sapiens GN=ASAH1 PE=1 SV=5;Isoform of Q13510, Acid ceramidase OS=Homo sapiens GN=ASAH1 PE=1 SV=1	6.2	2	0.03	ESLDVYELDAK+LTVYTTLIDVTK
53	sp|Q13045-2|FLII_HUMAN sp|Q13045-3|FLII_HUMAN sp|Q13045|FLII_HUMAN	1	Isoform of Q13045, Isoform 2 of Protein flightless-1 homolog OS=Homo sapiens GN=FLII;Isoform of Q13045, Isoform 3 of Protein flightless-1 homolog OS=Homo sapiens GN=FLII;Protein flightless-1 homolog OS=Homo sapiens GN=FLII PE=1 SV=2	1.4	2	0.03	ADLTALFLPR+FVFLLDR
49	sp|P81605-2|DCD_HUMAN sp|P81605|DCD_HUMAN	1	Isoform of P81605, Isoform 2 of Dermcidin OS=Homo sapiens GN=DCD;Dermcidin OS=Homo sapiens GN=DCD PE=1 SV=2	12.7	2	0.03	DAVEDLESVGK+LGKDAVEDLESVGK
420a	sp|Q9Y3D0|MIP18_HUMAN tr|H3BNV7|H3BNV7_HUMAN	1	Mitotic spindle-associated MMXD complex subunit MIP18 OS=Homo sapiens GN=FAM96B PE=1 SV=1;Isoform of Q9Y3D0, Mitotic spindle-associated MMXD complex subunit MIP18 (Fragment) OS=Homo sapiens GN=FAM96B PE=1 SV=1	26.7	2	0.03	SGERPVTAGEEDEQVPDSIDAR+SINDPEHPLTLEELNVVEQVR
48	sp|P63208|SKP1_HUMAN tr|E5RJR5|E5RJR5_HUMAN	1	S-phase kinase-associated protein 1 OS=Homo sapiens GN=SKP1 PE=1 SV=2;Isoform of P63208, S-phase kinase-associated protein 1 OS=Homo sapiens GN=SKP1 PE=1 SV=1	10.4	2	0.03	NDFTEEEEAQVR+TFNIKNDFTEEEEAQVR
419a	sp|Q9Y2S7|PDIP2_HUMAN	1	Polymerase delta-interacting protein 2 OS=Homo sapiens GN=POLDIP2 PE=1 SV=1	9	2	0.03	GVVLFPWQAR+LYDRDVASAAPEKAENPAGHGSK
46	sp|P62318-2|SMD3_HUMAN sp|P62318|SMD3_HUMAN	1	Isoform of P62318, Isoform 2 of Small nuclear ribonucleoprotein Sm D3 OS=Homo sapiens GN=SNRPD3;Small nuclear ribonucleoprotein Sm D3 OS=Homo sapiens GN=SNRPD3 PE=1 SV=1	15.8	2	0.03	FLILPDMLK+VAQLEQVYIR
397a	sp|Q9NX63|MIC19_HUMAN tr|C9JRZ6|C9JRZ6_HUMAN tr|F8WAR4|F8WAR4_HUMAN	1	MICOS complex subunit MIC19 OS=Homo sapiens GN=CHCHD3 PE=1 SV=1;Isoform of Q9NX63, MICOS complex subunit OS=Homo sapiens GN=CHCHD3 PE=1 SV=1;Isoform of Q9NX63, MICOS complex subunit OS=Homo sapiens GN=CHCHD3 PE=1 SV=1	11.5	2	0.03	VAEELALEQAK+VTFEADENENITVVK
394a	sp|Q9NRG9-2|AAAS_HUMAN sp|Q9NRG9|AAAS_HUMAN tr|F8VUB6|F8VUB6_HUMAN	1	Isoform of Q9NRG9, Isoform 2 of Aladin OS=Homo sapiens GN=AAAS;Aladin OS=Homo sapiens GN=AAAS PE=1 SV=1;Isoform of Q9NRG9, Aladin (Fragment) OS=Homo sapiens GN=AAAS PE=1 SV=1	10.1	2	0.03	GGGVTNLLWSPDGSK+GQWINLPVLQLTK
45	sp|P62081|RS7_HUMAN tr|B5MCP9|B5MCP9_HUMAN	1	40S ribosomal protein S7 OS=Homo sapiens GN=RPS7 PE=1 SV=1;Isoform of P62081, 40S ribosomal protein S7 OS=Homo sapiens GN=RPS7 PE=1 SV=1	10.7	2	0.03	AIIIFVPVPQLK+HVVFIAQR
386a	sp|Q9HC07|TM165_HUMAN	1	Transmembrane protein 165 OS=Homo sapiens GN=TMEM165 PE=1 SV=1	13.9	2	0.03	LLNGPGDVETGTSITVPQKK+NKEPPAPAQQLQPQPVAVQGPEPAR
44	sp|P61978-2|HNRPK_HUMAN sp|P61978-3|HNRPK_HUMAN sp|P61978|HNRPK_HUMAN tr|Q5T6W2|Q5T6W2_HUMAN	1	Isoform of P61978, Isoform 2 of Heterogeneous nuclear ribonucleoprotein K OS=Homo sapiens GN=HNRNPK;Isoform of P61978, Isoform 3 of Heterogeneous nuclear ribonucleoprotein K OS=Homo sapiens GN=HNRNPK;Heterogeneous nuclear ribonucleoprotein K OS=Homo sapiens GN=HNRNPK PE=1 SV=1;Isoform of P61978, Heterogeneous nuclear ribonucleoprotein K (Fragment) OS=Homo sapiens GN=HNRNPK PE=1 SV=1	7.1	2	0.03	IILDLISESPIK+LLIHQSLAGGIIGVK
353a	sp|Q96JJ7-2|TMX3_HUMAN sp|Q96JJ7|TMX3_HUMAN tr|B4DIE3|B4DIE3_HUMAN	1	Isoform of Q96JJ7, Isoform 2 of Protein disulfide-isomerase TMX3 OS=Homo sapiens GN=TMX3;Protein disulfide-isomerase TMX3 OS=Homo sapiens GN=TMX3 PE=1 SV=2;Isoform of Q96JJ7, Protein disulfide-isomerase TMX3 OS=Homo sapiens GN=TMX3 PE=1 SV=1	14.9	2	0.03	MDATSYSSIASEFGVR+VFFVYVGGESPLK
5	sp|O14773-2|TPP1_HUMAN sp|O14773|TPP1_HUMAN tr|A0A0C4DGZ9|A0A0C4DGZ9_HUMAN	1	Isoform of O14773, Isoform 2 of Tripeptidyl-peptidase 1 OS=Homo sapiens GN=TPP1;Tripeptidyl-peptidase 1 OS=Homo sapiens GN=TPP1 PE=1 SV=2;Isoform of O14773, Tripeptidyl-peptidase 1 OS=Homo sapiens GN=TPP1 PE=1 SV=1	10	2	0.03	AYPDVAALSDGYWVVSNR+LYQQHGAGLFDVTR
349a	sp|Q96DH6-2|MSI2H_HUMAN sp|Q96DH6-3|MSI2H_HUMAN sp|Q96DH6|MSI2H_HUMAN tr|B4DHE8|B4DHE8_HUMAN tr|B4DM51|B4DM51_HUMAN	1	Isoform of Q96DH6, Isoform 2 of RNA-binding protein Musashi homolog 2 OS=Homo sapiens GN=MSI2;Isoform of Q96DH6, Isoform 3 of RNA-binding protein Musashi homolog 2 OS=Homo sapiens GN=MSI2;RNA-binding protein Musashi homolog 2 OS=Homo sapiens GN=MSI2 PE=1 SV=1;Isoform of Q96DH6, RNA-binding protein Musashi homolog 2 OS=Homo sapiens GN=MSI2 PE=1 SV=1;Isoform of Q96DH6, RNA-binding protein Musashi h…	20.5	2	0.03	GFGFVTFENEDVVEK+IFVGGLSANTVVEDVK
345a	sp|Q96CP6-2|GRM1A_HUMAN sp|Q96CP6-3|GRM1A_HUMAN sp|Q96CP6|GRM1A_HUMAN tr|M0QZ12|M0QZ12_HUMAN	1	Isoform of Q96CP6, Isoform 2 of GRAM domain-containing protein 1A OS=Homo sapiens GN=GRAMD1A;Isoform of Q96CP6, Isoform 3 of GRAM domain-containing protein 1A OS=Homo sapiens GN=GRAMD1A;GRAM domain-containing protein 1A OS=Homo sapiens GN=GRAMD1A PE=1 SV=2;Isoform of Q96CP6, GRAM domain-containing protein 1A OS=Homo sapiens GN=GRAMD1A PE=1 SV=1	3.9	2	0.03	GGVPGTPSTQSLGSR+LLINSVFHVGAER
340a	sp|Q93008-1|USP9X_HUMAN sp|Q93008|USP9X_HUMAN	1	Isoform of Q93008, Isoform 2 of Probable ubiquitin carboxyl-terminal hydrolase FAF-X OS=Homo sapiens GN=USP9X;Probable ubiquitin carboxyl-terminal hydrolase FAF-X OS=Homo sapiens GN=USP9X PE=1 SV=3	0.8	2	0.03	VVIQSNDDIASR+WVVPVLPK
339a	sp|Q92947|GCDH_HUMAN	1	Glutaryl-CoA dehydrogenase, mitochondrial OS=Homo sapiens GN=GCDH PE=1 SV=1	6.6	2	0.03	AITGIQAFTASK+EIISEMGELGVLGPTIK
331a	sp|Q8NDZ4|DIA1_HUMAN	1	Deleted in autism protein 1 OS=Homo sapiens GN=C3orf58 PE=1 SV=1	5.3	2	0.03	LLDFLNVK+VIIVDAENVLVADKR
321a	sp|Q6ZRY4|RBPS2_HUMAN	1	RNA-binding protein with multiple splicing 2 OS=Homo sapiens GN=RBPMS2 PE=1 SV=1	16.3	2	0.04	ELYLLFRPFK+QPVGFVIFDSR+WYPSSDTTQQGWK
320a	sp|Q6UUV7-3|CRTC3_HUMAN sp|Q6UUV7|CRTC3_HUMAN	1	Isoform of Q6UUV7, Isoform 3 of CREB-regulated transcription coactivator 3 OS=Homo sapiens GN=CRTC3;CREB-regulated transcription coactivator 3 OS=Homo sapiens GN=CRTC3 PE=1 SV=2	4.4	2	0.03	LTQYHGGSLPNVSQLR+SNPSIQATLNK
313a	sp|Q5XG87|PAPD7_HUMAN	1	Non-canonical poly(A) RNA polymerase PAPD7 OS=Homo sapiens GN=PAPD7 PE=1 SV=3	4.3	2	0.03	AAALSGGGGPGAQAPRPGTPWK+QAGVEGTASLK
297a	sp|Q15637-2|SF01_HUMAN sp|Q15637-3|SF01_HUMAN sp|Q15637-4|SF01_HUMAN sp|Q15637-5|SF01_HUMAN sp|Q15637-6|SF01_HUMAN sp|Q15637-7|SF01_HUMAN sp|Q15637|SF01_HUMAN	1	Isoform of Q15637, Isoform 2 of Splicing factor 1 OS=Homo sapiens GN=SF1;Isoform of Q15637, Isoform 3 of Splicing factor 1 OS=Homo sapiens GN=SF1;Isoform of Q15637, Isoform 4 of Splicing factor 1 OS=Homo sapiens GN=SF1;Isoform of Q15637, Isoform 5 of Splicing factor 1 OS=Homo sapiens GN=SF1;Isoform of Q15637, Isoform 6 of Splicing factor 1 OS=Homo sapiens GN=SF1;Isoform of Q15637, Isoform 7 of Sp…	5.3	2	0.03	FQRPGDPQSAQDK+TVIPGMPTVIPPGLTR
35	sp|P47929|LEG7_HUMAN	1	Galectin-7 OS=Homo sapiens GN=LGALS7 PE=1 SV=2	18.4	2	0.03	LDTSEVVFNSK+LVEVGGDVQLDSVR
32	sp|P42766|RL35_HUMAN tr|F2Z388|F2Z388_HUMAN	1	60S ribosomal protein L35 OS=Homo sapiens GN=RPL35 PE=1 SV=2;Isoform of P42766, 60S ribosomal protein L35 OS=Homo sapiens GN=RPL35 PE=1 SV=1	24	2	0.03	QLDDLKVELSQLR+VLTVINQTQK
267a	sp|Q01085-2|TIAR_HUMAN sp|Q01085|TIAR_HUMAN	1	Isoform of Q01085, Isoform 2 of Nucleolysin TIAR OS=Homo sapiens GN=TIAL1;Nucleolysin TIAR OS=Homo sapiens GN=TIAL1 PE=1 SV=1	7.7	2	0.03	FEDVVNQSSPK+LDAENAIVHMGGQWLGGR
251a	sp|P62266|RS23_HUMAN	1	40S ribosomal protein S23 OS=Homo sapiens GN=RPS23 PE=1 SV=3	16.1	2	0.03	KGHAVGDIPGVR+VANVSLLALYK
248a	sp|P62249|RS16_HUMAN tr|A0A087WZ27|A0A087WZ27_HUMAN tr|M0R210|M0R210_HUMAN tr|M0R3H0|M0R3H0_HUMAN tr|Q6IPX4|Q6IPX4_HUMAN	1	40S ribosomal protein S16 OS=Homo sapiens GN=RPS16 PE=1 SV=2;Isoform of Q03938, Zinc finger protein 90 OS=Homo sapiens GN=ZNF90 PE=4 SV=2;Isoform of P62249, 40S ribosomal protein S16 OS=Homo sapiens GN=RPS16 PE=1 SV=1;Isoform of P62249, 40S ribosomal protein S16 OS=Homo sapiens GN=RPS16 PE=1 SV=1;Isoform of P62249, 40S ribosomal protein S16 OS=Homo sapiens GN=RPS16 PE=1 SV=1	21	2	0.03	GPLQSVQVFGR+LLEPVLLLGK
247a	sp|P62195-2|PRS8_HUMAN sp|P62195|PRS8_HUMAN	1	Isoform of P62195, Isoform 2 of 26S protease regulatory subunit 8 OS=Homo sapiens GN=PSMC5;26S protease regulatory subunit 8 OS=Homo sapiens GN=PSMC5 PE=1 SV=1	7.5	2	0.03	TMLELLNQLDGFEATK+VPDSTYEMIGGLDK
245a	sp|P61964|WDR5_HUMAN	1	WD repeat-containing protein 5 OS=Homo sapiens GN=WDR5 PE=1 SV=1	11.4	2	0.03	AQPTPSSSATQSKPTPVKPNYALK+TLIDDDNPPVSFVK
225a	sp|P50502|F10A1_HUMAN sp|Q8IZP2|ST134_HUMAN tr|A0A087X1H6|A0A087X1H6_HUMAN tr|F6VDH7|F6VDH7_HUMAN tr|H7C3I1|H7C3I1_HUMAN tr|Q3KNR6|Q3KNR6_HUMAN	1	Hsc70-interacting protein OS=Homo sapiens GN=ST13 PE=1 SV=2;Putative protein FAM10A4 OS=Homo sapiens GN=ST13P4 PE=5 SV=1;Isoform of P50502, Hsc70-interacting protein OS=Homo sapiens GN=ST13 PE=1 SV=1;Isoform of P50502, Hsc70-interacting protein (Fragment) OS=Homo sapiens GN=ST13 PE=1 SV=1;Isoform of P50502, Hsc70-interacting protein (Fragment) OS=Homo sapiens GN=ST13 PE=1 SV=1;Isoform of P50502, …	16.4	2	0.03	AIDLFTDAIK+VAAIEALNDGELQK
26	sp|P23284|PPIB_HUMAN	1	Peptidyl-prolyl cis-trans isomerase B OS=Homo sapiens GN=PPIB PE=1 SV=2	18.5	2	0.03	DTNGSQFFITTVK+TVDNFVALATGEK+VIKDFMIQGGDFTR
198a	sp|P30050|RL12_HUMAN	1	60S ribosomal protein L12 OS=Homo sapiens GN=RPL12 PE=1 SV=1	18.8	2	0.03	HSGNITFDEIVNIAR+QAQIEVVPSASALIIK
195a	sp|P27635|RL10_HUMAN tr|A0A087WV22|A0A087WV22_HUMAN tr|F8W7C6|F8W7C6_HUMAN tr|X1WI28|X1WI28_HUMAN	1	60S ribosomal protein L10 OS=Homo sapiens GN=RPL10 PE=1 SV=4;Isoform of P27635, 60S ribosomal protein L10 OS=Homo sapiens GN=RPL10 PE=1 SV=1;Isoform of P27635, 60S ribosomal protein L10 OS=Homo sapiens GN=RPL10 PE=1 SV=2;Isoform of P27635, 60S ribosomal protein L10 (Fragment) OS=Homo sapiens GN=RPL10 PE=1 SV=6	15.3	2	0.03	FNADEFEDMVAEK+GAFGKPQGTVAR
22	sp|P12273|PIP_HUMAN	1	Prolactin-inducible protein OS=Homo sapiens GN=PIP PE=1 SV=1	19.2	2	0.03	TVQIAAVVDVIR+TYLISSIPLQGAFNYK
3	sp|O00560-2|SDCB1_HUMAN sp|O00560|SDCB1_HUMAN tr|B4DHN5|B4DHN5_HUMAN tr|E9PBU7|E9PBU7_HUMAN tr|G5EA09|G5EA09_HUMAN	1	Isoform of O00560, Isoform 2 of Syntenin-1 OS=Homo sapiens GN=SDCBP;Syntenin-1 OS=Homo sapiens GN=SDCBP PE=1 SV=1;Isoform of O00560, Syntenin-1 OS=Homo sapiens GN=SDCBP PE=1 SV=1;Isoform of O00560, Syntenin-1 OS=Homo sapiens GN=SDCBP PE=1 SV=1;Isoform of O00560, Syndecan binding protein (Syntenin), isoform CRA_a OS=Homo sapiens GN=SDCBP PE=1 SV=1	14.2	2	0.03	VIQAQTAFSANPANPAILSEASAPIPHDGNLYPR
169a	sp|P10589|COT1_HUMAN sp|P24468-2|COT2_HUMAN sp|P24468-3|COT2_HUMAN sp|P24468|COT2_HUMAN tr|F1DAL9|F1DAL9_HUMAN	1	COUP transcription factor 1 OS=Homo sapiens GN=NR2F1 PE=1 SV=1;Isoform of P24468, Isoform 2 of COUP transcription factor 2 OS=Homo sapiens GN=NR2F2;Isoform of P24468, Isoform 3 of COUP transcription factor 2 OS=Homo sapiens GN=NR2F2;COUP transcription factor 2 OS=Homo sapiens GN=NR2F2 PE=1 SV=1;Isoform of P10589, COUP transcription factor 1 OS=Homo sapiens GN=NR2F1 PE=1 SV=1	8.4	2	0.03	TPIETLIR+TVSSSVIEQLFFVR
19	sp|P04040|CATA_HUMAN	1	Catalase OS=Homo sapiens GN=CAT PE=1 SV=3	7	2	0.03	ADVLTTGAGNPVGDKLNVITVGPR+FNTANDDNVTQVR
16	sp|O94822-3|LTN1_HUMAN sp|O94822|LTN1_HUMAN tr|H7BYG8|H7BYG8_HUMAN	1	Isoform of O94822, Isoform 3 of E3 ubiquitin-protein ligase listerin OS=Homo sapiens GN=LTN1;E3 ubiquitin-protein ligase listerin OS=Homo sapiens GN=LTN1 PE=1 SV=6;Isoform of O94822, E3 ubiquitin-protein ligase listerin OS=Homo sapiens GN=LTN1 PE=1 SV=1	3.1	2	0.03	FLSTLLDSFSSSR+LADISINYVNER
140a	sp|P01040|CYTA_HUMAN	1	Cystatin-A OS=Homo sapiens GN=CSTA PE=1 SV=1	30.6	2	0.03	SLPGQNEDLVLTGYQVDK+TQVVAGTNYYIK
138a	sp|O95864-3|FADS2_HUMAN sp|O95864|FADS2_HUMAN	1	Isoform of O95864, Isoform 3 of Fatty acid desaturase 2 OS=Homo sapiens GN=FADS2;Fatty acid desaturase 2 OS=Homo sapiens GN=FADS2 PE=1 SV=1	6.7	2	0.03	AFHPDLEFVGK+VIGHYAGEDATDAFR
136a	sp|O95793-2|STAU1_HUMAN sp|O95793-3|STAU1_HUMAN sp|O95793|STAU1_HUMAN tr|A0A087X1A5|A0A087X1A5_HUMAN tr|Q5JW28|Q5JW28_HUMAN tr|Q5JW30|Q5JW30_HUMAN	1	Isoform of O95793, Isoform Short of Double-stranded RNA-binding protein Staufen homolog 1 OS=Homo sapiens GN=STAU1;Isoform of O95793, Isoform 3 of Double-stranded RNA-binding protein Staufen homolog 1 OS=Homo sapiens GN=STAU1;Double-stranded RNA-binding protein Staufen homolog 1 OS=Homo sapiens GN=STAU1 PE=1 SV=2;Isoform of O95793, Double-stranded RNA-binding protein Staufen homolog 1 OS=Homo sap…	11.6	2	0.03	ILQNEPLPER+VSVGEFVGEGEGK
113a	sp|O00743-3|PPP6_HUMAN sp|O00743|PPP6_HUMAN	1	Isoform of O00743, Isoform 3 of Serine/threonine-protein phosphatase 6 catalytic subunit OS=Homo sapiens GN=PPP6C;Serine/threonine-protein phosphatase 6 catalytic subunit OS=Homo sapiens GN=PPP6C PE=1 SV=1	10.2	2	0.03	TGGQVPDTNYIFMGDFVDR+VTNEFVHINNLK
111a	sp|O00217|NDUS8_HUMAN tr|E9PKH6|E9PKH6_HUMAN tr|E9PN51|E9PN51_HUMAN tr|E9PPW7|E9PPW7_HUMAN tr|F8W9K7|F8W9K7_HUMAN	1	NADH dehydrogenase [ubiquinone] iron-sulfur protein 8, mitochondrial OS=Homo sapiens GN=NDUFS8 PE=1 SV=1;Isoform of O00217, NADH dehydrogenase [ubiquinone] iron-sulfur protein 8, mitochondrial (Fragment) OS=Homo sapiens GN=NDUFS8 PE=1 SV=1;Isoform of O00217, NADH dehydrogenase [ubiquinone] iron-sulfur protein 8, mitochondrial (Fragment) OS=Homo sapiens GN=NDUFS8 PE=1 SV=1;Isoform of O00217, NADH …	18.2	2	0.03	EPATINYPFEK+TLLWTELFR
102	sp|Q9Y5L4|TIM13_HUMAN	1	Mitochondrial import inner membrane translocase subunit Tim13 OS=Homo sapiens GN=TIMM13 PE=1 SV=1	26.3	2	0.03	LDPGLIMEQVK+VQIAVANAQELLQR
449a	sp|Q9NVI1-1|FANCI_HUMAN sp|Q9NVI1-2|FANCI_HUMAN sp|Q9NVI1|FANCI_HUMAN tr|F8W7R3|F8W7R3_HUMAN	0.9999	Isoform of Q9NVI1, Isoform 1 of Fanconi anemia group I protein OS=Homo sapiens GN=FANCI;Isoform of Q9NVI1, Isoform 2 of Fanconi anemia group I protein OS=Homo sapiens GN=FANCI;Fanconi anemia group I protein OS=Homo sapiens GN=FANCI PE=1 SV=4;Isoform of Q9NVI1, Fanconi anemia group I protein OS=Homo sapiens GN=FANCI PE=1 SV=1	3.3	2	0.03	ALDVTDKEGEEREDADVSVTQR+EGDLTNLLQNQAVK
448a	sp|Q9HAV4|XPO5_HUMAN	0.9999	Exportin-5 OS=Homo sapiens GN=XPO5 PE=1 SV=1	2.2	2	0.03	DPLLLAIIPK+VLSDVDAFIAYVGTDQK
447a	sp|Q9H0U3|MAGT1_HUMAN tr|A0A087WU53|A0A087WU53_HUMAN	0.9999	Magnesium transporter protein 1 OS=Homo sapiens GN=MAGT1 PE=1 SV=1;Isoform of Q9H0U3, Magnesium transporter protein 1 OS=Homo sapiens GN=MAGT1 PE=1 SV=1	6.9	2	0.03	GFSAEQIAR+QADEEFQILANSWR
445a	sp|Q9BUN8-2|DERL1_HUMAN sp|Q9BUN8|DERL1_HUMAN tr|B4E1G1|B4E1G1_HUMAN	0.9999	Isoform of Q9BUN8, Isoform 2 of Derlin-1 OS=Homo sapiens GN=DERL1;Derlin-1 OS=Homo sapiens GN=DERL1 PE=1 SV=1;Isoform of Q9BUN8, Derlin-1 OS=Homo sapiens GN=DERL1 PE=1 SV=1	16.6	2	0.03	NFLSTPQFLYR+YWFAATVAVPLVGK
444a	sp|Q8NE86-3|MCU_HUMAN sp|Q8NE86|MCU_HUMAN	0.9999	Isoform of Q8NE86, Isoform 3 of Calcium uniporter protein, mitochondrial OS=Homo sapiens GN=MCU;Calcium uniporter protein, mitochondrial OS=Homo sapiens GN=MCU PE=1 SV=1	9.6	2	0.03	LEDLKEQLAPLEK+VAASTGIDLLLLDDFK
443a	sp|Q5JSZ5-5|PRC2B_HUMAN sp|Q5JSZ5|PRC2B_HUMAN	0.9999	Isoform of Q5JSZ5, Isoform 1 of Protein PRRC2B OS=Homo sapiens GN=PRRC2B;Protein PRRC2B OS=Homo sapiens GN=PRRC2B PE=1 SV=2	2	2	0.03	AIGLSPMSFPTADLTLK+LLSFSPEEFPTLK
442a	sp|P26599-2|PTBP1_HUMAN sp|P26599-3|PTBP1_HUMAN sp|P26599|PTBP1_HUMAN tr|A0A0U1RRM4|A0A0U1RRM4_HUMAN tr|A6NLN1|A6NLN1_HUMAN tr|K7EK45|K7EK45_HUMAN	0.9999	Isoform of P26599, Isoform 2 of Polypyrimidine tract-binding protein 1 OS=Homo sapiens GN=PTBP1;Isoform of P26599, Isoform 3 of Polypyrimidine tract-binding protein 1 OS=Homo sapiens GN=PTBP1;Polypyrimidine tract-binding protein 1 OS=Homo sapiens GN=PTBP1 PE=1 SV=1;Isoform of P26599, Polypyrimidine tract-binding protein 1 OS=Homo sapiens GN=PTBP1 PE=4 SV=1;Isoform of P26599, Polypyrimidine tract …	8.2	2	0.02	IAIPGLAGAGNSVLLVSNLNPER+NNQFQALLQYADPVSAQHAK
438a	sp|O95816-2|BAG2_HUMAN sp|O95816|BAG2_HUMAN	0.9999	Isoform of O95816, Isoform 2 of BAG family molecular chaperone regulator 2 OS=Homo sapiens GN=BAG2;BAG family molecular chaperone regulator 2 OS=Homo sapiens GN=BAG2 PE=1 SV=1	9	2	0.03	QISDGEREELNLTANR+RLETLIR
435	sp|Q9UHG0|DCDC2_HUMAN tr|H0Y784|H0Y784_HUMAN	0.9999	Doublecortin domain-containing protein 2 OS=Homo sapiens GN=DCDC2 PE=1 SV=2;Isoform of Q9UHG0, Doublecortin domain-containing protein 2 (Fragment) OS=Homo sapiens GN=DCDC2 PE=1 SV=1	27.3	2	0.03	EVTGGVQAPFGAVR+LNYLDIGEIK
434	sp|Q9NVV4-2|PAPD1_HUMAN sp|Q9NVV4|PAPD1_HUMAN	0.9999	Isoform of Q9NVV4, Isoform 2 of Poly(A) RNA polymerase, mitochondrial OS=Homo sapiens GN=MTPAP;Poly(A) RNA polymerase, mitochondrial OS=Homo sapiens GN=MTPAP PE=1 SV=1	3.3	2	0.03	NLLESLK+SPPILPTLDSLK
433	sp|Q9NQL9|DMRT3_HUMAN	0.9999	Doublesex- and mab-3-related transcription factor 3 OS=Homo sapiens GN=DMRT3 PE=1 SV=1	5.1	2	0.03	SQYVSPFPSNSTSVFR+WSVGSAFR
431	sp|Q92791|SC65_HUMAN tr|K7ERA3|K7ERA3_HUMAN	0.9999	Synaptonemal complex protein SC65 OS=Homo sapiens GN=P3H4 PE=1 SV=1;Isoform of Q92791, Synaptonemal complex protein SC65 (Fragment) OS=Homo sapiens GN=P3H4 PE=1 SV=1	10	2	0.03	ALSEYLAVFAR+AVAAAYTFLQR
429	sp|Q15334|L2GL1_HUMAN tr|A0A087WW77|A0A087WW77_HUMAN	0.9999	Lethal(2) giant larvae protein homolog 1 OS=Homo sapiens GN=LLGL1 PE=1 SV=3;Isoform of Q15334, Lethal(2) giant larvae protein homolog 1 OS=Homo sapiens GN=LLGL1 PE=1 SV=1	4.6	2	0.03	APVVAIAVLDGR+GRPLPEPYEASR+IVSAGEQQSPQPVSSALSWPITGGR
459a	sp|P48729-2|KC1A_HUMAN sp|P48729-3|KC1A_HUMAN sp|P48729|KC1A_HUMAN sp|Q8N752|KC1AL_HUMAN	0.9998	Isoform of P48729, Isoform 2 of Casein kinase I isoform alpha OS=Homo sapiens GN=CSNK1A1;Isoform of P48729, Isoform 3 of Casein kinase I isoform alpha OS=Homo sapiens GN=CSNK1A1;Casein kinase I isoform alpha OS=Homo sapiens GN=CSNK1A1 PE=1 SV=2;Casein kinase I isoform alpha-like OS=Homo sapiens GN=CSNK1A1L PE=2 SV=2	6.5	2	0.03	HPQLLYESK+TVLMLADQMISR
458a	sp|P19387|RPB3_HUMAN	0.9998	DNA-directed RNA polymerase II subunit RPB3 OS=Homo sapiens GN=POLR2C PE=1 SV=2	12	2	0.03	FIIENTDLAVANSIR+WNPTAGVAFEYDPDNALR
457	sp|Q9Y3C6|PPIL1_HUMAN	0.9998	Peptidyl-prolyl cis-trans isomerase-like 1 OS=Homo sapiens GN=PPIL1 PE=1 SV=1	10.2	2	0.03	VGMVETNSQDRPVDDVK
456	sp|Q9H078-2|CLPB_HUMAN sp|Q9H078-3|CLPB_HUMAN sp|Q9H078-4|CLPB_HUMAN sp|Q9H078-5|CLPB_HUMAN sp|Q9H078|CLPB_HUMAN tr|H0YGM0|H0YGM0_HUMAN	0.9998	Isoform of Q9H078, Isoform 2 of Caseinolytic peptidase B protein homolog OS=Homo sapiens GN=CLPB;Isoform of Q9H078, Isoform 3 of Caseinolytic peptidase B protein homolog OS=Homo sapiens GN=CLPB;Isoform of Q9H078, Isoform 4 of Caseinolytic peptidase B protein homolog OS=Homo sapiens GN=CLPB;Isoform of Q9H078, Isoform 5 of Caseinolytic peptidase B protein homolog OS=Homo sapiens GN=CLPB;Caseinolyti…	5.9	2	0.03	EVADVLVDGYNVHYGAR+IAENLGDVQISDK
453	sp|Q07021|C1QBP_HUMAN tr|I3L3B0|I3L3B0_HUMAN tr|I3L3Q7|I3L3Q7_HUMAN	0.9998	Complement component 1 Q subcomponent-binding protein, mitochondrial OS=Homo sapiens GN=C1QBP PE=1 SV=1;Isoform of Q07021, Complement component 1 Q subcomponent-binding protein, mitochondrial OS=Homo sapiens GN=C1QBP PE=1 SV=1;Isoform of Q07021, Complement component 1 Q subcomponent-binding protein, mitochondrial (Fragment) OS=Homo sapiens GN=C1QBP PE=1 SV=1	15.8	2	0.03	EVSFQSTGESEWK+MSGGWELELNGTEAK
452	sp|P05089-2|ARGI1_HUMAN sp|P05089-3|ARGI1_HUMAN sp|P05089|ARGI1_HUMAN	0.9998	Isoform of P05089, Isoform 2 of Arginase-1 OS=Homo sapiens GN=ARG1;Isoform of P05089, Isoform 3 of Arginase-1 OS=Homo sapiens GN=ARG1;Arginase-1 OS=Homo sapiens GN=ARG1 PE=1 SV=2	9.3	2	0.03	GGVEEGPTVLR+TIGIIGAPFSK
451	sp|O00483|NDUA4_HUMAN	0.9998	Cytochrome c oxidase subunit NDUFA4 OS=Homo sapiens GN=NDUFA4 PE=1 SV=1	22.2	2	0.03	FYSVNVDYSK+LGPNDQYK
159a	sp|P07910-2|HNRPC_HUMAN sp|P07910-4|HNRPC_HUMAN sp|P07910|HNRPC_HUMAN tr|B2R5W2|B2R5W2_HUMAN tr|B4DY08|B4DY08_HUMAN tr|G3V2Q1|G3V2Q1_HUMAN tr|G3V4C1|G3V4C1_HUMAN tr|G3V4W0|G3V4W0_HUMAN tr|G3V576|G3V576_HUMAN	0.9998	Isoform of P07910, Isoform C1 of Heterogeneous nuclear ribonucleoproteins C1/C2 OS=Homo sapiens GN=HNRNPC;Isoform of P07910, Isoform 4 of Heterogeneous nuclear ribonucleoproteins C1/C2 OS=Homo sapiens GN=HNRNPC;Heterogeneous nuclear ribonucleoproteins C1/C2 OS=Homo sapiens GN=HNRNPC PE=1 SV=4;Isoform of P07910, Heterogeneous nuclear ribonucleoproteins C1/C2 OS=Homo sapiens GN=HNRNPC PE=1 SV=1;Iso…	11.2	2	0.03	MIAGQVLDINLAAEPK+QKVDSLLENLEK
466a	sp|Q86Y56|DAAF5_HUMAN tr|H0Y650|H0Y650_HUMAN	0.9997	Dynein assembly factor 5, axonemal OS=Homo sapiens GN=DNAAF5 PE=1 SV=4;Isoform of Q86Y56, Dynein assembly factor 5, axonemal (Fragment) OS=Homo sapiens GN=DNAAF5 PE=1 SV=1	4.3	2	0.03	EGSGLFPDLLVR+SAELVGTFVSPEVFLK
465a	sp|P46939-2|UTRO_HUMAN sp|P46939|UTRO_HUMAN	0.9997	Isoform of P46939, Isoform 2 of Utrophin OS=Homo sapiens GN=UTRN;Utrophin OS=Homo sapiens GN=UTRN PE=1 SV=2	0.7	2	0.03	LSQADGSFLK+SNIVTVGDVEEINK
463	sp|Q96ED9-2|HOOK2_HUMAN sp|Q96ED9|HOOK2_HUMAN	0.9997	Isoform of Q96ED9, Isoform 2 of Protein Hook homolog 2 OS=Homo sapiens GN=HOOK2;Protein Hook homolog 2 OS=Homo sapiens GN=HOOK2 PE=1 SV=3	5.6	2	0.02	GLTQADPSLDPTSTPVDNLAAEILPAELR+RIEELQHNLQK
227a	sp|P51114-2|FXR1_HUMAN sp|P51114-3|FXR1_HUMAN sp|P51114|FXR1_HUMAN tr|B4DXZ6|B4DXZ6_HUMAN tr|E7EU85|E7EU85_HUMAN tr|E9PFF5|E9PFF5_HUMAN	0.9997	Isoform of P51114, Isoform 2 of Fragile X mental retardation syndrome-related protein 1 OS=Homo sapiens GN=FXR1;Isoform of P51114, Isoform 3 of Fragile X mental retardation syndrome-related protein 1 OS=Homo sapiens GN=FXR1;Fragile X mental retardation syndrome-related protein 1 OS=Homo sapiens GN=FXR1 PE=1 SV=3;Isoform of P51114, Fragile X mental retardation syndrome-related protein 1 OS=Homo sa…	5.7	2	0.02	KVPGVTAIELDEDTGTFR+LQIDEQLR
468a	sp|P62753|RS6_HUMAN	0.9996	40S ribosomal protein S6 OS=Homo sapiens GN=RPS6 PE=1 SV=1	8	2	0.03	DIPGLTDTTVPR+LIEVDDER
467	sp|Q8NBM4-2|UBAC2_HUMAN sp|Q8NBM4-3|UBAC2_HUMAN sp|Q8NBM4-4|UBAC2_HUMAN sp|Q8NBM4|UBAC2_HUMAN tr|X6R5E5|X6R5E5_HUMAN	0.9996	Isoform of Q8NBM4, Isoform 2 of Ubiquitin-associated domain-containing protein 2 OS=Homo sapiens GN=UBAC2;Isoform of Q8NBM4, Isoform 3 of Ubiquitin-associated domain-containing protein 2 OS=Homo sapiens GN=UBAC2;Isoform of Q8NBM4, Isoform 4 of Ubiquitin-associated domain-containing protein 2 OS=Homo sapiens GN=UBAC2;Ubiquitin-associated domain-containing protein 2 OS=Homo sapiens GN=UBAC2 PE=1 SV…	18.5	2	0.03	IGMGATLDIQR+QSEPAAPPLEVSEEQVAR
249d	sp|P27348|1433T_HUMAN tr|E9PG15|E9PG15_HUMAN	0.9996	14-3-3 protein theta OS=Homo sapiens GN=YWHAQ PE=1 SV=1;Isoform of P27348, 14-3-3 protein theta (Fragment) OS=Homo sapiens GN=YWHAQ PE=1 SV=1	14.8	2	0.02	AVTEQGAELSNEER+NLLSVAYK
470a	sp|Q96AE7-2|TTC17_HUMAN sp|Q96AE7|TTC17_HUMAN	0.9995	Isoform of Q96AE7, Isoform 2 of Tetratricopeptide repeat protein 17 OS=Homo sapiens GN=TTC17;Tetratricopeptide repeat protein 17 OS=Homo sapiens GN=TTC17 PE=1 SV=1	2.7	2	0.03	LIQEEQILR+VPVGGELPTYFLPPENK
475a	sp|Q6ZN54-3|DEFI8_HUMAN sp|Q6ZN54-4|DEFI8_HUMAN sp|Q6ZN54-5|DEFI8_HUMAN sp|Q6ZN54|DEFI8_HUMAN	0.9993	Isoform of Q6ZN54, Isoform 3 of Differentially expressed in FDCP 8 homolog OS=Homo sapiens GN=DEF8;Isoform of Q6ZN54, Isoform 4 of Differentially expressed in FDCP 8 homolog OS=Homo sapiens GN=DEF8;Isoform of Q6ZN54, Isoform 5 of Differentially expressed in FDCP 8 homolog OS=Homo sapiens GN=DEF8;Differentially expressed in FDCP 8 homolog OS=Homo sapiens GN=DEF8 PE=1 SV=2	5.1	2	0.03	LLLQLQDR+QVILELPEQSEK
474a	sp|P25789|PSA4_HUMAN tr|H0YL69|H0YL69_HUMAN tr|H0YLC2|H0YLC2_HUMAN tr|H0YLS6|H0YLS6_HUMAN tr|H0YMA1|H0YMA1_HUMAN tr|H0YMI6|H0YMI6_HUMAN tr|H0YMZ1|H0YMZ1_HUMAN	0.9993	Proteasome subunit alpha type-4 OS=Homo sapiens GN=PSMA4 PE=1 SV=1;Isoform of P25789, Proteasome subunit alpha type (Fragment) OS=Homo sapiens GN=PSMA4 PE=1 SV=1;Isoform of P25789, Proteasome subunit alpha type OS=Homo sapiens GN=PSMA4 PE=1 SV=1;Isoform of P25789, Proteasome subunit alpha type OS=Homo sapiens GN=PSMA4 PE=1 SV=1;Isoform of P25789, Proteasome subunit alpha type (Fragment) OS=Homo s…	15.2	2	0.03	LLDEVFFSEK+TTIFSPEGR
472	sp|O43808|PM34_HUMAN tr|B0QYW5|B0QYW5_HUMAN tr|F6RTR7|F6RTR7_HUMAN tr|F8WE74|F8WE74_HUMAN	0.9993	Peroxisomal membrane protein PMP34 OS=Homo sapiens GN=SLC25A17 PE=1 SV=1;Isoform of O43808, Peroxisomal membrane protein PMP34 OS=Homo sapiens GN=SLC25A17 PE=1 SV=1;Isoform of O43808, Peroxisomal membrane protein PMP34 OS=Homo sapiens GN=SLC25A17 PE=1 SV=1;Isoform of O43808, Peroxisomal membrane protein PMP34 OS=Homo sapiens GN=SLC25A17 PE=1 SV=1	14.2	2	0.02	AIATTVTYPLQTVQSILR+LSSLDVFIIGAVAK
478	sp|Q8IW92|GLBL2_HUMAN	0.9992	Beta-galactosidase-1-like protein 2 OS=Homo sapiens GN=GLB1L2 PE=2 SV=1	4.2	2	0.03	GLIGNLYLNDSPLK+IAVPLIQGYTVLR
476	sp|P62913-2|RL11_HUMAN sp|P62913|RL11_HUMAN tr|Q5VVC8|Q5VVC8_HUMAN tr|Q5VVC9|Q5VVC9_HUMAN	0.9992	Isoform of P62913, Isoform 2 of 60S ribosomal protein L11 OS=Homo sapiens GN=RPL11;60S ribosomal protein L11 OS=Homo sapiens GN=RPL11 PE=1 SV=2;Isoform of P62913, 60S ribosomal protein L11 (Fragment) OS=Homo sapiens GN=RPL11 PE=1 SV=1;Isoform of P62913, 60S ribosomal protein L11 (Fragment) OS=Homo sapiens GN=RPL11 PE=1 SV=1	15.3	2	0.02	LTRAAKVLEQLTGQTPVFSK+VLEQLTGQTPVFSK
460a	sp|Q12979-2|ABR_HUMAN sp|Q12979-4|ABR_HUMAN sp|Q12979|ABR_HUMAN tr|A0A0G2JQ41|A0A0G2JQ41_HUMAN tr|B7Z683|B7Z683_HUMAN	0.9992	Isoform of Q12979, Isoform Short of Active breakpoint cluster region-related protein OS=Homo sapiens GN=ABR;Isoform of Q12979, Isoform 4 of Active breakpoint cluster region-related protein OS=Homo sapiens GN=ABR;Active breakpoint cluster region-related protein OS=Homo sapiens GN=ABR PE=2 SV=2;Isoform of Q12979, Active breakpoint cluster region-related protein (Fragment) OS=Homo sapiens GN=ABR PE=…	3.7	2	0.03	ISGVATDIQALK+SYLFLLSSDYER
480a	sp|P62316-2|SMD2_HUMAN sp|P62316|SMD2_HUMAN	0.9991	Isoform of P62316, Isoform 2 of Small nuclear ribonucleoprotein Sm D2 OS=Homo sapiens GN=SNRPD2;Small nuclear ribonucleoprotein Sm D2 OS=Homo sapiens GN=SNRPD2 PE=1 SV=1	25.9	2	0.03	GDSVIVVLR+REEEEFNTGPLSVLTQSVK
481	sp|P08708|RS17_HUMAN	0.999	40S ribosomal protein S17 OS=Homo sapiens GN=RPS17 PE=1 SV=2	16.3	2	0.02	LLDFGSLSNLQVTQPTVGMNFK
483a	sp|Q9UL03-3|INT6_HUMAN sp|Q9UL03|INT6_HUMAN	0.9989	Isoform of Q9UL03, Isoform 3 of Integrator complex subunit 6 OS=Homo sapiens GN=INTS6;Integrator complex subunit 6 OS=Homo sapiens GN=INTS6 PE=1 SV=1	3.2	2	0.02	KGMMIDEADEFVAGPQNK+TAFDLLNLNR
484	sp|Q8N2A8|PLD6_HUMAN	0.9988	Mitochondrial cardiolipin hydrolase OS=Homo sapiens GN=PLD6 PE=1 SV=1	8.3	2	0.03	ENVLITEDDEYVR+LFLEEFER
486	sp|Q9BXW9-1|FACD2_HUMAN sp|Q9BXW9-3|FACD2_HUMAN sp|Q9BXW9-4|FACD2_HUMAN sp|Q9BXW9|FACD2_HUMAN	0.9987	Isoform of Q9BXW9, Isoform 1 of Fanconi anemia group D2 protein OS=Homo sapiens GN=FANCD2;Isoform of Q9BXW9, Isoform 3 of Fanconi anemia group D2 protein OS=Homo sapiens GN=FANCD2;Isoform of Q9BXW9, Isoform 4 of Fanconi anemia group D2 protein OS=Homo sapiens GN=FANCD2;Fanconi anemia group D2 protein OS=Homo sapiens GN=FANCD2 PE=1 SV=2	9.5	2	0.03	LLLGIDILQPAIIK+LPEYFFENK
485a	sp|O60814|H2B1K_HUMAN sp|P06899|H2B1J_HUMAN sp|P23527|H2B1O_HUMAN sp|P33778|H2B1B_HUMAN sp|P57053|H2BFS_HUMAN sp|P58876|H2B1D_HUMAN sp|P62807|H2B1C_HUMAN sp|Q16778|H2B2E_HUMAN sp|Q5QNW6-2|H2B2F_HUMAN sp|Q5QNW6|H2B2F_HUMAN sp|Q8N257|H2B3B_HUMAN sp|Q93079|H2B1H_HUMAN sp|Q99877|H2B1N_HUMAN sp|Q99879|H2B1M_HUMAN sp|Q99880|H2B1L_HUMAN tr|B2R4S9|B2R4S9_HUMAN tr|U3KQK0|U3KQK0_HUMAN	0.9985	Histone H2B type 1-K OS=Homo sapiens GN=HIST1H2BK PE=1 SV=3;Histone H2B type 1-J OS=Homo sapiens GN=HIST1H2BJ PE=1 SV=3;Histone H2B type 1-O OS=Homo sapiens GN=HIST1H2BO PE=1 SV=3;Histone H2B type 1-B OS=Homo sapiens GN=HIST1H2BB PE=1 SV=2;Histone H2B type F-S OS=Homo sapiens GN=H2BFS PE=1 SV=2;Histone H2B type 1-D OS=Homo sapiens GN=HIST1H2BD PE=1 SV=2;Histone H2B type 1-C/E/F/G/I OS=Homo sapien…	19	2	0.03	AMGIMNSFVNDIFER+LLLPGELAK
482a	sp|P10909-2|CLUS_HUMAN sp|P10909-3|CLUS_HUMAN sp|P10909-4|CLUS_HUMAN sp|P10909-5|CLUS_HUMAN sp|P10909|CLUS_HUMAN	0.9985	Isoform of P10909, Isoform 2 of Clusterin OS=Homo sapiens GN=CLU;Isoform of P10909, Isoform 3 of Clusterin OS=Homo sapiens GN=CLU;Isoform of P10909, Isoform 4 of Clusterin OS=Homo sapiens GN=CLU;Isoform of P10909, Isoform 5 of Clusterin OS=Homo sapiens GN=CLU;Clusterin OS=Homo sapiens GN=CLU PE=1 SV=1	10.6	2	0.03	ASSIIDELFQDR+LFDSDPITVTVPVEVSR
489	sp|Q92542-2|NICA_HUMAN sp|Q92542|NICA_HUMAN tr|H0Y6T7|H0Y6T7_HUMAN	0.9982	Isoform of Q92542, Isoform 2 of Nicastrin OS=Homo sapiens GN=NCSTN;Nicastrin OS=Homo sapiens GN=NCSTN PE=1 SV=2;Isoform of Q92542, Nicastrin (Fragment) OS=Homo sapiens GN=NCSTN PE=1 SV=1	6.9	2	0.03	ALADVATVLGR+LLYGFLIK
490a	sp|Q96J84-2|KIRR1_HUMAN sp|Q96J84|KIRR1_HUMAN tr|B4DN67|B4DN67_HUMAN	0.9981	Isoform of Q96J84, Isoform 2 of Kin of IRRE-like protein 1 OS=Homo sapiens GN=KIRREL;Kin of IRRE-like protein 1 OS=Homo sapiens GN=KIRREL PE=1 SV=2;Isoform of Q96J84, Kin of IRRE-like protein 1 OS=Homo sapiens GN=KIRREL PE=1 SV=1	7.8	2	0.03	DGTQQEGAVASTELLK+ENFLEVGTLER+LGYPQAPPSGLERTPYEAYDPIGK
492	sp|O75340-2|PDCD6_HUMAN sp|O75340|PDCD6_HUMAN tr|A0A024QZ42|A0A024QZ42_HUMAN	0.9979	Isoform of O75340, Isoform 2 of Programmed cell death protein 6 OS=Homo sapiens GN=PDCD6;Programmed cell death protein 6 OS=Homo sapiens GN=PDCD6 PE=1 SV=1;Isoform of O75340, HCG1985580, isoform CRA_c OS=Homo sapiens GN=PDCD6 PE=1 SV=1	19	2	0.03	AGVNFSEFTGVWK+YITDWQNVFR
253b	sp|Q15386|UBE3C_HUMAN	0.9979	Ubiquitin-protein ligase E3C OS=Homo sapiens GN=UBE3C PE=1 SV=3	4.9	2	0.04	LILIESR+MFDQQEIQVLISGAQVPISLEDLK+NYIYEDAYDKLSPENEPDLK+SLYLLINSK
493a	sp|Q5SQN1-2|SNP47_HUMAN sp|Q5SQN1|SNP47_HUMAN tr|A0A087X0B7|A0A087X0B7_HUMAN tr|H7C3C7|H7C3C7_HUMAN	0.9978	Isoform of Q5SQN1, Isoform 2 of Synaptosomal-associated protein 47 OS=Homo sapiens GN=SNAP47;Synaptosomal-associated protein 47 OS=Homo sapiens GN=SNAP47 PE=1 SV=3;Isoform of Q5SQN1, Synaptosomal-associated protein 47 OS=Homo sapiens GN=SNAP47 PE=1 SV=1;Isoform of Q5SQN1, Synaptosomal-associated protein 47 (Fragment) OS=Homo sapiens GN=SNAP47 PE=1 SV=1	7.2	2	0.03	LLTELESPAWWPFSSK+WVTGQLSLTSLSLR
152c	sp|Q00535-2|CDK5_HUMAN sp|Q00535|CDK5_HUMAN	0.9972	Isoform of Q00535, Isoform 2 of Cyclin-dependent-like kinase 5 OS=Homo sapiens GN=CDK5;Cyclin-dependent-like kinase 5 OS=Homo sapiens GN=CDK5 PE=1 SV=3	4.2	2	0.02	IADFGLAR+IGEGTYGTVFK
495	sp|Q9HD45|TM9S3_HUMAN tr|Q5TB53|Q5TB53_HUMAN	0.9971	Transmembrane 9 superfamily member 3 OS=Homo sapiens GN=TM9SF3 PE=1 SV=2;Isoform of Q9HD45, Transmembrane 9 superfamily member 3 (Fragment) OS=Homo sapiens GN=TM9SF3 PE=1 SV=7	7.1	2	0.03	DAFVYAIK+YLDPSFFQHR
496a	sp|Q00610-2|CLH1_HUMAN sp|Q00610|CLH1_HUMAN tr|A0A087WVQ6|A0A087WVQ6_HUMAN	0.9959	Isoform of Q00610, Isoform 2 of Clathrin heavy chain 1 OS=Homo sapiens GN=CLTC;Clathrin heavy chain 1 OS=Homo sapiens GN=CLTC PE=1 SV=5;Isoform of Q00610, Clathrin heavy chain OS=Homo sapiens GN=CLTC PE=1 SV=1	1.4	2	0.03	LLYNNVSNFGR+NNLAGAEELFAR
497a	sp|P33993-3|MCM7_HUMAN sp|P33993|MCM7_HUMAN	0.9958	Isoform of P33993, Isoform 3 of DNA replication licensing factor MCM7 OS=Homo sapiens GN=MCM7;DNA replication licensing factor MCM7 OS=Homo sapiens GN=MCM7 PE=1 SV=4	5.9	2	0.03	GSSGVGLTAAVLR+IAQPGDHVSVTGIFLPILR
498a	sp|Q969Y2-2|GTPB3_HUMAN sp|Q969Y2-3|GTPB3_HUMAN sp|Q969Y2-4|GTPB3_HUMAN sp|Q969Y2|GTPB3_HUMAN	0.9951	Isoform of Q969Y2, Isoform 2 of tRNA modification GTPase GTPBP3, mitochondrial OS=Homo sapiens GN=GTPBP3;Isoform of Q969Y2, Isoform 3 of tRNA modification GTPase GTPBP3, mitochondrial OS=Homo sapiens GN=GTPBP3;Isoform of Q969Y2, Isoform 4 of tRNA modification GTPase GTPBP3, mitochondrial OS=Homo sapiens GN=GTPBP3;tRNA modification GTPase GTPBP3, mitochondrial OS=Homo sapiens GN=GTPBP3 PE=1 SV=2	7.6	2	0.02	KPVSIVSPEPGTTR+SSGAPAPGSGATIFALSSGQGR
227c	sp|Q06787-2|FMR1_HUMAN sp|Q06787-3|FMR1_HUMAN sp|Q06787-4|FMR1_HUMAN sp|Q06787-5|FMR1_HUMAN sp|Q06787-6|FMR1_HUMAN sp|Q06787-7|FMR1_HUMAN sp|Q06787-8|FMR1_HUMAN sp|Q06787-9|FMR1_HUMAN sp|Q06787|FMR1_HUMAN tr|A8MQB8|A8MQB8_HUMAN tr|G3V0J0|G3V0J0_HUMAN tr|R9WNI0|R9WNI0_HUMAN	0.9951	Isoform of Q06787, Isoform 1 of Fragile X mental retardation protein 1 OS=Homo sapiens GN=FMR1;Isoform of Q06787, Isoform 2 of Fragile X mental retardation protein 1 OS=Homo sapiens GN=FMR1;Isoform of Q06787, Isoform 3 of Fragile X mental retardation protein 1 OS=Homo sapiens GN=FMR1;Isoform of Q06787, Isoform 4 of Fragile X mental retardation protein 1 OS=Homo sapiens GN=FMR1;Isoform of Q06787, …	3.7	2	0.02	LQIDEQLR+SFLEFAEDVIQVPR
499a	sp|Q9UKV5|AMFR_HUMAN	0.9943	E3 ubiquitin-protein ligase AMFR OS=Homo sapiens GN=AMFR PE=1 SV=2	7.5	2	0.02	ALSQPEAGPGEPDQLTASLQPEPPAPARPSAGGPR+SVEITTDNILEGR
501	sp|O95563|MPC2_HUMAN tr|Q5R3B4|Q5R3B4_HUMAN	0.9935	Mitochondrial pyruvate carrier 2 OS=Homo sapiens GN=MPC2 PE=1 SV=1;Isoform of O95563, Mitochondrial pyruvate carrier 2 (Fragment) OS=Homo sapiens GN=MPC2 PE=1 SV=1	21	2	0.02	LLDKVELMLPEK+TVFFWAPIMK
500	sp|O94874-2|UFL1_HUMAN sp|O94874-3|UFL1_HUMAN sp|O94874|UFL1_HUMAN	0.9935	Isoform of O94874, Isoform 2 of E3 UFM1-protein ligase 1 OS=Homo sapiens GN=UFL1;Isoform of O94874, Isoform 3 of E3 UFM1-protein ligase 1 OS=Homo sapiens GN=UFL1;E3 UFM1-protein ligase 1 OS=Homo sapiens GN=UFL1 PE=1 SV=2	4.3	2	0.03	GVIFTEAFVAR+TQSTWVDSFFR
503	sp|Q9UBF2-2|COPG2_HUMAN sp|Q9UBF2|COPG2_HUMAN	0.9915	Isoform of Q9UBF2, Isoform 2 of Coatomer subunit gamma-2 OS=Homo sapiens GN=COPG2;Coatomer subunit gamma-2 OS=Homo sapiens GN=COPG2 PE=1 SV=1	3	2	0.02	SIPLAMAPVFEQK+VVLENEAVR
550	sp|Q9Y605|MOFA1_HUMAN tr|A0A087WTY9|A0A087WTY9_HUMAN	0.9894	MORF4 family-associated protein 1 OS=Homo sapiens GN=MRFAP1 PE=1 SV=1;Isoform of Q9Y605, MORF4 family-associated protein 1 OS=Homo sapiens GN=MRFAP1 PE=1 SV=1	23.3	2	0.03	TQVEASEESALNHLQNPGDAAEGR
547	sp|Q9UBB9|TFP11_HUMAN	0.9894	Tuftelin-interacting protein 11 OS=Homo sapiens GN=TFIP11 PE=1 SV=1	2.7	2	0.03	SLLENDQLLSHGGQDLSADAFHR
532	sp|Q16718-2|NDUA5_HUMAN sp|Q16718|NDUA5_HUMAN tr|A0A087X1G1|A0A087X1G1_HUMAN tr|C9IZN5|C9IZN5_HUMAN tr|F8WAS3|F8WAS3_HUMAN tr|H7BYD0|H7BYD0_HUMAN	0.9894	Isoform of Q16718, Isoform 2 of NADH dehydrogenase [ubiquinone] 1 alpha subcomplex subunit 5 OS=Homo sapiens GN=NDUFA5;NADH dehydrogenase [ubiquinone] 1 alpha subcomplex subunit 5 OS=Homo sapiens GN=NDUFA5 PE=1 SV=3;Isoform of Q16718, NADH dehydrogenase [ubiquinone] 1 alpha subcomplex subunit 5 OS=Homo sapiens GN=NDUFA5 PE=1 SV=1;Isoform of Q16718, NADH dehydrogenase [ubiquinone] 1 alpha subcompl…	14.3	2	0.03	ILDVLEEIPK
531	sp|Q15427|SF3B4_HUMAN	0.9894	Splicing factor 3B subunit 4 OS=Homo sapiens GN=SF3B4 PE=1 SV=1	3.3	2	0.03	NQDATVYVGGLDEK
530	sp|Q13151|ROA0_HUMAN	0.9894	Heterogeneous nuclear ribonucleoprotein A0 OS=Homo sapiens GN=HNRNPA0 PE=1 SV=1	6.6	2	0.03	GDVAEGDLIEHFSQFGTVEK
520	sp|P48047|ATPO_HUMAN tr|H7C086|H7C086_HUMAN tr|H7C0C1|H7C0C1_HUMAN	0.9894	ATP synthase subunit O, mitochondrial OS=Homo sapiens GN=ATP5O PE=1 SV=1;Isoform of P48047, ATP synthase subunit O, mitochondrial (Fragment) OS=Homo sapiens GN=ATP5O PE=4 SV=1;Uncharacterized protein (Fragment) OS=Homo sapiens PE=4 SV=2	18.9	2	0.03	LVRPPVQVYGIEGR
512	sp|P05386|RLA1_HUMAN	0.9894	60S acidic ribosomal protein P1 OS=Homo sapiens GN=RPLP1 PE=1 SV=1	14	2	0.03	AAGVNVEPFWPGLFAK
511	sp|P00387-2|NB5R3_HUMAN sp|P00387-3|NB5R3_HUMAN sp|P00387|NB5R3_HUMAN tr|B1AHF3|B1AHF3_HUMAN	0.9894	Isoform of P00387, Isoform 2 of NADH-cytochrome b5 reductase 3 OS=Homo sapiens GN=CYB5R3;Isoform of P00387, Isoform 3 of NADH-cytochrome b5 reductase 3 OS=Homo sapiens GN=CYB5R3;NADH-cytochrome b5 reductase 3 OS=Homo sapiens GN=CYB5R3 PE=1 SV=3;Isoform of P00387, NADH-cytochrome b5 reductase 3 (Fragment) OS=Homo sapiens GN=CYB5R3 PE=1 SV=1	11.6	2	0.03	STPAITLESPDIKYPLR
505a	sp|Q13505-3|MTX1_HUMAN sp|Q13505|MTX1_HUMAN tr|A0A0A0MRK6|A0A0A0MRK6_HUMAN	0.9893	Isoform of Q13505, Isoform 3 of Metaxin-1 OS=Homo sapiens GN=MTX1;Metaxin-1 OS=Homo sapiens GN=MTX1 PE=1 SV=2;Isoform of Q13505, Metaxin 1, isoform CRA_b OS=Homo sapiens GN=MTX1 PE=1 SV=1	9.8	2	0.02	ISNPWQSPSGTLPALR+QGADTLAFMSLLEEK
555	sp|P47914|RL29_HUMAN	0.9884	60S ribosomal protein L29 OS=Homo sapiens GN=RPL29 PE=1 SV=2	9.4	2	0.03	AQAAAPASVPAQAPK
554	sp|P22626-2|ROA2_HUMAN sp|P22626|ROA2_HUMAN tr|A0A087WUI2|A0A087WUI2_HUMAN	0.9884	Isoform of P22626, Isoform A2 of Heterogeneous nuclear ribonucleoproteins A2/B1 OS=Homo sapiens GN=HNRNPA2B1;Heterogeneous nuclear ribonucleoproteins A2/B1 OS=Homo sapiens GN=HNRNPA2B1 PE=1 SV=2;Isoform of P22626, Heterogeneous nuclear ribonucleoproteins A2/B1 OS=Homo sapiens GN=HNRNPA2B1 PE=1 SV=1	6.1	2	0.03	LFIGGLSFETTEESLR
551a	sp|Q8NDF8-3|PAPD5_HUMAN sp|Q8NDF8-5|PAPD5_HUMAN sp|Q8NDF8|PAPD5_HUMAN tr|H3BQM0|H3BQM0_HUMAN	0.988	Isoform of Q8NDF8, Isoform 3 of Non-canonical poly(A) RNA polymerase PAPD5 OS=Homo sapiens GN=PAPD5;Isoform of Q8NDF8, Isoform 5 of Non-canonical poly(A) RNA polymerase PAPD5 OS=Homo sapiens GN=PAPD5;Non-canonical poly(A) RNA polymerase PAPD5 OS=Homo sapiens GN=PAPD5 PE=1 SV=2;Isoform of Q8NDF8, Non-canonical poly(A) RNA polymerase PAPD5 OS=Homo sapiens GN=PAPD5 PE=1 SV=1	5.4	2	0.02	ELWPSADVQIFGSFK+VGSQDVSLESSQAVGK
569	sp|P52701-3|MSH6_HUMAN sp|P52701-4|MSH6_HUMAN sp|P52701|MSH6_HUMAN tr|A0A087WYT6|A0A087WYT6_HUMAN	0.9868	Isoform of P52701, Isoform 3 of DNA mismatch repair protein Msh6 OS=Homo sapiens GN=MSH6;Isoform of P52701, Isoform 4 of DNA mismatch repair protein Msh6 OS=Homo sapiens GN=MSH6;DNA mismatch repair protein Msh6 OS=Homo sapiens GN=MSH6 PE=1 SV=2;Isoform of P52701, DNA mismatch repair protein Msh6 OS=Homo sapiens GN=MSH6 PE=1 SV=1	8.3	2	0.02	GTATFDGTAIANAVVK+LANLPEEVIQK
576	sp|Q96CS3|FAF2_HUMAN	0.9863	FAS-associated factor 2 OS=Homo sapiens GN=FAF2 PE=1 SV=2	2.7	2	0.03	QQQDEAYLASLR
574	sp|Q8N4L2|TM55A_HUMAN tr|E5RFT4|E5RFT4_HUMAN tr|E5RIP9|E5RIP9_HUMAN tr|E5RIY0|E5RIY0_HUMAN tr|E5RJC2|E5RJC2_HUMAN	0.9863	Type 2 phosphatidylinositol 4,5-bisphosphate 4-phosphatase OS=Homo sapiens GN=TMEM55A PE=1 SV=1;Isoform of Q8N4L2, Type 2 phosphatidylinositol 4,5-bisphosphate 4-phosphatase (Fragment) OS=Homo sapiens GN=TMEM55A PE=1 SV=7;Isoform of Q8N4L2, Type 2 phosphatidylinositol 4,5-bisphosphate 4-phosphatase OS=Homo sapiens GN=TMEM55A PE=1 SV=1;Isoform of Q8N4L2, Type 2 phosphatidylinositol 4,5-bisphosphat…	46.4	2	0.03	SPLLSASHSGNVTPTAPPYLQESSPR
572	sp|P62750|RL23A_HUMAN tr|A8MUS3|A8MUS3_HUMAN tr|H7BY10|H7BY10_HUMAN tr|K7EJV9|K7EJV9_HUMAN tr|K7EMA7|K7EMA7_HUMAN tr|K7ERT8|K7ERT8_HUMAN	0.9863	60S ribosomal protein L23a OS=Homo sapiens GN=RPL23A PE=1 SV=1;Isoform of P62750, 60S ribosomal protein L23a OS=Homo sapiens GN=RPL23A PE=1 SV=1;Isoform of P62750, 60S ribosomal protein L23a (Fragment) OS=Homo sapiens GN=RPL23A PE=1 SV=1;Isoform of P62750, 60S ribosomal protein L23a (Fragment) OS=Homo sapiens GN=RPL23A PE=1 SV=1;Isoform of P62750, 60S ribosomal protein L23a OS=Homo sapiens GN=RPL…	18.6	2	0.03	LAPDYDALDVANK
571	sp|P08047-2|SP1_HUMAN sp|P08047-3|SP1_HUMAN sp|P08047|SP1_HUMAN	0.9863	Isoform of P08047, Isoform 2 of Transcription factor Sp1 OS=Homo sapiens GN=SP1;Isoform of P08047, Isoform 3 of Transcription factor Sp1 OS=Homo sapiens GN=SP1;Transcription factor Sp1 OS=Homo sapiens GN=SP1 PE=1 SV=3	3.8	2	0.03	VSGLQGSDALNIQQNQTSGGSLQAGQQK
588	sp|Q8NFH4|NUP37_HUMAN tr|F8VTY2|F8VTY2_HUMAN	0.9842	Nucleoporin Nup37 OS=Homo sapiens GN=NUP37 PE=1 SV=1;Isoform of Q8NFH4, Nucleoporin Nup37 (Fragment) OS=Homo sapiens GN=NUP37 PE=1 SV=7	5.3	2	0.02	VDGIAWSPETR
597	sp|Q9C0B9|ZCHC2_HUMAN tr|K7EKB8|K7EKB8_HUMAN tr|K7ESN2|K7ESN2_HUMAN	0.9815	Zinc finger CCHC domain-containing protein 2 OS=Homo sapiens GN=ZCCHC2 PE=1 SV=6;Isoform of Q9C0B9, Zinc finger CCHC domain-containing protein 2 (Fragment) OS=Homo sapiens GN=ZCCHC2 PE=1 SV=1;Isoform of Q9C0B9, Zinc finger CCHC domain-containing protein 2 (Fragment) OS=Homo sapiens GN=ZCCHC2 PE=1 SV=1	11.1	2	0.02	GGAEDERGEDGDGEQDAEKDGSGPEGGIVEPR+LLPQVDSVLK
598	sp|P58107|EPIPL_HUMAN tr|A0A075B730|A0A075B730_HUMAN tr|A0A087X1U6|A0A087X1U6_HUMAN	0.9813	Epiplakin OS=Homo sapiens GN=EPPK1 PE=1 SV=2;Isoform of P58107, Epiplakin OS=Homo sapiens GN=EPPK1 PE=1 SV=2;Isoform of P58107, Epiplakin OS=Homo sapiens GN=EPPK1 PE=1 SV=1	4	2	0.02	GFFDPNTHENLTYVQLLR+LSVEEAVAAGVVGGEIQEK
619	sp|Q9Y277-2|VDAC3_HUMAN sp|Q9Y277|VDAC3_HUMAN	0.978	Isoform of Q9Y277, Isoform 2 of Voltage-dependent anion-selective channel protein 3 OS=Homo sapiens GN=VDAC3;Voltage-dependent anion-selective channel protein 3 OS=Homo sapiens GN=VDAC3 PE=1 SV=1	3.9	2	0.03	LSQNNFALGYK
624	sp|Q9UK99-2|FBX3_HUMAN sp|Q9UK99-3|FBX3_HUMAN sp|Q9UK99|FBX3_HUMAN tr|E9PJM3|E9PJM3_HUMAN tr|G3V1E0|G3V1E0_HUMAN	0.977	Isoform of Q9UK99, Isoform 2 of F-box only protein 3 OS=Homo sapiens GN=FBXO3;Isoform of Q9UK99, Isoform 3 of F-box only protein 3 OS=Homo sapiens GN=FBXO3;F-box only protein 3 OS=Homo sapiens GN=FBXO3 PE=1 SV=3;Isoform of Q9UK99, F-box only protein 3 OS=Homo sapiens GN=FBXO3 PE=1 SV=1;Isoform of Q9UK99, F-box only protein 3 OS=Homo sapiens GN=FBXO3 PE=1 SV=1	4.7	2	0.03	SEDLLDVDTAAGGFQQR
626a	sp|Q96TC7|RMD3_HUMAN	0.9737	Regulator of microtubule dynamics protein 3 OS=Homo sapiens GN=RMDN3 PE=1 SV=2	6	2	0.02	GLAGEIVGEVR+LALELPDVTKEDLAIQK
641	sp|Q71RC2-3|LARP4_HUMAN sp|Q71RC2-4|LARP4_HUMAN sp|Q71RC2-5|LARP4_HUMAN sp|Q71RC2-6|LARP4_HUMAN sp|Q71RC2-7|LARP4_HUMAN sp|Q71RC2|LARP4_HUMAN tr|A0A087WTL9|A0A087WTL9_HUMAN tr|F8VY40|F8VY40_HUMAN tr|F8W1I4|F8W1I4_HUMAN tr|Q6P4E2|Q6P4E2_HUMAN tr|Q8TBL5|Q8TBL5_HUMAN tr|Q96J85|Q96J85_HUMAN	0.9679	Isoform of Q71RC2, Isoform 3 of La-related protein 4 OS=Homo sapiens GN=LARP4;Isoform of Q71RC2, Isoform 4 of La-related protein 4 OS=Homo sapiens GN=LARP4;Isoform of Q71RC2, Isoform 5 of La-related protein 4 OS=Homo sapiens GN=LARP4;Isoform of Q71RC2, Isoform 6 of La-related protein 4 OS=Homo sapiens GN=LARP4;Isoform of Q71RC2, Isoform 7 of La-related protein 4 OS=Homo sapiens GN=LARP4;La-relate…	2.9	2	0.03	LTTDPDLILEVLR
642	sp|Q15517|CDSN_HUMAN tr|G8JLG2|G8JLG2_HUMAN tr|Q2L6G8|Q2L6G8_HUMAN	0.9669	Corneodesmosin OS=Homo sapiens GN=CDSN PE=1 SV=3;Isoform of Q15517, Corneodesmosin OS=Homo sapiens GN=CDSN PE=1 SV=1;Isoform of Q15517, Corneodesmosin OS=Homo sapiens GN=CDSN PE=1 SV=1	3.4	2	0.03	GSPGVPSFAAGPPISEGK
653a	sp|Q8NI60-3|ADCK3_HUMAN sp|Q8NI60|ADCK3_HUMAN	0.9619	Isoform of Q8NI60, Isoform 3 of Atypical kinase ADCK3, mitochondrial OS=Homo sapiens GN=ADCK3;Atypical kinase ADCK3, mitochondrial OS=Homo sapiens GN=ADCK3 PE=1 SV=1	4.4	2	0.03	AVLGSSPFLSEANAER+VALLDFGATR
655	sp|P25685-2|DNJB1_HUMAN sp|P25685|DNJB1_HUMAN tr|M0QXK0|M0QXK0_HUMAN tr|M0QYT3|M0QYT3_HUMAN tr|M0QZD0|M0QZD0_HUMAN tr|M0R080|M0R080_HUMAN tr|M0R128|M0R128_HUMAN tr|M0R1D6|M0R1D6_HUMAN	0.9609	Isoform of P25685, Isoform 2 of DnaJ homolog subfamily B member 1 OS=Homo sapiens GN=DNAJB1;DnaJ homolog subfamily B member 1 OS=Homo sapiens GN=DNAJB1 PE=1 SV=4;Isoform of P25685, DnaJ homolog subfamily B member 1 (Fragment) OS=Homo sapiens GN=DNAJB1 PE=1 SV=1;Isoform of P25685, DnaJ homolog subfamily B member 1 (Fragment) OS=Homo sapiens GN=DNAJB1 PE=1 SV=1;Isoform of P25685, DnaJ homolog subfa…	9.3	2	0.03	NPFDTFFGQR
659	sp|P42285|SK2L2_HUMAN	0.9559	Superkiller viralicidic activity 2-like 2 OS=Homo sapiens GN=SKIV2L2 PE=1 SV=3	1.1	2	0.03	EYPFILDAFQR
661	sp|O15379-2|HDAC3_HUMAN sp|O15379|HDAC3_HUMAN	0.954	Isoform of O15379, Isoform 2 of Histone deacetylase 3 OS=Homo sapiens GN=HDAC3;Histone deacetylase 3 OS=Homo sapiens GN=HDAC3 PE=1 SV=2	4	2	0.03	SFNIPLLVLGGGGYTVR
667	sp|Q8N118-2|CP4X1_HUMAN sp|Q8N118-3|CP4X1_HUMAN sp|Q8N118|CP4X1_HUMAN	0.951	Isoform of Q8N118, Isoform 2 of Cytochrome P450 4X1 OS=Homo sapiens GN=CYP4X1;Isoform of Q8N118, Isoform 3 of Cytochrome P450 4X1 OS=Homo sapiens GN=CYP4X1;Cytochrome P450 4X1 OS=Homo sapiens GN=CYP4X1 PE=2 SV=1	2.9	2	0.03	VLNQYTDTIIQER
670	sp|Q9BQG0-2|MBB1A_HUMAN sp|Q9BQG0|MBB1A_HUMAN tr|I3L1L3|I3L1L3_HUMAN	0.9441	Isoform of Q9BQG0, Isoform 2 of Myb-binding protein 1A OS=Homo sapiens GN=MYBBP1A;Myb-binding protein 1A OS=Homo sapiens GN=MYBBP1A PE=1 SV=2;Isoform of Q9BQG0, Myb-binding protein 1A (Fragment) OS=Homo sapiens GN=MYBBP1A PE=1 SV=1	1.8	2	0.02	EIPSATQSPISK+LLGAALPLLTK
673	sp|Q86XR7-2|TCAM2_HUMAN sp|Q9Y3B3-2|TMED7_HUMAN sp|Q9Y3B3|TMED7_HUMAN tr|A0A0A6YYA0|A0A0A6YYA0_HUMAN	0.9433	Isoform of Q86XR7, Isoform 2 of TIR domain-containing adapter molecule 2 OS=Homo sapiens GN=TICAM2;Isoform of Q9Y3B3, Isoform 2 of Transmembrane emp24 domain-containing protein 7 OS=Homo sapiens GN=TMED7;Transmembrane emp24 domain-containing protein 7 OS=Homo sapiens GN=TMED7 PE=1 SV=2;Protein TMED7-TICAM2 OS=Homo sapiens GN=TMED7-TICAM2 PE=3 SV=1	16.5	2	0.02	KQYDSFTFTASK+VSALTQMESACVSIHEALK
679	sp|P42704|LPPRC_HUMAN	0.9349	Leucine-rich PPR motif-containing protein, mitochondrial OS=Homo sapiens GN=LRPPRC PE=1 SV=3	2.2	2	0.02	GFTLNDAANSR+IIETPGIR+TVLDQQQTPSR
682	sp|Q13061|TRDN_HUMAN	0.933	Triadin OS=Homo sapiens GN=TRDN PE=1 SV=4	3.6	2	0.02	KPAEVEQPK+KTEISEK+TVSHGKPEEK
683	sp|P57105|SYJ2B_HUMAN tr|A0A087WTA2|A0A087WTA2_HUMAN tr|A0A087WUM0|A0A087WUM0_HUMAN tr|A0A087WYV9|A0A087WYV9_HUMAN tr|A0A087X1F5|A0A087X1F5_HUMAN	0.9328	Synaptojanin-2-binding protein OS=Homo sapiens GN=SYNJ2BP PE=1 SV=2;Isoform of A0A087WUM0, Protein SYNJ2BP-COX16 OS=Homo sapiens GN=SYNJ2BP-COX16 PE=4 SV=1;Protein SYNJ2BP-COX16 (Fragment) OS=Homo sapiens GN=SYNJ2BP-COX16 PE=4 SV=1;Isoform of A0A087WUM0, Protein SYNJ2BP-COX16 OS=Homo sapiens GN=SYNJ2BP-COX16 PE=4 SV=1;Isoform of A0A087WUM0, Protein SYNJ2BP-COX16 (Fragment) OS=Homo sapiens GN=SYNJ…	35	2	0.03	VDYLVTEEEINLTR
701	sp|Q02809-2|PLOD1_HUMAN sp|Q02809|PLOD1_HUMAN tr|Q5JXB7|Q5JXB7_HUMAN tr|Q5JXB8|Q5JXB8_HUMAN	0.9143	Isoform of Q02809, Isoform 2 of Procollagen-lysine,2-oxoglutarate 5-dioxygenase 1 OS=Homo sapiens GN=PLOD1;Procollagen-lysine,2-oxoglutarate 5-dioxygenase 1 OS=Homo sapiens GN=PLOD1 PE=1 SV=2;Isoform of Q02809, Procollagen-lysine,2-oxoglutarate 5-dioxygenase 1 (Fragment) OS=Homo sapiens GN=PLOD1 PE=1 SV=1;Isoform of Q02809, Procollagen-lysine,2-oxoglutarate 5-dioxygenase 1 (Fragment) OS=Homo sapi…	7.1	2	0.03	FLGSGGFIGYAPNLSK
703	tr|J3KRZ3|J3KRZ3_HUMAN	0.9139	Isoform of Q96FL8, Multidrug and toxin extrusion protein 1 (Fragment) OS=Homo sapiens GN=SLC47A1 PE=1 SV=1	23.2	2	0.02	QLVLRRGLLLLGVFLILLLVK+RGLLLLGVFLILLLVKLR
702a	sp|P61254|RL26_HUMAN sp|Q9UNX3|RL26L_HUMAN tr|E5RIT6|E5RIT6_HUMAN tr|J3KTJ8|J3KTJ8_HUMAN tr|J3QQQ9|J3QQQ9_HUMAN tr|J3QQV1|J3QQV1_HUMAN tr|J3QRC4|J3QRC4_HUMAN tr|J3QRI7|J3QRI7_HUMAN	0.91	60S ribosomal protein L26 OS=Homo sapiens GN=RPL26 PE=1 SV=1;60S ribosomal protein L26-like 1 OS=Homo sapiens GN=RPL26L1 PE=1 SV=1;Isoform of Q9UNX3, 60S ribosomal protein L26-like 1 (Fragment) OS=Homo sapiens GN=RPL26L1 PE=1 SV=1;Isoform of P61254, 60S ribosomal protein L26 (Fragment) OS=Homo sapiens GN=RPL26 PE=4 SV=7;Uncharacterized protein OS=Homo sapiens PE=4 SV=1;Isoform of P61254, 60S ribo…	16.5	2	0.02	FNPFVTSDR+YVIYIER
708	sp|O43390-2|HNRPR_HUMAN sp|O43390-3|HNRPR_HUMAN sp|O43390-4|HNRPR_HUMAN sp|O43390|HNRPR_HUMAN sp|O60506-2|HNRPQ_HUMAN sp|O60506-3|HNRPQ_HUMAN sp|O60506-4|HNRPQ_HUMAN sp|O60506-5|HNRPQ_HUMAN sp|O60506|HNRPQ_HUMAN tr|B4DT28|B4DT28_HUMAN tr|B7Z645|B7Z645_HUMAN	0.9098	Isoform of O43390, Isoform 2 of Heterogeneous nuclear ribonucleoprotein R OS=Homo sapiens GN=HNRNPR;Isoform of O43390, Isoform 3 of Heterogeneous nuclear ribonucleoprotein R OS=Homo sapiens GN=HNRNPR;Isoform of O43390, Isoform 4 of Heterogeneous nuclear ribonucleoprotein R OS=Homo sapiens GN=HNRNPR;Heterogeneous nuclear ribonucleoprotein R OS=Homo sapiens GN=HNRNPR PE=1 SV=1;Isoform of O60506, Is…	1.5	2	0.03	AGPIWDLR
707	sp|E9PAV3-2|NACAM_HUMAN sp|E9PAV3|NACAM_HUMAN sp|Q13765|NACA_HUMAN tr|F8VNW4|F8VNW4_HUMAN tr|F8VZJ2|F8VZJ2_HUMAN tr|F8W0W4|F8W0W4_HUMAN tr|F8W1N5|F8W1N5_HUMAN tr|H0YHX9|H0YHX9_HUMAN	0.9098	Isoform of E9PAV3, Isoform 2 of Nascent polypeptide-associated complex subunit alpha, muscle-specific form OS=Homo sapiens GN=NACA;Nascent polypeptide-associated complex subunit alpha, muscle-specific form OS=Homo sapiens GN=NACA PE=1 SV=1;Isoform of E9PAV3, Nascent polypeptide-associated complex subunit alpha OS=Homo sapiens GN=NACA PE=1 SV=1;Isoform of E9PAV3, Nascent polypeptide-associated com…	10.3	2	0.02	SPASDTYIVFGEAK
464a	sp|P41208|CETN2_HUMAN	0.9994	Centrin-2 OS=Homo sapiens GN=CETN2 PE=1 SV=1	30.2	1	0.02	EAFDLFDADGTGTIDVK+EGTGKMNFGDFLTVMTQKMSEK+LFDDDETGKISFK
487	sp|Q7Z3B4-2|NUP54_HUMAN sp|Q7Z3B4-3|NUP54_HUMAN sp|Q7Z3B4|NUP54_HUMAN	0.9985	Isoform of Q7Z3B4, Isoform 2 of Nucleoporin p54 OS=Homo sapiens GN=NUP54;Isoform of Q7Z3B4, Isoform 3 of Nucleoporin p54 OS=Homo sapiens GN=NUP54;Nucleoporin p54 OS=Homo sapiens GN=NUP54 PE=1 SV=2	9.6	1	0.02	SQQQQLVESLHK+VLGGNQTLTVNVEGTK
549	sp|Q9Y5Y5-2|PEX16_HUMAN sp|Q9Y5Y5|PEX16_HUMAN tr|E9PMM3|E9PMM3_HUMAN tr|E9PMS3|E9PMS3_HUMAN tr|E9PQW0|E9PQW0_HUMAN	0.9894	Isoform of Q9Y5Y5, Isoform 2 of Peroxisomal membrane protein PEX16 OS=Homo sapiens GN=PEX16;Peroxisomal membrane protein PEX16 OS=Homo sapiens GN=PEX16 PE=1 SV=2;Isoform of Q9Y5Y5, Peroxisomal membrane protein PEX16 (Fragment) OS=Homo sapiens GN=PEX16 PE=1 SV=1;Isoform of Q9Y5Y5, Peroxisomal membrane protein PEX16 OS=Homo sapiens GN=PEX16 PE=1 SV=1;Isoform of Q9Y5Y5, Peroxisomal membrane protein …	25	1	0.02	HPAATAQLETAVR
548	sp|Q9Y2W1|TR150_HUMAN	0.9894	Thyroid hormone receptor-associated protein 3 OS=Homo sapiens GN=THRAP3 PE=1 SV=2	2.1	1	0.02	ASESSKPWPDATYGTGSASR
546	sp|Q9NS69|TOM22_HUMAN	0.9894	Mitochondrial import receptor subunit TOM22 homolog OS=Homo sapiens GN=TOMM22 PE=1 SV=3	17.6	1	0.02	GDAEKPEEELEEDDDEELDETLSER
545	sp|Q9HC77-2|CENPJ_HUMAN sp|Q9HC77|CENPJ_HUMAN tr|F6VUX8|F6VUX8_HUMAN	0.9894	Isoform of Q9HC77, Isoform 2 of Centromere protein J OS=Homo sapiens GN=CENPJ;Centromere protein J OS=Homo sapiens GN=CENPJ PE=1 SV=2;Isoform of Q9HC77, Centromere protein J OS=Homo sapiens GN=CENPJ PE=1 SV=1	1.5	1	0.02	HDDSSEVANIEERPIK
544	sp|Q9BZQ6-2|EDEM3_HUMAN sp|Q9BZQ6|EDEM3_HUMAN tr|H0Y498|H0Y498_HUMAN	0.9894	Isoform of Q9BZQ6, Isoform 2 of ER degradation-enhancing alpha-mannosidase-like protein 3 OS=Homo sapiens GN=EDEM3;ER degradation-enhancing alpha-mannosidase-like protein 3 OS=Homo sapiens GN=EDEM3 PE=1 SV=2;Isoform of Q9BZQ6, ER degradation-enhancing alpha-mannosidase-like protein 3 (Fragment) OS=Homo sapiens GN=EDEM3 PE=1 SV=1	5.5	1	0.02	VQLVQHAIQAASSIDAEDGLR
543	sp|Q9BZK7|TBL1R_HUMAN tr|A0A0D9SF25|A0A0D9SF25_HUMAN tr|A0A0D9SF63|A0A0D9SF63_HUMAN tr|C9IYU9|C9IYU9_HUMAN tr|C9JBN1|C9JBN1_HUMAN tr|C9JCK0|C9JCK0_HUMAN tr|C9JLJ1|C9JLJ1_HUMAN tr|F8W9D8|F8W9D8_HUMAN	0.9894	F-box-like/WD repeat-containing protein TBL1XR1 OS=Homo sapiens GN=TBL1XR1 PE=1 SV=1;Isoform of Q9BZK7, F-box-like/WD repeat-containing protein TBL1XR1 (Fragment) OS=Homo sapiens GN=TBL1XR1 PE=1 SV=1;Isoform of Q9BZK7, F-box-like/WD repeat-containing protein TBL1XR1 OS=Homo sapiens GN=TBL1XR1 PE=1 SV=1;Isoform of Q9BZK7, F-box-like/WD repeat-containing protein TBL1XR1 (Fragment) OS=Homo sapiens G…	30.3	1	0.02	LAQQQAAAAAAAAAAASQQGSAK
542	sp|Q9BT25-2|HAUS8_HUMAN sp|Q9BT25-3|HAUS8_HUMAN sp|Q9BT25|HAUS8_HUMAN	0.9894	Isoform of Q9BT25, Isoform 2 of HAUS augmin-like complex subunit 8 OS=Homo sapiens GN=HAUS8;Isoform of Q9BT25, Isoform 3 of HAUS augmin-like complex subunit 8 OS=Homo sapiens GN=HAUS8;HAUS augmin-like complex subunit 8 OS=Homo sapiens GN=HAUS8 PE=1 SV=3	4	1	0.02	SFAQVLELSAEASK
541	sp|Q9BRR8|GPTC1_HUMAN	0.9894	G patch domain-containing protein 1 OS=Homo sapiens GN=GPATCH1 PE=1 SV=1	1.4	1	0.02	KEDSISEFLSLAR
540	sp|Q9BPZ7-2|SIN1_HUMAN sp|Q9BPZ7-3|SIN1_HUMAN sp|Q9BPZ7-4|SIN1_HUMAN sp|Q9BPZ7-5|SIN1_HUMAN sp|Q9BPZ7-6|SIN1_HUMAN sp|Q9BPZ7|SIN1_HUMAN tr|B1AMA5|B1AMA5_HUMAN tr|B1AMA6|B1AMA6_HUMAN tr|E9PGB8|E9PGB8_HUMAN	0.9894	Isoform of Q9BPZ7, Isoform 2 of Target of rapamycin complex 2 subunit MAPKAP1 OS=Homo sapiens GN=MAPKAP1;Isoform of Q9BPZ7, Isoform 3 of Target of rapamycin complex 2 subunit MAPKAP1 OS=Homo sapiens GN=MAPKAP1;Isoform of Q9BPZ7, Isoform 4 of Target of rapamycin complex 2 subunit MAPKAP1 OS=Homo sapiens GN=MAPKAP1;Isoform of Q9BPZ7, Isoform 5 of Target of rapamycin complex 2 subunit MAPKAP1 OS=Hom…	3.4	1	0.02	FGFSTLALVEK
539	sp|Q96PK6-5|RBM14_HUMAN sp|Q9BWF3|RBM4_HUMAN tr|E9PB51|E9PB51_HUMAN	0.9894	Isoform of Q96PK6, Isoform 5 of RNA-binding protein 14 OS=Homo sapiens GN=RBM14;RNA-binding protein 4 OS=Homo sapiens GN=RBM4 PE=1 SV=1;Isoform of Q9BWF3, RNA-binding protein 4 (Fragment) OS=Homo sapiens GN=RBM4 PE=1 SV=1	11.7	1	0.02	ATAPVPTVGEGYGYGHESELSQASAAAR
538	sp|Q96F45-2|ZN503_HUMAN sp|Q96F45-3|ZN503_HUMAN sp|Q96F45|ZN503_HUMAN sp|Q9H7S9|ZN703_HUMAN tr|A0A0A0MTG8|A0A0A0MTG8_HUMAN	0.9894	Isoform of Q96F45, Isoform 2 of Zinc finger protein 503 OS=Homo sapiens GN=ZNF503;Isoform of Q96F45, Isoform 3 of Zinc finger protein 503 OS=Homo sapiens GN=ZNF503;Zinc finger protein 503 OS=Homo sapiens GN=ZNF503 PE=1 SV=1;Zinc finger protein 703 OS=Homo sapiens GN=ZNF703 PE=1 SV=1;Isoform of Q96F45, Zinc finger protein 503 OS=Homo sapiens GN=ZNF503 PE=1 SV=1	4.2	1	0.02	FATSEELLSHLR
537	sp|Q8WY22|BRI3B_HUMAN	0.9894	BRI3-binding protein OS=Homo sapiens GN=BRI3BP PE=1 SV=1	10.4	1	0.02	AGLLLLLLLLLLLGLLAPGAQGARGR
536	sp|Q8NBU5-2|ATAD1_HUMAN sp|Q8NBU5|ATAD1_HUMAN	0.9894	Isoform of Q8NBU5, Isoform 2 of ATPase family AAA domain-containing protein 1 OS=Homo sapiens GN=ATAD1;ATPase family AAA domain-containing protein 1 OS=Homo sapiens GN=ATAD1 PE=1 SV=1	3.8	1	0.02	LAAAVFSLAIK
534	sp|Q86T03-2|TM55B_HUMAN sp|Q86T03|TM55B_HUMAN	0.9894	Isoform of Q86T03, Isoform 2 of Type 1 phosphatidylinositol 4,5-bisphosphate 4-phosphatase OS=Homo sapiens GN=TMEM55B;Type 1 phosphatidylinositol 4,5-bisphosphate 4-phosphatase OS=Homo sapiens GN=TMEM55B PE=1 SV=1	7.9	1	0.02	IINLGPVHPGPLSPEPQPMGVR
533	sp|Q6UW78|UQCC3_HUMAN	0.9894	Ubiquinol-cytochrome-c reductase complex assembly factor 3 OS=Homo sapiens GN=UQCC3 PE=1 SV=2	23.7	1	0.02	TQQLLLATLQEAATTQENVAWR
528	sp|Q02086-2|SP2_HUMAN sp|Q02086|SP2_HUMAN	0.9894	Isoform of Q02086, Isoform 2 of Transcription factor Sp2 OS=Homo sapiens GN=SP2;Transcription factor Sp2 OS=Homo sapiens GN=SP2 PE=1 SV=3	5.8	1	0.02	VVQAASATLPTVPQKPSQNFQIQAAEPTPTQVYIR
527	sp|P62805|H4_HUMAN	0.9894	Histone H4 OS=Homo sapiens GN=HIST1H4A PE=1 SV=2	9.7	1	0.02	ISGLIYEETR
526	sp|P62241|RS8_HUMAN tr|Q5JR95|Q5JR95_HUMAN	0.9894	40S ribosomal protein S8 OS=Homo sapiens GN=RPS8 PE=1 SV=2;Isoform of P62241, 40S ribosomal protein S8 OS=Homo sapiens GN=RPS8 PE=1 SV=1	6.9	1	0.02	ISSLLEEQFQQGK
525	sp|P62158|CALM_HUMAN tr|E7EMB3|E7EMB3_HUMAN tr|E7ETZ0|E7ETZ0_HUMAN tr|G3V361|G3V361_HUMAN tr|H0Y7A7|H0Y7A7_HUMAN tr|Q96HY3|Q96HY3_HUMAN	0.9894	Calmodulin OS=Homo sapiens GN=CALM1 PE=1 SV=2;Isoform of P62158, Calmodulin OS=Homo sapiens GN=CALM2 PE=1 SV=1;Isoform of P62158, Calmodulin OS=Homo sapiens GN=CALM1 PE=1 SV=1;Isoform of P62158, Calmodulin (Fragment) OS=Homo sapiens GN=CALM1 PE=1 SV=1;Isoform of P62158, Calmodulin (Fragment) OS=Homo sapiens GN=CALM2 PE=1 SV=1;Isoform of P62158, CALM1 protein OS=Homo sapiens GN=CALM2 PE=1 SV=1	16.3	1	0.02	VFDKDGNGYISAAELR
524	sp|P61163|ACTZ_HUMAN tr|R4GMT0|R4GMT0_HUMAN	0.9894	Alpha-centractin OS=Homo sapiens GN=ACTR1A PE=1 SV=1;Isoform of P61163, Alpha-centractin OS=Homo sapiens GN=ACTR1A PE=1 SV=1	4.8	1	0.02	TLFSNIVLSGGSTLFK
523	sp|P55735-2|SEC13_HUMAN sp|P55735-3|SEC13_HUMAN sp|P55735|SEC13_HUMAN tr|A0A0C4DFR6|A0A0C4DFR6_HUMAN tr|A8MXL6|A8MXL6_HUMAN tr|E7ERC8|E7ERC8_HUMAN	0.9894	Isoform of P55735, Isoform 2 of Protein SEC13 homolog OS=Homo sapiens GN=SEC13;Isoform of P55735, Isoform 3 of Protein SEC13 homolog OS=Homo sapiens GN=SEC13;Protein SEC13 homolog OS=Homo sapiens GN=SEC13 PE=1 SV=3;Isoform of P55735, Protein SEC13 homolog OS=Homo sapiens GN=SEC13 PE=1 SV=1;Isoform of P55735, Protein SEC13 homolog OS=Homo sapiens GN=SEC13 PE=1 SV=1;Isoform of P55735, Protein SEC13…	3.9	1	0.02	NGGQILIADLR
522	sp|P55209-2|NP1L1_HUMAN sp|P55209-3|NP1L1_HUMAN sp|P55209|NP1L1_HUMAN tr|B7Z9C2|B7Z9C2_HUMAN tr|F5H4R6|F5H4R6_HUMAN tr|F8VUX1|F8VUX1_HUMAN tr|F8VV59|F8VV59_HUMAN tr|F8VXI6|F8VXI6_HUMAN tr|F8VY35|F8VY35_HUMAN tr|F8W020|F8W020_HUMAN tr|F8W0J6|F8W0J6_HUMAN tr|F8W118|F8W118_HUMAN tr|F8W543|F8W543_HUMAN tr|H0YH88|H0YH88_HUMAN tr|H0YHC3|H0YHC3_HUMAN tr|H0YIV4|H0YIV4_HUMAN	0.9894	Isoform of P55209, Isoform 2 of Nucleosome assembly protein 1-like 1 OS=Homo sapiens GN=NAP1L1;Isoform of P55209, Isoform 3 of Nucleosome assembly protein 1-like 1 OS=Homo sapiens GN=NAP1L1;Nucleosome assembly protein 1-like 1 OS=Homo sapiens GN=NAP1L1 PE=1 SV=1;Isoform of P55209, Nucleosome assembly protein 1-like 1 OS=Homo sapiens GN=NAP1L1 PE=1 SV=1;Isoform of P55209, Nucleosome assembly prote…	5.6	1	0.02	NVDLLSDMVQEHDEPILK
521	sp|P50548-2|ERF_HUMAN sp|P50548|ERF_HUMAN	0.9894	Isoform of P50548, Isoform 2 of ETS domain-containing transcription factor ERF OS=Homo sapiens GN=ERF;ETS domain-containing transcription factor ERF OS=Homo sapiens GN=ERF PE=1 SV=2	5.3	1	0.02	SGGSAGGLAEGAGALAPPPPPPQIK
519	sp|P28288|ABCD3_HUMAN	0.9894	ATP-binding cassette sub-family D member 3 OS=Homo sapiens GN=ABCD3 PE=1 SV=1	2.3	1	0.02	STHSELLEDYYQSGR
518	sp|P25942|TNR5_HUMAN	0.9894	Tumor necrosis factor receptor superfamily member 5 OS=Homo sapiens GN=CD40 PE=1 SV=1	8.3	1	0.02	ALVVIPIIFGILFAILLVLVFIK
517	sp|P24534|EF1B_HUMAN tr|C9JZW3|C9JZW3_HUMAN tr|F2Z2G2|F2Z2G2_HUMAN tr|F8WF65|F8WF65_HUMAN	0.9894	Elongation factor 1-beta OS=Homo sapiens GN=EEF1B2 PE=1 SV=3;Isoform of P24534, Elongation factor 1-beta (Fragment) OS=Homo sapiens GN=EEF1B2 PE=1 SV=1;Isoform of P24534, Elongation factor 1-beta OS=Homo sapiens GN=EEF1B2 PE=1 SV=1;Isoform of P24534, Elongation factor 1-beta OS=Homo sapiens GN=EEF1B2 PE=1 SV=1	51.7	1	0.02	SPAGLQVLNDYLADK
516	sp|P11908-2|PRPS2_HUMAN sp|P11908|PRPS2_HUMAN sp|P21108|PRPS3_HUMAN sp|P60891-2|PRPS1_HUMAN sp|P60891|PRPS1_HUMAN tr|A0A0B4J207|A0A0B4J207_HUMAN tr|B1ALA9|B1ALA9_HUMAN tr|B7ZB02|B7ZB02_HUMAN tr|H7C540|H7C540_HUMAN	0.9894	Isoform of P11908, Isoform 2 of Ribose-phosphate pyrophosphokinase 2 OS=Homo sapiens GN=PRPS2;Ribose-phosphate pyrophosphokinase 2 OS=Homo sapiens GN=PRPS2 PE=1 SV=2;Ribose-phosphate pyrophosphokinase 3 OS=Homo sapiens GN=PRPS1L1 PE=1 SV=2;Isoform of P60891, Isoform 2 of Ribose-phosphate pyrophosphokinase 1 OS=Homo sapiens GN=PRPS1;Ribose-phosphate pyrophosphokinase 1 OS=Homo sapiens GN=PRPS1 PE=…	6.8	1	0.02	VYAILTHGIFSGPAISR
515	sp|P0C7P0|CISD3_HUMAN	0.9894	CDGSH iron-sulfur domain-containing protein 3, mitochondrial OS=Homo sapiens GN=CISD3 PE=1 SV=1	8.7	1	0.02	TPIKVELVAGK
514	sp|P07477|TRY1_HUMAN sp|P07478|TRY2_HUMAN sp|Q8NHM4|TRY6_HUMAN tr|A0A087WW55|A0A087WW55_HUMAN tr|A0A0J9YW57|A0A0J9YW57_HUMAN tr|A0A0J9YXX4|A0A0J9YXX4_HUMAN tr|A0A0J9YYC8|A0A0J9YYC8_HUMAN tr|A6XMV8|A6XMV8_HUMAN tr|A6XMV9|A6XMV9_HUMAN tr|E7EQ64|E7EQ64_HUMAN tr|H0Y8D1|H0Y8D1_HUMAN tr|Q5NV56|Q5NV56_HUMAN	0.9894	Trypsin-1 OS=Homo sapiens GN=PRSS1 PE=1 SV=1;Trypsin-2 OS=Homo sapiens GN=PRSS2 PE=1 SV=1;Putative trypsin-6 OS=Homo sapiens GN=PRSS3P2 PE=5 SV=2;Isoform of P07477, Trypsin-1 OS=Homo sapiens GN=PRSS1 PE=1 SV=1;Isoform of P07478, Trypsin-2 OS=Homo sapiens GN=PRSS2 PE=1 SV=1;Isoform of P07478, Trypsin-2 OS=Homo sapiens GN=PRSS2 PE=1 SV=1;Isoform of P07478, Trypsin-2 OS=Homo sapiens GN=PRSS2 PE=1 SV…	8.1	1	0.02	LGEHNIEVLEGNEQFINAAK
513	sp|P06702|S10A9_HUMAN	0.9894	Protein S100-A9 OS=Homo sapiens GN=S100A9 PE=1 SV=1	11.4	1	0.02	LGHPDTLNQGEFK
510	sp|O96005-3|CLPT1_HUMAN sp|O96005-4|CLPT1_HUMAN sp|O96005|CLPT1_HUMAN	0.9894	Isoform of O96005, Isoform 2 of Cleft lip and palate transmembrane protein 1 OS=Homo sapiens GN=CLPTM1;Isoform of O96005, Isoform 3 of Cleft lip and palate transmembrane protein 1 OS=Homo sapiens GN=CLPTM1;Cleft lip and palate transmembrane protein 1 OS=Homo sapiens GN=CLPTM1 PE=1 SV=1	5.6	1	0.02	EEASTSLPTKPTQGASSASEPQEAPPKPAEDK
509	sp|O15198-2|SMAD9_HUMAN sp|O15198|SMAD9_HUMAN sp|P84022-2|SMAD3_HUMAN sp|P84022-3|SMAD3_HUMAN sp|P84022|SMAD3_HUMAN sp|Q15796-2|SMAD2_HUMAN sp|Q15796|SMAD2_HUMAN tr|B7Z5N5|B7Z5N5_HUMAN tr|H0YL71|H0YL71_HUMAN tr|H0YMP2|H0YMP2_HUMAN tr|H3BP09|H3BP09_HUMAN tr|H3BVD1|H3BVD1_HUMAN tr|K7EJX0|K7EJX0_HUMAN	0.9894	Isoform of O15198, Isoform B of Mothers against decapentaplegic homolog 9 OS=Homo sapiens GN=SMAD9;Mothers against decapentaplegic homolog 9 OS=Homo sapiens GN=SMAD9 PE=1 SV=1;Isoform of P84022, Isoform 2 of Mothers against decapentaplegic homolog 3 OS=Homo sapiens GN=SMAD3;Isoform of P84022, Isoform 3 of Mothers against decapentaplegic homolog 3 OS=Homo sapiens GN=SMAD3;Mothers against decapenta…	4.1	1	0.02	VETPVLPPVLVPR
508	sp|O14880|MGST3_HUMAN tr|Q5VV87|Q5VV87_HUMAN tr|Q5VV89|Q5VV89_HUMAN	0.9894	Microsomal glutathione S-transferase 3 OS=Homo sapiens GN=MGST3 PE=1 SV=1;Isoform of O14880, Microsomal glutathione S-transferase 3 OS=Homo sapiens GN=MGST3 PE=1 SV=1;Isoform of O14880, Microsomal glutathione S-transferase 3 OS=Homo sapiens GN=MGST3 PE=1 SV=1	10.1	1	0.02	IASGLGLAWIVGR
507	sp|O00506-2|STK25_HUMAN sp|O00506-3|STK25_HUMAN sp|O00506|STK25_HUMAN sp|Q9P289-2|STK26_HUMAN sp|Q9P289-3|STK26_HUMAN sp|Q9P289|STK26_HUMAN sp|Q9Y6E0-2|STK24_HUMAN sp|Q9Y6E0|STK24_HUMAN tr|B4DR80|B4DR80_HUMAN tr|B4E0Y9|B4E0Y9_HUMAN tr|C9J232|C9J232_HUMAN tr|C9J6L2|C9J6L2_HUMAN tr|C9JCC0|C9JCC0_HUMAN tr|C9JDH9|C9JDH9_HUMAN tr|C9JJV0|C9JJV0_HUMAN tr|H0Y630|H0Y630_HUMAN tr|H7C279|H7C279_HUMAN tr|Q8N…	0.9894	Isoform of O00506, Isoform 2 of Serine/threonine-protein kinase 25 OS=Homo sapiens GN=STK25;Isoform of O00506, Isoform 3 of Serine/threonine-protein kinase 25 OS=Homo sapiens GN=STK25;Serine/threonine-protein kinase 25 OS=Homo sapiens GN=STK25 PE=1 SV=1;Isoform of Q9P289, Isoform 2 of Serine/threonine-protein kinase 26 OS=Homo sapiens GN=STK26;Isoform of Q9P289, Isoform 3 of Serine/threonine-prot…	5.1	1	0.02	LADFGVAGQLTDTQIKR
506	sp|O00411|RPOM_HUMAN tr|K7EMH3|K7EMH3_HUMAN	0.9894	DNA-directed RNA polymerase, mitochondrial OS=Homo sapiens GN=POLRMT PE=1 SV=2;Isoform of O00411, DNA-directed RNA polymerase, mitochondrial (Fragment) OS=Homo sapiens GN=POLRMT PE=1 SV=4	6.9	1	0.02	LSLDVEQAPSGQHSQAQLSGQQQR
562	sp|Q96IJ6-2|GMPPA_HUMAN sp|Q96IJ6|GMPPA_HUMAN tr|A0A087WUI8|A0A087WUI8_HUMAN tr|A0A0U1RRC2|A0A0U1RRC2_HUMAN	0.9884	Isoform of Q96IJ6, Isoform 2 of Mannose-1-phosphate guanyltransferase alpha OS=Homo sapiens GN=GMPPA;Mannose-1-phosphate guanyltransferase alpha OS=Homo sapiens GN=GMPPA PE=1 SV=1;Isoform of Q96IJ6, Mannose-1-phosphate guanyltransferase alpha OS=Homo sapiens GN=GMPPA PE=1 SV=1;Isoform of Q96IJ6, Mannose-1-phosphate guanyltransferase alpha (Fragment) OS=Homo sapiens GN=GMPPA PE=4 SV=1	13.2	1	0.02	VAPSAVLGPNVSIGK
561	sp|Q8TD84-2|DSCL1_HUMAN sp|Q8TD84|DSCL1_HUMAN tr|G3V1B5|G3V1B5_HUMAN	0.9884	Isoform of Q8TD84, Isoform 2 of Down syndrome cell adhesion molecule-like protein 1 OS=Homo sapiens GN=DSCAML1;Down syndrome cell adhesion molecule-like protein 1 OS=Homo sapiens GN=DSCAML1 PE=1 SV=2;Isoform of Q8TD84, Down syndrome cell adhesion molecule like 1, isoform CRA_a OS=Homo sapiens GN=DSCAML1 PE=4 SV=1	2	1	0.02	IISFGGTVTTPWMK+KLFTIGCPVILATLGVALLFIVR
560	sp|Q6NZY4-2|ZCHC8_HUMAN sp|Q6NZY4|ZCHC8_HUMAN	0.9884	Isoform of Q6NZY4, Isoform 2 of Zinc finger CCHC domain-containing protein 8 OS=Homo sapiens GN=ZCCHC8;Zinc finger CCHC domain-containing protein 8 OS=Homo sapiens GN=ZCCHC8 PE=1 SV=2	4.7	1	0.02	TASGAVDEDALTLEELEEQQRR
559	sp|Q5RI15-2|COX20_HUMAN sp|Q5RI15|COX20_HUMAN	0.9884	Isoform of Q5RI15, Isoform 2 of Cytochrome c oxidase protein 20 homolog OS=Homo sapiens GN=COX20;Cytochrome c oxidase protein 20 homolog OS=Homo sapiens GN=COX20 PE=1 SV=2	10.2	1	0.02	ILYEGTHLDPER
558	sp|Q15797|SMAD1_HUMAN sp|Q99717|SMAD5_HUMAN tr|H0YAK7|H0YAK7_HUMAN	0.9884	Mothers against decapentaplegic homolog 1 OS=Homo sapiens GN=SMAD1 PE=1 SV=1;Mothers against decapentaplegic homolog 5 OS=Homo sapiens GN=SMAD5 PE=1 SV=1;Isoform of Q99717, Mothers against decapentaplegic homolog 5 (Fragment) OS=Homo sapiens GN=SMAD5 PE=1 SV=1	13.8	1	0.02	VGEAFHASSTSVLVDGFTDPSNNK
557	sp|P62891|RL39_HUMAN sp|Q59GN2|R39L5_HUMAN	0.9884	60S ribosomal protein L39 OS=Homo sapiens GN=RPL39 PE=1 SV=2;Putative 60S ribosomal protein L39-like 5 OS=Homo sapiens GN=RPL39P5 PE=5 SV=2	19.6	1	0.02	QNRPIPQWIR
556	sp|P60604-2|UB2G2_HUMAN sp|P60604|UB2G2_HUMAN	0.9884	Isoform of P60604, Isoform 2 of Ubiquitin-conjugating enzyme E2 G2 OS=Homo sapiens GN=UBE2G2;Ubiquitin-conjugating enzyme E2 G2 OS=Homo sapiens GN=UBE2G2 PE=1 SV=1	17.5	1	0.02	ILLSVVSMLAEPNDESGANVDASK
553	sp|P02795|MT2_HUMAN tr|H3BSP9|H3BSP9_HUMAN	0.9884	Metallothionein-2 OS=Homo sapiens GN=MT2A PE=1 SV=1;Isoform of P02795, Metallothionein OS=Homo sapiens GN=MT2A PE=1 SV=1	32.8	1	0.02	MDPNCSCAAGDSCTCAGSCK
552	sp|O95299-2|NDUAA_HUMAN sp|O95299|NDUAA_HUMAN tr|A0A087WXC5|A0A087WXC5_HUMAN tr|E7ESZ7|E7ESZ7_HUMAN	0.9884	Isoform of O95299, Isoform 2 of NADH dehydrogenase [ubiquinone] 1 alpha subcomplex subunit 10, mitochondrial OS=Homo sapiens GN=NDUFA10;NADH dehydrogenase [ubiquinone] 1 alpha subcomplex subunit 10, mitochondrial OS=Homo sapiens GN=NDUFA10 PE=1 SV=1;Isoform of O95299, NADH dehydrogenase [ubiquinone] 1 alpha subcomplex subunit 10, mitochondrial OS=Homo sapiens GN=NDUFA10 PE=1 SV=1;Isoform of O9529…	4.2	1	0.02	ITSAYLQDIENAYKK
568	sp|Q9BTY2|FUCO2_HUMAN	0.9873	Plasma alpha-L-fucosidase OS=Homo sapiens GN=FUCA2 PE=1 SV=2	3.2	1	0.02	EAGISDYLTIEELVK
567	sp|Q96T17-2|MA7D2_HUMAN sp|Q96T17-4|MA7D2_HUMAN sp|Q96T17-5|MA7D2_HUMAN sp|Q96T17|MA7D2_HUMAN	0.9873	Isoform of Q96T17, Isoform 2 of MAP7 domain-containing protein 2 OS=Homo sapiens GN=MAP7D2;Isoform of Q96T17, Isoform 4 of MAP7 domain-containing protein 2 OS=Homo sapiens GN=MAP7D2;Isoform of Q96T17, Isoform 5 of MAP7 domain-containing protein 2 OS=Homo sapiens GN=MAP7D2;MAP7 domain-containing protein 2 OS=Homo sapiens GN=MAP7D2 PE=1 SV=2	3.2	1	0.02	AENSAALGKPTAGTTDAGEAAK
566	sp|Q8WZA1-2|PMGT1_HUMAN sp|Q8WZA1|PMGT1_HUMAN	0.9873	Isoform of Q8WZA1, Isoform 2 of Protein O-linked-mannose beta-1,2-N-acetylglucosaminyltransferase 1 OS=Homo sapiens GN=POMGNT1;Protein O-linked-mannose beta-1,2-N-acetylglucosaminyltransferase 1 OS=Homo sapiens GN=POMGNT1 PE=1 SV=2	2.1	1	0.02	SPALSSWGDPVLLK
565	sp|P50914|RL14_HUMAN tr|E7EPB3|E7EPB3_HUMAN	0.9873	60S ribosomal protein L14 OS=Homo sapiens GN=RPL14 PE=1 SV=4;Isoform of P50914, 60S ribosomal protein L14 OS=Homo sapiens GN=RPL14 PE=1 SV=1	9.7	1	0.02	LVAIVDVIDQNR
564	sp|P09651-2|ROA1_HUMAN sp|P09651-3|ROA1_HUMAN sp|P09651|ROA1_HUMAN sp|Q32P51|RA1L2_HUMAN tr|F8VTQ5|F8VTQ5_HUMAN tr|F8VZ49|F8VZ49_HUMAN tr|F8W646|F8W646_HUMAN tr|F8W6I7|F8W6I7_HUMAN	0.9873	Isoform of P09651, Isoform A1-A of Heterogeneous nuclear ribonucleoprotein A1 OS=Homo sapiens GN=HNRNPA1;Isoform of P09651, Isoform 2 of Heterogeneous nuclear ribonucleoprotein A1 OS=Homo sapiens GN=HNRNPA1;Heterogeneous nuclear ribonucleoprotein A1 OS=Homo sapiens GN=HNRNPA1 PE=1 SV=5;Heterogeneous nuclear ribonucleoprotein A1-like 2 OS=Homo sapiens GN=HNRNPA1L2 PE=2 SV=2;Isoform of P09651, Hete…	11	1	0.02	LFIGGLSFETTDESLR
563	sp|O75832|PSD10_HUMAN tr|B1AJY5|B1AJY5_HUMAN tr|B1AJY7|B1AJY7_HUMAN	0.9873	26S proteasome non-ATPase regulatory subunit 10 OS=Homo sapiens GN=PSMD10 PE=1 SV=1;Isoform of O75832, 26S proteasome non-ATPase regulatory subunit 10 OS=Homo sapiens GN=PSMD10 PE=1 SV=1;Isoform of O75832, 26S proteasome non-ATPase regulatory subunit 10 OS=Homo sapiens GN=PSMD10 PE=1 SV=1	9.2	1	0.02	LLVSQGASIYIENKEEK
577	sp|Q9UKM7|MA1B1_HUMAN tr|H0YG20|H0YG20_HUMAN tr|H0YGV7|H0YGV7_HUMAN	0.9863	Endoplasmic reticulum mannosyl-oligosaccharide 1,2-alpha-mannosidase OS=Homo sapiens GN=MAN1B1 PE=1 SV=2;Isoform of Q9UKM7, alpha-1,2-Mannosidase OS=Homo sapiens GN=MAN1B1 PE=1 SV=2;Isoform of Q9UKM7, alpha-1,2-Mannosidase OS=Homo sapiens GN=MAN1B1 PE=1 SV=2	3.1	1	0.02	IPYSDVNIGTGVAHPPR
575	sp|Q8NC56|LEMD2_HUMAN tr|H7C2Z0|H7C2Z0_HUMAN	0.9863	LEM domain-containing protein 2 OS=Homo sapiens GN=LEMD2 PE=1 SV=1;Isoform of Q8NC56, LEM domain-containing protein 2 (Fragment) OS=Homo sapiens GN=LEMD2 PE=1 SV=1	5.4	1	0.02	LPSSLLGPDPRPGLR
573	sp|Q66K14-2|TBC9B_HUMAN sp|Q66K14|TBC9B_HUMAN	0.9863	Isoform of Q66K14, Isoform 2 of TBC1 domain family member 9B OS=Homo sapiens GN=TBC1D9B;TBC1 domain family member 9B OS=Homo sapiens GN=TBC1D9B PE=1 SV=3	1.3	1	0.02	VVGALVDQGIFEELTR
570	sp|P00558-2|PGK1_HUMAN sp|P00558|PGK1_HUMAN sp|P07205|PGK2_HUMAN	0.9863	Isoform of P00558, Isoform 2 of Phosphoglycerate kinase 1 OS=Homo sapiens GN=PGK1;Phosphoglycerate kinase 1 OS=Homo sapiens GN=PGK1 PE=1 SV=3;Phosphoglycerate kinase 2 OS=Homo sapiens GN=PGK2 PE=1 SV=3	3.9	1	0.02	LGDVYVNDAFGTAHR
584	sp|Q9Y5A9-2|YTHD2_HUMAN sp|Q9Y5A9|YTHD2_HUMAN tr|A0A087WXZ3|A0A087WXZ3_HUMAN tr|S4R3V3|S4R3V3_HUMAN	0.9852	Isoform of Q9Y5A9, Isoform 2 of YTH domain-containing family protein 2 OS=Homo sapiens GN=YTHDF2;YTH domain-containing family protein 2 OS=Homo sapiens GN=YTHDF2 PE=1 SV=2;Isoform of Q9Y5A9, YTH domain-containing family protein 2 OS=Homo sapiens GN=YTHDF2 PE=1 SV=1;Isoform of Q9Y5A9, YTH domain-containing family protein 2 (Fragment) OS=Homo sapiens GN=YTHDF2 PE=1 SV=1	5	1	0.02	LGSTEVASNVPK
583	sp|Q9C075-2|K1C23_HUMAN sp|Q9C075|K1C23_HUMAN	0.9852	Isoform of Q9C075, Isoform 2 of Keratin, type I cytoskeletal 23 OS=Homo sapiens GN=KRT23;Keratin, type I cytoskeletal 23 OS=Homo sapiens GN=KRT23 PE=1 SV=2	4.2	1	0.02	QNNEYQVLLGIK
582	sp|Q567V2-2|M17L2_HUMAN sp|Q567V2|M17L2_HUMAN	0.9852	Isoform of Q567V2, Isoform 2 of Mpv17-like protein 2 OS=Homo sapiens GN=MPV17L2;Mpv17-like protein 2 OS=Homo sapiens GN=MPV17L2 PE=1 SV=2	6.6	1	0.02	LLSAGQLLFQGR
581	sp|Q16637-2|SMN_HUMAN sp|Q16637-3|SMN_HUMAN sp|Q16637-4|SMN_HUMAN sp|Q16637|SMN_HUMAN tr|A0A0G2JRX5|A0A0G2JRX5_HUMAN tr|A0A0G2JRY6|A0A0G2JRY6_HUMAN tr|B4DP61|B4DP61_HUMAN tr|E7EQZ4|E7EQZ4_HUMAN tr|H0YBZ9|H0YBZ9_HUMAN	0.9852	Isoform of Q16637, Isoform SMN-delta5 of Survival motor neuron protein OS=Homo sapiens GN=SMN1;Isoform of Q16637, Isoform SMN-delta7 of Survival motor neuron protein OS=Homo sapiens GN=SMN1;Isoform of Q16637, Isoform SMN-delta57 of Survival motor neuron protein OS=Homo sapiens GN=SMN1;Survival motor neuron protein OS=Homo sapiens GN=SMN1 PE=1 SV=1;Isoform of Q16637, Survival motor neuron protein …	12.6	1	0.02	SAPWNSFLPPPPPMPGPR
580	sp|P62847-2|RS24_HUMAN sp|P62847-3|RS24_HUMAN sp|P62847-4|RS24_HUMAN sp|P62847|RS24_HUMAN tr|A0A087WUS0|A0A087WUS0_HUMAN tr|E7ETK0|E7ETK0_HUMAN	0.9852	Isoform of P62847, Isoform 2 of 40S ribosomal protein S24 OS=Homo sapiens GN=RPS24;Isoform of P62847, Isoform 3 of 40S ribosomal protein S24 OS=Homo sapiens GN=RPS24;Isoform of P62847, Isoform 4 of 40S ribosomal protein S24 OS=Homo sapiens GN=RPS24;40S ribosomal protein S24 OS=Homo sapiens GN=RPS24 PE=1 SV=1;Isoform of P62847, 40S ribosomal protein S24 OS=Homo sapiens GN=RPS24 PE=1 SV=1;Isoform o…	11.5	1	0.02	TTGFGMIYDSLDYAK
579	sp|P49755|TMEDA_HUMAN tr|G3V2K7|G3V2K7_HUMAN	0.9852	Transmembrane emp24 domain-containing protein 10 OS=Homo sapiens GN=TMED10 PE=1 SV=2;Isoform of P49755, Transmembrane emp24 domain-containing protein 10 OS=Homo sapiens GN=TMED10 PE=1 SV=1	7.2	1	0.02	IPDQLVILDMK
578	sp|O15258|RER1_HUMAN tr|A0A0A0MR06|A0A0A0MR06_HUMAN tr|Q5T091|Q5T091_HUMAN tr|Q5T092|Q5T092_HUMAN tr|Q9P0H9|Q9P0H9_HUMAN	0.9852	Protein RER1 OS=Homo sapiens GN=RER1 PE=1 SV=1;Isoform of O15258, Protein RER1 (Fragment) OS=Homo sapiens GN=RER1 PE=1 SV=1;Isoform of O15258, Protein RER1 OS=Homo sapiens GN=RER1 PE=1 SV=1;Isoform of O15258, Protein RER1 (Fragment) OS=Homo sapiens GN=RER1 PE=1 SV=1;Isoform of O15258, Protein RER1 OS=Homo sapiens GN=RER1 PE=1 SV=1	11.4	1	0.02	VDPSLMEDSDDGPSLPTK
591	sp|Q9UG56-2|PISD_HUMAN sp|Q9UG56|PISD_HUMAN tr|B1AKM6|B1AKM6_HUMAN tr|B1AKM8|B1AKM8_HUMAN tr|H0Y7P7|H0Y7P7_HUMAN	0.9842	Isoform of Q9UG56, Isoform 2 of Phosphatidylserine decarboxylase proenzyme, mitochondrial OS=Homo sapiens GN=PISD;Phosphatidylserine decarboxylase proenzyme, mitochondrial OS=Homo sapiens GN=PISD PE=2 SV=4;Isoform of Q9UG56, Phosphatidylserine decarboxylase proenzyme OS=Homo sapiens GN=PISD PE=1 SV=1;Isoform of Q9UG56, Phosphatidylserine decarboxylase proenzyme (Fragment) OS=Homo sapiens GN=PISD …	5.7	1	0.02	GVTYSLESFLGPR
590	sp|Q9H7D7-2|WDR26_HUMAN sp|Q9H7D7|WDR26_HUMAN tr|H0Y9R3|H0Y9R3_HUMAN	0.9842	Isoform of Q9H7D7, Isoform 2 of WD repeat-containing protein 26 OS=Homo sapiens GN=WDR26;WD repeat-containing protein 26 OS=Homo sapiens GN=WDR26 PE=1 SV=3;Isoform of Q9H7D7, WD repeat-containing protein 26 (Fragment) OS=Homo sapiens GN=WDR26 PE=1 SV=1	4.4	1	0.02	SELPIAELTGHTR
589	sp|Q9BSJ6-2|FA64A_HUMAN sp|Q9BSJ6|FA64A_HUMAN tr|I3L156|I3L156_HUMAN tr|I3L419|I3L419_HUMAN	0.9842	Isoform of Q9BSJ6, Isoform 2 of Protein FAM64A OS=Homo sapiens GN=FAM64A;Protein FAM64A OS=Homo sapiens GN=FAM64A PE=1 SV=1;Isoform of Q9BSJ6, Protein FAM64A OS=Homo sapiens GN=FAM64A PE=1 SV=2;Isoform of Q9BSJ6, Protein FAM64A OS=Homo sapiens GN=FAM64A PE=1 SV=1	7.1	1	0.02	RLETPEPGQQGLQAAAR
587	sp|Q2TAY7|SMU1_HUMAN	0.9842	WD40 repeat-containing protein SMU1 OS=Homo sapiens GN=SMU1 PE=1 SV=2	1.9	1	0.02	YIHLENLLAR
586	sp|Q13232|NDK3_HUMAN tr|H3BPR2|H3BPR2_HUMAN	0.9842	Nucleoside diphosphate kinase 3 OS=Homo sapiens GN=NME3 PE=1 SV=2;Isoform of Q13232, Nucleoside diphosphate kinase OS=Homo sapiens GN=NME3 PE=1 SV=1	20	1	0.02	ALIGATNPADAPPGTIR
585	sp|P11586|C1TC_HUMAN tr|F5H2F4|F5H2F4_HUMAN	0.9842	C-1-tetrahydrofolate synthase, cytoplasmic OS=Homo sapiens GN=MTHFD1 PE=1 SV=3;Isoform of P11586, C-1-tetrahydrofolate synthase, cytoplasmic OS=Homo sapiens GN=MTHFD1 PE=1 SV=1	1.3	1	0.02	TDTESELDLISR
596	sp|Q9H3G5|CPVL_HUMAN tr|A0A087WVP6|A0A087WVP6_HUMAN tr|A0A087WXJ9|A0A087WXJ9_HUMAN tr|C9J6L4|C9J6L4_HUMAN tr|C9JI22|C9JI22_HUMAN tr|C9JLV0|C9JLV0_HUMAN	0.9832	Probable serine carboxypeptidase CPVL OS=Homo sapiens GN=CPVL PE=1 SV=2;Isoform of Q9H3G5, Probable serine carboxypeptidase CPVL OS=Homo sapiens GN=CPVL PE=1 SV=1;Isoform of Q9H3G5, Probable serine carboxypeptidase CPVL OS=Homo sapiens GN=CPVL PE=1 SV=1;Isoform of Q9H3G5, Probable serine carboxypeptidase CPVL (Fragment) OS=Homo sapiens GN=CPVL PE=1 SV=1;Isoform of Q9H3G5, Probable serine carboxyp…	14	1	0.02	NNDFYVTGESYAGK
595	sp|Q96E22|NGBR_HUMAN	0.9832	Dehydrodolichyl diphosphate syntase complex subunit NUS1 OS=Homo sapiens GN=NUS1 PE=1 SV=1	4.4	1	0.02	VLSPEDGKADIVR
594	sp|Q8WXF1-2|PSPC1_HUMAN sp|Q8WXF1|PSPC1_HUMAN tr|X6RDA4|X6RDA4_HUMAN	0.9832	Isoform of Q8WXF1, Isoform 2 of Paraspeckle component 1 OS=Homo sapiens GN=PSPC1;Paraspeckle component 1 OS=Homo sapiens GN=PSPC1 PE=1 SV=1;Isoform of Q8WXF1, Paraspeckle component 1 (Fragment) OS=Homo sapiens GN=PSPC1 PE=1 SV=1	4.4	1	0.02	YGEPSEVFINR
593	sp|P35414|APJ_HUMAN	0.9832	Apelin receptor OS=Homo sapiens GN=APLNR PE=1 SV=1	6.6	1	0.02	MEEGGDFDNYYGADNQSECEYTDWK
592	sp|O15397|IPO8_HUMAN tr|F5H2I3|F5H2I3_HUMAN	0.9832	Importin-8 OS=Homo sapiens GN=IPO8 PE=1 SV=2;Isoform of O15397, Importin-8 (Fragment) OS=Homo sapiens GN=IPO8 PE=1 SV=1	26.1	1	0.02	IIVSDHVEFPVR
602	sp|Q9NW64-2|RBM22_HUMAN sp|Q9NW64|RBM22_HUMAN	0.9811	Isoform of Q9NW64, Isoform 2 of Pre-mRNA-splicing factor RBM22 OS=Homo sapiens GN=RBM22;Pre-mRNA-splicing factor RBM22 OS=Homo sapiens GN=RBM22 PE=1 SV=1	3	1	0.02	YYGINDPVADK
601	sp|Q5BKY9|F133B_HUMAN sp|Q8N9E0|F133A_HUMAN tr|G3XAI9|G3XAI9_HUMAN	0.9811	Protein FAM133B OS=Homo sapiens GN=FAM133B PE=1 SV=1;Protein FAM133A OS=Homo sapiens GN=FAM133A PE=1 SV=1;Isoform of Q5BKY9, Protein FAM133B OS=Homo sapiens GN=FAM133B PE=1 SV=1	10.5	1	0.02	VAYMNPIAMAR
600	sp|Q12846-2|STX4_HUMAN sp|Q12846|STX4_HUMAN	0.9811	Isoform of Q12846, Isoform 2 of Syntaxin-4 OS=Homo sapiens GN=STX4;Syntaxin-4 OS=Homo sapiens GN=STX4 PE=1 SV=2	8.5	1	0.02	KVLIAICVSITVVLLAVIIGVTVVG
599	sp|O43761|SNG3_HUMAN tr|Q96L30|Q96L30_HUMAN	0.9811	Synaptogyrin-3 OS=Homo sapiens GN=SYNGR3 PE=1 SV=2;Isoform of O43761, SYNGR3 protein OS=Homo sapiens GN=SYNGR3 PE=1 SV=1	8.3	1	0.02	AGAALDPVSFAR
606	sp|Q92522|H1X_HUMAN	0.9801	Histone H1x OS=Homo sapiens GN=H1FX PE=1 SV=1	5.6	1	0.02	ALVQNDTLLQVK
605	sp|Q3MHD2-2|LSM12_HUMAN sp|Q3MHD2|LSM12_HUMAN tr|K7ELG9|K7ELG9_HUMAN	0.9801	Isoform of Q3MHD2, Isoform 2 of Protein LSM12 homolog OS=Homo sapiens GN=LSM12;Protein LSM12 homolog OS=Homo sapiens GN=LSM12 PE=1 SV=2;Isoform of Q3MHD2, Protein LSM12 homolog OS=Homo sapiens GN=LSM12 PE=1 SV=1	6.7	1	0.02	LQGEVVAFDYQSK
604	sp|Q03188-2|CENPC_HUMAN sp|Q03188|CENPC_HUMAN tr|H0Y8J2|H0Y8J2_HUMAN	0.9801	Isoform of Q03188, Isoform 2 of Centromere protein C OS=Homo sapiens GN=CENPC;Centromere protein C OS=Homo sapiens GN=CENPC PE=1 SV=2;Isoform of Q03188, Centromere protein C (Fragment) OS=Homo sapiens GN=CENPC PE=1 SV=1	4.1	1	0.02	RETYTFENSVNMLPSSTEVSVK
603	sp|P12277|KCRB_HUMAN tr|G3V4N7|G3V4N7_HUMAN	0.9801	Creatine kinase B-type OS=Homo sapiens GN=CKB PE=1 SV=1;Isoform of P12277, Creatine kinase B-type (Fragment) OS=Homo sapiens GN=CKB PE=1 SV=1	7.4	1	0.02	LAVEALSSLDGDLAGR
615	sp|Q9P0U3-2|SENP1_HUMAN sp|Q9P0U3|SENP1_HUMAN	0.979	Isoform of Q9P0U3, Isoform 2 of Sentrin-specific protease 1 OS=Homo sapiens GN=SENP1;Sentrin-specific protease 1 OS=Homo sapiens GN=SENP1 PE=1 SV=2	2	1	0.02	EIPVTVVQETQKK
614	sp|Q92820|GGH_HUMAN	0.979	Gamma-glutamyl hydrolase OS=Homo sapiens GN=GGH PE=1 SV=2	4.4	1	0.02	TAFYLAEFFVNEAR
613	sp|Q92526-2|TCPW_HUMAN sp|Q92526-3|TCPW_HUMAN sp|Q92526|TCPW_HUMAN	0.979	Isoform of Q92526, Isoform 2 of T-complex protein 1 subunit zeta-2 OS=Homo sapiens GN=CCT6B;Isoform of Q92526, Isoform 3 of T-complex protein 1 subunit zeta-2 OS=Homo sapiens GN=CCT6B;T-complex protein 1 subunit zeta-2 OS=Homo sapiens GN=CCT6B PE=1 SV=5	2.5	1	0.02	GIDPFSLDSLAK
612	sp|Q8IUR0|TPPC5_HUMAN	0.979	Trafficking protein particle complex subunit 5 OS=Homo sapiens GN=TRAPPC5 PE=1 SV=1	4.8	1	0.02	VLGALLFVK
611	sp|Q86SK9-2|SCD5_HUMAN sp|Q86SK9|SCD5_HUMAN	0.979	Isoform of Q86SK9, Isoform 2 of Stearoyl-CoA desaturase 5 OS=Homo sapiens GN=SCD5;Stearoyl-CoA desaturase 5 OS=Homo sapiens GN=SCD5 PE=1 SV=2	7	1	0.02	AGLESSEGGGGPERPGAR
610	sp|Q15717-2|ELAV1_HUMAN sp|Q15717|ELAV1_HUMAN	0.979	Isoform of Q15717, Isoform 2 of ELAV-like protein 1 OS=Homo sapiens GN=ELAVL1;ELAV-like protein 1 OS=Homo sapiens GN=ELAVL1 PE=1 SV=2	3.4	1	0.02	VLVDQTTGLSR
609	sp|P49721|PSB2_HUMAN	0.979	Proteasome subunit beta type-2 OS=Homo sapiens GN=PSMB2 PE=1 SV=1	7.5	1	0.02	NGYELSPTAAANFTR
608	sp|P47928|ID4_HUMAN tr|A0A087WXF2|A0A087WXF2_HUMAN	0.979	DNA-binding protein inhibitor ID-4 OS=Homo sapiens GN=ID4 PE=1 SV=1;Isoform of P47928, DNA-binding protein inhibitor ID-4 OS=Homo sapiens GN=ID4 PE=1 SV=1	10.1	1	0.02	TPLTALNTDPAGAVNK
607	sp|P31942-2|HNRH3_HUMAN sp|P31942-3|HNRH3_HUMAN sp|P31942|HNRH3_HUMAN	0.979	Isoform of P31942, Isoform 2 of Heterogeneous nuclear ribonucleoprotein H3 OS=Homo sapiens GN=HNRNPH3;Isoform of P31942, Isoform 3 of Heterogeneous nuclear ribonucleoprotein H3 OS=Homo sapiens GN=HNRNPH3;Heterogeneous nuclear ribonucleoprotein H3 OS=Homo sapiens GN=HNRNPH3 PE=1 SV=2	4	1	0.02	STGEAFVQFASK
620	sp|Q9Y285-2|SYFA_HUMAN sp|Q9Y285|SYFA_HUMAN tr|K7ER00|K7ER00_HUMAN	0.978	Isoform of Q9Y285, Isoform 2 of Phenylalanine--tRNA ligase alpha subunit OS=Homo sapiens GN=FARSA;Phenylalanine--tRNA ligase alpha subunit OS=Homo sapiens GN=FARSA PE=1 SV=3;Isoform of Q9Y285, Phenylalanine--tRNA ligase alpha subunit OS=Homo sapiens GN=FARSA PE=1 SV=1	2.9	1	0.02	LDAEPRPPPTQEAA
618	sp|P62899-2|RL31_HUMAN sp|P62899-3|RL31_HUMAN sp|P62899|RL31_HUMAN tr|B7Z4C8|B7Z4C8_HUMAN tr|B7Z4E3|B7Z4E3_HUMAN tr|C9JU56|C9JU56_HUMAN tr|H7C2W9|H7C2W9_HUMAN	0.978	Isoform of P62899, Isoform 2 of 60S ribosomal protein L31 OS=Homo sapiens GN=RPL31;Isoform of P62899, Isoform 3 of 60S ribosomal protein L31 OS=Homo sapiens GN=RPL31;60S ribosomal protein L31 OS=Homo sapiens GN=RPL31 PE=1 SV=1;Isoform of P62899, 60S ribosomal protein L31 OS=Homo sapiens GN=RPL31 PE=1 SV=1;Isoform of P62899, 60S ribosomal protein L31 OS=Homo sapiens GN=RPL31 PE=1 SV=1;Isoform of P…	11.7	1	0.02	LYTLVTYVPVTTFK
617	sp|P40937-2|RFC5_HUMAN sp|P40937|RFC5_HUMAN tr|C9JH72|C9JH72_HUMAN tr|E9PEP3|E9PEP3_HUMAN tr|F5H5S0|F5H5S0_HUMAN	0.978	Isoform of P40937, Isoform 2 of Replication factor C subunit 5 OS=Homo sapiens GN=RFC5;Replication factor C subunit 5 OS=Homo sapiens GN=RFC5 PE=1 SV=1;Isoform of P40937, Replication factor C subunit 5 (Fragment) OS=Homo sapiens GN=RFC5 PE=1 SV=1;Isoform of P40937, Replication factor C subunit 5 (Fragment) OS=Homo sapiens GN=RFC5 PE=1 SV=1;Isoform of P40937, Replication factor C subunit 5 (Fragme…	10.1	1	0.02	GPILSFASTR
616	sp|O95409|ZIC2_HUMAN tr|A0A087WY47|A0A087WY47_HUMAN	0.978	Zinc finger protein ZIC 2 OS=Homo sapiens GN=ZIC2 PE=1 SV=2;Isoform of O95409, Zinc finger protein ZIC 2 OS=Homo sapiens GN=ZIC2 PE=1 SV=1	1.9	1	0.02	LGLPGEVFGR
625	sp|Q9Y3B4|SF3B6_HUMAN	0.977	Splicing factor 3B subunit 6 OS=Homo sapiens GN=SF3B6 PE=1 SV=1	9.6	1	0.02	ITAEEMYDIFGK
623	sp|Q9HCC0-2|MCCB_HUMAN sp|Q9HCC0|MCCB_HUMAN	0.977	Isoform of Q9HCC0, Isoform 2 of Methylcrotonoyl-CoA carboxylase beta chain, mitochondrial OS=Homo sapiens GN=MCCC2;Methylcrotonoyl-CoA carboxylase beta chain, mitochondrial OS=Homo sapiens GN=MCCC2 PE=1 SV=1	2.5	1	0.02	VWDDGIIDPADTR
622	sp|Q13425-2|SNTB2_HUMAN sp|Q13425|SNTB2_HUMAN tr|A0A0G2JM75|A0A0G2JM75_HUMAN tr|H0YCS0|H0YCS0_HUMAN tr|J3KT21|J3KT21_HUMAN	0.977	Isoform of Q13425, Isoform 2 of Beta-2-syntrophin OS=Homo sapiens GN=SNTB2;Beta-2-syntrophin OS=Homo sapiens GN=SNTB2 PE=1 SV=1;Isoform of Q13425, Beta-2-syntrophin (Fragment) OS=Homo sapiens GN=SNTB2 PE=1 SV=1;Isoform of Q13425, Beta-2-syntrophin (Fragment) OS=Homo sapiens GN=SNTB2 PE=1 SV=1;Isoform of Q13425, Beta-2-syntrophin (Fragment) OS=Homo sapiens GN=SNTB2 PE=1 SV=1	22.6	1	0.02	LGDAILSVNGTDLR
621	sp|P13797-2|PLST_HUMAN sp|P13797-3|PLST_HUMAN sp|P13797|PLST_HUMAN tr|A0A0A0MSQ0|A0A0A0MSQ0_HUMAN	0.977	Isoform of P13797, Isoform 2 of Plastin-3 OS=Homo sapiens GN=PLS3;Isoform of P13797, Isoform 3 of Plastin-3 OS=Homo sapiens GN=PLS3;Plastin-3 OS=Homo sapiens GN=PLS3 PE=1 SV=4;Isoform of P13797, Plastin-3 OS=Homo sapiens GN=PLS3 PE=1 SV=1	3.2	1	0.02	DGETLEELMKLSPEELLLR
627	sp|Q13586-2|STIM1_HUMAN sp|Q13586|STIM1_HUMAN tr|E9PIQ8|E9PIQ8_HUMAN tr|E9PNJ4|E9PNJ4_HUMAN tr|G0XQ39|G0XQ39_HUMAN	0.976	Isoform of Q13586, Isoform 2 of Stromal interaction molecule 1 OS=Homo sapiens GN=STIM1;Stromal interaction molecule 1 OS=Homo sapiens GN=STIM1 PE=1 SV=3;Isoform of Q13586, Stromal interaction molecule 1 (Fragment) OS=Homo sapiens GN=STIM1 PE=1 SV=1;Isoform of Q13586, Stromal interaction molecule 1 OS=Homo sapiens GN=STIM1 PE=1 SV=1;Isoform of Q13586, STIM1L OS=Homo sapiens GN=STIM1 PE=1 SV=1	10.1	1	0.02	ALDTVLFGPPLLTR
628	sp|Q6P1M0|S27A4_HUMAN	0.9749	Long-chain fatty acid transport protein 4 OS=Homo sapiens GN=SLC27A4 PE=1 SV=1	1.4	1	0.02	ILSFVYPIR
629	sp|P13674-2|P4HA1_HUMAN sp|P13674-3|P4HA1_HUMAN sp|P13674|P4HA1_HUMAN	0.9739	Isoform of P13674, Isoform 2 of Prolyl 4-hydroxylase subunit alpha-1 OS=Homo sapiens GN=P4HA1;Isoform of P13674, Isoform 3 of Prolyl 4-hydroxylase subunit alpha-1 OS=Homo sapiens GN=P4HA1;Prolyl 4-hydroxylase subunit alpha-1 OS=Homo sapiens GN=P4HA1 PE=1 SV=2	2.7	1	0.02	LQDTYNLDTDTISK
633	sp|Q13131-2|AAPK1_HUMAN sp|Q13131|AAPK1_HUMAN	0.9729	Isoform of Q13131, Isoform 2 of 5'-AMP-activated protein kinase catalytic subunit alpha-1 OS=Homo sapiens GN=PRKAA1;5'-AMP-activated protein kinase catalytic subunit alpha-1 OS=Homo sapiens GN=PRKAA1 PE=1 SV=4	1.8	1	0.02	VPFLVAETPR
632	sp|P55854-2|SUMO3_HUMAN sp|P55854|SUMO3_HUMAN sp|P61956-2|SUMO2_HUMAN sp|P61956|SUMO2_HUMAN sp|Q6EEV6|SUMO4_HUMAN tr|A8MU27|A8MU27_HUMAN tr|A8MUA9|A8MUA9_HUMAN	0.9729	Isoform of P55854, Isoform 2 of Small ubiquitin-related modifier 3 OS=Homo sapiens GN=SUMO3;Small ubiquitin-related modifier 3 OS=Homo sapiens GN=SUMO3 PE=1 SV=2;Isoform of P61956, Isoform 2 of Small ubiquitin-related modifier 2 OS=Homo sapiens GN=SUMO2;Small ubiquitin-related modifier 2 OS=Homo sapiens GN=SUMO2 PE=1 SV=3;Small ubiquitin-related modifier 4 OS=Homo sapiens GN=SUMO4 PE=1 SV=2;Isofo…	16.9	1	0.02	VAGQDGSVVQFK
631	sp|O95628-10|CNOT4_HUMAN sp|O95628-2|CNOT4_HUMAN sp|O95628-3|CNOT4_HUMAN sp|O95628-4|CNOT4_HUMAN sp|O95628-5|CNOT4_HUMAN sp|O95628-6|CNOT4_HUMAN sp|O95628-7|CNOT4_HUMAN sp|O95628-8|CNOT4_HUMAN sp|O95628-9|CNOT4_HUMAN sp|O95628|CNOT4_HUMAN	0.9729	Isoform of O95628, Isoform 10 of CCR4-NOT transcription complex subunit 4 OS=Homo sapiens GN=CNOT4;Isoform of O95628, Isoform 2 of CCR4-NOT transcription complex subunit 4 OS=Homo sapiens GN=CNOT4;Isoform of O95628, Isoform 3 of CCR4-NOT transcription complex subunit 4 OS=Homo sapiens GN=CNOT4;Isoform of O95628, Isoform 4 of CCR4-NOT transcription complex subunit 4 OS=Homo sapiens GN=CNOT4;Isofor…	2.5	1	0.02	NLVFVVGLSQR
630	sp|O94955|RHBT3_HUMAN	0.9729	Rho-related BTB domain-containing protein 3 OS=Homo sapiens GN=RHOBTB3 PE=1 SV=2	2.9	1	0.02	DTAFPGASHESSGNPPLR
639	sp|Q8WWI5-2|CTL1_HUMAN sp|Q8WWI5-3|CTL1_HUMAN sp|Q8WWI5|CTL1_HUMAN	0.9719	Isoform of Q8WWI5, Isoform 2 of Choline transporter-like protein 1 OS=Homo sapiens GN=SLC44A1;Isoform of Q8WWI5, Isoform 3 of Choline transporter-like protein 1 OS=Homo sapiens GN=SLC44A1;Choline transporter-like protein 1 OS=Homo sapiens GN=SLC44A1 PE=1 SV=1	4.1	1	0.02	VLVWILTILVILGSLGGTGVLWWLYAK
638	sp|Q8IXB1-2|DJC10_HUMAN sp|Q8IXB1-3|DJC10_HUMAN sp|Q8IXB1|DJC10_HUMAN tr|A0A087WXH7|A0A087WXH7_HUMAN tr|E7EP04|E7EP04_HUMAN	0.9719	Isoform of Q8IXB1, Isoform 2 of DnaJ homolog subfamily C member 10 OS=Homo sapiens GN=DNAJC10;Isoform of Q8IXB1, Isoform 3 of DnaJ homolog subfamily C member 10 OS=Homo sapiens GN=DNAJC10;DnaJ homolog subfamily C member 10 OS=Homo sapiens GN=DNAJC10 PE=1 SV=2;Isoform of Q8IXB1, DnaJ homolog subfamily C member 10 OS=Homo sapiens GN=DNAJC10 PE=1 SV=1;Isoform of Q8IXB1, DnaJ homolog subfamily C memb…	9.6	1	0.02	YDFGIYDDDPEIITLER
637	sp|Q14165|MLEC_HUMAN tr|F5GX14|F5GX14_HUMAN tr|F5H1S8|F5H1S8_HUMAN	0.9719	Malectin OS=Homo sapiens GN=MLEC PE=1 SV=1;Isoform of Q14165, Malectin OS=Homo sapiens GN=MLEC PE=1 SV=1;Isoform of Q14165, Malectin (Fragment) OS=Homo sapiens GN=MLEC PE=1 SV=1	8.9	1	0.02	SNPEDQILYQTER
636	sp|P48651-2|PTSS1_HUMAN sp|P48651-3|PTSS1_HUMAN sp|P48651|PTSS1_HUMAN	0.9719	Isoform of P48651, Isoform 2 of Phosphatidylserine synthase 1 OS=Homo sapiens GN=PTDSS1;Isoform of P48651, Isoform 3 of Phosphatidylserine synthase 1 OS=Homo sapiens GN=PTDSS1;Phosphatidylserine synthase 1 OS=Homo sapiens GN=PTDSS1 PE=1 SV=1	4.3	1	0.02	ILFIGGITAPTVR
635	sp|O43592|XPOT_HUMAN	0.9719	Exportin-T OS=Homo sapiens GN=XPOT PE=1 SV=2	1.5	1	0.02	LAQVSPELLLASVR
634	sp|O14950|ML12B_HUMAN sp|P19105|ML12A_HUMAN tr|J3QRS3|J3QRS3_HUMAN	0.9719	Myosin regulatory light chain 12B OS=Homo sapiens GN=MYL12B PE=1 SV=2;Myosin regulatory light chain 12A OS=Homo sapiens GN=MYL12A PE=1 SV=2;Isoform of P19105, Myosin regulatory light chain 12A OS=Homo sapiens GN=MYL12A PE=1 SV=1	5.8	1	0.02	GNFNYIEFTR
640	sp|P19404|NDUV2_HUMAN tr|E7EPT4|E7EPT4_HUMAN	0.9689	NADH dehydrogenase [ubiquinone] flavoprotein 2, mitochondrial OS=Homo sapiens GN=NDUFV2 PE=1 SV=2;Isoform of P19404, NADH dehydrogenase [ubiquinone] flavoprotein 2, mitochondrial OS=Homo sapiens GN=NDUFV2 PE=1 SV=1	5.2	1	0.02	AAAVLPVLDLAQR
643	sp|Q5SGD2-4|PPM1L_HUMAN sp|Q5SGD2|PPM1L_HUMAN	0.9669	Isoform of Q5SGD2, Isoform 4 of Protein phosphatase 1L OS=Homo sapiens GN=PPM1L;Protein phosphatase 1L OS=Homo sapiens GN=PPM1L PE=1 SV=1	6.7	1	0.02	LGGLDVLEAEFSK
646	sp|Q8IV08|PLD3_HUMAN	0.9658	Phospholipase D3 OS=Homo sapiens GN=PLD3 PE=1 SV=1	2	1	0.02	ALLNVVDNAR
645	sp|P23528|COF1_HUMAN tr|E9PK25|E9PK25_HUMAN tr|G3V1A4|G3V1A4_HUMAN	0.9658	Cofilin-1 OS=Homo sapiens GN=CFL1 PE=1 SV=3;Isoform of P23528, Cofilin-1 OS=Homo sapiens GN=CFL1 PE=1 SV=1;Isoform of P23528, Cofilin 1 (Non-muscle), isoform CRA_a OS=Homo sapiens GN=CFL1 PE=1 SV=1	9.4	1	0.02	LGGSAVISLEGKPL
644	sp|P14868-2|SYDC_HUMAN sp|P14868|SYDC_HUMAN tr|C9J7S3|C9J7S3_HUMAN tr|C9JLC1|C9JLC1_HUMAN	0.9658	Isoform of P14868, Isoform 2 of Aspartate--tRNA ligase, cytoplasmic OS=Homo sapiens GN=DARS;Aspartate--tRNA ligase, cytoplasmic OS=Homo sapiens GN=DARS PE=1 SV=2;Isoform of P14868, Aspartate--tRNA ligase, cytoplasmic (Fragment) OS=Homo sapiens GN=DARS PE=1 SV=7;Isoform of P14868, Aspartate--tRNA ligase, cytoplasmic (Fragment) OS=Homo sapiens GN=DARS PE=1 SV=1	11.4	1	0.02	LPLQLDDAVRPEAEGEEEGR
648	sp|Q96RT7-2|GCP6_HUMAN sp|Q96RT7-3|GCP6_HUMAN sp|Q96RT7|GCP6_HUMAN tr|E7EQL8|E7EQL8_HUMAN	0.9648	Isoform of Q96RT7, Isoform 2 of Gamma-tubulin complex component 6 OS=Homo sapiens GN=TUBGCP6;Isoform of Q96RT7, Isoform 3 of Gamma-tubulin complex component 6 OS=Homo sapiens GN=TUBGCP6;Gamma-tubulin complex component 6 OS=Homo sapiens GN=TUBGCP6 PE=1 SV=3;Isoform of Q96RT7, Gamma-tubulin complex component 6 OS=Homo sapiens GN=TUBGCP6 PE=1 SV=1	1.9	1	0.02	VGENVSDVAPTRPR
647	sp|P62424|RL7A_HUMAN tr|Q5T8U3|Q5T8U3_HUMAN	0.9648	60S ribosomal protein L7a OS=Homo sapiens GN=RPL7A PE=1 SV=2;Isoform of P62424, 60S ribosomal protein L7a (Fragment) OS=Homo sapiens GN=RPL7A PE=1 SV=1	5.8	1	0.02	NFGIGQDIQPK
650	sp|Q8NBQ5|DHB11_HUMAN tr|D6RCD0|D6RCD0_HUMAN	0.9638	Estradiol 17-beta-dehydrogenase 11 OS=Homo sapiens GN=HSD17B11 PE=1 SV=3;Isoform of Q8NBQ5, Estradiol 17-beta-dehydrogenase 11 OS=Homo sapiens GN=HSD17B11 PE=1 SV=2	5.9	1	0.02	TLTDELAALQITGVK
649	sp|O14949|QCR8_HUMAN	0.9638	Cytochrome b-c1 complex subunit 8 OS=Homo sapiens GN=UQCRQ PE=1 SV=4	15.9	1	0.02	HVISYSLSPFEQR
651	sp|P62861|RS30_HUMAN tr|E9PR30|E9PR30_HUMAN	0.9628	Isoform of P35544, 40S ribosomal protein S30 OS=Homo sapiens GN=FAU PE=1 SV=1;Isoform of P35544, 40S ribosomal protein S30 OS=Homo sapiens GN=FAU PE=1 SV=1	16.9	1	0.02	FVNVVPTFGK
652	sp|Q92552-2|RT27_HUMAN sp|Q92552|RT27_HUMAN tr|D6RH20|D6RH20_HUMAN tr|G5EA06|G5EA06_HUMAN	0.9619	Isoform of Q92552, Isoform 2 of 28S ribosomal protein S27, mitochondrial OS=Homo sapiens GN=MRPS27;28S ribosomal protein S27, mitochondrial OS=Homo sapiens GN=MRPS27 PE=1 SV=3;Isoform of Q92552, 28S ribosomal protein S27, mitochondrial (Fragment) OS=Homo sapiens GN=MRPS27 PE=1 SV=1;Isoform of Q92552, 28S ribosomal protein S27, mitochondrial OS=Homo sapiens GN=MRPS27 PE=1 SV=1	3.7	1	0.02	EALDVLGAVLK
654	sp|O15160-2|RPAC1_HUMAN sp|O15160|RPAC1_HUMAN tr|D6RDJ3|D6RDJ3_HUMAN tr|E7EQB9|E7EQB9_HUMAN	0.9609	Isoform of O15160, Isoform 2 of DNA-directed RNA polymerases I and III subunit RPAC1 OS=Homo sapiens GN=POLR1C;DNA-directed RNA polymerases I and III subunit RPAC1 OS=Homo sapiens GN=POLR1C PE=1 SV=1;Isoform of O15160, DNA-directed RNA polymerases I and III subunit RPAC1 (Fragment) OS=Homo sapiens GN=POLR1C PE=1 SV=1;Isoform of O15160, DNA-directed RNA polymerases I and III subunit RPAC1 OS=Homo …	12.9	1	0.02	NQGDEEGTEIDTLQFR
656	sp|Q96EP5-2|DAZP1_HUMAN sp|Q96EP5|DAZP1_HUMAN tr|K7EK33|K7EK33_HUMAN tr|K7EQ02|K7EQ02_HUMAN tr|K7EQ55|K7EQ55_HUMAN	0.9589	Isoform of Q96EP5, Isoform 2 of DAZ-associated protein 1 OS=Homo sapiens GN=DAZAP1;DAZ-associated protein 1 OS=Homo sapiens GN=DAZAP1 PE=1 SV=1;Isoform of Q96EP5, DAZ-associated protein 1 OS=Homo sapiens GN=DAZAP1 PE=1 SV=2;Isoform of Q96EP5, DAZ-associated protein 1 (Fragment) OS=Homo sapiens GN=DAZAP1 PE=1 SV=2;Isoform of Q96EP5, DAZ-associated protein 1 OS=Homo sapiens GN=DAZAP1 PE=1 SV=2	4.9	1	0.02	LFVGGLDWSTTQETLR
657	sp|O43172-2|PRP4_HUMAN sp|O43172|PRP4_HUMAN	0.9579	Isoform of O43172, Isoform 2 of U4/U6 small nuclear ribonucleoprotein Prp4 OS=Homo sapiens GN=PRPF4;U4/U6 small nuclear ribonucleoprotein Prp4 OS=Homo sapiens GN=PRPF4 PE=1 SV=2	3.1	1	0.02	ALGEPITLFGEGPAER
663	sp|Q13148|TADBP_HUMAN tr|A0A087WV68|A0A087WV68_HUMAN tr|A0A087WX29|A0A087WX29_HUMAN tr|A0A087WXQ5|A0A087WXQ5_HUMAN tr|A0A087WYY0|A0A087WYY0_HUMAN tr|A0A087X260|A0A087X260_HUMAN tr|B1AKP7|B1AKP7_HUMAN tr|G3V162|G3V162_HUMAN tr|K7EJM5|K7EJM5_HUMAN tr|K7EN94|K7EN94_HUMAN	0.954	TAR DNA-binding protein 43 OS=Homo sapiens GN=TARDBP PE=1 SV=1;Isoform of Q13148, TAR DNA-binding protein 43 (Fragment) OS=Homo sapiens GN=TARDBP PE=1 SV=1;Isoform of Q13148, TAR DNA-binding protein 43 (Fragment) OS=Homo sapiens GN=TARDBP PE=1 SV=1;Isoform of Q13148, TAR DNA-binding protein 43 (Fragment) OS=Homo sapiens GN=TARDBP PE=1 SV=1;Isoform of Q13148, TAR DNA-binding protein 43 OS=Homo sap…	6	1	0.02	TSDLIVLGLPWK
662	sp|P25787|PSA2_HUMAN tr|A0A024RA52|A0A024RA52_HUMAN tr|H3BT36|H3BT36_HUMAN tr|H7C402|H7C402_HUMAN	0.954	Proteasome subunit alpha type-2 OS=Homo sapiens GN=PSMA2 PE=1 SV=2;Isoform of P25787, Proteasome subunit alpha type OS=Homo sapiens GN=PSMA2 PE=1 SV=1;Isoform of P25787, Uncharacterized protein OS=Homo sapiens PE=1 SV=1;Isoform of P25787, Proteasome subunit alpha type-2 (Fragment) OS=Homo sapiens GN=PSMA2 PE=1 SV=1	58.3	1	0.02	LVQIEYALAAVAGGAPSVGIK
665	sp|P61006|RAB8A_HUMAN	0.953	Ras-related protein Rab-8A OS=Homo sapiens GN=RAB8A PE=1 SV=1	6.8	1	0.02	ANINVENAFFTLAR
664	sp|O00264|PGRC1_HUMAN	0.953	Membrane-associated progesterone receptor component 1 OS=Homo sapiens GN=PGRMC1 PE=1 SV=3	7.2	1	0.02	FYGPEGPYGVFAGR
666	sp|Q567U6|CCD93_HUMAN tr|F8W9X7|F8W9X7_HUMAN	0.951	Coiled-coil domain-containing protein 93 OS=Homo sapiens GN=CCDC93 PE=1 SV=2;Isoform of Q567U6, Coiled-coil domain-containing protein 93 OS=Homo sapiens GN=CCDC93 PE=1 SV=1	2.4	1	0.02	QMEQIVEGIKQSRMK
668	sp|Q05519-2|SRS11_HUMAN sp|Q05519|SRS11_HUMAN tr|Q5T760|Q5T760_HUMAN	0.95	Isoform of Q05519, Isoform 2 of Serine/arginine-rich splicing factor 11 OS=Homo sapiens GN=SRSF11;Serine/arginine-rich splicing factor 11 OS=Homo sapiens GN=SRSF11 PE=1 SV=1;Isoform of Q05519, Serine/arginine-rich-splicing factor 11 (Fragment) OS=Homo sapiens GN=SRSF11 PE=1 SV=1	4.4	1	0.02	ALIVVPYAEGVIPDEAK
660a	sp|Q8IXI1|MIRO2_HUMAN sp|Q9Y3L5|RAP2C_HUMAN tr|A0A087X2C3|A0A087X2C3_HUMAN tr|H3BST5|H3BST5_HUMAN tr|I3L2C6|I3L2C6_HUMAN	0.9478	Mitochondrial Rho GTPase 2 OS=Homo sapiens GN=RHOT2 PE=1 SV=2;Ras-related protein Rap-2c OS=Homo sapiens GN=RAP2C PE=1 SV=1;Isoform of Q9Y3L5, RAP2C, member of RAS oncogene family, isoform CRA_b OS=Homo sapiens GN=RAP2C PE=1 SV=1;Isoform of Q8IXI1, Mitochondrial Rho GTPase 2 (Fragment) OS=Homo sapiens GN=RHOT2 PE=1 SV=2;Isoform of Q8IXI1, Mitochondrial Rho GTPase 2 (Fragment) OS=Homo sapiens GN=R…	4.3	1	0.01	VPIILVGNK
669	sp|Q08397|LOXL1_HUMAN tr|H3BUV8|H3BUV8_HUMAN	0.9471	Lysyl oxidase homolog 1 OS=Homo sapiens GN=LOXL1 PE=1 SV=2;Isoform of Q08397, Lysyl oxidase homolog 1 OS=Homo sapiens GN=LOXL1 PE=1 SV=1	2.8	1	0.02	VLLAGAPQAQQR
674	sp|Q92626-2|PXDN_HUMAN sp|Q92626|PXDN_HUMAN tr|H7C1W1|H7C1W1_HUMAN	0.9433	Isoform of Q92626, Isoform 2 of Peroxidasin homolog OS=Homo sapiens GN=PXDN;Peroxidasin homolog OS=Homo sapiens GN=PXDN PE=1 SV=2;Isoform of Q92626, Peroxidasin homolog (Fragment) OS=Homo sapiens GN=PXDN PE=1 SV=1	1.4	1	0.02	SPNDLLALFR
672	sp|Q15434|RBMS2_HUMAN tr|F8W1T6|F8W1T6_HUMAN	0.9433	RNA-binding motif, single-stranded-interacting protein 2 OS=Homo sapiens GN=RBMS2 PE=1 SV=1;Isoform of Q15434, RNA-binding motif, single-stranded-interacting protein 2 OS=Homo sapiens GN=RBMS2 PE=1 SV=1	4.4	1	0.02	GYGFVDFDSPSAAQK
671	sp|P01033|TIMP1_HUMAN tr|Q5H9A7|Q5H9A7_HUMAN tr|Q5H9B4|Q5H9B4_HUMAN tr|Q5H9B5|Q5H9B5_HUMAN	0.9433	Metalloproteinase inhibitor 1 OS=Homo sapiens GN=TIMP1 PE=1 SV=1;Isoform of P01033, Metalloproteinase inhibitor 1 OS=Homo sapiens GN=TIMP1 PE=1 SV=1;Isoform of P01033, Metalloproteinase inhibitor 1 (Fragment) OS=Homo sapiens GN=TIMP1 PE=1 SV=7;Isoform of P01033, Metalloproteinase inhibitor 1 OS=Homo sapiens GN=TIMP1 PE=1 SV=1	12.5	1	0.02	GFQALGDAADIR
675	sp|P41162|ETV3_HUMAN	0.9423	ETS translocation variant 3 OS=Homo sapiens GN=ETV3 PE=1 SV=2	2.9	1	0.02	IKVEPASEKDPESLR
676a	sp|Q92615|LAR4B_HUMAN	0.9422	La-related protein 4B OS=Homo sapiens GN=LARP4B PE=1 SV=3	6.1	1	0.02	GPGLLESPSIFNFTADR+LSSLIIGPSK+RPAGGRPSPSAMGKRLSR
677	sp|P31415|CASQ1_HUMAN	0.9385	Calsequestrin-1 OS=Homo sapiens GN=CASQ1 PE=1 SV=3	4.8	1	0.02	AVPGLRLALLLLLVLGTPK
678	sp|Q8IUH4-2|ZDH13_HUMAN sp|Q8IUH4-3|ZDH13_HUMAN sp|Q8IUH4|ZDH13_HUMAN	0.9356	Isoform of Q8IUH4, Isoform 2 of Palmitoyltransferase ZDHHC13 OS=Homo sapiens GN=ZDHHC13;Isoform of Q8IUH4, Isoform 3 of Palmitoyltransferase ZDHHC13 OS=Homo sapiens GN=ZDHHC13;Palmitoyltransferase ZDHHC13 OS=Homo sapiens GN=ZDHHC13 PE=1 SV=3	2.7	1	0.02	VIGPEPTGFLLK
681	sp|Q495W5-2|FUT11_HUMAN sp|Q495W5|FUT11_HUMAN	0.9338	Isoform of Q495W5, Isoform 2 of Alpha-(1,3)-fucosyltransferase 11 OS=Homo sapiens GN=FUT11;Alpha-(1,3)-fucosyltransferase 11 OS=Homo sapiens GN=FUT11 PE=1 SV=1	2.1	1	0.02	ALLFYGTDFR
680	sp|O94964-2|SOGA1_HUMAN sp|O94964-4|SOGA1_HUMAN sp|O94964|SOGA1_HUMAN tr|H0YDM2|H0YDM2_HUMAN tr|X6R3R3|X6R3R3_HUMAN	0.9338	Isoform of O94964, Isoform 2 of Protein SOGA1 OS=Homo sapiens GN=SOGA1;Isoform of O94964, Isoform 4 of Protein SOGA1 OS=Homo sapiens GN=SOGA1;Protein SOGA1 OS=Homo sapiens GN=SOGA1 PE=1 SV=2;Isoform of O94964, Protein SOGA1 (Fragment) OS=Homo sapiens GN=SOGA1 PE=1 SV=1;Isoform of O94964, Protein SOGA1 OS=Homo sapiens GN=SOGA1 PE=1 SV=1	1.1	1	0.02	LVEEEANLLSR
684	sp|P61160-2|ARP2_HUMAN sp|P61160|ARP2_HUMAN tr|F5H6T1|F5H6T1_HUMAN	0.9328	Isoform of P61160, Isoform 2 of Actin-related protein 2 OS=Homo sapiens GN=ACTR2;Actin-related protein 2 OS=Homo sapiens GN=ACTR2 PE=1 SV=1;Isoform of P61160, ARP2 actin-related protein 2 homolog (Yeast), isoform CRA_d OS=Homo sapiens GN=ACTR2 PE=1 SV=2	3.2	1	0.02	HLWDYTFGPEK
686	sp|Q9H8H3|MET7A_HUMAN tr|F8VQX6|F8VQX6_HUMAN tr|H0YI09|H0YI09_HUMAN	0.9319	Methyltransferase-like protein 7A OS=Homo sapiens GN=METTL7A PE=1 SV=1;Isoform of Q9H8H3, Methyltransferase-like protein 7A (Fragment) OS=Homo sapiens GN=METTL7A PE=1 SV=1;Isoform of Q9H8H3, Methyltransferase-like protein 7A (Fragment) OS=Homo sapiens GN=METTL7A PE=1 SV=1	8.3	1	0.02	ELFSNLQEFAGPSGK
685	sp|P29558-2|RBMS1_HUMAN sp|P29558|RBMS1_HUMAN sp|Q6XE24-2|RBMS3_HUMAN sp|Q6XE24-3|RBMS3_HUMAN sp|Q6XE24-4|RBMS3_HUMAN sp|Q6XE24-5|RBMS3_HUMAN sp|Q6XE24|RBMS3_HUMAN tr|C9J9B2|C9J9B2_HUMAN tr|C9JIJ9|C9JIJ9_HUMAN tr|E7EPF2|E7EPF2_HUMAN tr|E7ETU5|E7ETU5_HUMAN tr|F6Y5H0|F6Y5H0_HUMAN	0.9319	Isoform of P29558, Isoform 2 of RNA-binding motif, single-stranded-interacting protein 1 OS=Homo sapiens GN=RBMS1;RNA-binding motif, single-stranded-interacting protein 1 OS=Homo sapiens GN=RBMS1 PE=1 SV=3;Isoform of Q6XE24, Isoform 2 of RNA-binding motif, single-stranded-interacting protein 3 OS=Homo sapiens GN=RBMS3;Isoform of Q6XE24, Isoform 3 of RNA-binding motif, single-stranded-interacting …	3.7	1	0.02	GYGFVDFDSPAAAQK
687	sp|O75354-2|ENTP6_HUMAN sp|O75354-3|ENTP6_HUMAN sp|O75354|ENTP6_HUMAN tr|H0Y3D0|H0Y3D0_HUMAN tr|H0Y473|H0Y473_HUMAN tr|Q5QPJ3|Q5QPJ3_HUMAN	0.9309	Isoform of O75354, Isoform 2 of Ectonucleoside triphosphate diphosphohydrolase 6 OS=Homo sapiens GN=ENTPD6;Isoform of O75354, Isoform 3 of Ectonucleoside triphosphate diphosphohydrolase 6 OS=Homo sapiens GN=ENTPD6;Ectonucleoside triphosphate diphosphohydrolase 6 OS=Homo sapiens GN=ENTPD6 PE=1 SV=3;Isoform of O75354, Ectonucleoside triphosphate diphosphohydrolase 6 (Fragment) OS=Homo sapiens GN=EN…	4.1	1	0.02	ELVSPCLSPSFK
688	sp|P48556|PSMD8_HUMAN tr|K7EJC1|K7EJC1_HUMAN tr|K7EJR3|K7EJR3_HUMAN tr|R4GMR5|R4GMR5_HUMAN	0.93	26S proteasome non-ATPase regulatory subunit 8 OS=Homo sapiens GN=PSMD8 PE=1 SV=2;Isoform of P48556, 26S proteasome non-ATPase regulatory subunit 8 OS=Homo sapiens GN=PSMD8 PE=1 SV=1;Isoform of P48556, 26S proteasome non-ATPase regulatory subunit 8 (Fragment) OS=Homo sapiens GN=PSMD8 PE=1 SV=7;Isoform of P48556, 26S proteasome non-ATPase regulatory subunit 8 OS=Homo sapiens GN=PSMD8 PE=1 SV=1	4.7	1	0.02	ILFFNTPK
689a	tr|A0A087X037|A0A087X037_HUMAN	0.9281	Isoform of A6QL64, Ankyrin repeat domain-containing protein 36A OS=Homo sapiens GN=ANKRD36 PE=4 SV=1	9.7	1	0.02	QPALATEQDSMSK+TALHYAVYNEDTSMIEK
690	sp|P17612-2|KAPCA_HUMAN sp|P17612|KAPCA_HUMAN tr|K7ERP6|K7ERP6_HUMAN tr|Q15136|Q15136_HUMAN	0.9272	Isoform of P17612, Isoform 2 of cAMP-dependent protein kinase catalytic subunit alpha OS=Homo sapiens GN=PRKACA;cAMP-dependent protein kinase catalytic subunit alpha OS=Homo sapiens GN=PRKACA PE=1 SV=2;Isoform of P17612, cAMP-dependent protein kinase catalytic subunit alpha (Fragment) OS=Homo sapiens GN=PRKACA PE=1 SV=1;Isoform of P17612, Protein kinase A-alpha (Fragment) OS=Homo sapiens GN=KIN27…	5.8	1	0.02	ILQAVNFPFLVK
692	sp|O95470|SGPL1_HUMAN tr|H0Y3V8|H0Y3V8_HUMAN tr|H7BXL7|H7BXL7_HUMAN	0.9253	Sphingosine-1-phosphate lyase 1 OS=Homo sapiens GN=SGPL1 PE=1 SV=3;Isoform of O95470, Sphingosine-1-phosphate lyase 1 (Fragment) OS=Homo sapiens GN=SGPL1 PE=1 SV=1;Isoform of O95470, Sphingosine-1-phosphate lyase 1 (Fragment) OS=Homo sapiens GN=SGPL1 PE=1 SV=1	11.1	1	0.02	ALPSQGLSSSAVLEK
691	sp|O60725|ICMT_HUMAN	0.9253	Protein-S-isoprenylcysteine O-methyltransferase OS=Homo sapiens GN=ICMT PE=1 SV=1	3.2	1	0.02	VPTGLPFIK
693	sp|Q9NVH0-2|EXD2_HUMAN sp|Q9NVH0|EXD2_HUMAN tr|C9JLF4|C9JLF4_HUMAN	0.9235	Isoform of Q9NVH0, Isoform 2 of Exonuclease 3'-5' domain-containing protein 2 OS=Homo sapiens GN=EXD2;Exonuclease 3'-5' domain-containing protein 2 OS=Homo sapiens GN=EXD2 PE=1 SV=2;Isoform of Q9NVH0, Exonuclease 3'-5' domain-containing protein 2 (Fragment) OS=Homo sapiens GN=EXD2 PE=1 SV=1	11.4	1	0.02	SLAETVLNFPLDK
695	sp|Q13370-2|PDE3B_HUMAN sp|Q13370|PDE3B_HUMAN	0.9198	Isoform of Q13370, Isoform 2 of cGMP-inhibited 3',5'-cyclic phosphodiesterase B OS=Homo sapiens GN=PDE3B;cGMP-inhibited 3',5'-cyclic phosphodiesterase B OS=Homo sapiens GN=PDE3B PE=1 SV=2	2	1	0.02	SPIEFPDTADFLNKPSVILQR
694	sp|O75526|RMXL2_HUMAN sp|P38159-3|RBMX_HUMAN sp|P38159|RBMX_HUMAN sp|Q8N7X1|RMXL3_HUMAN sp|Q96E39|RMXL1_HUMAN tr|H0Y6E7|H0Y6E7_HUMAN tr|H3BR27|H3BR27_HUMAN tr|H3BT71|H3BT71_HUMAN	0.9198	RNA-binding motif protein, X-linked-like-2 OS=Homo sapiens GN=RBMXL2 PE=1 SV=3;Isoform of P38159, Isoform 3 of RNA-binding motif protein, X chromosome OS=Homo sapiens GN=RBMX;RNA-binding motif protein, X chromosome OS=Homo sapiens GN=RBMX PE=1 SV=3;RNA-binding motif protein, X-linked-like-3 OS=Homo sapiens GN=RBMXL3 PE=2 SV=2;RNA binding motif protein, X-linked-like-1 OS=Homo sapiens GN=RBMXL1 PE…	7.1	1	0.02	GFAFVTFESPADAK
697	sp|Q8TBF5-2|PIGX_HUMAN sp|Q8TBF5|PIGX_HUMAN tr|C9JF71|C9JF71_HUMAN tr|C9JFU3|C9JFU3_HUMAN tr|C9JLT7|C9JLT7_HUMAN tr|F8WEJ3|F8WEJ3_HUMAN tr|H0Y2P9|H0Y2P9_HUMAN tr|H7C0F2|H7C0F2_HUMAN	0.918	Isoform of Q8TBF5, Isoform 2 of Phosphatidylinositol-glycan biosynthesis class X protein OS=Homo sapiens GN=PIGX;Phosphatidylinositol-glycan biosynthesis class X protein OS=Homo sapiens GN=PIGX PE=2 SV=3;Isoform of Q8TBF5, Phosphatidylinositol-glycan biosynthesis class X protein (Fragment) OS=Homo sapiens GN=PIGX PE=1 SV=7;Isoform of Q8TBF5, Phosphatidylinositol-glycan biosynthesis class X protei…	14.1	1	0.02	QDIPAGLYVDPYELASLR
696	sp|P40926|MDHM_HUMAN tr|G3XAL0|G3XAL0_HUMAN	0.918	Malate dehydrogenase, mitochondrial OS=Homo sapiens GN=MDH2 PE=1 SV=3;Isoform of P40926, Malate dehydrogenase OS=Homo sapiens GN=MDH2 PE=1 SV=1	4.8	1	0.02	IFGVTTLDIVR
698	sp|Q969V5|MUL1_HUMAN	0.9161	Mitochondrial ubiquitin ligase activator of NFKB 1 OS=Homo sapiens GN=MUL1 PE=1 SV=1	5.1	1	0.02	VLKPLDSVDLGLETVYEK
700	sp|Q7KZN9-2|COX15_HUMAN sp|Q7KZN9|COX15_HUMAN	0.9152	Isoform of Q7KZN9, Isoform 2 of Cytochrome c oxidase assembly protein COX15 homolog OS=Homo sapiens GN=COX15;Cytochrome c oxidase assembly protein COX15 homolog OS=Homo sapiens GN=COX15 PE=1 SV=1	2.1	1	0.02	YQQFPEFK
699	sp|P46019|KPB2_HUMAN	0.9152	Phosphorylase b kinase regulatory subunit alpha, liver isoform OS=Homo sapiens GN=PHKA2 PE=1 SV=1	1.1	1	0.02	QLTVGLPPEPREK
704	sp|O15294-2|OGT1_HUMAN sp|O15294-3|OGT1_HUMAN sp|O15294-4|OGT1_HUMAN sp|O15294|OGT1_HUMAN	0.9125	Isoform of O15294, Isoform 2 of UDP-N-acetylglucosamine--peptide N-acetylglucosaminyltransferase 110 kDa subunit OS=Homo sapiens GN=OGT;Isoform of O15294, Isoform 1 of UDP-N-acetylglucosamine--peptide N-acetylglucosaminyltransferase 110 kDa subunit OS=Homo sapiens GN=OGT;Isoform of O15294, Isoform 4 of UDP-N-acetylglucosamine--peptide N-acetylglucosaminyltransferase 110 kDa subunit OS=Homo sapien…	1.7	1	0.02	LVSIVADQLEK
705	sp|Q8WUD6-2|CHPT1_HUMAN sp|Q8WUD6|CHPT1_HUMAN tr|F8W1B3|F8W1B3_HUMAN	0.9116	Isoform of Q8WUD6, Isoform 2 of Cholinephosphotransferase 1 OS=Homo sapiens GN=CHPT1;Cholinephosphotransferase 1 OS=Homo sapiens GN=CHPT1 PE=1 SV=1;Isoform of Q8WUD6, Cholinephosphotransferase 1 OS=Homo sapiens GN=CHPT1 PE=1 SV=1	5.5	1	0.02	ALSEPLSAAQLR
709	sp|P51151|RAB9A_HUMAN	0.908	Ras-related protein Rab-9A OS=Homo sapiens GN=RAB9A PE=1 SV=1	7	1	0.02	DATNVAAAFEEAVR
710	sp|Q8IY17-2|PLPL6_HUMAN sp|Q8IY17-3|PLPL6_HUMAN sp|Q8IY17-4|PLPL6_HUMAN sp|Q8IY17-5|PLPL6_HUMAN sp|Q8IY17|PLPL6_HUMAN	0.9053	Isoform of Q8IY17, Isoform 2 of Neuropathy target esterase OS=Homo sapiens GN=PNPLA6;Isoform of Q8IY17, Isoform 3 of Neuropathy target esterase OS=Homo sapiens GN=PNPLA6;Isoform of Q8IY17, Isoform 4 of Neuropathy target esterase OS=Homo sapiens GN=PNPLA6;Isoform of Q8IY17, Isoform 5 of Neuropathy target esterase OS=Homo sapiens GN=PNPLA6;Neuropathy target esterase OS=Homo sapiens GN=PNPLA6 PE=1 S…	1.3	1	0.02	VLTGNTIALVLGGGGAR
712	sp|Q9H089|LSG1_HUMAN tr|H7C2X7|H7C2X7_HUMAN	0.9044	Large subunit GTPase 1 homolog OS=Homo sapiens GN=LSG1 PE=1 SV=2;Isoform of Q9H089, Large subunit GTPase 1 homolog (Fragment) OS=Homo sapiens GN=LSG1 PE=1 SV=1	2.8	1	0.02	QELLELFK
711	sp|P25205-2|MCM3_HUMAN sp|P25205|MCM3_HUMAN	0.9044	Isoform of P25205, Isoform 2 of DNA replication licensing factor MCM3 OS=Homo sapiens GN=MCM3;DNA replication licensing factor MCM3 OS=Homo sapiens GN=MCM3 PE=1 SV=3	1.1	1	0.02	LIVNVNDLR
714	sp|Q969G3-2|SMCE1_HUMAN sp|Q969G3-3|SMCE1_HUMAN sp|Q969G3-4|SMCE1_HUMAN sp|Q969G3-5|SMCE1_HUMAN sp|Q969G3-6|SMCE1_HUMAN sp|Q969G3|SMCE1_HUMAN tr|B4DGM3|B4DGM3_HUMAN tr|H7C048|H7C048_HUMAN tr|J3QKS7|J3QKS7_HUMAN tr|K7EMQ8|K7EMQ8_HUMAN	0.9026	Isoform of Q969G3, Isoform 2 of SWI/SNF-related matrix-associated actin-dependent regulator of chromatin subfamily E member 1 OS=Homo sapiens GN=SMARCE1;Isoform of Q969G3, Isoform 3 of SWI/SNF-related matrix-associated actin-dependent regulator of chromatin subfamily E member 1 OS=Homo sapiens GN=SMARCE1;Isoform of Q969G3, Isoform 4 of SWI/SNF-related matrix-associated actin-dependent regulator o…	4.4	1	0.02	IAAEIAQAEEQAR
713	sp|Q7Z7A3|CTU1_HUMAN	0.9026	Cytoplasmic tRNA 2-thiolation protein 1 OS=Homo sapiens GN=CTU1 PE=1 SV=1	6	1	0.02	GLDEEATPGTPGDPARPPASK
