# Supplementary material for: Comparative interactome analysis of α-arrestin families in human and Drosophila
Source: eLife. 2024 Jan 25;12:RP88328. doi: 10.7554/eLife.88328 (PMC10945707; doi:10.7554/eLife.88328)
Supplement: Figure 1—source data 1. [file elife-88328-fig1-data1.zip › Human/human_APMS_control/interact-GFP_293_4.prot.tsv]

entry no.	protein	protein probability	protein description	percent coverage	tot indep spectra	percent share of spectrum ids	peptides
7	sp|GFP_AEQVI|	1	sp GFP_AEQVI	74.8	1309	13.61	AEVKFEGDTLVNR+AEVKFEGDTLVNRIELK+DDGNYKTR+EDGNILGHK+EDGNILGHKLEYNYNSHNVYIMADK+EDGNILGHKLEYNYNSHNVYIMADKQK+FEGDTLVNR+FEGDTLVNRIELK+FSVSGEGEGDATYGK+FSVSGEGEGDATYGKLTLK+GEELFTGVVPILVELDGDVNGHK+GIDFKEDGNILGHK+GIDFKEDGNILGHKLEYNYNSHNVYIMADK+HNIEDGSVQLADHYQQNTPIGDGPVLLPDNHYLSTQSALSK+IRHNIEDGSVQLADHYQQNTPIGDGPVLLPDNHYLSTQSALSK+LEYNYNSHNVYIMADK+LEYNYNSHNVYIMADKQK+LEYNYNSHNVYIMADKQKNGIK+NGIKVNFK+QHDFFKSAMP…
278a	sp|P07437|TBB5_HUMAN tr|Q5JP53|Q5JP53_HUMAN	1	Tubulin beta chain OS=Homo sapiens GN=TUBB PE=1 SV=2;Isoform of P07437, Tubulin beta chain OS=Homo sapiens GN=TUBB PE=1 SV=1	55.6	247	1.15	AILVDLEPGTMDSVR+ALTVPELTQQVFDAK+EVDEQMLNVQNK+FPGQLNADLR+FPGQLNADLRK+FWEVISDEHGIDPTGTYHGDSDLQLDR+GHYTEGAELVDSVLDVVR+GHYTEGAELVDSVLDVVRK+IMNTFSVVPSPK+IREEYPDR+IREEYPDRIMNTFSVVPSPK+ISEQFTAMFR+ISEQFTAMFRR+ISVYYNEATGGK+KLAVNMVPFPR+LAVNMVPFPR+LHFFMPGFAPLTSR+MAVTFIGNSTAIQELFK+MAVTFIGNSTAIQELFKR+MSMKEVDEQMLNVQNK+NSSYFVEWIPNNVK+RISEQFTAMFR+SGPFGQIFRPDNFVFGQSGAGNNWAK+YLTVAAVFR
278b	sp|P68371|TBB4B_HUMAN	1	Tubulin beta-4B chain OS=Homo sapiens GN=TUBB4B PE=1 SV=1	53.3	213	0.71	ALTVPELTQQMFDAK+AVLVDLEPGTMDSVR+EVDEQMLNVQNK+FPGQLNADLR+FPGQLNADLRK+FWEVISDEHGIDPTGTYHGDSDLQLER+GHYTEGAELVDSVLDVVR+GHYTEGAELVDSVLDVVRK+IMNTFSVVPSPK+INVYYNEATGGK+IREEYPDR+IREEYPDRIMNTFSVVPSPK+ISEQFTAMFR+ISEQFTAMFRR+KLAVNMVPFPR+LAVNMVPFPR+LHFFMPGFAPLTSR+MSATFIGNSTAIQELFK+MSATFIGNSTAIQELFKR+MSMKEVDEQMLNVQNK+NSSYFVEWIPNNVK+RISEQFTAMFR+SGPFGQIFRPDNFVFGQSGAGNNWAK+YLTVAAVFR
278c	sp|Q13885|TBB2A_HUMAN	1	Tubulin beta-2A chain OS=Homo sapiens GN=TUBB2A PE=1 SV=1	53.3	208	0.75	AILVDLEPGTMDSVR+ALTVPELTQQMFDSK+EVDEQMLNVQNK+FPGQLNADLR+FPGQLNADLRK+FWEVISDEHGIDPTGSYHGDSDLQLER+GHYTEGAELVDSVLDVVR+GHYTEGAELVDSVLDVVRK+IMNTFSVMPSPK+INVYYNEAAGNK+IREEYPDR+ISEQFTAMFR+ISEQFTAMFRR+KLAVNMVPFPR+LAVNMVPFPR+LHFFMPGFAPLTSR+MSATFIGNSTAIQELFK+MSATFIGNSTAIQELFKR+MSMKEVDEQMLNVQNK+NSSYFVEWIPNNVK+RISEQFTAMFR+SGPFGQIFRPDNFVFGQSGAGNNWAK+YLTVAAIFR
278d	sp|P04350|TBB4A_HUMAN	1	Tubulin beta-4A chain OS=Homo sapiens GN=TUBB4A PE=1 SV=2	48.6	158	0.5	ALTVPELTQQMFDAK+AVLVDLEPGTMDSVR+FPGQLNADLR+FPGQLNADLRK+FWEVISDEHGIDPTGTYHGDSDLQLER+GHYTEGAELVDAVLDVVR+IMNTFSVVPSPK+INVYYNEATGGNYVPR+ISEQFTAMFR+ISEQFTAMFRR+KLAVNMVPFPR+LAVNMVPFPR+LHFFMPGFAPLTSR+MAATFIGNSTAIQELFK+NSSYFVEWIPNNVK+RISEQFTAMFR+SGPFGQIFRPDNFVFGQSGAGNNWAK+YLTVAAVFR
278e	sp|Q9BUF5|TBB6_HUMAN	1	Tubulin beta-6 chain OS=Homo sapiens GN=TUBB6 PE=1 SV=1	55.6	97	0.34	AALVDLEPGTMDSVR+ALTVPELTQQMFDAR+EVDEQMLAIQSK+FPGQLNADLR+FPGQLNADLRK+FWEVISDEHGIDPAGGYVGDSALQLER+GHYTEGAELVDAVLDVVR+IMNTFSVMPSPK+INVYYNESSSQK+ISEQFSAMFR+KLAVNMVPFPR+LAVNMVPFPR+LHFFMPGFAPLTSR+LTTPTYGDLNHLVSATMSGVTTSLR+MASTFIGNSTAIQELFKR+NSSYFVEWIPNNVK+SGPFGQLFRPDNFIFGQTGAGNNWAK+YLTVATVFR
494a	sp|P60709|ACTB_HUMAN sp|P63261|ACTG_HUMAN	1	Actin, cytoplasmic 1 OS=Homo sapiens GN=ACTB PE=1 SV=1;Actin, cytoplasmic 2 OS=Homo sapiens GN=ACTG1 PE=1 SV=1	51.2	86	0.66	AGFAGDDAPR+AVFPSIVGRPR+DLTDYLMK+DLYANTVLSGGTTMYPGIADR+DSYVGDEAQSK+DSYVGDEAQSKR+EITALAPSTMK+GYSFTTTAER+IIAPPER+IWHHTFYNELR+KDLYANTVLSGGTTMYPGIADR+LDLAGRDLTDYLMK+QEYDESGPSIVHR+QEYDESGPSIVHRK+RGILTLK+SYELPDGQVITIGNER+TTGIVMDSGDGVTHTVPIYEGYALPHAILR+VAPEEHPVLLTEAPLNPK
297a	sp|P0DMV8|HS71A_HUMAN sp|P0DMV9|HS71B_HUMAN tr|A0A0G2JIW1|A0A0G2JIW1_HUMAN	1	Heat shock 70 kDa protein 1A OS=Homo sapiens GN=HSPA1A PE=1 SV=1;Heat shock 70 kDa protein 1B OS=Homo sapiens GN=HSPA1B PE=1 SV=1;Isoform of P0DMV9, Heat shock 70 kDa protein 1B OS=Homo sapiens GN=HSPA1B PE=1 SV=1	49.5	83	0.8	AFYPEEISSMVLTK+AQIHDLVLVGGSTR+ATAGDTHLGGEDFDNR+DAGVIAGLNVLR+EIAEAYLGYPVTNAVITVPAYFNDSQR+FGDPVVQSDMK+GGSGSGPTIEEVD+HWPFQVINDGDKPK+IINEPTAAAIAYGLDR+ITITNDKGR+KFGDPVVQSDMK+LDKAQIHDLVLVGGSTR+LLQDFFNGR+LLQDFFNGRDLNK+LVNHFVEEFK+LVNHFVEEFKR+MKEIAEAYLGYPVTNAVITVPAYFNDSQR+MVQEAEKYKAEDEVQR+NALESYAFNMK+NAVITVPAYFNDSQR+NQVALNPQNTVFDAK+NQVALNPQNTVFDAKR+QTQIFTTYSDNQPGVLIQVYEGER+SAVEDEGLK+SINPDEAVAYGAAVQAAILMGD…
269a	sp|P06733|ENOA_HUMAN	1	Alpha-enolase OS=Homo sapiens GN=ENO1 PE=1 SV=2	60.6	82	0.81	AAVPSGASTGIYEALELR+AAVPSGASTGIYEALELRDNDK+AAVPSGASTGIYEALELRDNDKTR+AGYTDKVVIGMDVAASEFFR+DATNVGDEGGFAPNILENK+DATNVGDEGGFAPNILENKEGLELLK+DYPVVSIEDPFDQDDWGAWQK+EGLELLK+FTASAGIQVVGDDLTVTNPK+FTASAGIQVVGDDLTVTNPKR+GNPTVEVDLFTSK+HIADLAGNSEVILPVPAFNVINGGSHAGNK+IDKLMIEMDGTENK+IGAEVYHNLK+KLNVTEQEK+KLNVTEQEKIDK+LAMQEFMILPVGAANFR+LAQANGWGVMVSHR+LMIEMDGTENK+LNVTEQEKIDK+SFIKDYPVVSIEDPFDQDDWGAWQK+SGKYDLDFKSPDDP…
256a	sp|P04264|K2C1_HUMAN	1	Keratin, type II cytoskeletal 1 OS=Homo sapiens GN=KRT1 PE=1 SV=6	48.3	82	0.82	AEAESLYQSK+AEAESLYQSKYEELQITAGR+AQYEDIAQK+DVDGAYMTK+FASFIDK+FASFIDKVR+GGGGGGYGSGGSSYGSGGGSYGSGGGGGGGR+GSYGSGGSSYGSGGGSYGSGGGGGGHGSYGSGSSSGGYR+KQISNLQQSISDAEQR+KYEDEINKR+LDSELKNMQDMVEDYR+LLEGEESR+LLRDYQELMNTK+LNDLEDALQQAKEDLAR+LRSEIDNVKK+NKLNDLEDALQQAK+NKLNDLEDALQQAKEDLAR+NKYEDEINKR+NMQDMVEDYR+QISNLQQSISDAEQR+QISNLQQSISDAEQRGENALK+QISNLQQSISDAEQRGENALKDAK+SGGGFSSGSAGIINYQR+SISISVAR+SKAEAESLYQSK+SK…
729a	sp|Q9NVI7-2|ATD3A_HUMAN	1	Isoform of Q9NVI7, Isoform 2 of ATPase family AAA domain-containing protein 3A OS=Homo sapiens GN=ATAD3A	55.3	81	0.57	AEGPGRGDEPSPS+AERENADIIR+ATLNAFLYR+DALNLAQMQEQTLQLEQQSK+DKWSNFDPTGLER+FMLVLASNQPEQFDWAINDR+GEGAGPPPPLPPAQPGAEGGGDR+GLGDRPAPK+GLLLFVDEADAFLRK+INEMVHFDLPGQEER+INEMVHFDLPGQEERER+ISEDLRATLNAFLYR+ITVLEALR+KLALHSGMDYAIMTGGDVAPMGR+LALHSGMDYAIMTGGDVAPMGR+LAQFDYGR+LFDWANTSR+LKEYEAAVEQLK+LKEYEAAVEQLKSEQIR+LLSRPQDALEGVVLSPSLEAR+MYFDKYVLKPATEGK+NATLVAGR+NILMYGPPGTGK+QQQLLNEENLR+QRYEDQLKQQQLLNEENLR+QTVLESIR+R…
397c	sp|P13645|K1C10_HUMAN	1	Keratin, type I cytoskeletal 10 OS=Homo sapiens GN=KRT10 PE=1 SV=6	35.6	80	0.67	ADLEMQIESLTEELAYLKK+ALEESNYELEGK+DAEAWFNEK+ELTTEIDNNIEQISSYK+GSLGGGFSSGGFSGGSFSR+IRLENEIQTYR+KDAEAWFNEK+LAADDFR+LASYLDK+LASYLDKVR+LENEIQTYR+LKYENEVALR+NHEEEMKDLR+NVSTGDVNVEMNAAPGVDLTQLLNNMR+QSVEADINGLR+QSVEADINGLRR+RVLDELTLTK+SKELTTEIDNNIEQISSYK+SLLEGEGSSGGGGR+SQYEQLAEQNR+SQYEQLAEQNRK+VLDELTLTK+VTMQNLNDR+YENEVALR
543a	sp|P68363|TBA1B_HUMAN	1	Tubulin alpha-1B chain OS=Homo sapiens GN=TUBA1B PE=1 SV=1	46.8	73	0.41	AFVHWYVGEGMEEGEFSEAR+AVFVDLEPTVIDEVR+DVNAAIATIK+DYEEVGVDSVEGEGEEEGEEY+EIIDLVLDR+FDGALNVDLTEFQTNLVPYPR+IHFPLATYAPVISAEK+LDHKFDLMYAK+LISQIVSSITASLR+NLDIERPTYTNLNR+QIFHPEQLITGK+QLFHPEQLITGKEDAANNYAR+RNLDIERPTYTNLNR+TIGGGDDSFNTFFSETGAGK+VGINYQPPTVVPGGDLAK
297b	sp|P11142|HSP7C_HUMAN	1	Heat shock cognate 71 kDa protein OS=Homo sapiens GN=HSPA8 PE=1 SV=1	45	73	0.61	ARFEELNADLFR+DAGTIAGLNVLR+EIAEAYLGK+HWPFMVVNDAGRPK+IINEPTAAAIAYGLDK+IINEPTAAAIAYGLDKK+ITITNDKGR+LDKSQIHDIVLVGGSTR+LLQDFFNGK+LLQDFFNGKELNK+MKEIAEAYLGK+MVNHFIAEFK+MVNHFIAEFKR+NQVAMNPTNTVFDAK+NQVAMNPTNTVFDAKR+NSLESYAFNMK+NTTIPTK+QTQTFTTYSDNQPGVLIQVYEGER+RFDDAVVQSDMK+SFYPEEVSSMVLTK+SINPDEAVAYGAAVQAAILSGDK+STAGDTHLGGEDFDNR+TTPSYVAFTDTER+TVTNAVVTVPAYFNDSQR+VEIIANDQGNR+VQVEYKGETK
397a	sp|P35527|K1C9_HUMAN	1	Keratin, type I cytoskeletal 9 OS=Homo sapiens GN=KRT9 PE=1 SV=3	61	72	0.72	DIENQYETQITQIEHEVSSSGQEVQSSAK+EIETYHNLLEGGQEDFESSGAGK+FEMEQNLR+FSSSSGYGGGSSR+GGGGSFGYSYGGGSGGGFSASSLGGGFGGGSR+GGSGGSHGGGSGFGGESGGSYGGGEEASGSGGGYGGGSGK+GGSGGSYGGGGSGGGYGGGSGSR+HGVQELEIELQSQLSK+HGVQELEIELQSQLSKK+IKFEMEQNLR+IQDWYDK+KDIENQYETQITQIEHEVSSSGQEVQSSAK+LASYLDK+LASYLDKVQALEEANNDLENK+LEKEIETYHNLLEGGQEDFESSGAGK+MTLDDFR+NHKEEMSQLTGQNSGDVNVEINVAPGK+NHKEEMSQLTGQNSGDVNVEINVAPGKDLTK+NYSPYYNTIDDLK+…
256c	sp|P35908|K22E_HUMAN	1	Keratin, type II cytoskeletal 2 epidermal OS=Homo sapiens GN=KRT2 PE=1 SV=2	67.4	69	0.67	AAFGGSGGRGSSSGGGYSSGSSSYGSGGR+AQYEEIAQR+DVDNAYMIK+DVDNAYMIKVELQSK+DYQELMNVK+FASFIDK+FASFIDKVR+FGGFGGPGGVGGLGGPGGFGPGGYPGGIHEVSVNQSLLQPLNVK+GFSSGSAVVSGGSR+GGGFGGGSSFGGGSGFSGGGFGGGGFGGGR+GGSGGGGSISGGGYGSGGGSGGR+GGSISGGGYGSGGGK+HGGGGGGFGGGGFGSR+KYEDEINKR+LALDVEIATYR+LALDVEIATYRK+LNDLEEALQQAK+LNDLEEALQQAKEDLAR+MSGDLSSNVTVSVTSSTISSNVASK+NKLNDLEEALQQAK+NLDLDSIIAEVK+SISISVAGGGGGFGAAGGFGGR+SKEEAEALYHSK+S…
543b	sp|Q71U36-2|TBA1A_HUMAN sp|Q71U36|TBA1A_HUMAN	1	Isoform of Q71U36, Isoform 2 of Tubulin alpha-1A chain OS=Homo sapiens GN=TUBA1A;Tubulin alpha-1A chain OS=Homo sapiens GN=TUBA1A PE=1 SV=1	50.7	68	0.36	AFVHWYVGEGMEEGEFSEAR+AVFVDLEPTVIDEVR+DVNAAIATIK+DYEEVGVDSVEGEGEEEGEEY+EIIDLVLDR+FDGALNVDLTEFQTNLVPYPR+IHFPLATYAPVISAEK+LDHKFDLMYAK+LIGQIVSSITASLR+NLDIERPTYTNLNR+QIFHPEQLITGK+QLFHPEQLITGKEDAANNYAR+RNLDIERPTYTNLNR+TIGGGDDSFNTFFSETGAGK+VGINYQPPTVVPGGDLAK
256b	sp|P05787-2|K2C8_HUMAN sp|P05787|K2C8_HUMAN	1	Isoform of P05787, Isoform 2 of Keratin, type II cytoskeletal 8 OS=Homo sapiens GN=KRT8;Keratin, type II cytoskeletal 8 OS=Homo sapiens GN=KRT8 PE=1 SV=7	64.4	67	0.61	AEAESMYQIK+AEAESMYQIKYEELQSLAGK+AQYEDIANR+ASLEAAIADAEQR+ASLEAAIADAEQRGELAIK+ASLEAAIADAEQRGELAIKDANAK+DGKLVSESSDVLPK+DVDEAYMNKVELESR+ELQSQISDTSVVLSMDNSR+EYQELMNVK+FASFIDK+FASFIDKVR+FLEQQNK+KYEDEINKR+LALDIEIATYRK+LEGLTDEINFLR+LESGMQNMSIHTK+LLEGEESR+LQAEIEGLK+LQAEIEGLKGQR+LSELEAALQR+LVSESSDVLPK+NKYEDEINKR+QLETLGQEK+SLDMDSIIAEVK+SNMDNMFESYINNLR+SRAEAESMYQIK+SRAEAESMYQIKYEELQSLAGK+TEMENEFVLIK+TEMENEFV…
530a	sp|P62829|RL23_HUMAN	1	60S ribosomal protein L23 OS=Homo sapiens GN=RPL23 PE=1 SV=1	42.9	65	0.66	DGVFLYFEDNAGVIVNNK+DGVFLYFEDNAGVIVNNKGEMK+GSAITGPVAK+KDGVFLYFEDNAGVIVNNKGEMK+LNRLPAAGVGDMVMATVK+LNRLPAAGVGDMVMATVKK+LPAAGVGDMVMATVK+LPAAGVGDMVMATVKK+NLYIISVK
284a	sp|P08238|HS90B_HUMAN	1	Heat shock protein HSP 90-beta OS=Homo sapiens GN=HSP90AB1 PE=1 SV=4	39	64	0.52	ADLINNLGTIAK+ALLFIPR+APFDLFENK+EGLELPEDEEEKKK+ELISNASDALDK+ELISNASDALDKIR+ELKIDIIPNPQER+EQVANSAFVER+FYEAFSK+GVVDSEDIPLNLSR+HFSVEGQLEFR+HLEINPDHPIVETLR+HNDDEQYAWESSAGGSFTVR+HSQFIGYPITLYLEK+IDIIPNPQER+IRYESLTDPSKLDSGK+KHLEINPDHPIVETLR+LGLGIDEDEVAAEEPNAAVPDEIPPLEGDEDASR+NPDDITQEEYGEFYK+RAPFDLFENK+RAPFDLFENKK+SIYYITGESK+SIYYITGESKEQVANSAFVER+SLTNDWEDHLAVK+TLTIVDTGIGMTK+VILHLKEDQTEYLEER+VILHLKEDQTEYLE…
542a	sp|P68104|EF1A1_HUMAN	1	Elongation factor 1-alpha 1 OS=Homo sapiens GN=EEF1A1 PE=1 SV=1	44.8	62	0.64	EHALLAYTLGVK+EVSTYIK+EVSTYIKK+IGGIGTVPVGR+IGYNPDTVAFVPISGWNGDNMLEPSANMPWFK+LPLQDVYK+MDSTEPPYSQK+QLIVGVNK+QTVAVGVIK+STTTGHLIYK+SVEMHHEALSEALPGDNVGFNVK+THINIVVIGHVDSGK+TIEKFEK+TIEKFEKEAAEMGK+VETGVLKPGMVVTFAPVNVTTEVK+YEEIVKEVSTYIK+YEEIVKEVSTYIKK+YYVTIIDAPGHR+YYVTIIDAPGHRDFIK
359a	sp|P25705|ATPA_HUMAN	1	ATP synthase subunit alpha, mitochondrial OS=Homo sapiens GN=ATP5A1 PE=1 SV=1	48.5	54	0.54	EAYPGDVFYLHSR+ELIIGDR+FENAFLSHVVSQHQALLGTIR+GIRPAINVGLSVSR+GMSLNLEPDNVGVVVFGNDK+GMSLNLEPDNVGVVVFGNDKLIK+GYLDKLEPSK+HALIIYDDLSK+ILGADTSVDLEETGR+ISVREPMQTGIK+LELAQYR+LKEIVTNFLAGFEA+NVQAEEMVEFSSGLK+QGQYSPMAIEEQVAVIYAGVR+QMSLLLR+RTGAIVDVPVGEELLGR+STVAQLVK+TGAIVDVPVGEELLGR+TGTAEMSSILEER+TSIAIDTIINQK+VLSIGDGIAR+VVDALGNAIDGK+VVDALGNAIDGKGPIGSK
302a	sp|P10809|CH60_HUMAN	1	60 kDa heat shock protein, mitochondrial OS=Homo sapiens GN=HSPD1 PE=1 SV=2	50.6	53	0.56	ALMLQGVDLLADAVAVTMGPK+DMAIATGGAVFGEEGLTLNLEDVQPHDLGK+EIGNIISDAMK+GVMLAVDAVIAELKK+GYISPYFINTSK+IGIEIIK+IMQSSSEVGYDAMAGDFVNMVEK+IPAMTIAK+IQEIIEQLDVTTSEYEK+IQEIIEQLDVTTSEYEKEK+ISSIQSIVPALEIANAHR+KISSIQSIVPALEIANAHR+LSDGVAVLK+LVQDVANNTNEEAGDGTTTATVLAR+NAGVEGSLIVEK+TLKIPAMTIAK+TLNDELEIIEGMK+TLNDELEIIEGMKFDR+TVIIEQSWGSPK+VGEVIVTK+VGEVIVTKDDAMLLK+VGGTSDVEVNEK+VGGTSDVEVNEKK+VGGTSDVEVNEKKDR+VGLQVVAVK+VTDA…
267a	sp|P06576|ATPB_HUMAN	1	ATP synthase subunit beta, mitochondrial OS=Homo sapiens GN=ATP5B PE=1 SV=3	55.2	50	0.52	AHGGYSVFAGVGER+AIAELGIYPAVDPLDSTSR+EGNDLYHEMIESGVINLK+FLSQPFQVAEVFTGHMGK+FTQAGSEVSALLGR+IGLFGGAGVGK+IMDPNIVGSEHYDVAR+IMNVIGEPIDER+IMNVIGEPIDERGPIK+IPSAVGYQPTLATDMGTMQER+KGSITSVQAIYVPADDLTDPAPATTFAHLDATTVLSR+LVLEVAQHLGESTVR+LVPLKETIK+TIAMDGTEGLVR+TREGNDLYHEMIESGVINLK+TVLIMELINNVAK+VALTGLTVAEYFR+VALVYGQMNEPPGAR+VLDSGAPIKIPVGPETLGR+VVDLLAPYAK
397b	sp|P08727|K1C19_HUMAN	1	Keratin, type I cytoskeletal 19 OS=Homo sapiens GN=KRT19 PE=1 SV=4	65	49	0.44	AALEDTLAETEAR+ALEAANGELEVK+DAEAWFTSR+DYSHYYTTIQDLR+DYSHYYTTIQDLRDK+EVAGHTEQLQMSR+FGPGVAFR+FVSSSSSGAYGGGYGGVLTASDGLLAGNEK+GQVGGQVSVEVDSAPGTDLAK+ILGATIENSR+ITMQNLNDR+IVLQIDNAR+KDAEAWFTSR+LAADDFR+LASYLDK+LASYLDKVR+LEQEIATYR+MSVEADINGLRR+NHEEEISTLR+QSSATSSFGGLGGGSVR+SLLEGQEDHYNNLSASK+SQYEVMAEQNR+SQYEVMAEQNRK+SRLEQEIATYR+TEELNREVAGHTEQLQMSR+TIQGLEIELQSQLSMK+TKFETEQALR+VLDELTLAR
284b	sp|P07900-2|HS90A_HUMAN sp|P07900|HS90A_HUMAN	1	Isoform of P07900, Isoform 2 of Heat shock protein HSP 90-alpha OS=Homo sapiens GN=HSP90AA1;Heat shock protein HSP 90-alpha OS=Homo sapiens GN=HSP90AA1 PE=1 SV=5	38.1	49	0.35	ADLINNLGTIAK+AILFVPR+DQVANSAFVER+EGLELPEDEEEKKK+ELHINLIPNK+ELISNSSDALDK+ELISNSSDALDKIR+FYEQFSK+GVVDSEDIPLNLSR+HFSVEGQLEFR+HIYYITGETK+HIYYITGETKDQVANSAFVER+HLEINPDHSIIETLR+HNDDEQYAWESSAGGSFTVR+HSQFIGYPITLFVEK+IRYESLTDPSKLDSGK+KHLEINPDHSIIETLR+LGLGIDEDDPTADDTSAAVTEEMPPLEGDDDTSR+NPDDITNEEYGEFYK+RAPFDLFENR+SLTNDWEDHLAVK+TLTIVDTGIGMTK+VILHLKEDQTEYLEER+VILHLKEDQTEYLEERR+YIDQEELNK+YYTSASGDEMVSLK
46	sp|P13639|EF2_HUMAN	1	Elongation factor 2 OS=Homo sapiens GN=EEF2 PE=1 SV=4	27.9	48	0.49	ALLELQLEPEELYQTFQR+ARPFPDGLAEDIDKGEVSAR+AYLPVNESFGFTADLR+EGIPALDNFLDKL+FSVSPVVR+GEGQLGPAER+GGGQIIPTAR+GHVFEESQVAGTPMFVVK+GPLMMYISK+GVQYLNEIKDSVVAGFQWATK+KEDLYLKPIQR+NMSVIAHVDHGK+QFAEMYVAK+SDPVVSYR+TGTITTFEHAHNMR+VFDAIMNFK+VFSGLVSTGLK+YEWDVAEAR+YFDPANGK+YLAEKYEWDVAEAR
729b	sp|Q5T9A4|ATD3B_HUMAN	1	ATPase family AAA domain-containing protein 3B OS=Homo sapiens GN=ATAD3B PE=1 SV=1	29	47	0.25	AERENADIIR+DKWSNFDPTGLER+GEGAGPPPPLPPAQPGAEGGGDR+GLGDRPAPK+ITVLEALR+KLALHSGMDYAIMTGGDVAPMGR+LALHSGMDYAIMTGGDVAPMGR+LAQFDYGR+LFDWANTSR+LKEYEAAVEQLK+LKEYEAAVEQLKSEQIR+LLSRPQDVLEGVVLSPSLEAR+QQQLLNEENLR+QRYEDQLKQQQLLNEENLR+QTVLESIR+TAGTLFGEGFR+VRDIAIATR+WSNFDPTGLER+YEDQLKQQQLLNEENLR
494b	sp|P68032|ACTC_HUMAN sp|P68133|ACTS_HUMAN	1	Actin, alpha cardiac muscle 1 OS=Homo sapiens GN=ACTC1 PE=1 SV=1;Actin, alpha skeletal muscle OS=Homo sapiens GN=ACTA1 PE=1 SV=1	30.2	47	0.26	AGFAGDDAPR+AVFPSIVGRPR+DLTDYLMK+DSYVGDEAQSK+DSYVGDEAQSKR+EITALAPSTMK+IIAPPER+IWHHTFYNELR+LDLAGRDLTDYLMK+RGILTLK+SYELPDGQVITIGNER+YPIEHGIITNWDDMEK
341a	sp|P21333-2|FLNA_HUMAN sp|P21333|FLNA_HUMAN tr|Q5HY54|Q5HY54_HUMAN tr|Q60FE5|Q60FE5_HUMAN	1	Isoform of P21333, Isoform 2 of Filamin-A OS=Homo sapiens GN=FLNA;Filamin-A OS=Homo sapiens GN=FLNA PE=1 SV=4;Isoform of P21333, Filamin-A OS=Homo sapiens GN=FLNA PE=1 SV=1;Isoform of P21333, Filamin A OS=Homo sapiens GN=FLNA PE=1 SV=1	20.4	44	0.47	AEAGVPAEFSIWTR+AFGPGLQGGSAGSPAR+ANLPQSFQVDTSK+AWGPGLEGGVVGK+DAGEGLLAVQITDPEGKPK+DVDIIDHHDNTYTVK+EAGAGGLAIAVEGPSK+EGPYSISVLYGDEEVPR+FADQHVPGSPFSVK+FNEEHIPDSPFVVPVASPSGDAR+GAGTGGLGLAVEGPSEAK+GLVEPVDVVDNADGTQTVNYVPSR+IANLQTDLSDGLR+LIALLEVLSQK+LIALLEVLSQKK+LPQLPITNFSR+LSPFMADIR+LVSNHSLHETSSVFVDSLTK+LYSVSYLLK+NGQHVASSPIPVVISQSEIGDASR+SAGQGEVLVYVEDPAGHQEEAK+SPFEVYVDK+SPFEVYVDKSQGDASK+SPFSVAVSPSLDLSK+TG…
187	sp|TRYP_PIG|	1	sp TRYP_PIG	25.1	44	0.41	IITHPNFNGNTLDNDIMLIK+IITHPNFNGNTLDNDIMLIKLSSPATLNSR+LGEHNIDVLEGNEQFINAAK+LSSPATLNSR+VATVSLPR
397d	sp|P02533|K1C14_HUMAN	1	Keratin, type I cytoskeletal 14 OS=Homo sapiens GN=KRT14 PE=1 SV=4	38.8	40	0.21	ALEEANADLEVK+APSTYGGGLSVSSSR+ASLENSLEETK+DAEEWFFTK+EVATNSELVQSGK+GQVGGDVNVEMDAAPGVDLSR+ILTATVDNANVLLQIDNAR+LAADDFR+LASYLDK+LASYLDKVR+LEQEIATYR+LLEGEDAHLSSSQFSSGSQSSR+MSVEADINGLRR+TEELNREVATNSELVQSGK+VLDELTLAR+VTMQNLNDR
191a	sp|ALBU_BOVIN|	1	sp ALBU_BOVIN	24.9	37	0.34	AEFVEVTK+DAFLGSFLYEYSR+FKDLGEEHFK+HLVDEPQNLIK+HPYFYAPELLYYANK+KQTALVELLK+KVPQVSTPTLVEVSR+LGEYGFQNALIVR+LSQKFPK+LVNELTEFAK+LVTDLTK+QTALVELLK+RHPEYAVSVLLR+RHPYFYAPELLYYANK+TVMENFVAFVDK+VPQVSTPTLVEVSR+YLYEIAR
397f	sp|P08779|K1C16_HUMAN	1	Keratin, type I cytoskeletal 16 OS=Homo sapiens GN=KRT16 PE=1 SV=4	35.5	36	0.19	ALEEANADLEVK+ASLENSLEETK+DAETWFLSK+GQTGGDVNVEMDAAPGVDLSR+IIAATIENAQPILQIDNAR+LAADDFR+LASYLDK+LASYLDKVR+LEQEIATYR+LLEGEDAHLSSQQASGQSYSSR+QTVEADVNGLRR+TEELNKEVASNSELVQSSR+VLDELTLAR+VTMQNLNDR
407a	sp|P38646|GRP75_HUMAN	1	Stress-70 protein, mitochondrial OS=Homo sapiens GN=HSPA9 PE=1 SV=2	37.3	35	0.37	AQFEGIVTDLIR+ASNGDAWVEAHGKLYSPSQIGAFVLMKMK+DAGQISGLNVLR+EQQIVIQSSGGLSKDDIENMVK+ETGVDLTKDNMALQR+LLGQFTLIGIPPAPR+LYSPSQIGAFVLMK+MKETAENYLGHTAK+NAVITVPAYFNDSQR+NTTIPTK+QAVTNPNNTFYATK+SDIGEVILVGGMTR+SQVFSTAADGQTQVEIK+STNGDTFLGGEDFDQALLR+TTPSVVAFTADGER+VINEPTAAALAYGLDK+VLENAEGAR+VQQTVQDLFGR
303a	sp|P11021|GRP78_HUMAN	1	78 kDa glucose-regulated protein OS=Homo sapiens GN=HSPA5 PE=1 SV=2	45.1	35	0.36	AKFEELNMDLFR+DAGTIAGLNVMR+DNHLLGTFDLTGIPPAPR+ELEEIVQPIISK+IDTRNELESYAYSLK+IEIESFYEGEDFSETLTR+IEWLESHQDADIEDFKAK+IINEPTAAAIAYGLDK+IINEPTAAAIAYGLDKR+ITPSYVAFTPEGER+KSDIDEIVLVGGSTR+LTPEEIER+LYGSAGPPPTGEEDTAEKDEL+MVNDAEKFAEEDKK+NQLTSNPENTVFDAK+SDIDEIVLVGGSTR+SQIFSTASDNQPTVTIK+TFAPEEISAMVLTK+TKPYIQVDIGGGQTK+TWNDPSVQQDIK+VEIIANDQGNR+VTHAVVTVPAYFNDAQR
14	sp|O14654|IRS4_HUMAN	1	Insulin receptor substrate 4 OS=Homo sapiens GN=IRS4 PE=1 SV=1	23.5	35	0.37	AAAAAAAAAASGAAIPPLIPPR+AAVSAFPTDSLER+AIGDGEDEMLFTR+ANPLSLDSAR+AVSVPASFFR+DVWQVIVKPR+EADSSSDYVNMDFTKR+ESNTPAPSTQGLPDSWGIIAEPR+FVTPSEPVAHSR+GAQDVAGGSNPGAHNPSANLAR+GDNQAGGAAAAAAAPEPPPR+GLDKEVSYNWDPK+HLGLVPLEPGGWLR+LETADAPARLEYYENAR+LLQEEEQER+QQQMPPPPPPPPPPPPAGGTGGK+RFVTPSEPVAHSR+SSPLGQNDNSEYVPMLPGK+SWSSYFSLPNPFR+WFQPVANAADAEAVR
755a	sp|Q9UJV9|DDX41_HUMAN tr|J3KNN5|J3KNN5_HUMAN	1	Probable ATP-dependent RNA helicase DDX41 OS=Homo sapiens GN=DDX41 PE=1 SV=2;Isoform of Q9UJV9, Probable ATP-dependent RNA helicase DDX41 (Fragment) OS=Homo sapiens GN=DDX41 PE=1 SV=1	40	34	0.34	AGAASLDVIQEVEYVK+AGAASLDVIQEVEYVKEEAK+ARTDEVPAGGSRSEAEDEDDEDYVPYVPLR+DMIGIAFTGSGK+DVLVATDVASK+DYLAHSSMDF+FPAAILR+GIHHPTPIQIQGIPTILSGR+GVEAVAIHGGKDQEER+HGVHMMVATPGR+ILESVAEGR+KADVDAIHEYLLLK+LLQEDSSPLLR+MIDMGFEGDIR+QTLLFSATMPK+SALVKPVTINVGR+TDEVPAGGSRSEAEDEDDEDYVPYVPLR+TIFSYFK+TPPPVLIFAEK+YHILVEGDGIPPPIK+YLALDEADR
325a	sp|P15924|DESP_HUMAN	1	Desmoplakin OS=Homo sapiens GN=DSP PE=1 SV=3	12.3	34	0.33	AELIVQPELK+AFIGFEGVK+AITGFDDPFSGK+ALLQAILQTEDMLK+AQQIHSQTSQQYPLYDLDLGK+AVTGYNDPETGNIISLFQAMNK+FLEFQYLTGGLVDPEVHGR+GFFDPNTEENLTYLQLK+GIVDSITGQR+GLPSPYNMSSAPGSR+GYFNEELSEILSDPSDDTK+IEVLEEELR+LGIYEAMK+LLEAQIASGGVVDPVNSVFLPK+LLEAQIATGGIIDPK+LQSLTENLTK+NLPLADQGSSHHITVK+QLLQEQESVK+QLQNIIQATSR+QQIQNDLNQWK+SAIYQLEEEYENLLK+SGSLSLTQFADMISLK+SVEEVASEIQPFLR+TLELQGLINDLQR+VLLQEEGTR+YIELLTR
319a	sp|P14618|KPYM_HUMAN	1	Pyruvate kinase PKM OS=Homo sapiens GN=PKM PE=1 SV=4	41.4	34	0.34	DPVQEAWAEDVDLR+EAEAAIYHLQLFEELRR+GADFLVTEVENGGSLGSKK+GDLGIEIPAEK+GDYPLEAVR+GSGTAEVELKK+GVNLPGAAVDLPAVSEK+GVNLPGAAVDLPAVSEKDIQDLK+IYVDDGLISLQVK+KGVNLPGAAVDLPAVSEK+KGVNLPGAAVDLPAVSEKDIQDLK+LAPITSDPTEATAVGAVEASFK+LNFSHGTHEYHAETIK+QKGADFLVTEVENGGSLGSK+RFDEILEASDGIMVAR+SVETLKEMIK+TATESFASDPILYRPVAVALDTK+TATESFASDPILYRPVAVALDTKGPEIR+VNFAMNVGK
257a	sp|P04406-2|G3P_HUMAN sp|P04406|G3P_HUMAN	1	Isoform of P04406, Isoform 2 of Glyceraldehyde-3-phosphate dehydrogenase OS=Homo sapiens GN=GAPDH;Glyceraldehyde-3-phosphate dehydrogenase OS=Homo sapiens GN=GAPDH PE=1 SV=3	46.1	33	0.34	GALQNIIPASTGAAK+IKWGDAGAEYVVESTGVFTTMEK+LISWYDNEFGYSNR+LTGMAFR+LVINGNPITIFQER+LVINGNPITIFQERDPSK+RVIISAPSADAPMFVMGVNHEK+VIHDNFGIVEGLMTTVHAITATQK+VIISAPSADAPMFVMGVNHEK+VVDLMAHMASKE+WGDAGAEYVVESTGVFTTMEK
495a	sp|P60842|IF4A1_HUMAN	1	Eukaryotic initiation factor 4A-I OS=Homo sapiens GN=EIF4A1 PE=1 SV=1	44.6	32	0.26	ATQALVLAPTR+DFTVSAMHGDMDQKER+EELTLEGIR+GFKDQIYDIFQK+GIDVQQVSLVINYDLPTNR+GIYAYGFEKPSAIQQR+GVAINMVTEEDKR+GYDVIAQAQSGTGK+KGVAINMVTEEDKR+KVDWLTEK+LNSNTQVVLLSATMPSDVLEVTK+LNSNTQVVLLSATMPSDVLEVTKK+LQMEAPHIIVGTPGR+MFVLDEADEMLSR+VLITTDLLAR
445a	sp|P49327|FAS_HUMAN	1	Fatty acid synthase OS=Homo sapiens GN=FASN PE=1 SV=3	16	32	0.33	AFEVSENGNLVVSGK+AGLYGLPR+EDGLAQQQTQLNLR+ELNLVLSVR+FDASFFGVHPK+GILADEDSSRPVWLK+GLKPSCTIIPLMKK+GTHTGVWVGVSGSETSEALSR+GTPLISPLIK+GVDLVLNSLAEEK+HFLLEEDKPEEPTAHAFVSTLTR+HGLYLPTR+LFDHPESPTPNPTEPLFLAQAEVYK+LHLSGIDANPNALFPPVEFPAPR+LPEDPLLSGLLDSPALK+LQVVDQPLPVR+QGVQVQVSTSNISSLEGAR+RPTPQDSPIFLPVDDTSFR+RQQEQQVPILEK+SDEAVKPFGLK+SLLVNPEGPTLMR+VAAAVDLIIK+VLEALLPLK+VLEALLPLKGLEER+VLFPATGYLSIVWK+VVEVLAGHGHLYSR+V…
310a	sp|P12236|ADT3_HUMAN	1	ADP/ATP translocase 3 OS=Homo sapiens GN=SLC25A6 PE=1 SV=4	31.5	32	0.16	AAYFGVYDTAK+DFLAGGIAAAISK+EQGVLSFWR+GAWSNVLR+GMGGAFVLVLYDEIKK+GMLPDPK+IPKEQGVLSFWR+LLLQVQHASK+QIFLGGVDK+QIFLGGVDKHTQFWR+VKLLLQVQHASK+YFPTQALNFAFK+YFPTQALNFAFKDK+YFPTQALNFAFKDKYK
256d	sp|P08670|VIME_HUMAN	1	Vimentin OS=Homo sapiens GN=VIM PE=1 SV=4	53.4	32	0.31	DGQVINETSQHHDDLE+EEAENTLQSFRQDVDNASLAR+EMEENFAVEAANYQDTIGR+ETNLDSLPLVDTHSK+EYQDLLNVK+FADLSEAANR+FLEQQNK+ILLAELEQLK+ILLAELEQLKGQGK+ISLPLPNFSSLNLR+KVESLQEEIAFLK+KVESLQEEIAFLKK+LGDLYEEEMR+LLEGEESR+LLQDSVDFSLADAINTEFK+LQDEIQNMKEEMAR+LQEEMLQREEAENTLQSFR+NLQEAEEWYK+SLYASSPGGVYATR+TNEKVELQELNDR+VEVERDNLAEDIMR
310b	sp|P05141|ADT2_HUMAN	1	ADP/ATP translocase 2 OS=Homo sapiens GN=SLC25A5 PE=1 SV=7	35.2	31	0.16	AAYFGIYDTAK+DFLAGGVAAAISK+EQGVLSFWR+GAWSNVLR+GMGGAFVLVLYDEIKK+GMLPDPK+IPKEQGVLSFWR+LLLQVQHASK+QIFLGGVDK+QIFLGGVDKR+VKLLLQVQHASK+YFPTQALNFAFK+YFPTQALNFAFKDK+YFPTQALNFAFKDKYK
383a	sp|P31689|DNJA1_HUMAN	1	DnaJ homolog subfamily A member 1 OS=Homo sapiens GN=DNAJA1 PE=1 SV=2	43.1	30	0.32	ELYDKGGEQAIK+ETTYYDVLGVKPNATQEELK+ETTYYDVLGVKPNATQEELKK+EVEETDEMDQVELVDFDPNQER+FKQISQAYEVLSDAK+HYNGEAYEDDEHHPR+ILEVHIDK+ITFHGEGDQEPGLEPGDIIIVLDQK+KEVEETDEMDQVELVDFDPNQER+KILEVHIDK+NVVHQLSVTLEDLYNGATR+QISQAYEVLSDAK+TIVITSHPGQIVK+VNFPENGFLSPDK+VNFPENGFLSPDKLSLLEK
346a	sp|P22314-2|UBA1_HUMAN sp|P22314|UBA1_HUMAN	1	Isoform of P22314, Isoform 2 of Ubiquitin-like modifier-activating enzyme 1 OS=Homo sapiens GN=UBA1;Ubiquitin-like modifier-activating enzyme 1 OS=Homo sapiens GN=UBA1 PE=1 SV=3	26.4	30	0.3	AAVATFLQSVQVPEFTPK+AENYDIPSADR+ALPAVQQNNLDEDLIR+ALPAVQQNNLDEDLIRK+ATLPSPDKLPGFK+GNVQVVIPFLTESYSSSQDPPEK+IHVSDQELQSANASVDDSRLEELK+KPLLESGTLGTK+LAGTQPLEVLEAVQR+LDQPMTEIVSR+LQTSSVLVSGLR+NEEDAAELVALAQAVNAR+NGSEADIDEGLYSR+QFLFRPWDVTK+QLLHNFPPDQLTSSGAPFWSGPK+QPAENVNQYLTDPK+SLVASLAEPDFVVTDFAK+YDGQVAVFGSDLQEK
284c	sp|P14625|ENPL_HUMAN	1	Endoplasmin OS=Homo sapiens GN=HSP90B1 PE=1 SV=1	33.6	29	0.29	AQAYQTGKDISTNYYASQK+EAESSPFVER+EAVEKEFEPLLNWMK+EEASDYLELDTIK+EFEPLLNWMK+EGSRTDDEVVQREEEAIQLDGLNASQIR+ELISNASDALDK+ELISNASDALDKIR+EVEEDEYKAFYK+FAFQAEVNR+FQSSHHPTDITSLDQYVER+GLFDEYGSK+GVVDSDDLPLNVSR+IADDKYNDTFWK+KEAESSPFVER+KYSQFINFPIYVWSSK+LIINSLYK+LISLTDENALSGNEELTVK+NLLHVTDTGVGMTREELVK+SGTSEFLNK+SILFVPTSAPR+TDDEVVQREEEAIQLDGLNASQIR+VFITDDFHDMMPK+YSQFINFPIYVWSSK
589a	sp|Q14257-2|RCN2_HUMAN sp|Q14257|RCN2_HUMAN	1	Isoform of Q14257, Isoform 2 of Reticulocalbin-2 OS=Homo sapiens GN=RCN2;Reticulocalbin-2 OS=Homo sapiens GN=RCN2 PE=1 SV=1	38.2	27	0.27	AEELHYPLGER+EALLGVQEDVDEYVK+KLSEEEILENPDLFLTSEATDYGR+LSEEEILENPDLFLTSEATDYGR+NGDGFVSLEEFLGDYR+QLHDDYFYHDEL+SDYDREALLGVQEDVDEYVK+VIDFDENTALDDAEEESFR+VIDFDENTALDDAEEESFRK+WDPTANEDPEWILVEK+WDPTANEDPEWILVEKDR
555a	sp|Q00610-2|CLH1_HUMAN sp|Q00610|CLH1_HUMAN tr|A0A087WVQ6|A0A087WVQ6_HUMAN	1	Isoform of Q00610, Isoform 2 of Clathrin heavy chain 1 OS=Homo sapiens GN=CLTC;Clathrin heavy chain 1 OS=Homo sapiens GN=CLTC PE=1 SV=5;Isoform of Q00610, Clathrin heavy chain OS=Homo sapiens GN=CLTC PE=1 SV=1	18.1	26	0.27	ADDPSSYMEVVQAANTSGNWEELVK+ALEHFTDLYDIKR+ESYVETELIFALAK+GQFSTDELVAEVEKR+IAAYLFK+ISGETIFVTAPHEATAGIIGVNR+IVLDNSVFSEHR+IYIDSNNNPER+KFNALFAQGNYSEAAK+LAELEEFINGPNNAHIQQVGDR+LHIIEVGTPPTGNQPFPK+LLLPWLEAR+LLYNNVSNFGR+NLQNLLILTAIK+NNLAGAEELFAR+QLPLVKPYLR+SVNESLNNLFITEEDYQALR+TLQIFNIEMK+VSQPIEGHAASFAQFK+WLLLTGISAQQNR+YIEIYVQK
272a	sp|P06748-2|NPM_HUMAN sp|P06748|NPM_HUMAN	1	Isoform of P06748, Isoform 2 of Nucleophosmin OS=Homo sapiens GN=NPM1;Nucleophosmin OS=Homo sapiens GN=NPM1 PE=1 SV=2	49.1	26	0.27	ADKDYHFKVDNDENEHQLSLR+DELHIVEAEAMNYEGSPIK+GPSSVEDIK+LAADEDDDDDDEEDDDEDDDDDDFDDEEAEEKAPVKK+MSVQPTVSLGGFEITPPVVLR+MTDQEAIQDLWQWR+TVSLGAGAKDELHIVEAEAMNYEGSPIK+VDNDENEHQLSLR
3	sp|CAS1_BOVIN|	1	sp CAS1_BOVIN	33.6	26	0.27	EPMIGVNQELAYFYPELFR+FFVAPFPEVFGK+HQGLPQEVLNENLLR+VPQLEIVPNSAEER+YKVPQLEIVPNSAEER+YLGYLEQLLR
744a	sp|Q9UBS4|DJB11_HUMAN	1	DnaJ homolog subfamily B member 11 OS=Homo sapiens GN=DNAJB11 PE=1 SV=1	23.7	25	0.27	DGMEYPFIGEGEPHVDGEPGDLR+FQDLGAAYEVLSDSEK+FQDLGAAYEVLSDSEKR+GEGLPNFDNNNIK+KGEGLPNFDNNNIK+KLALQLHPDRNPDDPQAQEK+LALQLHPDRNPDDPQAQEK+TLEVEIEPGVR+TLEVEIEPGVRDGMEYPFIGEGEPHVDGEPGDLR
669a	sp|Q96EY1-2|DNJA3_HUMAN	1	Isoform of Q96EY1, Isoform 2 of DnaJ homolog subfamily A member 3, mitochondrial OS=Homo sapiens GN=DNAJA3	30	25	0.26	AQGLYETINVTIPPGTQTDQK+EIFITFR+EKFSQLAEAYEVLSDEVK+FSQLAEAYEVLSDEVK+FSQLAEAYEVLSDEVKR+GGPTVDPEELFR+KAYYQLAK+KQYDAYGSAGFDPGASGSQHSYWK+QQSLILSYAEDETDVEGTVNGVTLTSSGK+QYDAYGSAGFDPGASGSQHSYWK+VMIPVPAGVEDGQTVR
515a	sp|P62258|1433E_HUMAN	1	14-3-3 protein epsilon OS=Homo sapiens GN=YWHAE PE=1 SV=1	49.8	25	0.22	AAFDDAIAELDTLSEESYK+AASDIAMTELPPTHPIR+DSTLIMQLLR+EAAENSLVAYK+HLIPAANTGESK+LAEQAERYDEMVESMK+LAEQAERYDEMVESMKK+NLLSVAYK+QMVETELK+VAGMDVELTVEER+YLAEFATGNDR+YLAEFATGNDRK
397e	sp|P05783|K1C18_HUMAN	1	Keratin, type I cytoskeletal 18 OS=Homo sapiens GN=KRT18 PE=1 SV=2	37.4	25	0.23	AQIFANTVDNAR+AQYDELAR+IIEDLRAQIFANTVDNAR+IVLQIDNAR+LAADDFR+LASYLDR+LEAEIATYR+LLEDGEDFNLGDALDSSNSMQTIQK+QAQEYEALLNIK+QSVENDIHGLR+RLLEDGEDFNLGDALDSSNSMQTIQK+SLGSVQAPSYGARPVSSAASVYAGAGGSGSR+TVQSLEIDLDSMR+VKYETELAMR
242a	sp|O95071-2|UBR5_HUMAN sp|O95071|UBR5_HUMAN	1	Isoform of O95071, Isoform 2 of E3 ubiquitin-protein ligase UBR5 OS=Homo sapiens GN=UBR5;E3 ubiquitin-protein ligase UBR5 OS=Homo sapiens GN=UBR5 PE=1 SV=2	9.3	25	0.25	EGEEQPVLPEETESSKPGPSAHDLAAQLK+EVVFVEDVK+FAQLALER+IDELQVVK+KEDLFGRPSQGLYSSSASSGK+LLTATNLVTLPNSR+LSLELFGR+LTYQDAVNLQNYVEEK+LYVPLYSSK+NSLEDLTAEDFR+NVAIFTAGQESPIILR+TSDSPWFLSGSETLGR+VATWVDETLSSVASK+VLLLPLER+VQAMQPAFASK+VTFKDEPGEGSGVAR+WFWSIVEK+WLDGASFDNER+YGSALASAGDPGHPNHPLHASQNSAR
297c	sp|P54652|HSP72_HUMAN	1	Heat shock-related 70 kDa protein 2 OS=Homo sapiens GN=HSPA2 PE=1 SV=1	19.1	24	0.11	ARFEELNADLFR+IINEPTAAAIAYGLDK+IINEPTAAAIAYGLDKK+ITITNDKGR+LLQDFFNGK+LLQDFFNGKELNK+NTTIPTK+STAGDTHLGGEDFDNR+TFFPEEISSMVLTK+TTPSYVAFTDTER+VEIIANDQGNR+VQVEYKGETK
256e	sp|P02538|K2C6A_HUMAN sp|P48668|K2C6C_HUMAN	1	Keratin, type II cytoskeletal 6A OS=Homo sapiens GN=KRT6A PE=1 SV=3;Keratin, type II cytoskeletal 6C OS=Homo sapiens GN=KRT6C PE=1 SV=3	35.1	24	0.13	ADTLTDEINFLR+AIGGGLSSVGGGSSTIK+ALYDAELSQMQTHISDTSVVLSMDNNR+AQYEEIAQR+EYQELMNVK+FASFIDK+FASFIDKVR+FLEQQNK+KYEDEINKR+LALDVEIATYR+LALDVEIATYRK+NKLEGLEDALQK+NKYEDEINKR+NLDLDSIIAEVK+QLDSIVGER+QNLEPLFEQYINNLR+RISIGGGSCAISGGYGSR+WTLLQEQGTK+YEELQVTAGR
310c	sp|P12235|ADT1_HUMAN	1	ADP/ATP translocase 1 OS=Homo sapiens GN=SLC25A4 PE=1 SV=4	33.9	23	0.1	AAYFGVYDTAK+DFLAGGVAAAVSK+EQGFLSFWR+GAWSNVLR+GMGGAFVLVLYDEIKK+GMLPDPK+LLLQVQHASK+QISAEKQYK+VKLLLQVQHASK+YFPTQALNFAFK+YFPTQALNFAFKDK+YFPTQALNFAFKDKYK
700a	sp|Q9BUJ2-2|HNRL1_HUMAN sp|Q9BUJ2-4|HNRL1_HUMAN sp|Q9BUJ2|HNRL1_HUMAN tr|A0A0A0MRA5|A0A0A0MRA5_HUMAN tr|B7Z4B8|B7Z4B8_HUMAN	1	Isoform of Q9BUJ2, Isoform 2 of Heterogeneous nuclear ribonucleoprotein U-like protein 1 OS=Homo sapiens GN=HNRNPUL1;Isoform of Q9BUJ2, Isoform 4 of Heterogeneous nuclear ribonucleoprotein U-like protein 1 OS=Homo sapiens GN=HNRNPUL1;Heterogeneous nuclear ribonucleoprotein U-like protein 1 OS=Homo sapiens GN=HNRNPUL1 PE=1 SV=2;Isoform of Q9BUJ2, Heterogeneous nuclear ribonucleoprotein U-like prot…	17.7	22	0.22	EALGGQALYPHVLVK+HLPSTEPDPHVVR+INEEISVK+NYILDQTNVYGSAQR+QGAPTSFLPPEASQLKPDR+QNQFYDTQVIK+RPLEMEQQQAYRPEMK+RTDEEGKDVPDHAVLEMK+TDEEGKDVPDHAVLEMK+WMGIAFR+YNILGTNAIMDK
414a	sp|P40926|MDHM_HUMAN	1	Malate dehydrogenase, mitochondrial OS=Homo sapiens GN=MDH2 PE=1 SV=3	29.9	22	0.23	AGAGSATLSMAYAGAR+ANTFVAELK+IFGVTTLDIVR+LTLYDIAHTPGVAADLSHIETK+MISDAIPELK+VAVLGASGGIGQPLSLLLK+VDFPQDQLTALTGR
188a	sp|A3KMH1-3|VWA8_HUMAN sp|A3KMH1|VWA8_HUMAN	1	Isoform of A3KMH1, Isoform 3 of von Willebrand factor A domain-containing protein 8 OS=Homo sapiens GN=VWA8;von Willebrand factor A domain-containing protein 8 OS=Homo sapiens GN=VWA8 PE=1 SV=2	14.7	22	0.22	DGLIVYEDSPLVK+DLLGQDVFLIGPPGPLR+DTTVQTLTLQPSVK+GNSLTVLDVLEGR+GPALINIQEYPIER+IGAVSAPIYNAHEK+ISSDQLSSEHLSSAVEQK+LKEIQMSEYDAATYER+LLYSIGANVSAEK+LRETQDPTAQSLAASLSTR+LSQYPNENLHSAVTK+NPELVPQNYISDSLAQSVVQHLR+NVLPVLNNLLENR+NWLVFYK+RFELQDSGSSLLPK+RGELEPQLGSPQQKPK+RLSQYPNENLHSAVTK+SLADQGIINYPYSTR+TLILEGLEK+YSGNPLDPPLR
597a	sp|Q14974|IMB1_HUMAN	1	Importin subunit beta-1 OS=Homo sapiens GN=KPNB1 PE=1 SV=2	17.8	21	0.21	AAVENLPTFLVELSR+LAATNALLNSLEFTK+LLETTDRPDGHQNNLR+LQQVLQMESHIQSTSDR+NSLTSKDPDIK+SNEILTAIIQGMR+SSAYESLMEIVK+TVSPDRLELEAAQK+VAAGLQIK+VAALQNLVK+VLANPGNSQVAR+YMEAFKPFLGIGLK
575a	sp|Q13263-2|TIF1B_HUMAN sp|Q13263|TIF1B_HUMAN	1	Isoform of Q13263, Isoform 2 of Transcription intermediary factor 1-beta OS=Homo sapiens GN=TRIM28;Transcription intermediary factor 1-beta OS=Homo sapiens GN=TRIM28 PE=1 SV=5	20.2	21	0.22	ADVQSIIGLQR+FQWDLNAWTK+IVAERPGTNSTGPAPMAPPR+LDLDLTADSQPPVFK+LSPPYSSPQEFAQDVGR+LTEDKADVQSIIGLQR+MAILQIMK+MIVDPVEPHGEMK+QGSGSSQPMEVQEGYGFGSGDDPYSSAEPHVSGVKR+VFPGSTTEDYNLIVIER
558a	sp|Q01813|PFKAP_HUMAN	1	ATP-dependent 6-phosphofructokinase, platelet type OS=Homo sapiens GN=PFKP PE=1 SV=2	27.7	21	0.2	AIGVLTSGGDAQGMNAAVR+ASYDVSDSGQLEHVQPWSV+EIGWTDVGGWTGQGGSILGTK+EIGWTDVGGWTGQGGSILGTKR+ELVVTQLGYDTR+EWSGLLEELAR+IIEVVDAIMTTAQSHQR+IKELVVTQLGYDTR+LAIKLPDDQIPK+LNIIIVAEGAIDTQNKPITSEK+MLAIYDGFDGFAK+NVIFQPVAELK+NVIFQPVAELKK+NVLGHMQQGGAPSPFDR+SFAGNLNTYK+SFAGNLNTYKR+TFVLEVMGR+VTILGHVQR+YLEEIATQMR
460a	sp|P50990|TCPQ_HUMAN	1	T-complex protein 1 subunit theta OS=Homo sapiens GN=CCT8 PE=1 SV=4	36.3	21	0.22	AIADTGANVVVTGGK+APGFAQMLK+AVDDGVNTFK+DIDEVSSLLR+DMLEAGILDTYLGK+EDGAISTIVLR+FAEAFEAIPR+GSTDNLMDDIER+HFSGLEEAVYR+LATNAAVTVLR+LFVTNDAATILR+LVPGGGATEIELAK+MVINHLEK+NVGLDIEAEVPAVK+QYGNEVFLAK+TAEELMNFSKGEENLMDAQVK+YNIMLVR
461a	sp|P50991|TCPD_HUMAN	1	T-complex protein 1 subunit delta OS=Homo sapiens GN=CCT4 PE=1 SV=4	25.4	20	0.2	ALIAGGGAPEIELALR+AYILNLVK+DALSDLALHFLNK+GDVTITNDGATILK+GIHPTIISESFQK+LVIEEAER+MIQDGKGDVTITNDGATILK+QMQVLHPAAR+TDMDNQIVVSDYAQMDR+VIDPATATSVDLR+VVSQYSSLLSPMSVNAVMK
424a	sp|P42704|LPPRC_HUMAN	1	Leucine-rich PPR motif-containing protein, mitochondrial OS=Homo sapiens GN=LRPPRC PE=1 SV=3	17.1	20	0.2	DLPVTEAVFSALVTGHAR+DTTALSFFHMLNGAALR+EQNIVFNAETYSNLIK+GAYDIFLNAK+GDVENIEVVQK+IQEENVIPR+LGAVYDVSHYNALLK+LLMSEDYFTQAMEVK+LVEKGETDLIQK+MVFINNIALAQIK+NVQGIIEILK+SEAANGNLDFVLSFLK+SGGLGGSHALLLLR+SYVSEKDVTSAK+TVLDQQQTPSR+TVQLTSSELESTLETLK+YAGEPVPFIEPPESFEFYAQQLR
275a	sp|P07237|PDIA1_HUMAN	1	Protein disulfide-isomerase OS=Homo sapiens GN=P4HB PE=1 SV=3	36.6	20	0.2	EADDIVNWLK+ENLLDFIK+IKPHLMSQELPEDWDKQPVK+ILEFFGLK+ILFIFIDSDHTDNQR+LGETYKDHENIVIAK+MDSTANEVEAVK+NFEDVAFDEK+NNFEGEVTKENLLDFIK+SNFAEALAAHK+SVSDYDGKLSNFK+THILLFLPK+TVIDYNGER+VDATEESDLAQQYGVR+VHSFPTLK+YQLDKDGVVLFKK
81	sp|P42677|RS27_HUMAN tr|Q5T4L4|Q5T4L4_HUMAN	1	40S ribosomal protein S27 OS=Homo sapiens GN=RPS27 PE=1 SV=3;Isoform of P42677, 40S ribosomal protein S27 OS=Homo sapiens GN=RPS27 PE=1 SV=1	39.4	19	0.13	DLLHPSPEEEK+DLLHPSPEEEKR+DLLHPSPEEEKRK+LVQSPNSYFMDVK
548a	sp|P78371|TCPB_HUMAN	1	T-complex protein 1 subunit beta OS=Homo sapiens GN=CCT2 PE=1 SV=4	40	19	0.19	AAHSEGNTTAGLDMR+DASLMVTNDGATILK+EAVAMESYAK+GATQQILDEAER+ILIANTGMDTDKIK+KIHPQTIIAGWR+KLGGSLADSYLDEGFLLDKK+LALVTGGEIASTFDHPELVK+LAVEAVLR+LGGSLADSYLDEGFLLDKK+LKGSGNLEAIHIIK+LTSFIGAIAIGDLVK+MLPTIIADNAGYDSADLVAQLR+QVLLSAAEAAEVILR+VQDDEVGDGTTSVTVLAAELLR
537a	sp|P63173|RL38_HUMAN	1	60S ribosomal protein L38 OS=Homo sapiens GN=RPL38 PE=1 SV=2	57.1	19	0.19	IEEIKDFLLTAR+KIEEIKDFLLTAR+LKQSLPPGLAVK+QSLPPGLAVK+YLYTLVITDKEK+YLYTLVITDKEKAEK
353a	sp|P23396|RS3_HUMAN	1	40S ribosomal protein S3 OS=Homo sapiens GN=RPS3 PE=1 SV=2	50.6	19	0.18	DEILPTTPISEQK+ELAEDGYSGVEVR+FGFPEGSVELYAEK+FVDGLMIHSGDPVNYYVDTAVR+GGKPEPPAMPQPVPTA+IMLPWDPTGK+KPLPDHVSIVEPK+KPLPDHVSIVEPKDEILPTTPISEQK+LLGGLAVR+TEIIILATR+VTPTRTEIIILATR
347a	sp|P22392-2|NDKB_HUMAN tr|Q32Q12|Q32Q12_HUMAN	1	Isoform of P22392, Isoform 3 of Nucleoside diphosphate kinase B OS=Homo sapiens GN=NME2;Isoform of P22392, Nucleoside diphosphate kinase OS=Homo sapiens GN=NME1-NME2 PE=1 SV=1	51.3	19	0.13	DRPFFPGLVK+EISLWFKPEELVDYK+GLVGEIIK+TFIAIKPDGVQR+VMLGETNPADSKPGTIR+YMHSGPVVAMVWEGLNVVK+YMNSGPVVAMVWEGLNVVK
271a	sp|P06744-2|G6PI_HUMAN sp|P06744|G6PI_HUMAN tr|A0A0A0MTS2|A0A0A0MTS2_HUMAN	1	Isoform of P06744, Isoform 2 of Glucose-6-phosphate isomerase OS=Homo sapiens GN=GPI;Glucose-6-phosphate isomerase OS=Homo sapiens GN=GPI PE=1 SV=4;Isoform of P06744, Glucose-6-phosphate isomerase (Fragment) OS=Homo sapiens GN=GPI PE=1 SV=1	27.6	19	0.2	AVLHVALR+EWFLQAAK+FAAYFQQGDMESNGK+HFVALSTNTTK+ILLANFLAQTEALMR+KIEPELDGSAQVTSHDASTNGLINFIK+NLVTEDVMR+TFTTQETITNAETAK+TFTTQETITNAETAKEWFLQAAK+TLAQLNPESSLFIIASK+VFEGNRPTNSIVFTK+VWYVSNIDGTHIAK
256f	sp|P13647|K2C5_HUMAN	1	Keratin, type II cytoskeletal 5 OS=Homo sapiens GN=KRT5 PE=1 SV=3	22	19	0.09	FASFIDK+FASFIDKVR+FLEQQNK+KYEDEINKR+LAELEEALQK+LALDVEIATYR+LALDVEIATYRK+NKYEDEINKR+NLDLDSIIAEVK+QLDSIVGER+QNLEPLFEQYINNLR+SFSTASAITPSVSR+SRTEAESWYQTK+WTLLQEQGTK+YEELQQTAGR
703a	sp|Q9BY77|PDIP3_HUMAN tr|F6VRR5|F6VRR5_HUMAN	1	Polymerase delta-interacting protein 3 OS=Homo sapiens GN=POLDIP3 PE=1 SV=2;Isoform of Q9BY77, Polymerase delta-interacting protein 3 OS=Homo sapiens GN=POLDIP3 PE=1 SV=1	38	18	0.18	FAASGGFLHHMAGLSSSK+LVHPGVAEVVFVK+QNLYDLDEDDDGIASVPTK+RVNSASSSNPPAEVDPDTILK+SSGASVTTQPTEFK+SSPAAFINPPIGTVTPALK+TLVNKEEPPKELPAAEPVLSPLEGTK+VGIQQGLLSQSTR+VVQNDAYTAPALPSSIR
658a	sp|Q92945|FUBP2_HUMAN	1	Far upstream element-binding protein 2 OS=Homo sapiens GN=KHSRP PE=1 SV=4	25.3	18	0.18	AINQQTGAFVEISR+GGGGPGGGGPGGGSAGGPSQPPGGGGPGIRK+IGGDAATTVNNSTPDFGFGGQK+IGGDAATTVNNSTPDFGFGGQKR+IGGGIDVPVPR+IGQQPQQPGAPPQQDYTK+IINDLLQSLR+MILIQDGSQNTNVDKPLR+QAQVATGGGPGAPPGSQPDYSAAWAEYYR+SVSLTGAPESVQK+VQISPDSGGLPER
619a	sp|Q3ZCQ8-2|TIM50_HUMAN sp|Q3ZCQ8|TIM50_HUMAN	1	Isoform of Q3ZCQ8, Isoform 2 of Mitochondrial import inner membrane translocase subunit TIM50 OS=Homo sapiens GN=TIMM50;Mitochondrial import inner membrane translocase subunit TIM50 OS=Homo sapiens GN=TIMM50 PE=1 SV=2	27.8	18	0.18	AQGPQQQPGSEGPSYAK+IPDEFDNDPILVQQLR+IPDEFDNDPILVQQLRR+QNLFLGSLTSR+RAPDQAAEIGSR+SNKQNLFLGSLTSR+TIALNGVEDVR+TVLEHYALEDDPLAAFK+VLLDLSAFLK
605a	sp|Q15293|RCN1_HUMAN	1	Reticulocalbin-1 OS=Homo sapiens GN=RCN1 PE=1 SV=1	40.2	18	0.19	AADLNGDLTATR+DGKLDKDEIR+EEFTAFLHPEEFEHMK+EQFNEFR+HWILPQDYDHAQAEAR+IDNDGDGFVTTEELK+ISWEEYK+IVDRIDNDGDGFVTTEELK+QATYGYYLGNPAEFHDSSDHHTFKK+TFDQLTPDESKER+YIFDNVAK
337a	sp|P19338|NUCL_HUMAN	1	Nucleolin OS=Homo sapiens GN=NCL PE=1 SV=3	26.3	18	0.19	ALELTGLK+EAMEDGEIDGNKVTLDWAKPK+EVFEDAAEIR+FGYVDFESAEDLEK+GFGFVDFNSEEDAK+GIAYIEFK+GLSEDTTEETLKESFDGSVR+NDLAVVDVR+QKVEGTEPTTAFNLFVGNLNFNK+SISLYYTGEK+TEADAEKTFEEK+TGISDVFAK+TLVLSNLSYSATEETLQEVFEK+VEGTEPTTAFNLFVGNLNFNK+VTQDELKEVFEDAAEIR
263a	sp|P05387|RLA2_HUMAN	1	60S acidic ribosomal protein P2 OS=Homo sapiens GN=RPLP2 PE=1 SV=1	70.4	18	0.2	ILDSVGIEADDDR+ILDSVGIEADDDRLNK+KILDSVGIEADDDRLNK+LASVPAGGAVAVSAAPGSAAPAAGSAPAAAEEK+NIEDVIAQGIGK+YVASYLLAALGGNSSPSAK
234a	sp|O75489|NDUS3_HUMAN	1	NADH dehydrogenase [ubiquinone] iron-sulfur protein 3, mitochondrial OS=Homo sapiens GN=NDUFS3 PE=1 SV=1	40.9	18	0.19	DFPLSGYVELR+FDLNSPWEAFPVYR+FEIVYNLLSLR+ILTDYGFEGHPFR+KFDLNSPWEAFPVYR+QLSAFGEYVAEILPK+SLVDLTAVDVPTR+TYTDELTPIESAVSVFK+VVAEPVELAQEFR+VVAEPVELAQEFRK
753a	sp|Q9UJS0-2|CMC2_HUMAN sp|Q9UJS0|CMC2_HUMAN	1	Isoform of Q9UJS0, Isoform 2 of Calcium-binding mitochondrial carrier protein Aralar2 OS=Homo sapiens GN=SLC25A13;Calcium-binding mitochondrial carrier protein Aralar2 OS=Homo sapiens GN=SLC25A13 PE=1 SV=2	29.2	17	0.16	ASGDSARPVLLQVAESAYR+DLGFFGIYK+FGLGSVAGAVGATAVYPIDLVK+FGLYLPLFKPSVSTSK+GLIPQLIGVAPEK+IAPLEEGTLPFNLAEAQR+LAVATFAGIENK+LTVNDFVR+MTLADIER+NGEFFMSPNDFVTR+SSPQFGVTLLTYELLQR+TVELLSGVVDQTK+WFYIDFGGVKPMGSEPVPK+YEGFFGLYR+YLNIFGESQPNPK
587a	sp|Q14157-1|UBP2L_HUMAN sp|Q14157-4|UBP2L_HUMAN	1	Isoform of Q14157, Isoform 2 of Ubiquitin-associated protein 2-like OS=Homo sapiens GN=UBAP2L;Isoform of Q14157, Isoform 4 of Ubiquitin-associated protein 2-like OS=Homo sapiens GN=UBAP2L	19.9	17	0.17	DGSLASNPYSGDLTK+FPLDYYSIPFPTPTTPLTGR+GGSTTGSQFLEQFK+IDLAVLLGK+IFTASNVSSVPLPAENVTITAGQR+NGFSSVQATQLQTTQSVEGATGSAVK+QAFTPSSTMMEVFLQEK+QHGVNVSVNASATPFQQPSGYGSHGYNTGR+RYPSSISSSPQKDLTQAK+SPAVATSTAAPPPPSSPLPSK
554a	sp|Q00325-2|MPCP_HUMAN sp|Q00325|MPCP_HUMAN tr|F8VVM2|F8VVM2_HUMAN	1	Isoform of Q00325, Isoform B of Phosphate carrier protein, mitochondrial OS=Homo sapiens GN=SLC25A3;Phosphate carrier protein, mitochondrial OS=Homo sapiens GN=SLC25A3 PE=1 SV=2;Isoform of Q00325, Phosphate carrier protein, mitochondrial OS=Homo sapiens GN=SLC25A3 PE=1 SV=1	24.4	17	0.17	FGFYEVFK+FVVPKPR+GIFNGFSVTLK+GIFNGFSVTLKEDGVR+GVAPLWMR+IQTQPGYANTLR+LPRPPPPEMPESLK+MQVDPQK+TVEALYK
541a	sp|P67809|YBOX1_HUMAN tr|A0A087X1S2|A0A087X1S2_HUMAN	1	Nuclease-sensitive element-binding protein 1 OS=Homo sapiens GN=YBX1 PE=1 SV=3;Isoform of P67809, Nuclease-sensitive element-binding protein 1 OS=Homo sapiens GN=YBX1 PE=1 SV=2	28.1	17	0.14	GAEAANVTGPGGVPVQGSK+NDTKEDVFVHQTAIK+NDTKEDVFVHQTAIKK+NGYGFINR+RPQYSNPPVQGEVMEGADNQGAGEQGRPVR+SVGDGETVEFDVVEGEK
447a	sp|P49411|EFTU_HUMAN	1	Elongation factor Tu, mitochondrial OS=Homo sapiens GN=TUFM PE=1 SV=2	29.9	17	0.17	AEAGDNLGALVR+DKPHVNVGTIGHVDHGK+DLEKPFLLPVEAVYSVPGR+GTVVTGTLER+KYEEIDNAPEER+LLDAVDTYIPVPAR+TIGTGLVTNTLAMTEEEK+TIGTGLVTNTLAMTEEEKNIK+TTLTAAITK+TVVTGIEMFHK+VEAQVYILSK+YEEIDNAPEER
398a	sp|P35579|MYH9_HUMAN	1	Myosin-9 OS=Homo sapiens GN=MYH9 PE=1 SV=4	11.2	17	0.16	ALELDSNLYR+ASITALEAK+DFSALESQLQDTQELLQEENR+IAEFTTNLTEEEEK+IAQLEEELEEEQGNTELINDR+IAQLEEQLDNETKER+IIGLDQVAGMSETALPGAFK+KFDQLLAEEK+LQVELDNVTGLLSQSDSK+NFINNPLAQADWAAK+QLLQANPILEAFGNAK+RDLGEELEALK+TQLEELEDELQATEDAK+VISGVLQLGNIVFKK+VVFQEFR
386a	sp|P31943|HNRH1_HUMAN tr|G8JLB6|G8JLB6_HUMAN	1	Heterogeneous nuclear ribonucleoprotein H OS=Homo sapiens GN=HNRNPH1 PE=1 SV=4;Isoform of P31943, Heterogeneous nuclear ribonucleoprotein H OS=Homo sapiens GN=HNRNPH1 PE=1 SV=1	32.7	17	0.13	ATENDIYNFFSPLNPVR+EGRPSGEAFVELESEDEVK+GAYGGGYGGYDDYNGYNDGYGFGSDR+HTGPNSPDTANDGFVR+SNNVEMDWVLK+STGEAFVQFASQEIAEK+VTGEADVEFATHEDAVAAMSK+YVELFLNSTAGASGGAYEHR
333a	sp|P17987|TCPA_HUMAN	1	T-complex protein 1 subunit alpha OS=Homo sapiens GN=TCP1 PE=1 SV=1	32.7	17	0.18	EQLAIAEFAR+FATEAAITILR+GDVTITNDGATILK+IIGINGDFFANMVVDAVLAIKYTDIRGQPR+LGVQVVITDPEKLDQIR+MLVDDIGDVTITNDGATILK+QKIHPTSVISGYR+SLLVIPNTLAVNAAQDSTDLVAK+SQNVMAAASIANIVK+SSLGPVGLDK+WIGLDLSNGKPR+YFVEAGAMAVR+YPVNSVNILK
308a	sp|P11940-2|PABP1_HUMAN sp|P11940|PABP1_HUMAN tr|A0A087WTT1|A0A087WTT1_HUMAN	1	Isoform of P11940, Isoform 2 of Polyadenylate-binding protein 1 OS=Homo sapiens GN=PABPC1;Polyadenylate-binding protein 1 OS=Homo sapiens GN=PABPC1 PE=1 SV=2;Isoform of P11940, Polyadenylate-binding protein OS=Homo sapiens GN=PABPC1 PE=1 SV=1	24.9	17	0.12	AKEFTNVYIK+ALDTMNFDVIK+EFSPFGTITSAK+FSPAGPILSIR+GFGFVSFER+GYGFVHFETQEAAER+IVATKPLYVALAQR+NLDDGIDDERLR+RSLGYAYVNFQQPADAER+SGVGNIFIK+SLGYAYVNFQQPADAER+YQGVNLYVK
240a	sp|O75955|FLOT1_HUMAN	1	Flotillin-1 OS=Homo sapiens GN=FLOT1 PE=1 SV=3	45.7	17	0.18	AAYDIEVNTR+AQADLAYQLQVAK+AQQVAVQEQEIAR+DIHDDQDYLHSLGK+HGVPISVTGIAQVK+ITLVSSGSGTMGAAK+LPQVAEEISGPLTSANK+LTGVSISQVNHKPLR+MRGEAEAFAIGAR+SQLIMQAEAEAASVR+TEAEIAHIALETLEGHQR+VASSDLVNMGISVVSYTLK+VQVQVVER+VTGEVLDILTR
122	sp|Q14204|DYHC1_HUMAN	1	Cytoplasmic dynein 1 heavy chain 1 OS=Homo sapiens GN=DYNC1H1 PE=1 SV=5	5	17	0.17	DLFQVAFNR+EFGPVVIDYGK+FNYGFEYLGVQDK+INEWLTLVEK+IQGLTVEQAEAVVR+KLMHVAYEEFEK+KQTNYLRTLINELVK+LGEDLNKWQALLVQIR+LNTQEIFDDWAR+NYMSNPSYNYEIVNR+QNLDALLNQLK+TPVIDADKPVSSQLR+VFEEDALSWEDKLNR+VLRPQVTAVAQQNQGEVPEPQDMK+VPVNLLR+VTDFGDKVEDPTFLNQLQSGVNR+WTDENIDTVALK
114	sp|Q07065|CKAP4_HUMAN	1	Cytoskeleton-associated protein 4 OS=Homo sapiens GN=CKAP4 PE=1 SV=2	28.9	17	0.18	ASVSQVEADLK+DFTSLENTVEER+ERDFTSLENTVEER+LEGLGSSEADQDGLASTVR+QREELGQGLQGVEQK+QTESLESLLSK+SINDNIAIFTEVQK+STLQTMESDIYTEVR+SVGELPSTVESLQK+TAVDSLVAYSVK+VASLEESEGNKQDLK+VQEQVHTLLSQDQAQAAR+VQSLQATFGTFESILR
604a	sp|Q15233-2|NONO_HUMAN sp|Q15233|NONO_HUMAN	1	Isoform of Q15233, Isoform 2 of Non-POU domain-containing octamer-binding protein OS=Homo sapiens GN=NONO;Non-POU domain-containing octamer-binding protein OS=Homo sapiens GN=NONO PE=1 SV=4	30.6	16	0.17	AAPGAEFAPNKR+ALIEMEKQQQDQVDR+FAQPGSFEYEYAMR+FGQAATMEGIGAIGGTPPAFNR+GIVEFSGKPAAR+QQEGFKGTFPDAR+RMEELHNQEVQK+RQQEGFKGTFPDAR+TLAEIAKVELDNMPLR+VELDNMPLR
588a	sp|Q14254|FLOT2_HUMAN tr|E7EMK3|E7EMK3_HUMAN tr|J3QLD9|J3QLD9_HUMAN	1	Flotillin-2 OS=Homo sapiens GN=FLOT2 PE=1 SV=2;Isoform of Q14254, Flotillin-2 OS=Homo sapiens GN=FLOT2 PE=1 SV=1;Isoform of Q14254, Flotillin-2 OS=Homo sapiens GN=FLOT2 PE=1 SV=1	35.7	16	0.17	DADIGVAEAER+DVYDKVDYLSSLGK+IGEAEAAVIEAMGK+LLAELPASVHALTGVDLSK+MALVLEALPQIAAK+NVVLQTLEGHLR+QIAVEAQEILR+QVLLAQAEAEK+SILGTLTVEQIYQDRDQFAK+TAEAQLAYELQGAR+VDEIVVLSGDNSK
525a	sp|P62701|RS4X_HUMAN	1	40S ribosomal protein S4, X isoform OS=Homo sapiens GN=RPS4X PE=1 SV=2	42.2	16	0.15	GIPHLVTHDAR+GNKPWISLPR+IGVITNR+LKYALTGDEVKK+LSNIFVIGK+LTGVFAPRPSTGPHK+LTIAEER+TDITYPAGFMDVISIDK+TIRYPDPLIK+VNDTIQIDLETGK+YPDPLIK
311a	sp|P12277|KCRB_HUMAN	1	Creatine kinase B-type OS=Homo sapiens GN=CKB PE=1 SV=1	33.3	16	0.16	DLFDPIIEDR+GTGGVDTAAVGGVFDVSNADR+LAVEALSSLDGDLAGR+LEQGQAIDDLMPAQK+LGFSEVELVQMVVDGVK+RGTGGVDTAAVGGVFDVSNADR+TDLNPDNLQGGDDLDPNYVLSSR+TFLVWVNEEDHLR+VLTPELYAELR
681a	sp|Q99470|SDF2_HUMAN	1	Stromal cell-derived factor 2 OS=Homo sapiens GN=SDF2 PE=1 SV=2	37	15	0.15	AMEGIFMKPSELLK+EVHGMAQPSQNNYWK+FKHSSTEVLLSVTGEQYGRPISGQK+HSSTEVLLSVTGEQYGRPISGQK+YGSGSGQQSVTGVTSVDDSNSYWR
635a	sp|Q8IWZ3-4|ANKH1_HUMAN sp|Q8IWZ3-6|ANKH1_HUMAN sp|Q8IWZ3|ANKH1_HUMAN	1	Isoform of Q8IWZ3, Isoform 4 of Ankyrin repeat and KH domain-containing protein 1 OS=Homo sapiens GN=ANKHD1;Isoform of Q8IWZ3, Isoform 6 of Ankyrin repeat and KH domain-containing protein 1 OS=Homo sapiens GN=ANKHD1;Ankyrin repeat and KH domain-containing protein 1 OS=Homo sapiens GN=ANKHD1 PE=1 SV=1	7.1	15	0.13	AEVVSLLLDR+GADVNAPPVPSSR+ILLNAGAEINSR+LEGEVTPNSLSTSYK+QEVVDLLLAR+SAPAGASEPPPPGGVGLGIR+SIHANFSSGVGTTAASSK+TGLTPLMEAASGGYAEVGR+TVSLPLSSPNIK+VFLQGPAPVGTPSFNR+VSTSPVGLPSIDPSGSSPSSSSAPLASFSGIPGTR
600a	sp|Q15029-2|U5S1_HUMAN sp|Q15029-3|U5S1_HUMAN sp|Q15029|U5S1_HUMAN	1	Isoform of Q15029, Isoform 2 of 116 kDa U5 small nuclear ribonucleoprotein component OS=Homo sapiens GN=EFTUD2;Isoform of Q15029, Isoform 3 of 116 kDa U5 small nuclear ribonucleoprotein component OS=Homo sapiens GN=EFTUD2;116 kDa U5 small nuclear ribonucleoprotein component OS=Homo sapiens GN=EFTUD2 PE=1 SV=1	20.8	15	0.16	AFIPAIDSFGFETDLR+DSIVQGFQWGTR+FFDDPMLLELAK+GGGQIIPTAR+GHVTQDAPIPGSPLYTIK+IAVEPVNPSELPK+ILAQVVGDVDTSLPR+ILDAVVAQEPLHR+IYADTFGDINYQEFAK+LGEFFQTK+LWISVAR+SFVEFILEPLYK+STPVTVVLPDTK+VLSGTIHAGQPVK+VPAGNWVLIEGVDQPIVK
594a	sp|Q14697|GANAB_HUMAN	1	Neutral alpha-glucosidase AB OS=Homo sapiens GN=GANAB PE=1 SV=3	24.4	15	0.15	AEKDEPGAWEETFK+FGAVWTGDNTAEWDHLK+FSFSGNTLVSSSADPEGHFETPIWIER+LDLLEDR+LSFQHDPETSVLVLR+LSVSGRDENSVELTMAEGPYK+MMDYLQGSGETPQTDVR+QYASLTGTQALPPLFSLGYHQSR+SGGMERPFVLAR+VLLVLELQGLQK+VSQGSKDPAEGDGAQPEETPR+VVIIGAGKPAAVVLQTK+WYQMGAYQPFFR+YRVPDVLVADPPIAR
535a	sp|P62937|PPIA_HUMAN	1	Peptidyl-prolyl cis-trans isomerase A OS=Homo sapiens GN=PPIA PE=1 SV=2	32.1	15	0.13	EGMNIVEAMER+FEDENFILK+SIYGEKFEDENFILK+TEWLDGK+TEWLDGKHVVFGK+VKEGMNIVEAMER+VSFELFADK+VSFELFADKVPK
491a	sp|P60174-1|TPIS_HUMAN sp|P60174|TPIS_HUMAN	1	Isoform of P60174, Isoform 2 of Triosephosphate isomerase OS=Homo sapiens GN=TPI1;Triosephosphate isomerase OS=Homo sapiens GN=TPI1 PE=1 SV=3	44.6	15	0.14	ELASQPDVDGFLVGGASLKPEFVDIINAK+ELASQPDVDGFLVGGASLKPEFVDIINAKQ+FFVGGNWK+KQSLGELIGTLNAAK+QSLGELIGTLNAAK+RHVFGESDELIGQK+TATPQQAQEVHEK+VTNGAFTGEISPGMIK+VVLAYEPVWAIGTGK
378a	sp|P30101|PDIA3_HUMAN	1	Protein disulfide-isomerase A3 OS=Homo sapiens GN=PDIA3 PE=1 SV=4	32.5	15	0.16	DLLIAYYDVDYEK+EATNPPVIQEEKPK+ELSDFISYLQR+FLQDYFDGNLK+FLQDYFDGNLKR+FVMQEEFSR+GFPTIYFSPANK+IFRDGEEAGAYDGPR+KTFSHELSDFGLESTAGEIPVVAIR+LAPEYEAAATR+MDATANDVPSPYEVR+SDVLELTDDNFESR+SEPIPESNDGPVK+TFSHELSDFGLESTAGEIPVVAIR
368a	sp|P27797|CALR_HUMAN	1	Calreticulin OS=Homo sapiens GN=CALR PE=1 SV=1	32.4	15	0.15	AKIDDPTDSKPEDWDKPEHIPDPDAK+EQFLDGDGWTSR+FYALSASFEPFSNK+FYGDEEKDKGLQTSQDAR+GQTLVVQFTVK+IDDPTDSKPEDWDKPEHIPDPDAK+IDNSQVESGSLEDDWDFLPPKK+IKDPDASKPEDWDER+KVHVIFNYK+QIDNPDYK
347b	sp|P15531-2|NDKA_HUMAN sp|P15531|NDKA_HUMAN	1	Isoform of P15531, Isoform 2 of Nucleoside diphosphate kinase A OS=Homo sapiens GN=NME1;Nucleoside diphosphate kinase A OS=Homo sapiens GN=NME1 PE=1 SV=1	46.1	15	0.09	GLVGEIIK+NIIHGSDSVESAEK+TFIAIKPDGVQR+VMLGETNPADSKPGTIR+YMHSGPVVAMVWEGLNVVK
218a	sp|O43707|ACTN4_HUMAN	1	Alpha-actinin-4 OS=Homo sapiens GN=ACTN4 PE=1 SV=2	17.3	15	0.15	AIMTYVSSFYHAFSGAQK+ALDFIASK+DGLAFNALIHR+ETTDTDTADQVIASFK+GYEEWLLNEIR+HRDYETATLSDIK+LASDLLEWIR+LLEVLSGER+LSGSNPYTTVTPQIINSK+LVSIGAEEIVDGNAK+QLEAIDQLHLEYAK+TINEVENQILTR+VGWEQLLTTIAR
713a	sp|Q9H6S0|YTDC2_HUMAN	1	Probable ATP-dependent RNA helicase YTHDC2 OS=Homo sapiens GN=YTHDC2 PE=1 SV=2	11.7	14	0.14	ALPTDWLIYDEMTR+APEPPPALIVR+EMEFPSSLTSTER+EMFLEDILR+FHPASVLSQPQYK+FQNMLEFQTPELLR+GFASQVEQLISMGANVHSK+GNVFAVEAENR+IAVNIALER+IGQTIGYQIR+LSQSLGLVSK+QQTTLTEWYSAQENSFKPESQR+SFDALNFVTMLK
687a	sp|Q99623|PHB2_HUMAN tr|J3KPX7|J3KPX7_HUMAN	1	Prohibitin-2 OS=Homo sapiens GN=PHB2 PE=1 SV=2;Isoform of Q99623, Prohibitin-2 OS=Homo sapiens GN=PHB2 PE=1 SV=2	42.6	14	0.14	AQFLVEK+DLQMVNISLR+ESVFTVEGGHR+FNASQLITQR+IGGVQQDTILAEGLHFR+IPWFQYPIIYDIR+IYLTADNLVLNLQDESFTR+LLLGAGAVAYGVR+VLPSIVNEVLK+VLSRPNAQELPSMYQR
685a	sp|Q99567|NUP88_HUMAN	1	Nuclear pore complex protein Nup88 OS=Homo sapiens GN=NUP88 PE=1 SV=2	20.8	14	0.15	AYTASLGETAVAFDFGPLAAVPK+ELQLIPDQLR+EPQTPTNVIILSEAEEESLVLNK+FFTSSTSLTLK+FLGSDEEDKDSLQELSTEQK+GLMVLELPK+IYSLREPQTPTNVIILSEAEEESLVLNK+NQSPTEAEKPASSSLPSSPPPQLLTR+VLAETPDSFEK+VLSLPKPTIILSAYQR
618a	sp|Q16795|NDUA9_HUMAN	1	NADH dehydrogenase [ubiquinone] 1 alpha subcomplex subunit 9, mitochondrial OS=Homo sapiens GN=NDUFA9 PE=1 SV=2	32.9	14	0.15	DAFPEAIIVKPSDIFGR+DAFPEAIIVKPSDIFGREDR+FGPIPLGSLGWK+FIHVSHLNANIK+GIVNAVKDPDANGK+IPQAIAQLSK+LPHLPGLEDLGIQATPLELK+NFDFEDVFVK+VFEISPFEPWITR+WLSAEIEDVKPAK
568a	sp|Q08380|LG3BP_HUMAN	1	Galectin-3-binding protein OS=Homo sapiens GN=LGALS3BP PE=1 SV=1	21.9	14	0.14	ASHEEVEGLVEK+AVDTWSWGER+ELSEALGQIFDSQR+IDITLSSVK+IYTSPTWSAFVTDSSWSAR+SDLAVPSELALLK+TLQALEFHTVPFQLLAR+YSSDYFQAPSDYR+YYPYQSFQTPQHPSFLFQDK+YYPYQSFQTPQHPSFLFQDKR
446a	sp|P49368|TCPG_HUMAN tr|B4DUR8|B4DUR8_HUMAN	1	T-complex protein 1 subunit gamma OS=Homo sapiens GN=CCT3 PE=1 SV=4;Isoform of P49368, T-complex protein 1 subunit gamma OS=Homo sapiens GN=CCT3 PE=1 SV=1	27.8	14	0.15	AMTGVEQWPYR+AVAQALEVIPR+EILSEVER+ELGIWEPLAVK+GISDLAQHYLMR+IVLLDSSLEYK+IVLLDSSLEYKK+KGESQTDIEITREEDFTR+MLLDPMGGIVMTNDGNAILR+NVLLDPQLVPGGGASEMAVAHALTEK+TAVETAVLLLR
370a	sp|P27824-2|CALX_HUMAN sp|P27824|CALX_HUMAN	1	Isoform of P27824, Isoform 2 of Calnexin OS=Homo sapiens GN=CANX;Calnexin OS=Homo sapiens GN=CANX PE=1 SV=2	14.5	14	0.14	APVPTGEVYFADSFDR+GTLSGWILSK+IPDPEAVKPDDWDEDAPAK+IPNPDFFEDLEPFR+IVDDWANDGWGLKK+KIPNPDFFEDLEPFR+TPELNLDQFHDK
357a	sp|P24752|THIL_HUMAN	1	Acetyl-CoA acetyltransferase, mitochondrial OS=Homo sapiens GN=ACAT1 PE=1 SV=1	32.1	14	0.15	EAYMGNVLQGGEGQAPTR+ENGTVTAANASTLNDGAAALVLMTADAAK+FGNEVIPVTVTVK+GQPDVVVKEDEEYKR+GSTPYGGVKLEDLIVK+LEDLIVKDGLTDVYNK+TPIGSFLGSLSLLPATK+VNINGGAVSLGHPIGMSGAR
342a	sp|P21796|VDAC1_HUMAN	1	Voltage-dependent anion-selective channel protein 1 OS=Homo sapiens GN=VDAC1 PE=1 SV=2	51.2	14	0.15	GYGFGLIK+KLETAVNLAWTAGNSNTR+LTFDSSFSPNTGKK+LTLSALIDGK+TDEFQLHTNVNDGTEFGGSIYQK+TKSENGLEFTSSGSANTETTK+VNNSSLIGLGYTQTLKPGIK+VTQSNFAVGYK+WNTDNTLGTEITVEDQLAR+WTEYGLTFTEK
266a	sp|P06493|CDK1_HUMAN	1	Cyclin-dependent kinase 1 OS=Homo sapiens GN=CDK1 PE=1 SV=3	42.8	14	0.13	AFGIPIR+ALGTPNNEVWPEVESLQDYK+ALGTPNNEVWPEVESLQDYKNTFPK+DLKPQNLLIDDKGTIK+IADFGLAR+KPLFHGDSEIDQLFR+LESEEEGVPSTAIR+MALNHPYFNDLDNQIK+NLDENGLDLLSK+SPEVLLGSAR+VYTHEVVTLWYR
247a	sp|P00338-3|LDHA_HUMAN sp|P00338|LDHA_HUMAN	1	Isoform of P00338, Isoform 3 of L-lactate dehydrogenase A chain OS=Homo sapiens GN=LDHA;L-lactate dehydrogenase A chain OS=Homo sapiens GN=LDHA PE=1 SV=2	33.1	14	0.14	DLADELALVDVIEDK+DQLIYNLLK+DQLIYNLLKEEQTPQNK+FIIPNVVK+IVSGKDYNVTANSK+LVIITAGAR+QVVESAYEVIK+SADTLWGIQK+TLHPDLGTDKDKEQWK+VTLTSEEEAR
227a	sp|O60884|DNJA2_HUMAN	1	DnaJ homolog subfamily A member 2 OS=Homo sapiens GN=DNAJA2 PE=1 SV=1	27.4	14	0.14	DGNDLHMTYK+EISFAYEVLSNPEK+EISFAYEVLSNPEKR+ELYDRYGEQGLR+FDVQFPENNWINPDK+ILEVHVDK+ITFTGEADQAPGVEPGDIVLLLQEK+LYDILGVPPGASENELKK+VSLEDLYNGK
208a	sp|O14980|XPO1_HUMAN	1	Exportin-1 OS=Homo sapiens GN=XPO1 PE=1 SV=1	14.9	14	0.15	AIIASNIMYIVGQYPR+AVGHPFVIQLGR+EFAGEDTSDLFLEER+IYLDMLNVYK+LISTLIYK+LLSEEVFDFSSGQITQVK+MAKPEEVLVVENDQGEVVR+NVDILKDPETVK+SAFPHLQDAQVK+YMLLPNQVWDSIIQQATK+YVVGLIIK+YYGLQILENVIK
171	sp|Q9HCN8|SDF2L_HUMAN	1	Stromal cell-derived factor 2-like protein 1 OS=Homo sapiens GN=SDF2L1 PE=1 SV=2	41.6	14	0.13	AMEGIFIKPSVEPSAGHDEL+FQHVGTSVFLSVTGEQYGSPIR+GQHEVHGMPSANTHNTWK+LTHVLTGK+YGSGSGQQSVTGVEASDDANSYWR
518a	sp|P62269|RS18_HUMAN	1	40S ribosomal protein S18 OS=Homo sapiens GN=RPS18 PE=1 SV=3	44.7	13	0.14	AGELTEDEVER+IAFAITAIK+IPDWFLNR+KADIDLTK+KIAFAITAIK+RAGELTEDEVER+VITIMQNPR+VLNTNIDGR+YSQVLANGLDNK
495b	sp|Q14240-2|IF4A2_HUMAN sp|Q14240|IF4A2_HUMAN tr|E7EQG2|E7EQG2_HUMAN	1	Isoform of Q14240, Isoform 2 of Eukaryotic initiation factor 4A-II OS=Homo sapiens GN=EIF4A2;Eukaryotic initiation factor 4A-II OS=Homo sapiens GN=EIF4A2 PE=1 SV=2;Isoform of Q14240, Eukaryotic initiation factor 4A-II OS=Homo sapiens GN=EIF4A2 PE=1 SV=1	26.2	13	0.07	GIDVQQVSLVINYDLPTNR+GIYAYGFEKPSAIQQR+GYDVIAQAQSGTGK+KVDWLTEK+LQAEAPHIVVGTPGR+MFVLDEADEMLSR+VLITTDLLAR
472a	sp|P52292|IMA1_HUMAN	1	Importin subunit alpha-1 OS=Homo sapiens GN=KPNA2 PE=1 SV=1	23.6	13	0.14	EATWTMSNITAGR+EKQPPIDNIIR+FVSFLGR+GINSSNVENQLQATQAAR+LLGASELPIVTPALR+NKNPAPPIDAVEQILPTLVR+NNQGTVNWSVDDIVK+NVSSFPDDATSPLQENR+TGVVPQLVK
423a	sp|P42694|HELZ_HUMAN tr|J3QS41|J3QS41_HUMAN	1	Probable helicase with zinc finger domain OS=Homo sapiens GN=HELZ PE=1 SV=2;Isoform of P42694, Probable helicase with zinc finger domain OS=Homo sapiens GN=HELZ PE=1 SV=1	11.3	13	0.14	AIAQPGPILPSHLNSFIDENPSGLPIGEALDR+DIEVASNPAFPQR+IKDNGVLFPDISMTPTIPWSPNR+IVLAGDHMQLSPFVYSEFAR+LPPQIFNSPFSLPSEHLAPPPLK+LTSSAEDEVETTYSR+QVDLESNPQNRSPESRPSVVYPSTK+TFTLAQAVK+TIIDFEPNETTDLEK+TVSSSSLPSLEEYEPR+VNAVYLLPVPK+YQIPLSADQLFTQSVLDK
397g	sp|Q04695|K1C17_HUMAN	1	Keratin, type I cytoskeletal 17 OS=Homo sapiens GN=KRT17 PE=1 SV=2	19.4	13	0.06	ALEEANTELEVK+DAEDWFFSK+EVATNSELVQSGK+LAADDFR+LASYLDK+LASYLDKVR+LEQEIATYR+TEELNREVATNSELVQSGK+TKFETEQALR+VLDELTLAR
386b	sp|P52597|HNRPF_HUMAN	1	Heterogeneous nuclear ribonucleoprotein F OS=Homo sapiens GN=HNRNPF PE=1 SV=3	22.9	13	0.11	ATENDIYNFFSPLNPVR+HSGPNSADSANDGFVR+ITGEAFVQFASQELAEK+QSGEAFVELGSEDDVK+TEMDWVLK+VTGEADVEFATHEEAVAAMSK
5	sp|CASB_BOVIN|	1	sp CASB_BOVIN	11.6	13	0.13	DMPIQAFLLYQEPVLGPVR+VLPVPQK
328a	sp|P16615-2|AT2A2_HUMAN sp|P16615-3|AT2A2_HUMAN sp|P16615-5|AT2A2_HUMAN sp|P16615|AT2A2_HUMAN	1	Isoform of P16615, Isoform 2 of Sarcoplasmic/endoplasmic reticulum calcium ATPase 2 OS=Homo sapiens GN=ATP2A2;Isoform of P16615, Isoform 3 of Sarcoplasmic/endoplasmic reticulum calcium ATPase 2 OS=Homo sapiens GN=ATP2A2;Isoform of P16615, Isoform 5 of Sarcoplasmic/endoplasmic reticulum calcium ATPase 2 OS=Homo sapiens GN=ATP2A2;Sarcoplasmic/endoplasmic reticulum calcium ATPase 2 OS=Homo sapiens G…	17.2	13	0.14	AKDIVPGDIVEIAVGDKVPADIR+AMGVVVATGVNTEIGK+DIVPGDIVEIAVGDKVPADIR+EWGSGSDTLR+IGIFGQDEDVTSK+IRDEMVATEQER+IVEFLQSFDEITAMTGDGVNDAPALK+NAENAIEALKEYEPEMGK+NMLFSGTNIAAGK+RIGIFGQDEDVTSK+TVEEVLGHFGVNESTGLSLEQVKK+VDQSILTGESVSVIK
274a	sp|P07195|LDHB_HUMAN	1	L-lactate dehydrogenase B chain OS=Homo sapiens GN=LDHB PE=1 SV=2	28.1	13	0.14	EKLIAPVAEEEATVPNNK+FIIPQIVK+GLTSVINQK+IVADKDYSVTANSK+IVVVTAGVR+LIAPVAEEEATVPNNK+MVVESAYEVIK+SADTLWDIQK+SLADELALVDVLEDK
261a	sp|P04844-2|RPN2_HUMAN sp|P04844|RPN2_HUMAN	1	Isoform of P04844, Isoform 2 of Dolichyl-diphosphooligosaccharide--protein glycosyltransferase subunit 2 OS=Homo sapiens GN=RPN2;Dolichyl-diphosphooligosaccharide--protein glycosyltransferase subunit 2 OS=Homo sapiens GN=RPN2 PE=1 SV=3	20.3	13	0.13	ISTEVGITNVDLSTVDKDQSIAPK+LQVTNVLSQPLTQATVK+NFESLSEAFSVASAAAVLSHNR+SIVEEIEDLVAR+TSFTPVGDVFELNFMNVK+YHVPVVVVPEGSASDTHEQAILR+YIANTVELR
224a	sp|O43852-3|CALU_HUMAN sp|O43852|CALU_HUMAN	1	Isoform of O43852, Isoform 3 of Calumenin OS=Homo sapiens GN=CALU;Calumenin OS=Homo sapiens GN=CALU PE=1 SV=2	41.9	13	0.12	EEIVDKYDLFVGSQATDFGEALVR+EQFVEFR+HLVYESDQNKDGK+IDGDKDGFVTVDELKDWIK+MDKEETKDWILPSDYDHAEAEAR+TEREQFVEFR+TFDQLTPEESKER+VHNDAQSFDYDHDAFLGAEEAK+WIYEDVER
134	sp|Q5T0W9|FA83B_HUMAN	1	Protein FAM83B OS=Homo sapiens GN=FAM83B PE=1 SV=1	13	13	0.14	ALWENGTYQHSVSSLASVSSQR+EGYVSHHNTPAQSFANR+EINAVVTPER+FNTEQIQYR+HSYAGEQPETVPYLLLNR+HYVYSTLTR+LPLQSEAPK+SFPLFDNSK+SSPLLNYNTGVYR+VSDFLAEEEINYILK
677a	sp|Q96TA2-2|YMEL1_HUMAN sp|Q96TA2-3|YMEL1_HUMAN sp|Q96TA2|YMEL1_HUMAN	1	Isoform of Q96TA2, Isoform 2 of ATP-dependent zinc metalloprotease YME1L1 OS=Homo sapiens GN=YME1L1;Isoform of Q96TA2, Isoform 3 of ATP-dependent zinc metalloprotease YME1L1 OS=Homo sapiens GN=YME1L1;ATP-dependent zinc metalloprotease YME1L1 OS=Homo sapiens GN=YME1L1 PE=1 SV=2	20.5	12	0.12	AVAGEADVPFYYASGSEFDEMFVGVGASR+FDMQVTVPRPDVK+GILLVGPPGTGK+GPTLGHVSLLPENDRWNETR+LAETQNIAPSFVK+LSPETQSAIEQEIR+NLAEALLTYETLDAK+TGFAEGFLK+TTTGLDSAVDPVQMK
567a	sp|Q07021|C1QBP_HUMAN	1	Complement component 1 Q subcomponent-binding protein, mitochondrial OS=Homo sapiens GN=C1QBP PE=1 SV=1	33.3	12	0.13	AFVDFLSDEIKEER+EVSFQSTGESEWK+ITVTFNINNSIPPTFDGEEEPSQGQK+MSGGWELELNGTEAK+VEEQEPELTSTPNFVVEVIK+VEEQEPELTSTPNFVVEVIKNDDGKK
563a	sp|Q04637-3|IF4G1_HUMAN sp|Q04637-4|IF4G1_HUMAN sp|Q04637-5|IF4G1_HUMAN sp|Q04637-8|IF4G1_HUMAN sp|Q04637-9|IF4G1_HUMAN sp|Q04637|IF4G1_HUMAN tr|E7EUU4|E7EUU4_HUMAN tr|E7EX73|E7EX73_HUMAN tr|E9PGM1|E9PGM1_HUMAN	1	Isoform of Q04637, Isoform B of Eukaryotic translation initiation factor 4 gamma 1 OS=Homo sapiens GN=EIF4G1;Isoform of Q04637, Isoform C of Eukaryotic translation initiation factor 4 gamma 1 OS=Homo sapiens GN=EIF4G1;Isoform of Q04637, Isoform D of Eukaryotic translation initiation factor 4 gamma 1 OS=Homo sapiens GN=EIF4G1;Isoform of Q04637, Isoform 8 of Eukaryotic translation initiation factor…	12	12	0.11	DITEEIMSGAR+EAVGDLLDAFK+FMLQDVIDLR+FSALQQAVPTESTDNRR+GLPLVDDGGWNTVPISK+GSSGGSGAKPSDAASEAARPATSTLNR+HGVESTLER+ITKPGSIDSNNQLFAPGGR+SDQWKPLNLEEK+TASTPTPPQTGGGLEPQANGETPQVAVIVRPDDR+VEYTLGEESEAPGQR
541b	sp|P16989-3|YBOX3_HUMAN sp|P16989|YBOX3_HUMAN	1	Isoform of P16989, Isoform 3 of Y-box-binding protein 3 OS=Homo sapiens GN=YBX3;Y-box-binding protein 3 OS=Homo sapiens GN=YBX3 PE=1 SV=4	40.1	12	0.08	IQAGEIGEMKDGVPEGAQLQGPVHR+NDTKEDVFVHQTAIK+NDTKEDVFVHQTAIKK+NGYGFINR+SPVGSGAPQAAAPAPAAHVAGNPGGDAAPAATGTAAAASLATAAGSEDAEK+SPVGSGAPQAAAPAPAAHVAGNPGGDAAPAATGTAAAASLATAAGSEDAEKK+SVGDGETVEFDVVEGEK+SVGDGETVEFDVVEGEKGAEAANVTGPDGVPVEGSR
515b	sp|P63104|1433Z_HUMAN	1	14-3-3 protein zeta/delta OS=Homo sapiens GN=YWHAZ PE=1 SV=1	33.5	12	0.09	DSTLIMQLLR+FLIPNASQAESK+GIVDQSQQAYQEAFEISK+GIVDQSQQAYQEAFEISKK+NLLSVAYK+SVTEQGAELSNEER+TAFDEAIAELDTLSEESYK
509a	sp|P61978-2|HNRPK_HUMAN sp|P61978-3|HNRPK_HUMAN sp|P61978|HNRPK_HUMAN	1	Isoform of P61978, Isoform 2 of Heterogeneous nuclear ribonucleoprotein K OS=Homo sapiens GN=HNRNPK;Isoform of P61978, Isoform 3 of Heterogeneous nuclear ribonucleoprotein K OS=Homo sapiens GN=HNRNPK;Heterogeneous nuclear ribonucleoprotein K OS=Homo sapiens GN=HNRNPK PE=1 SV=1	24.1	12	0.13	DLAGSIIGK+IDEPLEGSEDR+IILDLISESPIK+IITITGTQDQIQNAQYLLQNSVK+NLPLPPPPPPR+NTDEMVELR+RPAEDMEEEQAFKR+TDYNASVSVPDSSGPER
482a	sp|P55072|TERA_HUMAN	1	Transitional endoplasmic reticulum ATPase OS=Homo sapiens GN=VCP PE=1 SV=4	16.5	12	0.13	DVDLEFLAK+ELQELVQYPVEHPDK+ELQELVQYPVEHPDKFLK+ETVVEVPQVTWEDIGGLEDVKR+GPELLTMWFGESEANVR+IVSQLLTLMDGLK+KYEMFAQTLQQSR+LDQLIYIPLPDEK+LIVDEAINEDNSVVSLSQPK+MDELQLFR
456a	sp|P50395|GDIB_HUMAN	1	Rab GDP dissociation inhibitor beta OS=Homo sapiens GN=GDI2 PE=1 SV=2	22.5	12	0.11	DLGTESQIFISR+FLMANGQLVK+FVSISDLLVPK+GRDWNVDLIPK+MLLYTEVTR+NPYYGGESASITPLEDLYKR+SPYLYPLYGLGELPQGFAR+TFEGIDPK
405a	sp|P37802-2|TAGL2_HUMAN sp|P37802|TAGL2_HUMAN	1	Isoform of P37802, Isoform 2 of Transgelin-2 OS=Homo sapiens GN=TAGLN2;Transgelin-2 OS=Homo sapiens GN=TAGLN2 PE=1 SV=3	46.2	12	0.13	DDGLFSGDPNWFPK+DDGLFSGDPNWFPKK+ENFQNWLK+GASQAGMTGYGMPR+NVIGLQMGTNR+QMEQISQFLQAAER+TLMNLGGLAVAR+YGINTTDIFQTVDLWEGK
280a	sp|P07737|PROF1_HUMAN	1	Profilin-1 OS=Homo sapiens GN=PFN1 PE=1 SV=2	59.3	12	0.12	DSLLQDGEFSMDLR+DSPSVWAAVPGK+SSFYVNGLTLGGQK+STGGAPTFNVTVTK+TDKTLVLLMGK+TFVNITPAEVGVLVGK+TFVNITPAEVGVLVGKDR
260a	sp|P04843|RPN1_HUMAN	1	Dolichyl-diphosphooligosaccharide--protein glycosyltransferase subunit 1 OS=Homo sapiens GN=RPN1 PE=1 SV=1	19.6	12	0.12	ALTSEIALLQSR+APDELHYTYLDTFGRPVIVAYK+ATSFLLALEPELEAR+FPLFGGWK+FVDHVFDEQVIDSLTVK+IDHILDAL+LPVALDPGAK+QPDSGISSIR+VTAEVVLAHLGGGSTSR
251a	sp|P00558-2|PGK1_HUMAN sp|P00558|PGK1_HUMAN	1	Isoform of P00558, Isoform 2 of Phosphoglycerate kinase 1 OS=Homo sapiens GN=PGK1;Phosphoglycerate kinase 1 OS=Homo sapiens GN=PGK1 PE=1 SV=3	29	12	0.13	AHSSMVGVNLPQK+ALESPERPFLAILGGAK+ALMDEVVK+ITLPVDFVTADKFDENAK+LGDVYVNDAFGTAHR+VLNNMEIGTSLFDEEGAK+VSHVSTGGGASLELLEGK+WNTEDKVSHVSTGGGASLELLEGK
203a	sp|O00571-2|DDX3X_HUMAN sp|O00571|DDX3X_HUMAN tr|A0A0D9SF53|A0A0D9SF53_HUMAN tr|A0A0D9SFB3|A0A0D9SFB3_HUMAN tr|A0A0D9SG12|A0A0D9SG12_HUMAN	1	Isoform of O00571, Isoform 2 of ATP-dependent RNA helicase DDX3X OS=Homo sapiens GN=DDX3X;ATP-dependent RNA helicase DDX3X OS=Homo sapiens GN=DDX3X PE=1 SV=3;Isoform of O00571, ATP-dependent RNA helicase DDX3X OS=Homo sapiens GN=DDX3X PE=1 SV=1;Isoform of O00571, ATP-dependent RNA helicase DDX3X OS=Homo sapiens GN=DDX3X PE=1 SV=1;Isoform of O00571, ATP-dependent RNA helicase DDX3X OS=Homo sapiens…	17.8	12	0.1	DLLDLLVEAK+DREEALHQFR+HAIPIIK+HVINFDLPSDIEEYVHR+MLDMGFEPQIR+QYPISLVLAPTR+SFLLDLLNATGK+SPILVATAVAAR+TIVFVETK+VGNLGLATSFFNER+YLVLDEADR
125	sp|Q15084-2|PDIA6_HUMAN sp|Q15084-3|PDIA6_HUMAN sp|Q15084-4|PDIA6_HUMAN sp|Q15084-5|PDIA6_HUMAN sp|Q15084|PDIA6_HUMAN	1	Isoform of Q15084, Isoform 2 of Protein disulfide-isomerase A6 OS=Homo sapiens GN=PDIA6;Isoform of Q15084, Isoform 3 of Protein disulfide-isomerase A6 OS=Homo sapiens GN=PDIA6;Isoform of Q15084, Isoform 4 of Protein disulfide-isomerase A6 OS=Homo sapiens GN=PDIA6;Isoform of Q15084, Isoform 5 of Protein disulfide-isomerase A6 OS=Homo sapiens GN=PDIA6;Protein disulfide-isomerase A6 OS=Homo sapiens …	28.8	12	0.13	GSFSEQGINEFLR+GSTAPVGGGAFPTIVER+IFQKGESPVDYDGGR+LAAVDATVNQVLASR+NLEPEWAAAASEVKEQTK+NSYLEVLLK+TGEAIVDAALSALR+VGAVDADKHHSLGGQYGVQGFPTIK
733a	sp|Q9NYU2-2|UGGG1_HUMAN sp|Q9NYU2|UGGG1_HUMAN	1	Isoform of Q9NYU2, Isoform 2 of UDP-glucose:glycoprotein glucosyltransferase 1 OS=Homo sapiens GN=UGGT1;UDP-glucose:glycoprotein glucosyltransferase 1 OS=Homo sapiens GN=UGGT1 PE=1 SV=3	8.5	11	0.11	AIWAALQTQTSNAAK+ANPGAWILR+EGETYFDVVAVVDPVTR+FTILDSQGK+IYSHDGTDSPPDADEVVIVLNNFK+LGIEGLSLHNVLK+VKVEHVVSVLEK+VWQLQDLSFQTAAR+YVLEPEISFTSDNSFAK
626a	sp|Q6IAN0|DRS7B_HUMAN tr|A0A0C4DGQ8|A0A0C4DGQ8_HUMAN	1	Dehydrogenase/reductase SDR family member 7B OS=Homo sapiens GN=DHRS7B PE=1 SV=2;Isoform of Q6IAN0, Dehydrogenase/reductase SDR family member 7B OS=Homo sapiens GN=DHRS7B PE=1 SV=1	26.1	11	0.11	GTIMDTTVDVDKR+NAVVVITGATSGLGK+NGGALEELIR+SPVEVAQDVLAAVGK+TLAPGLFFSLMASR+VMETNYFGPVALTK
620a	sp|Q53GQ0|DHB12_HUMAN	1	Very-long-chain 3-oxoacyl-CoA reductase OS=Homo sapiens GN=HSD17B12 PE=1 SV=2	41.3	11	0.12	GVFVQSVLPYFVATK+ISYSLFTALR+KMININILSVCKMTQLVLPGMVER+KPTLDKPSPETFVK+SKDKLDQVSSEIK+SYAEELAK+TIAVDFASEDIYDK+TIAVDFASEDIYDKIK+VWGVGNEAGVGPGLGEWAVVTGSTDGIGK
616a	sp|Q16576|RBBP7_HUMAN tr|E9PC52|E9PC52_HUMAN	1	Histone-binding protein RBBP7 OS=Homo sapiens GN=RBBP7 PE=1 SV=1;Isoform of Q16576, Histone-binding protein RBBP7 OS=Homo sapiens GN=RBBP7 PE=1 SV=1	24.3	11	0.11	DYALHWLVLGTHTSDEQNHLVVAR+EMFEDTVEER+IGEEQSAEDAEDGPPELLFIHGGHTAK+LMIWDTR+TPSSDVLVFDYTK+TVALWDLR+YMPQNPHIIATK
614a	sp|Q16531|DDB1_HUMAN	1	DNA damage-binding protein 1 OS=Homo sapiens GN=DDB1 PE=1 SV=1	12.1	11	0.11	ALYYLQIHPQELR+GESKDLLFILTAK+IEVQDTSGGTTALRPSASTQALSSSVSSSK+KTEPATGFIDGDLIESFLDISRPK+LVFSNVNLK+SVLLLAYKPMEGNFEEIAR+VTLGTQPTVLR+YLAIAPPIIK+YLLGDMEGR
550a	sp|P78527-2|PRKDC_HUMAN sp|P78527|PRKDC_HUMAN	1	Isoform of P78527, Isoform 2 of DNA-dependent protein kinase catalytic subunit OS=Homo sapiens GN=PRKDC;DNA-dependent protein kinase catalytic subunit OS=Homo sapiens GN=PRKDC PE=1 SV=3	3.8	11	0.11	AALSALESFLK+KSLNSIEFR+LGNPIVPLNIR+LLALNSLYSPK+LLLQGEADQSLLTFIDK+LSFAVPFR+LVINTEEVFRPYAK+QLFSSLFSGILK+SDPGLLTNTMDVFVK+SLGPPQGEEDSVPR+TVGALQVLGTEAQSSLLK+TVSLLDENNVSSYLSK
528a	sp|P62753|RS6_HUMAN	1	40S ribosomal protein S6 OS=Homo sapiens GN=RPS6 PE=1 SV=1	22.5	11	0.12	DIPGLTDTTVPR+KGEKDIPGLTDTTVPR+KLFNLSKEDDVR+LIEVDDER+MATEVAADALGEEWK+MATEVAADALGEEWKGYVVR
522a	sp|P62424|RL7A_HUMAN	1	60S ribosomal protein L7a OS=Homo sapiens GN=RPL7A PE=1 SV=2	28.6	11	0.12	AGVNTVTTLVENKK+HWGGNVLGPK+LKVPPAINQFTQALDR+NFGIGQDIQPK+QTATQLLK+VAPAPAVVK+VVNPLFEK
398b	sp|P35580-2|MYH10_HUMAN sp|P35580-3|MYH10_HUMAN sp|P35580-4|MYH10_HUMAN sp|P35580-5|MYH10_HUMAN sp|P35580|MYH10_HUMAN	1	Isoform of P35580, Isoform 2 of Myosin-10 OS=Homo sapiens GN=MYH10;Isoform of P35580, Isoform 3 of Myosin-10 OS=Homo sapiens GN=MYH10;Isoform of P35580, Isoform 4 of Myosin-10 OS=Homo sapiens GN=MYH10;Isoform of P35580, Isoform 5 of Myosin-10 OS=Homo sapiens GN=MYH10;Myosin-10 OS=Homo sapiens GN=MYH10 PE=1 SV=3	6.5	11	0.1	ALEEALEAKEEFER+ALELDPNLYR+AVIYNPATQADWTAK+IGQLEEQLEQEAK+IGQLEEQLEQEAKER+KFDQLLAEEK+LQNELDNVSTLLEEAEK+QLLQANPILESFGNAK+TQLEELEDELQATEDAK+VVSSVLQFGNISFK
365a	sp|P26599-2|PTBP1_HUMAN sp|P26599-3|PTBP1_HUMAN sp|P26599|PTBP1_HUMAN tr|A0A0U1RRM4|A0A0U1RRM4_HUMAN tr|A6NLN1|A6NLN1_HUMAN	1	Isoform of P26599, Isoform 2 of Polypyrimidine tract-binding protein 1 OS=Homo sapiens GN=PTBP1;Isoform of P26599, Isoform 3 of Polypyrimidine tract-binding protein 1 OS=Homo sapiens GN=PTBP1;Polypyrimidine tract-binding protein 1 OS=Homo sapiens GN=PTBP1 PE=1 SV=1;Isoform of P26599, Polypyrimidine tract-binding protein 1 OS=Homo sapiens GN=PTBP1 PE=4 SV=1;Isoform of P26599, Polypyrimidine tract …	19.4	11	0.11	GQPIYIQFSNHK+IAIPGLAGAGNSVLLVSNLNPER+KLPIDVTEGEVISLGLPFGK+NFQNIFPPSATLHLSNIPPSVSEEDLK+NNQFQALLQYADPVSAQHAK+VTNILMLK
349a	sp|P22695|QCR2_HUMAN tr|H3BRG4|H3BRG4_HUMAN	1	Cytochrome b-c1 complex subunit 2, mitochondrial OS=Homo sapiens GN=UQCRC2 PE=1 SV=3;Isoform of P22695, Cytochrome b-c1 complex subunit 2, mitochondrial OS=Homo sapiens GN=UQCRC2 PE=1 SV=1	25.7	11	0.1	ATAAPAGAPPQPQDLEFTK+AVAFQNPQTHVIENLHAAAYR+LPNGLVIASLENYSPVSR+MALIGLGVSHPVLK+TIAQGNLSNTDVQAAK+VTSEELHYFVQNHFTSAR
336a	sp|P18669|PGAM1_HUMAN	1	Phosphoglycerate mutase 1 OS=Homo sapiens GN=PGAM1 PE=1 SV=2	29.9	11	0.11	ALPFWNEEIVPQIK+FSGWYDADLSPAGHEEAK+FSGWYDADLSPAGHEEAKR+HGESAWNLENR+SYDVPPPPMEPDHPFYSNISK+VLIAAHGNSLR
331a	sp|P17858|PFKAL_HUMAN	1	ATP-dependent 6-phosphofructokinase, liver type OS=Homo sapiens GN=PFKL PE=1 SV=6	22.4	11	0.12	AIGVLTSGGDAQGMNAAVR+GGSFENNWNIYK+GQLESIVENIR+GQVQEVGWHDVAGWLGR+IMEVIDAITTTAQSHQR+ISMAAYVSGELEHVTR+SEWGSLLEELVAEGK+SNFSLAILNVGAPAAGMNAAVR+TFVLEVMGR+TNVLGHLQQGGAPTPFDR+VFLIYEGYEGLVEGGENIK
315b	sp|P13797-2|PLST_HUMAN sp|P13797-3|PLST_HUMAN sp|P13797|PLST_HUMAN tr|A0A0A0MSQ0|A0A0A0MSQ0_HUMAN	1	Isoform of P13797, Isoform 2 of Plastin-3 OS=Homo sapiens GN=PLS3;Isoform of P13797, Isoform 3 of Plastin-3 OS=Homo sapiens GN=PLS3;Plastin-3 OS=Homo sapiens GN=PLS3 PE=1 SV=4;Isoform of P13797, Plastin-3 OS=Homo sapiens GN=PLS3 PE=1 SV=1	16.6	11	0.09	ANDDIIVNWVNR+DGETLEELMKLSPEELLLR+IDINMSGFNETDDLKR+LSPEELLLR+MINLSVPDTIDER+QFVTPADVVSGNPK+VYALPEDLVEVKPK+YAFVNWINK
315a	sp|P13796|PLSL_HUMAN	1	Plastin-2 OS=Homo sapiens GN=LCP1 PE=1 SV=6	19.6	11	0.08	DPKISTSLPVLDLIDAIQPGSINYDLLK+FSLVGIGGQDLNEGNR+ISFDEFIK+LSPEELLLR+MINLSVPDTIDER+MVMTVFACLMGK+TENLNDDEKLNNAK+VYALPEDLVEVNPK+YAFVNWINK
312a	sp|P12956|XRCC6_HUMAN	1	X-ray repair cross-complementing protein 6 OS=Homo sapiens GN=XRCC6 PE=1 SV=2	20.4	11	0.12	DSLIFLVDASK+DTGIFLDLMHLK+ILELDQFK+IMLFTNEDNPHGNDSAK+KPGGFDISLFYR+LGSLVDEFKELVYPPDYNPEGK+NIYVLQELDNPGAK+SDSFENPVLQQHFR+VEYSEEELKTHISK
300a	sp|P10412|H14_HUMAN sp|P16402|H13_HUMAN sp|P16403|H12_HUMAN	1	Histone H1.4 OS=Homo sapiens GN=HIST1H1E PE=1 SV=2;Histone H1.3 OS=Homo sapiens GN=HIST1H1D PE=1 SV=2;Histone H1.2 OS=Homo sapiens GN=HIST1H1C PE=1 SV=2	17.8	11	0.12	ALAAAGYDVEK+ALAAAGYDVEKNNSR+ASGPPVSELITK+KASGPPVSELITK+SGVSLAALK+SGVSLAALKK
295a	sp|P0C0S8|H2A1_HUMAN sp|P20671|H2A1D_HUMAN sp|Q16777|H2A2C_HUMAN sp|Q6FI13|H2A2A_HUMAN sp|Q96KK5|H2A1H_HUMAN sp|Q99878|H2A1J_HUMAN sp|Q9BTM1|H2AJ_HUMAN tr|A0A0U1RR32|A0A0U1RR32_HUMAN tr|A0A0U1RRH7|A0A0U1RRH7_HUMAN	1	Histone H2A type 1 OS=Homo sapiens GN=HIST1H2AG PE=1 SV=2;Histone H2A type 1-D OS=Homo sapiens GN=HIST1H2AD PE=1 SV=2;Histone H2A type 2-C OS=Homo sapiens GN=HIST2H2AC PE=1 SV=4;Histone H2A type 2-A OS=Homo sapiens GN=HIST2H2AA3 PE=1 SV=3;Histone H2A type 1-H OS=Homo sapiens GN=HIST1H2AH PE=1 SV=3;Histone H2A type 1-J OS=Homo sapiens GN=HIST1H2AJ PE=1 SV=3;Histone H2A.J OS=Homo sapiens GN=H2AFJ P…	35.9	11	0.09	AGLQFPVGR+HLQLAIR+HLQLAIRNDEELNK+NDEELNKLLGK+VTIAQGGVLPNIQAVLLPK
245a	sp|O95831-3|AIFM1_HUMAN sp|O95831|AIFM1_HUMAN	1	Isoform of O95831, Isoform 3 of Apoptosis-inducing factor 1, mitochondrial OS=Homo sapiens GN=AIFM1;Apoptosis-inducing factor 1, mitochondrial OS=Homo sapiens GN=AIFM1 PE=1 SV=1	20	11	0.11	AALSASEGEEVPQDKAPSHVPFLLIGGGTAAFAAAR+ALGTEVIQLFPEK+ELWFSDDPNVTK+GVIFYLR+ILPEYLSNWTMEK+ISGLGLTPEQK+TGGLEIDSDFGGFR+VMPNAIVQSVGVSSGK
191b	sp|P02768|ALBU_HUMAN tr|A0A0C4DGB6|A0A0C4DGB6_HUMAN tr|H0YA55|H0YA55_HUMAN	0.9993	Serum albumin OS=Homo sapiens GN=ALB PE=1 SV=2;Isoform of P02768, Serum albumin OS=Homo sapiens GN=ALB PE=1 SV=1;Isoform of P02768, Serum albumin (Fragment) OS=Homo sapiens GN=ALB PE=1 SV=1	8.4	11	0.07	KVPQVSTPTLVEVSR+LVTDLTK+QTALVELVK+VPQVSTPTLVEVSR+YLYEIAR
767a	sp|Q9Y265|RUVB1_HUMAN	1	RuvB-like 1 OS=Homo sapiens GN=RUVBL1 PE=1 SV=1	29.8	10	0.1	ALESSIAPIVIFASNR+AQTEGINISEEALNHLGEIGTK+AVLLAGPPGTGK+GTEDITSPHGIPLDLLDR+KTEVLMENFRR+LDPSIFESLQK+TALALAIAQELGSK+VEAGDVIYIEANSGAVKR+YSVQLLTPANLLAK
766a	sp|Q9Y230|RUVB2_HUMAN	1	RuvB-like 2 OS=Homo sapiens GN=RUVBL2 PE=1 SV=3	21.6	10	0.11	AAGVVLEMIR+ALESDMAPVLIMATNR+AVLIAGQPGTGK+GLGLDDALEPR+LLIVSTTPYSEK+TQGFLALFSGDTGEIK+TTEMETIYDLGTK+VYSLFLDESR
734a	sp|Q9NZ01|TECR_HUMAN	1	Very-long-chain enoyl-CoA reductase OS=Homo sapiens GN=TECR PE=1 SV=1	16.9	10	0.1	EFRDYPPLR+HYEVEILDAK+LPVGTTATLYFR+MKHYEVEILDAK+SLKDEDVLQK+SLKDEDVLQKLPVGTTATLYFR+THPQWYPAR
696b	sp|Q9BRK5|CAB45_HUMAN	1	45 kDa calcium-binding protein OS=Homo sapiens GN=SDF4 PE=1 SV=1	27.1	10	0.06	AVDPDGDGHVSWDEYK+DLGGFDEDAEPRR+LMVIFSK+LNEELKVDEETQEVLENLKDR+TAEHFQEAMEESK+VANREENEILPPDHLNGVK+YSEFFTGSK
696a	sp|Q9BRK5-6|CAB45_HUMAN	1	Isoform of Q9BRK5, Isoform 6 of 45 kDa calcium-binding protein OS=Homo sapiens GN=SDF4	36.8	10	0.06	AVDPDGDGHVSWDEYK+DLGGFDEDAEPRR+EFEELIDSNHDGIVTAEELENVPTLPLQPIGTLNSHFVR+LMVIFSK+LNEELKVDEETQEVLENLKDR+TAEHFQEAMEESK+VANREENEILPPDHLNGVK
690a	sp|Q99832-3|TCPH_HUMAN sp|Q99832|TCPH_HUMAN	1	Isoform of Q99832, Isoform 3 of T-complex protein 1 subunit eta OS=Homo sapiens GN=CCT7;T-complex protein 1 subunit eta OS=Homo sapiens GN=CCT7 PE=1 SV=2	22.4	10	0.1	ALEIIPR+ATISNDGATILK+GGAEQFMEETER+LPIGDVATQYFADR+QVKPYVEEGLHPQIIIR+SQDAEVGDGTTSVTLLAAEFLK+TATQLAVNK+VQGGALEDSQLVAGVAFKK
627a	sp|Q6P2Q9|PRP8_HUMAN	1	Pre-mRNA-processing-splicing factor 8 OS=Homo sapiens GN=PRPF8 PE=1 SV=2	4.6	10	0.11	ALDIPLVK+HGDEIITSTTSNYETQTFSSK+IDLTLLNR+LLILALER+LTPSGYEWGR+TAEEVAALIR+TEDPDLPAFYFDPLINPISHR+VWAEYALK+YIQPWESEFIDSQR
607a	sp|Q15393|SF3B3_HUMAN	1	Splicing factor 3B subunit 3 OS=Homo sapiens GN=SF3B3 PE=1 SV=4	10.5	10	0.11	FSNTGEDWYVLVGVAK+IVILEYQPSK+IVPGQFLAVDPK+LGAVFNQVAFPLQYTPR+MFLYNLTLQR+NENQLIIFADDTYPR+TPVEEVPAAIAPFQGR+TVLDPVTGDLSDTR+WVTTASLLDYDTVAGADK
551a	sp|P80723|BASP1_HUMAN	1	Brain acid soluble protein 1 OS=Homo sapiens GN=BASP1 PE=1 SV=2	48	10	0.1	AAEAAAAPAESAAPAAGEEPSKEEGEPK+AEPPKAPEQEQAAPGPAAGGEAPK+AQGPAASAEEPKPVEAPAANSDQTVTVKE+ETPAATEAPSSTPK+KTEAPAAPAAQETK
61	sp|P26641-2|EF1G_HUMAN sp|P26641|EF1G_HUMAN	1	Isoform of P26641, Isoform 2 of Elongation factor 1-gamma OS=Homo sapiens GN=EEF1G;Elongation factor 1-gamma OS=Homo sapiens GN=EEF1G PE=1 SV=3	21.1	10	0.11	EYFSWEGAFQHVGK+GQELAFPLSPDWQVDYESYTWR+ILGLLDAYLK+KLDPGSEETQTLVR+STFVLDEFK+STFVLDEFKR+TFLVGER+VLSAPPHFHFGQTNR
519a	sp|P62277|RS13_HUMAN	1	40S ribosomal protein S13 OS=Homo sapiens GN=RPS13 PE=1 SV=2	39.1	10	0.11	GLAPDLPEDLYHLIK+GLAPDLPEDLYHLIKK+GLSQSALPYR+GLSQSALPYRR+GLTPSQIGVILR+KGLTPSQIGVILR+LILIESR+LTSDDVKEQIYK
516a	sp|P62263|RS14_HUMAN	1	40S ribosomal protein S14 OS=Homo sapiens GN=RPS14 PE=1 SV=3	33.8	10	0.09	IEDVTPIPSDSTR+IEDVTPIPSDSTRR+IGRIEDVTPIPSDSTRR+TPGPGAQSALR+VKADRDESSPYAAMLAAQDVAQR
477a	sp|P53396-2|ACLY_HUMAN sp|P53396|ACLY_HUMAN	1	Isoform of P53396, Isoform 2 of ATP-citrate synthase OS=Homo sapiens GN=ACLY;ATP-citrate synthase OS=Homo sapiens GN=ACLY PE=1 SV=3	10.5	10	0.1	AFDSGIIPMEFVNK+DGVYVLDLAAK+EAYPEEAYIADLDAK+LGLVGVNLTLDGVK+LLQDHPWLLSQNLVVKPDQLIK+LLVGVDEKLNPEDIKK+TIAIIAEGIPEALTR+TILSLMTR
443a	sp|P48643-2|TCPE_HUMAN sp|P48643|TCPE_HUMAN tr|B7ZAR1|B7ZAR1_HUMAN tr|E7ENZ3|E7ENZ3_HUMAN tr|E9PCA1|E9PCA1_HUMAN	1	Isoform of P48643, Isoform 2 of T-complex protein 1 subunit epsilon OS=Homo sapiens GN=CCT5;T-complex protein 1 subunit epsilon OS=Homo sapiens GN=CCT5 PE=1 SV=1;Isoform of P48643, T-complex protein 1 subunit epsilon OS=Homo sapiens GN=CCT5 PE=1 SV=1;Isoform of P48643, T-complex protein 1 subunit epsilon OS=Homo sapiens GN=CCT5 PE=1 SV=1;Isoform of P48643, T-complex protein 1 subunit epsilon OS=H…	21.4	10	0.11	AVTIFIR+GVIVDKDFSHPQMPK+IADGYEQAAR+ISDSVLVDIKDTEPLIQTAK+LGFAGLVQEISFGTTK+QQISLATQMVR+WVGGPEIELIAIATGGR
430a	sp|P45880-1|VDAC2_HUMAN sp|P45880-2|VDAC2_HUMAN sp|P45880|VDAC2_HUMAN tr|A0A0A0MR02|A0A0A0MR02_HUMAN	1	Isoform of P45880, Isoform 1 of Voltage-dependent anion-selective channel protein 2 OS=Homo sapiens GN=VDAC2;Isoform of P45880, Isoform 2 of Voltage-dependent anion-selective channel protein 2 OS=Homo sapiens GN=VDAC2;Voltage-dependent anion-selective channel protein 2 OS=Homo sapiens GN=VDAC2 PE=1 SV=2;Isoform of P45880, Voltage-dependent anion-selective channel protein 2 (Fragment) OS=Homo sapi…	30.9	10	0.1	GFGFGLVK+LTFDTTFSPNTGK+LTFDTTFSPNTGKK+LTLSALVDGK+TGDFQLHTNVNDGTEFGGSIYQK+VNNSSLIGVGYTQTLRPGVK+YQLDPTASISAK
396a	sp|P35232|PHB_HUMAN	1	Prohibitin OS=Homo sapiens GN=PHB PE=1 SV=1	38.2	10	0.1	AAELIANSLATAGDGLIELR+DLQNVNITLR+EFTEAVEAK+FDAGELITQR+IFTSIGEDYDER+ILFRPVASQLPR+KLEAAEDIAYQLSR+NITYLPAGQSVLLQLPQ
393a	sp|P34897-3|GLYM_HUMAN sp|P34897|GLYM_HUMAN	1	Isoform of P34897, Isoform 3 of Serine hydroxymethyltransferase, mitochondrial OS=Homo sapiens GN=SHMT2;Serine hydroxymethyltransferase, mitochondrial OS=Homo sapiens GN=SHMT2 PE=1 SV=3	25.7	10	0.1	AFPMPGFDEH+EYSLQVLK+GWTGQESLSDSDPEMWELLQR+GYSLVSGGTDNHLVLVDLRPK+ISATSIFFESMPYK+SAITPGGLR+TGLIDYNQLALTAR+VLELVSITANK+VVDFIDEGVNIGLEVK
388a	sp|P32119|PRDX2_HUMAN	1	Peroxiredoxin-2 OS=Homo sapiens GN=PRDX2 PE=1 SV=5	40.9	10	0.12	ATAVVDGAFK+EGGLGPLNIPLLADVTR+GLFIIDGK+KEGGLGPLNIPLLADVTR+LSEDYGVLKTDEGIAYR+MASGNARIGKPAPDFKATAVVDGAFK+QITVNDLPVGR+RLSEDYGVLK
326a	sp|P16152|CBR1_HUMAN	1	Carbonyl reductase [NADPH] 1 OS=Homo sapiens GN=CBR1 PE=1 SV=3	36.1	10	0.09	FHQLDIDDLQSIR+FRSETITEEELVGLMNK+GIGLAIVR+GQAAVQQLQAEGLSPR+SETITEEELVGLMNK+SPEEGAETPVYLALLPPDAEGPHGQFVSEK+VADPTPFHIQAEVTMK
323b	sp|P26038|MOES_HUMAN	1	Moesin OS=Homo sapiens GN=MSN PE=1 SV=3	14.2	10	0.06	APDFVFYAPR+EVWFFGLQYQDTK+IGFPWSEIR+KAPDFVFYAPR+LFFLQVK+QLFDQVVK+TQEQLALEMAELTAR+VTTMDAELEFAIQPNTTGK
323a	sp|P15311|EZRI_HUMAN tr|E7EQR4|E7EQR4_HUMAN	1	Ezrin OS=Homo sapiens GN=EZR PE=1 SV=4;Isoform of P15311, Ezrin OS=Homo sapiens GN=EZR PE=1 SV=3	15.7	10	0.07	APDFVFYAPR+DNAMLEYLK+IAQDLEMYGINYFEIK+IGFPWSEIR+KAPDFVFYAPR+LFFLQVK+QLFDQVVK+QLLTLSSELSQAR+VTTMDAELEFAIQPNTTGK
299a	sp|P10321|1C07_HUMAN tr|A2AEA2|A2AEA2_HUMAN	1	Isoform of Q95604, HLA class I histocompatibility antigen, Cw-7 alpha chain OS=Homo sapiens GN=HLA-C PE=1 SV=3;Isoform of Q95604, HLA class I histocompatibility antigen, Cw-6 alpha chain OS=Homo sapiens GN=HLA-C PE=1 SV=2	34.2	10	0.08	APWVEQEGPEYWDRETQK+DGEDQTQDTELVETRPAGDGTFQK+FISVGYVDDTQFVR+GYDQSAYDGKDYIALNEDLR+SWTAADTAAQITQR+WAAVVVPSGQEQR+YFDTAVSRPGR+YLENGKETLQR
262a	sp|P05023-3|AT1A1_HUMAN sp|P05023-4|AT1A1_HUMAN sp|P05023|AT1A1_HUMAN	1	Isoform of P05023, Isoform 3 of Sodium/potassium-transporting ATPase subunit alpha-1 OS=Homo sapiens GN=ATP1A1;Isoform of P05023, Isoform 4 of Sodium/potassium-transporting ATPase subunit alpha-1 OS=Homo sapiens GN=ATP1A1;Sodium/potassium-transporting ATPase subunit alpha-1 OS=Homo sapiens GN=ATP1A1 PE=1 SV=1	9.5	10	0.1	AVAGDASESALLK+AVFQANQENLPILK+GVGIISEGNETVEDIAAR+IVEIPFNSTNK+LNIPVSQVNPR+NPNTSEPQHLLVMK+SPDFTNENPLETR
255a	sp|P04181|OAT_HUMAN	1	Ornithine aminotransferase, mitochondrial OS=Homo sapiens GN=OAT PE=1 SV=1	27.8	10	0.11	FAPPLVIKEDELR+GIYLWDVEGR+GLLNAIVIK+HQVLFIADEIQTGLAR+IVFAAGNFWGR+SQVDKLTLTSR+TVQGPPTSDDIFER+VAIAALEVLEEENLAENADK+WLAVDYENVRPDIVLLGK
253a	sp|P04075-2|ALDOA_HUMAN sp|P04075|ALDOA_HUMAN tr|J3KPS3|J3KPS3_HUMAN	1	Isoform of P04075, Isoform 2 of Fructose-bisphosphate aldolase A OS=Homo sapiens GN=ALDOA;Fructose-bisphosphate aldolase A OS=Homo sapiens GN=ALDOA PE=1 SV=2;Isoform of P04075, Fructose-bisphosphate aldolase OS=Homo sapiens GN=ALDOA PE=1 SV=1	29.1	10	0.11	ADDGRPFPQVIK+FSHEEIAMATVTALR+GILAADESTGSIAK+GVVPLAGTNGETTTQGLDGLSER+IGEHTPSALAIMENANVLAR+YTPSGQAGAAASESLFVSNHAY
225a	sp|O60762|DPM1_HUMAN tr|H0Y368|H0Y368_HUMAN tr|Q5QPK2|Q5QPK2_HUMAN	1	Dolichol-phosphate mannosyltransferase subunit 1 OS=Homo sapiens GN=DPM1 PE=1 SV=1;Isoform of O60762, Dolichol-phosphate mannosyltransferase subunit 1 (Fragment) OS=Homo sapiens GN=DPM1 PE=1 SV=1;Isoform of O60762, Dolichol-phosphate mannosyltransferase subunit 1 OS=Homo sapiens GN=DPM1 PE=1 SV=1	24.6	10	0.1	DVAEQLEK+EGNFDIVSGTR+FIPEFIR+LGGNEIVSFLK+QLNYTIGEVPISFVDR+YSVLLPTYNER
218b	sp|Q01082|SPTB2_HUMAN tr|A0A087WUZ3|A0A087WUZ3_HUMAN	1	Spectrin beta chain, non-erythrocytic 1 OS=Homo sapiens GN=SPTBN1 PE=1 SV=2;Isoform of Q01082, Spectrin beta chain, non-erythrocytic 1 OS=Homo sapiens GN=SPTBN1 PE=1 SV=1	4.9	10	0.09	DLDDFQSWLSR+EQWANLEQLSAIR+EVDDLEQWIAER+IVSSSDVGHDEYSTQSLVK+LAEISDVWEEMK+LILEVHQFSR+LLEVLSGER+SQNIVTDSSSLSAEAIR+TALPAQSAATLPAR
214a	sp|O43242|PSMD3_HUMAN	1	26S proteasome non-ATPase regulatory subunit 3 OS=Homo sapiens GN=PSMD3 PE=1 SV=2	17	10	0.1	AVQGFFTSNNATR+HDADGQATLLNLLLR+ISLADIAQK+LQLDSPEDAEFIVAK+NYLHYSLYDQAEK+SVFPEQANNNEWAR+VYEFLDKLDVVR
213a	sp|O43175|SERA_HUMAN	1	D-3-phosphoglycerate dehydrogenase OS=Homo sapiens GN=PHGDH PE=1 SV=4	17.1	10	0.11	AGTGVDNVDLEAATRK+DLPLLLFR+GGIVDEGALLR+GTIQVITQGTSLK+ILQDGGLQVVEK+KILQDGGLQVVEK+QADVNLVNAK+TLGILGLGR+VTADVINAAEK
203b	sp|Q92841-1|DDX17_HUMAN sp|Q92841-2|DDX17_HUMAN sp|Q92841-3|DDX17_HUMAN sp|Q92841|DDX17_HUMAN tr|H3BLZ8|H3BLZ8_HUMAN	1	Isoform of Q92841, Isoform 2 of Probable ATP-dependent RNA helicase DDX17 OS=Homo sapiens GN=DDX17;Isoform of Q92841, Isoform 3 of Probable ATP-dependent RNA helicase DDX17 OS=Homo sapiens GN=DDX17;Isoform of Q92841, Isoform 4 of Probable ATP-dependent RNA helicase DDX17 OS=Homo sapiens GN=DDX17;Probable ATP-dependent RNA helicase DDX17 OS=Homo sapiens GN=DDX17 PE=1 SV=2;Isoform of Q92841, Probab…	15.8	10	0.08	APILIATDVASR+ELAQQVQQVADDYGK+GTAYTFFTPGNLK+LIDFLESGK+MLDMGFEPQIR+NFYVEHPEVAR+QTLMWSATWPK+VLEEANQAINPK+YLVLDEADR
151	sp|Q92616|GCN1_HUMAN	1	eIF-2-alpha kinase activator GCN1 OS=Homo sapiens GN=GCN1 PE=1 SV=6	4.6	10	0.11	ALGTLVSHVTLR+ALQAAIQQLAEAQPEATAK+DAVLYFSESLVPTAR+LTSADALRPSVVSITGPLIR+SALLDFYMK+VDPLFTELLNGIR+VLAFLSSVAGDALTR+VLPLEALVTDAGEVTEAGK
92	sp|P53985|MOT1_HUMAN	1	Monocarboxylate transporter 1 OS=Homo sapiens GN=SLC16A1 PE=1 SV=3	8.4	9	0.08	AAESPDQKDTDGGPKEEESPV+ESKEEETSIDVAGKPNEVTK+KESKEEETSIDVAGKPNEVTK
84	sp|P43686-2|PRS6B_HUMAN sp|P43686|PRS6B_HUMAN	1	Isoform of P43686, Isoform 2 of 26S protease regulatory subunit 6B OS=Homo sapiens GN=PSMC4;26S protease regulatory subunit 6B OS=Homo sapiens GN=PSMC4 PE=1 SV=2	22	9	0.1	ADTLDPALLRPGR+AVAHHTTAAFIR+EAVELPLTHFELYK+KIEFPLPDRR+LIFSTITSK+MNLSEEVDLEDYVARPDK+VVGSEFVQK
736a	sp|Q9P035|HACD3_HUMAN	1	Very-long-chain (3R)-3-hydroxyacyl-CoA dehydratase 3 OS=Homo sapiens GN=HACD3 PE=1 SV=2	19.6	9	0.09	FSFTLPYPVK+LESEGSPETLTNLR+QVNITVQK+RPLFLAPDFDR+VELSDVQNPAISITENVLHFK+VSQWWER
640a	sp|Q8N1F7-2|NUP93_HUMAN sp|Q8N1F7|NUP93_HUMAN	1	Isoform of Q8N1F7, Isoform 2 of Nuclear pore complex protein Nup93 OS=Homo sapiens GN=NUP93;Nuclear pore complex protein Nup93 OS=Homo sapiens GN=NUP93 PE=1 SV=2	13.2	9	0.1	EALQYFYFLR+ILHTLLASGEDALDFTQESEPSYISDVGPPGR+LLSPVVPQISAPQSNK+LLSPVVPQISAPQSNKER+LTLSQFQK+LVPLNQESVEER+TLITFAGMIPYR
633a	sp|Q86VP6-2|CAND1_HUMAN sp|Q86VP6|CAND1_HUMAN tr|A0A0C4DGH5|A0A0C4DGH5_HUMAN	1	Isoform of Q86VP6, Isoform 2 of Cullin-associated NEDD8-dissociated protein 1 OS=Homo sapiens GN=CAND1;Cullin-associated NEDD8-dissociated protein 1 OS=Homo sapiens GN=CAND1 PE=1 SV=2;Isoform of Q86VP6, Cullin-associated NEDD8-dissociated protein 1 (Fragment) OS=Homo sapiens GN=CAND1 PE=1 SV=1	15.2	9	0.1	ADVFHAYLSLLK+ALTLIAGSPLK+DLLDTVLPHLYNETK+DSSSTNLESMDTS+EGPAVVGQFIQDVK+FTISDHPQPIDPLLK+LTLIDPETLLPR+SVILEAFSSPSEEVK+TLEDPDLNVR
624a	sp|Q5VUA4|ZN318_HUMAN	1	Zinc finger protein 318 OS=Homo sapiens GN=ZNF318 PE=1 SV=2	4.7	9	0.08	AFGGEEVILK+ASSLPSSAPAVKLESLEETNPEYAK+DLYDIFYSSGGK+FLDPEFR+ILSMLADSTSTQEK+ISAPELLLHSPAR+LESLEETNPEYAK+SLLNPQDTPVK+STGSTYGFLQPLTR
570a	sp|Q12931-2|TRAP1_HUMAN sp|Q12931|TRAP1_HUMAN	1	Isoform of Q12931, Isoform 2 of Heat shock protein 75 kDa, mitochondrial OS=Homo sapiens GN=TRAP1;Heat shock protein 75 kDa, mitochondrial OS=Homo sapiens GN=TRAP1 PE=1 SV=3	18.9	9	0.11	AFLDALQNQAEASSK+EGIVTATEQEVKEDIAK+ELISNASDALEK+ELLQESALIR+GVVDSEDIPLNLSR+LNELLVK+SAAPGSLGYQWLSDGSGVFEIAEASGVR+YESSALPSGQLTSLSEYASR
565b	sp|Q13162|PRDX4_HUMAN	1	Peroxiredoxin-4 OS=Homo sapiens GN=PRDX4 PE=1 SV=1	25.5	9	0.08	DYGVYLEDSGHTLR+GLFIIDDK+GLFIIDDKGILR+IPLLSDLTHQISK+QITLNDLPVGR+SVDETLR+VSVADHSLHLSK
565a	sp|Q06830|PRDX1_HUMAN tr|A0A0A0MSI0|A0A0A0MSI0_HUMAN	1	Peroxiredoxin-1 OS=Homo sapiens GN=PRDX1 PE=1 SV=1;Isoform of Q06830, Peroxiredoxin-1 (Fragment) OS=Homo sapiens GN=PRDX1 PE=1 SV=1	56.1	9	0.09	ATAVMPDGQFKDISLSDYK+GLFIIDDK+GLFIIDDKGILR+IGHPAPNFK+KQGGLGPMNIPLVSDPKR+LVQAFQFTDK+QGGLGPMNIPLVSDPKR+QITVNDLPVGR+SVDETLR+TIAQDYGVLK
561a	sp|Q02878|RL6_HUMAN	1	60S ribosomal protein L6 OS=Homo sapiens GN=RPL6 PE=1 SV=3	27.8	9	0.09	AIPQLQGYLR+AVDSQILPK+EKVLATVTKPVGGDK+HQEGEIFDTEKEKYEITEQR+QLASGLLLVTGPLVLNR+VLATVTKPVGGDK+YYPTEDVPR
559a	sp|Q02790|FKBP4_HUMAN	1	Peptidyl-prolyl cis-trans isomerase FKBP4 OS=Homo sapiens GN=FKBP4 PE=1 SV=3	27.2	9	0.1	AKESWEMNSEEKLEQSTIVK+AWDIAIATMK+FEIGEGENLDLPYGLER+GEGYAKPNEGAIVEVALEGYYKDK+IVSWLEYESSFSNEEAQK+MEKGEHSIVYLKPSYAFGSVGK+VFVHYTGWLLDGTK
556a	sp|Q00839-2|HNRPU_HUMAN sp|Q00839|HNRPU_HUMAN	1	Isoform of Q00839, Isoform Short of Heterogeneous nuclear ribonucleoprotein U OS=Homo sapiens GN=HNRNPU;Heterogeneous nuclear ribonucleoprotein U OS=Homo sapiens GN=HNRNPU PE=1 SV=6	11.7	9	0.1	EKPYFPIPEEYTFIQNVPLEDR+GYFEYIEENKYSR+KAEVEGKDLPEHAVLK+NFILDQTNVSAAAQR+NGQDLGVAFK+SSGPTSLFAVTVAPPGAR
515c	sp|P31946-2|1433B_HUMAN sp|P31946|1433B_HUMAN	1	Isoform of P31946, Isoform Short of 14-3-3 protein beta/alpha OS=Homo sapiens GN=YWHAB;14-3-3 protein beta/alpha OS=Homo sapiens GN=YWHAB PE=1 SV=3	29.1	9	0.05	AVTEQGHELSNEER+DSTLIMQLLR+NLLSVAYK+QTTVSNSQQAYQEAFEISKK+VISSIEQK+YLSEVASGDNKQTTVSNSQQAYQEAFEISKK
506a	sp|P61604|CH10_HUMAN	1	10 kDa heat shock protein, mitochondrial OS=Homo sapiens GN=HSPE1 PE=1 SV=2	54.9	9	0.1	FLPLFDR+GGEIQPVSVK+GKGGEIQPVSVK+KFLPLFDR+VLLPEYGGTK+VLQATVVAVGSGSK+VVLDDKDYFLFR
503a	sp|P61247|RS3A_HUMAN	1	40S ribosomal protein S3a OS=Homo sapiens GN=RPS3A PE=1 SV=2	25	9	0.09	APAMFNIR+EVQTNDLKEVVNK+LIPDSIGKDIEK+TTDGYLLR+VFEVSLADLQNDEVAFR+VFEVSLADLQNDEVAFRK+VVDPFSK
485a	sp|P55786|PSA_HUMAN tr|E9PLK3|E9PLK3_HUMAN	1	Puromycin-sensitive aminopeptidase OS=Homo sapiens GN=NPEPPS PE=1 SV=2;Isoform of P55786, Puromycin-sensitive aminopeptidase OS=Homo sapiens GN=NPEPPS PE=1 SV=1	10.1	9	0.09	AFFESHPAPSAER+AGIISTVEVLK+ATFDISLVVPK+DYFNVPYPLPK+LGLQNDLFSLAR+LSVEGFAVDK+VALSNMNVIDR+VLGATLLPDLIQK
481a	sp|P55060-3|XPO2_HUMAN sp|P55060|XPO2_HUMAN	1	Isoform of P55060, Isoform 3 of Exportin-2 OS=Homo sapiens GN=CSE1L;Exportin-2 OS=Homo sapiens GN=CSE1L PE=1 SV=3	11.5	9	0.1	AADEEAFEDNSEEYIR+AADEEAFEDNSEEYIRR+ANIVHLMLSSPEQIQK+GSNTIASAAADKIPGLLGVFQK+IIIPEIQK+LLQTDDEEEAGLLELLK+QIFILLFQR+SANVNEFPVLK+VIVPNMEFR
441a	sp|P48047|ATPO_HUMAN	1	ATP synthase subunit O, mitochondrial OS=Homo sapiens GN=ATP5O PE=1 SV=1	38.5	9	0.1	FSPLTTNLINLLAENGR+LSNTQGVVSAFSTMMSVHR+LVRPPVQVYGIEGR+TDPSILGGMIVR+VAASVLNPYVK+VAQILKEPK
435a	sp|P46781|RS9_HUMAN tr|A0A024R4M0|A0A024R4M0_HUMAN	1	40S ribosomal protein S9 OS=Homo sapiens GN=RPS9 PE=1 SV=3;Isoform of P46781, 40S ribosomal protein S9 OS=Homo sapiens GN=RPS9 PE=1 SV=1	27.8	9	0.09	IEDFLER+IGVLDEGK+LDYILGLK+LFEGNALLR+LIGEYGLR+MKLDYILGLK+QVVNIPSFIVR+RLFEGNALLR
47	sp|P13667|PDIA4_HUMAN	1	Protein disulfide-isomerase A4 OS=Homo sapiens GN=PDIA4 PE=1 SV=2	21.9	9	0.1	DLGLSESGEDVNAAILDESGKK+EVSQPDWTPPPEVTLVLTK+FDVSGYPTIK+IDATSASVLASR+MDATANDVPSDR+VDATAETDLAK+VLEVAKDFPEYTFAIADEEDYAGEVK+VSQGQLVVMQPEK+YGIVDYMIEQSGPPSK
394a	sp|P34932|HSP74_HUMAN	1	Heat shock 70 kDa protein 4 OS=Homo sapiens GN=HSPA4 PE=1 SV=4	12.9	9	0.08	AGGIETIANEYSDR+EDIYAVEIVGGATR+ELSTTLNADEAVTR+KEDIYAVEIVGGATR+NKEDQYDHLDAADMTK+SNLAYDIVQLPTGLTGIK+TSTVDLPIENQLLWQIDR+VLATAFDTTLGGR
374a	sp|P29401-2|TKT_HUMAN sp|P29401|TKT_HUMAN	1	Isoform of P29401, Isoform 2 of Transketolase OS=Homo sapiens GN=TKT;Transketolase OS=Homo sapiens GN=TKT PE=1 SV=3	14.4	9	0.09	GITGVEDKESWHGKPLPK+HQPTAIIAK+ISSDLDGHPVPK+KISSDLDGHPVPK+LDNLVAILDINR+MPSLPSYK+SVPTSTVFYPSDGVATEK+VLDPFTIKPLDR
364a	sp|P26373|RL13_HUMAN	1	60S ribosomal protein L13 OS=Homo sapiens GN=RPL13 PE=1 SV=4	24.6	9	0.1	GFSLEELR+KGDSSAEELKLATQLTGPVMPVR+LATQLTGPVMPVR+STESLQANVQR+VATWFNQPAR
354a	sp|P23526|SAHH_HUMAN	1	Adenosylhomocysteinase OS=Homo sapiens GN=AHCY PE=1 SV=4	18.8	9	0.09	AGIPVYAWK+GISEETTTGVHNLYK+KLDEAVAEAHLGK+VADIGLAAWGR+VAVVAGYGDVGK+VPAINVNDSVTK+YPQLLPGIR
308b	sp|Q13310-2|PABP4_HUMAN sp|Q13310-3|PABP4_HUMAN sp|Q13310|PABP4_HUMAN tr|B1ANR0|B1ANR0_HUMAN	1	Isoform of Q13310, Isoform 2 of Polyadenylate-binding protein 4 OS=Homo sapiens GN=PABPC4;Isoform of Q13310, Isoform 3 of Polyadenylate-binding protein 4 OS=Homo sapiens GN=PABPC4;Polyadenylate-binding protein 4 OS=Homo sapiens GN=PABPC4 PE=1 SV=1;Isoform of Q13310, Polyadenylate-binding protein OS=Homo sapiens GN=PABPC4 PE=1 SV=1	12.7	9	0.06	AKEFTNVYIK+ALDTMNFDVIK+EFSPFGSITSAK+IVGSKPLYVALAQR+NLDDTIDDEKLRK+RSLGYAYVNFQQPADAER+SLGYAYVNFQQPADAER
265a	sp|P05455|LA_HUMAN	1	Lupus La protein OS=Homo sapiens GN=SSB PE=1 SV=2	16.7	9	0.09	EGIILFK+GSIFVVFDSIESAK+GSIFVVFDSIESAKK+LDEGWVPLEIMIK+LTTDFNVIVEALSK+RSPSKPLPEVTDEYKNDVK+SPSKPLPEVTDEYKNDVK
264a	sp|P05388|RLA0_HUMAN	1	60S acidic ribosomal protein P0 OS=Homo sapiens GN=RPLP0 PE=1 SV=1	29	9	0.1	AFLADPSAFVAAAPVAAATTAAPAAAAAPAK+GNVGFVFTK+GTIEILSDVQLIK+IIQLLDDYPK+TSFFQALGITTK+VLALSVETDYTFPLAEK
115	sp|Q08211|DHX9_HUMAN	1	ATP-dependent RNA helicase A OS=Homo sapiens GN=DHX9 PE=1 SV=4	8.3	9	0.09	AENNSEVGASGYGVPGPTWDR+ELDALDANDELTPLGR+LGGIGQFLAK+QLYHLGVVEAYSGLTKKK+TPLHEIALSIK+TTQVPQFILDDFIQNDR+YQILPLHSQIPR
773a	sp|Q9Y4L1|HYOU1_HUMAN tr|A0A087X054|A0A087X054_HUMAN	1	Hypoxia up-regulated protein 1 OS=Homo sapiens GN=HYOU1 PE=1 SV=1;Isoform of Q9Y4L1, Hypoxia up-regulated protein 1 OS=Homo sapiens GN=HYOU1 PE=1 SV=1	10.2	8	0.08	DAVVYPILVEFTR+LAGLFNEQR+LYQPEYQEVSTEEQREEISGK+NINADEAAAMGAVYQAAALSK+QADNPHVALYQAR+VLQLINDNTATALSYGVFR
748a	sp|Q9UHD2|TBK1_HUMAN	1	Serine/threonine-protein kinase TBK1 OS=Homo sapiens GN=TBK1 PE=1 SV=1	15.6	8	0.08	IISSNQELIYEGR+INLEAAELGEISDIHTK+LSSSQGTIETSLQDIDSR+MFTASSGIKHTMTPIYPSSNTLVEMTLGMKK+TGDLFAIK+TTEENPIFVVSR+YQEYTNELQETLPQK
741a	sp|Q9UBB4-2|ATX10_HUMAN sp|Q9UBB4|ATX10_HUMAN	1	Isoform of Q9UBB4, Isoform 2 of Ataxin-10 OS=Homo sapiens GN=ATXN10;Ataxin-10 OS=Homo sapiens GN=ATXN10 PE=1 SV=1	25.1	8	0.07	AEGDISNVANGFK+ITSDEPLTKDDIPVFLR+LASEEPPDDEEALATIR+LSGVMVPAPIQDLEALR+MEEQGLADASLLKK+NLTEDNSQNQDLIAK+VTLLDLMIAK
737a	sp|Q9P0J0-2|NDUAD_HUMAN sp|Q9P0J0|NDUAD_HUMAN	1	Isoform of Q9P0J0, Isoform 2 of NADH dehydrogenase [ubiquinone] 1 alpha subcomplex subunit 13 OS=Homo sapiens GN=NDUFA13;NADH dehydrogenase [ubiquinone] 1 alpha subcomplex subunit 13 OS=Homo sapiens GN=NDUFA13 PE=1 SV=3	45.1	8	0.09	IALLPLLQAETDRR+LQIEDFEAR+RLQIEDFEAR+VGESVFHTTR+VKQDMPPPGGYGPIDYKR+WVPPLIGELYGLR
735a	sp|Q9NZI8|IF2B1_HUMAN	1	Insulin-like growth factor 2 mRNA-binding protein 1 OS=Homo sapiens GN=IGF2BP1 PE=1 SV=2	12.8	8	0.08	DQTPDENDQVIVK+LLVPTQYVGAIIGK+LYIGNLNESVTPADLEK+MVIITGPPEAQFK+TVNELQNLTAAEVVVPR
719a	sp|Q9HCM4-3|E41L5_HUMAN sp|Q9HCM4-4|E41L5_HUMAN sp|Q9HCM4|E41L5_HUMAN	1	Isoform of Q9HCM4, Isoform 3 of Band 4.1-like protein 5 OS=Homo sapiens GN=EPB41L5;Isoform of Q9HCM4, Isoform 4 of Band 4.1-like protein 5 OS=Homo sapiens GN=EPB41L5;Band 4.1-like protein 5 OS=Homo sapiens GN=EPB41L5 PE=1 SV=3	11.9	8	0.07	DGNDYSLGLTPTGVLVFEGDTK+GQTPAQAETNYLNK+IGLFFWPK+NANVQDAATNSAVLNENNVPLPK+VSLLDGTDVSVDLPK
70	sp|P30086|PEBP1_HUMAN	1	Phosphatidylethanolamine-binding protein 1 OS=Homo sapiens GN=PEBP1 PE=1 SV=3	47.6	8	0.08	GNDISSGTVLSDYVGSGPPK+LYEQLSGK+LYTLVLTDPDAPSR+NRPTSISWDGLDSGK+WSGPLSLQEVDEQPQHPLHVTYAGAAVDELGK
606a	sp|Q15365|PCBP1_HUMAN	1	Poly(rC)-binding protein 1 OS=Homo sapiens GN=PCBP1 PE=1 SV=2	20.8	8	0.07	ESTGAQVQVAGDMLPNSTER+IANPVEGSSGR+IITLTGPTNAIFK+QGANINEIR+QVTITGSAASISLAQYLINAR
564a	sp|Q04760|LGUL_HUMAN	1	Lactoylglutathione lyase OS=Homo sapiens GN=GLO1 PE=1 SV=4	39.7	8	0.07	DFLLQQTMLR+GLAFIQDPDGYWIEILNPNK+IAWALSR+KATLELTHNWGTEDDETQSYHNGNSDPR+RFEELGVK
562a	sp|Q02978|M2OM_HUMAN tr|I3L1P8|I3L1P8_HUMAN	1	Mitochondrial 2-oxoglutarate/malate carrier protein OS=Homo sapiens GN=SLC25A11 PE=1 SV=3;Isoform of Q02978, Mitochondrial 2-oxoglutarate/malate carrier protein (Fragment) OS=Homo sapiens GN=SLC25A11 PE=1 SV=1	34.1	8	0.09	AVIGMTAGATGAFVGTPAEVALIR+AVVVNAAQLASYSQSK+GIYTGLSAGLLR+LGIYTVLFER+LTGADGTPPGFLLK+NGLDVLFK+NVFNALIR+YEGFFSLWK
529a	sp|P62826|RAN_HUMAN tr|B5MDF5|B5MDF5_HUMAN tr|F5H018|F5H018_HUMAN tr|J3KQE5|J3KQE5_HUMAN	1	GTP-binding nuclear protein Ran OS=Homo sapiens GN=RAN PE=1 SV=3;Isoform of P62826, GTP-binding nuclear protein Ran OS=Homo sapiens GN=RAN PE=1 SV=1;Isoform of P62826, GTP-binding nuclear protein Ran (Fragment) OS=Homo sapiens GN=RAN PE=1 SV=7;Isoform of P62826, GTP-binding nuclear protein Ran (Fragment) OS=Homo sapiens GN=RAN PE=1 SV=1	24.6	8	0.09	FNVWDTAGQEK+GPIKFNVWDTAGQEK+HLTGEFEK+KKNLQYYDISAK+NLQYYDISAK+SNYNFEKPFLWLAR
512a	sp|P62195-2|PRS8_HUMAN sp|P62195|PRS8_HUMAN	1	Isoform of P62195, Isoform 2 of 26S protease regulatory subunit 8 OS=Homo sapiens GN=PSMC5;26S protease regulatory subunit 8 OS=Homo sapiens GN=PSMC5 PE=1 SV=1	25.9	8	0.08	EHAPSIIFMDEIDSIGSSR+IAELMPGASGAEVK+IDILDSALLRPGR+IEELQLIVNDK+LLREELQLLQEQGSYVGEVVR+TMLELLNQLDGFEATK+VSGSELVQK
502a	sp|P61204|ARF3_HUMAN sp|P84077|ARF1_HUMAN tr|F5H423|F5H423_HUMAN	1	ADP-ribosylation factor 3 OS=Homo sapiens GN=ARF3 PE=1 SV=2;ADP-ribosylation factor 1 OS=Homo sapiens GN=ARF1 PE=1 SV=2;Uncharacterized protein OS=Homo sapiens PE=3 SV=1	46.4	8	0.08	DAVLLVFANK+HYFQNTQGLIFVVDSNDRER+ILMVGLDAAGK+LGEIVTTIPTIGFNVETVEYK+MLAEDELRDAVLLVFANK+NISFTVWDVGGQDK
413a	sp|P40925-2|MDHC_HUMAN sp|P40925-3|MDHC_HUMAN sp|P40925|MDHC_HUMAN tr|B8ZZ51|B8ZZ51_HUMAN tr|B9A041|B9A041_HUMAN	1	Isoform of P40925, Isoform 2 of Malate dehydrogenase, cytoplasmic OS=Homo sapiens GN=MDH1;Isoform of P40925, Isoform 3 of Malate dehydrogenase, cytoplasmic OS=Homo sapiens GN=MDH1;Malate dehydrogenase, cytoplasmic OS=Homo sapiens GN=MDH1 PE=1 SV=4;Isoform of P40925, Malate dehydrogenase, cytoplasmic OS=Homo sapiens GN=MDH1 PE=1 SV=1;Isoform of P40925, Malate dehydrogenase, cytoplasmic OS=Homo sap…	48.5	8	0.07	ELTEEKESAFEFLSSA+EVGVYEALKDDSWLK+FVEGLPINDFSR+GEFVTTVQQR+LGVTANDVK+NVIIWGNHSSTQYPDVNHAK
411a	sp|P40227|TCPZ_HUMAN	1	T-complex protein 1 subunit zeta OS=Homo sapiens GN=CCT6A PE=1 SV=3	19.8	8	0.07	ALQFLEEVK+DGNVLLHEMQIQHPTASLIAK+EMDRETLIDVAR+GIDPFSLDALSK+IITEGFEAAK+VATAQDDITGDGTTSNVLIIGELLK+VLAQNSGFDLQETLVK
410a	sp|P39656-3|OST48_HUMAN sp|P39656|OST48_HUMAN tr|A0A0C4DGS1|A0A0C4DGS1_HUMAN	1	Isoform of P39656, Isoform 3 of Dolichyl-diphosphooligosaccharide--protein glycosyltransferase 48 kDa subunit OS=Homo sapiens GN=DDOST;Dolichyl-diphosphooligosaccharide--protein glycosyltransferase 48 kDa subunit OS=Homo sapiens GN=DDOST PE=1 SV=4;Isoform of P39656, Dolichyl-diphosphooligosaccharide--protein glycosyltransferase 48 kDa subunit OS=Homo sapiens GN=DDOST PE=1 SV=1	16	8	0.08	GFELTFK+NTLLIAGLQAR+TADDPSLSLIK+TLVLLDNLNVR+WVPFDGDDIQLEFVR+YSQTGNYELAVALSR
45	sp|P13378-2|HXD8_HUMAN sp|P13378|HXD8_HUMAN tr|A0A0A0MTF4|A0A0A0MTF4_HUMAN	1	Isoform of P13378, Isoform 2 of Homeobox protein Hox-D8 OS=Homo sapiens GN=HOXD8;Homeobox protein Hox-D8 OS=Homo sapiens GN=HOXD8 PE=2 SV=2;Isoform of P13378, Homeobox protein Hox-D8 OS=Homo sapiens GN=HOXD8 PE=1 SV=1	6.5	8	0.07	MSSYFVNPLYSK
384a	sp|P31939-2|PUR9_HUMAN sp|P31939|PUR9_HUMAN	1	Isoform of P31939, Isoform 2 of Bifunctional purine biosynthesis protein PURH OS=Homo sapiens GN=ATIC;Bifunctional purine biosynthesis protein PURH OS=Homo sapiens GN=ATIC PE=1 SV=3	25.4	8	0.09	ALFEEVPELLTEAEKK+DVSELTGFPEMLGGR+EVSDGIIAPGYEEEALTILSK+HVSPAGAAVGIPLSEDEAK+LAGDKANYWWLR+LTEVSISSDAFFPFR+NGQVIGIGAGQQSR+SLFSNVVTK+TLTPISAAYAR+YGMNPHQTPAQLYTLQPK
379a	sp|P30153|2AAA_HUMAN	1	Serine/threonine-protein phosphatase 2A 65 kDa regulatory subunit A alpha isoform OS=Homo sapiens GN=PPP2R1A PE=1 SV=4	20.2	8	0.09	AISHEHSPSDLEAHFVPLVK+IGPILDNSTLQSEVKPILEK+LAGGDWFTSR+LSTIALALGVER+LTQDQDVDVK+MAGDPVANVR+QLSQSLLPAIVELAEDAK+SEIIPMFSNLASDEQDSVR
373a	sp|P28331-2|NDUS1_HUMAN sp|P28331-4|NDUS1_HUMAN sp|P28331-5|NDUS1_HUMAN sp|P28331|NDUS1_HUMAN	1	Isoform of P28331, Isoform 2 of NADH-ubiquinone oxidoreductase 75 kDa subunit, mitochondrial OS=Homo sapiens GN=NDUFS1;Isoform of P28331, Isoform 4 of NADH-ubiquinone oxidoreductase 75 kDa subunit, mitochondrial OS=Homo sapiens GN=NDUFS1;Isoform of P28331, Isoform 5 of NADH-ubiquinone oxidoreductase 75 kDa subunit, mitochondrial OS=Homo sapiens GN=NDUFS1;NADH-ubiquinone oxidoreductase 75 kDa subu…	15.1	8	0.08	FASEIAGVDDLGTTGR+GLLTYTSWEDALSR+GWNILTNSEK+IASQVAALDLGYKPGVEAIR+LVNQQLLADPLVPPQLTIK+VALIGSPVDLTYTYDHLGDSPK
363a	sp|P26196|DDX6_HUMAN	1	Probable ATP-dependent RNA helicase DDX6 OS=Homo sapiens GN=DDX6 PE=1 SV=2	17.2	8	0.09	GPVKPTGGPGGGGTQTQQQMNQLK+LDDTVHVVIATPGR+QILLYSATFPLSVQK+SGAYLIPLLER+SIEEQLGTEIKPIPSNIDK
351a	sp|P23258|TBG1_HUMAN	1	Tubulin gamma-1 chain OS=Homo sapiens GN=TUBG1 PE=1 SV=2	20.4	8	0.08	AVLLDLEPR+DVFFYQADDEHYIPR+EAFLEQFR+KTTVLDVMRR+LHFLMTGYTPLTTDQSVASVR+LYNPENIYLSEHGGGAGNNWASGFSQGEK
348a	sp|P22626-2|ROA2_HUMAN sp|P22626|ROA2_HUMAN	1	Isoform of P22626, Isoform A2 of Heterogeneous nuclear ribonucleoproteins A2/B1 OS=Homo sapiens GN=HNRNPA2B1;Heterogeneous nuclear ribonucleoproteins A2/B1 OS=Homo sapiens GN=HNRNPA2B1 PE=1 SV=2	32	8	0.07	GFGDGYNGYGGGPGGGNFGGSPGYGGGR+GFGFVTFDDHDPVDK+GGGGNFGPGPGSNFR+GGNFGFGDSR+LFIGGLSFETTEESLR+NMGGPYGGGNYGPGGSGGSGGYGGR
321a	sp|P14868-2|SYDC_HUMAN sp|P14868|SYDC_HUMAN	1	Isoform of P14868, Isoform 2 of Aspartate--tRNA ligase, cytoplasmic OS=Homo sapiens GN=DARS;Aspartate--tRNA ligase, cytoplasmic OS=Homo sapiens GN=DARS PE=1 SV=2	19.2	8	0.09	ESIVDVEGVVR+FGAPPHAGGGIGLER+FQTEIQTVNK+IISAASEGGANVFTVSYFK+NNAYLAQSPQLYK+VFSIGPVFR
306a	sp|P11586|C1TC_HUMAN tr|F5H2F4|F5H2F4_HUMAN	1	C-1-tetrahydrofolate synthase, cytoplasmic OS=Homo sapiens GN=MTHFD1 PE=1 SV=3;Isoform of P11586, C-1-tetrahydrofolate synthase, cytoplasmic OS=Homo sapiens GN=MTHFD1 PE=1 SV=1	12.6	8	0.09	AAQAPSSFQLLYDLK+EIGLLSEEVELYGETK+GALALAQAVQR+GVPTGFILPIR+LDIDPETITWQR+MFGIPVVVAVNAFK+TDTESELDLISR+TPVPSDIDISR+YVVVTGITPTPLGEGK
286a	sp|P08758|ANXA5_HUMAN	1	Annexin A5 OS=Homo sapiens GN=ANXA5 PE=1 SV=2	22.5	8	0.08	FITIFGTR+GLGTDEESILTLLTSR+GTVTDFPGFDER+NFATSLYSMIK+SEIDLFNIR+VLTEIIASR+WGTDEEKFITIFGTR
277a	sp|P07355-2|ANXA2_HUMAN sp|P07355|ANXA2_HUMAN tr|H0YN42|H0YN42_HUMAN	1	Isoform of P07355, Isoform 2 of Annexin A2 OS=Homo sapiens GN=ANXA2;Annexin A2 OS=Homo sapiens GN=ANXA2 PE=1 SV=2;Isoform of P07355, Annexin (Fragment) OS=Homo sapiens GN=ANXA2 PE=1 SV=1	44.9	8	0.09	AYTNFDAERDALNIETAIK+LSLEGDHSTPPSAYGSVK+QDIAFAYQR+RAEDGSVIDYELIDQDAR+SYSPYDMLESIRK+TDLEKDIISDTSGDFRK+TNQELQEINR+TPAQYDASELK
22	sp|O75306-2|NDUS2_HUMAN sp|O75306|NDUS2_HUMAN	1	Isoform of O75306, Isoform 2 of NADH dehydrogenase [ubiquinone] iron-sulfur protein 2, mitochondrial OS=Homo sapiens GN=NDUFS2;NADH dehydrogenase [ubiquinone] iron-sulfur protein 2, mitochondrial OS=Homo sapiens GN=NDUFS2 PE=1 SV=2	21.7	8	0.08	GEFGVYLVSDGSSRPYR+IKAPGFAHLAGLDK+LDELEELLTNNR+LVMELSGEMVR+NITLNFGPQHPAAHGVLR+TQPYDVYDQVEFDVPVGSR+VLFGEITR
203c	sp|P17844-2|DDX5_HUMAN sp|P17844|DDX5_HUMAN tr|J3KTA4|J3KTA4_HUMAN	1	Isoform of P17844, Isoform 2 of Probable ATP-dependent RNA helicase DDX5 OS=Homo sapiens GN=DDX5;Probable ATP-dependent RNA helicase DDX5 OS=Homo sapiens GN=DDX5 PE=1 SV=1;Isoform of P17844, Probable ATP-dependent RNA helicase DDX5 OS=Homo sapiens GN=DDX5 PE=1 SV=1	15	8	0.05	APILIATDVASR+FVINYDYPNSSEDYIHR+MLDMGFEPQIR+QTLMWSATWPK+QVSDLISVLR+TIVFVETK+TTYLVLDEADR+YLVLDEADR
193a	sp|E9PAV3-2|NACAM_HUMAN sp|E9PAV3|NACAM_HUMAN sp|Q13765|NACA_HUMAN tr|F8VZJ2|F8VZJ2_HUMAN tr|F8W0W4|F8W0W4_HUMAN tr|H0YHX9|H0YHX9_HUMAN	1	Isoform of E9PAV3, Isoform 2 of Nascent polypeptide-associated complex subunit alpha, muscle-specific form OS=Homo sapiens GN=NACA;Nascent polypeptide-associated complex subunit alpha, muscle-specific form OS=Homo sapiens GN=NACA PE=1 SV=1;Isoform of E9PAV3, Nascent polypeptide-associated complex subunit alpha OS=Homo sapiens GN=NACA PE=1 SV=1;Isoform of E9PAV3, Nascent polypeptide-associated com…	40.4	8	0.09	DIELVMSQANVSR+IEDLSQQAQLAAAEK+NILFVITKPDVYK+SPASDTYIVFGEAK
185	sp|Q9Y490|TLN1_HUMAN	1	Talin-1 OS=Homo sapiens GN=TLN1 PE=1 SV=3	5.6	8	0.09	ALSTDPAAPNLK+LAQAAQSSVATITR+LGAASLGAEDPETQVVLINAVK+LLAALLEDEGGSGRPLLQAAK+LNEAAAGLNQAATELVQASR+NLGTALAELR+QAAASATQTIAAAQHAASTPK+VGAIPANALDDGQWSQGLISAAR
130	sp|Q16891-2|MIC60_HUMAN sp|Q16891-3|MIC60_HUMAN sp|Q16891-4|MIC60_HUMAN sp|Q16891|MIC60_HUMAN tr|B9A067|B9A067_HUMAN tr|C9J406|C9J406_HUMAN tr|H7C463|H7C463_HUMAN	1	Isoform of Q16891, Isoform 2 of MICOS complex subunit MIC60 OS=Homo sapiens GN=IMMT;Isoform of Q16891, Isoform 3 of MICOS complex subunit MIC60 OS=Homo sapiens GN=IMMT;Isoform of Q16891, Isoform 4 of MICOS complex subunit MIC60 OS=Homo sapiens GN=IMMT;MICOS complex subunit MIC60 OS=Homo sapiens GN=IMMT PE=1 SV=1;Isoform of Q16891, MICOS complex subunit MIC60 OS=Homo sapiens GN=IMMT PE=1 SV=2;Isof…	13.5	8	0.08	LSQEQVDNFTLDINTAYAR+QTASVTLQAIAAQNAAVQAVNAHSNILK+TSSAETPTIPLGSAVEAIK+VQEQELKSEFEQNLSEK+VVSQYHELVVQAR
635b	sp|O75179-2|ANR17_HUMAN sp|O75179-6|ANR17_HUMAN sp|O75179-7|ANR17_HUMAN sp|O75179|ANR17_HUMAN tr|H0YM23|H0YM23_HUMAN	0.9998	Isoform of O75179, Isoform 2 of Ankyrin repeat domain-containing protein 17 OS=Homo sapiens GN=ANKRD17;Isoform of O75179, Isoform 6 of Ankyrin repeat domain-containing protein 17 OS=Homo sapiens GN=ANKRD17;Isoform of O75179, Isoform 7 of Ankyrin repeat domain-containing protein 17 OS=Homo sapiens GN=ANKRD17;Ankyrin repeat domain-containing protein 17 OS=Homo sapiens GN=ANKRD17 PE=1 SV=3;Isoform o…	3.7	8	0.06	APSPAPSSVPLGSEKPSNVSQDR+GADVNAPPVPSSR+ILLNAGAEINSR+QAAEANKNASILLEELDLEK+TGLTPLMEAASGGYAEVGR
99	sp|P62241|RS8_HUMAN tr|Q5JR95|Q5JR95_HUMAN	1	40S ribosomal protein S8 OS=Homo sapiens GN=RPS8 PE=1 SV=2;Isoform of P62241, 40S ribosomal protein S8 OS=Homo sapiens GN=RPS8 PE=1 SV=1	35.6	7	0.08	ADGYVLEGKELEFYLR+ELEFYLR+IIDVVYNASNNELVR+ISSLLEEQFQQGK+KYELGRPAANTK+LTPEEEEILNK
756a	sp|Q9UJZ1-2|STML2_HUMAN sp|Q9UJZ1|STML2_HUMAN	1	Isoform of Q9UJZ1, Isoform 2 of Stomatin-like protein 2, mitochondrial OS=Homo sapiens GN=STOML2;Stomatin-like protein 2, mitochondrial OS=Homo sapiens GN=STOML2 PE=1 SV=1	29.9	7	0.07	APVPGTPDSLSSGSSR+DVQGTDASLDEELDR+DVQGTDASLDEELDRVK+ILEPGLNILIPVLDR+NTVVLFVPQQEAWVVER+QAQILASEAEKAEQINQAAGEASAVLAK
735b	sp|O00425|IF2B3_HUMAN	1	Insulin-like growth factor 2 mRNA-binding protein 3 OS=Homo sapiens GN=IGF2BP3 PE=1 SV=2	10.7	7	0.07	ILVPTQFVGAIIGK+IPVSGPFLVK+LYIGNLSENAAPSDLESIFK+MVIITGPPEAQFK+VAYIPDEMAAQQNPLQQPR
727a	sp|Q9NR30-2|DDX21_HUMAN sp|Q9NR30|DDX21_HUMAN	1	Isoform of Q9NR30, Isoform 2 of Nucleolar RNA helicase 2 OS=Homo sapiens GN=DDX21;Nucleolar RNA helicase 2 OS=Homo sapiens GN=DDX21 PE=1 SV=5	13.4	7	0.08	APQVLVLAPTR+EGAFSNFPISEETIK+GAVEALAAALAHISGATSVDQR+GVTFLFPIQAK+IGVPSATEIIK+NEEPSEEEIDAPKPK+TFSFAIPLIEK
709a	sp|Q9H019-3|MFR1L_HUMAN sp|Q9H019|MFR1L_HUMAN	1	Isoform of Q9H019, Isoform 3 of Mitochondrial fission regulator 1-like OS=Homo sapiens GN=MTFR1L;Mitochondrial fission regulator 1-like OS=Homo sapiens GN=MTFR1L PE=1 SV=2	25.4	7	0.07	ASSFADMMGILK+HTWKPSPLIVMQR+KPALPALSR+NASVPNLR+SLLKEEDPAVLISEVLR+TTELQDELSHLR
661a	sp|Q93062-2|RBPMS_HUMAN sp|Q93062-3|RBPMS_HUMAN sp|Q93062-4|RBPMS_HUMAN sp|Q93062-5|RBPMS_HUMAN sp|Q93062|RBPMS_HUMAN tr|B4E3T4|B4E3T4_HUMAN	1	Isoform of Q93062, Isoform B of RNA-binding protein with multiple splicing OS=Homo sapiens GN=RBPMS;Isoform of Q93062, Isoform C of RNA-binding protein with multiple splicing OS=Homo sapiens GN=RBPMS;Isoform of Q93062, Isoform D of RNA-binding protein with multiple splicing OS=Homo sapiens GN=RBPMS;Isoform of Q93062, Isoform E of RNA-binding protein with multiple splicing OS=Homo sapiens GN=RBPMS…	51.7	7	0.07	AEKENTPSEANLQEEEVR+FDPEIPQTLR+LVGTPNPSTPLPNTVPQFIAR+QPVGFVSFDSR+TLFVSGLPLDIKPR
630a	sp|Q7KZF4|SND1_HUMAN	1	Staphylococcal nuclease domain-containing protein 1 OS=Homo sapiens GN=SND1 PE=1 SV=1	8.7	7	0.07	EADGSETPEPFAAEAK+LGTLSPAFSTR+NLPGLVQEGEPFSEEATLFTK+QFLPFLQR+VLPAQATEYAFAFIQVPQDDDAR
603a	sp|Q15181|IPYR_HUMAN	1	Inorganic pyrophosphatase OS=Homo sapiens GN=PPA1 PE=1 SV=2	21.1	7	0.07	AAPFSLEYR+LKPGYLEATVDWFR+VIAINVDDPDAANYNDINDVKR+VLGILAMIDEGETDWK+YVANIFPYK
569a	sp|Q12905|ILF2_HUMAN tr|B4DY09|B4DY09_HUMAN	1	Interleukin enhancer-binding factor 2 OS=Homo sapiens GN=ILF2 PE=1 SV=2;Isoform of Q12905, Interleukin enhancer-binding factor 2 OS=Homo sapiens GN=ILF2 PE=1 SV=1	31.2	7	0.08	AQDPSEVLTMLTNETGFEISSSDATVK+ILGQEGDASYLASEISTWDGVIVTPSEK+ILITTVPPNLR+ILPTLEAVAALGNK+NQDLAPNSAEQASILSLVTK+VLQSALAAIR
547a	sp|P78347-2|GTF2I_HUMAN sp|P78347-3|GTF2I_HUMAN sp|P78347-4|GTF2I_HUMAN sp|P78347|GTF2I_HUMAN	1	Isoform of P78347, Isoform 2 of General transcription factor II-I OS=Homo sapiens GN=GTF2I;Isoform of P78347, Isoform 3 of General transcription factor II-I OS=Homo sapiens GN=GTF2I;Isoform of P78347, Isoform 4 of General transcription factor II-I OS=Homo sapiens GN=GTF2I;General transcription factor II-I OS=Homo sapiens GN=GTF2I PE=1 SV=2	9.9	7	0.06	APSYLEISSMR+DQSAVVVQGLPEGVAFK+ILDSAEFIK+RPELLTHSTTEVTQPR+SPSWYGIPR+SPTWFGIPR+STTQANRMSVDA+TNTPVKEDWNVR
531a	sp|P62854|RS26_HUMAN	1	40S ribosomal protein S26 OS=Homo sapiens GN=RPS26 PE=1 SV=3	33.9	7	0.06	DISEASVFDAYVLPK+FRPAGAAPRPPPKPM+NIVEAAAVR
527a	sp|P62750|RL23A_HUMAN tr|A8MUS3|A8MUS3_HUMAN tr|H7BY10|H7BY10_HUMAN tr|K7EJV9|K7EJV9_HUMAN tr|K7ERT8|K7ERT8_HUMAN	1	60S ribosomal protein L23a OS=Homo sapiens GN=RPL23A PE=1 SV=1;Isoform of P62750, 60S ribosomal protein L23a OS=Homo sapiens GN=RPL23A PE=1 SV=1;Isoform of P62750, 60S ribosomal protein L23a (Fragment) OS=Homo sapiens GN=RPL23A PE=1 SV=1;Isoform of P62750, 60S ribosomal protein L23a (Fragment) OS=Homo sapiens GN=RPL23A PE=1 SV=1;Isoform of P62750, 60S ribosomal protein L23a (Fragment) OS=Homo sap…	37.2	7	0.07	KIEDNNTLVFIVDVK+KLYDIDVAK+LAPDYDALDVANK+LYDIDVAK+NKLDHYAIIK+VNTLIRPDGEK
59	sp|P26639-2|SYTC_HUMAN sp|P26639|SYTC_HUMAN	1	Isoform of P26639, Isoform 2 of Threonine--tRNA ligase, cytoplasmic OS=Homo sapiens GN=TARS;Threonine--tRNA ligase, cytoplasmic OS=Homo sapiens GN=TARS PE=1 SV=3	11.2	7	0.08	ETLLAMFK+FLGDIEVWDQAEK+GAYIYNALIEFIR+GFQEVVTPNIFNSR+IYGISFPDPK+NELSGALTGLTR+TVYSVFGFSFK
515d	sp|P61981|1433G_HUMAN	1	14-3-3 protein gamma OS=Homo sapiens GN=YWHAG PE=1 SV=2	20.2	7	0.03	DSTLIMQLLR+NLLSVAYK+NVTELNEPLSNEER+VISSIEQK+YLAEVATGEK
514a	sp|P62249|RS16_HUMAN tr|M0R3H0|M0R3H0_HUMAN	1	40S ribosomal protein S16 OS=Homo sapiens GN=RPS16 PE=1 SV=2;Isoform of P62249, 40S ribosomal protein S16 OS=Homo sapiens GN=RPS16 PE=1 SV=1	47	7	0.08	GGGHVAQIYAIR+GPLQSVQVFGR+LLEPVLLLGK+VKGGGHVAQIYAIR+VNGRPLEMIEPR
505a	sp|P61353|RL27_HUMAN	1	60S ribosomal protein L27 OS=Homo sapiens GN=RPL27 PE=1 SV=2	43.4	7	0.06	DVFRDPALKR+NIDDGTSDRPYSHALVAGIDR+VVLVLAGR+VYNYNHLMPTR+YSVDIPLDK
495c	sp|P38919|IF4A3_HUMAN	1	Eukaryotic initiation factor 4A-III OS=Homo sapiens GN=EIF4A3 PE=1 SV=4	14.8	7	0.05	ETQALILAPTR+GFKEQIYDVYR+GIYAYGFEKPSAIQQR+KLDYGQHVVAGTPGR+KVDWLTEK+LDYGQHVVAGTPGR
489a	sp|P58107|EPIPL_HUMAN	1	Epiplakin OS=Homo sapiens GN=EPPK1 PE=1 SV=2	10.8	7	0.07	EGQGEGETQEAAAAAAAAR+GFFDPNTHENLTYVQLLR+LLEAQIATGGVIDPVHSHR+LSVEEAVAAGVVGGEIQEK+LTAIIEEAEEAPGARPQLQDAWR+TLQEVTEMDSVKR
484a	sp|P55209-2|NP1L1_HUMAN sp|P55209|NP1L1_HUMAN tr|B7Z9C2|B7Z9C2_HUMAN tr|F5H4R6|F5H4R6_HUMAN tr|F8VV59|F8VV59_HUMAN tr|F8VY35|F8VY35_HUMAN tr|F8W020|F8W020_HUMAN tr|F8W0J6|F8W0J6_HUMAN tr|F8W118|F8W118_HUMAN tr|H0YHC3|H0YHC3_HUMAN tr|H0YIV4|H0YIV4_HUMAN	1	Isoform of P55209, Isoform 2 of Nucleosome assembly protein 1-like 1 OS=Homo sapiens GN=NAP1L1;Nucleosome assembly protein 1-like 1 OS=Homo sapiens GN=NAP1L1 PE=1 SV=1;Isoform of P55209, Nucleosome assembly protein 1-like 1 OS=Homo sapiens GN=NAP1L1 PE=1 SV=1;Isoform of P55209, Nucleosome assembly protein 1-like 1 OS=Homo sapiens GN=NAP1L1 PE=1 SV=1;Isoform of P55209, Nucleosome assembly protein …	18	7	0.07	GIPEFWLTVFK+KYAVLYQPLFDKR+LDGLVETPTGYIESLPR+NVDLLSDMVQEHDEPILK
471a	sp|P52272-2|HNRPM_HUMAN sp|P52272|HNRPM_HUMAN tr|A0A087X0X3|A0A087X0X3_HUMAN	1	Isoform of P52272, Isoform 2 of Heterogeneous nuclear ribonucleoprotein M OS=Homo sapiens GN=HNRNPM;Heterogeneous nuclear ribonucleoprotein M OS=Homo sapiens GN=HNRNPM PE=1 SV=3;Isoform of P52272, Heterogeneous nuclear ribonucleoprotein M OS=Homo sapiens GN=HNRNPM PE=1 SV=1	14	7	0.08	AFITNIPFDVK+FESPEVAER+GNFGGSFAGSFGGAGGHAPGVAR+INEILSNALK+LGSTVFVANLDYK+MGPAMGPALGAGIER+VGEVTYVELLMDAEGK
465a	sp|P51571|SSRD_HUMAN	1	Translocon-associated protein subunit delta OS=Homo sapiens GN=SSR4 PE=1 SV=1	30.6	7	0.07	FFDEESYSLLR+NNEDISIIPPLFTVSVDHR+VQNMALYADVGGK+YQVSWSLDHK
464a	sp|P51149|RAB7A_HUMAN	1	Ras-related protein Rab-7a OS=Homo sapiens GN=RAB7A PE=1 SV=1	30.9	7	0.08	ATIGADFLTK+DPENFPFVVLGNK+EAINVEQAFQTIAR+TLDSWRDEFLIQASPR+VIILGDSGVGK
457a	sp|P50402|EMD_HUMAN	1	Emerin OS=Homo sapiens GN=EMD PE=1 SV=1	28	7	0.08	APGAGLGQDR+GYNDDYYEESYFTTR+LSPPSSSAASSYSFSDLNSTR+TYGEPESAGPSR+YNIPHGPVVGSTR
6	sp|CASK_BOVIN|	1	sp CASK_BOVIN	14.7	7	0.08	SPAQILQWQVLSNTVPAK+YIPIQYVLSR
436a	sp|P46783|RS10_HUMAN	1	40S ribosomal protein S10 OS=Homo sapiens GN=RPS10 PE=1 SV=1	36.4	7	0.07	AEAGAGSATEFQFR+DYLHLPPEIVPATLR+EGERPAR+HFYWYLTNEGIQYLR+IAIYELLFK
431a	sp|P46060|RAGP1_HUMAN	1	Ran GTPase-activating protein 1 OS=Homo sapiens GN=RANGAP1 PE=1 SV=1	15.5	7	0.07	DAALAVAEAMADKAELEK+GAVAMAETLK+MAVQDAVDALMQK+NRLENDGATALAEAFR+SSVLIAQQTDTSDPEK+SSVLIAQQTDTSDPEKVVSAFLK+TQVAGGQLSFK
419a	sp|P41252|SYIC_HUMAN tr|J3KR24|J3KR24_HUMAN	1	Isoleucine--tRNA ligase, cytoplasmic OS=Homo sapiens GN=IARS PE=1 SV=2;Isoform of P41252, Isoleucine--tRNA ligase, cytoplasmic OS=Homo sapiens GN=IARS PE=1 SV=1	5.2	7	0.07	DVLLPWYNAYR+FVDILTNWYVR+LESDYEILER+LFLNETQTQEITEDIPVK+LYLINSPVVR
416a	sp|P40939|ECHA_HUMAN	1	Trifunctional enzyme subunit alpha, mitochondrial OS=Homo sapiens GN=HADHA PE=1 SV=2	14.2	7	0.06	DSIFSNLTGQLDYQGFEK+FGGGNPELLTQMVSK+KLDSLTTSFGFPVGAATLVDEVGVDVAK+LTAYAMTIPFVR+TLQEVTQLSQEAQR+TVLGTPEVLLGALPGAGGTQR
408a	sp|P39019|RS19_HUMAN	1	40S ribosomal protein S19 OS=Homo sapiens GN=RPS19 PE=1 SV=2	40.7	7	0.08	DVNQQEFVR+HKELAPYDENWFYTR+IAGQVAAANK+PGVTVKDVNQQEFVR+RVLQALEGLK+VLQALEGLK+VPEWVDTVK
403a	sp|P37198|NUP62_HUMAN	1	Nuclear pore glycoprotein p62 OS=Homo sapiens GN=NUP62 PE=1 SV=3	17	7	0.08	EQSGTIYLQHADEEREK+HFLQQATQVNAWDR+LAENIDAQLKR+MSGFNFGGTGAPTGGFTFGTAKT+RLDQELDFILSQQK+WSLELEDQER
350a	sp|P23246|SFPQ_HUMAN	1	Splicing factor, proline- and glutamine-rich OS=Homo sapiens GN=SFPQ PE=1 SV=2	10.7	7	0.08	ANLSLLR+FAQHGTFEYEYSQR+FGQGGAGPVGGQGPR+GIVEFASKPAAR+LFVGNLPADITEDEFKR+YGEPGEVFINK
324a	sp|P15880|RS2_HUMAN tr|E9PQD7|E9PQD7_HUMAN tr|H0YEN5|H0YEN5_HUMAN	1	40S ribosomal protein S2 OS=Homo sapiens GN=RPS2 PE=1 SV=2;Isoform of P15880, 40S ribosomal protein S2 OS=Homo sapiens GN=RPS2 PE=1 SV=1;Isoform of P15880, 40S ribosomal protein S2 (Fragment) OS=Homo sapiens GN=RPS2 PE=1 SV=1	28.2	7	0.07	ATFDAISK+GTGIVSAPVPK+SLEEIYLFSLPIK+SPYQEFTDHLVK+TYSYLTPDLWK
296a	sp|P0CG47|UBB_HUMAN sp|P0CG48|UBC_HUMAN sp|P62979|RS27A_HUMAN sp|P62987|RL40_HUMAN tr|B4DV12|B4DV12_HUMAN tr|F5GXK7|F5GXK7_HUMAN tr|F5GYU3|F5GYU3_HUMAN tr|F5H265|F5H265_HUMAN tr|F5H2Z3|F5H2Z3_HUMAN tr|F5H388|F5H388_HUMAN tr|F5H6Q2|F5H6Q2_HUMAN tr|F5H747|F5H747_HUMAN tr|J3QKN0|J3QKN0_HUMAN tr|J3QS39|J3QS39_HUMAN tr|J3QTR3|J3QTR3_HUMAN tr|Q5PY61|Q5PY61_HUMAN tr|Q96C32|Q96C32_HUMAN	1	Polyubiquitin-B OS=Homo sapiens GN=UBB PE=1 SV=1;Polyubiquitin-C OS=Homo sapiens GN=UBC PE=1 SV=3;Ubiquitin-40S ribosomal protein S27a OS=Homo sapiens GN=RPS27A PE=1 SV=2;Ubiquitin-60S ribosomal protein L40 OS=Homo sapiens GN=UBA52 PE=1 SV=2;Isoform of P0CG47, Polyubiquitin-B OS=Homo sapiens GN=UBB PE=1 SV=1;Isoform of P0CG48, Polyubiquitin-C (Fragment) OS=Homo sapiens GN=UBC PE=1 SV=2;Isoform of…	61.8	7	0.06	ESTLHLVLR+IQDKEGIPPDQQR+TITLEVEPSDTIENVK+TLSDYNIQK
294a	sp|P09972|ALDOC_HUMAN tr|A8MVZ9|A8MVZ9_HUMAN tr|C9J8F3|C9J8F3_HUMAN tr|J3KSV6|J3KSV6_HUMAN tr|J3QKP5|J3QKP5_HUMAN tr|K7EKH5|K7EKH5_HUMAN	1	Fructose-bisphosphate aldolase C OS=Homo sapiens GN=ALDOC PE=1 SV=2;Isoform of P09972, Fructose-bisphosphate aldolase OS=Homo sapiens GN=ALDOC PE=1 SV=1;Isoform of P09972, Fructose-bisphosphate aldolase C (Fragment) OS=Homo sapiens GN=ALDOC PE=1 SV=1;Isoform of P09972, Fructose-bisphosphate aldolase C (Fragment) OS=Homo sapiens GN=ALDOC PE=1 SV=1;Isoform of P09972, Fructose-bisphosphate aldolase …	24.8	7	0.08	GVVPLAGTDGETTTQGLDGLSER+QVLFSADDRVK+VDKGVVPLAGTDGETTTQGLDGLSER
291a	sp|P09651-2|ROA1_HUMAN sp|P09651-3|ROA1_HUMAN sp|P09651|ROA1_HUMAN tr|F8W6I7|F8W6I7_HUMAN	1	Isoform of P09651, Isoform A1-A of Heterogeneous nuclear ribonucleoprotein A1 OS=Homo sapiens GN=HNRNPA1;Isoform of P09651, Isoform 2 of Heterogeneous nuclear ribonucleoprotein A1 OS=Homo sapiens GN=HNRNPA1;Heterogeneous nuclear ribonucleoprotein A1 OS=Homo sapiens GN=HNRNPA1 PE=1 SV=5;Isoform of P09651, Heterogeneous nuclear ribonucleoprotein A1 OS=Homo sapiens GN=HNRNPA1 PE=1 SV=2	19.9	7	0.08	GFAFVTFDDHDSVDK+GFAFVTFDDHDSVDKIVIQK+KLFIGGLSFETTDESLR+LFIGGLSFETTDESLR+SSGPYGGGGQYFAKPR
287a	sp|P08865|RSSA_HUMAN tr|A0A0C4DG17|A0A0C4DG17_HUMAN tr|C9J9K3|C9J9K3_HUMAN	1	40S ribosomal protein SA OS=Homo sapiens GN=RPSA PE=1 SV=4;Isoform of P08865, 40S ribosomal protein SA OS=Homo sapiens GN=RPSA PE=1 SV=1;Isoform of P08865, 40S ribosomal protein SA (Fragment) OS=Homo sapiens GN=RPSA PE=1 SV=7	34.5	7	0.08	AIVAIENPADVSVISSR+FAAATGATPIAGR+FLAAGTHLGGTNLDFQMEQYIYK+FTPGTFTNQIQAAFR+FTPGTFTNQIQAAFREPR+KSDGIYIINLKR+LLVVTDPR
254a	sp|P04083|ANXA1_HUMAN	1	Annexin A1 OS=Homo sapiens GN=ANXA1 PE=1 SV=2	27.5	7	0.07	GGPGSAVSPYPTFNPSSDVAALHK+GLGTDEDTLIEILASR+GTDVNVFNTILTTR+GVDEATIIDILTK+QAWFIENEEQEYVQTVK+TPAQFDADELR
236a	sp|O75643|U520_HUMAN	1	U5 small nuclear ribonucleoprotein 200 kDa helicase OS=Homo sapiens GN=SNRNP200 PE=1 SV=2	4.1	7	0.08	DIDAFWLQR+EEGWWVVIGDAK+GNIIISTPEKWDILSR+LYDLNHNEIGELIR+SLVQEMVGSFGK+TGNFQVTELGR+VELTITPDFQWDEK
222a	sp|O43823|AKAP8_HUMAN	1	A-kinase anchor protein 8 OS=Homo sapiens GN=AKAP8 PE=1 SV=1	9.1	7	0.07	LPDKTVEFLQEYIVNR+SDPFVPPAASSEPLSTPWNELNYVGGR+TVEFLQEYIVNR+VAPAPAAADAEVEQTDAESK
192a	sp|DHE3_BOVIN| sp|P00367|DHE3_HUMAN sp|P49448|DHE4_HUMAN	1	sp DHE3_BOVIN ;Glutamate dehydrogenase 1, mitochondrial OS=Homo sapiens GN=GLUD1 PE=1 SV=2;Glutamate dehydrogenase 2, mitochondrial OS=Homo sapiens GN=GLUD2 PE=1 SV=2	12.4	7	0.07	ALASLMTYK+DDGSWEVIEGYR+IIAEGANGPTTPEADKIFLER+MVEGFFDR+YNLGLDLR+YSTDVSVDEVK
174	sp|Q9P032|NDUF4_HUMAN	1	NADH dehydrogenase [ubiquinone] 1 alpha subcomplex assembly factor 4 OS=Homo sapiens GN=NDUFAF4 PE=1 SV=1	33.7	7	0.07	DVYVDSKDPVSSLQVK+HPSTNSLLR+IMQEYQLEQK+ISIVEALTLLNNHK+LFPETWTAEK
164	sp|Q99569-2|PKP4_HUMAN sp|Q99569|PKP4_HUMAN tr|A0A0D9SF60|A0A0D9SF60_HUMAN	1	Isoform of Q99569, Isoform 2 of Plakophilin-4 OS=Homo sapiens GN=PKP4;Plakophilin-4 OS=Homo sapiens GN=PKP4 PE=1 SV=2;Isoform of Q99569, Plakophilin-4 OS=Homo sapiens GN=PKP4 PE=1 SV=1	8.2	7	0.07	AAAQVLNTLWQYR+AEGQTLVQPSVANR+FQTSLVLR+LLGLNELDDLLGK+SAVSPDLHITPIYEGR+SPNHGTVELQGSQTALYR+STTNYVDFYSTK
156	sp|Q96AG4|LRC59_HUMAN	1	Leucine-rich repeat-containing protein 59 OS=Homo sapiens GN=LRRC59 PE=1 SV=1	21.2	7	0.07	HEILQWVLQTDSQQ+LQQLPADFGR+LVNLQHLDLLNNK+LVTLPVSFAQLK+RHEILQWVLQTDSQQ+WLDLKDNPLDPVLAK
111	sp|Q02413|DSG1_HUMAN	1	Desmoglein-1 OS=Homo sapiens GN=DSG1 PE=1 SV=2	10.8	7	0.07	ALNSMGQDLERPLELR+IIRQEPSDSPMFIINR+ISGVGIDQPPYGIFVINQK+TYVVTGNMGSNDKVGDFVATDLDTGRPSTTVR+YQGTILSIDDNLQR+YVMGNNPADLLAVDSR
299b	sp|P04439|1A03_HUMAN sp|P05534|1A24_HUMAN sp|P13746-2|1A11_HUMAN sp|P13746|1A11_HUMAN sp|P30443|1A01_HUMAN sp|P30455|1A36_HUMAN tr|A0A0G2JI36|A0A0G2JI36_HUMAN tr|A0A0G2JIF2|A0A0G2JIF2_HUMAN tr|A0A0G2JL56|A0A0G2JL56_HUMAN tr|Q5SRN5|Q5SRN5_HUMAN tr|Q5SRN7|Q5SRN7_HUMAN	0.9981	Isoform of P01891, HLA class I histocompatibility antigen, A-3 alpha chain OS=Homo sapiens GN=HLA-A PE=1 SV=2;Isoform of P01891, HLA class I histocompatibility antigen, A-24 alpha chain OS=Homo sapiens GN=HLA-A PE=1 SV=2;Isoform of P01891, Isoform 2 of HLA class I histocompatibility antigen, A-11 alpha chain OS=Homo sapiens GN=HLA-A;Isoform of P01891, HLA class I histocompatibility antigen, A-11 …	20.5	7	0.04	DGEDQTQDTELVETRPAGDGTFQK+FIAVGYVDDTQFVR+SWTAADMAAQITK+WAAVVVPSGEEQR+YLENGKETLQR
776a	sp|Q9Y5V3-2|MAGD1_HUMAN sp|Q9Y5V3|MAGD1_HUMAN	1	Isoform of Q9Y5V3, Isoform 2 of Melanoma-associated antigen D1 OS=Homo sapiens GN=MAGED1;Melanoma-associated antigen D1 OS=Homo sapiens GN=MAGED1 PE=1 SV=3	11.6	6	0.06	ASEAVLWEALR+AWNDTTKAPTADTQTQNVNQAK+EYTDVYPEIIER+GPNAAYDFSQAATTGELAANK+VGPNATYNFSQSLNANDLANSRPK
774a	sp|Q9Y4W6|AFG32_HUMAN	1	AFG3-like protein 2 OS=Homo sapiens GN=AFG3L2 PE=1 SV=2	10.7	6	0.07	EITWKDFVNNYLSK+GAILTGPPGTGK+GMGGLFSVGETTAK+QGDMVLEKPYSEATAR+QIFIGPPDIK+VGQISFDLPR+VLKDEIDVK
772a	sp|Q9Y3F4-2|STRAP_HUMAN sp|Q9Y3F4|STRAP_HUMAN	1	Isoform of Q9Y3F4, Isoform 2 of Serine-threonine kinase receptor-associated protein OS=Homo sapiens GN=STRAP;Serine-threonine kinase receptor-associated protein OS=Homo sapiens GN=STRAP PE=1 SV=1	21.1	6	0.06	FSPDGELYASGSEDGTLR+IYDLNKPEAEPK+SFEAPATINSASLHPEK+SIAFHSAVSLDPIK+YDYNSGEELESYK
740a	sp|Q9P2J5|SYLC_HUMAN	1	Leucine--tRNA ligase, cytoplasmic OS=Homo sapiens GN=LARS PE=1 SV=2	6.5	6	0.06	EDKGTGVVTSVPSDSPDDIAALR+STGNFLTLTQAIDK+TGFFEFQAAK+VDIGDTIIYLVH+VFEVNASNLEK+WQFLTLR
738a	sp|Q9P0L0-2|VAPA_HUMAN sp|Q9P0L0|VAPA_HUMAN	1	Isoform of Q9P0L0, Isoform 2 of Vesicle-associated membrane protein-associated protein A OS=Homo sapiens GN=VAPA;Vesicle-associated membrane protein-associated protein A OS=Homo sapiens GN=VAPA PE=1 SV=3	26.9	6	0.06	FKGPFTDVVTTNLK+FMVQTIFAPPNTSDMEAVWK+HEQILVLDPPTDLK+QDGPMPKPHSVSLNDTETR
732a	sp|Q9NXW2-2|DJB12_HUMAN sp|Q9NXW2|DJB12_HUMAN tr|J3KPS0|J3KPS0_HUMAN	1	Isoform of Q9NXW2, Isoform 2 of DnaJ homolog subfamily B member 12 OS=Homo sapiens GN=DNAJB12;DnaJ homolog subfamily B member 12 OS=Homo sapiens GN=DNAJB12 PE=1 SV=4;Isoform of Q9NXW2, DnaJ (Hsp40) homolog, subfamily B, member 12, isoform CRA_c OS=Homo sapiens GN=DNAJB12 PE=1 SV=1	20.8	6	0.07	AIGTAYAVLSNPEK+ALIESLNQKPQTAGDQPPPTDTTHATHR+GYTAEQVAAVK+VTDHLGVVYYVGDTFSEEYTGSSLK
731a	sp|Q9NXS2-3|QPCTL_HUMAN sp|Q9NXS2|QPCTL_HUMAN	1	Isoform of Q9NXS2, Isoform 2 of Glutaminyl-peptide cyclotransferase-like protein OS=Homo sapiens GN=QPCTL;Glutaminyl-peptide cyclotransferase-like protein OS=Homo sapiens GN=QPCTL PE=1 SV=2	17.7	6	0.06	ELRVPLIGSLPEAR+HLAQLMESIPHSPGPTR+TPGSPGNLQVR+VVGQLDPQR
80	sp|P41250|SYG_HUMAN	1	Glycine--tRNA ligase OS=Homo sapiens GN=GARS PE=1 SV=3	9.9	6	0.06	LGDAVEQGVINNTVLGYFIGR+NNIIQTWR+TFFSFPAVVAPFK+TLYVEEVVPNVIEPSFGLGR+TVNVVQFEPSK
78	sp|P36542-2|ATPG_HUMAN sp|P36542|ATPG_HUMAN	1	Isoform of P36542, Isoform Heart of ATP synthase subunit gamma, mitochondrial OS=Homo sapiens GN=ATP5C1;ATP synthase subunit gamma, mitochondrial OS=Homo sapiens GN=ATP5C1 PE=1 SV=1	19.9	6	0.07	EVMLVGIGDK+IYGLGSLALYEK+NASEMIDKLTLTFNR+SEVATLTAAGK+THSDQFLVAFK
688a	sp|Q99714-2|HCD2_HUMAN sp|Q99714|HCD2_HUMAN	1	Isoform of Q99714, Isoform 2 of 3-hydroxyacyl-CoA dehydrogenase type-2 OS=Homo sapiens GN=HSD17B10;3-hydroxyacyl-CoA dehydrogenase type-2 OS=Homo sapiens GN=HSD17B10 PE=1 SV=3	29.4	6	0.07	GGIVGMTLPIAR+GVIINTASVAAFEGQVGQAAYSASK+LVGQGASAVLLDLPNSGGEAQAK+VLDVNLMGTFNVIR
686a	sp|Q99615|DNJC7_HUMAN	1	DnaJ homolog subfamily C member 7 OS=Homo sapiens GN=DNAJC7 PE=1 SV=2	11.7	6	0.06	AVQFFVQALR+EAETFKEQGNAYYAK+ILGVDKNASEDEIKK+LAYELYTEALGIDPNNIK
76	sp|P35606-2|COPB2_HUMAN sp|P35606|COPB2_HUMAN	1	Isoform of P35606, Isoform 2 of Coatomer subunit beta' OS=Homo sapiens GN=COPB2;Coatomer subunit beta' OS=Homo sapiens GN=COPB2 PE=1 SV=2	8	6	0.05	AAESLADPTEYENLFPGLK+DGKNNVAFMSYFLQGK+LNYYVGGEIVTIAHLDR+NNVAFMSYFLQGK+VWQLGSSSPNFTLEGHEK
667a	sp|Q96D53|ADCK4_HUMAN	1	AarF domain-containing protein kinase 4 OS=Homo sapiens GN=ADCK4 PE=1 SV=2	11.9	6	0.06	IQDLIPVLLR+LQSEGGSGLDSSPFLSEANAER+QLLANDPFFR+VASLEEVPFAAASIGQVHQGLLR
663a	sp|Q96A33-2|CCD47_HUMAN sp|Q96A33|CCD47_HUMAN	1	Isoform of Q96A33, Isoform 2 of Coiled-coil domain-containing protein 47 OS=Homo sapiens GN=CCDC47;Coiled-coil domain-containing protein 47 OS=Homo sapiens GN=CCDC47 PE=1 SV=1	12.3	6	0.06	ELLESNFTLVGDDGTNK+ELLESNFTLVGDDGTNKEATSTGK+TLLFTFNVPGSGNTYPK+VTMNDEDMDTYVFAVGTR
660a	sp|Q93008-1|USP9X_HUMAN sp|Q93008|USP9X_HUMAN	1	Isoform of Q93008, Isoform 2 of Probable ubiquitin carboxyl-terminal hydrolase FAF-X OS=Homo sapiens GN=USP9X;Probable ubiquitin carboxyl-terminal hydrolase FAF-X OS=Homo sapiens GN=USP9X PE=1 SV=3	3.1	6	0.06	FNDYFEFPR+LEGDNVNPESQLIQQSEQSESETAGSTK+LVGVLVHSGQASGGHYYSYIIQR+VVIQSNDDIASR+WVVPVLPK
639a	sp|Q8IYB3-2|SRRM1_HUMAN sp|Q8IYB3|SRRM1_HUMAN tr|A9Z1X7|A9Z1X7_HUMAN	1	Isoform of Q8IYB3, Isoform 2 of Serine/arginine repetitive matrix protein 1 OS=Homo sapiens GN=SRRM1;Serine/arginine repetitive matrix protein 1 OS=Homo sapiens GN=SRRM1 PE=1 SV=2;Isoform of Q8IYB3, Serine/arginine repetitive matrix protein 1 OS=Homo sapiens GN=SRRM1 PE=1 SV=1	7.4	6	0.06	AVAAAAAAAVTPAAIAAATTTLAQEEPVAAPEPK+KETESEAEDNLDDLEK+VKEPSVQEATSTSDILK
638a	sp|Q8IY67-2|RAVR1_HUMAN tr|A0A087WZ13|A0A087WZ13_HUMAN tr|E9PAU2|E9PAU2_HUMAN	1	Isoform of Q8IY67, Isoform 2 of Ribonucleoprotein PTB-binding 1 OS=Homo sapiens GN=RAVER1;Isoform of Q8IY67, Ribonucleoprotein PTB-binding 1 OS=Homo sapiens GN=RAVER1 PE=1 SV=1;Isoform of Q8IY67, Ribonucleoprotein PTB-binding 1 OS=Homo sapiens GN=RAVER1 PE=1 SV=1	13.5	6	0.05	GLPGDVTNQEVHDLLSDYELK+GTAFVTLLNGEQAEAAINAFHQSR+LPPEPGLSDSYSFDYPSDMGPR+RAPEEELPPLDPEEIRK+SMLAALIAAQATALNR
623a	sp|Q5SRE5-2|NU188_HUMAN sp|Q5SRE5|NU188_HUMAN	1	Isoform of Q5SRE5, Isoform 2 of Nucleoporin NUP188 homolog OS=Homo sapiens GN=NUP188;Nucleoporin NUP188 homolog OS=Homo sapiens GN=NUP188 PE=1 SV=1	4.7	6	0.07	ELSQIEAELNK+ELWTILLGR+GAPSSPATGVLPSPQGK+LLYPLGGQTNLR+QLFLDVLDGTK+YNFLPEALDFVGVHQER
69	sp|P30048-2|PRDX3_HUMAN sp|P30048|PRDX3_HUMAN	1	Isoform of P30048, Isoform 2 of Thioredoxin-dependent peroxide reductase, mitochondrial OS=Homo sapiens GN=PRDX3;Thioredoxin-dependent peroxide reductase, mitochondrial OS=Homo sapiens GN=PRDX3 PE=1 SV=3	31.1	6	0.06	DYGVLLEGSGLALR+GLFIIDPNGVIK+GTAVVNGEFKDLSLDDFKGK+HLSVNDLPVGR+NGGLGHMNIALLSDLTK
611a	sp|Q15758|AAAT_HUMAN	1	Neutral amino acid transporter B(0) OS=Homo sapiens GN=SLC1A5 PE=1 SV=2	10	6	0.06	EVLDSFLDLAR+NIFPSNLVSAAFR+SELPLDPLPVPTEEGNPLLK+STEPELIQVK
609a	sp|Q15459|SF3A1_HUMAN	1	Splicing factor 3A subunit 1 OS=Homo sapiens GN=SF3A1 PE=1 SV=1	7.1	6	0.06	ASKPLPPAPAPDEYLVSPITGEK+IGEEEIQKPEEK+LTAQFVAR+VQAQVIQETIVPK
67	sp|P30041|PRDX6_HUMAN	1	Peroxiredoxin-6 OS=Homo sapiens GN=PRDX6 PE=1 SV=3	28.6	6	0.07	ELAILLGMLDPAEKDEK+LIALSIDSVEDHLAWSK+LPFPIIDDR+LSILYPATTGR+VVFVFGPDKK
581a	sp|Q13724-2|MOGS_HUMAN sp|Q13724|MOGS_HUMAN	1	Isoform of Q13724, Isoform 2 of Mannosyl-oligosaccharide glucosidase OS=Homo sapiens GN=MOGS;Mannosyl-oligosaccharide glucosidase OS=Homo sapiens GN=MOGS PE=1 SV=5	13.3	6	0.06	EALGHWLGLLNADGWIGR+FISGHTSELGDFR+GRDPALPTLLNPK+LAGSLLTQALESHAEGFR+LGPLLDILADSR+SLAASSSFYGQR+TLPSGLDDYPR
65	sp|P29966|MARCS_HUMAN tr|A0A087WZH7|A0A087WZH7_HUMAN	1	Myristoylated alanine-rich C-kinase substrate OS=Homo sapiens GN=MARCKS PE=1 SV=4;Isoform of P29966, Myristoylated alanine-rich C-kinase substrate OS=Homo sapiens GN=MARCKS PE=1 SV=1	26.7	6	0.07	AEDGATPSPSNETPK+EAPAEGEAAEPGSPTAAEGEAASAASSTSSPK+GEAAAERPGEAAVASSPSK+GEPAAAAAPEAGASPVEK+TAAKGEAAAERPGEAAVASSPSK
574a	sp|Q13200|PSMD2_HUMAN	1	26S proteasome non-ATPase regulatory subunit 2 OS=Homo sapiens GN=PSMD2 PE=1 SV=3	8.8	6	0.06	LLTDDGNKWLYK+LNILDTLSK+LVGSQEELASWGHEYVR+SSTTSMTSVPKPLK+VGQAVDVVGQAGKPK+WLPLGLGLNHLGK
62	sp|P28070|PSB4_HUMAN	1	Proteasome subunit beta type-4 OS=Homo sapiens GN=PSMB4 PE=1 SV=4	33.7	6	0.06	FEGGVVIAADMLGSYGSLAR+IPSTPDSFMDPASALYR+QPVLSQTEAR+QVLGQMVIDEELLGDGHSYSPR+VNNSTMLGASGDYADFQYLK
504a	sp|P61289-2|PSME3_HUMAN sp|P61289-3|PSME3_HUMAN sp|P61289|PSME3_HUMAN tr|K9J957|K9J957_HUMAN	1	Isoform of P61289, Isoform 2 of Proteasome activator complex subunit 3 OS=Homo sapiens GN=PSME3;Isoform of P61289, Isoform 3 of Proteasome activator complex subunit 3 OS=Homo sapiens GN=PSME3;Proteasome activator complex subunit 3 OS=Homo sapiens GN=PSME3 PE=1 SV=1;Isoform of P61289, Proteasome activator complex subunit 3 OS=Homo sapiens GN=PSME3 PE=1 SV=1	20.8	6	0.05	ITSEAEDLVANFFPK+LIISELR+SNQQLVDIIEK+TVESEAASYLDQISR
57	sp|P24539|AT5F1_HUMAN tr|Q5QNZ2|Q5QNZ2_HUMAN	1	ATP synthase F(0) complex subunit B1, mitochondrial OS=Homo sapiens GN=ATP5F1 PE=1 SV=2;Isoform of P24539, ATP synthase F(0) complex subunit B1, mitochondrial OS=Homo sapiens GN=ATP5F1 PE=1 SV=1	20.5	6	0.05	HVVQSISTQQEKETIAK+HYLFDVQR+QASIQHIQNAIDTEK
56	sp|P23284|PPIB_HUMAN	1	Peptidyl-prolyl cis-trans isomerase B OS=Homo sapiens GN=PPIB PE=1 SV=2	20.8	6	0.06	DFMIQGGDFTR+DTNGSQFFITTVK+TVDNFVALATGEK+VIFGLFGK
54	sp|P20618|PSB1_HUMAN	1	Proteasome subunit beta type-1 OS=Homo sapiens GN=PSMB1 PE=1 SV=2	19.9	6	0.05	AGGSASAMLQPLLDNQVGFK+GAVYSFDPVGSYQR+NMQNVEHVPLSLDR
476a	sp|P53007|TXTP_HUMAN	1	Tricarboxylate transport protein, mitochondrial OS=Homo sapiens GN=SLC25A1 PE=1 SV=2	19.6	6	0.07	FFVMTSLR+FGMFEFLSNHMR+GLSSLLYGSIPK+GTYQGLTATVLK+SHGVLGLYR+TQLQLDER
452a	sp|P49792|RBP2_HUMAN	1	E3 SUMO-protein ligase RanBP2 OS=Homo sapiens GN=RANBP2 PE=1 SV=2	2.1	6	0.06	ELLQSFDSALQSVK+ELVGPPLAETVFTPK+FGESTTGFNFSFK+NSIPEPIDPLFK+YIASVQGSTPSPR
426a	sp|P43243|MATR3_HUMAN tr|A0A0R4J2E8|A0A0R4J2E8_HUMAN tr|A8MXP9|A8MXP9_HUMAN tr|D6REM6|D6REM6_HUMAN	1	Matrin-3 OS=Homo sapiens GN=MATR3 PE=1 SV=2;Isoform of P43243, Matrin-3 OS=Homo sapiens GN=MATR3 PE=4 SV=1;Isoform of P43243, Matrin-3 OS=Homo sapiens GN=MATR3 PE=1 SV=1;Isoform of P43243, Matrin-3 OS=Homo sapiens GN=MATR3 PE=1 SV=1	10.5	6	0.06	GAPPSSNIEDFHGLLPK+GDADQASNILASFGLSAR+GNLGAGNGNLQGPR+GPSLNPVLDYDHGSR+VIHLSNLPHSGYSDSAVLK
421a	sp|P42167|LAP2B_HUMAN tr|G5E972|G5E972_HUMAN	1	Isoform of P42166, Lamina-associated polypeptide 2, isoforms beta/gamma OS=Homo sapiens GN=TMPO PE=1 SV=2;Isoform of P42166, Lamina-associated polypeptide 2, isoforms beta/gamma OS=Homo sapiens GN=TMPO PE=1 SV=1	20	6	0.05	GAAGRPLELSDFR+GPPDFSSDEEREPTPVLGSGAAAAGR+HASPILPITEFSDIPR+IDGPVISESTPIAETIMASSNESLVVNR
400a	sp|P35998|PRS7_HUMAN	1	26S protease regulatory subunit 7 OS=Homo sapiens GN=PSMC2 PE=1 SV=3	19.6	6	0.06	FDDGAGGDNEVQR+FVNLGIEPPKGVLLFGPPGTGK+FVVDLSDQVAPTDIEEGMR+IINADSEDPKYIINVK+TMLELINQLDGFDPR
367a	sp|P27708|PYR1_HUMAN tr|F8VPD4|F8VPD4_HUMAN	1	CAD protein OS=Homo sapiens GN=CAD PE=1 SV=3;Isoform of P27708, CAD protein OS=Homo sapiens GN=CAD PE=1 SV=1	3	6	0.06	LALGIPLPELR+LGGAVLSFSEATSSVQK+LLDTIGISQPQWR+VPQFSFSR+VYFLPITPHYVTQVIR
344a	sp|P22102|PUR2_HUMAN	1	Trifunctional purine biosynthetic protein adenosine-3 OS=Homo sapiens GN=GART PE=1 SV=1	8.4	6	0.06	AFAHITGGGLLENIPR+AIAFLQQPR+ENLISALEEAK+GVEITGFPEAQALGLEVFHAGTALK+LGVDLDAQTWR+VDLGGFAGLFDLK
335a	sp|P18621-3|RL17_HUMAN sp|P18621|RL17_HUMAN tr|A0A087WXM6|A0A087WXM6_HUMAN tr|A0A0A6YYL6|A0A0A6YYL6_HUMAN tr|J3KRX5|J3KRX5_HUMAN tr|J3QQT2|J3QQT2_HUMAN	1	Isoform of P18621, Isoform 3 of 60S ribosomal protein L17 OS=Homo sapiens GN=RPL17;60S ribosomal protein L17 OS=Homo sapiens GN=RPL17 PE=1 SV=3;Isoform of P18621, 60S ribosomal protein L17 (Fragment) OS=Homo sapiens GN=RPL17 PE=3 SV=1;Protein RPL17-C18orf32 OS=Homo sapiens GN=RPL17-C18orf32 PE=3 SV=1;Isoform of P18621, 60S ribosomal protein L17 (Fragment) OS=Homo sapiens GN=RPL17 PE=3 SV=1;Isofor…	29	6	0.06	EQIVPKPEEEVAQK+GLDVDSLVIEHIQVNK+YLKDVTLQK+YSLDPENPTK
304a	sp|P11177-2|ODPB_HUMAN sp|P11177-3|ODPB_HUMAN sp|P11177|ODPB_HUMAN	1	Isoform of P11177, Isoform 2 of Pyruvate dehydrogenase E1 component subunit beta, mitochondrial OS=Homo sapiens GN=PDHB;Isoform of P11177, Isoform 3 of Pyruvate dehydrogenase E1 component subunit beta, mitochondrial OS=Homo sapiens GN=PDHB;Pyruvate dehydrogenase E1 component subunit beta, mitochondrial OS=Homo sapiens GN=PDHB PE=1 SV=3	17.3	6	0.06	DAINQGMDEELERDEK+ILEDNSIPQVK+IMEGPAFNFLDAPAVR+VFLLGEEVAQYDGAYK
32	sp|P00492|HPRT_HUMAN	1	Hypoxanthine-guanine phosphoribosyltransferase OS=Homo sapiens GN=HPRT1 PE=1 SV=2	25.7	6	0.07	FFADLLDYIK+NVLIVEDIIDTGK+SIPMTVDFIR+TMQTLLSLVR+VIGGDDLSTLTGK
273a	sp|P06753-2|TPM3_HUMAN sp|P06753-3|TPM3_HUMAN sp|P06753-4|TPM3_HUMAN sp|P06753-5|TPM3_HUMAN sp|P06753-6|TPM3_HUMAN tr|A0A087WWU8|A0A087WWU8_HUMAN tr|D6R904|D6R904_HUMAN tr|Q5VU61|Q5VU61_HUMAN	1	Isoform of P06753, Isoform 2 of Tropomyosin alpha-3 chain OS=Homo sapiens GN=TPM3;Isoform of P06753, Isoform 3 of Tropomyosin alpha-3 chain OS=Homo sapiens GN=TPM3;Isoform of P06753, Isoform 4 of Tropomyosin alpha-3 chain OS=Homo sapiens GN=TPM3;Isoform of P06753, Isoform 5 of Tropomyosin alpha-3 chain OS=Homo sapiens GN=TPM3;Isoform of P06753, Isoform 6 of Tropomyosin alpha-3 chain OS=Homo sapie…	15.4	6	0.05	IQVLQQQADDAEERAER+KIQVLQQQADDAEER+KIQVLQQQADDAEERAER+LATALQKLEEAEK+LEEAEKAADESER
250a	sp|P00505|AATM_HUMAN	1	Aspartate aminotransferase, mitochondrial OS=Homo sapiens GN=GOT2 PE=1 SV=3	19.3	6	0.06	ASAELALGENSEVLK+DAGMQLQGYR+IAAAILNTPDLR+IAAAILNTPDLRK+ISVAGVTSSNVGYLAHAIHQVTK+MNLGVGAYRDDNGKPYVLPSVR
237a	sp|O75787-2|RENR_HUMAN sp|O75787|RENR_HUMAN tr|H7C3E1|H7C3E1_HUMAN	1	Isoform of O75787, Isoform 2 of Renin receptor OS=Homo sapiens GN=ATP6AP2;Renin receptor OS=Homo sapiens GN=ATP6AP2 PE=1 SV=2;Isoform of Q8NBJ9, Renin receptor (Fragment) OS=Homo sapiens GN=ATP6AP2 PE=1 SV=1	19.7	6	0.06	ANSVFEDLSVTLR+DHSPDLYSLELAGLDEIGKR+LFQENSVLSSLPLNSLSR
25	sp|O75746-2|CMC1_HUMAN sp|O75746|CMC1_HUMAN	1	Isoform of O75746, Isoform 2 of Calcium-binding mitochondrial carrier protein Aralar1 OS=Homo sapiens GN=SLC25A12;Calcium-binding mitochondrial carrier protein Aralar1 OS=Homo sapiens GN=SLC25A12 PE=1 SV=2	11.2	6	0.04	FTLGSVAGAVGATAVYPIDLVK+GLIPQLIGVAPEK+LATATFAGIENK+LTVNDFVR+YEGFFGLYR
226a	sp|O60814|H2B1K_HUMAN sp|P06899|H2B1J_HUMAN sp|P23527|H2B1O_HUMAN sp|P33778|H2B1B_HUMAN sp|P57053|H2BFS_HUMAN sp|P58876|H2B1D_HUMAN sp|P62807|H2B1C_HUMAN sp|Q16778|H2B2E_HUMAN sp|Q5QNW6-2|H2B2F_HUMAN sp|Q5QNW6|H2B2F_HUMAN sp|Q93079|H2B1H_HUMAN sp|Q99877|H2B1N_HUMAN sp|Q99879|H2B1M_HUMAN sp|Q99880|H2B1L_HUMAN tr|B2R4S9|B2R4S9_HUMAN tr|U3KQK0|U3KQK0_HUMAN	1	Histone H2B type 1-K OS=Homo sapiens GN=HIST1H2BK PE=1 SV=3;Histone H2B type 1-J OS=Homo sapiens GN=HIST1H2BJ PE=1 SV=3;Histone H2B type 1-O OS=Homo sapiens GN=HIST1H2BO PE=1 SV=3;Histone H2B type 1-B OS=Homo sapiens GN=HIST1H2BB PE=1 SV=2;Histone H2B type F-S OS=Homo sapiens GN=H2BFS PE=1 SV=2;Histone H2B type 1-D OS=Homo sapiens GN=HIST1H2BD PE=1 SV=2;Histone H2B type 1-C/E/F/G/I OS=Homo sapien…	24.6	6	0.06	AMGIMNSFVNDIFER+EIQTAVR+LLLPGELAK
207a	sp|O14818|PSA7_HUMAN	1	Proteasome subunit alpha type-7 OS=Homo sapiens GN=PSMA7 PE=1 SV=1	25	6	0.06	AITVFSPDGHLFQVEYAQEAVK+ALLEVVQSGGK+LYQTDPSGTYHAWK+NYTDEAIETDDLTIK
189a	sp|A5YKK6-2|CNOT1_HUMAN sp|A5YKK6-3|CNOT1_HUMAN sp|A5YKK6|CNOT1_HUMAN	1	Isoform of A5YKK6, Isoform 2 of CCR4-NOT transcription complex subunit 1 OS=Homo sapiens GN=CNOT1;Isoform of A5YKK6, Isoform 3 of CCR4-NOT transcription complex subunit 1 OS=Homo sapiens GN=CNOT1;CCR4-NOT transcription complex subunit 1 OS=Homo sapiens GN=CNOT1 PE=1 SV=2	3.6	6	0.07	AVEGLLDATSGADADLLLR+DAIAALGLLQK+EIDDEANSYFQR+GQQELLYVVPFVAK+IVEPPENIQEK+SLLEVVVLSR
170	sp|Q9H5Q4|TFB2M_HUMAN	1	Dimethyladenosine transferase 2, mitochondrial OS=Homo sapiens GN=TFB2M PE=1 SV=1	15.7	6	0.06	LYLIQMIPR+NLGIEAVPWTADIPLK+TLFETIER+VVALESDKTFIPHLESLGK+WLYDETLEDR
167	sp|Q9BQG0-2|MBB1A_HUMAN sp|Q9BQG0|MBB1A_HUMAN tr|I3L1L3|I3L1L3_HUMAN	1	Isoform of Q9BQG0, Isoform 2 of Myb-binding protein 1A OS=Homo sapiens GN=MYBBP1A;Myb-binding protein 1A OS=Homo sapiens GN=MYBBP1A PE=1 SV=2;Isoform of Q9BQG0, Myb-binding protein 1A (Fragment) OS=Homo sapiens GN=MYBBP1A PE=1 SV=1	4.8	6	0.06	ALVDILSEVSK+LLGAALPLLTK+LLQALAQYQNHLQEQPR+LPAIALDLLR+VLDLVEVLVTK
113	sp|Q06210-2|GFPT1_HUMAN sp|Q06210|GFPT1_HUMAN	1	Isoform of Q06210, Isoform 2 of Glutamine--fructose-6-phosphate aminotransferase [isomerizing] 1 OS=Homo sapiens GN=GFPT1;Glutamine--fructose-6-phosphate aminotransferase [isomerizing] 1 OS=Homo sapiens GN=GFPT1 PE=1 SV=3	12.5	6	0.06	AVEYYFASDASAVIEHTNR+EIFEQPESVVNTMR+EILETLIK+ESQDTSFTTLVER+GYDFESETDTETIAK+VIFLEDDDVAAVVDGR
515e	sp|P27348|1433T_HUMAN	0.9999	14-3-3 protein theta OS=Homo sapiens GN=YWHAQ PE=1 SV=1	16.3	6	0.02	AVTEQGAELSNEER+DSTLIMQLLR+NLLSVAYK+VISSIEQK
269b	sp|P13929-2|ENOB_HUMAN sp|P13929-3|ENOB_HUMAN sp|P13929|ENOB_HUMAN	0.9969	Isoform of P13929, Isoform 2 of Beta-enolase OS=Homo sapiens GN=ENO3;Isoform of P13929, Isoform 3 of Beta-enolase OS=Homo sapiens GN=ENO3;Beta-enolase OS=Homo sapiens GN=ENO3 PE=1 SV=5	8.2	6	0.03	AAVPSGASTGIYEALELR+LAQSNGWGVMVSHR
269c	sp|P09104-2|ENOG_HUMAN sp|P09104|ENOG_HUMAN tr|F5H0C8|F5H0C8_HUMAN	0.9946	Isoform of P09104, Isoform 2 of Gamma-enolase OS=Homo sapiens GN=ENO2;Gamma-enolase OS=Homo sapiens GN=ENO2 PE=1 SV=3;Isoform of P09104, Enolase OS=Homo sapiens GN=ENO2 PE=1 SV=1	10.8	6	0.03	AAVPSGASTGIYEALELR+YITGDQLGALYQDFVR
299c	sp|P10319|1B58_HUMAN sp|P18464|1B51_HUMAN sp|P18465|1B57_HUMAN sp|P30464|1B15_HUMAN sp|P30484|1B46_HUMAN sp|P30490|1B52_HUMAN sp|P30491|1B53_HUMAN sp|P30492|1B54_HUMAN sp|P30493|1B55_HUMAN sp|P30495|1B56_HUMAN sp|P30498|1B78_HUMAN sp|P30685|1B35_HUMAN sp|Q29940|1B59_HUMAN	0.9944	Isoform of Q31612, HLA class I histocompatibility antigen, B-58 alpha chain OS=Homo sapiens GN=HLA-B PE=1 SV=1;Isoform of Q31612, HLA class I histocompatibility antigen, B-51 alpha chain OS=Homo sapiens GN=HLA-B PE=1 SV=1;Isoform of Q31612, HLA class I histocompatibility antigen, B-57 alpha chain OS=Homo sapiens GN=HLA-B PE=1 SV=1;Isoform of Q31612, HLA class I histocompatibility antigen, B-15 al…	16.9	6	0.04	DGEDQTQDTELVETRPAGDR+FIAVGYVDDTQFVR+SWTAADTAAQITQR+WAAVVVPSGEEQR
284d	sp|Q58FG0|HS905_HUMAN	0.9633	Putative heat shock protein HSP 90-alpha A5 OS=Homo sapiens GN=HSP90AA5P PE=2 SV=1	12.3	6	0.02	EGLELPEDEEEKKK+HIYYITGETK+HSQFIGYPITLFVEK+KHSQFIGYPITLFVEKK
386c	sp|P55795|HNRH2_HUMAN	0.9548	Heterogeneous nuclear ribonucleoprotein H2 OS=Homo sapiens GN=HNRNPH2 PE=1 SV=1	12	6	0.03	HTGPNSPDTANDGFVR+STGEAFVQFASQEIAEK+VTGEADVEFATHEDAVAAMAK
93	sp|P54136-2|SYRC_HUMAN sp|P54136|SYRC_HUMAN	1	Isoform of P54136, Isoform Monomeric of Arginine--tRNA ligase, cytoplasmic OS=Homo sapiens GN=RARS;Arginine--tRNA ligase, cytoplasmic OS=Homo sapiens GN=RARS PE=1 SV=2	10.2	5	0.05	IYDALDVSLIER+LNDYIFSFDK+SDGGYTYDTSDLAAIK+STIIGESISR+VIVDFSSPNIAK
91	sp|P53621-2|COPA_HUMAN sp|P53621|COPA_HUMAN	1	Isoform of P53621, Isoform 2 of Coatomer subunit alpha OS=Homo sapiens GN=COPA;Coatomer subunit alpha OS=Homo sapiens GN=COPA PE=1 SV=2	5.5	5	0.05	LLHDQVGVIQFGPYK+NLSPGAVESDVR+QQPLFVSGGDDYK+VTTVTEIGKDVIGLR+YAVTTGDHGIIR
90	sp|P52429|DGKE_HUMAN tr|I3L112|I3L112_HUMAN	1	Diacylglycerol kinase epsilon OS=Homo sapiens GN=DGKE PE=1 SV=1;Isoform of P52429, Diacylglycerol kinase (Fragment) OS=Homo sapiens GN=DGKE PE=1 SV=1	10.5	5	0.05	AVYLFYGTK+ILLNPVQVFDVTK+LWEGMGDETYPLAR+QWTPLIILANSR
765a	sp|Q9Y224|CN166_HUMAN	1	UPF0568 protein C14orf166 OS=Homo sapiens GN=C14orf166 PE=1 SV=1	22.5	5	0.06	AGVMALANLLQIQR+AGVMALANLLQIQRHDDYLVMLK+INEAIVAVQAIIADPK+NAEPLINLDVNNPDFK
752a	sp|Q9UI30|TR112_HUMAN tr|F5GX77|F5GX77_HUMAN	1	Multifunctional methyltransferase subunit TRM112-like protein OS=Homo sapiens GN=TRMT112 PE=1 SV=1;Isoform of Q9UI30, Multifunctional methyltransferase subunit TRM112-like protein OS=Homo sapiens GN=TRMT112 PE=1 SV=1	37.7	5	0.04	GPVEGYEENEEFLR+LLTHNLLSSHVR+VEWSAFLEAADNLR
83	sp|P42766|RL35_HUMAN tr|F2Z388|F2Z388_HUMAN	1	60S ribosomal protein L35 OS=Homo sapiens GN=RPL35 PE=1 SV=2;Isoform of P42766, 60S ribosomal protein L35 OS=Homo sapiens GN=RPL35 PE=1 SV=1	29.2	5	0.05	QLDDLKVELSQLR+VLTVINQTQK+VLTVINQTQKENLR+VLTVINQTQKENLRK
728a	sp|Q9NTK5|OLA1_HUMAN tr|J3KQ32|J3KQ32_HUMAN	1	Obg-like ATPase 1 OS=Homo sapiens GN=OLA1 PE=1 SV=2;Isoform of Q9NTK5, Obg-like ATPase 1 OS=Homo sapiens GN=OLA1 PE=1 SV=1	17.2	5	0.05	FYHDWNDKEIEVLNK+IGIVGLPNVGK+IPAFLNVVDIAGLVK+KGGDGIKPPPIIGR+NYIVEDGDIIFFK
720a	sp|Q9HCU5|PREB_HUMAN	1	Prolactin regulatory element-binding protein OS=Homo sapiens GN=PREB PE=1 SV=2	16.5	5	0.06	AHEGEIEDLALGPDGK+APFPLYALQVDPSTGLLIAAGGGGAAK+FGQVPDQPAGLR+LSASLLHSHDTETR
718a	sp|Q9HC07|TM165_HUMAN	1	Transmembrane protein 165 OS=Homo sapiens GN=TMEM165 PE=1 SV=1	13.9	5	0.05	LLNGPGDVETGTSITVPQKK+NKEPPAPAQQLQPQPVAVQGPEPAR
714a	sp|Q9H857-2|NT5D2_HUMAN sp|Q9H857-3|NT5D2_HUMAN sp|Q9H857-4|NT5D2_HUMAN sp|Q9H857|NT5D2_HUMAN	1	Isoform of Q9H857, Isoform 2 of 5'-nucleotidase domain-containing protein 2 OS=Homo sapiens GN=NT5DC2;Isoform of Q9H857, Isoform 3 of 5'-nucleotidase domain-containing protein 2 OS=Homo sapiens GN=NT5DC2;Isoform of Q9H857, Isoform 4 of 5'-nucleotidase domain-containing protein 2 OS=Homo sapiens GN=NT5DC2;5'-nucleotidase domain-containing protein 2 OS=Homo sapiens GN=NT5DC2 PE=1 SV=1	14.4	5	0.05	IDAFHYVQLGTAYR+QGNLFDFLR+QLFLITNSPFSFVDK+TGAIIPELER+VDFTFYPR
704a	sp|Q9BYD3-2|RM04_HUMAN sp|Q9BYD3|RM04_HUMAN tr|K7ELQ0|K7ELQ0_HUMAN tr|K7ES61|K7ES61_HUMAN tr|X6RAY8|X6RAY8_HUMAN	1	Isoform of Q9BYD3, Isoform 2 of 39S ribosomal protein L4, mitochondrial OS=Homo sapiens GN=MRPL4;39S ribosomal protein L4, mitochondrial OS=Homo sapiens GN=MRPL4 PE=1 SV=1;Isoform of Q9BYD3, 39S ribosomal protein L4, mitochondrial OS=Homo sapiens GN=MRPL4 PE=1 SV=1;Isoform of Q9BYD3, 39S ribosomal protein L4, mitochondrial (Fragment) OS=Homo sapiens GN=MRPL4 PE=1 SV=1;Isoform of Q9BYD3, 39S ribos…	21.4	5	0.05	ATENPEQVASEGLPEPVLR+GPTSYYYMLPMK+VGLADLHPDVFATAPR
702a	sp|Q9BW92|SYTM_HUMAN	1	Threonine--tRNA ligase, mitochondrial OS=Homo sapiens GN=TARS2 PE=1 SV=1	10.9	5	0.05	AAGLVSDLDADSGLTLSR+AEASGGLGGLTR+LGEWDLPEAVQR+LGLFEELWAAQVK+VSGISFPTTELLR+VYNALVAFIR
692a	sp|Q99959-2|PKP2_HUMAN sp|Q99959|PKP2_HUMAN tr|B8QGS9|B8QGS9_HUMAN	1	Isoform of Q99959, Isoform 1 of Plakophilin-2 OS=Homo sapiens GN=PKP2;Plakophilin-2 OS=Homo sapiens GN=PKP2 PE=1 SV=2;Isoform of Q99959, Plakophilin-2 OS=Homo sapiens GN=PKP2 PE=1 SV=1	11.8	5	0.05	AHLTVGQAAAGGSGNLLTER+IQEQVQQTLAR+NLVFEDNDNKLEVAELNGVPR+TSSVPEYVYNLHLVENDFVGGR+TVLGQQILGQLDSSSLALPSEAK
664a	sp|Q96AE4-2|FUBP1_HUMAN sp|Q96AE4|FUBP1_HUMAN tr|E9PEB5|E9PEB5_HUMAN	1	Isoform of Q96AE4, Isoform 2 of Far upstream element-binding protein 1 OS=Homo sapiens GN=FUBP1;Far upstream element-binding protein 1 OS=Homo sapiens GN=FUBP1 PE=1 SV=3;Isoform of Q96AE4, Far upstream element-binding protein 1 OS=Homo sapiens GN=FUBP1 PE=1 SV=1	9.3	5	0.05	FAVGIVIGR+IGGDAGTSLNSNDYGYGGQK+IQIAPDSGGLPER+MVMIQDGPQNTGADKPLR
662a	sp|Q969U6|FBXW5_HUMAN	1	F-box/WD repeat-containing protein 5 OS=Homo sapiens GN=FBXW5 PE=1 SV=1	13.1	5	0.06	IFDLGSDNEEVVAGPAPAHAK+IQNLNASTVR+QILPHQMTTAGPVLGEGR+TFFSWLASQR+VAELLAQGHTKPPER
74	sp|P31930|QCR1_HUMAN	1	Cytochrome b-c1 complex subunit 1, mitochondrial OS=Homo sapiens GN=UQCRC1 PE=1 SV=3	17.7	5	0.05	ADLTEYLSTHYK+DVVFNYLHATAFQGTPLAQAVEGPSENVR+IAEVDASVVR+MVLAAAGGVEHQQLLDLAQK+NNGAGYFLEHLAFK
657a	sp|Q92621|NU205_HUMAN	1	Nuclear pore complex protein Nup205 OS=Homo sapiens GN=NUP205 PE=1 SV=3	2.7	5	0.04	DLPSADSVQYR+LLPEQLIK+LTAPEDVFSK+YLYHGNTNPELAFESAK+YSFIQALVR
651a	sp|Q8WUM4-2|PDC6I_HUMAN sp|Q8WUM4|PDC6I_HUMAN	1	Isoform of Q8WUM4, Isoform 2 of Programmed cell death 6-interacting protein OS=Homo sapiens GN=PDCD6IP;Programmed cell death 6-interacting protein OS=Homo sapiens GN=PDCD6IP PE=1 SV=1	6.7	5	0.05	FYNELTEILVR+LANQAADYFGDAFK+SLLSNLDEVKK+STPVNVPISQK+TPSNELYKPLR
71	sp|P30520|PURA2_HUMAN	1	Adenylosuccinate synthetase isozyme 2 OS=Homo sapiens GN=ADSS PE=1 SV=3	12.3	5	0.05	ELPVNAQNYVR+FIEDELQIPVK+TLPGWNTDISNAR+VGIGAFPTEQDNEIGELLQTR
625a	sp|Q66PJ3-2|AR6P4_HUMAN sp|Q66PJ3-3|AR6P4_HUMAN sp|Q66PJ3-4|AR6P4_HUMAN sp|Q66PJ3-7|AR6P4_HUMAN sp|Q66PJ3|AR6P4_HUMAN tr|A0A0C4DG62|A0A0C4DG62_HUMAN tr|F5GYV5|F5GYV5_HUMAN tr|F8WCT1|F8WCT1_HUMAN tr|H7BZV4|H7BZV4_HUMAN	1	Isoform of Q66PJ3, Isoform 2 of ADP-ribosylation factor-like protein 6-interacting protein 4 OS=Homo sapiens GN=ARL6IP4;Isoform of Q66PJ3, Isoform 3 of ADP-ribosylation factor-like protein 6-interacting protein 4 OS=Homo sapiens GN=ARL6IP4;Isoform of Q66PJ3, Isoform 4 of ADP-ribosylation factor-like protein 6-interacting protein 4 OS=Homo sapiens GN=ARL6IP4;Isoform of Q66PJ3, Isoform 7 of ADP-rib…	22.1	5	0.06	AEAQQVEALPGPSLDQWHR+LIKGDGEVLEEIVTK+SAGEEEDGPVLTDEQK
621a	sp|Q53H12|AGK_HUMAN tr|E9PC15|E9PC15_HUMAN	1	Acylglycerol kinase, mitochondrial OS=Homo sapiens GN=AGK PE=1 SV=2;Isoform of Q53H12, Acylglycerol kinase, mitochondrial OS=Homo sapiens GN=AGK PE=1 SV=1	16.8	5	0.05	EQPVFAMTGLR+GDFITIGSR+IPIGFIPLGETSSLSHTLFAESGNK+VQHITDATLAIVK+YWYLGPLK
606b	sp|Q15366-2|PCBP2_HUMAN sp|Q15366-3|PCBP2_HUMAN sp|Q15366-4|PCBP2_HUMAN sp|Q15366-5|PCBP2_HUMAN sp|Q15366-6|PCBP2_HUMAN sp|Q15366-7|PCBP2_HUMAN sp|Q15366-8|PCBP2_HUMAN sp|Q15366|PCBP2_HUMAN tr|F8VZX2|F8VZX2_HUMAN tr|H3BRU6|H3BRU6_HUMAN	1	Isoform of Q15366, Isoform 2 of Poly(rC)-binding protein 2 OS=Homo sapiens GN=PCBP2;Isoform of Q15366, Isoform 3 of Poly(rC)-binding protein 2 OS=Homo sapiens GN=PCBP2;Isoform of Q15366, Isoform 4 of Poly(rC)-binding protein 2 OS=Homo sapiens GN=PCBP2;Isoform of Q15366, Isoform 5 of Poly(rC)-binding protein 2 OS=Homo sapiens GN=PCBP2;Isoform of Q15366, Isoform 6 of Poly(rC)-binding protein 2 OS=H…	13.3	5	0.04	ESTGAQVQVAGDMLPNSTER+IANPVEGSTDR+IITLAGPTNAIFK
599a	sp|Q15019-2|SEPT2_HUMAN sp|Q15019-3|SEPT2_HUMAN sp|Q15019|SEPT2_HUMAN	1	Isoform of Q15019, Isoform 2 of Septin-2 OS=Homo sapiens GN=SEPT2;Isoform of Q15019, Isoform 3 of Septin-2 OS=Homo sapiens GN=SEPT2;Septin-2 OS=Homo sapiens GN=SEPT2 PE=1 SV=1	24.9	5	0.05	ASIPFSVVGSNQLIEAK+LYPWGVVEVENPEHNDFLK+QQPTQFINPETPGYVGFANLPNQVHR+STLINSLFLTDLYPER+TIISYIDEQFER
591a	sp|Q14444-2|CAPR1_HUMAN sp|Q14444|CAPR1_HUMAN tr|E9PLA9|E9PLA9_HUMAN	1	Isoform of Q14444, Isoform 2 of Caprin-1 OS=Homo sapiens GN=CAPRIN1;Caprin-1 OS=Homo sapiens GN=CAPRIN1 PE=1 SV=2;Isoform of Q14444, Caprin-1 (Fragment) OS=Homo sapiens GN=CAPRIN1 PE=1 SV=1	40.9	5	0.05	LNQDQLDAVSK+SFMALSQDIQK+SSGPPPPSGSSGSEAAAGAGAAAPASQHPATGTGAVQTEAMK+YQEVTNNLEFAK
586a	sp|Q14103-2|HNRPD_HUMAN sp|Q14103-3|HNRPD_HUMAN sp|Q14103-4|HNRPD_HUMAN sp|Q14103|HNRPD_HUMAN tr|D6RAF8|D6RAF8_HUMAN tr|D6RF44|D6RF44_HUMAN tr|H0Y8G5|H0Y8G5_HUMAN tr|H0YA96|H0YA96_HUMAN	1	Isoform of Q14103, Isoform 2 of Heterogeneous nuclear ribonucleoprotein D0 OS=Homo sapiens GN=HNRNPD;Isoform of Q14103, Isoform 3 of Heterogeneous nuclear ribonucleoprotein D0 OS=Homo sapiens GN=HNRNPD;Isoform of Q14103, Isoform 4 of Heterogeneous nuclear ribonucleoprotein D0 OS=Homo sapiens GN=HNRNPD;Heterogeneous nuclear ribonucleoprotein D0 OS=Homo sapiens GN=HNRNPD PE=1 SV=1;Isoform of Q14103…	19.5	5	0.05	DLKDYFSK+GFGFVLFK+IFVGGLSPDTPEEK+MFIGGLSWDTTKK
582a	sp|Q13813-3|SPTN1_HUMAN sp|Q13813|SPTN1_HUMAN	1	Isoform of Q13813, Isoform 3 of Spectrin alpha chain, non-erythrocytic 1 OS=Homo sapiens GN=SPTAN1;Spectrin alpha chain, non-erythrocytic 1 OS=Homo sapiens GN=SPTAN1 PE=1 SV=3	4	5	0.06	ELPTAFDYVEFTR+LAALADQWQFLVQK+LQIASDENYKDPTNLQGK+LQTASDESYKDPTNIQSK+LSDDNTIGKEEIQQR+NQALNTDNYGHDLASVQALQR
553a	sp|P99999|CYC_HUMAN tr|C9JFR7|C9JFR7_HUMAN	1	Cytochrome c OS=Homo sapiens GN=CYCS PE=1 SV=2;Isoform of P99999, Cytochrome c (Fragment) OS=Homo sapiens GN=CYCS PE=1 SV=1	43.6	5	0.05	ADLIAYLK+GIIWGEDTLMEYLENPKK+MIFVGIK+TGPNLHGLFGR
552a	sp|P84098|RL19_HUMAN tr|J3KTE4|J3KTE4_HUMAN tr|J3QR09|J3QR09_HUMAN	1	60S ribosomal protein L19 OS=Homo sapiens GN=RPL19 PE=1 SV=1;Isoform of P84098, Ribosomal protein L19 OS=Homo sapiens GN=RPL19 PE=1 SV=1;Isoform of P84098, Ribosomal protein L19 OS=Homo sapiens GN=RPL19 PE=1 SV=1	14	5	0.05	KVWLDPNETNEIANANSR+LLADQAEAR+VWLDPNETNEIANANSR
540a	sp|P63244|GBLP_HUMAN tr|D6RHH4|D6RHH4_HUMAN	1	Guanine nucleotide-binding protein subunit beta-2-like 1 OS=Homo sapiens GN=GNB2L1 PE=1 SV=3;Isoform of P63244, Guanine nucleotide-binding protein subunit beta-2-like 1 OS=Homo sapiens GN=GNB2L1 PE=1 SV=1	19.3	5	0.05	DETNYGIPQR+DVLSVAFSSDNR+LTRDETNYGIPQR+LWDLTTGTTTR+VWQVTIGTR
538a	sp|P63208|SKP1_HUMAN tr|E5RJR5|E5RJR5_HUMAN	1	S-phase kinase-associated protein 1 OS=Homo sapiens GN=SKP1 PE=1 SV=2;Isoform of P63208, S-phase kinase-associated protein 1 OS=Homo sapiens GN=SKP1 PE=1 SV=1	29.4	5	0.05	LQSSDGEIFEVDVEIAK+NDFTEEEEAQVR+TDDIPVWDQEFLK+TFNIKNDFTEEEEAQVR+TFNIKNDFTEEEEAQVRK
521a	sp|P62333|PRS10_HUMAN tr|A0A087X2I1|A0A087X2I1_HUMAN	1	26S protease regulatory subunit 10B OS=Homo sapiens GN=PSMC6 PE=1 SV=1;Isoform of P62333, 26S protease regulatory subunit 10B OS=Homo sapiens GN=PSMC6 PE=1 SV=1	24.2	5	0.05	EVDPLVYNMSHEDPGNVSYSEIGGLSEQIR+EVIELPLTNPELFQR+HGEIDYEAIVK+KLESKLDYKPV+LSDGFNGADLR+VVSSSIVDKYIGESAR
500a	sp|P61106|RAB14_HUMAN	1	Ras-related protein Rab-14 OS=Homo sapiens GN=RAB14 PE=1 SV=4	27.9	5	0.05	IYQNIQDGSLDLNAAESGVQHKPSAPQGGR+NLTNPNTVIILIGNK+TGENVEDAFLEAAKK
496a	sp|P60866-2|RS20_HUMAN sp|P60866|RS20_HUMAN	1	Isoform of P60866, Isoform 2 of 40S ribosomal protein S20 OS=Homo sapiens GN=RPS20;40S ribosomal protein S20 OS=Homo sapiens GN=RPS20 PE=1 SV=1	22.7	5	0.06	DTGKTPVEPEVAIHR+LIDLHSPSEIVK+TPVEPEVAIHR
55	sp|P22061-2|PIMT_HUMAN sp|P22061|PIMT_HUMAN tr|A0A0A0MRJ6|A0A0A0MRJ6_HUMAN tr|F6S8N6|F6S8N6_HUMAN tr|H7BY58|H7BY58_HUMAN	1	Isoform of P22061, Isoform 2 of Protein-L-isoaspartate(D-aspartate) O-methyltransferase OS=Homo sapiens GN=PCMT1;Protein-L-isoaspartate(D-aspartate) O-methyltransferase OS=Homo sapiens GN=PCMT1 PE=1 SV=4;Isoform of P22061, Protein-L-isoaspartate O-methyltransferase OS=Homo sapiens GN=PCMT1 PE=1 SV=1;Isoform of P22061, Protein-L-isoaspartate O-methyltransferase OS=Homo sapiens GN=PCMT1 PE=1 SV=1;I…	30.4	5	0.05	LILPVGPAGGNQMLEQYDKLQDGSIK+MGYAEEAPYDAIHVGAAAPVVPQALIDQLKPGGR+VQLVVGDGR
487a	sp|P56192|SYMC_HUMAN	1	Methionine--tRNA ligase, cytoplasmic OS=Homo sapiens GN=MARS PE=1 SV=2	7.6	5	0.05	GFVLQDTVEQLR+GVGVFGDMAQDTGIPADIWR+ITQDIFQQLLK+LENDQIESLR+NNSELLNNLGNFINR
486a	sp|P55884-2|EIF3B_HUMAN sp|P55884|EIF3B_HUMAN	1	Isoform of P55884, Isoform 2 of Eukaryotic translation initiation factor 3 subunit B OS=Homo sapiens GN=EIF3B;Eukaryotic translation initiation factor 3 subunit B OS=Homo sapiens GN=EIF3B PE=1 SV=3	7	5	0.05	GTQGVVTNFEIFR+GYIFLEYASPAHAVDAVK+TSIFWNDVKDPVSIEER+VTLMQLPTR
479a	sp|P54578-2|UBP14_HUMAN sp|P54578-3|UBP14_HUMAN sp|P54578|UBP14_HUMAN tr|A6NJA2|A6NJA2_HUMAN	1	Isoform of P54578, Isoform 2 of Ubiquitin carboxyl-terminal hydrolase 14 OS=Homo sapiens GN=USP14;Isoform of P54578, Isoform 3 of Ubiquitin carboxyl-terminal hydrolase 14 OS=Homo sapiens GN=USP14;Ubiquitin carboxyl-terminal hydrolase 14 OS=Homo sapiens GN=USP14 PE=1 SV=3;Isoform of P54578, Ubiquitin carboxyl-terminal hydrolase 14 OS=Homo sapiens GN=USP14 PE=1 SV=2	12.3	5	0.05	AQLFALTGVQPAR+LEAIEDDSVKETDSSSASAATPSK+LPAYLTIQMVR+YLFTGLK
470a	sp|P52209-2|6PGD_HUMAN sp|P52209|6PGD_HUMAN	1	Isoform of P52209, Isoform 2 of 6-phosphogluconate dehydrogenase, decarboxylating OS=Homo sapiens GN=PGD;6-phosphogluconate dehydrogenase, decarboxylating OS=Homo sapiens GN=PGD PE=1 SV=3	11.3	5	0.04	GILFVGSGVSGGEEGAR+IISYAQGFMLLR+LVPLLDTGDIIIDGGNSEYR+LVPLLDTGDIIIDGGNSEYRDTTR
468a	sp|P51648-2|AL3A2_HUMAN sp|P51648|AL3A2_HUMAN tr|J3QRD1|J3QRD1_HUMAN	1	Isoform of P51648, Isoform 2 of Fatty aldehyde dehydrogenase OS=Homo sapiens GN=ALDH3A2;Fatty aldehyde dehydrogenase OS=Homo sapiens GN=ALDH3A2 PE=1 SV=1;Isoform of P51648, Fatty aldehyde dehydrogenase OS=Homo sapiens GN=ALDH3A2 PE=1 SV=1	16	5	0.05	HLTPVTLELGGK+ILSLLEGQK+NVDEAINFINER+VMQEEIFGPILPIVPVK+YIAPTVLTDVDPK
463a	sp|P51148-2|RAB5C_HUMAN sp|P51148|RAB5C_HUMAN	1	Isoform of P51148, Isoform 2 of Ras-related protein Rab-5C OS=Homo sapiens GN=RAB5C;Ras-related protein Rab-5C OS=Homo sapiens GN=RAB5C PE=1 SV=2	27.3	5	0.06	GAQAAIVVYDITNTDTFAR+GVDLQENNPASR+QASPNIVIALAGNK+TAMNVNEIFMAIAK
459a	sp|P50502|F10A1_HUMAN tr|A0A087X1H6|A0A087X1H6_HUMAN tr|H7C3I1|H7C3I1_HUMAN	1	Hsc70-interacting protein OS=Homo sapiens GN=ST13 PE=1 SV=2;Isoform of P50502, Hsc70-interacting protein OS=Homo sapiens GN=ST13 PE=1 SV=1;Isoform of P50502, Hsc70-interacting protein (Fragment) OS=Homo sapiens GN=ST13 PE=1 SV=1	33.6	5	0.05	AIDLFTDAIK+AIEINPDSAQPYK+LDYDEDASAMLK+VAAIEALNDGELQK
444a	sp|P48729-2|KC1A_HUMAN sp|P48729-3|KC1A_HUMAN sp|P48729|KC1A_HUMAN	1	Isoform of P48729, Isoform 2 of Casein kinase I isoform alpha OS=Homo sapiens GN=CSNK1A1;Isoform of P48729, Isoform 3 of Casein kinase I isoform alpha OS=Homo sapiens GN=CSNK1A1;Casein kinase I isoform alpha OS=Homo sapiens GN=CSNK1A1 PE=1 SV=2	17.5	5	0.05	DIKPDNFLMGIGR+FEEAPDYMYLR+HPQLLYESK+ILQGGVGIPHIR+TVLMLADQMISR
442a	sp|P48444|COPD_HUMAN tr|B0YIW6|B0YIW6_HUMAN	1	Coatomer subunit delta OS=Homo sapiens GN=ARCN1 PE=1 SV=1;Isoform of P48444, Archain 1, isoform CRA_a OS=Homo sapiens GN=ARCN1 PE=1 SV=1	9.2	5	0.05	ENVNLAQIR+LFTAESLIGLK+LFTAESLIGLKNPEK+NSNILEDLETLR+VTQVDGNSPVR
440a	sp|P47897-2|SYQ_HUMAN sp|P47897|SYQ_HUMAN	1	Isoform of P47897, Isoform 2 of Glutamine--tRNA ligase OS=Homo sapiens GN=QARS;Glutamine--tRNA ligase OS=Homo sapiens GN=QARS PE=1 SV=1	8.6	5	0.05	AINFNFGYAK+ATGILLYGLASR+EAATQAQQTLGSTIDK+GFHQVPFAPIVFIER+TDFKEEPEPGFKR
437a	sp|P46940|IQGA1_HUMAN	1	Ras GTPase-activating-like protein IQGAP1 OS=Homo sapiens GN=IQGAP1 PE=1 SV=1	4.2	5	0.05	ATFYGEQVDYYK+IFYPETTDIYDRK+IIGNLLYYR+LEGVLAEVAQHYQDTLIR+LPYDVTPEQALAHEEVK
434a	sp|P46778|RL21_HUMAN	1	60S ribosomal protein L21 OS=Homo sapiens GN=RPL21 PE=1 SV=2	27.5	5	0.04	HGVVPLATYMR+TNGKEPELLEPIPYEFMA+VYNVTQHAVGIVVNK
402a	sp|P36776-2|LONM_HUMAN sp|P36776-3|LONM_HUMAN sp|P36776|LONM_HUMAN tr|K7EJE8|K7EJE8_HUMAN tr|K7EKE6|K7EKE6_HUMAN	1	Isoform of P36776, Isoform 2 of Lon protease homolog, mitochondrial OS=Homo sapiens GN=LONP1;Isoform of P36776, Isoform 3 of Lon protease homolog, mitochondrial OS=Homo sapiens GN=LONP1;Lon protease homolog, mitochondrial OS=Homo sapiens GN=LONP1 PE=1 SV=2;Isoform of P36776, Lon protease homolog OS=Homo sapiens GN=LONP1 PE=1 SV=1;Isoform of P36776, Lon protease homolog OS=Homo sapiens GN=LONP1 PE…	10.2	5	0.04	FSVGGMTDVAEIK+ILEFIAVSQLR+IVSGEAESVEVTPENLQDFVGKPVFTVER+LSSDVLTLLIK+QLEVEPEEPEAENK
401a	sp|P36578|RL4_HUMAN tr|H3BM89|H3BM89_HUMAN	1	60S ribosomal protein L4 OS=Homo sapiens GN=RPL4 PE=1 SV=5;Isoform of P36578, 60S ribosomal protein L4 OS=Homo sapiens GN=RPL4 PE=1 SV=1	12.9	5	0.05	AAAAAAALQAK+IEEVPELPLVVEDKVEGYK+IEEVPELPLVVEDKVEGYKK+NIPGITLLNVSK
44	sp|P13010|XRCC5_HUMAN	1	X-ray repair cross-complementing protein 5 OS=Homo sapiens GN=XRCC5 PE=1 SV=3	7.2	5	0.05	KKDQVTAQEIFQDNHEDGPTAK+LTIGSNLSIR+TDTLEDLFPTTK+TLFPLIEAK
387a	sp|P31948-2|STIP1_HUMAN sp|P31948|STIP1_HUMAN	1	Isoform of P31948, Isoform 2 of Stress-induced-phosphoprotein 1 OS=Homo sapiens GN=STIP1;Stress-induced-phosphoprotein 1 OS=Homo sapiens GN=STIP1 PE=1 SV=1	13.3	5	0.06	KFMNPFNMPNLYQK+LAYINPDLALEEK+LMDVGLIAIR+TLLSDPTYR+TYEEGLKHEANNPQLK+YKDAIHFYNK
372a	sp|P28288|ABCD3_HUMAN	1	ATP-binding cassette sub-family D member 3 OS=Homo sapiens GN=ABCD3 PE=1 SV=1	6.5	5	0.05	LITNSEEIAFYNGNKR+STHSELLEDYYQSGR+VLGELWPLFGGR
366a	sp|P27635|RL10_HUMAN tr|A0A087WV22|A0A087WV22_HUMAN tr|F8W7C6|F8W7C6_HUMAN tr|X1WI28|X1WI28_HUMAN	1	60S ribosomal protein L10 OS=Homo sapiens GN=RPL10 PE=1 SV=4;Isoform of P27635, 60S ribosomal protein L10 OS=Homo sapiens GN=RPL10 PE=1 SV=1;Isoform of P27635, 60S ribosomal protein L10 OS=Homo sapiens GN=RPL10 PE=1 SV=2;Isoform of P27635, 60S ribosomal protein L10 (Fragment) OS=Homo sapiens GN=RPL10 PE=1 SV=6	22.7	5	0.05	FNADEFEDMVAEK+FNADEFEDMVAEKR+GAFGKPQGTVAR+VHIGQVIMSIR
358a	sp|P25205-2|MCM3_HUMAN sp|P25205|MCM3_HUMAN	1	Isoform of P25205, Isoform 2 of DNA replication licensing factor MCM3 OS=Homo sapiens GN=MCM3;DNA replication licensing factor MCM3 OS=Homo sapiens GN=MCM3 PE=1 SV=3	7.5	5	0.05	ALKDFVASIDATYAK+GDINILLIGDPSVAK+LIVNVNDLR+LLNNAFEELVAFQR+VALLDVFR
355a	sp|P23528|COF1_HUMAN tr|E9PK25|E9PK25_HUMAN tr|G3V1A4|G3V1A4_HUMAN	1	Cofilin-1 OS=Homo sapiens GN=CFL1 PE=1 SV=3;Isoform of P23528, Cofilin-1 OS=Homo sapiens GN=CFL1 PE=1 SV=1;Isoform of P23528, Cofilin 1 (Non-muscle), isoform CRA_a OS=Homo sapiens GN=CFL1 PE=1 SV=1	30.2	5	0.04	ESKKEDLVFIFWAPESAPLK+KEDLVFIFWAPESAPLK+LGGSAVISLEGKPL+YALYDATYETK
39	sp|P09543-2|CN37_HUMAN sp|P09543|CN37_HUMAN	1	Isoform of P09543, Isoform CNPI of 2',3'-cyclic-nucleotide 3'-phosphodiesterase OS=Homo sapiens GN=CNP;2',3'-cyclic-nucleotide 3'-phosphodiesterase OS=Homo sapiens GN=CNP PE=1 SV=2	13.7	5	0.05	AGQVFLEELGNHK+APGAEEYAQQDVLKK+KAGQVFLEELGNHK+MDLVTYFGK+VELSEQQLQLWPSDVDK
334a	sp|P18124|RL7_HUMAN tr|A8MUD9|A8MUD9_HUMAN	1	60S ribosomal protein L7 OS=Homo sapiens GN=RPL7 PE=1 SV=1;Isoform of P18124, 60S ribosomal protein L7 OS=Homo sapiens GN=RPL7 PE=1 SV=1	24	5	0.05	AGNFYVPAEPK+EANNFLWPFK+IALTDNALIAR+QIFNGTFVK+SVNELIYKR
332a	sp|P17980|PRS6A_HUMAN tr|E9PKD5|E9PKD5_HUMAN tr|E9PM69|E9PM69_HUMAN tr|E9PMD8|E9PMD8_HUMAN tr|R4GNH3|R4GNH3_HUMAN	1	26S protease regulatory subunit 6A OS=Homo sapiens GN=PSMC3 PE=1 SV=3;Isoform of P17980, 26S protease regulatory subunit 6A (Fragment) OS=Homo sapiens GN=PSMC3 PE=1 SV=2;Isoform of P17980, 26S protease regulatory subunit 6A OS=Homo sapiens GN=PSMC3 PE=1 SV=1;Isoform of P17980, 26S protease regulatory subunit 6A (Fragment) OS=Homo sapiens GN=PSMC3 PE=1 SV=8;Isoform of P17980, 26S protease regulato…	21.5	5	0.05	APSIIFIDELDAIGTK+DSYLILETLPTEYDSR+EKAPSIIFIDELDAIGTK+LAGPQLVQMFIGDGAK+QTYFLPVIGLVDAEK
320a	sp|P14678-2|RSMB_HUMAN sp|P14678-3|RSMB_HUMAN sp|P14678|RSMB_HUMAN sp|P63162-2|RSMN_HUMAN sp|P63162|RSMN_HUMAN tr|A8MT02|A8MT02_HUMAN tr|J3QLE5|J3QLE5_HUMAN	1	Isoform of P14678, Isoform SM-B of Small nuclear ribonucleoprotein-associated proteins B and B' OS=Homo sapiens GN=SNRPB;Isoform of P14678, Isoform SM-B1 of Small nuclear ribonucleoprotein-associated proteins B and B' OS=Homo sapiens GN=SNRPB;Small nuclear ribonucleoprotein-associated proteins B and B' OS=Homo sapiens GN=SNRPB PE=1 SV=2;Isoform of P63162, Isoform 2 of Small nuclear ribonucleoprot…	15.6	5	0.05	GENLVSMTVEGPPPKDTGIAR+IFIGTFK+VLGLVLLR
307a	sp|P11908-2|PRPS2_HUMAN sp|P11908|PRPS2_HUMAN	1	Isoform of P11908, Isoform 2 of Ribose-phosphate pyrophosphokinase 2 OS=Homo sapiens GN=PRPS2;Ribose-phosphate pyrophosphokinase 2 OS=Homo sapiens GN=PRPS2 PE=1 SV=2	19.8	5	0.04	INNAAFEAVVVTNTIPQEDK+LNVEFALIHK+THNGESVSYLFSHVPL+VYAILTHGIFSGPAISR
301a	sp|P10644-2|KAP0_HUMAN sp|P10644|KAP0_HUMAN tr|K7EPB2|K7EPB2_HUMAN	1	Isoform of P10644, Isoform 2 of cAMP-dependent protein kinase type I-alpha regulatory subunit OS=Homo sapiens GN=PRKAR1A;cAMP-dependent protein kinase type I-alpha regulatory subunit OS=Homo sapiens GN=PRKAR1A PE=1 SV=1;Isoform of P10644, cAMP-dependent protein kinase type I-alpha regulatory subunit (Fragment) OS=Homo sapiens GN=PRKAR1A PE=1 SV=1	24.6	5	0.05	GAISAEVYTEEDAASYVR+HNIQALLK+LTVADALEPVQFEDGQK+TDSREDEISPPPPNPVVK+VSILESLDKWER
293a	sp|P09936|UCHL1_HUMAN tr|D6RE83|D6RE83_HUMAN	1	Ubiquitin carboxyl-terminal hydrolase isozyme L1 OS=Homo sapiens GN=UCHL1 PE=1 SV=2;Isoform of P09936, Ubiquitin carboxyl-terminal hydrolase OS=Homo sapiens GN=UCHL1 PE=1 SV=1	21.3	5	0.05	LGFEDGSVLK+MPFPVNHGASSEDTLLK+MPFPVNHGASSEDTLLKDAAK+QIEELKGQEVSPK
281a	sp|P07814|SYEP_HUMAN	1	Bifunctional glutamate/proline--tRNA ligase OS=Homo sapiens GN=EPRS PE=1 SV=5	4.6	5	0.05	FAGGDYTTTIEAFISASGR+KEENLADWYSQVITK+SLIGVEYKPVSATGAEDKDKK+SLYDEVAAQGEVVR
273b	sp|P67936|TPM4_HUMAN	1	Tropomyosin alpha-4 chain OS=Homo sapiens GN=TPM4 PE=1 SV=3	18.5	5	0.04	IQALQQQADEAEDR+KIQALQQQADEAEDR+KLVILEGELER+LATALQKLEEAEK+LEEAEKAADESER
256g	sp|Q8N1N4|K2C78_HUMAN	1	Keratin, type II cytoskeletal 78 OS=Homo sapiens GN=KRT78 PE=2 SV=2	7.7	5	0.04	FASFIDK+FASFIDKVR+FLEQQNK+VQISQLHQEIQR+YLDFSSIITEVR
206a	sp|O14737|PDCD5_HUMAN tr|K7EQA1|K7EQA1_HUMAN	1	Programmed cell death protein 5 OS=Homo sapiens GN=PDCD5 PE=1 SV=3;Isoform of O14737, Programmed cell death protein 5 OS=Homo sapiens GN=PDCD5 PE=1 SV=1	52.9	5	0.06	AVENYLIQMAR+LSNLALVKPEK+NSILAQVLDQSAR+VSEQGLIEILK
199a	sp|O00410-3|IPO5_HUMAN sp|O00410|IPO5_HUMAN tr|H0Y8C6|H0Y8C6_HUMAN	1	Isoform of O00410, Isoform 3 of Importin-5 OS=Homo sapiens GN=IPO5;Importin-5 OS=Homo sapiens GN=IPO5 PE=1 SV=4;Isoform of O00410, Importin-5 (Fragment) OS=Homo sapiens GN=IPO5 PE=1 SV=1	7.6	5	0.05	FLFDSVSSQNVGLR+ITFLLQAIR+LLSSAFDEVYPALPSDVQTAIK+RQDEDYDEQVEESLQDEDDNDVYILTK+SLVEIADTVPK
197a	sp|O00264|PGRC1_HUMAN	1	Membrane-associated progesterone receptor component 1 OS=Homo sapiens GN=PGRMC1 PE=1 SV=3	34.9	5	0.05	DFTPAELR+EGEEPTVYSDEEEPKDESAR+FYGPEGPYGVFAGR+IVRGDQPAASGDSDDDEPPPLPR+LLKEGEEPTVYSDEEEPKDESAR
195a	sp|O00165-2|HAX1_HUMAN sp|O00165-3|HAX1_HUMAN sp|O00165-5|HAX1_HUMAN sp|O00165|HAX1_HUMAN tr|E9PIQ7|E9PIQ7_HUMAN	1	Isoform of O00165, Isoform 2 of HCLS1-associated protein X-1 OS=Homo sapiens GN=HAX1;Isoform of O00165, Isoform 3 of HCLS1-associated protein X-1 OS=Homo sapiens GN=HAX1;Isoform of O00165, Isoform 5 of HCLS1-associated protein X-1 OS=Homo sapiens GN=HAX1;HCLS1-associated protein X-1 OS=Homo sapiens GN=HAX1 PE=1 SV=2;Isoform of O00165, HCLS1-associated protein X-1 OS=Homo sapiens GN=HAX1 PE=1 SV=1	31.8	5	0.05	FDDVWPMDPHPR+ITKPDGIVEER+TREDNDLDSQVSQEGLGPVLQPQPK
194a	sp|O00116|ADAS_HUMAN	1	Alkyldihydroxyacetonephosphate synthase, peroxisomal OS=Homo sapiens GN=AGPS PE=1 SV=1	11.7	5	0.04	ESISDVGFGMLK+EYVDPNNIFGNR+GISDPLTVFEQTEAAAR+RAASAATAAPTATPAAQESGTIPK+TIISLDTSQMNR
175	sp|Q9UBF2-2|COPG2_HUMAN sp|Q9UBF2|COPG2_HUMAN	1	Isoform of Q9UBF2, Isoform 2 of Coatomer subunit gamma-2 OS=Homo sapiens GN=COPG2;Coatomer subunit gamma-2 OS=Homo sapiens GN=COPG2 PE=1 SV=1	8.5	5	0.04	ATFYLNVLQQR+SIATLAITTLLK+SIPLAMAPVFEQK+SSEPVQLTEAETEYFVR+VVLENEAVR
161	sp|Q96PK6|RBM14_HUMAN	1	RNA-binding protein 14 OS=Homo sapiens GN=RBM14 PE=1 SV=2	9	5	0.05	AQPSVSLGAPYR+ASYVAPLTAQPATYR+LSESQLSFR+TQSSASLAASYAAQQHPQAAASYR
147	sp|Q8WUM0|NU133_HUMAN	1	Nuclear pore complex protein Nup133 OS=Homo sapiens GN=NUP133 PE=1 SV=2	4.9	5	0.05	DLLQADQLGSLK+FLLHQETLPEQLLAEK+LSDLVNTAILIALNKR+SSFYSLTSSNISK
146	sp|Q8TAE8|G45IP_HUMAN	1	Growth arrest and DNA damage-inducible proteins-interacting protein 1 OS=Homo sapiens GN=GADD45GIP1 PE=1 SV=1	21.2	5	0.05	AAALAAAVAQDPAASGAPSS+LQAEAQELLGYQVDPR+WPDPEDLLTPR
144	sp|Q8NBS9-2|TXND5_HUMAN sp|Q8NBS9|TXND5_HUMAN	1	Isoform of Q8NBS9, Isoform 2 of Thioredoxin domain-containing protein 5 OS=Homo sapiens GN=TXNDC5;Thioredoxin domain-containing protein 5 OS=Homo sapiens GN=TXNDC5 PE=1 SV=2	19.1	5	0.05	FVLSQAKDEL+GYPTLLLFR+GYPTLLWFR+QGLYELSASNFELHVAQGDHFIK+TLAPTWEELSK
143	sp|Q8N766-2|EMC1_HUMAN sp|Q8N766-3|EMC1_HUMAN sp|Q8N766-4|EMC1_HUMAN sp|Q8N766|EMC1_HUMAN	1	Isoform of Q8N766, Isoform 2 of ER membrane protein complex subunit 1 OS=Homo sapiens GN=EMC1;Isoform of Q8N766, Isoform 3 of ER membrane protein complex subunit 1 OS=Homo sapiens GN=EMC1;Isoform of Q8N766, Isoform 4 of ER membrane protein complex subunit 1 OS=Homo sapiens GN=EMC1;ER membrane protein complex subunit 1 OS=Homo sapiens GN=EMC1 PE=1 SV=1	10.1	5	0.05	FNVEDGEIVQQVR+KDLTTELSWELTIPPEVQRIVK+LFGIESSSGTILWK+QIPLQSLDLEFGSGFQPR+VLLLIDDEYKVTAFPATR+VLPTQPNPVDASR
124	sp|Q14566|MCM6_HUMAN	1	DNA replication licensing factor MCM6 OS=Homo sapiens GN=MCM6 PE=1 SV=1	6.2	5	0.05	DFYVAFQDLPTR+EIESEIDSEEELINK+ESEDFIVEQYK+VSGVDGYETEGIR
116	sp|Q08J23-2|NSUN2_HUMAN sp|Q08J23-3|NSUN2_HUMAN sp|Q08J23|NSUN2_HUMAN	1	Isoform of Q08J23, Isoform 2 of tRNA (cytosine(34)-C(5))-methyltransferase OS=Homo sapiens GN=NSUN2;Isoform of Q08J23, Isoform 3 of tRNA (cytosine(34)-C(5))-methyltransferase OS=Homo sapiens GN=NSUN2;tRNA (cytosine(34)-C(5))-methyltransferase OS=Homo sapiens GN=NSUN2 PE=1 SV=2	16.4	5	0.05	DGQWFTDWDAVPHSR+ILLTQENPFFR+KKEGVILTNESAASTGQPDNDVTEGQR+LAQEGIYTLYPFINSR+SEGALELADVSNELPGLK
12	sp|O00299|CLIC1_HUMAN	1	Chloride intracellular channel protein 1 OS=Homo sapiens GN=CLIC1 PE=1 SV=4	27.4	5	0.05	GFTIPEAFR+LAALNPESNTAGLDIFAK+NSNPALNDNLEK+VLDNYLTSPLPEEVDETSAEDEGVSQR
110	sp|Q00587-2|BORG5_HUMAN sp|Q00587|BORG5_HUMAN	1	Isoform of Q00587, Isoform 2 of Cdc42 effector protein 1 OS=Homo sapiens GN=CDC42EP1;Cdc42 effector protein 1 OS=Homo sapiens GN=CDC42EP1 PE=1 SV=1	18.8	5	0.05	MASPPAPSPAPPAISPIIK+NAISLPQLNQAAYDSLVVGK+TPVPSTVQANTFEFADAEEDDEVKV+VEVLPQAR
108	sp|P83731|RL24_HUMAN tr|C9JNW5|C9JNW5_HUMAN tr|C9JXB8|C9JXB8_HUMAN	1	60S ribosomal protein L24 OS=Homo sapiens GN=RPL24 PE=1 SV=1;Isoform of P83731, 60S ribosomal protein L24 OS=Homo sapiens GN=RPL24 PE=1 SV=1;Isoform of P83731, 60S ribosomal protein L24 OS=Homo sapiens GN=RPL24 PE=1 SV=1	24.8	5	0.05	AITGASLADIMAK+QINWTVLYR+VFQFLNAK
102	sp|P62851|RS25_HUMAN	1	40S ribosomal protein S25 OS=Homo sapiens GN=RPS25 PE=1 SV=1	29.6	5	0.05	AALQELLSK+AQVIYTR+DKLNNLVLFDK+LITPAVVSER
308c	sp|Q4VXU2|PAP1L_HUMAN	0.9928	Polyadenylate-binding protein 1-like OS=Homo sapiens GN=PABPC1L PE=2 SV=1	6.5	5	0.03	FSPAGPILSIR+KAILTNQYMQR+SGVGNIFIK+YQGVNLYVK
98	sp|P62081|RS7_HUMAN tr|B5MCP9|B5MCP9_HUMAN	1	40S ribosomal protein S7 OS=Homo sapiens GN=RPS7 PE=1 SV=1;Isoform of P62081, 40S ribosomal protein S7 OS=Homo sapiens GN=RPS7 PE=1 SV=1	11.2	4	0.04	AIIIFVPVPQLK+HVVFIAQR+KAIIIFVPVPQLK
96	sp|P60953|CDC42_HUMAN	1	Cell division control protein 42 homolog OS=Homo sapiens GN=CDC42 PE=1 SV=2	8.9	4	0.04	NVFDEAILAALEPPEPK
94	sp|P54886-2|P5CS_HUMAN sp|P54886|P5CS_HUMAN	1	Isoform of P54886, Isoform Short of Delta-1-pyrroline-5-carboxylate synthase OS=Homo sapiens GN=ALDH18A1;Delta-1-pyrroline-5-carboxylate synthase OS=Homo sapiens GN=ALDH18A1 PE=1 SV=2	5.7	4	0.04	AALWALQGGTSVVIANGTHPK+LASIVEQVSVLQNQGR+MIDLIIPR
10	sp|O00217|NDUS8_HUMAN tr|E9PKH6|E9PKH6_HUMAN tr|E9PN51|E9PN51_HUMAN tr|E9PPW7|E9PPW7_HUMAN tr|F8W9K7|F8W9K7_HUMAN	1	NADH dehydrogenase [ubiquinone] iron-sulfur protein 8, mitochondrial OS=Homo sapiens GN=NDUFS8 PE=1 SV=1;Isoform of O00217, NADH dehydrogenase [ubiquinone] iron-sulfur protein 8, mitochondrial (Fragment) OS=Homo sapiens GN=NDUFS8 PE=1 SV=1;Isoform of O00217, NADH dehydrogenase [ubiquinone] iron-sulfur protein 8, mitochondrial (Fragment) OS=Homo sapiens GN=NDUFS8 PE=1 SV=1;Isoform of O00217, NADH …	18.2	4	0.04	GLGMTLSYLFR+TLLWTELFR
780a	tr|B4DLN1|B4DLN1_HUMAN	1	Uncharacterized protein OS=Homo sapiens PE=2 SV=1	15.4	4	0.03	IQDVGLVPMGGVMSGAVPAAAAQEAVEEDIPIAK+LVESLPQEIK+VLLGSVSGLAGGFVGTPADLVNVR
779a	sp|Q9Y6C9|MTCH2_HUMAN	1	Mitochondrial carrier homolog 2 OS=Homo sapiens GN=MTCH2 PE=1 SV=1	9.9	4	0.04	GLFTGLTPR+VLQHYQESDKGEELGPGNVQK
771a	sp|Q9Y2S7|PDIP2_HUMAN	1	Polymerase delta-interacting protein 2 OS=Homo sapiens GN=POLDIP2 PE=1 SV=1	12.2	4	0.04	GVVLFPWQAR+LENLDSDVVQLR+LYDRDVASAAPEK+LYDRDVASAAPEKAENPAGHGSK
768a	sp|Q9Y277-2|VDAC3_HUMAN sp|Q9Y277|VDAC3_HUMAN	1	Isoform of Q9Y277, Isoform 2 of Voltage-dependent anion-selective channel protein 3 OS=Homo sapiens GN=VDAC3;Voltage-dependent anion-selective channel protein 3 OS=Homo sapiens GN=VDAC3 PE=1 SV=1	20.1	4	0.04	AADFQLHTHVNDGTEFGGSIYQK+LSQNNFALGYK+LTLDTIFVPNTGK+LTLSALIDGK
764a	sp|Q9UNZ2-5|NSF1C_HUMAN sp|Q9UNZ2|NSF1C_HUMAN	1	Isoform of Q9UNZ2, Isoform 3 of NSFL1 cofactor p47 OS=Homo sapiens GN=NSFL1C;NSFL1 cofactor p47 OS=Homo sapiens GN=NSFL1C PE=1 SV=2	13.5	4	0.04	EANLLNAVIVQR+LGAAPEEESAYVAGEK+SGFSLDNGELR+SPNELVDDLFK
762a	sp|Q9UMS4|PRP19_HUMAN	1	Pre-mRNA-processing factor 19 OS=Homo sapiens GN=PRPF19 PE=1 SV=1	13.1	4	0.04	ALQDEWDAVMLHSFTLR+KVTSVVFHPSQDLVFSASPDATIR+TLQLDNNFEVK+TVPEELVKPEELSK
759a	sp|Q9ULH0-2|KDIS_HUMAN sp|Q9ULH0-4|KDIS_HUMAN sp|Q9ULH0|KDIS_HUMAN tr|E9PH70|E9PH70_HUMAN tr|H0Y8E4|H0Y8E4_HUMAN	1	Isoform of Q9ULH0, Isoform 2 of Kinase D-interacting substrate of 220 kDa OS=Homo sapiens GN=KIDINS220;Isoform of Q9ULH0, Isoform 4 of Kinase D-interacting substrate of 220 kDa OS=Homo sapiens GN=KIDINS220;Kinase D-interacting substrate of 220 kDa OS=Homo sapiens GN=KIDINS220 PE=1 SV=3;Isoform of Q9ULH0, Kinase D-interacting substrate of 220 kDa (Fragment) OS=Homo sapiens GN=KIDINS220 PE=1 SV=1;I…	4.9	4	0.03	AINQNLNSVLR+DVEPLLEIDGDIR+LLNIVSVTGR+QIEGLDQSMLPQYCTTIK
749a	sp|Q9UHD8-2|SEPT9_HUMAN sp|Q9UHD8-5|SEPT9_HUMAN sp|Q9UHD8-7|SEPT9_HUMAN sp|Q9UHD8|SEPT9_HUMAN	1	Isoform of Q9UHD8, Isoform 2 of Septin-9 OS=Homo sapiens GN=SEPT9;Isoform of Q9UHD8, Isoform 5 of Septin-9 OS=Homo sapiens GN=SEPT9;Isoform of Q9UHD8, Isoform 7 of Septin-9 OS=Homo sapiens GN=SEPT9;Septin-9 OS=Homo sapiens GN=SEPT9 PE=1 SV=2	8.6	4	0.04	LEPKPQPPVAEATPR+TEITIVKPQESAHR+VVNIVPVIAK+YLQEEVNINR
745a	sp|Q9UBT2|SAE2_HUMAN	1	SUMO-activating enzyme subunit 2 OS=Homo sapiens GN=UBA2 PE=1 SV=2	8.9	4	0.04	ADPEAAWEPTEAEAR+ANIVAYHDSIMNPDYNVEFFR+QFILVMNALDNR+VTVLTLQDK
742a	sp|Q9UBE0|SAE1_HUMAN tr|M0QZS6|M0QZS6_HUMAN	1	SUMO-activating enzyme subunit 1 OS=Homo sapiens GN=SAE1 PE=1 SV=1;Isoform of Q9UBE0, SUMO-activating enzyme subunit 1 OS=Homo sapiens GN=SAE1 PE=1 SV=1	21.9	4	0.04	AQNLNPMVDVK+DPPHNNFFFFDGMK+EALEVDWSSEK+GLTMLDHEQVTPEDPGAQFLIR
739a	sp|Q9P289-2|STK26_HUMAN sp|Q9P289|STK26_HUMAN sp|Q9Y6E0-2|STK24_HUMAN sp|Q9Y6E0|STK24_HUMAN tr|B4DR80|B4DR80_HUMAN tr|B4E0Y9|B4E0Y9_HUMAN tr|H0Y630|H0Y630_HUMAN tr|Q8NBY1|Q8NBY1_HUMAN	1	Isoform of Q9P289, Isoform 2 of Serine/threonine-protein kinase 26 OS=Homo sapiens GN=STK26;Serine/threonine-protein kinase 26 OS=Homo sapiens GN=STK26 PE=1 SV=2;Isoform of Q9Y6E0, Isoform A of Serine/threonine-protein kinase 24 OS=Homo sapiens GN=STK24;Serine/threonine-protein kinase 24 OS=Homo sapiens GN=STK24 PE=1 SV=1;Isoform of Q9Y6E0, Serine/threonine-protein kinase 24 OS=Homo sapiens GN=ST…	10	4	0.04	LADFGVAGQLTDTQIKR+TSYLTELIDR+VLFLIPK
730a	sp|Q9NXE4-2|NSMA3_HUMAN tr|H7BXF4|H7BXF4_HUMAN	1	Isoform of Q9NXE4, Isoform 2 of Sphingomyelin phosphodiesterase 4 OS=Homo sapiens GN=SMPD4;Isoform of Q9NXE4, Sphingomyelin phosphodiesterase 4 OS=Homo sapiens GN=SMPD4 PE=1 SV=1	5.3	4	0.04	ESFTPTEEHVLVVR+LFVGFLNR+LQAEDYKFDFPVSYLPGPVK
725a	sp|Q9NPA8-2|ENY2_HUMAN sp|Q9NPA8|ENY2_HUMAN	1	Isoform of Q9NPA8, Isoform 2 of Transcription and mRNA export factor ENY2 OS=Homo sapiens GN=ENY2;Transcription and mRNA export factor ENY2 OS=Homo sapiens GN=ENY2 PE=1 SV=1	36.5	4	0.04	ALVPDSVKK+GLEHVTVDDLVAEITPK+TFLAQHASL
717a	sp|Q9HAV4|XPO5_HUMAN	1	Exportin-5 OS=Homo sapiens GN=XPO5 PE=1 SV=1	2.2	4	0.04	DPLLLAIIPK+VLSDVDAFIAYVGTDQK
715a	sp|Q9H910-3|HN1L_HUMAN sp|Q9H910|HN1L_HUMAN tr|A6NGP5|A6NGP5_HUMAN tr|H3BMV3|H3BMV3_HUMAN	1	Isoform of Q9H910, Isoform 3 of Hematological and neurological expressed 1-like protein OS=Homo sapiens GN=HN1L;Hematological and neurological expressed 1-like protein OS=Homo sapiens GN=HN1L PE=1 SV=1;Isoform of Q9H910, Hematological and neurological-expressed 1-like protein OS=Homo sapiens GN=HN1L PE=1 SV=2;Isoform of Q9H910, Hematological and neurological-expressed 1-like protein (Fragment) OS…	40.4	4	0.04	AMKPPGGESSNLFGSPEEATPSSRPNR+GSGIFDESTPVQTR+MASNIFGPTEEPQNIPK+TSDIFGSPVTATSR
712a	sp|Q9H3U1-2|UN45A_HUMAN sp|Q9H3U1|UN45A_HUMAN	1	Isoform of Q9H3U1, Isoform 2 of Protein unc-45 homolog A OS=Homo sapiens GN=UNC45A;Protein unc-45 homolog A OS=Homo sapiens GN=UNC45A PE=1 SV=1	7.3	4	0.04	ALIPLALEGTDVGQTK+EEFVEDAAALK+EVQDLFEAQGNDR+GAVVVLNMVEASR+LLVLYSGEDDELLQR
708a	sp|Q9C0D3|ZY11B_HUMAN	1	Protein zyg-11 homolog B OS=Homo sapiens GN=ZYG11B PE=1 SV=2	8.1	4	0.04	DILPNLVSLDVSGR+NSLLDDLHSAILK+TMAFHGLLNDGTVGIFR+VSGEANETQIAEALKR
706a	sp|Q9BZF1-2|OSBL8_HUMAN sp|Q9BZF1-3|OSBL8_HUMAN sp|Q9BZF1|OSBL8_HUMAN	1	Isoform of Q9BZF1, Isoform 2 of Oxysterol-binding protein-related protein 8 OS=Homo sapiens GN=OSBPL8;Isoform of Q9BZF1, Isoform 3 of Oxysterol-binding protein-related protein 8 OS=Homo sapiens GN=OSBPL8;Oxysterol-binding protein-related protein 8 OS=Homo sapiens GN=OSBPL8 PE=1 SV=3	6.1	4	0.04	GEAVGSITQPLPSSYLIIR+LFELDPLTGEWHYK+SLIWTLLK+VVLPTFILEPR
698a	sp|Q9BU61|NDUF3_HUMAN	1	NADH dehydrogenase [ubiquinone] 1 alpha subcomplex assembly factor 3 OS=Homo sapiens GN=NDUFAF3 PE=1 SV=1	23.9	4	0.04	LQSQVLQAMR+LSPADDELYQR+VTGAALIPPPGGTSLTSLGQAAQ
691a	sp|Q99873-2|ANM1_HUMAN sp|Q99873-3|ANM1_HUMAN sp|Q99873-4|ANM1_HUMAN sp|Q99873|ANM1_HUMAN tr|E9PKG1|E9PKG1_HUMAN tr|H7C2I1|H7C2I1_HUMAN	1	Isoform of Q99873, Isoform 2 of Protein arginine N-methyltransferase 1 OS=Homo sapiens GN=PRMT1;Isoform of Q99873, Isoform 3 of Protein arginine N-methyltransferase 1 OS=Homo sapiens GN=PRMT1;Isoform of Q99873, Isoform 4 of Protein arginine N-methyltransferase 1 OS=Homo sapiens GN=PRMT1;Protein arginine N-methyltransferase 1 OS=Homo sapiens GN=PRMT1 PE=1 SV=2;Isoform of Q99873, Protein arginine N…	16.3	4	0.04	ATLYVTAIEDR+DKWLAPDGLIFPDR+QTVFYMEDYLTVK+TGFSTSPESPYTHWK
675a	sp|Q96PK6-5|RBM14_HUMAN sp|Q9BWF3|RBM4_HUMAN	1	Isoform of Q96PK6, Isoform 5 of RNA-binding protein 14 OS=Homo sapiens GN=RBM14;RNA-binding protein 4 OS=Homo sapiens GN=RBM4 PE=1 SV=1	13	4	0.04	ATAPVPTVGEGYGYGHESELSQASAAAR+VADLTEQYNEQYGAVR
670a	sp|Q96FW1|OTUB1_HUMAN tr|F5GYJ8|F5GYJ8_HUMAN tr|F5GYN4|F5GYN4_HUMAN tr|J3KR44|J3KR44_HUMAN	1	Ubiquitin thioesterase OTUB1 OS=Homo sapiens GN=OTUB1 PE=1 SV=2;Isoform of Q96FW1, Ubiquitin thioesterase OTUB1 OS=Homo sapiens GN=OTUB1 PE=1 SV=1;Isoform of Q96FW1, Ubiquitin thioesterase OTUB1 OS=Homo sapiens GN=OTUB1 PE=1 SV=1;Isoform of Q96FW1, Ubiquitin thioesterase OTUB1 OS=Homo sapiens GN=OTUB1 PE=1 SV=2	17.4	4	0.04	FFEHFIEGGR+IQQEIAVQNPLVSER+LELSVLYK+LLTSGYLQR
666a	sp|Q96C92-2|SDCG3_HUMAN sp|Q96C92-3|SDCG3_HUMAN sp|Q96C92-4|SDCG3_HUMAN sp|Q96C92|SDCG3_HUMAN	1	Isoform of Q96C92, Isoform 2 of Serologically defined colon cancer antigen 3 OS=Homo sapiens GN=SDCCAG3;Isoform of Q96C92, Isoform 3 of Serologically defined colon cancer antigen 3 OS=Homo sapiens GN=SDCCAG3;Isoform of Q96C92, Isoform 4 of Serologically defined colon cancer antigen 3 OS=Homo sapiens GN=SDCCAG3;Serologically defined colon cancer antigen 3 OS=Homo sapiens GN=SDCCAG3 PE=1 SV=3	15.5	4	0.04	LKQEISLLQAQVSNFQR+TLQISYDALKDENSK+VSPASPAGSPSADFAVHGESLGDR
664b	sp|Q96I24|FUBP3_HUMAN	1	Far upstream element-binding protein 3 OS=Homo sapiens GN=FUBP3 PE=1 SV=2	10.7	4	0.04	FAVGIVIGR+IDSIPHLNNSTPLVDPSVYGYGVQK+IQFKPDDGISPER+SINQQSGAHVELQR
656a	sp|Q92552-2|RT27_HUMAN sp|Q92552|RT27_HUMAN tr|G5EA06|G5EA06_HUMAN	1	Isoform of Q92552, Isoform 2 of 28S ribosomal protein S27, mitochondrial OS=Homo sapiens GN=MRPS27;28S ribosomal protein S27, mitochondrial OS=Homo sapiens GN=MRPS27 PE=1 SV=3;Isoform of Q92552, 28S ribosomal protein S27, mitochondrial OS=Homo sapiens GN=MRPS27 PE=1 SV=1	12	4	0.04	EALDVLGAVLK+IESEGLLSLTTQLVK+NSVGFSSQLYGYALLGK
652a	sp|Q8WVX9|FACR1_HUMAN	1	Fatty acyl-CoA reductase 1 OS=Homo sapiens GN=FAR1 PE=1 SV=1	8.9	4	0.04	ALAEYVVQQEGAK+APAFLYDIYLR+NVLLTGATGFLGK+VNSVYVLVR
645a	sp|Q8NC51-2|PAIRB_HUMAN sp|Q8NC51-3|PAIRB_HUMAN sp|Q8NC51-4|PAIRB_HUMAN sp|Q8NC51|PAIRB_HUMAN	1	Isoform of Q8NC51, Isoform 2 of Plasminogen activator inhibitor 1 RNA-binding protein OS=Homo sapiens GN=SERBP1;Isoform of Q8NC51, Isoform 3 of Plasminogen activator inhibitor 1 RNA-binding protein OS=Homo sapiens GN=SERBP1;Isoform of Q8NC51, Isoform 4 of Plasminogen activator inhibitor 1 RNA-binding protein OS=Homo sapiens GN=SERBP1;Plasminogen activator inhibitor 1 RNA-binding protein OS=Homo s…	10.9	4	0.03	EMTLDEWK+SAAQAAAQTNSNAAGK+SSASAPDVDDPEAFPALA
643a	sp|Q8NBM4-2|UBAC2_HUMAN sp|Q8NBM4-3|UBAC2_HUMAN sp|Q8NBM4-4|UBAC2_HUMAN sp|Q8NBM4|UBAC2_HUMAN	1	Isoform of Q8NBM4, Isoform 2 of Ubiquitin-associated domain-containing protein 2 OS=Homo sapiens GN=UBAC2;Isoform of Q8NBM4, Isoform 3 of Ubiquitin-associated domain-containing protein 2 OS=Homo sapiens GN=UBAC2;Isoform of Q8NBM4, Isoform 4 of Ubiquitin-associated domain-containing protein 2 OS=Homo sapiens GN=UBAC2;Ubiquitin-associated domain-containing protein 2 OS=Homo sapiens GN=UBAC2 PE=1 SV…	28.7	4	0.04	ASNNDLNVATNFLLQH+IGMGATLDIQR+QSEPAAPPLEVSEEQVAR
8	sp|O00159-2|MYO1C_HUMAN sp|O00159-3|MYO1C_HUMAN sp|O00159|MYO1C_HUMAN tr|F5H6E2|F5H6E2_HUMAN	1	Isoform of O00159, Isoform 2 of Unconventional myosin-Ic OS=Homo sapiens GN=MYO1C;Isoform of O00159, Isoform 3 of Unconventional myosin-Ic OS=Homo sapiens GN=MYO1C;Unconventional myosin-Ic OS=Homo sapiens GN=MYO1C PE=1 SV=4;Isoform of O00159, Unconventional myosin-Ic OS=Homo sapiens GN=MYO1C PE=1 SV=1	3.6	4	0.04	VLQALGSEPIQYAVPVVK+VNSININQGSITFAGGPGR
629a	sp|Q6Y7W6-3|PERQ2_HUMAN sp|Q6Y7W6-4|PERQ2_HUMAN sp|Q6Y7W6-5|PERQ2_HUMAN sp|Q6Y7W6|PERQ2_HUMAN tr|I1E4Y6|I1E4Y6_HUMAN	1	Isoform of Q6Y7W6, Isoform 2 of PERQ amino acid-rich with GYF domain-containing protein 2 OS=Homo sapiens GN=GIGYF2;Isoform of Q6Y7W6, Isoform 3 of PERQ amino acid-rich with GYF domain-containing protein 2 OS=Homo sapiens GN=GIGYF2;Isoform of Q6Y7W6, Isoform 4 of PERQ amino acid-rich with GYF domain-containing protein 2 OS=Homo sapiens GN=GIGYF2;PERQ amino acid-rich with GYF domain-containing pro…	6.8	4	0.03	LQEHRAKGVSIPLMHEAMQK+MAAETQTLNFGPEWLRALSSGGSITSPPLSPALPKYK+SLLEIQQEEAR+VPFSPGPAPPPHMGELDQER
622a	sp|Q5JTV8-2|TOIP1_HUMAN sp|Q5JTV8-3|TOIP1_HUMAN tr|J3KN66|J3KN66_HUMAN	1	Isoform of Q5JTV8, Isoform 2 of Torsin-1A-interacting protein 1 OS=Homo sapiens GN=TOR1AIP1;Isoform of Q5JTV8, Isoform 3 of Torsin-1A-interacting protein 1 OS=Homo sapiens GN=TOR1AIP1;Isoform of Q5JTV8, Torsin-1A-interacting protein 1 OS=Homo sapiens GN=TOR1AIP1 PE=1 SV=1	15.6	4	0.04	LQQQHSEQPPLQPSPVMTR+SIQEAPAVSEDLVIR+VNFSEEGETEEDDQDSSHSSVTTVK
615a	sp|Q16555-2|DPYL2_HUMAN sp|Q16555|DPYL2_HUMAN	1	Isoform of Q16555, Isoform 2 of Dihydropyrimidinase-related protein 2 OS=Homo sapiens GN=DPYSL2;Dihydropyrimidinase-related protein 2 OS=Homo sapiens GN=DPYSL2 PE=1 SV=1	10.4	4	0.04	DIGAIAQVHAENGDIIAEEQQR+IAVGSDADLVIWDPDSVK+MDENQFVAVTSTNAAK
612a	sp|Q16181-2|SEPT7_HUMAN sp|Q16181|SEPT7_HUMAN tr|E7EPK1|E7EPK1_HUMAN tr|E7ES33|E7ES33_HUMAN	1	Isoform of Q16181, Isoform 2 of Septin-7 OS=Homo sapiens GN=SEPT7;Septin-7 OS=Homo sapiens GN=SEPT7 PE=1 SV=2;Isoform of Q16181, Septin-7 OS=Homo sapiens GN=SEPT7 PE=1 SV=2;Isoform of Q16181, Septin-7 OS=Homo sapiens GN=SEPT7 PE=1 SV=3	9.6	4	0.04	NLEGYVGFANLPNQVYR+STLINSLFLTDLYSPEYPGPSHR+VNIIPIIAK
610a	sp|Q15645|PCH2_HUMAN	1	Pachytene checkpoint protein 2 homolog OS=Homo sapiens GN=TRIP13 PE=1 SV=2	8.6	4	0.04	ELEMIGFIENNVSK+LSLLLNDISR+NVQSVSIIDTELK
601a	sp|Q15046-2|SYK_HUMAN sp|Q15046|SYK_HUMAN	1	Isoform of Q15046, Isoform Mitochondrial of Lysine--tRNA ligase OS=Homo sapiens GN=KARS;Lysine--tRNA ligase OS=Homo sapiens GN=KARS PE=1 SV=3	7.4	4	0.04	FIIRSKIITYIR+LIFYDLR+LPETNLFETEETR+LPETNLFETEETRK+YLDLILNDFVR
598a	sp|Q15008-2|PSMD6_HUMAN sp|Q15008-3|PSMD6_HUMAN sp|Q15008-4|PSMD6_HUMAN sp|Q15008|PSMD6_HUMAN	1	Isoform of Q15008, Isoform 2 of 26S proteasome non-ATPase regulatory subunit 6 OS=Homo sapiens GN=PSMD6;Isoform of Q15008, Isoform 3 of 26S proteasome non-ATPase regulatory subunit 6 OS=Homo sapiens GN=PSMD6;Isoform of Q15008, Isoform 4 of 26S proteasome non-ATPase regulatory subunit 6 OS=Homo sapiens GN=PSMD6;26S proteasome non-ATPase regulatory subunit 6 OS=Homo sapiens GN=PSMD6 PE=1 SV=1	8.3	4	0.04	IDKVNEIVETNRPDSK+IGLFYMDNDLITR
595a	sp|Q14739|LBR_HUMAN	1	Lamin-B receptor OS=Homo sapiens GN=LBR PE=1 SV=2	7.6	4	0.05	EVEVKLTPLILKPFGNSISR+LTPLILKPFGNSISR+NDLSPASSGNAVYDFFIGR+TFEVTPIR
593a	sp|Q14596-2|NBR1_HUMAN sp|Q14596|NBR1_HUMAN	1	Isoform of Q14596, Isoform 2 of Next to BRCA1 gene 1 protein OS=Homo sapiens GN=NBR1;Next to BRCA1 gene 1 protein OS=Homo sapiens GN=NBR1 PE=1 SV=3	5.4	4	0.04	GAEGKPGVEAGQEPAEAGER+KPLAHYSSLVR+LPAALEQVR+VSFDLNTIQIK
585a	sp|Q14008-2|CKAP5_HUMAN sp|Q14008-3|CKAP5_HUMAN sp|Q14008|CKAP5_HUMAN	1	Isoform of Q14008, Isoform 2 of Cytoskeleton-associated protein 5 OS=Homo sapiens GN=CKAP5;Isoform of Q14008, Isoform 3 of Cytoskeleton-associated protein 5 OS=Homo sapiens GN=CKAP5;Cytoskeleton-associated protein 5 OS=Homo sapiens GN=CKAP5 PE=1 SV=3	3	4	0.04	DAAFEALGTALK+DALRPPLQNINSVQLK+EGLDEVAGIINDAK+GLEAALVYVENAHVAGK
583a	sp|Q13838-2|DX39B_HUMAN sp|Q13838|DX39B_HUMAN tr|A0A0G2JJZ9|A0A0G2JJZ9_HUMAN	1	Isoform of Q13838, Isoform 2 of Spliceosome RNA helicase DDX39B OS=Homo sapiens GN=DDX39B;Spliceosome RNA helicase DDX39B OS=Homo sapiens GN=DDX39B PE=1 SV=1;Isoform of Q13838, Spliceosome RNA helicase DDX39B (Fragment) OS=Homo sapiens GN=DDX39B PE=1 SV=1	17.1	4	0.04	GLAITFVSDENDAK+LTLHGLQQYYVK+VAVFFGGLSIK+VNIAFNYDMPEDSDTYLHR
579a	sp|Q13435|SF3B2_HUMAN tr|A0A087WZZ5|A0A087WZZ5_HUMAN tr|E9PPJ0|E9PPJ0_HUMAN	1	Splicing factor 3B subunit 2 OS=Homo sapiens GN=SF3B2 PE=1 SV=2;Isoform of Q13435, Splicing factor 3B subunit 2 OS=Homo sapiens GN=SF3B2 PE=1 SV=1;Isoform of Q13435, Splicing factor 3B subunit 2 OS=Homo sapiens GN=SF3B2 PE=1 SV=1	6.3	4	0.04	GIEKPPFELPDFIK+GPPPPPGDENREMDDPSVGPK+SSLGQSASETEEDTVSVSKK
578a	sp|Q13423|NNTM_HUMAN	1	NAD(P) transhydrogenase, mitochondrial OS=Homo sapiens GN=NNT PE=1 SV=3	5.2	4	0.04	SLGAEPLEVDLKESGEGQGGYAK+VALSPAGVQNLVK+VTIAQGYDALSSMANIAGYK
577a	sp|Q13347|EIF3I_HUMAN	1	Eukaryotic translation initiation factor 3 subunit I OS=Homo sapiens GN=EIF3I PE=1 SV=1	17.2	4	0.04	EGDLLFTVAK+FFHLAFEEEFGR+TERPVNSAALSPNYDHVVLGGGQEAMDVTTTSTR
573a	sp|Q13188-2|STK3_HUMAN sp|Q13188|STK3_HUMAN	1	Isoform of Q13188, Isoform 2 of Serine/threonine-protein kinase 3 OS=Homo sapiens GN=STK3;Serine/threonine-protein kinase 3 OS=Homo sapiens GN=STK3 PE=1 SV=2	7.5	4	0.04	DLITEAMEIK+LADFGVAGQLTDTMAK+VPQDGDFDFLK
572a	sp|Q13148|TADBP_HUMAN tr|A0A087WX29|A0A087WX29_HUMAN	1	TAR DNA-binding protein 43 OS=Homo sapiens GN=TARDBP PE=1 SV=1;Isoform of Q13148, TAR DNA-binding protein 43 (Fragment) OS=Homo sapiens GN=TARDBP PE=1 SV=1	17.3	4	0.04	FGGNPGGFGNQGGFGNSR+GISVHISNAEPK+TSDLIVLGLPWK
566a	sp|Q07020-2|RL18_HUMAN sp|Q07020|RL18_HUMAN tr|G3V203|G3V203_HUMAN tr|H0YHA7|H0YHA7_HUMAN tr|J3QQ67|J3QQ67_HUMAN	1	Isoform of Q07020, Isoform 2 of 60S ribosomal protein L18 OS=Homo sapiens GN=RPL18;60S ribosomal protein L18 OS=Homo sapiens GN=RPL18 PE=1 SV=2;Isoform of Q07020, 60S ribosomal protein L18 OS=Homo sapiens GN=RPL18 PE=1 SV=1;Isoform of Q07020, 60S ribosomal protein L18 (Fragment) OS=Homo sapiens GN=RPL18 PE=1 SV=1;Isoform of Q07020, 60S ribosomal protein L18 (Fragment) OS=Homo sapiens GN=RPL18 PE=…	23.3	4	0.04	ILTFDQLALDSPK+TAVVVGTITDDVR+TNSTFNQVVLK
546a	sp|P69849|NOMO3_HUMAN sp|Q5JPE7-2|NOMO2_HUMAN sp|Q5JPE7|NOMO2_HUMAN tr|J3KN36|J3KN36_HUMAN	1	Nodal modulator 3 OS=Homo sapiens GN=NOMO3 PE=3 SV=2;Isoform of Q5JPE7, Isoform 2 of Nodal modulator 2 OS=Homo sapiens GN=NOMO2;Nodal modulator 2 OS=Homo sapiens GN=NOMO2 PE=1 SV=1;Isoform of P69849, Nodal modulator 3 OS=Homo sapiens GN=NOMO3 PE=1 SV=1	5.6	4	0.04	DGENYVVLLDSTLPR+GQPLGPAGVQVSLR+LQGVGALGQAASDNSGPEDAKR+VIEVGNNDIDDVNIIVFR
532a	sp|P62899-2|RL31_HUMAN sp|P62899-3|RL31_HUMAN sp|P62899|RL31_HUMAN tr|B7Z4C8|B7Z4C8_HUMAN tr|B7Z4E3|B7Z4E3_HUMAN tr|C9JU56|C9JU56_HUMAN tr|H7C2W9|H7C2W9_HUMAN	1	Isoform of P62899, Isoform 2 of 60S ribosomal protein L31 OS=Homo sapiens GN=RPL31;Isoform of P62899, Isoform 3 of 60S ribosomal protein L31 OS=Homo sapiens GN=RPL31;60S ribosomal protein L31 OS=Homo sapiens GN=RPL31 PE=1 SV=1;Isoform of P62899, 60S ribosomal protein L31 OS=Homo sapiens GN=RPL31 PE=1 SV=1;Isoform of P62899, 60S ribosomal protein L31 OS=Homo sapiens GN=RPL31 PE=1 SV=1;Isoform of P…	33.3	4	0.04	EYTINIHK+LYTLVTYVPVTTFK+NEDEDSPNKLYTLVTYVPVTTFK+SAINEVVTR
60	sp|P26640|SYVC_HUMAN	1	Valine--tRNA ligase OS=Homo sapiens GN=VARS PE=1 SV=4	3.9	4	0.03	GALINVPPPFLGLPR+GFVPSPTSQPGGHESLVDR+ITPAHDQNDYEVGQR
524a	sp|P62495-2|ERF1_HUMAN sp|P62495|ERF1_HUMAN tr|B7Z7P8|B7Z7P8_HUMAN	1	Isoform of P62495, Isoform 2 of Eukaryotic peptide chain release factor subunit 1 OS=Homo sapiens GN=ETF1;Eukaryotic peptide chain release factor subunit 1 OS=Homo sapiens GN=ETF1 PE=1 SV=3;Isoform of P62495, Eukaryotic peptide chain release factor subunit 1 OS=Homo sapiens GN=ETF1 PE=1 SV=1	10.6	4	0.04	FGATLEIVTDKSQEGSQFVK+GFGGIGGILR+LSVLGAITSVQQR
510a	sp|P62140|PP1B_HUMAN	1	Serine/threonine-protein phosphatase PP1-beta catalytic subunit OS=Homo sapiens GN=PPP1CB PE=1 SV=3	15.6	4	0.03	AHQVVEDGYEFFAK+IKYPENFFLLR+IVQMTEAEVR+YQYGGLNSGRPVTPPR
508a	sp|P61962|DCAF7_HUMAN	1	DDB1- and CUL4-associated factor 7 OS=Homo sapiens GN=DCAF7 PE=1 SV=1	17	4	0.04	DMFASVGADGSVR+GVYPDLLATSGDYLR+LALGSFVEEYNNK+TQLIAHDKEVYDIAFSR
497a	sp|P61019-2|RAB2A_HUMAN sp|P61019|RAB2A_HUMAN	1	Isoform of P61019, Isoform 2 of Ras-related protein Rab-2A OS=Homo sapiens GN=RAB2A;Ras-related protein Rab-2A OS=Homo sapiens GN=RAB2A PE=1 SV=1	30.3	4	0.04	DTFNHLTTWLEDAR+IQEGVFDINNEANGIK+LQIWDTAGQESFR+TASNVEEAFINTAK
493a	sp|P60660-2|MYL6_HUMAN sp|P60660|MYL6_HUMAN tr|B7Z6Z4|B7Z6Z4_HUMAN tr|F8VPF3|F8VPF3_HUMAN tr|F8W1R7|F8W1R7_HUMAN tr|G3V1V0|G3V1V0_HUMAN tr|G8JLA2|G8JLA2_HUMAN tr|J3KND3|J3KND3_HUMAN	1	Isoform of P60660, Isoform Smooth muscle of Myosin light polypeptide 6 OS=Homo sapiens GN=MYL6;Myosin light polypeptide 6 OS=Homo sapiens GN=MYL6 PE=1 SV=2;Isoform of P60660, Myosin light polypeptide 6 OS=Homo sapiens GN=MYL6 PE=1 SV=1;Isoform of P60660, Myosin light polypeptide 6 (Fragment) OS=Homo sapiens GN=MYL6 PE=1 SV=1;Isoform of P60660, Myosin light polypeptide 6 OS=Homo sapiens GN=MYL6 PE…	29.2	4	0.04	ALGQNPTNAEVLK+HVLVTLGEK+VLDFEHFLPMLQTVAK
490a	sp|P59998-3|ARPC4_HUMAN sp|P59998|ARPC4_HUMAN tr|F8WCF6|F8WCF6_HUMAN	1	Isoform of P59998, Isoform 3 of Actin-related protein 2/3 complex subunit 4 OS=Homo sapiens GN=ARPC4;Actin-related protein 2/3 complex subunit 4 OS=Homo sapiens GN=ARPC4 PE=1 SV=3;Isoform of A0A0A6YYG9, Actin-related protein 2/3 complex subunit 4 OS=Homo sapiens GN=ARPC4-TTLL3 PE=3 SV=1	22.6	4	0.04	AENFFILR+ELLLQPVTISR+IVAEEFLK+VLIEGSINSVR
488a	sp|P57088|TMM33_HUMAN tr|D6RAA6|D6RAA6_HUMAN	1	Transmembrane protein 33 OS=Homo sapiens GN=TMEM33 PE=1 SV=2;Isoform of P57088, Transmembrane protein 33 (Fragment) OS=Homo sapiens GN=TMEM33 PE=1 SV=1	16.2	4	0.04	ALLANALTSALR+GSNSLPLLR+SVLDKLSANQQNILK
480a	sp|P54709|AT1B3_HUMAN	1	Sodium/potassium-transporting ATPase subunit beta-3 OS=Homo sapiens GN=ATP1B3 PE=1 SV=1	17.9	4	0.04	IIGLKPEGVPR+LFIYNPTTGEFLGR+SDPTSYAGYIEDLKK+SLNQSLAEWK
478a	sp|P53618|COPB_HUMAN	1	Coatomer subunit beta OS=Homo sapiens GN=COPB1 PE=1 SV=3	4.1	4	0.04	EAGELKPEEEITVGPVQK+NAVLAIYTIYR+VLSTPDLEVR
469a	sp|P51659|DHB4_HUMAN	1	Peroxisomal multifunctional enzyme type 2 OS=Homo sapiens GN=HSD17B4 PE=1 SV=3	9.6	4	0.04	ATSTATSGFAGAIGQK+LGLLGLANSLAIEGR+VAVAIPNRPPDAVLTDTTSLNQAALYR+VVLVTGAGAGLGR
458a	sp|P50454|SERPH_HUMAN	1	Serpin H1 OS=Homo sapiens GN=SERPINH1 PE=1 SV=2	12.7	4	0.04	GVVEVTHDLQK+LFYADHPFIFLVR+LYGPSSVSFADDFVR+SAGLAFSLYQAMAK
454a	sp|P49959-2|MRE11_HUMAN sp|P49959-3|MRE11_HUMAN sp|P49959|MRE11_HUMAN tr|F8W7U8|F8W7U8_HUMAN	1	Isoform of P49959, Isoform 2 of Double-strand break repair protein MRE11A OS=Homo sapiens GN=MRE11A;Isoform of P49959, Isoform 3 of Double-strand break repair protein MRE11A OS=Homo sapiens GN=MRE11A;Double-strand break repair protein MRE11A OS=Homo sapiens GN=MRE11A PE=1 SV=3;Isoform of P49959, Double-strand break repair protein MRE11A OS=Homo sapiens GN=MRE11A PE=1 SV=1	7.6	4	0.04	GNDTFVTLDEILR+IALYGLGSIPDER+IDISPVLLQK+LRVDYSGGFEPFSVLR
451a	sp|P49755|TMEDA_HUMAN	1	Transmembrane emp24 domain-containing protein 10 OS=Homo sapiens GN=TMED10 PE=1 SV=2	18.3	4	0.04	IPDQLVILDMK+ITDSAGHILYSK+RLEDLSESIVNDFAYMK
50	sp|P18859-2|ATP5J_HUMAN sp|P18859|ATP5J_HUMAN tr|A8MUH2|A8MUH2_HUMAN	1	Isoform of P18859, Isoform 2 of ATP synthase-coupling factor 6, mitochondrial OS=Homo sapiens GN=ATP5J;ATP synthase-coupling factor 6, mitochondrial OS=Homo sapiens GN=ATP5J PE=1 SV=1;Isoform of P18859, ATP synthase-coupling factor 6, mitochondrial OS=Homo sapiens GN=ATP5J PE=1 SV=1	18.5	4	0.04	QTSGGPVDASSEYQQELER+RQTSGGPVDASSEYQQELER
49	sp|P18206-2|VINC_HUMAN sp|P18206|VINC_HUMAN tr|Q5JQ13|Q5JQ13_HUMAN	1	Isoform of P18206, Isoform 1 of Vinculin OS=Homo sapiens GN=VCL;Vinculin OS=Homo sapiens GN=VCL PE=1 SV=4;Isoform of P18206, Vinculin (Fragment) OS=Homo sapiens GN=VCL PE=1 SV=1	9.2	4	0.04	ALASQLQDSLK+AQQVSQGLDVLTAK+AVAGNISDPGLQK+LLAVAATAPPDAPNREEVFDER+QGKGDSPEARALAK
428a	sp|P43307|SSRA_HUMAN tr|C9IZQ1|C9IZQ1_HUMAN tr|C9J3L8|C9J3L8_HUMAN tr|C9J5W0|C9J5W0_HUMAN tr|E9PAL7|E9PAL7_HUMAN	1	Translocon-associated protein subunit alpha OS=Homo sapiens GN=SSR1 PE=1 SV=3;Isoform of P43307, Translocon-associated protein subunit alpha OS=Homo sapiens GN=SSR1 PE=1 SV=1;Isoform of P43307, Translocon-associated protein subunit alpha OS=Homo sapiens GN=SSR1 PE=1 SV=1;Isoform of P43307, Translocon-associated protein subunit alpha OS=Homo sapiens GN=SSR1 PE=1 SV=1;Isoform of P43307, Translocon-…	21.1	4	0.04	FLVGFTNK+GEDFPANNIVK+GTEDFIVESLDASFR+MRLLPRLLLLLLLVFPATVLFR
425a	sp|P43034|LIS1_HUMAN	1	Platelet-activating factor acetylhydrolase IB subunit alpha OS=Homo sapiens GN=PAFAH1B1 PE=1 SV=2	10.5	4	0.04	LNEAKEEFTSGGPLGQK+TAPYVVTGSVDQTVK+VWDYETGDFER
422a	sp|P42285|SK2L2_HUMAN	1	Superkiller viralicidic activity 2-like 2 OS=Homo sapiens GN=SKIV2L2 PE=1 SV=3	3.7	4	0.04	DVDFEGTDEPIFGK+EYPFILDAFQR+IVIPNEESVVIYYK
48	sp|P17174-2|AATC_HUMAN sp|P17174|AATC_HUMAN	1	Isoform of P17174, Isoform 2 of Aspartate aminotransferase, cytoplasmic OS=Homo sapiens GN=GOT1;Aspartate aminotransferase, cytoplasmic OS=Homo sapiens GN=GOT1 PE=1 SV=3	15.3	4	0.04	IANDNSLNHEYLPILGLAEFR+IGADFLAR+IVASTLSNPELFEEWTGNVK+LALGDDSPALK
395a	sp|P35221-2|CTNA1_HUMAN sp|P35221|CTNA1_HUMAN	1	Isoform of P35221, Isoform 2 of Catenin alpha-1 OS=Homo sapiens GN=CTNNA1;Catenin alpha-1 OS=Homo sapiens GN=CTNNA1 PE=1 SV=1	7.1	4	0.04	IAEQVASFQEEK+LLEPLVTQVTTLVNTNSKGPSNKK+NLMNAVVQTVK+TSVQTEDDQLIAGQSAR
391a	sp|P33316-2|DUT_HUMAN sp|P33316|DUT_HUMAN tr|A0A0C4DGL3|A0A0C4DGL3_HUMAN tr|H0YKC5|H0YKC5_HUMAN tr|H0YNW5|H0YNW5_HUMAN	1	Isoform of P33316, Isoform 2 of Deoxyuridine 5'-triphosphate nucleotidohydrolase, mitochondrial OS=Homo sapiens GN=DUT;Deoxyuridine 5'-triphosphate nucleotidohydrolase, mitochondrial OS=Homo sapiens GN=DUT PE=1 SV=4;Isoform of P33316, DUTP pyrophosphatase, isoform CRA_c OS=Homo sapiens GN=DUT PE=1 SV=1;Isoform of P33316, Deoxyuridine 5'-triphosphate nucleotidohydrolase, mitochondrial (Fragment) O…	20.6	4	0.04	GNVGVVLFNFGK+IFYPEIEEVQALDDTER
382a	sp|P31040-2|SDHA_HUMAN sp|P31040|SDHA_HUMAN tr|D6RFM5|D6RFM5_HUMAN	1	Isoform of P31040, Isoform 2 of Succinate dehydrogenase [ubiquinone] flavoprotein subunit, mitochondrial OS=Homo sapiens GN=SDHA;Succinate dehydrogenase [ubiquinone] flavoprotein subunit, mitochondrial OS=Homo sapiens GN=SDHA PE=1 SV=2;Isoform of P31040, Succinate dehydrogenase [ubiquinone] flavoprotein subunit, mitochondrial OS=Homo sapiens GN=SDHA PE=1 SV=1	9.6	4	0.03	IDEYDYSKPIQGQQK+TGHSLLHTLYGR+VSDSISAQYPVVDHEFDAVVVGAGGAGLR
375a	sp|P29692-2|EF1D_HUMAN sp|P29692|EF1D_HUMAN tr|A0A087X1X7|A0A087X1X7_HUMAN tr|E9PK01|E9PK01_HUMAN tr|E9PRY8|E9PRY8_HUMAN	1	Isoform of P29692, Isoform 2 of Elongation factor 1-delta OS=Homo sapiens GN=EEF1D;Elongation factor 1-delta OS=Homo sapiens GN=EEF1D PE=1 SV=5;Isoform of P29692, Elongation factor 1-delta OS=Homo sapiens GN=EEF1D PE=1 SV=1;Isoform of P29692, Elongation factor 1-delta (Fragment) OS=Homo sapiens GN=EEF1D PE=1 SV=1;Isoform of P29692, Elongation factor 1-delta OS=Homo sapiens GN=EEF1D PE=1 SV=1	13.4	4	0.04	GVVQELQQAISK+QENGASVILR+SIQLDGLVWGASK
42	sp|P0DME0|SETLP_HUMAN sp|Q01105-2|SET_HUMAN sp|Q01105-3|SET_HUMAN sp|Q01105-4|SET_HUMAN sp|Q01105|SET_HUMAN tr|A0A087X027|A0A087X027_HUMAN tr|A0A0C4DFV9|A0A0C4DFV9_HUMAN	1	Protein SETSIP OS=Homo sapiens GN=SETSIP PE=1 SV=1;Isoform of Q01105, Isoform 2 of Protein SET OS=Homo sapiens GN=SET;Isoform of Q01105, Isoform 3 of Protein SET OS=Homo sapiens GN=SET;Isoform of Q01105, Isoform 4 of Protein SET OS=Homo sapiens GN=SET;Protein SET OS=Homo sapiens GN=SET PE=1 SV=3;Isoform of P0DME0, Protein SETSIP OS=Homo sapiens GN=SETSIP PE=3 SV=1;Isoform of Q01105, Protein SET O…	14	4	0.04	EFHLNESGDPSSK+IDFYFDENPYFENK+VEVTEFEDIK
362a	sp|P25789|PSA4_HUMAN tr|H0YL69|H0YL69_HUMAN tr|H0YLC2|H0YLC2_HUMAN tr|H0YLS6|H0YLS6_HUMAN tr|H0YMA1|H0YMA1_HUMAN tr|H0YMI6|H0YMI6_HUMAN tr|H0YMZ1|H0YMZ1_HUMAN	1	Proteasome subunit alpha type-4 OS=Homo sapiens GN=PSMA4 PE=1 SV=1;Isoform of P25789, Proteasome subunit alpha type (Fragment) OS=Homo sapiens GN=PSMA4 PE=1 SV=1;Isoform of P25789, Proteasome subunit alpha type OS=Homo sapiens GN=PSMA4 PE=1 SV=1;Isoform of P25789, Proteasome subunit alpha type OS=Homo sapiens GN=PSMA4 PE=1 SV=1;Isoform of P25789, Proteasome subunit alpha type (Fragment) OS=Homo s…	15.2	4	0.04	LLDEVFFSEK+TTIFSPEGR
356a	sp|P24534|EF1B_HUMAN	1	Elongation factor 1-beta OS=Homo sapiens GN=EEF1B2 PE=1 SV=3	33.8	4	0.04	LVPVGYGIK+SIQADGLVWGSSK+SPAGLQVLNDYLADK+YGPADVEDTTGSGATDSKDDDDIDLFGSDDEEESEEAKR
352a	sp|P23368|MAOM_HUMAN	1	NAD-dependent malic enzyme, mitochondrial OS=Homo sapiens GN=ME2 PE=1 SV=1	9.4	4	0.04	ALTSQLTDEELAQGR+DRTQQYDDLIDEFMK+NTLIQFEDFGNHNAFR+VTEYLYANK
338a	sp|P20290-2|BTF3_HUMAN sp|P20290|BTF3_HUMAN	1	Isoform of P20290, Isoform 2 of Transcription factor BTF3 OS=Homo sapiens GN=BTF3;Transcription factor BTF3 OS=Homo sapiens GN=BTF3 PE=1 SV=1	29.6	4	0.04	APLATGEDDDDEVPDLVENFDEASKNEAN+VQASLAANTFTITGHAETK
38	sp|P08574|CY1_HUMAN	1	Cytochrome c1, heme protein, mitochondrial OS=Homo sapiens GN=CYC1 PE=1 SV=3	14.2	4	0.04	AANNGALPPDLSYIVRAR+GLLSSLDHTSIR+LFDYFPKPYPNSEAAR
317a	sp|P14314-2|GLU2B_HUMAN sp|P14314|GLU2B_HUMAN tr|K7ELL7|K7ELL7_HUMAN	1	Isoform of P14314, Isoform 2 of Glucosidase 2 subunit beta OS=Homo sapiens GN=PRKCSH;Glucosidase 2 subunit beta OS=Homo sapiens GN=PRKCSH PE=1 SV=2;Isoform of P14314, Glucosidase 2 subunit beta OS=Homo sapiens GN=PRKCSH PE=1 SV=1	9	4	0.04	ESLQQMAEVTR+LGGSPTSLGTWGSWIGPDHDKFSAMK+SLEDQVEMLR
316a	sp|P13804-2|ETFA_HUMAN sp|P13804|ETFA_HUMAN tr|H0YL12|H0YL12_HUMAN	1	Isoform of P13804, Isoform 2 of Electron transfer flavoprotein subunit alpha, mitochondrial OS=Homo sapiens GN=ETFA;Electron transfer flavoprotein subunit alpha, mitochondrial OS=Homo sapiens GN=ETFA PE=1 SV=1;Isoform of P13804, Electron transfer flavoprotein subunit alpha, mitochondrial (Fragment) OS=Homo sapiens GN=ETFA PE=1 SV=7	27.1	4	0.04	AAVDAGFVPNDMQVGQTGK+GLLPEELTPLILATQK+LEVAPISDIIAIK+LLYDLADQLHAAVGASR
314a	sp|P13693|TCTP_HUMAN tr|A0A0B4J2C3|A0A0B4J2C3_HUMAN tr|Q5W0H4|Q5W0H4_HUMAN	1	Translationally-controlled tumor protein OS=Homo sapiens GN=TPT1 PE=1 SV=1;Isoform of P13693, Translationally-controlled tumor protein OS=Homo sapiens GN=TPT1 PE=1 SV=1;Isoform of P13693, Translationally-controlled tumor protein OS=Homo sapiens GN=TPT1 PE=1 SV=1	19.8	4	0.04	DLISHDEMFSDIYK+HILANFK+VKPFMTGAAEQIK
313a	sp|P13073|COX41_HUMAN tr|H3BN72|H3BN72_HUMAN tr|H3BNV9|H3BNV9_HUMAN	1	Cytochrome c oxidase subunit 4 isoform 1, mitochondrial OS=Homo sapiens GN=COX4I1 PE=1 SV=1;Isoform of P13073, Cytochrome c oxidase subunit 4 isoform 1, mitochondrial OS=Homo sapiens GN=COX4I1 PE=1 SV=1;Isoform of P13073, Cytochrome c oxidase subunit 4 isoform 1, mitochondrial OS=Homo sapiens GN=COX4I1 PE=1 SV=1	31.7	4	0.04	ASWSSLSMDEKVELYR+DHPLPEVAHVK+SEDFSLPAYMDR+SEDFSLPAYMDRR
309a	sp|P12081-2|SYHC_HUMAN sp|P12081-3|SYHC_HUMAN sp|P12081-4|SYHC_HUMAN sp|P12081|SYHC_HUMAN tr|B3KWE1|B3KWE1_HUMAN	1	Isoform of P12081, Isoform 2 of Histidine--tRNA ligase, cytoplasmic OS=Homo sapiens GN=HARS;Isoform of P12081, Isoform 3 of Histidine--tRNA ligase, cytoplasmic OS=Homo sapiens GN=HARS;Isoform of P12081, Isoform 4 of Histidine--tRNA ligase, cytoplasmic OS=Homo sapiens GN=HARS;Histidine--tRNA ligase, cytoplasmic OS=Homo sapiens GN=HARS PE=1 SV=2;Isoform of P12081, Histidine--tRNA ligase, cytoplasmi…	12	4	0.04	DQGGELLSLR+IGDYVQQHGGVSLVEQLLQDPK+QALEGLGDLK+YDGLVGMFDPK
305a	sp|P11310-2|ACADM_HUMAN sp|P11310|ACADM_HUMAN tr|B7Z9I1|B7Z9I1_HUMAN tr|Q5T4U5|Q5T4U5_HUMAN	1	Isoform of P11310, Isoform 2 of Medium-chain specific acyl-CoA dehydrogenase, mitochondrial OS=Homo sapiens GN=ACADM;Medium-chain specific acyl-CoA dehydrogenase, mitochondrial OS=Homo sapiens GN=ACADM PE=1 SV=1;Isoform of P11310, Medium-chain-specific acyl-CoA dehydrogenase, mitochondrial OS=Homo sapiens GN=ACADM PE=1 SV=1;Isoform of P11310, Acyl-Coenzyme A dehydrogenase, C-4 to C-12 straight ch…	19.2	4	0.04	AFTGFIVEADTPGIQIGR+ANWYFLLAR+EEIIPVAAEYDKTGEYPVPLIR+ENVLIGDGAGFK+IYQIYEGTSQIQR+TGEYPVPLIR
298a	sp|P10155-3|RO60_HUMAN sp|P10155-4|RO60_HUMAN sp|P10155-5|RO60_HUMAN sp|P10155|RO60_HUMAN	1	Isoform of P10155, Isoform 3 of 60 kDa SS-A/Ro ribonucleoprotein OS=Homo sapiens GN=TROVE2;Isoform of P10155, Isoform 4 of 60 kDa SS-A/Ro ribonucleoprotein OS=Homo sapiens GN=TROVE2;Isoform of P10155, Isoform 5 of 60 kDa SS-A/Ro ribonucleoprotein OS=Homo sapiens GN=TROVE2;60 kDa SS-A/Ro ribonucleoprotein OS=Homo sapiens GN=TROVE2 PE=1 SV=2	7.5	4	0.04	ALLQEMPLTALLR+LGLENAEALIR+TRDELEVIHLIEEHR
290a	sp|P09496-2|CLCA_HUMAN sp|P09496-5|CLCA_HUMAN	1	Isoform of P09496, Isoform Non-brain of Clathrin light chain A OS=Homo sapiens GN=CLTA;Isoform of P09496, Isoform 5 of Clathrin light chain A OS=Homo sapiens GN=CLTA	19.3	4	0.04	AAEEAFVNDIDESSPGTEWER+AIKELEEWYAR
289a	sp|P09429|HMGB1_HUMAN tr|Q5T7C4|Q5T7C4_HUMAN	1	High mobility group protein B1 OS=Homo sapiens GN=HMGB1 PE=1 SV=3;Isoform of P09429, High mobility group protein B1 OS=Homo sapiens GN=HMGB1 PE=1 SV=1	18.4	4	0.04	IKGEHPGLSIGDVAK+KHPDASVNFSEFSK
288a	sp|P09211|GSTP1_HUMAN tr|A8MX94|A8MX94_HUMAN	1	Glutathione S-transferase P OS=Homo sapiens GN=GSTP1 PE=1 SV=2;Isoform of P09211, Glutathione S-transferase P OS=Homo sapiens GN=GSTP1 PE=1 SV=1	30.5	4	0.04	AFLASPEYVNLPINGNGK+DQQEAALVDMVNDGVEDLR+FQDGDLTLYQSNTILR
31	sp|P00403|COX2_HUMAN	1	Cytochrome c oxidase subunit 2 OS=Homo sapiens GN=MT-CO2 PE=1 SV=1	14.5	4	0.04	ILYMTDEVNDPSLTIK+LLDVDNRVVLPIEAPIR+VVLPIEAPIR
30	sp|O95817|BAG3_HUMAN	1	BAG family molecular chaperone regulator 3 OS=Homo sapiens GN=BAG3 PE=1 SV=3	6.3	4	0.03	AAPSTAPAEATPPKPGEAEAPPK+ELLALDSVDPEGR
252a	sp|P02786|TFR1_HUMAN	1	Transferrin receptor protein 1 OS=Homo sapiens GN=TFRC PE=1 SV=2	5	4	0.04	ILNIFGVIK+SAFSNLFGGEPLSYTR+VSASPLLYTLIEK
248a	sp|P00387-2|NB5R3_HUMAN sp|P00387-3|NB5R3_HUMAN sp|P00387|NB5R3_HUMAN	1	Isoform of P00387, Isoform 2 of NADH-cytochrome b5 reductase 3 OS=Homo sapiens GN=CYB5R3;Isoform of P00387, Isoform 3 of NADH-cytochrome b5 reductase 3 OS=Homo sapiens GN=CYB5R3;NADH-cytochrome b5 reductase 3 OS=Homo sapiens GN=CYB5R3 PE=1 SV=3	24.1	4	0.03	APEAWDYGQGFVNEEMIR+LIDREIISHDTRR+STPAITLESPDIKYPLR+SVGMIAGGTGITPMLQVIR
239a	sp|O75947|ATP5H_HUMAN	1	ATP synthase subunit d, mitochondrial OS=Homo sapiens GN=ATP5H PE=1 SV=3	39.1	4	0.04	AGLVDDFEK+LAALPENPPAIDWAYYK+TIDWVAFAEIIPQNQK+VPVPEDKYTAQVDAEEKEDVK
238a	sp|O75874|IDHC_HUMAN	1	Isocitrate dehydrogenase [NADP] cytoplasmic OS=Homo sapiens GN=IDH1 PE=1 SV=2	10.4	4	0.04	GQETSTNPIASIFAWTR+LVSGWVKPIIIGR+VEITYTPSDGTQK
235a	sp|O75616|ERAL1_HUMAN	1	GTPase Era, mitochondrial OS=Homo sapiens GN=ERAL1 PE=1 SV=2	9.8	4	0.04	LLEHLPQEVPYNVQQK+STLSNQLLGR+TAVWEEGPGGELVIQQK
228a	sp|O75131|CPNE3_HUMAN	1	Copine-3 OS=Homo sapiens GN=CPNE3 PE=1 SV=1	8.9	4	0.04	DIVQFVPFR+GSITISAEEIKDNR+LYGPTNFSPIINHVAR+SPLGEVAIR
221a	sp|O43809|CPSF5_HUMAN	1	Cleavage and polyadenylation specificity factor subunit 5 OS=Homo sapiens GN=NUDT21 PE=1 SV=1	23.8	4	0.04	LFLVQLQEK+LPGGELNPGEDEVEGLKR+TINLYPLTNYTFGTK+YIQQTKPLTLER
212a	sp|O15294|OGT1_HUMAN	1	UDP-N-acetylglucosamine--peptide N-acetylglucosaminyltransferase 110 kDa subunit OS=Homo sapiens GN=OGT PE=1 SV=3	4.5	4	0.04	AFLDSLPDVK+DSGNIPEAIASYR+LVSIVADQLEK+MLSFQGLAELAHR
202a	sp|O00560-2|SDCB1_HUMAN sp|O00560|SDCB1_HUMAN tr|G5EA09|G5EA09_HUMAN	1	Isoform of O00560, Isoform 2 of Syntenin-1 OS=Homo sapiens GN=SDCBP;Syntenin-1 OS=Homo sapiens GN=SDCBP PE=1 SV=1;Isoform of O00560, Syndecan binding protein (Syntenin), isoform CRA_a OS=Homo sapiens GN=SDCBP PE=1 SV=1	19.2	4	0.03	SIDNGIFVQLVQANSPASLVGLR+VIQAQTAFSANPANPAILSEASAPIPHDGNLYPR
196a	sp|O00231-2|PSD11_HUMAN sp|O00231|PSD11_HUMAN	1	Isoform of O00231, Isoform 2 of 26S proteasome non-ATPase regulatory subunit 11 OS=Homo sapiens GN=PSMD11;26S proteasome non-ATPase regulatory subunit 11 OS=Homo sapiens GN=PSMD11 PE=1 SV=3	11.1	4	0.04	LYDNLLEQNLIR+VQIEHISSLIK+YQEALHLGSQLLR+YVRPFLNSISK
19	sp|O60318|GANP_HUMAN	1	Germinal-center associated nuclear protein OS=Homo sapiens GN=MCM3AP PE=1 SV=2	3.6	4	0.03	IPGVNKEEETESR+SAFLEPEGLSK+SQLSVFEVVPGTDQVDHAAAVK+SVFITRKLTVSVGEIVNGGPLPPVPR
180	sp|Q9Y262-2|EIF3L_HUMAN sp|Q9Y262|EIF3L_HUMAN tr|B0QY89|B0QY89_HUMAN tr|B0QY90|B0QY90_HUMAN	1	Isoform of Q9Y262, Isoform 2 of Eukaryotic translation initiation factor 3 subunit L OS=Homo sapiens GN=EIF3L;Eukaryotic translation initiation factor 3 subunit L OS=Homo sapiens GN=EIF3L PE=1 SV=1;Isoform of Q9Y262, Eukaryotic translation initiation factor 3 subunit L OS=Homo sapiens GN=EIF3L PE=1 SV=1;Isoform of Q9Y262, Eukaryotic translation initiation factor 3 subunit L OS=Homo sapiens GN=EIF…	10.5	4	0.04	LAGFLDLTEQEFR+QLEVYTSGGDPESVAGEYGR+VFSDEVQQQAQLSTIR
179	sp|Q9UQ80-2|PA2G4_HUMAN sp|Q9UQ80|PA2G4_HUMAN	1	Isoform of Q9UQ80, Isoform 2 of Proliferation-associated protein 2G4 OS=Homo sapiens GN=PA2G4;Proliferation-associated protein 2G4 OS=Homo sapiens GN=PA2G4 PE=1 SV=3	18.2	4	0.03	ALLQSSASR+FTVLLMPNGPMR+ITSGPFEPDLYKSEMEVQDAELK+TAENATSGETLEENEAGD
18	sp|O43143|DHX15_HUMAN	1	Pre-mRNA-splicing factor ATP-dependent RNA helicase DHX15 OS=Homo sapiens GN=DHX15 PE=1 SV=2	5.5	4	0.04	EVDDLGPEVGDIK+FTDILVR+HRLDLGEDYPSGK+LQLPVWEYKDR
166	sp|Q99798|ACON_HUMAN tr|A2A274|A2A274_HUMAN	1	Aconitate hydratase, mitochondrial OS=Homo sapiens GN=ACO2 PE=1 SV=2;Isoform of Q99798, Aconitate hydratase, mitochondrial OS=Homo sapiens GN=ACO2 PE=1 SV=1	11.5	4	0.04	AKDINQEVYNFLATAGAK+IVYGHLDDPASQEIER+NDANPETHAFVTSPEIVTALAIAGTLK+QGLLPLTFADPADYNK+SQFTITPGSEQIR
162	sp|Q96QK1|VPS35_HUMAN	1	Vacuolar protein sorting-associated protein 35 OS=Homo sapiens GN=VPS35 PE=1 SV=2	6	4	0.04	IPVDTYNNILTVLK+IREDLPNLESSEETEQINK+SEDPDQQYLILNTAR
17	sp|O15400-2|STX7_HUMAN sp|O15400|STX7_HUMAN	1	Isoform of O15400, Isoform 2 of Syntaxin-7 OS=Homo sapiens GN=STX7;Syntaxin-7 OS=Homo sapiens GN=STX7 PE=1 SV=4	17.6	4	0.04	EFGSLPTTPSEQR+LVAEFTTSLTNFQK+TLNQLGTPQDSPELR
16	sp|O14950|ML12B_HUMAN sp|P19105|ML12A_HUMAN tr|J3QRS3|J3QRS3_HUMAN	1	Myosin regulatory light chain 12B OS=Homo sapiens GN=MYL12B PE=1 SV=2;Myosin regulatory light chain 12A OS=Homo sapiens GN=MYL12A PE=1 SV=2;Isoform of P19105, Myosin regulatory light chain 12A OS=Homo sapiens GN=MYL12A PE=1 SV=1	17.5	4	0.04	ELLTTMGDRFTDEEVDELYR+FTDEEVDELYR+GNFNYIEFTR
136	sp|Q6P1L8|RM14_HUMAN	1	39S ribosomal protein L14, mitochondrial OS=Homo sapiens GN=MRPL14 PE=1 SV=1	35.9	4	0.04	FDSNNVVLIEDNGNPVGTR+VGDQILLAIK+VLAIAQNFV+VVDNSALGNSPYHR
133	sp|Q5JVF3-2|PCID2_HUMAN sp|Q5JVF3-3|PCID2_HUMAN sp|Q5JVF3-4|PCID2_HUMAN sp|Q5JVF3|PCID2_HUMAN	1	Isoform of Q5JVF3, Isoform 2 of PCI domain-containing protein 2 OS=Homo sapiens GN=PCID2;Isoform of Q5JVF3, Isoform 3 of PCI domain-containing protein 2 OS=Homo sapiens GN=PCID2;Isoform of Q5JVF3, Isoform 4 of PCI domain-containing protein 2 OS=Homo sapiens GN=PCID2;PCI domain-containing protein 2 OS=Homo sapiens GN=PCID2 PE=1 SV=2	10.4	4	0.04	AIDSSNLKDDYSTAQR+MILIYLLPVK+VFANNADQQLVKK
120	sp|Q14152-2|EIF3A_HUMAN sp|Q14152|EIF3A_HUMAN	1	Isoform of Q14152, Isoform 2 of Eukaryotic translation initiation factor 3 subunit A OS=Homo sapiens GN=EIF3A;Eukaryotic translation initiation factor 3 subunit A OS=Homo sapiens GN=EIF3A PE=1 SV=1	4.2	4	0.04	EQPEKEPELQQYVPQLQNNTILR+FNVLQYVVPEVK+LLLTPWVK+VLLATLSIPITPER
105	sp|P62906|RL10A_HUMAN	1	60S ribosomal protein L10a OS=Homo sapiens GN=RPL10A PE=1 SV=2	21.2	4	0.04	AGKFPSLLTHNENMVAK+DTLYEAVR+ILGPGLNK+KYDAFLASESLIK
101	sp|P62841|RS15_HUMAN tr|A0A0B4J2B4|A0A0B4J2B4_HUMAN tr|K7EJ78|K7EJ78_HUMAN tr|K7ELC2|K7ELC2_HUMAN tr|K7EM56|K7EM56_HUMAN tr|K7EQJ5|K7EQJ5_HUMAN tr|S4R417|S4R417_HUMAN tr|S4R456|S4R456_HUMAN	1	40S ribosomal protein S15 OS=Homo sapiens GN=RPS15 PE=1 SV=2;Isoform of P62841, 40S ribosomal protein S15 OS=Homo sapiens GN=RPS15 PE=1 SV=1;Isoform of P62841, 40S ribosomal protein S15 OS=Homo sapiens GN=RPS15 PE=1 SV=2;Isoform of P62841, 40S ribosomal protein S15 OS=Homo sapiens GN=RPS15 PE=1 SV=1;Isoform of P62841, 40S ribosomal protein S15 OS=Homo sapiens GN=RPS15 PE=1 SV=2;Isoform of P62841,…	27.7	4	0.03	DMIILPEMVGSMVGVYNGK+EAPPMEKPEVVK
811a	sp|Q96RT1-2|LAP2_HUMAN sp|Q96RT1-3|LAP2_HUMAN sp|Q96RT1-4|LAP2_HUMAN sp|Q96RT1-5|LAP2_HUMAN sp|Q96RT1-6|LAP2_HUMAN sp|Q96RT1-7|LAP2_HUMAN sp|Q96RT1-8|LAP2_HUMAN sp|Q96RT1-9|LAP2_HUMAN sp|Q96RT1|LAP2_HUMAN	0.9999	Isoform of Q96RT1, Isoform 2 of Protein LAP2 OS=Homo sapiens GN=ERBB2IP;Isoform of Q96RT1, Isoform 3 of Protein LAP2 OS=Homo sapiens GN=ERBB2IP;Isoform of Q96RT1, Isoform 4 of Protein LAP2 OS=Homo sapiens GN=ERBB2IP;Isoform of Q96RT1, Isoform 5 of Protein LAP2 OS=Homo sapiens GN=ERBB2IP;Isoform of Q96RT1, Isoform 6 of Protein LAP2 OS=Homo sapiens GN=ERBB2IP;Isoform of Q96RT1, Isoform 7 of Protein…	3	4	0.03	DFNLPEYDLNVEER+FDSNHNPEEPNIIR+LTFIPGFIGSLK
808a	sp|Q15637-2|SF01_HUMAN sp|Q15637-3|SF01_HUMAN sp|Q15637-4|SF01_HUMAN sp|Q15637-5|SF01_HUMAN sp|Q15637-6|SF01_HUMAN sp|Q15637-7|SF01_HUMAN sp|Q15637|SF01_HUMAN	0.9999	Isoform of Q15637, Isoform 2 of Splicing factor 1 OS=Homo sapiens GN=SF1;Isoform of Q15637, Isoform 3 of Splicing factor 1 OS=Homo sapiens GN=SF1;Isoform of Q15637, Isoform 4 of Splicing factor 1 OS=Homo sapiens GN=SF1;Isoform of Q15637, Isoform 5 of Splicing factor 1 OS=Homo sapiens GN=SF1;Isoform of Q15637, Isoform 6 of Splicing factor 1 OS=Homo sapiens GN=SF1;Isoform of Q15637, Isoform 7 of Sp…	5.5	4	0.04	QGIETPEDQNDLRK+TVIPGMPTVIPPGLTR
355b	sp|Q9Y281-3|COF2_HUMAN sp|Q9Y281|COF2_HUMAN	0.9999	Isoform of Q9Y281, Isoform 3 of Cofilin-2 OS=Homo sapiens GN=CFL2;Cofilin-2 OS=Homo sapiens GN=CFL2 PE=1 SV=1	30.2	4	0.03	ESKKEDLVFIFWAPESAPLK+KEDLVFIFWAPESAPLK+LGGNVVVSLEGKPL+YALYDATYETK
421b	sp|P42166|LAP2A_HUMAN	0.9998	Lamina-associated polypeptide 2, isoform alpha OS=Homo sapiens GN=TMPO PE=1 SV=2	5.3	4	0.03	GPPDFSSDEEREPTPVLGSGAAAAGR+VIEEEWQQVDR
295b	sp|P0C0S5|H2AZ_HUMAN sp|Q71UI9|H2AV_HUMAN	0.9998	Histone H2A.Z OS=Homo sapiens GN=H2AFZ PE=1 SV=2;Histone H2A.V OS=Homo sapiens GN=H2AFV PE=1 SV=3	23.4	4	0.03	AGLQFPVGR+ATIAGGGVIPHIHK+HLQLAIR
835a	sp|P46459-2|NSF_HUMAN sp|P46459|NSF_HUMAN tr|I3L0N3|I3L0N3_HUMAN	0.9997	Isoform of P46459, Isoform 2 of Vesicle-fusing ATPase OS=Homo sapiens GN=NSF;Vesicle-fusing ATPase OS=Homo sapiens GN=NSF PE=1 SV=3;Isoform of P46459, Vesicle-fusing ATPase OS=Homo sapiens GN=NSF PE=1 SV=1	8.2	4	0.04	IAEESNFPFIK+KLLMLIEMSLQMDPEYR+NFSGAELEGLVR+VLDDGELLVQQTK
834a	sp|P25685-2|DNJB1_HUMAN sp|P25685|DNJB1_HUMAN	0.9997	Isoform of P25685, Isoform 2 of DnaJ homolog subfamily B member 1 OS=Homo sapiens GN=DNAJB1;DnaJ homolog subfamily B member 1 OS=Homo sapiens GN=DNAJB1 PE=1 SV=4	7.9	4	0.04	NPFDTFFGQR+TVLEQVLPI
498b	sp|Q9H0U4|RAB1B_HUMAN tr|E9PLD0|E9PLD0_HUMAN	0.9991	Ras-related protein Rab-1B OS=Homo sapiens GN=RAB1B PE=1 SV=1;Isoform of Q9H0U4, Ras-related protein Rab-1B OS=Homo sapiens GN=RAB1B PE=1 SV=1	29.6	4	0.02	EFADSLGIPFLETSAK+FADDTYTESYISTIGVDFK+LLIIGDSGVGK+MGPGAASGGERPNLK
879	sp|O75880|SCO1_HUMAN tr|J3QL56|J3QL56_HUMAN	0.9986	Protein SCO1 homolog, mitochondrial OS=Homo sapiens GN=SCO1 PE=1 SV=1;Isoform of O75880, Protein SCO1 homolog, mitochondrial OS=Homo sapiens GN=SCO1 PE=1 SV=1	19.6	4	0.03	GPGDSTRPSKPGPVSWK+HIGKPLLGGPFSLTTHTGER+LVGLTGTREEVDQVAR
498c	sp|P62820|RAB1A_HUMAN	0.9975	Ras-related protein Rab-1A OS=Homo sapiens GN=RAB1A PE=1 SV=3	25.4	4	0.02	EFADSLGIPFLETSAK+FADDTYTESYISTIGVDFK+LLIIGDSGVGK+NATNVEQSFMTMAAEIK
510b	sp|P62136|PP1A_HUMAN tr|E9PMD7|E9PMD7_HUMAN	0.9645	Serine/threonine-protein phosphatase PP1-alpha catalytic subunit OS=Homo sapiens GN=PPP1CA PE=1 SV=1;Isoform of P62136, Serine/threonine-protein phosphatase (Fragment) OS=Homo sapiens GN=PPP1CA PE=1 SV=1	14.2	4	0.02	AHQVVEDGYEFFAK+IKYPENFFLLR+LLEVQGSRPGK
781a	tr|M0QYT0|M0QYT0_HUMAN	1	Uncharacterized protein (Fragment) OS=Homo sapiens PE=1 SV=1	16.8	3	0.03	LTGSSAQEEASGVALGEAPDHSYESLR+SDALETLGFLNHYQMK+SSSGLLEWESK
778a	sp|Q9Y679-2|AUP1_HUMAN sp|Q9Y679|AUP1_HUMAN	1	Isoform of Q9Y679, Isoform Short of Ancient ubiquitous protein 1 OS=Homo sapiens GN=AUP1;Ancient ubiquitous protein 1 OS=Homo sapiens GN=AUP1 PE=1 SV=1	11.7	3	0.03	FPSSGPVTPQPTALTFAK+LPPTPLLLFPEEEATNGR+QLGEANEEFALR
86	sp|P49006|MRP_HUMAN	1	MARCKS-related protein OS=Homo sapiens GN=MARCKSL1 PE=1 SV=2	25.1	3	0.03	GDVTAEEAAGASPAK+GEGESPPVNGTDEAAGATGDAIEPAPPSQGAEAK
776b	sp|Q9UNF1-2|MAGD2_HUMAN sp|Q9UNF1|MAGD2_HUMAN tr|Q5H909|Q5H909_HUMAN	1	Isoform of Q9UNF1, Isoform 2 of Melanoma-associated antigen D2 OS=Homo sapiens GN=MAGED2;Melanoma-associated antigen D2 OS=Homo sapiens GN=MAGED2 PE=1 SV=2;Isoform of Q9UNF1, Melanoma-associated antigen D2 OS=Homo sapiens GN=MAGED2 PE=1 SV=2	11.9	3	0.02	AQETEAAPSQAPADEPEPESAAAQSQENQDTRPK+EAPATQASSTTQLTDTQVLAAENK+EYTDVYPEIIER
770a	sp|Q9Y2J2-2|E41L3_HUMAN sp|Q9Y2J2|E41L3_HUMAN tr|A0A0A0MRA8|A0A0A0MRA8_HUMAN tr|A8K968|A8K968_HUMAN	1	Isoform of Q9Y2J2, Isoform 2 of Band 4.1-like protein 3 OS=Homo sapiens GN=EPB41L3;Band 4.1-like protein 3 OS=Homo sapiens GN=EPB41L3 PE=1 SV=2;Isoform of Q9Y2J2, Band 4.1-like protein 3 OS=Homo sapiens GN=EPB41L3 PE=1 SV=1;Isoform of Q9Y2J2, Band 4.1-like protein 3 OS=Homo sapiens GN=EPB41L3 PE=1 SV=1	6.6	3	0.03	AVLEQEETAAASR+IVITGDADIDHDQALAQAIK+TFLETSTDTAVTNEWEK
85	sp|P46779-2|RL28_HUMAN sp|P46779-3|RL28_HUMAN sp|P46779-4|RL28_HUMAN sp|P46779-5|RL28_HUMAN sp|P46779|RL28_HUMAN tr|H0YKD8|H0YKD8_HUMAN tr|H0YLP6|H0YLP6_HUMAN tr|H0YMF4|H0YMF4_HUMAN	1	Isoform of P46779, Isoform 2 of 60S ribosomal protein L28 OS=Homo sapiens GN=RPL28;Isoform of P46779, Isoform 3 of 60S ribosomal protein L28 OS=Homo sapiens GN=RPL28;Isoform of P46779, Isoform 4 of 60S ribosomal protein L28 OS=Homo sapiens GN=RPL28;Isoform of P46779, Isoform 5 of 60S ribosomal protein L28 OS=Homo sapiens GN=RPL28;60S ribosomal protein L28 OS=Homo sapiens GN=RPL28 PE=1 SV=3;Isofor…	34.8	3	0.03	NKQTYSTEPNNLK+QTYSTEPNNLK+TVGVEPAADGK
763a	sp|Q9UNM6-2|PSD13_HUMAN sp|Q9UNM6|PSD13_HUMAN	1	Isoform of Q9UNM6, Isoform 2 of 26S proteasome non-ATPase regulatory subunit 13 OS=Homo sapiens GN=PSMD13;26S proteasome non-ATPase regulatory subunit 13 OS=Homo sapiens GN=PSMD13 PE=1 SV=2	7.7	3	0.03	ITVNEVELLVMK+QLTFEEIAK+VLDLQQIK
758a	sp|Q9UKV8-2|AGO2_HUMAN sp|Q9UKV8|AGO2_HUMAN	1	Isoform of Q9UKV8, Isoform 2 of Protein argonaute-2 OS=Homo sapiens GN=AGO2;Protein argonaute-2 OS=Homo sapiens GN=AGO2 PE=1 SV=3	4	3	0.03	AIATPVQGVWDMR+ELLIQFYK+QEIIQDLAAMVR
757a	sp|Q9UKK9|NUDT5_HUMAN tr|A6NFX8|A6NFX8_HUMAN	1	ADP-sugar pyrophosphatase OS=Homo sapiens GN=NUDT5 PE=1 SV=1;Isoform of Q9UKK9, ADP-sugar pyrophosphatase OS=Homo sapiens GN=NUDT5 PE=1 SV=1	20.1	3	0.03	KEQTADGVAVIPVLQR+LDALVAEEHLTVDAR+QYIISEELISEGK
754a	sp|Q9UJU6-2|DBNL_HUMAN sp|Q9UJU6-3|DBNL_HUMAN sp|Q9UJU6|DBNL_HUMAN tr|B4DDD6|B4DDD6_HUMAN	1	Isoform of Q9UJU6, Isoform 2 of Drebrin-like protein OS=Homo sapiens GN=DBNL;Isoform of Q9UJU6, Isoform 3 of Drebrin-like protein OS=Homo sapiens GN=DBNL;Drebrin-like protein OS=Homo sapiens GN=DBNL PE=1 SV=1;Isoform of Q9UJU6, Drebrin-like protein OS=Homo sapiens GN=DBNL PE=1 SV=1	8.4	3	0.03	FQDVGPQAPVGSVYQK+SPTDWALFTYEGNSNDIR
751a	sp|Q9UI09|NDUAC_HUMAN	1	NADH dehydrogenase [ubiquinone] 1 alpha subcomplex subunit 12 OS=Homo sapiens GN=NDUFA12 PE=1 SV=1	27.6	3	0.03	FNVTGTPEQYVPYSTTR+GLQQITGHGGLR+YYEDNKQFFGR
750a	sp|Q9UHX1-2|PUF60_HUMAN sp|Q9UHX1-3|PUF60_HUMAN sp|Q9UHX1-4|PUF60_HUMAN sp|Q9UHX1-5|PUF60_HUMAN sp|Q9UHX1-6|PUF60_HUMAN sp|Q9UHX1|PUF60_HUMAN tr|A0A0J9YVP6|A0A0J9YVP6_HUMAN tr|A0A0J9YVR6|A0A0J9YVR6_HUMAN tr|A0A0J9YWM1|A0A0J9YWM1_HUMAN tr|A0A0J9YXJ8|A0A0J9YXJ8_HUMAN tr|A0A0J9YXX5|A0A0J9YXX5_HUMAN tr|A0A0J9YYL3|A0A0J9YYL3_HUMAN tr|E9PMU7|E9PMU7_HUMAN tr|E9PN18|E9PN18_HUMAN tr|E9PQ56|E9PQ56_HUMAN tr…	1	Isoform of Q9UHX1, Isoform 2 of Poly(U)-binding-splicing factor PUF60 OS=Homo sapiens GN=PUF60;Isoform of Q9UHX1, Isoform 3 of Poly(U)-binding-splicing factor PUF60 OS=Homo sapiens GN=PUF60;Isoform of Q9UHX1, Isoform 4 of Poly(U)-binding-splicing factor PUF60 OS=Homo sapiens GN=PUF60;Isoform of Q9UHX1, Isoform 5 of Poly(U)-binding-splicing factor PUF60 OS=Homo sapiens GN=PUF60;Isoform of Q9UHX1, …	7.6	3	0.03	VGRPSNIGQAQPIIDQLAEEAR+VYVGSIYYELGEDTIR
747a	sp|Q9UH99-2|SUN2_HUMAN sp|Q9UH99-3|SUN2_HUMAN sp|Q9UH99|SUN2_HUMAN	1	Isoform of Q9UH99, Isoform 2 of SUN domain-containing protein 2 OS=Homo sapiens GN=SUN2;Isoform of Q9UH99, Isoform 3 of SUN domain-containing protein 2 OS=Homo sapiens GN=SUN2;SUN domain-containing protein 2 OS=Homo sapiens GN=SUN2 PE=1 SV=3	8.8	3	0.03	IGLADYALESGGASVISTR+QGAPGQGGGGGLSHEDTLALLEGLVSR+SSLEELHGDANWGEDLR
746a	sp|Q9UGJ1-2|GCP4_HUMAN sp|Q9UGJ1|GCP4_HUMAN	1	Isoform of Q9UGJ1, Isoform 2 of Gamma-tubulin complex component 4 OS=Homo sapiens GN=TUBGCP4;Gamma-tubulin complex component 4 OS=Homo sapiens GN=TUBGCP4 PE=1 SV=1	7.4	3	0.03	QGPSSGNVSAQPEEDEEDLGIGGLTGK+SGLQVSQDFPFLHPSETSVLNR
743a	sp|Q9UBM7|DHCR7_HUMAN	1	7-dehydrocholesterol reductase OS=Homo sapiens GN=DHCR7 PE=1 SV=1	5.9	3	0.03	GYFFPTSAR+LLVSGFWGVAR+YTAAVPYR
726a	sp|Q9NQC3-2|RTN4_HUMAN sp|Q9NQC3-5|RTN4_HUMAN sp|Q9NQC3|RTN4_HUMAN tr|F8W914|F8W914_HUMAN	1	Isoform of Q9NQC3, Isoform 2 of Reticulon-4 OS=Homo sapiens GN=RTN4;Isoform of Q9NQC3, Isoform 5 of Reticulon-4 OS=Homo sapiens GN=RTN4;Reticulon-4 OS=Homo sapiens GN=RTN4 PE=1 SV=2;Isoform of Q9NQC3, Reticulon OS=Homo sapiens GN=RTN4 PE=1 SV=1	18.3	3	0.03	AYLESEVAISEELVQK+GPLPAAPPVAPER+KPAAGLSAAPVPTAPAAGAPLMDFGNDFVPPAPR
711a	sp|Q9H078-2|CLPB_HUMAN tr|F5GX99|F5GX99_HUMAN tr|F5H7A5|F5H7A5_HUMAN	1	Isoform of Q9H078, Isoform 2 of Caseinolytic peptidase B protein homolog OS=Homo sapiens GN=CLPB;Isoform of Q9H078, Caseinolytic peptidase B protein homolog OS=Homo sapiens GN=CLPB PE=1 SV=1;Isoform of Q9H078, Caseinolytic peptidase B protein homolog (Fragment) OS=Homo sapiens GN=CLPB PE=1 SV=7	23.5	3	0.03	ELLDGGANPLQR+EQGIHSLEVLITR+LLSEGADVNAK
710a	sp|Q9H061|T126A_HUMAN	1	Transmembrane protein 126A OS=Homo sapiens GN=TMEM126A PE=1 SV=1	14.9	3	0.03	GNILSYWIR+IAAGLPMAGIPFLTTDLTYR
79	sp|P40616-2|ARL1_HUMAN sp|P40616|ARL1_HUMAN tr|B4DZG7|B4DZG7_HUMAN tr|F8VYN9|F8VYN9_HUMAN	1	Isoform of P40616, Isoform 2 of ADP-ribosylation factor-like protein 1 OS=Homo sapiens GN=ARL1;ADP-ribosylation factor-like protein 1 OS=Homo sapiens GN=ARL1 PE=1 SV=1;Isoform of P40616, ADP-ribosylation factor-like protein 1 OS=Homo sapiens GN=ARL1 PE=1 SV=1;Isoform of P40616, ADP-ribosylation factor-like protein 1 OS=Homo sapiens GN=ARL1 PE=1 SV=1	17	3	0.02	AILVVFANK+SELVAMLEEEELRK
705a	sp|Q9BZE1|RM37_HUMAN tr|S4R369|S4R369_HUMAN	1	39S ribosomal protein L37, mitochondrial OS=Homo sapiens GN=MRPL37 PE=1 SV=2;Isoform of Q9BZE1, 39S ribosomal protein L37, mitochondrial OS=Homo sapiens GN=MRPL37 PE=1 SV=1	9.2	3	0.03	ESLLLQVR+VLEQPVVVQSVGTDGR+VYEIPGLEPITFAGK
701a	sp|Q9BVG9|PTSS2_HUMAN	1	Phosphatidylserine synthase 2 OS=Homo sapiens GN=PTDSS2 PE=1 SV=1	7.2	3	0.03	ASLEEPPDGPSAGQATGPGEGRR+IAFQFTPYSWVR
699a	sp|Q9BU76-3|MMTA2_HUMAN sp|Q9BU76-4|MMTA2_HUMAN sp|Q9BU76|MMTA2_HUMAN	1	Isoform of Q9BU76, Isoform 3 of Multiple myeloma tumor-associated protein 2 OS=Homo sapiens GN=MMTAG2;Isoform of Q9BU76, Isoform 4 of Multiple myeloma tumor-associated protein 2 OS=Homo sapiens GN=MMTAG2;Multiple myeloma tumor-associated protein 2 OS=Homo sapiens GN=MMTAG2 PE=1 SV=1	23.9	3	0.03	EALLAALGYK+ENYLGNSLMAPVGR+LLGLGSASGSVGR
77	sp|P35637-2|FUS_HUMAN sp|P35637|FUS_HUMAN tr|H3BPE7|H3BPE7_HUMAN	1	Isoform of P35637, Isoform Short of RNA-binding protein FUS OS=Homo sapiens GN=FUS;RNA-binding protein FUS OS=Homo sapiens GN=FUS PE=1 SV=1;Isoform of P35637, RNA-binding protein FUS OS=Homo sapiens GN=FUS PE=1 SV=1	11.8	3	0.03	AAIDWFDGKEFSGNPIK+APKPDGPGGGPGGSHMGGNYGDDR+GRGGPMGRGGYGGGGSGGGGR
689a	sp|Q99733-2|NP1L4_HUMAN sp|Q99733|NP1L4_HUMAN	1	Isoform of Q99733, Isoform 2 of Nucleosome assembly protein 1-like 4 OS=Homo sapiens GN=NAP1L4;Nucleosome assembly protein 1-like 4 OS=Homo sapiens GN=NAP1L4 PE=1 SV=1	8.5	3	0.03	LDNVPHTPSSYIETLPK+QVPNESFFNFFNPLK
684a	sp|Q99536-2|VAT1_HUMAN sp|Q99536-3|VAT1_HUMAN sp|Q99536|VAT1_HUMAN	1	Isoform of Q99536, Isoform 2 of Synaptic vesicle membrane protein VAT-1 homolog OS=Homo sapiens GN=VAT1;Isoform of Q99536, Isoform 3 of Synaptic vesicle membrane protein VAT-1 homolog OS=Homo sapiens GN=VAT1;Synaptic vesicle membrane protein VAT-1 homolog OS=Homo sapiens GN=VAT1 PE=1 SV=2	11.2	3	0.03	TVENVTVFGTASASK+VVTYGMANLLTGPK
680a	sp|Q99460-2|PSMD1_HUMAN sp|Q99460|PSMD1_HUMAN tr|A0A087WW66|A0A087WW66_HUMAN	1	Isoform of Q99460, Isoform 2 of 26S proteasome non-ATPase regulatory subunit 1 OS=Homo sapiens GN=PSMD1;26S proteasome non-ATPase regulatory subunit 1 OS=Homo sapiens GN=PSMD1 PE=1 SV=2;Isoform of Q99460, 26S proteasome non-ATPase regulatory subunit 1 OS=Homo sapiens GN=PSMD1 PE=1 SV=1	4.4	3	0.03	AAVESLGFILFR+NAQAIEDMVGYAQETQHEK+QAIGIALETR
678a	sp|Q99417|MYCBP_HUMAN tr|A0A087WV05|A0A087WV05_HUMAN	1	C-Myc-binding protein OS=Homo sapiens GN=MYCBP PE=1 SV=3;Isoform of C9IYK1, Uncharacterized protein OS=Homo sapiens PE=4 SV=1	28.2	3	0.03	SGVLDTLTK+VLVALYEEPEKPNSALDFLK
676a	sp|Q96PU8-6|QKI_HUMAN sp|Q96PU8-8|QKI_HUMAN sp|Q96PU8-9|QKI_HUMAN sp|Q96PU8|QKI_HUMAN	1	Isoform of Q96PU8, Isoform 4 of Protein quaking OS=Homo sapiens GN=QKI;Isoform of Q96PU8, Isoform 5 of Protein quaking OS=Homo sapiens GN=QKI;Isoform of Q96PU8, Isoform 6 of Protein quaking OS=Homo sapiens GN=QKI;Protein quaking OS=Homo sapiens GN=QKI PE=1 SV=1	14.7	3	0.03	LLVPAAEGEDSLKK+LYVPVKEYPDFNFVGR+SPALAFSLAATAQAAPR
672a	sp|Q96HS1-2|PGAM5_HUMAN sp|Q96HS1|PGAM5_HUMAN	1	Isoform of Q96HS1, Isoform 2 of Serine/threonine-protein phosphatase PGAM5, mitochondrial OS=Homo sapiens GN=PGAM5;Serine/threonine-protein phosphatase PGAM5, mitochondrial OS=Homo sapiens GN=PGAM5 PE=1 SV=2	12.2	3	0.03	AIETTDIISR+EPLSLINVR+NVESGEEELASK
671a	sp|Q96GD4-4|AURKB_HUMAN sp|Q96GD4-5|AURKB_HUMAN sp|Q96GD4|AURKB_HUMAN tr|J3KT86|J3KT86_HUMAN tr|J3QLN8|J3QLN8_HUMAN	1	Isoform of Q96GD4, Isoform 4 of Aurora kinase B OS=Homo sapiens GN=AURKB;Isoform of Q96GD4, Isoform 5 of Aurora kinase B OS=Homo sapiens GN=AURKB;Aurora kinase B OS=Homo sapiens GN=AURKB PE=1 SV=3;Isoform of Q96GD4, Aurora kinase B (Fragment) OS=Homo sapiens GN=AURKB PE=1 SV=1;Isoform of Q96GD4, Aurora kinase B (Fragment) OS=Homo sapiens GN=AURKB PE=1 SV=7	13.9	3	0.03	FGNVYLAR+IADFGWSVHAPSLR+IYLILEYAPR
75	sp|P35237|SPB6_HUMAN tr|A0A024QZX5|A0A024QZX5_HUMAN tr|A0A087X1N8|A0A087X1N8_HUMAN	1	Serpin B6 OS=Homo sapiens GN=SERPINB6 PE=1 SV=3;Isoform of P35237, Serpin B6 OS=Homo sapiens GN=SERPINB6 PE=1 SV=1;Isoform of P35237, Serpin B6 OS=Homo sapiens GN=SERPINB6 PE=1 SV=1	10.6	3	0.03	GNTAAQMAQILSFNK+IAELLSPGSVDPLTR+LVLVNAVYFR
659a	sp|Q92973-2|TNPO1_HUMAN sp|Q92973-3|TNPO1_HUMAN sp|Q92973|TNPO1_HUMAN	1	Isoform of Q92973, Isoform 2 of Transportin-1 OS=Homo sapiens GN=TNPO1;Isoform of Q92973, Isoform 3 of Transportin-1 OS=Homo sapiens GN=TNPO1;Transportin-1 OS=Homo sapiens GN=TNPO1 PE=1 SV=2	3.8	3	0.03	FSDQFPLPLK+QSSFALLGDLTK+YSDIDIILLK
655a	sp|Q92499-3|DDX1_HUMAN sp|Q92499|DDX1_HUMAN tr|A0A087X2G1|A0A087X2G1_HUMAN tr|F1T0B3|F1T0B3_HUMAN	1	Isoform of Q92499, Isoform 3 of ATP-dependent RNA helicase DDX1 OS=Homo sapiens GN=DDX1;ATP-dependent RNA helicase DDX1 OS=Homo sapiens GN=DDX1 PE=1 SV=2;Isoform of Q92499, ATP-dependent RNA helicase DDX1 OS=Homo sapiens GN=DDX1 PE=1 SV=1;Isoform of Q92499, ATP-dependent RNA helicase DDX1 OS=Homo sapiens GN=DDX1 PE=1 SV=1	6.5	3	0.03	ELAEQTLNNIK+ELLIIGGVAAR+GHVDILAPTVQELAALEK
654a	sp|Q8WWM7-2|ATX2L_HUMAN sp|Q8WWM7-3|ATX2L_HUMAN sp|Q8WWM7-4|ATX2L_HUMAN sp|Q8WWM7-5|ATX2L_HUMAN sp|Q8WWM7-6|ATX2L_HUMAN sp|Q8WWM7-8|ATX2L_HUMAN sp|Q8WWM7-9|ATX2L_HUMAN sp|Q8WWM7|ATX2L_HUMAN	1	Isoform of Q8WWM7, Isoform 2 of Ataxin-2-like protein OS=Homo sapiens GN=ATXN2L;Isoform of Q8WWM7, Isoform 3 of Ataxin-2-like protein OS=Homo sapiens GN=ATXN2L;Isoform of Q8WWM7, Isoform 4 of Ataxin-2-like protein OS=Homo sapiens GN=ATXN2L;Isoform of Q8WWM7, Isoform 5 of Ataxin-2-like protein OS=Homo sapiens GN=ATXN2L;Isoform of Q8WWM7, Isoform 6 of Ataxin-2-like protein OS=Homo sapiens GN=ATXN2L…	4	3	0.03	GPPQSPVFEGVYNNSR+TLSSPSNRPSGETSVPPPPAVGR
653a	sp|Q8WWC4|CB047_HUMAN	1	Uncharacterized protein C2orf47, mitochondrial OS=Homo sapiens GN=C2orf47 PE=1 SV=1	13.1	3	0.03	EFTQGVKPDWTIAR+FDLLEELVAK+MIVLGFSNPINWVR
649a	sp|Q8NF37|PCAT1_HUMAN tr|A0A0G2JQ62|A0A0G2JQ62_HUMAN	1	Lysophosphatidylcholine acyltransferase 1 OS=Homo sapiens GN=LPCAT1 PE=1 SV=2;Isoform of Q8NF37, Lysophosphatidylcholine acyltransferase 1 (Fragment) OS=Homo sapiens GN=LPCAT1 PE=1 SV=1	7.2	3	0.03	NPALYASNVR+TALGVAELTVTDLFR+TLDTIQLAFK
647a	sp|Q8NDZ4|DIA1_HUMAN	1	Deleted in autism protein 1 OS=Homo sapiens GN=C3orf58 PE=1 SV=1	5.3	3	0.03	LLDFLNVK+VIIVDAENVLVADKR
646a	sp|Q8NCW5-2|NNRE_HUMAN sp|Q8NCW5|NNRE_HUMAN	1	Isoform of Q8NCW5, Isoform 2 of NAD(P)H-hydrate epimerase OS=Homo sapiens GN=APOA1BP;NAD(P)H-hydrate epimerase OS=Homo sapiens GN=APOA1BP PE=1 SV=2	26.5	3	0.03	GLTVPIASIDIPSGWDVEK+GNAGGIQPDLLISLTAPK+LFGYEPTIYYPK
644a	sp|Q8NBP0|TTC13_HUMAN	1	Tetratricopeptide repeat protein 13 OS=Homo sapiens GN=TTC13 PE=2 SV=3	5	3	0.03	ALLLNQNHVQTLQLR+LVDFEAMTAPGSEAFSK+NAELALFELSR
72	sp|P30876|RPB2_HUMAN tr|C9J2Y9|C9J2Y9_HUMAN tr|C9J4M6|C9J4M6_HUMAN	1	DNA-directed RNA polymerase II subunit RPB2 OS=Homo sapiens GN=POLR2B PE=1 SV=1;Isoform of P30876, DNA-directed RNA polymerase OS=Homo sapiens GN=POLR2B PE=1 SV=2;Isoform of P30876, DNA-directed RNA polymerase OS=Homo sapiens GN=POLR2B PE=1 SV=2	2.9	3	0.03	QEVPIIIVFR+VSANKGEIGDATPFNDAVNVQK
641a	sp|Q8N5F7|NKAP_HUMAN	1	NF-kappa-B-activating protein OS=Homo sapiens GN=NKAP PE=1 SV=1	9.6	3	0.03	ALASFNQEER+IGELGAPEVWGLSPK+NGLTHQLGGLSQGSR
617a	sp|Q16718-2|NDUA5_HUMAN sp|Q16718|NDUA5_HUMAN tr|A0A087X1G1|A0A087X1G1_HUMAN tr|H7BYD0|H7BYD0_HUMAN	1	Isoform of Q16718, Isoform 2 of NADH dehydrogenase [ubiquinone] 1 alpha subcomplex subunit 5 OS=Homo sapiens GN=NDUFA5;NADH dehydrogenase [ubiquinone] 1 alpha subcomplex subunit 5 OS=Homo sapiens GN=NDUFA5 PE=1 SV=3;Isoform of Q16718, NADH dehydrogenase [ubiquinone] 1 alpha subcomplex subunit 5 OS=Homo sapiens GN=NDUFA5 PE=1 SV=1;Isoform of Q16718, NADH dehydrogenase [ubiquinone] 1 alpha subcompl…	24.8	3	0.03	ILDVLEEIPK+LWEPLVEEPPADQWK
68	sp|P30044-2|PRDX5_HUMAN sp|P30044-3|PRDX5_HUMAN sp|P30044|PRDX5_HUMAN	1	Isoform of P30044, Isoform Cytoplasmic+peroxisomal of Peroxiredoxin-5, mitochondrial OS=Homo sapiens GN=PRDX5;Isoform of P30044, Isoform 3 of Peroxiredoxin-5, mitochondrial OS=Homo sapiens GN=PRDX5;Peroxiredoxin-5, mitochondrial OS=Homo sapiens GN=PRDX5 PE=1 SV=4	16	3	0.03	VGDAIPAVEVFEGEPGNKVNLAELFK+VNLAELFK
602a	sp|Q15070-2|OXA1L_HUMAN sp|Q15070|OXA1L_HUMAN tr|J3KNA0|J3KNA0_HUMAN tr|S4R3Q9|S4R3Q9_HUMAN	1	Isoform of Q15070, Isoform 2 of Mitochondrial inner membrane protein OXA1L OS=Homo sapiens GN=OXA1L;Mitochondrial inner membrane protein OXA1L OS=Homo sapiens GN=OXA1L PE=1 SV=3;Isoform of Q15070, Mitochondrial inner membrane protein OXA1L OS=Homo sapiens GN=OXA1L PE=1 SV=1;Isoform of Q15070, Mitochondrial inner membrane protein OXA1L OS=Homo sapiens GN=OXA1L PE=1 SV=1	6.7	3	0.03	IHNHLPEIQK+LAGDHIEYYK+NQLELAAR
592a	sp|Q14498-2|RBM39_HUMAN sp|Q14498-3|RBM39_HUMAN sp|Q14498|RBM39_HUMAN tr|A0A0U1RQH7|A0A0U1RQH7_HUMAN tr|G3XAC6|G3XAC6_HUMAN tr|H0Y4X3|H0Y4X3_HUMAN	1	Isoform of Q14498, Isoform 2 of RNA-binding protein 39 OS=Homo sapiens GN=RBM39;Isoform of Q14498, Isoform 3 of RNA-binding protein 39 OS=Homo sapiens GN=RBM39;RNA-binding protein 39 OS=Homo sapiens GN=RBM39 PE=1 SV=2;Isoform of Q14498, RNA-binding protein 39 (Fragment) OS=Homo sapiens GN=RBM39 PE=4 SV=1;Isoform of Q14498, RNA-binding protein 39 OS=Homo sapiens GN=RBM39 PE=1 SV=1;Isoform of Q1449…	17.6	3	0.03	DLEEFFSTVGK+TDASSASSFLDSDELER+VLGVPIIVQASQAEK
590a	sp|Q14318-2|FKBP8_HUMAN sp|Q14318|FKBP8_HUMAN	1	Isoform of Q14318, Isoform 2 of Peptidyl-prolyl cis-trans isomerase FKBP8 OS=Homo sapiens GN=FKBP8;Peptidyl-prolyl cis-trans isomerase FKBP8 OS=Homo sapiens GN=FKBP8 PE=1 SV=2	10.9	3	0.03	TAVDGPDLEMLTGQER+TLVPGPPGSSRPVK+VDMTFEEEAQLLQLK
66	sp|P30040|ERP29_HUMAN tr|F8VY02|F8VY02_HUMAN	1	Endoplasmic reticulum resident protein 29 OS=Homo sapiens GN=ERP29 PE=1 SV=4;Isoform of P30040, Endoplasmic reticulum resident protein 29 OS=Homo sapiens GN=ERP29 PE=1 SV=1	18.8	3	0.02	DGDFENPVPYTGAVK+ILDQGEDFPASEMTR
584a	sp|Q13867|BLMH_HUMAN tr|K7ES02|K7ES02_HUMAN	1	Bleomycin hydrolase OS=Homo sapiens GN=BLMH PE=1 SV=1;Isoform of Q13867, Bleomycin hydrolase (Fragment) OS=Homo sapiens GN=BLMH PE=1 SV=1	10.7	3	0.03	AQHVFQHAVPQEGKPITNQK+LYTVEYLSNMVGGR
580a	sp|Q13501-2|SQSTM_HUMAN sp|Q13501|SQSTM_HUMAN	1	Isoform of Q13501, Isoform 2 of Sequestosome-1 OS=Homo sapiens GN=SQSTM1;Sequestosome-1 OS=Homo sapiens GN=SQSTM1 PE=1 SV=1	15.4	3	0.03	AGEARPGPTAESASGPSEDPSVNFLK+LTPVSPESSSTEEK+NYDIGAALDTIQYSK
576a	sp|Q13283|G3BP1_HUMAN	1	Ras GTPase-activating protein-binding protein 1 OS=Homo sapiens GN=G3BP1 PE=1 SV=1	9.4	3	0.03	FYVHNDIFR+LPNFGFVVFDDSEPVQK+SSSPAPADIAQTVQEDLR
549a	sp|P78417|GSTO1_HUMAN	1	Glutathione S-transferase omega-1 OS=Homo sapiens GN=GSTO1 PE=1 SV=2	13.7	3	0.03	GSAPPGPVPEGSIR+HEVININLK+VPSLVGSFIR
539a	sp|P63241-2|IF5A1_HUMAN sp|P63241|IF5A1_HUMAN tr|I3L397|I3L397_HUMAN tr|I3L504|I3L504_HUMAN	1	Isoform of P63241, Isoform 2 of Eukaryotic translation initiation factor 5A-1 OS=Homo sapiens GN=EIF5A;Eukaryotic translation initiation factor 5A-1 OS=Homo sapiens GN=EIF5A PE=1 SV=2;Isoform of P63241, Eukaryotic translation initiation factor 5A (Fragment) OS=Homo sapiens GN=EIF5A PE=1 SV=7;Isoform of P63241, Eukaryotic translation initiation factor 5A-1 OS=Homo sapiens GN=EIF5A PE=1 SV=1	24.5	3	0.03	RNDFQLIGIQDGYLSLLQDSGEVR+VHLVGIDIFTGK
536a	sp|P63010-2|AP2B1_HUMAN sp|P63010-3|AP2B1_HUMAN sp|P63010|AP2B1_HUMAN tr|A0A087X253|A0A087X253_HUMAN	1	Isoform of P63010, Isoform 2 of AP-2 complex subunit beta OS=Homo sapiens GN=AP2B1;Isoform of P63010, Isoform 3 of AP-2 complex subunit beta OS=Homo sapiens GN=AP2B1;AP-2 complex subunit beta OS=Homo sapiens GN=AP2B1 PE=1 SV=1;Isoform of P63010, AP-2 complex subunit beta OS=Homo sapiens GN=AP2B1 PE=1 SV=1	3.9	3	0.02	IQPGNPNYTLSLK+LLSTDPVTAK+LVYLYLMNYAK
533a	sp|P62913-2|RL11_HUMAN sp|P62913|RL11_HUMAN	1	Isoform of P62913, Isoform 2 of 60S ribosomal protein L11 OS=Homo sapiens GN=RPL11;60S ribosomal protein L11 OS=Homo sapiens GN=RPL11 PE=1 SV=2	13	3	0.03	VLEQLTGQTPVFSK+YDGIILPGK
520a	sp|P62280|RS11_HUMAN tr|M0QZC5|M0QZC5_HUMAN	1	40S ribosomal protein S11 OS=Homo sapiens GN=RPS11 PE=1 SV=3;Isoform of P62280, 40S ribosomal protein S11 OS=Homo sapiens GN=RPS11 PE=1 SV=1	22.9	3	0.03	EAIEGTYIDKK+ILSGVVTK+QPTIFQNK
517a	sp|P62266|RS23_HUMAN	1	40S ribosomal protein S23 OS=Homo sapiens GN=RPS23 PE=1 SV=3	16.1	3	0.03	KGHAVGDIPGVR+VANVSLLALYK
513a	sp|P62244|RS15A_HUMAN	1	40S ribosomal protein S15a OS=Homo sapiens GN=RPS15A PE=1 SV=2	30	3	0.03	FDVQLKDLEK+MNVLADALK+QFGFIVLTTSAGIMDHEEAR
499a	sp|P61088|UBE2N_HUMAN sp|Q5JXB2|UE2NL_HUMAN	1	Ubiquitin-conjugating enzyme E2 N OS=Homo sapiens GN=UBE2N PE=1 SV=1;Putative ubiquitin-conjugating enzyme E2 N-like OS=Homo sapiens GN=UBE2NL PE=1 SV=1	13.8	3	0.03	LLAEPVPGIK+TNEAQAIETAR
474a	sp|P52701-2|MSH6_HUMAN sp|P52701-3|MSH6_HUMAN sp|P52701|MSH6_HUMAN	1	Isoform of P52701, Isoform GTBP-alt of DNA mismatch repair protein Msh6 OS=Homo sapiens GN=MSH6;Isoform of P52701, Isoform 3 of DNA mismatch repair protein Msh6 OS=Homo sapiens GN=MSH6;DNA mismatch repair protein Msh6 OS=Homo sapiens GN=MSH6 PE=1 SV=2	4.7	3	0.03	AAAAPGASPSPGGDAAWSEAGPGPRPLAR+TLLEEEYFR+YQLEIPENFTTR
473a	sp|P52565|GDIR1_HUMAN tr|J3KRE2|J3KRE2_HUMAN tr|J3KTF8|J3KTF8_HUMAN tr|J3QQX2|J3QQX2_HUMAN	1	Rho GDP-dissociation inhibitor 1 OS=Homo sapiens GN=ARHGDIA PE=1 SV=3;Isoform of P52565, Rho GDP-dissociation inhibitor 1 OS=Homo sapiens GN=ARHGDIA PE=1 SV=1;Isoform of P52565, Rho GDP-dissociation inhibitor 1 (Fragment) OS=Homo sapiens GN=ARHGDIA PE=1 SV=7;Isoform of P52565, Rho GDP-dissociation inhibitor 1 OS=Homo sapiens GN=ARHGDIA PE=1 SV=1	24.8	3	0.03	AEEYEFLTPVEEAPK+SIQEIQELDKDDESLR+SIQEIQELDKDDESLRK
53	sp|P20073-2|ANXA7_HUMAN sp|P20073|ANXA7_HUMAN	1	Isoform of P20073, Isoform 2 of Annexin A7 OS=Homo sapiens GN=ANXA7;Annexin A7 OS=Homo sapiens GN=ANXA7 PE=1 SV=3	7.7	3	0.03	EFSGYVESGLK+GFGTDEQAIVDVVANR+SEIDLVQIK
467a	sp|P51617-2|IRAK1_HUMAN sp|P51617-3|IRAK1_HUMAN sp|P51617-4|IRAK1_HUMAN sp|P51617|IRAK1_HUMAN tr|D3YTB5|D3YTB5_HUMAN tr|H7C224|H7C224_HUMAN tr|H7C2I6|H7C2I6_HUMAN	1	Isoform of P51617, Isoform 2 of Interleukin-1 receptor-associated kinase 1 OS=Homo sapiens GN=IRAK1;Isoform of P51617, Isoform 3 of Interleukin-1 receptor-associated kinase 1 OS=Homo sapiens GN=IRAK1;Isoform of P51617, Isoform 4 of Interleukin-1 receptor-associated kinase 1 OS=Homo sapiens GN=IRAK1;Interleukin-1 receptor-associated kinase 1 OS=Homo sapiens GN=IRAK1 PE=1 SV=2;Isoform of P51617, In…	9.3	3	0.03	AHSGAAPWQPLAAPSGASAQAAEQLQR+GPNQPVESDESLGGLSAALR+GTLAYLPEEYIK
52	sp|P19404|NDUV2_HUMAN tr|E7EPT4|E7EPT4_HUMAN	1	NADH dehydrogenase [ubiquinone] flavoprotein 2, mitochondrial OS=Homo sapiens GN=NDUFV2 PE=1 SV=2;Isoform of P19404, NADH dehydrogenase [ubiquinone] flavoprotein 2, mitochondrial OS=Homo sapiens GN=NDUFV2 PE=1 SV=1	13.3	3	0.03	AAAVLPVLDLAQR+DTPENNPDTPFDFTPENYKR
455a	sp|P50213-2|IDH3A_HUMAN sp|P50213|IDH3A_HUMAN tr|H0YL72|H0YL72_HUMAN tr|H0YMU3|H0YMU3_HUMAN	1	Isoform of P50213, Isoform 2 of Isocitrate dehydrogenase [NAD] subunit alpha, mitochondrial OS=Homo sapiens GN=IDH3A;Isocitrate dehydrogenase [NAD] subunit alpha, mitochondrial OS=Homo sapiens GN=IDH3A PE=1 SV=1;Isoform of P50213, Isocitrate dehydrogenase [NAD] subunit alpha, mitochondrial OS=Homo sapiens GN=IDH3A PE=1 SV=1;Isoform of P50213, Isocitrate dehydrogenase [NAD] subunit alpha, mitochon…	25.7	3	0.03	ENTEGEYSGIEHVIVDGVVQSIK+IAEFAFEYAR+TPYTDVNIVTIR
453a	sp|P49821-2|NDUV1_HUMAN sp|P49821|NDUV1_HUMAN tr|G3V0I5|G3V0I5_HUMAN	1	Isoform of P49821, Isoform 2 of NADH dehydrogenase [ubiquinone] flavoprotein 1, mitochondrial OS=Homo sapiens GN=NDUFV1;NADH dehydrogenase [ubiquinone] flavoprotein 1, mitochondrial OS=Homo sapiens GN=NDUFV1 PE=1 SV=4;Isoform of P49821, NADH dehydrogenase (Ubiquinone) flavoprotein 1, 51kDa, isoform CRA_c OS=Homo sapiens GN=NDUFV1 PE=1 SV=1	9.9	3	0.03	GPDWILGEIK+HAGGVTGGWDNLLAVIPGGSSTPLIPK+KTSFGSLK
448a	sp|P49419-2|AL7A1_HUMAN sp|P49419|AL7A1_HUMAN	1	Isoform of P49419, Isoform 2 of Alpha-aminoadipic semialdehyde dehydrogenase OS=Homo sapiens GN=ALDH7A1;Alpha-aminoadipic semialdehyde dehydrogenase OS=Homo sapiens GN=ALDH7A1 PE=1 SV=5	7.8	3	0.03	IWADIPAPK+VGNPWDPNVLYGPLHTK+VNLLSFTGSTQVGK
439a	sp|P47755|CAZA2_HUMAN	1	F-actin-capping protein subunit alpha-2 OS=Homo sapiens GN=CAPZA2 PE=1 SV=3	18.9	3	0.02	FIIHAPPGEFNEVFNDVR+IVEAAENEYQTAISENYQTMSDTTFK+LLLNNDNLLR
438a	sp|P46977|STT3A_HUMAN	1	Dolichyl-diphosphooligosaccharide--protein glycosyltransferase subunit STT3A OS=Homo sapiens GN=STT3A PE=1 SV=2	3.8	3	0.03	EAYYWLR+FLAEEGFYK+FYSLLDPSYAK
433a	sp|P46776|RL27A_HUMAN tr|E9PLL6|E9PLL6_HUMAN	1	60S ribosomal protein L27a OS=Homo sapiens GN=RPL27A PE=1 SV=2;Isoform of P46776, 60S ribosomal protein L27a OS=Homo sapiens GN=RPL27A PE=1 SV=1	21.3	3	0.03	INFDKYHPGYFGK+LWTLVSEQTR
429a	sp|P43490|NAMPT_HUMAN	1	Nicotinamide phosphoribosyltransferase OS=Homo sapiens GN=NAMPT PE=1 SV=1	11.4	3	0.03	STQAPLIIRPDSGNPLDTVLK+VIQGDGVDINTLQEIVEGMK+YLLETSGNLDGLEYK
418a	sp|P41227|NAA10_HUMAN	1	N-alpha-acetyltransferase 10 OS=Homo sapiens GN=NAA10 PE=1 SV=1	22.6	3	0.03	AALHLYSNTLNFQISEVEPK+HVVLGAIENKVESK+MEEDPDDVPHGHITSLAVK
417a	sp|P41208|CETN2_HUMAN	1	Centrin-2 OS=Homo sapiens GN=CETN2 PE=1 SV=1	29.1	3	0.03	EAFDLFDADGTGTIDVK+KMISEIDK+LFDDDETGKISFK+MSEKDTKEEILK
415a	sp|P40937-2|RFC5_HUMAN sp|P40937|RFC5_HUMAN	1	Isoform of P40937, Isoform 2 of Replication factor C subunit 5 OS=Homo sapiens GN=RFC5;Replication factor C subunit 5 OS=Homo sapiens GN=RFC5 PE=1 SV=1	13.8	3	0.03	FINEDRLPHLLLYGPPGTGK+GPILSFASTR+IQLSSLIAAFQVTR
412a	sp|P40429|RL13A_HUMAN tr|M0QYS1|M0QYS1_HUMAN tr|Q8J015|Q8J015_HUMAN	1	60S ribosomal protein L13a OS=Homo sapiens GN=RPL13A PE=1 SV=2;Isoform of P40429, 60S ribosomal protein L13a (Fragment) OS=Homo sapiens GN=RPL13A PE=1 SV=2;Isoform of P40429, 60S ribosomal protein L13a OS=Homo sapiens GN=RPL13a PE=1 SV=1	20.4	3	0.03	KIDKYTEVLK+MVVPAALK+YQAVTATLEEK
409a	sp|P39023|RL3_HUMAN tr|G5E9G0|G5E9G0_HUMAN	1	60S ribosomal protein L3 OS=Homo sapiens GN=RPL3 PE=1 SV=2;Isoform of P39023, 60S ribosomal protein L3 OS=Homo sapiens GN=RPL3 PE=1 SV=1	13.7	3	0.03	ERLEQQVPVNQVFGQDEMIDVIGVTK+LEQQVPVNQVFGQDEMIDVIGVTK+SINPLGGFVHYGEVTNDFVMLK
404a	sp|P37268-2|FDFT_HUMAN sp|P37268-5|FDFT_HUMAN sp|P37268|FDFT_HUMAN tr|E9PNM1|E9PNM1_HUMAN	1	Isoform of P37268, Isoform 2 of Squalene synthase OS=Homo sapiens GN=FDFT1;Isoform of P37268, Isoform 5 of Squalene synthase OS=Homo sapiens GN=FDFT1;Squalene synthase OS=Homo sapiens GN=FDFT1 PE=1 SV=1;Isoform of P37268, Squalene synthase OS=Homo sapiens GN=FDFT1 PE=1 SV=1	12.2	3	0.03	ALDTLEDDMTISVEK+EFWPQEVWSR+LFSASEFEDPLVGEDTER
392a	sp|P33991|MCM4_HUMAN	1	DNA replication licensing factor MCM4 OS=Homo sapiens GN=MCM4 PE=1 SV=5	5.6	3	0.03	ALADDDFLTVTGK+GILLQLFGGTR+KEELAEALK+LSNKVEAIDVEEAKR
390a	sp|P33176|KINH_HUMAN	1	Kinesin-1 heavy chain OS=Homo sapiens GN=KIF5B PE=1 SV=1	3.6	3	0.03	ISFLENNLEQLTK+LITDLQDQNQK+LYLVDLAGSEK
43	sp|P10515|ODP2_HUMAN tr|E9PEJ4|E9PEJ4_HUMAN tr|H0YDD4|H0YDD4_HUMAN	1	Dihydrolipoyllysine-residue acetyltransferase component of pyruvate dehydrogenase complex, mitochondrial OS=Homo sapiens GN=DLAT PE=1 SV=3;Isoform of P10515, Acetyltransferase component of pyruvate dehydrogenase complex OS=Homo sapiens GN=DLAT PE=1 SV=1;Isoform of P10515, Acetyltransferase component of pyruvate dehydrogenase complex (Fragment) OS=Homo sapiens GN=DLAT PE=1 SV=1	6.5	3	0.02	GVETIANDVVSLATK+ILEGRSKISVNDFIIK+ISVNDFIIK
377a	sp|P30050|RL12_HUMAN	1	60S ribosomal protein L12 OS=Homo sapiens GN=RPL12 PE=1 SV=1	18.8	3	0.03	HSGNITFDEIVNIAR+QAQIEVVPSASALIIK
369a	sp|P27816-2|MAP4_HUMAN sp|P27816-4|MAP4_HUMAN sp|P27816-5|MAP4_HUMAN sp|P27816-6|MAP4_HUMAN sp|P27816|MAP4_HUMAN tr|E7EVA0|E7EVA0_HUMAN tr|F8W9U4|F8W9U4_HUMAN tr|H0Y2V1|H0Y2V1_HUMAN tr|H7C4C5|H7C4C5_HUMAN	1	Isoform of P27816, Isoform 2 of Microtubule-associated protein 4 OS=Homo sapiens GN=MAP4;Isoform of P27816, Isoform 4 of Microtubule-associated protein 4 OS=Homo sapiens GN=MAP4;Isoform of P27816, Isoform 5 of Microtubule-associated protein 4 OS=Homo sapiens GN=MAP4;Isoform of P27816, Isoform 6 of Microtubule-associated protein 4 OS=Homo sapiens GN=MAP4;Microtubule-associated protein 4 OS=Homo sa…	5.6	3	0.03	LATNTSAPDLK+TTTLSGTAPAAGVVPSR+VGSLDNVGHLPAGGAVK
361a	sp|P25787|PSA2_HUMAN tr|A0A024RA52|A0A024RA52_HUMAN	1	Proteasome subunit alpha type-2 OS=Homo sapiens GN=PSMA2 PE=1 SV=2;Isoform of P25787, Proteasome subunit alpha type OS=Homo sapiens GN=PSMA2 PE=1 SV=1	18.4	3	0.03	KLAQQYYLVYQEPIPTAQLVQR+LAQQYYLVYQEPIPTAQLVQR+LVQIEYALAAVAGGAPSVGIK
40	sp|P09622-2|DLDH_HUMAN sp|P09622-3|DLDH_HUMAN sp|P09622|DLDH_HUMAN tr|E9PEX6|E9PEX6_HUMAN	1	Isoform of P09622, Isoform 2 of Dihydrolipoyl dehydrogenase, mitochondrial OS=Homo sapiens GN=DLD;Isoform of P09622, Isoform 3 of Dihydrolipoyl dehydrogenase, mitochondrial OS=Homo sapiens GN=DLD;Dihydrolipoyl dehydrogenase, mitochondrial OS=Homo sapiens GN=DLD PE=1 SV=2;Isoform of P09622, Dihydrolipoyl dehydrogenase OS=Homo sapiens GN=DLD PE=1 SV=1	8	3	0.03	IPNIYAIGDVVAGPMLAHK+NLGLEELGIELDPR
345a	sp|P22234-2|PUR6_HUMAN sp|P22234|PUR6_HUMAN tr|D6RF62|D6RF62_HUMAN	1	Isoform of P22234, Isoform 2 of Multifunctional protein ADE2 OS=Homo sapiens GN=PAICS;Multifunctional protein ADE2 OS=Homo sapiens GN=PAICS PE=1 SV=3;Isoform of P22234, Multifunctional protein ADE2 OS=Homo sapiens GN=PAICS PE=1 SV=1	7.5	3	0.03	ASILNTWISLK+EIVLADVIDNDSWR
343a	sp|P22087|FBRL_HUMAN	1	rRNA 2'-O-methyltransferase fibrillarin OS=Homo sapiens GN=FBL PE=1 SV=2	13.7	3	0.04	DHAVVVGVYRPPPK+IVALNAHTFLR+LAAAILGGVDQIHIKPGAK
340a	sp|P21281|VATB2_HUMAN tr|H0YC04|H0YC04_HUMAN	1	V-type proton ATPase subunit B, brain isoform OS=Homo sapiens GN=ATP6V1B2 PE=1 SV=3;Isoform of P21281, V-type proton ATPase subunit B, brain isoform (Fragment) OS=Homo sapiens GN=ATP6V1B2 PE=1 SV=1	15.6	3	0.02	AVVQVFEGTSGIDAK+TVSGVNGPLVILDHVK
329a	sp|P16949-2|STMN1_HUMAN sp|P16949|STMN1_HUMAN tr|A2A2D0|A2A2D0_HUMAN	1	Isoform of P16949, Isoform 2 of Stathmin OS=Homo sapiens GN=STMN1;Stathmin OS=Homo sapiens GN=STMN1 PE=1 SV=3;Isoform of P16949, Stathmin (Fragment) OS=Homo sapiens GN=STMN1 PE=1 SV=7	25.6	3	0.03	ASGQAFELILSPR+DLSLEEIQK
327a	sp|P16435|NCPR_HUMAN	1	NADPH--cytochrome P450 reductase OS=Homo sapiens GN=POR PE=1 SV=2	6.1	3	0.03	DGALTQLNVAFSR+FAVFGLGNK+NIIVFYGSQTGTAEEFANR
322a	sp|P14923|PLAK_HUMAN	1	Junction plakoglobin OS=Homo sapiens GN=JUP PE=1 SV=3	5	3	0.03	LAEPSQLLK+LNYGIPAIVK+SAIVHLINYQDDAELATR
36	sp|P07954-2|FUMH_HUMAN sp|P07954|FUMH_HUMAN	1	Isoform of P07954, Isoform Cytoplasmic of Fumarate hydratase, mitochondrial OS=Homo sapiens GN=FH;Fumarate hydratase, mitochondrial OS=Homo sapiens GN=FH PE=1 SV=3	14.3	3	0.03	ETAIELGYLTAEQFDEWVKPK+IEYDTFGELKVPNDKYYGAQTVR+THTQDAVPLTLGQEFSGYVQQVK
33	sp|P04179-2|SODM_HUMAN sp|P04179-3|SODM_HUMAN sp|P04179-4|SODM_HUMAN sp|P04179|SODM_HUMAN tr|A0A0C4DFU1|A0A0C4DFU1_HUMAN tr|A0A0C4DFU2|A0A0C4DFU2_HUMAN tr|A0A0C4DG56|A0A0C4DG56_HUMAN	1	Isoform of P04179, Isoform 2 of Superoxide dismutase [Mn], mitochondrial OS=Homo sapiens GN=SOD2;Isoform of P04179, Isoform 3 of Superoxide dismutase [Mn], mitochondrial OS=Homo sapiens GN=SOD2;Isoform of P04179, Isoform 4 of Superoxide dismutase [Mn], mitochondrial OS=Homo sapiens GN=SOD2;Superoxide dismutase [Mn], mitochondrial OS=Homo sapiens GN=SOD2 PE=1 SV=2;Isoform of P04179, Superoxide dis…	8.6	3	0.03	AIWNVINWENVTER
4	sp|CAS2_BOVIN|	1	sp CAS2_BOVIN	13.5	3	0.03	ALNEINQFYQK+FALPQYLK+NAVPITPTLNR
276a	sp|P07339|CATD_HUMAN tr|C9JH19|C9JH19_HUMAN tr|F8WD96|F8WD96_HUMAN	1	Cathepsin D OS=Homo sapiens GN=CTSD PE=1 SV=1;Isoform of P07339, Cathepsin D (Fragment) OS=Homo sapiens GN=CTSD PE=1 SV=1;Isoform of P07339, Cathepsin D OS=Homo sapiens GN=CTSD PE=1 SV=1	12.3	3	0.03	FDGILGMAYPR+LVDQNIFSFYLSR+QPGITFIAAK
28	sp|O95373|IPO7_HUMAN	1	Importin-7 OS=Homo sapiens GN=IPO7 PE=1 SV=1	5.7	3	0.03	AFAVGVQQVLLK+EYITPFIRPVMQALLHIIR+EYNEFAEVFLK+NPVWYQALTHGLNEEQR
259a	sp|P04792|HSPB1_HUMAN	1	Heat shock protein beta-1 OS=Homo sapiens GN=HSPB1 PE=1 SV=2	21	3	0.03	LATQSNEITIPVTFESR+LFDQAFGLPR+VSLDVNHFAPDELTVK
27	sp|O76003|GLRX3_HUMAN	1	Glutaredoxin-3 OS=Homo sapiens GN=GLRX3 PE=1 SV=2	15.8	3	0.03	GELVGGLDIVK+HNIQFSSFDIFSDEEVR+LEAEGVPEVSEKYEISSVPTFLFFK
249a	sp|P00390-2|GSHR_HUMAN sp|P00390-3|GSHR_HUMAN sp|P00390-4|GSHR_HUMAN sp|P00390-5|GSHR_HUMAN sp|P00390|GSHR_HUMAN	1	Isoform of P00390, Isoform Cytoplasmic of Glutathione reductase, mitochondrial OS=Homo sapiens GN=GSR;Isoform of P00390, Isoform 2 of Glutathione reductase, mitochondrial OS=Homo sapiens GN=GSR;Isoform of P00390, Isoform 3 of Glutathione reductase, mitochondrial OS=Homo sapiens GN=GSR;Isoform of P00390, Isoform 4 of Glutathione reductase, mitochondrial OS=Homo sapiens GN=GSR;Glutathione reductase…	8.9	3	0.03	ADFDNTVAIHPTSSEELVTLR+GHAAFTSDPKPTIEVSGK
246a	sp|O96008|TOM40_HUMAN	1	Mitochondrial import receptor subunit TOM40 homolog OS=Homo sapiens GN=TOMM40 PE=1 SV=1	11.6	3	0.03	FVNWQVDGEYR+GSVDSNWIVGATLEK+MQDTSVSFGYQLDLPK
26	sp|O75964|ATP5L_HUMAN tr|E9PN17|E9PN17_HUMAN	1	ATP synthase subunit g, mitochondrial OS=Homo sapiens GN=ATP5L PE=1 SV=3;Isoform of O75964, ATP synthase subunit g, mitochondrial OS=Homo sapiens GN=ATP5L PE=1 SV=1	46.1	3	0.03	IVNSAQTGSFK+LATFWYYAK+TPALVNAAVTYSKPR
243a	sp|O95168-2|NDUB4_HUMAN sp|O95168|NDUB4_HUMAN	1	Isoform of O95168, Isoform 2 of NADH dehydrogenase [ubiquinone] 1 beta subcomplex subunit 4 OS=Homo sapiens GN=NDUFB4;NADH dehydrogenase [ubiquinone] 1 beta subcomplex subunit 4 OS=Homo sapiens GN=NDUFB4 PE=1 SV=3	33.3	3	0.03	EYLLQYNDPNRR+GLIENPALLR+TLPETLDPAEYNISPETR
241a	sp|O76094|SRP72_HUMAN	1	Signal recognition particle subunit SRP72 OS=Homo sapiens GN=SRP72 PE=1 SV=3	7.5	3	0.03	AIELLQEFSDQHPENAAEIK+GTQGATAGASSELDASK+TEEALQLYNQIIK
230a	sp|O75340-2|PDCD6_HUMAN sp|O75340|PDCD6_HUMAN	1	Isoform of O75340, Isoform 2 of Programmed cell death protein 6 OS=Homo sapiens GN=PDCD6;Programmed cell death protein 6 OS=Homo sapiens GN=PDCD6 PE=1 SV=1	26.5	3	0.03	AGVNFSEFTGVWK+SGVISDTELQQALSNGTWTPFNPVTVR+YITDWQNVFR
229a	sp|O75251-2|NDUS7_HUMAN sp|O75251|NDUS7_HUMAN tr|F5GXJ1|F5GXJ1_HUMAN tr|F5H5N1|F5H5N1_HUMAN	1	Isoform of O75251, Isoform 2 of NADH dehydrogenase [ubiquinone] iron-sulfur protein 7, mitochondrial OS=Homo sapiens GN=NDUFS7;NADH dehydrogenase [ubiquinone] iron-sulfur protein 7, mitochondrial OS=Homo sapiens GN=NDUFS7 PE=1 SV=3;Isoform of O75251, NADH dehydrogenase [ubiquinone] iron-sulfur protein 7, mitochondrial OS=Homo sapiens GN=NDUFS7 PE=1 SV=1;Isoform of O75251, NADH dehydrogenase [ubiq…	17.6	3	0.03	LDDLVNWAR+QSDVMIVAGTLTNK+VYDQMPEPR
24	sp|O75694-2|NU155_HUMAN sp|O75694|NU155_HUMAN tr|E9PF10|E9PF10_HUMAN	1	Isoform of O75694, Isoform 2 of Nuclear pore complex protein Nup155 OS=Homo sapiens GN=NUP155;Nuclear pore complex protein Nup155 OS=Homo sapiens GN=NUP155 PE=1 SV=1;Isoform of O75694, Nuclear pore complex protein Nup155 OS=Homo sapiens GN=NUP155 PE=1 SV=1	2.9	3	0.03	ISLQAIQQLVR+LLEVYDQLFK+VASVSQNAIVSAAGNIAR
223a	sp|O43837-2|IDH3B_HUMAN sp|O43837|IDH3B_HUMAN tr|A0A087WZN1|A0A087WZN1_HUMAN tr|A0A087X2E5|A0A087X2E5_HUMAN	1	Isoform of O43837, Isoform A of Isocitrate dehydrogenase [NAD] subunit beta, mitochondrial OS=Homo sapiens GN=IDH3B;Isocitrate dehydrogenase [NAD] subunit beta, mitochondrial OS=Homo sapiens GN=IDH3B PE=1 SV=2;Isoform of O43837, Isocitrate dehydrogenase [NAD] subunit, mitochondrial OS=Homo sapiens GN=IDH3B PE=1 SV=1;Isoform of O43837, Isocitrate dehydrogenase [NAD] subunit, mitochondrial OS=Homo …	10.9	3	0.02	EQTEGEYSSLEHESAR+FAFDYATK+NIANPTAMLLSASNMLR
220a	sp|O43776|SYNC_HUMAN	1	Asparagine--tRNA ligase, cytoplasmic OS=Homo sapiens GN=NARS PE=1 SV=1	10.4	3	0.03	EGIDPTPYYWYTDQRK+FLTWILNR+KEDGTFYEFGEDIPEAPER+KITIKNDPSLPEPK
217a	sp|O43684-2|BUB3_HUMAN sp|O43684|BUB3_HUMAN tr|J3QT28|J3QT28_HUMAN	1	Isoform of O43684, Isoform 2 of Mitotic checkpoint protein BUB3 OS=Homo sapiens GN=BUB3;Mitotic checkpoint protein BUB3 OS=Homo sapiens GN=BUB3 PE=1 SV=1;Isoform of O43684, Mitotic checkpoint protein BUB3 (Fragment) OS=Homo sapiens GN=BUB3 PE=1 SV=1	13.3	3	0.03	LNQPPEDGISSVK+VAVEYLDPSPEVQK+VYTLSVSGDR
215a	sp|O43390-2|HNRPR_HUMAN sp|O43390-3|HNRPR_HUMAN sp|O43390-4|HNRPR_HUMAN sp|O43390|HNRPR_HUMAN tr|B4DT28|B4DT28_HUMAN	1	Isoform of O43390, Isoform 2 of Heterogeneous nuclear ribonucleoprotein R OS=Homo sapiens GN=HNRNPR;Isoform of O43390, Isoform 3 of Heterogeneous nuclear ribonucleoprotein R OS=Homo sapiens GN=HNRNPR;Isoform of O43390, Isoform 4 of Heterogeneous nuclear ribonucleoprotein R OS=Homo sapiens GN=HNRNPR;Heterogeneous nuclear ribonucleoprotein R OS=Homo sapiens GN=HNRNPR PE=1 SV=1;Isoform of O43390, He…	6.9	3	0.03	AGPIWDLR+DLYEDELVPLFEK+NLATTVTEEILEK
211a	sp|O15212|PFD6_HUMAN	1	Prefoldin subunit 6 OS=Homo sapiens GN=PFDN6 PE=1 SV=1	24	3	0.03	ETLAQLQQEFQR+LLGPVLVK+RLDYITAEIKR
210a	sp|O15160-2|RPAC1_HUMAN sp|O15160|RPAC1_HUMAN tr|E7EQB9|E7EQB9_HUMAN	1	Isoform of O15160, Isoform 2 of DNA-directed RNA polymerases I and III subunit RPAC1 OS=Homo sapiens GN=POLR1C;DNA-directed RNA polymerases I and III subunit RPAC1 OS=Homo sapiens GN=POLR1C PE=1 SV=1;Isoform of O15160, DNA-directed RNA polymerases I and III subunit RPAC1 OS=Homo sapiens GN=POLR1C PE=1 SV=1	18.9	3	0.03	ILLAEVPTMAVEK+NQGDEEGTEIDTLQFR+VLVYNNTSIVQDEILAHR+VVLGEFGVR
209a	sp|O15067|PUR4_HUMAN	1	Phosphoribosylformylglycinamidine synthase OS=Homo sapiens GN=PFAS PE=1 SV=4	2.8	3	0.03	GVAFVGGFSYADVLGSAK+NPSTVEAFDLAQSNSEHSR
205a	sp|O14579-3|COPE_HUMAN sp|O14579|COPE_HUMAN tr|A0A087X0I4|A0A087X0I4_HUMAN tr|M0QXB4|M0QXB4_HUMAN	1	Isoform of O14579, Isoform 3 of Coatomer subunit epsilon OS=Homo sapiens GN=COPE;Coatomer subunit epsilon OS=Homo sapiens GN=COPE PE=1 SV=3;Isoform of O14579, Coatomer subunit epsilon OS=Homo sapiens GN=COPE PE=1 SV=1;Isoform of O14579, Coatomer protein complex, subunit epsilon, isoform CRA_g OS=Homo sapiens GN=COPE PE=1 SV=1	15.6	3	0.03	DSIVAELDR+DVERDVFLYR+KFGVVLDEIKPSSAPELQAVR
204a	sp|O00743-3|PPP6_HUMAN sp|O00743|PPP6_HUMAN	1	Isoform of O00743, Isoform 3 of Serine/threonine-protein phosphatase 6 catalytic subunit OS=Homo sapiens GN=PPP6C;Serine/threonine-protein phosphatase 6 catalytic subunit OS=Homo sapiens GN=PPP6C PE=1 SV=1	13.1	3	0.03	GAGWLFGAK+TGGQVPDTNYIFMGDFVDR+VTNEFVHINNLK
201a	sp|O00459|P85B_HUMAN	1	Phosphatidylinositol 3-kinase regulatory subunit beta OS=Homo sapiens GN=PIK3R2 PE=1 SV=2	4.3	3	0.03	SFLLALPAPLVTPEASAEAR+TAIEAFNETIK
200a	sp|O00429-2|DNM1L_HUMAN sp|O00429-3|DNM1L_HUMAN sp|O00429-4|DNM1L_HUMAN sp|O00429-5|DNM1L_HUMAN sp|O00429-6|DNM1L_HUMAN sp|O00429-8|DNM1L_HUMAN sp|O00429|DNM1L_HUMAN tr|G8JLD5|G8JLD5_HUMAN	1	Isoform of O00429, Isoform 4 of Dynamin-1-like protein OS=Homo sapiens GN=DNM1L;Isoform of O00429, Isoform 2 of Dynamin-1-like protein OS=Homo sapiens GN=DNM1L;Isoform of O00429, Isoform 3 of Dynamin-1-like protein OS=Homo sapiens GN=DNM1L;Isoform of O00429, Isoform 5 of Dynamin-1-like protein OS=Homo sapiens GN=DNM1L;Isoform of O00429, Isoform 6 of Dynamin-1-like protein OS=Homo sapiens GN=DNM1L…	5.2	3	0.03	ALQGASQIIAEIR+DTLQSELVGQLYK+SSVLESLVGR
20	sp|O60716-10|CTND1_HUMAN sp|O60716-11|CTND1_HUMAN sp|O60716-12|CTND1_HUMAN sp|O60716-13|CTND1_HUMAN sp|O60716-14|CTND1_HUMAN sp|O60716-15|CTND1_HUMAN sp|O60716-16|CTND1_HUMAN sp|O60716-17|CTND1_HUMAN sp|O60716-18|CTND1_HUMAN sp|O60716-19|CTND1_HUMAN sp|O60716-20|CTND1_HUMAN sp|O60716-21|CTND1_HUMAN sp|O60716-22|CTND1_HUMAN sp|O60716-23|CTND1_HUMAN sp|O60716-24|CTND1_HUMAN sp|O60716-25|CTND1_HUMAN…	1	Isoform of O60716, Isoform 2AB of Catenin delta-1 OS=Homo sapiens GN=CTNND1;Isoform of O60716, Isoform 2AC of Catenin delta-1 OS=Homo sapiens GN=CTNND1;Isoform of O60716, Isoform 2BC of Catenin delta-1 OS=Homo sapiens GN=CTNND1;Isoform of O60716, Isoform 2A of Catenin delta-1 OS=Homo sapiens GN=CTNND1;Isoform of O60716, Isoform 2B of Catenin delta-1 OS=Homo sapiens GN=CTNND1;Isoform of O60716, Is…	4.6	3	0.03	AAALVLQTIWGYK+ALSAIADLLTNEHER+GYELLFQPEVVR
186	sp|Q9Y617-2|SERC_HUMAN sp|Q9Y617|SERC_HUMAN	1	Isoform of Q9Y617, Isoform 2 of Phosphoserine aminotransferase OS=Homo sapiens GN=PSAT1;Phosphoserine aminotransferase OS=Homo sapiens GN=PSAT1 PE=1 SV=2	10.8	3	0.03	ASLYNAVTIEDVQK+IINNTENLVR+LPHSVLLEIQK
184	sp|Q9Y3I0|RTCB_HUMAN	1	tRNA-splicing ligase RtcB homolog OS=Homo sapiens GN=RTCB PE=1 SV=1	7.1	3	0.03	IASPEGQDYLK+QIGNVAALPGIVHR+SYNDELQFLEK
181	sp|Q9Y295|DRG1_HUMAN	1	Developmentally-regulated GTP-binding protein 1 OS=Homo sapiens GN=DRG1 PE=1 SV=1	9.5	3	0.03	IIENELEGFGIR+IQLLDLPGIIEGAK+WNFDDLLEK
178	sp|Q9UKY7-2|CDV3_HUMAN sp|Q9UKY7|CDV3_HUMAN	1	Isoform of Q9UKY7, Isoform 2 of Protein CDV3 homolog OS=Homo sapiens GN=CDV3;Protein CDV3 homolog OS=Homo sapiens GN=CDV3 PE=1 SV=1	26.8	3	0.03	AASAAGAAGSAGGSSGAAGAAGGGAGAGTRPGDGGTASAGAAGPGAATK+SLDNFFAK
176	sp|Q9UHV9|PFD2_HUMAN	1	Prefoldin subunit 2 OS=Homo sapiens GN=PFDN2 PE=1 SV=1	26.6	3	0.03	EVLPALENNKEQIQK+GAVSAEQVIAGFNR+IIETLTQQLQAK
172	sp|Q9NS69|TOM22_HUMAN	1	Mitochondrial import receptor subunit TOM22 homolog OS=Homo sapiens GN=TOMM22 PE=1 SV=3	43	3	0.03	GDAEKPEEELEEDDDEELDETLSER+LWGLTEMFPER+QILLGPNTGLSGGMPGALPSLPGKI
168	sp|Q9BSD7|NTPCR_HUMAN tr|Q5TDF0|Q5TDF0_HUMAN	1	Cancer-related nucleoside-triphosphatase OS=Homo sapiens GN=NTPCR PE=1 SV=1;Isoform of Q9BSD7, Cancer-related nucleoside-triphosphatase OS=Homo sapiens GN=NTPCR PE=1 SV=1	23.7	3	0.03	IGFDVVTLSGTR+QTLSTPGTIILGTIPVPK+SSGVPVDGFYTEEVR
163	sp|Q99459|CDC5L_HUMAN	1	Cell division cycle 5-like protein OS=Homo sapiens GN=CDC5L PE=1 SV=2	4.9	3	0.03	GVDYNAEIPFEK+QVVQTPNTVLSTPFR+YADLLLEKETLK
159	sp|Q96HJ9-2|CG055_HUMAN sp|Q9Y383-2|LC7L2_HUMAN sp|Q9Y383-3|LC7L2_HUMAN sp|Q9Y383|LC7L2_HUMAN tr|A0A0A6YYC3|A0A0A6YYC3_HUMAN tr|A0A0A6YYJ8|A0A0A6YYJ8_HUMAN	1	Isoform of Q96HJ9, Isoform 2 of UPF0562 protein C7orf55 OS=Homo sapiens GN=C7orf55;Isoform of Q9Y383, Isoform 2 of Putative RNA-binding protein Luc7-like 2 OS=Homo sapiens GN=LUC7L2;Isoform of Q9Y383, Isoform 3 of Putative RNA-binding protein Luc7-like 2 OS=Homo sapiens GN=LUC7L2;Putative RNA-binding protein Luc7-like 2 OS=Homo sapiens GN=LUC7L2 PE=1 SV=2;Isoform of Q9Y383, Protein C7orf55-LUC7L2…	7.7	3	0.03	LAETQEEISAEVAAK+VEQLGAEGNVEESQK
155	sp|Q96A49|SYAP1_HUMAN	1	Synapse-associated protein 1 OS=Homo sapiens GN=SYAP1 PE=1 SV=1	8	3	0.03	ITESVAETAQTIKK+KITESVAETAQTIKK+SVEEGKIDGIIDK
154	sp|Q969X5-2|ERGI1_HUMAN sp|Q969X5|ERGI1_HUMAN	1	Isoform of Q969X5, Isoform 2 of Endoplasmic reticulum-Golgi intermediate compartment protein 1 OS=Homo sapiens GN=ERGIC1;Endoplasmic reticulum-Golgi intermediate compartment protein 1 OS=Homo sapiens GN=ERGIC1 PE=1 SV=1	11.6	3	0.03	LTSNPLASHDYILK+YDLSPITVK
148	sp|Q8WXF1-2|PSPC1_HUMAN sp|Q8WXF1|PSPC1_HUMAN tr|X6RDA4|X6RDA4_HUMAN	1	Isoform of Q8WXF1, Isoform 2 of Paraspeckle component 1 OS=Homo sapiens GN=PSPC1;Paraspeckle component 1 OS=Homo sapiens GN=PSPC1 PE=1 SV=1;Isoform of Q8WXF1, Paraspeckle component 1 (Fragment) OS=Homo sapiens GN=PSPC1 PE=1 SV=1	20.6	3	0.03	LFVGNLPTDITEEDFKR+NLSPVVSNELLEQAFSQFGPVEK+YGEPSEVFINR
142	sp|Q8N5N7-2|RM50_HUMAN sp|Q8N5N7|RM50_HUMAN	1	Isoform of Q8N5N7, Isoform 2 of 39S ribosomal protein L50, mitochondrial OS=Homo sapiens GN=MRPL50;39S ribosomal protein L50, mitochondrial OS=Homo sapiens GN=MRPL50 PE=1 SV=2	23	3	0.03	AYTPPEDLQSR+EVFGSSLPSNWQDISLEDSR
129	sp|Q15717-2|ELAV1_HUMAN sp|Q15717|ELAV1_HUMAN	1	Isoform of Q15717, Isoform 2 of ELAV-like protein 1 OS=Homo sapiens GN=ELAVL1;ELAV-like protein 1 OS=Homo sapiens GN=ELAVL1 PE=1 SV=2	15.3	3	0.03	NVALLSQLYHSPAR+SEAEEAITSFNGHKPPGSSEPITVK+VLVDQTTGLSR
128	sp|Q15629-2|TRAM1_HUMAN sp|Q15629|TRAM1_HUMAN tr|G3XAN4|G3XAN4_HUMAN	1	Isoform of Q15629, Isoform 2 of Translocating chain-associated membrane protein 1 OS=Homo sapiens GN=TRAM1;Translocating chain-associated membrane protein 1 OS=Homo sapiens GN=TRAM1 PE=1 SV=3;Isoform of Q15629, Translocating chain-associated membrane protein 1 OS=Homo sapiens GN=TRAM1 PE=1 SV=1	11.8	3	0.03	KGTENGVNGTLTSNVADSPR+LDFSTGNFNVLAVR
127	sp|Q15334|L2GL1_HUMAN tr|A0A087WW77|A0A087WW77_HUMAN	1	Lethal(2) giant larvae protein homolog 1 OS=Homo sapiens GN=LLGL1 PE=1 SV=3;Isoform of Q15334, Lethal(2) giant larvae protein homolog 1 OS=Homo sapiens GN=LLGL1 PE=1 SV=1	4.8	3	0.03	APVVAIAVLDGR+IVSAGEQQSPQPVSSALSWPITGGR+IYGAPGVEFTGLHR
123	sp|Q14247-2|SRC8_HUMAN sp|Q14247-3|SRC8_HUMAN sp|Q14247|SRC8_HUMAN	1	Isoform of Q14247, Isoform 2 of Src substrate cortactin OS=Homo sapiens GN=CTTN;Isoform of Q14247, Isoform 3 of Src substrate cortactin OS=Homo sapiens GN=CTTN;Src substrate cortactin OS=Homo sapiens GN=CTTN PE=1 SV=2	12.7	3	0.03	ASAGHAVSIAQDDAGADDWETDPDFVNDVSEKEQR+LRENVFQEHQTLK+NASTFEDVTQVSSAYQK
118	sp|Q13015|AF1Q_HUMAN	1	Protein AF1q OS=Homo sapiens GN=MLLT11 PE=1 SV=1	73.3	3	0.03	APIASIHSFELDLL+MIGQATAADQEKNPEGDGLLEYSTFNFWR+MPIPELDLSELEGLGLSDTATYK
117	sp|Q09666|AHNK_HUMAN	1	Neuroblast differentiation-associated protein AHNAK OS=Homo sapiens GN=AHNAK PE=1 SV=2	1.8	3	0.03	AEGPEVDVNLPK+VDIEGPDVNIEGPEGK
106	sp|P63279|UBC9_HUMAN tr|B0QYN7|B0QYN7_HUMAN tr|H3BPC4|H3BPC4_HUMAN tr|H3BQQ9|H3BQQ9_HUMAN	1	SUMO-conjugating enzyme UBC9 OS=Homo sapiens GN=UBE2I PE=1 SV=1;Isoform of P63279, SUMO-conjugating enzyme OS=Homo sapiens GN=UBE2I PE=1 SV=1;Isoform of P63279, SUMO-conjugating enzyme UBC9 (Fragment) OS=Homo sapiens GN=UBE2I PE=1 SV=2;Isoform of P63279, SUMO-conjugating enzyme (Fragment) OS=Homo sapiens GN=UBE2I PE=1 SV=1	32.9	3	0.03	DHPFGFVAVPTK+GTPWEGGLFK+KDHPFGFVAVPTK
104	sp|P62861|RS30_HUMAN tr|E9PR30|E9PR30_HUMAN	1	Isoform of P35544, 40S ribosomal protein S30 OS=Homo sapiens GN=FAU PE=1 SV=1;Isoform of P35544, 40S ribosomal protein S30 OS=Homo sapiens GN=FAU PE=1 SV=1	18.6	3	0.03	FVNVVPTFGK+FVNVVPTFGKK
2	sp|A8MXV4|NUD19_HUMAN	1	Nucleoside diphosphate-linked moiety X motif 19 OS=Homo sapiens GN=NUDT19 PE=1 SV=1	9.9	3	0.03	EAFEEAGVLLLRPR+FGLGPAPFSR+RLANFASLSDLHK
805a	sp|P57740|NU107_HUMAN	0.9999	Nuclear pore complex protein Nup107 OS=Homo sapiens GN=NUP107 PE=1 SV=1	3.7	3	0.03	GHLDALTADVKEK+SGFGEISSPVIR+TVVEALFQR
803a	sp|P50225|ST1A1_HUMAN sp|P50226|ST1A2_HUMAN tr|H3BRY5|H3BRY5_HUMAN	0.9999	Sulfotransferase 1A1 OS=Homo sapiens GN=SULT1A1 PE=1 SV=3;Sulfotransferase 1A2 OS=Homo sapiens GN=SULT1A2 PE=1 SV=2;Isoform of P50225, Sulfotransferase (Fragment) OS=Homo sapiens GN=SULT1A1 PE=1 SV=1	8.2	3	0.03	ILEFVGR+THLPLALLPQTLLDQK
802a	sp|P49756|RBM25_HUMAN	0.9999	RNA-binding protein 25 OS=Homo sapiens GN=RBM25 PE=1 SV=3	7	3	0.03	EYSSELNAPSQESDSHPR+IPTAKPELFAYPLDWSIVDSILMERR+RFPVAPLIPYPLITK
799a	sp|P12532-2|KCRU_HUMAN sp|P12532|KCRU_HUMAN	0.9999	Isoform of P12532, Isoform 2 of Creatine kinase U-type, mitochondrial OS=Homo sapiens GN=CKMT1A;Creatine kinase U-type, mitochondrial OS=Homo sapiens GN=CKMT1A PE=1 SV=1	7.4	3	0.03	GTGGVDTAATGGVFDISNLDR+VVVDALSGLK
798a	sp|P12270|TPR_HUMAN	0.9999	Nucleoprotein TPR OS=Homo sapiens GN=TPR PE=1 SV=3	1.6	3	0.03	FLADQQSEIDGLK+GIASTSDPPTANIKPTPVVSTPSK
797a	sp|A8CG34-2|P121C_HUMAN sp|A8CG34|P121C_HUMAN sp|Q96HA1-2|P121A_HUMAN sp|Q96HA1-3|P121A_HUMAN sp|Q96HA1|P121A_HUMAN tr|A0A075B7F8|A0A075B7F8_HUMAN tr|A0A087WY75|A0A087WY75_HUMAN	0.9999	Isoform of A8CG34, Isoform 2 of Nuclear envelope pore membrane protein POM 121C OS=Homo sapiens GN=POM121C;Nuclear envelope pore membrane protein POM 121C OS=Homo sapiens GN=POM121C PE=1 SV=2;Isoform of Q96HA1, Isoform 2 of Nuclear envelope pore membrane protein POM 121 OS=Homo sapiens GN=POM121;Isoform of Q96HA1, Isoform 3 of Nuclear envelope pore membrane protein POM 121 OS=Homo sapiens GN=POM1…	4.2	3	0.02	APPTLQAETATKPQATSAPSPAPK+TVEEEDQIFLDGQENK+TVEEEDQIFLDGQENKR
795	sp|Q9NSD9-2|SYFB_HUMAN sp|Q9NSD9|SYFB_HUMAN	0.9999	Isoform of Q9NSD9, Isoform 2 of Phenylalanine--tRNA ligase beta subunit OS=Homo sapiens GN=FARSB;Phenylalanine--tRNA ligase beta subunit OS=Homo sapiens GN=FARSB PE=1 SV=3	5.7	3	0.02	LFEISDIVIK+LIITEETAK+TTLLPGLLK
794	sp|Q96HE7|ERO1A_HUMAN	0.9999	ERO1-like protein alpha OS=Homo sapiens GN=ERO1A PE=1 SV=2	5.1	3	0.03	FDGILTEGEGPR+QEIVSLFNAFGR
793	sp|Q96CS3|FAF2_HUMAN	0.9999	FAS-associated factor 2 OS=Homo sapiens GN=FAF2 PE=1 SV=2	9	3	0.02	FQIEANFPR+QQQDEAYLASLR+VSQALRENTYPFLAMIMLK
792	sp|Q8WVM8-2|SCFD1_HUMAN sp|Q8WVM8-3|SCFD1_HUMAN sp|Q8WVM8|SCFD1_HUMAN	0.9999	Isoform of Q8WVM8, Isoform 2 of Sec1 family domain-containing protein 1 OS=Homo sapiens GN=SCFD1;Isoform of Q8WVM8, Isoform 3 of Sec1 family domain-containing protein 1 OS=Homo sapiens GN=SCFD1;Sec1 family domain-containing protein 1 OS=Homo sapiens GN=SCFD1 PE=1 SV=4	6.5	3	0.03	SLLDIISDPDAGTPEDK+VNLEESSGVENSPAGARPK
786	sp|P10606|COX5B_HUMAN	0.9999	Cytochrome c oxidase subunit 5B, mitochondrial OS=Homo sapiens GN=COX5B PE=1 SV=2	23.3	3	0.02	GASGTREDPNLVPSISNKR+GLDPYNVLAPK
783	sp|O43854-2|EDIL3_HUMAN sp|O43854|EDIL3_HUMAN	0.9999	Isoform of O43854, Isoform 2 of EGF-like repeat and discoidin I-like domain-containing protein 3 OS=Homo sapiens GN=EDIL3;EGF-like repeat and discoidin I-like domain-containing protein 3 OS=Homo sapiens GN=EDIL3 PE=1 SV=1	6.2	3	0.03	DFGHVQFVGSYK+LAYSNDGEHWTVYQDEK
571a	sp|Q12979-2|ABR_HUMAN sp|Q12979-4|ABR_HUMAN sp|Q12979|ABR_HUMAN tr|A0A0G2JQ41|A0A0G2JQ41_HUMAN tr|B7Z683|B7Z683_HUMAN	0.9999	Isoform of Q12979, Isoform Short of Active breakpoint cluster region-related protein OS=Homo sapiens GN=ABR;Isoform of Q12979, Isoform 4 of Active breakpoint cluster region-related protein OS=Homo sapiens GN=ABR;Active breakpoint cluster region-related protein OS=Homo sapiens GN=ABR PE=2 SV=2;Isoform of Q12979, Active breakpoint cluster region-related protein (Fragment) OS=Homo sapiens GN=ABR PE=…	3.7	3	0.02	ISGVATDIQALK+SYLFLLSSDYER
462a	sp|P51116|FXR2_HUMAN	0.9999	Fragile X mental retardation syndrome-related protein 2 OS=Homo sapiens GN=FXR2 PE=1 SV=2	7.4	3	0.02	LQIDEQLR+SYLEFSEDSVQVPR+TGGPAYGPSSDVSTASETESEKREEPNR
233a	sp|O75390|CISY_HUMAN tr|B4DJV2|B4DJV2_HUMAN	0.9999	Citrate synthase, mitochondrial OS=Homo sapiens GN=CS PE=1 SV=2;Isoform of O75390, Citrate synthase OS=Homo sapiens GN=CS PE=1 SV=1	8.2	3	0.03	ALGVLAQLIWSR+DILADLIPK+GLVYETSVLDPDEGIR
832a	sp|Q9BQ95|ECSIT_HUMAN	0.9998	Evolutionarily conserved signaling intermediate in Toll pathway, mitochondrial OS=Homo sapiens GN=ECSIT PE=1 SV=1	13.5	3	0.03	ALVPFEDLFGQAPGGER+DLAVYNQLLNIFPK+DSTGAADPPQPHIVGIQSPDQQAALAR
821	sp|Q14166|TTL12_HUMAN	0.9998	Tubulin--tyrosine ligase-like protein 12 OS=Homo sapiens GN=TTLL12 PE=1 SV=2	8.5	3	0.03	SSPGQTPEEGAQALAEFAALHGPALR+TELPQFVSYFQQR+VYTDVQQVASSLTHPR
818	sp|P16422|EPCAM_HUMAN tr|B5MCA4|B5MCA4_HUMAN	0.9998	Epithelial cell adhesion molecule OS=Homo sapiens GN=EPCAM PE=1 SV=2;Isoform of P16422, Epithelial cell adhesion molecule OS=Homo sapiens GN=EPCAM PE=1 SV=1	13.4	3	0.02	AGVIAVIVVVVIAVVAGIVVLVISRK+TQNDVDIADVAYYFEK
817	sp|P09601|HMOX1_HUMAN tr|B1AHA8|B1AHA8_HUMAN	0.9998	Heme oxygenase 1 OS=Homo sapiens GN=HMOX1 PE=1 SV=1;Isoform of P09601, Heme oxygenase 1 (Fragment) OS=Homo sapiens GN=HMOX1 PE=1 SV=1	20.9	3	0.02	ALDLPSSGEGLAFFTFPNIASATK+KAALEQDLAFWYGPR
840a	sp|Q9NR31|SAR1A_HUMAN	0.9997	GTP-binding protein SAR1a OS=Homo sapiens GN=SAR1A PE=1 SV=1	13.6	3	0.02	ELNARPMEVFMCSVLK+LVFLGLDNAGK
851	sp|Q9BT22|ALG1_HUMAN tr|K7EPU3|K7EPU3_HUMAN	0.9995	Chitobiosyldiphosphodolichol beta-mannosyltransferase OS=Homo sapiens GN=ALG1 PE=1 SV=2;Isoform of Q9BT22, Chitobiosyldiphosphodolichol beta-mannosyltransferase (Fragment) OS=Homo sapiens GN=ALG1 PE=1 SV=1	9.2	3	0.03	IQIVGLTELQSLAVGPR
849	sp|Q15691|MARE1_HUMAN	0.9995	Microtubule-associated protein RP/EB family member 1 OS=Homo sapiens GN=MAPRE1 PE=1 SV=3	15.3	3	0.03	KNPGVGNGDDEAAELMQQVNVLK+KPLTSSSAAPQRPISTQR
406a	sp|P38159|RBMX_HUMAN tr|H0Y6E7|H0Y6E7_HUMAN tr|H3BT71|H3BT71_HUMAN	0.9995	RNA-binding motif protein, X chromosome OS=Homo sapiens GN=RBMX PE=1 SV=3;Isoform of P38159, RNA-binding motif protein, X chromosome (Fragment) OS=Homo sapiens GN=RBMX PE=1 SV=2;Isoform of P38159, RNA-binding motif protein, X chromosome OS=Homo sapiens GN=RBMX PE=1 SV=1	14.7	3	0.03	AIKVEQATKPSFESGR+GFAFVTFESPADAK+LFIGGLNTETNEK
859a	sp|P61313|RL15_HUMAN tr|E7ENU7|E7ENU7_HUMAN tr|E7EQV9|E7EQV9_HUMAN tr|E7EX53|E7EX53_HUMAN	0.9994	60S ribosomal protein L15 OS=Homo sapiens GN=RPL15 PE=1 SV=2;Isoform of P61313, Ribosomal protein L15 (Fragment) OS=Homo sapiens GN=RPL15 PE=1 SV=1;Isoform of P61313, Ribosomal protein L15 (Fragment) OS=Homo sapiens GN=RPL15 PE=1 SV=1;Isoform of P61313, Ribosomal protein L15 (Fragment) OS=Homo sapiens GN=RPL15 PE=1 SV=1	15.8	3	0.03	VLNSYWVGEDSTYK+YIQELWR
858a	sp|P11413-2|G6PD_HUMAN sp|P11413-3|G6PD_HUMAN sp|P11413|G6PD_HUMAN tr|E7EM57|E7EM57_HUMAN tr|E7EUI8|E7EUI8_HUMAN	0.9994	Isoform of P11413, Isoform Long of Glucose-6-phosphate 1-dehydrogenase OS=Homo sapiens GN=G6PD;Isoform of P11413, Isoform 3 of Glucose-6-phosphate 1-dehydrogenase OS=Homo sapiens GN=G6PD;Glucose-6-phosphate 1-dehydrogenase OS=Homo sapiens GN=G6PD PE=1 SV=4;Isoform of P11413, Glucose-6-phosphate 1-dehydrogenase (Fragment) OS=Homo sapiens GN=G6PD PE=1 SV=1;Isoform of P11413, Glucose-6-phosphate 1-d…	8.4	3	0.03	GGYFDEFGIIR+NSYVAGQYDDAASYQR
857a	sp|O43819|SCO2_HUMAN	0.9994	Protein SCO2 homolog, mitochondrial OS=Homo sapiens GN=SCO2 PE=1 SV=3	9.4	3	0.02	QAAVGQGDFHLLDHR+SAEQISDSVR
439b	sp|P52907|CAZA1_HUMAN	0.9993	F-actin-capping protein subunit alpha-1 OS=Homo sapiens GN=CAPZA1 PE=1 SV=3	17.8	3	0.02	FTITPPTAQVVGVLK+IIENAENEYQTAISENYQTMSDTTFK+LLLNNDNLLR
891a	sp|Q96CP6-2|GRM1A_HUMAN sp|Q96CP6-3|GRM1A_HUMAN sp|Q96CP6|GRM1A_HUMAN tr|M0QZ12|M0QZ12_HUMAN	0.9978	Isoform of Q96CP6, Isoform 2 of GRAM domain-containing protein 1A OS=Homo sapiens GN=GRAMD1A;Isoform of Q96CP6, Isoform 3 of GRAM domain-containing protein 1A OS=Homo sapiens GN=GRAMD1A;GRAM domain-containing protein 1A OS=Homo sapiens GN=GRAMD1A PE=1 SV=2;Isoform of Q96CP6, GRAM domain-containing protein 1A OS=Homo sapiens GN=GRAMD1A PE=1 SV=1	6.7	3	0.02	EVGDVIALSDITSSGAADR+FTDVTLSPWSGDSK+GGVPGTPSTQSLGSR
285a	sp|P08754|GNAI3_HUMAN	0.9978	Guanine nucleotide-binding protein G(k) subunit alpha OS=Homo sapiens GN=GNAI3 PE=1 SV=3	7.6	3	0.02	ILLLGAGESGK+ISQSNYIPTQQDVLR+TTGIVETHFTFK
908a	sp|Q9C037-2|TRIM4_HUMAN sp|Q9C037|TRIM4_HUMAN	0.9946	Isoform of Q9C037, Isoform Beta of E3 ubiquitin-protein ligase TRIM4 OS=Homo sapiens GN=TRIM4;E3 ubiquitin-protein ligase TRIM4 OS=Homo sapiens GN=TRIM4 PE=1 SV=2	5.9	3	0.03	FQVAVNLAEDTAHPK+SQAPTLELLQNPK
911	sp|P17655-2|CAN2_HUMAN sp|P17655|CAN2_HUMAN	0.9942	Isoform of P17655, Isoform 2 of Calpain-2 catalytic subunit OS=Homo sapiens GN=CAPN2;Calpain-2 catalytic subunit OS=Homo sapiens GN=CAPN2 PE=1 SV=6	6.8	3	0.02	LETLFKIFK+NYPNTFWMNPQYLIK+SDTFINLR+SGTMNSYEMR
603b	sp|Q9H2U2-2|IPYR2_HUMAN sp|Q9H2U2-3|IPYR2_HUMAN sp|Q9H2U2|IPYR2_HUMAN tr|H0Y9D8|H0Y9D8_HUMAN	0.992	Isoform of Q9H2U2, Isoform 2 of Inorganic pyrophosphatase 2, mitochondrial OS=Homo sapiens GN=PPA2;Isoform of Q9H2U2, Isoform 3 of Inorganic pyrophosphatase 2, mitochondrial OS=Homo sapiens GN=PPA2;Inorganic pyrophosphatase 2, mitochondrial OS=Homo sapiens GN=PPA2 PE=1 SV=2;Isoform of Q9H2U2, Inorganic pyrophosphatase 2, mitochondrial (Fragment) OS=Homo sapiens GN=PPA2 PE=1 SV=1	9.7	3	0.02	LIAINANDPEASK+YVANIFPYK
927	sp|P05386|RLA1_HUMAN	0.9916	60S acidic ribosomal protein P1 OS=Homo sapiens GN=RPLP1 PE=1 SV=1	14	3	0.03	AAGVNVEPFWPGLFAK
1044	sp|P61513|RL37A_HUMAN tr|C9J4Z3|C9J4Z3_HUMAN	0.9882	60S ribosomal protein L37a OS=Homo sapiens GN=RPL37A PE=1 SV=2;Isoform of P61513, 60S ribosomal protein L37a OS=Homo sapiens GN=RPL37A PE=1 SV=1	26.5	3	0.03	TVAGGAWTYNTTSAVTVK
1059	sp|Q02952-2|AKA12_HUMAN sp|Q02952-3|AKA12_HUMAN sp|Q02952|AKA12_HUMAN	0.9868	Isoform of Q02952, Isoform 2 of A-kinase anchor protein 12 OS=Homo sapiens GN=AKAP12;Isoform of Q02952, Isoform 3 of A-kinase anchor protein 12 OS=Homo sapiens GN=AKAP12;A-kinase anchor protein 12 OS=Homo sapiens GN=AKAP12 PE=1 SV=4	3.3	3	0.02	EKVTEVALKGEGTEEAECK+LVQNIIQTAVDQFVR+VKEESQLPGTGGPEDVLQPVQR
780b	sp|P52815|RM12_HUMAN	0.985	39S ribosomal protein L12, mitochondrial OS=Homo sapiens GN=MRPL12 PE=1 SV=2	28.8	3	0.02	AALEAVGGTVVLE+IQDVGLVPMGGVMSGAVPAAAAQEAVEEDIPIAK+LVESLPQEIK
285b	sp|P04899-4|GNAI2_HUMAN sp|P04899|GNAI2_HUMAN	0.9844	Isoform of P04899, Isoform sGi2 of Guanine nucleotide-binding protein G(i) subunit alpha-2 OS=Homo sapiens GN=GNAI2;Guanine nucleotide-binding protein G(i) subunit alpha-2 OS=Homo sapiens GN=GNAI2 PE=1 SV=3	7.6	3	0.02	IAQSDYIPTQQDVLR+ILLLGAGESGK+TTGIVETHFTFK
307b	sp|P21108|PRPS3_HUMAN sp|P60891|PRPS1_HUMAN tr|A0A0B4J207|A0A0B4J207_HUMAN	0.977	Ribose-phosphate pyrophosphokinase 3 OS=Homo sapiens GN=PRPS1L1 PE=1 SV=2;Ribose-phosphate pyrophosphokinase 1 OS=Homo sapiens GN=PRPS1 PE=1 SV=2;Isoform of P21108, Ribose-phosphate pyrophosphokinase 3 OS=Homo sapiens GN=PRPS1L1 PE=1 SV=1	14.5	3	0.02	IFSGSSHQDLSQK+THNGESVSYLFSHVPL+VYAILTHGIFSGPAISR
1208a	sp|P25788-2|PSA3_HUMAN sp|P25788|PSA3_HUMAN	0.9291	Isoform of P25788, Isoform 2 of Proteasome subunit alpha type-3 OS=Homo sapiens GN=PSMA3;Proteasome subunit alpha type-3 OS=Homo sapiens GN=PSMA3 PE=1 SV=2	10.1	3	0.02	AVENSSTAIGIR+QAAKTEIEKLQMK
100	sp|P62805|H4_HUMAN	1	Histone H4 OS=Homo sapiens GN=HIST1H4A PE=1 SV=2	21.4	2	0.02	DNIQGITKPAIR+ISGLIYEETR
97	sp|P61011-2|SRP54_HUMAN sp|P61011|SRP54_HUMAN tr|G3V4F7|G3V4F7_HUMAN	1	Isoform of P61011, Isoform 2 of Signal recognition particle 54 kDa protein OS=Homo sapiens GN=SRP54;Signal recognition particle 54 kDa protein OS=Homo sapiens GN=SRP54 PE=1 SV=1;Isoform of P61011, Signal recognition particle 54 kDa protein OS=Homo sapiens GN=SRP54 PE=1 SV=1	6.8	2	0.02	DVQELLTQYTK+SPIIFIGTGEHIDDFEPFK
95	sp|P55010|IF5_HUMAN	1	Eukaryotic translation initiation factor 5 OS=Homo sapiens GN=EIF5 PE=1 SV=2	4.4	2	0.02	VLTLSDDLER+VNILFDFVK
89	sp|P51151|RAB9A_HUMAN	1	Ras-related protein Rab-9A OS=Homo sapiens GN=RAB9A PE=1 SV=1	13.9	2	0.02	DATNVAAAFEEAVR+SDHLIQTDTVNLHR
88	sp|P50914|RL14_HUMAN tr|E7EPB3|E7EPB3_HUMAN	1	60S ribosomal protein L14 OS=Homo sapiens GN=RPL14 PE=1 SV=4;Isoform of P50914, 60S ribosomal protein L14 OS=Homo sapiens GN=RPL14 PE=1 SV=1	19.4	2	0.02	LVAIVDVIDQNR+VAYVSFGPHAGK
87	sp|P50579-3|MAP2_HUMAN sp|P50579|MAP2_HUMAN tr|F8VSC4|F8VSC4_HUMAN tr|G3V1U3|G3V1U3_HUMAN	1	Isoform of P50579, Isoform 3 of Methionine aminopeptidase 2 OS=Homo sapiens GN=METAP2;Methionine aminopeptidase 2 OS=Homo sapiens GN=METAP2 PE=1 SV=1;Isoform of P50579, Methionine aminopeptidase 2 (Fragment) OS=Homo sapiens GN=METAP2 PE=1 SV=1;Isoform of P50579, Methionine aminopeptidase OS=Homo sapiens GN=METAP2 PE=1 SV=1	15.5	2	0.02	GPSAAGEQEPDKESGASVDEVAR+SKGPSAAGEQEPDKESGASVDEVAR
777a	sp|Q9Y5Z4|HEBP2_HUMAN	1	Heme-binding protein 2 OS=Homo sapiens GN=HEBP2 PE=1 SV=1	13.2	2	0.02	APEDAGPQPGSYEIR+VYYTAGYNSPVK
775a	sp|Q9Y5A9-2|YTHD2_HUMAN sp|Q9Y5A9|YTHD2_HUMAN tr|A0A087WXZ3|A0A087WXZ3_HUMAN	1	Isoform of Q9Y5A9, Isoform 2 of YTH domain-containing family protein 2 OS=Homo sapiens GN=YTHDF2;YTH domain-containing family protein 2 OS=Homo sapiens GN=YTHDF2 PE=1 SV=2;Isoform of Q9Y5A9, YTH domain-containing family protein 2 OS=Homo sapiens GN=YTHDF2 PE=1 SV=1	8.7	2	0.02	GSGFGHNGVDGNGVGQSQAGSGSTPSEPHPVLEK+LGSTEVASNVPK
769a	sp|Q9Y285-2|SYFA_HUMAN sp|Q9Y285|SYFA_HUMAN tr|K7ER00|K7ER00_HUMAN	1	Isoform of Q9Y285, Isoform 2 of Phenylalanine--tRNA ligase alpha subunit OS=Homo sapiens GN=FARSA;Phenylalanine--tRNA ligase alpha subunit OS=Homo sapiens GN=FARSA PE=1 SV=3;Isoform of Q9Y285, Phenylalanine--tRNA ligase alpha subunit OS=Homo sapiens GN=FARSA PE=1 SV=1	5.9	2	0.02	LDAEPRPPPTQEAA+SLQALGEVIEAELR
761a	sp|Q9UM54-6|MYO6_HUMAN tr|A0A0A0MRM8|A0A0A0MRM8_HUMAN	1	Isoform of Q9UM54, Isoform 6 of Unconventional myosin-VI OS=Homo sapiens GN=MYO6;Isoform of Q9UM54, Unconventional myosin-VI OS=Homo sapiens GN=MYO6 PE=1 SV=1	3	2	0.02	IAQSEAELISDEAQADLALR+SVTDYAQQNPAAQIPAR
760a	sp|Q9ULV4-2|COR1C_HUMAN sp|Q9ULV4-3|COR1C_HUMAN sp|Q9ULV4|COR1C_HUMAN tr|B4E3S0|B4E3S0_HUMAN	1	Isoform of Q9ULV4, Isoform 2 of Coronin-1C OS=Homo sapiens GN=CORO1C;Isoform of Q9ULV4, Isoform 3 of Coronin-1C OS=Homo sapiens GN=CORO1C;Coronin-1C OS=Homo sapiens GN=CORO1C PE=1 SV=1;Isoform of Q9ULV4, Coronin OS=Homo sapiens GN=CORO1C PE=1 SV=1	7	2	0.02	AIFLADGNVFTTGFSR+NADPILISLK
82	sp|P42765|THIM_HUMAN tr|A0A0B4J2A4|A0A0B4J2A4_HUMAN tr|K7EME0|K7EME0_HUMAN	1	3-ketoacyl-CoA thiolase, mitochondrial OS=Homo sapiens GN=ACAA2 PE=1 SV=2;Isoform of P42765, 3-ketoacyl-CoA thiolase, mitochondrial OS=Homo sapiens GN=ACAA2 PE=1 SV=1;Isoform of P42765, 3-ketoacyl-CoA thiolase, mitochondrial OS=Homo sapiens GN=ACAA2 PE=1 SV=1	22.2	2	0.02	DGTVTAGNASGVADGAGAVIIASEDAVK+IVGYFVSGCDPSIMGIGPVPAISGALKK+TNVNGGAIALGHPLGGSGSR
9	sp|O00203-3|AP3B1_HUMAN sp|O00203|AP3B1_HUMAN	1	Isoform of O00203, Isoform 2 of AP-3 complex subunit beta-1 OS=Homo sapiens GN=AP3B1;AP-3 complex subunit beta-1 OS=Homo sapiens GN=AP3B1 PE=1 SV=3	2.1	2	0.02	LLDSITVPVAR+LLTQYILNLGK
724a	sp|Q9NP97|DLRB1_HUMAN tr|B1AKR6|B1AKR6_HUMAN	1	Dynein light chain roadblock-type 1 OS=Homo sapiens GN=DYNLRB1 PE=1 SV=3;Isoform of Q9NP97, Dynein light chain roadblock-type 1 OS=Homo sapiens GN=DYNLRB1 PE=1 SV=1	29.2	2	0.02	DIDPQNDLTFLR+GVQGIIVVNTEGIPIK
722a	sp|Q9NP72|RAB18_HUMAN	1	Ras-related protein Rab-18 OS=Homo sapiens GN=RAB18 PE=1 SV=1	12.6	2	0.02	IIQTPGLWESENQNK+LAIWDTAGQER
721a	sp|Q9NP64-2|NO40_HUMAN sp|Q9NP64-3|NO40_HUMAN sp|Q9NP64|NO40_HUMAN tr|A0A087WXF8|A0A087WXF8_HUMAN tr|A0A087WYV3|A0A087WYV3_HUMAN tr|A0A0D9SEW3|A0A0D9SEW3_HUMAN tr|E7EPF0|E7EPF0_HUMAN	1	Isoform of Q9NP64, Isoform 2 of Nucleolar protein of 40 kDa OS=Homo sapiens GN=ZCCHC17;Isoform of Q9NP64, Isoform 3 of Nucleolar protein of 40 kDa OS=Homo sapiens GN=ZCCHC17;Nucleolar protein of 40 kDa OS=Homo sapiens GN=ZCCHC17 PE=1 SV=1;Isoform of Q9NP64, Nucleolar protein of 40 kDa OS=Homo sapiens GN=ZCCHC17 PE=1 SV=1;Isoform of Q9NP64, Nucleolar protein of 40 kDa OS=Homo sapiens GN=ZCCHC17 PE…	25.1	2	0.02	IKVSLSMKVVNQGTGK+VVNQGTGKDLDPNNVIIEQEER+YSLIPDEEEEKEEAK
716a	sp|Q9H9B4|SFXN1_HUMAN	1	Sideroflexin-1 OS=Homo sapiens GN=SFXN1 PE=1 SV=4	7.8	2	0.02	QAITQVVVSR+QGIVPPGLTENELWR
707a	sp|Q9C0C7-2|AMRA1_HUMAN sp|Q9C0C7-3|AMRA1_HUMAN sp|Q9C0C7-4|AMRA1_HUMAN sp|Q9C0C7-5|AMRA1_HUMAN sp|Q9C0C7|AMRA1_HUMAN tr|A0A075B6T1|A0A075B6T1_HUMAN	1	Isoform of Q9C0C7, Isoform 2 of Activating molecule in BECN1-regulated autophagy protein 1 OS=Homo sapiens GN=AMBRA1;Isoform of Q9C0C7, Isoform 3 of Activating molecule in BECN1-regulated autophagy protein 1 OS=Homo sapiens GN=AMBRA1;Isoform of Q9C0C7, Isoform 4 of Activating molecule in BECN1-regulated autophagy protein 1 OS=Homo sapiens GN=AMBRA1;Isoform of Q9C0C7, Isoform 5 of Activating molec…	3.6	2	0.02	EVPEPGTAASGPGEGEGSEYGASGEDALSR+LELSSSASPQEER
697a	sp|Q9BSJ2-4|GCP2_HUMAN sp|Q9BSJ2|GCP2_HUMAN tr|F2Z2B9|F2Z2B9_HUMAN	1	Isoform of Q9BSJ2, Isoform 3 of Gamma-tubulin complex component 2 OS=Homo sapiens GN=TUBGCP2;Gamma-tubulin complex component 2 OS=Homo sapiens GN=TUBGCP2 PE=1 SV=2;Isoform of Q9BSJ2, Gamma-tubulin complex component 2 OS=Homo sapiens GN=TUBGCP2 PE=1 SV=1	2.8	2	0.02	NLDPLVYLLSK+WPLSLIINR
695a	sp|Q9BRA2|TXD17_HUMAN	1	Thioredoxin domain-containing protein 17 OS=Homo sapiens GN=TXNDC17 PE=1 SV=1	15.4	2	0.02	TIFAYFTGSK+VTAVPTLLK
694a	sp|Q9BQ52-4|RNZ2_HUMAN sp|Q9BQ52|RNZ2_HUMAN	1	Isoform of Q9BQ52, Isoform 4 of Zinc phosphodiesterase ELAC protein 2 OS=Homo sapiens GN=ELAC2;Zinc phosphodiesterase ELAC protein 2 OS=Homo sapiens GN=ELAC2 PE=1 SV=2	4.5	2	0.02	ADAPVALVVHMAPASVLVDSR+DSGAALYVFSEFNR
693a	sp|Q9BPW8|NIPS1_HUMAN tr|H7C2U6|H7C2U6_HUMAN	1	Protein NipSnap homolog 1 OS=Homo sapiens GN=NIPSNAP1 PE=1 SV=1;Isoform of Q9BPW8, Protein NipSnap homolog 1 (Fragment) OS=Homo sapiens GN=NIPSNAP1 PE=1 SV=1	14.9	2	0.02	IQFHNVKPEYLDAYNSLTEAVLPK+MGPNIYELR
683a	sp|Q99523|SORT_HUMAN	1	Sortilin OS=Homo sapiens GN=SORT1 PE=1 SV=3	2.6	2	0.02	ADLGALELWR+VVLTAEVSGGSR
682a	sp|Q99497|PARK7_HUMAN	1	Protein deglycase DJ-1 OS=Homo sapiens GN=PARK7 PE=1 SV=2	21.7	2	0.02	EGPYDVVVLPGGNLGAQNLSESAAVK+GAEEMETVIPVDVMR
679a	sp|Q99426-2|TBCB_HUMAN sp|Q99426|TBCB_HUMAN	1	Isoform of Q99426, Isoform 2 of Tubulin-folding cofactor B OS=Homo sapiens GN=TBCB;Tubulin-folding cofactor B OS=Homo sapiens GN=TBCB PE=1 SV=2	18.7	2	0.02	YGAFVKPAVVTVGDFPEEDYGLDEI+YTISQEAYDQR
674a	sp|Q96JJ7-2|TMX3_HUMAN sp|Q96JJ7|TMX3_HUMAN tr|B4DIE3|B4DIE3_HUMAN	1	Isoform of Q96JJ7, Isoform 2 of Protein disulfide-isomerase TMX3 OS=Homo sapiens GN=TMX3;Protein disulfide-isomerase TMX3 OS=Homo sapiens GN=TMX3 PE=1 SV=2;Isoform of Q96JJ7, Protein disulfide-isomerase TMX3 OS=Homo sapiens GN=TMX3 PE=1 SV=1	14.9	2	0.02	MDATSYSSIASEFGVR+VFFVYVGGESPLK
673a	sp|Q96IJ6-2|GMPPA_HUMAN sp|Q96IJ6|GMPPA_HUMAN tr|A0A087WUI8|A0A087WUI8_HUMAN	1	Isoform of Q96IJ6, Isoform 2 of Mannose-1-phosphate guanyltransferase alpha OS=Homo sapiens GN=GMPPA;Mannose-1-phosphate guanyltransferase alpha OS=Homo sapiens GN=GMPPA PE=1 SV=1;Isoform of Q96IJ6, Mannose-1-phosphate guanyltransferase alpha OS=Homo sapiens GN=GMPPA PE=1 SV=1	8.3	2	0.02	VAPSAVLGPNVSIGK+YLQEFAPLGTGGGLYHFR
668a	sp|Q96DH6-2|MSI2H_HUMAN sp|Q96DH6|MSI2H_HUMAN tr|B4DHE8|B4DHE8_HUMAN	1	Isoform of Q96DH6, Isoform 2 of RNA-binding protein Musashi homolog 2 OS=Homo sapiens GN=MSI2;RNA-binding protein Musashi homolog 2 OS=Homo sapiens GN=MSI2 PE=1 SV=1;Isoform of Q96DH6, RNA-binding protein Musashi homolog 2 OS=Homo sapiens GN=MSI2 PE=1 SV=1	12	2	0.02	GFGFVTFADPASVDK+GFGFVTFENEDVVEK
665a	sp|Q96C36|P5CR2_HUMAN tr|A0A087WTV6|A0A087WTV6_HUMAN tr|A0A087WZR9|A0A087WZR9_HUMAN	1	Pyrroline-5-carboxylate reductase 2 OS=Homo sapiens GN=PYCR2 PE=1 SV=1;Isoform of Q96C36, Pyrroline-5-carboxylate reductase 2 OS=Homo sapiens GN=PYCR2 PE=1 SV=1;Isoform of Q96C36, Pyrroline-5-carboxylate reductase OS=Homo sapiens GN=PYCR2 PE=1 SV=1	11.8	2	0.02	LGAQALLGAAK+VKLESPTVSTLTPSSPGK
73	sp|P31153-2|METK2_HUMAN sp|P31153|METK2_HUMAN	1	Isoform of P31153, Isoform 2 of S-adenosylmethionine synthase isoform type-2 OS=Homo sapiens GN=MAT2A;S-adenosylmethionine synthase isoform type-2 OS=Homo sapiens GN=MAT2A PE=1 SV=1	10	2	0.02	FVIGGPQGDAGLTGR+YLDEDTIYHLQPSGR
650a	sp|Q8TA86|RP9_HUMAN	1	Retinitis pigmentosa 9 protein OS=Homo sapiens GN=RP9 PE=1 SV=2	21.7	2	0.02	HDAQQLQQLK+IQQLKQLLEDSTSDEDRSSSSSSEGK+VAHEDPMYDIIR
648a	sp|Q8NE86-3|MCU_HUMAN sp|Q8NE86|MCU_HUMAN	1	Isoform of Q8NE86, Isoform 3 of Calcium uniporter protein, mitochondrial OS=Homo sapiens GN=MCU;Calcium uniporter protein, mitochondrial OS=Homo sapiens GN=MCU PE=1 SV=1	9.3	2	0.02	DLLSHENAATLNDVK+LEDLKEQLAPLEK
642a	sp|Q8N5K1|CISD2_HUMAN	1	CDGSH iron-sulfur domain-containing protein 2 OS=Homo sapiens GN=CISD2 PE=1 SV=1	26.7	2	0.02	LLPFLGVLALLGYLAVRPFLPKKK+LPVPESITGFAR
637a	sp|Q8IXI1|MIRO2_HUMAN	1	Mitochondrial Rho GTPase 2 OS=Homo sapiens GN=RHOT2 PE=1 SV=2	3.1	2	0.01	SAFLQAFLGR+VPIILVGNK
636a	sp|Q8IXB1-2|DJC10_HUMAN sp|Q8IXB1|DJC10_HUMAN	1	Isoform of Q8IXB1, Isoform 2 of DnaJ homolog subfamily C member 10 OS=Homo sapiens GN=DNAJC10;DnaJ homolog subfamily C member 10 OS=Homo sapiens GN=DNAJC10 PE=1 SV=2	3.6	2	0.02	ILYDILAFAK+YDFGIYDDDPEIITLER
634a	sp|Q86Y56|DAAF5_HUMAN tr|H0Y650|H0Y650_HUMAN	1	Dynein assembly factor 5, axonemal OS=Homo sapiens GN=DNAAF5 PE=1 SV=4;Isoform of Q86Y56, Dynein assembly factor 5, axonemal (Fragment) OS=Homo sapiens GN=DNAAF5 PE=1 SV=1	6.7	2	0.02	EGSGLFPDLLVR+KTPSASGLLVLASAMR+SAELVGTFVSPEVFLK
632a	sp|Q7Z2W4-2|ZCCHV_HUMAN sp|Q7Z2W4|ZCCHV_HUMAN	1	Isoform of Q7Z2W4, Isoform 2 of Zinc finger CCCH-type antiviral protein 1 OS=Homo sapiens GN=ZC3HAV1;Zinc finger CCCH-type antiviral protein 1 OS=Homo sapiens GN=ZC3HAV1 PE=1 SV=3	4.6	2	0.02	FVVLETGGEAGITR+VALVNDSLSDVTSTTSSR
628a	sp|Q6P444|MTFR2_HUMAN	1	Mitochondrial fission regulator 2 OS=Homo sapiens GN=MTFR2 PE=1 SV=2	7.5	2	0.02	AVDQGISNTSLLNSR+SWESSPFSSPETSR
613a	sp|Q16527|CSRP2_HUMAN	1	Cysteine and glycine-rich protein 2 OS=Homo sapiens GN=CSRP2 PE=1 SV=3	18.7	2	0.02	GFGYGQGAGALVHAQ+LGIKPESVQPHRPTTNPNTSK
608a	sp|Q15427|SF3B4_HUMAN	1	Splicing factor 3B subunit 4 OS=Homo sapiens GN=SF3B4 PE=1 SV=1	9	2	0.02	NQDATVYVGGLDEK+VTGQHQGYGFVEFLSEEDADYAIK
596a	sp|Q14847-2|LASP1_HUMAN sp|Q14847|LASP1_HUMAN tr|C9J9W2|C9J9W2_HUMAN	1	Isoform of Q14847, Isoform 2 of LIM and SH3 domain protein 1 OS=Homo sapiens GN=LASP1;LIM and SH3 domain protein 1 OS=Homo sapiens GN=LASP1 PE=1 SV=2;Isoform of Q14847, LIM and SH3 domain protein 1 (Fragment) OS=Homo sapiens GN=LASP1 PE=1 SV=1	15.1	2	0.02	GFSVVADTPELQR+LKQQSELQSQVR
64	sp|P28074-3|PSB5_HUMAN sp|P28074|PSB5_HUMAN	1	Isoform of P28074, Isoform 3 of Proteasome subunit beta type-5 OS=Homo sapiens GN=PSMB5;Proteasome subunit beta type-5 OS=Homo sapiens GN=PSMB5 PE=1 SV=3	26.9	2	0.02	DAYSGGAVNLYHVR+GPGLYYVDSEGNR+GYSYDLEVEQAYDLAR
560a	sp|Q02809-2|PLOD1_HUMAN sp|Q02809|PLOD1_HUMAN	1	Isoform of Q02809, Isoform 2 of Procollagen-lysine,2-oxoglutarate 5-dioxygenase 1 OS=Homo sapiens GN=PLOD1;Procollagen-lysine,2-oxoglutarate 5-dioxygenase 1 OS=Homo sapiens GN=PLOD1 PE=1 SV=2	3.9	2	0.02	FLGSGGFIGYAPNLSK+LQLNYLGNYIPR
557a	sp|Q01130-2|SRSF2_HUMAN sp|Q01130|SRSF2_HUMAN tr|J3KP15|J3KP15_HUMAN tr|J3QL05|J3QL05_HUMAN	1	Isoform of Q01130, Isoform 2 of Serine/arginine-rich splicing factor 2 OS=Homo sapiens GN=SRSF2;Serine/arginine-rich splicing factor 2 OS=Homo sapiens GN=SRSF2 PE=1 SV=4;Isoform of Q01130, Serine/arginine-rich-splicing factor 2 (Fragment) OS=Homo sapiens GN=SRSF2 PE=1 SV=7;Isoform of Q01130, Serine/arginine-rich-splicing factor 2 (Fragment) OS=Homo sapiens GN=SRSF2 PE=1 SV=1	19.2	2	0.02	DAEDAMDAMDGAVLDGR+VGDVYIPR
63	sp|P28072|PSB6_HUMAN	1	Proteasome subunit beta type-6 OS=Homo sapiens GN=PSMB6 PE=1 SV=4	8.8	2	0.02	LAAIAESGVER+QVLLGDQIPK
545a	sp|P68402|PA1B2_HUMAN	1	Platelet-activating factor acetylhydrolase IB subunit beta OS=Homo sapiens GN=PAFAH1B2 PE=1 SV=1	12.2	2	0.02	ELFSPLHALNFGIGGDTTR+IIVLGLLPR
544a	sp|P68400|CSK21_HUMAN sp|Q8NEV1|CSK23_HUMAN tr|E7EU96|E7EU96_HUMAN tr|Q5U5J2|Q5U5J2_HUMAN	1	Casein kinase II subunit alpha OS=Homo sapiens GN=CSNK2A1 PE=1 SV=1;Casein kinase II subunit alpha 3 OS=Homo sapiens GN=CSNK2A3 PE=1 SV=2;Isoform of P68400, Casein kinase II subunit alpha OS=Homo sapiens GN=CSNK2A1 PE=1 SV=1;Isoform of P68400, CSNK2A1 protein OS=Homo sapiens GN=CSNK2A1 PE=1 SV=1	9.6	2	0.02	GGPNIITLADIVKDPVSR+LIDWGLAEFYHPGQEYNVR
534a	sp|P62917|RL8_HUMAN tr|E9PKZ0|E9PKZ0_HUMAN	1	60S ribosomal protein L8 OS=Homo sapiens GN=RPL8 PE=1 SV=2;Isoform of P62917, 60S ribosomal protein L8 (Fragment) OS=Homo sapiens GN=RPL8 PE=1 SV=1	13.2	2	0.02	ASGNYATVISHNPETK+AVVGVVAGGGR
526a	sp|P62714|PP2AB_HUMAN sp|P67775|PP2AA_HUMAN	1	Serine/threonine-protein phosphatase 2A catalytic subunit beta isoform OS=Homo sapiens GN=PPP2CB PE=1 SV=1;Serine/threonine-protein phosphatase 2A catalytic subunit alpha isoform OS=Homo sapiens GN=PPP2CA PE=1 SV=1	11.7	2	0.02	GAGYTFGQDISETFNHANGLTLVSR+YSFLQFDPAPR
523a	sp|P62491-2|RB11A_HUMAN sp|P62491|RB11A_HUMAN sp|Q15907-2|RB11B_HUMAN sp|Q15907|RB11B_HUMAN tr|H3BMH2|H3BMH2_HUMAN tr|H3BSC1|H3BSC1_HUMAN	1	Isoform of P62491, Isoform 2 of Ras-related protein Rab-11A OS=Homo sapiens GN=RAB11A;Ras-related protein Rab-11A OS=Homo sapiens GN=RAB11A PE=1 SV=3;Isoform of Q15907, Isoform 2 of Ras-related protein Rab-11B OS=Homo sapiens GN=RAB11B;Ras-related protein Rab-11B OS=Homo sapiens GN=RAB11B PE=1 SV=4;Isoform of P62491, Ras-related protein Rab-11A (Fragment) OS=Homo sapiens GN=RAB11A PE=3 SV=1;Isofo…	15.5	2	0.02	DHADSNIVIMLVGNK+HLTYENVER
58	sp|P25398|RS12_HUMAN	1	40S ribosomal protein S12 OS=Homo sapiens GN=RPS12 PE=1 SV=3	13.6	2	0.02	DVIEEYFK+TALIHDGLAR
511a	sp|P62158|CALM_HUMAN tr|E7EMB3|E7EMB3_HUMAN tr|E7ETZ0|E7ETZ0_HUMAN tr|H0Y7A7|H0Y7A7_HUMAN	1	Calmodulin OS=Homo sapiens GN=CALM1 PE=1 SV=2;Isoform of P62158, Calmodulin OS=Homo sapiens GN=CALM2 PE=1 SV=1;Isoform of P62158, Calmodulin OS=Homo sapiens GN=CALM1 PE=1 SV=1;Isoform of P62158, Calmodulin (Fragment) OS=Homo sapiens GN=CALM2 PE=1 SV=1	22.1	2	0.02	EAFSLFDKDGDGTITTK+VFDKDGNGYISAAELR
507a	sp|P61619|S61A1_HUMAN tr|B4DR61|B4DR61_HUMAN	1	Protein transport protein Sec61 subunit alpha isoform 1 OS=Homo sapiens GN=SEC61A1 PE=1 SV=2;Isoform of P61619, Protein transport protein Sec61 subunit alpha isoform 1 OS=Homo sapiens GN=SEC61A1 PE=1 SV=1	4.2	2	0.02	AFSPTTVNTGR+IIEVGDTPK
501a	sp|P61163|ACTZ_HUMAN tr|R4GMT0|R4GMT0_HUMAN	1	Alpha-centractin OS=Homo sapiens GN=ACTR1A PE=1 SV=1;Isoform of P61163, Alpha-centractin OS=Homo sapiens GN=ACTR1A PE=1 SV=1	9.6	2	0.02	AQYYLPDGSTIEIGPSR+VMAGALEGDIFIGPK
492a	sp|P60228|EIF3E_HUMAN	1	Eukaryotic translation initiation factor 3 subunit E OS=Homo sapiens GN=EIF3E PE=1 SV=1	7	2	0.02	LGHVVMGNNAVSPYQQVIEK+QLQAETEPIVK
483a	sp|P55084-2|ECHB_HUMAN sp|P55084|ECHB_HUMAN tr|B5MD38|B5MD38_HUMAN tr|F5GZQ3|F5GZQ3_HUMAN	1	Isoform of P55084, Isoform 2 of Trifunctional enzyme subunit beta, mitochondrial OS=Homo sapiens GN=HADHB;Trifunctional enzyme subunit beta, mitochondrial OS=Homo sapiens GN=HADHB PE=1 SV=3;Isoform of P55084, Trifunctional enzyme subunit beta, mitochondrial OS=Homo sapiens GN=HADHB PE=1 SV=1;Isoform of P55084, Trifunctional enzyme subunit beta, mitochondrial OS=Homo sapiens GN=HADHB PE=1 SV=1	9.1	2	0.02	DFMYVSQDPKDQLLLGPTYATPK+NVVVVDGVR
475a	sp|P52948-2|NUP98_HUMAN sp|P52948-5|NUP98_HUMAN sp|P52948-6|NUP98_HUMAN sp|P52948|NUP98_HUMAN	1	Isoform of P52948, Isoform 2 of Nuclear pore complex protein Nup98-Nup96 OS=Homo sapiens GN=NUP98;Isoform of P52948, Isoform 5 of Nuclear pore complex protein Nup98-Nup96 OS=Homo sapiens GN=NUP98;Isoform of P52948, Isoform 6 of Nuclear pore complex protein Nup98-Nup96 OS=Homo sapiens GN=NUP98;Nuclear pore complex protein Nup98-Nup96 OS=Homo sapiens GN=NUP98 PE=1 SV=4	1.2	2	0.02	EYIQILER+NLNNSNLFSPVNR
466a	sp|P51572-2|BAP31_HUMAN sp|P51572|BAP31_HUMAN	1	Isoform of P51572, Isoform 2 of B-cell receptor-associated protein 31 OS=Homo sapiens GN=BCAP31;B-cell receptor-associated protein 31 OS=Homo sapiens GN=BCAP31 PE=1 SV=3	11.8	2	0.02	LDVGNAEVKLEEENR+LQAAVDGPMDKKEE
51	sp|P19387|RPB3_HUMAN	1	DNA-directed RNA polymerase II subunit RPB3 OS=Homo sapiens GN=POLR2C PE=1 SV=2	13.5	2	0.02	NRDNDPNDYVEQDDILIVK+WNPTAGVAFEYDPDNALR
450a	sp|P49748-2|ACADV_HUMAN sp|P49748-3|ACADV_HUMAN sp|P49748|ACADV_HUMAN	1	Isoform of P49748, Isoform 2 of Very long-chain specific acyl-CoA dehydrogenase, mitochondrial OS=Homo sapiens GN=ACADVL;Isoform of P49748, Isoform 3 of Very long-chain specific acyl-CoA dehydrogenase, mitochondrial OS=Homo sapiens GN=ACADVL;Very long-chain specific acyl-CoA dehydrogenase, mitochondrial OS=Homo sapiens GN=ACADVL PE=1 SV=1	5.1	2	0.02	AGLGSGLSLSGLVHPELSR+ASNTAEVFFDGVR
449a	sp|P49588-2|SYAC_HUMAN sp|P49588|SYAC_HUMAN	1	Isoform of P49588, Isoform 2 of Alanine--tRNA ligase, cytoplasmic OS=Homo sapiens GN=AARS;Alanine--tRNA ligase, cytoplasmic OS=Homo sapiens GN=AARS PE=1 SV=2	4	2	0.02	AEEIANEMIEAAK+AVFDETYPDPVR+VGAEDADGIDMAYR
427a	sp|P43246-2|MSH2_HUMAN sp|P43246|MSH2_HUMAN tr|E9PHA6|E9PHA6_HUMAN tr|V9H019|V9H019_HUMAN	1	Isoform of P43246, Isoform 2 of DNA mismatch repair protein Msh2 OS=Homo sapiens GN=MSH2;DNA mismatch repair protein Msh2 OS=Homo sapiens GN=MSH2 PE=1 SV=1;Isoform of P43246, DNA mismatch repair protein Msh2 OS=Homo sapiens GN=MSH2 PE=1 SV=1;Isoform of P43246, DNA mismatch repair protein Msh2 OS=Homo sapiens GN=MSH2 PE=1 SV=1	4.3	2	0.02	ALNLFQGSVEDTTGSQSLAALLNK+DSLIIIDELGR
420a	sp|P42126-2|ECI1_HUMAN sp|P42126|ECI1_HUMAN	1	Isoform of P42126, Isoform 2 of Enoyl-CoA delta isomerase 1, mitochondrial OS=Homo sapiens GN=ECI1;Enoyl-CoA delta isomerase 1, mitochondrial OS=Homo sapiens GN=ECI1 PE=1 SV=1	9.8	2	0.02	DADVQNFVSFISK+VLVEPDAGAGVAVMK
399a	sp|P35658-2|NU214_HUMAN sp|P35658-3|NU214_HUMAN sp|P35658-4|NU214_HUMAN sp|P35658-5|NU214_HUMAN sp|P35658|NU214_HUMAN	1	Isoform of P35658, Isoform 2 of Nuclear pore complex protein Nup214 OS=Homo sapiens GN=NUP214;Isoform of P35658, Isoform 3 of Nuclear pore complex protein Nup214 OS=Homo sapiens GN=NUP214;Isoform of P35658, Isoform 4 of Nuclear pore complex protein Nup214 OS=Homo sapiens GN=NUP214;Isoform of P35658, Isoform 5 of Nuclear pore complex protein Nup214 OS=Homo sapiens GN=NUP214;Nuclear pore complex pr…	1.4	2	0.02	ETLFNTLANNR+YGLVFAGGASGLQIFPTK
389a	sp|P32969|RL9_HUMAN tr|D6RAN4|D6RAN4_HUMAN	1	60S ribosomal protein L9 OS=Homo sapiens GN=RPL9 PE=1 SV=1;Isoform of P32969, 60S ribosomal protein L9 (Fragment) OS=Homo sapiens GN=RPL9 PE=1 SV=7	15.9	2	0.02	FLDGIYVSEK+TILSNQTVDIPENVDITLK
385a	sp|P31942-2|HNRH3_HUMAN sp|P31942-3|HNRH3_HUMAN sp|P31942|HNRH3_HUMAN	1	Isoform of P31942, Isoform 2 of Heterogeneous nuclear ribonucleoprotein H3 OS=Homo sapiens GN=HNRNPH3;Isoform of P31942, Isoform 3 of Heterogeneous nuclear ribonucleoprotein H3 OS=Homo sapiens GN=HNRNPH3;Heterogeneous nuclear ribonucleoprotein H3 OS=Homo sapiens GN=HNRNPH3 PE=1 SV=2	9.8	2	0.02	ATENDIANFFSPLNPIR+STGEAFVQFASK
381a	sp|P30566|PUR8_HUMAN	1	Adenylosuccinate lyase OS=Homo sapiens GN=ADSL PE=1 SV=2	4.1	2	0.02	NALDLLLPK+VLSQQAASVVK
380a	sp|P30419-2|NMT1_HUMAN sp|P30419|NMT1_HUMAN	1	Isoform of P30419, Isoform Short of Glycylpeptide N-tetradecanoyltransferase 1 OS=Homo sapiens GN=NMT1;Glycylpeptide N-tetradecanoyltransferase 1 OS=Homo sapiens GN=NMT1 PE=1 SV=2	8.4	2	0.02	FGIGDGNLQYYLYNWK+LGEVVNTHGPVEPDKDNIR
376a	sp|P30046|DOPD_HUMAN tr|J3KQ18|J3KQ18_HUMAN	1	D-dopachrome decarboxylase OS=Homo sapiens GN=DDT PE=1 SV=3;Isoform of P30046, D-dopachrome decarboxylase OS=Homo sapiens GN=DDT PE=1 SV=1	19.5	2	0.02	FFPLESWQIGK+SHSAHFFEFLTK
371a	sp|P28066|PSA5_HUMAN	1	Proteasome subunit alpha type-5 OS=Homo sapiens GN=PSMA5 PE=1 SV=3	12.9	2	0.02	AIGSASEGAQSSLQEVYHK+LFQVEYAIEAIK
41	sp|P0DI83|NARR_HUMAN	1	Isoform of Q9BZG1, Ras-related protein Rab-34, isoform NARR OS=Homo sapiens GN=RAB34 PE=1 SV=1	18.2	2	0.02	AEGSRPGGAAPVPEEGGR+VADADPASAPSQGALQGR
360a	sp|P25786-2|PSA1_HUMAN sp|P25786|PSA1_HUMAN	1	Isoform of P25786, Isoform Long of Proteasome subunit alpha type-1 OS=Homo sapiens GN=PSMA1;Proteasome subunit alpha type-1 OS=Homo sapiens GN=PSMA1 PE=1 SV=1	17.9	2	0.02	AQPAQPADEPAEKADEPMEH+ETLPAEQDLTTK+NQYDNDVTVWSPQGR
330a	sp|P17612-2|KAPCA_HUMAN sp|P17612|KAPCA_HUMAN	1	Isoform of P17612, Isoform 2 of cAMP-dependent protein kinase catalytic subunit alpha OS=Homo sapiens GN=PRKACA;cAMP-dependent protein kinase catalytic subunit alpha OS=Homo sapiens GN=PRKACA PE=1 SV=2	7.3	2	0.02	ILQAVNFPFLVK+WFATTDWIAIYQR
37	sp|P08133-2|ANXA6_HUMAN sp|P08133|ANXA6_HUMAN tr|E5RK69|E5RK69_HUMAN tr|E7EMC6|E7EMC6_HUMAN	1	Isoform of P08133, Isoform 2 of Annexin A6 OS=Homo sapiens GN=ANXA6;Annexin A6 OS=Homo sapiens GN=ANXA6 PE=1 SV=3;Isoform of P08133, Annexin OS=Homo sapiens GN=ANXA6 PE=1 SV=1;Isoform of P08133, Annexin OS=Homo sapiens GN=ANXA6 PE=1 SV=1	7.9	2	0.02	DAFVAIVQSVK+SLEDALSSDTSGHFR
35	sp|P07741-2|APT_HUMAN sp|P07741|APT_HUMAN tr|H3BQB1|H3BQB1_HUMAN tr|H3BQF1|H3BQF1_HUMAN tr|H3BQZ9|H3BQZ9_HUMAN tr|H3BSW3|H3BSW3_HUMAN	1	Isoform of P07741, Isoform 2 of Adenine phosphoribosyltransferase OS=Homo sapiens GN=APRT;Adenine phosphoribosyltransferase OS=Homo sapiens GN=APRT PE=1 SV=2;Isoform of P07741, Adenine phosphoribosyltransferase (Fragment) OS=Homo sapiens GN=APRT PE=1 SV=1;Isoform of P07741, Adenine phosphoribosyltransferase (Fragment) OS=Homo sapiens GN=APRT PE=1 SV=7;Isoform of P07741, Adenine phosphoribosyltran…	20.9	2	0.02	DISPVLKDPASFR+IRSFPDFPTPGVVFRDISPVLK+SFPDFPTPGVVFR
34	sp|P04818-2|TYSY_HUMAN sp|P04818|TYSY_HUMAN	1	Isoform of P04818, Isoform 2 of Thymidylate synthase OS=Homo sapiens GN=TYMS;Thymidylate synthase OS=Homo sapiens GN=TYMS PE=1 SV=3	9	2	0.02	DFLDSLGFSTR+EEGDLGPVYGFQWR
292a	sp|P09661|RU2A_HUMAN tr|H0YMA0|H0YMA0_HUMAN	1	U2 small nuclear ribonucleoprotein A' OS=Homo sapiens GN=SNRPA1 PE=1 SV=2;Isoform of P09661, U2 small nuclear ribonucleoprotein A' (Fragment) OS=Homo sapiens GN=SNRPA1 PE=1 SV=1	16.2	2	0.02	NAIANASTLAEVER+SLTYLSILR
283a	sp|P08237-2|PFKAM_HUMAN sp|P08237-3|PFKAM_HUMAN sp|P08237|PFKAM_HUMAN	1	Isoform of P08237, Isoform 2 of ATP-dependent 6-phosphofructokinase, muscle type OS=Homo sapiens GN=PFKM;Isoform of P08237, Isoform 3 of ATP-dependent 6-phosphofructokinase, muscle type OS=Homo sapiens GN=PFKM;ATP-dependent 6-phosphofructokinase, muscle type OS=Homo sapiens GN=PFKM PE=1 SV=2	6.3	2	0.03	AIAVLTSGGDAQGMNAAVR+ALVFQPVAELKDQTDFEHR+TFVLEVMGR
279a	sp|P07686|HEXB_HUMAN tr|H0YA83|H0YA83_HUMAN tr|Q5URX0|Q5URX0_HUMAN	1	Beta-hexosaminidase subunit beta OS=Homo sapiens GN=HEXB PE=1 SV=3;Isoform of P07686, Beta-hexosaminidase subunit beta (Fragment) OS=Homo sapiens GN=HEXB PE=1 SV=1;Isoform of P07686, Beta-hexosaminidase subunit beta OS=Homo sapiens GN=HEXB PE=1 SV=1	18.2	2	0.02	LAPGTIVEVWKDSAYPEELSR+VLDIIATINK
270a	sp|P06737-2|PYGL_HUMAN sp|P06737|PYGL_HUMAN tr|E9PK47|E9PK47_HUMAN	1	Isoform of P06737, Isoform 2 of Glycogen phosphorylase, liver form OS=Homo sapiens GN=PYGL;Glycogen phosphorylase, liver form OS=Homo sapiens GN=PYGL PE=1 SV=4;Isoform of P06737, Alpha-1,4 glucan phosphorylase OS=Homo sapiens GN=PYGL PE=1 SV=1	2.7	2	0.02	LVIDQIDNGFFSPK+VIFLENYR
29	sp|O95433-2|AHSA1_HUMAN sp|O95433|AHSA1_HUMAN tr|G3V438|G3V438_HUMAN tr|H0YJ63|H0YJ63_HUMAN tr|H0YJG7|H0YJG7_HUMAN	1	Isoform of O95433, Isoform 2 of Activator of 90 kDa heat shock protein ATPase homolog 1 OS=Homo sapiens GN=AHSA1;Activator of 90 kDa heat shock protein ATPase homolog 1 OS=Homo sapiens GN=AHSA1 PE=1 SV=1;Isoform of O95433, Activator of 90 kDa heat shock protein ATPase homolog 1 (Fragment) OS=Homo sapiens GN=AHSA1 PE=1 SV=1;Isoform of O95433, Activator of 90 kDa heat shock protein ATPase homolog 1…	37.8	2	0.02	ETFLTSPEELYR+VFTTQELVQAFTHAPATLEADR
268a	sp|P06730-2|IF4E_HUMAN sp|P06730-3|IF4E_HUMAN sp|P06730|IF4E_HUMAN tr|D6RBW1|D6RBW1_HUMAN	1	Isoform of P06730, Isoform 2 of Eukaryotic translation initiation factor 4E OS=Homo sapiens GN=EIF4E;Isoform of P06730, Isoform 3 of Eukaryotic translation initiation factor 4E OS=Homo sapiens GN=EIF4E;Eukaryotic translation initiation factor 4E OS=Homo sapiens GN=EIF4E PE=1 SV=2;Isoform of P06730, Eukaryotic translation initiation factor 4E OS=Homo sapiens GN=EIF4E PE=1 SV=1	9.7	2	0.02	IVIGYQSHADTATK+WALWFFK
244a	sp|O95347-2|SMC2_HUMAN sp|O95347|SMC2_HUMAN	1	Isoform of O95347, Isoform 2 of Structural maintenance of chromosomes protein 2 OS=Homo sapiens GN=SMC2;Structural maintenance of chromosomes protein 2 OS=Homo sapiens GN=SMC2 PE=1 SV=2	2.2	2	0.02	SLEDALAEAQR+TILEEEITPTIQK
232a	sp|O75369-2|FLNB_HUMAN sp|O75369-3|FLNB_HUMAN sp|O75369-4|FLNB_HUMAN sp|O75369-5|FLNB_HUMAN sp|O75369-6|FLNB_HUMAN sp|O75369-8|FLNB_HUMAN sp|O75369-9|FLNB_HUMAN sp|O75369|FLNB_HUMAN	1	Isoform of O75369, Isoform 2 of Filamin-B OS=Homo sapiens GN=FLNB;Isoform of O75369, Isoform 3 of Filamin-B OS=Homo sapiens GN=FLNB;Isoform of O75369, Isoform 4 of Filamin-B OS=Homo sapiens GN=FLNB;Isoform of O75369, Isoform 5 of Filamin-B OS=Homo sapiens GN=FLNB;Isoform of O75369, Isoform 6 of Filamin-B OS=Homo sapiens GN=FLNB;Isoform of O75369, Isoform 8 of Filamin-B OS=Homo sapiens GN=FLNB;Iso…	2	2	0.03	GAGIGGLGITVEGPSESK+LIALLEVLSQK+VLFASQEIPASPFR
231a	sp|O75347|TBCA_HUMAN tr|E5RHG6|E5RHG6_HUMAN tr|E5RIW3|E5RIW3_HUMAN tr|E5RJD8|E5RJD8_HUMAN	1	Tubulin-specific chaperone A OS=Homo sapiens GN=TBCA PE=1 SV=3;Isoform of O75347, Tubulin-specific chaperone A OS=Homo sapiens GN=TBCA PE=1 SV=2;Isoform of O75347, Tubulin-specific chaperone A OS=Homo sapiens GN=TBCA PE=1 SV=1;Isoform of O75347, Tubulin-specific chaperone A OS=Homo sapiens GN=TBCA PE=1 SV=1	33.3	2	0.02	ILENEKDLEEAEEYKEAR+LEAAYLDLQR
23	sp|O75521-2|ECI2_HUMAN sp|O75521|ECI2_HUMAN tr|A0A0C4DGA2|A0A0C4DGA2_HUMAN tr|C9JB63|C9JB63_HUMAN tr|F1LLU7|F1LLU7_HUMAN tr|F8WAW4|F8WAW4_HUMAN	1	Isoform of O75521, Isoform 2 of Enoyl-CoA delta isomerase 2, mitochondrial OS=Homo sapiens GN=ECI2;Enoyl-CoA delta isomerase 2, mitochondrial OS=Homo sapiens GN=ECI2 PE=1 SV=4;Isoform of O75521, Enoyl-CoA delta isomerase 2, mitochondrial OS=Homo sapiens GN=ECI2 PE=1 SV=1;Isoform of O75521, Enoyl-CoA delta isomerase 2, mitochondrial (Fragment) OS=Homo sapiens GN=ECI2 PE=1 SV=1;Isoform of O75521, E…	22.3	2	0.02	QNYVDLVSSLSPSLESSSQVEPGTDRK+STGFETLVVTSEDGITK
216a	sp|O43464-2|HTRA2_HUMAN sp|O43464-3|HTRA2_HUMAN sp|O43464|HTRA2_HUMAN tr|A0A0C4DG44|A0A0C4DG44_HUMAN	1	Isoform of O43464, Isoform 2 of Serine protease HTRA2, mitochondrial OS=Homo sapiens GN=HTRA2;Isoform of O43464, Isoform 3 of Serine protease HTRA2, mitochondrial OS=Homo sapiens GN=HTRA2;Serine protease HTRA2, mitochondrial OS=Homo sapiens GN=HTRA2 PE=1 SV=2;Isoform of O43464, Serine protease HTRA2, mitochondrial (Fragment) OS=Homo sapiens GN=HTRA2 PE=1 SV=1	10.2	2	0.02	LLSGDTYEAVVTAVDPVADIATLR+VTAGISFAIPSDR
21	sp|O60749-2|SNX2_HUMAN sp|O60749|SNX2_HUMAN	1	Isoform of O60749, Isoform 2 of Sorting nexin-2 OS=Homo sapiens GN=SNX2;Sorting nexin-2 OS=Homo sapiens GN=SNX2 PE=1 SV=2	7.5	2	0.02	AVNTQALSGAGILR+SAAMLGNSEDHTALSR
198a	sp|O00303|EIF3F_HUMAN	1	Eukaryotic translation initiation factor 3 subunit F OS=Homo sapiens GN=EIF3F PE=1 SV=1	8.1	2	0.02	AYVSTLMGVPGR+VIGLSSDLQQVGGASAR
190a	sp|A6ZKI3|F127A_HUMAN sp|Q17RB0|F127C_HUMAN	1	Isoform of O15255, Protein FAM127A OS=Homo sapiens GN=FAM127A PE=1 SV=1;Protein FAM127C OS=Homo sapiens GN=FAM127C PE=1 SV=1	18.6	2	0.02	LTGPALQWVIPYIK+VTFLITR
183	sp|Q9Y3D9|RT23_HUMAN tr|J3QLR8|J3QLR8_HUMAN	1	28S ribosomal protein S23, mitochondrial OS=Homo sapiens GN=MRPS23 PE=1 SV=2;Isoform of Q9Y3D9, 28S ribosomal protein S23, mitochondrial OS=Homo sapiens GN=MRPS23 PE=1 SV=1	13.2	2	0.02	AFDLFNPNFK+LETVGSIFSR
182	sp|Q9Y305-2|ACOT9_HUMAN sp|Q9Y305-3|ACOT9_HUMAN sp|Q9Y305-4|ACOT9_HUMAN sp|Q9Y305|ACOT9_HUMAN tr|H7C5Q2|H7C5Q2_HUMAN	1	Isoform of Q9Y305, Isoform 2 of Acyl-coenzyme A thioesterase 9, mitochondrial OS=Homo sapiens GN=ACOT9;Isoform of Q9Y305, Isoform 3 of Acyl-coenzyme A thioesterase 9, mitochondrial OS=Homo sapiens GN=ACOT9;Isoform of Q9Y305, Isoform 4 of Acyl-coenzyme A thioesterase 9, mitochondrial OS=Homo sapiens GN=ACOT9;Acyl-coenzyme A thioesterase 9, mitochondrial OS=Homo sapiens GN=ACOT9 PE=1 SV=2;Isoform o…	13.3	2	0.02	DSENKGPAFVNPLIPESPEEEELFR+IAFSSTSLLK
177	sp|Q9UKF6|CPSF3_HUMAN tr|G5E9W3|G5E9W3_HUMAN	1	Cleavage and polyadenylation specificity factor subunit 3 OS=Homo sapiens GN=CPSF3 PE=1 SV=1;Isoform of Q9UKF6, Cleavage and polyadenylation specific factor 3, 73kDa, isoform CRA_b OS=Homo sapiens GN=CPSF3 PE=1 SV=1	4.2	2	0.02	GLIPVFALGR+LTGDVEELEIQEKPALK
173	sp|Q9NX63|MIC19_HUMAN tr|C9JRZ6|C9JRZ6_HUMAN tr|F8WAR4|F8WAR4_HUMAN	1	MICOS complex subunit MIC19 OS=Homo sapiens GN=CHCHD3 PE=1 SV=1;Isoform of Q9NX63, MICOS complex subunit OS=Homo sapiens GN=CHCHD3 PE=1 SV=1;Isoform of Q9NX63, MICOS complex subunit OS=Homo sapiens GN=CHCHD3 PE=1 SV=1	11.9	2	0.02	VAEELALEQAK+YSGAYGASVSDEELKR
169	sp|Q9H3P7|GCP60_HUMAN	1	Golgi resident protein GCP60 OS=Homo sapiens GN=ACBD3 PE=1 SV=4	7	2	0.02	GPGASGEQPEPGEAAAGGAAEEAR+IQQDADSVITVGR
165	sp|Q99653|CHP1_HUMAN tr|F5GX29|F5GX29_HUMAN tr|H0YKE7|H0YKE7_HUMAN tr|H0YLY7|H0YLY7_HUMAN tr|H0YNG9|H0YNG9_HUMAN	1	Calcineurin B homologous protein 1 OS=Homo sapiens GN=CHP1 PE=1 SV=3;Isoform of Q99653, Calcineurin B homologous protein 1 OS=Homo sapiens GN=CHP1 PE=1 SV=1;Isoform of Q99653, Calcineurin B homologous protein 1 OS=Homo sapiens GN=CHP1 PE=1 SV=1;Isoform of Q99653, Calcineurin B homologous protein 1 (Fragment) OS=Homo sapiens GN=CHP1 PE=1 SV=1;Isoform of Q99653, Calcineurin B homologous protein 1 O…	30.8	2	0.02	IINAFFPEGEDQVNFR+IPELAINPLGDR
160	sp|Q96P70|IPO9_HUMAN	1	Importin-9 OS=Homo sapiens GN=IPO9 PE=1 SV=3	2.8	2	0.02	EALVDTLTGILSPVQEVR+IFTMAEVYGIR
158	sp|Q96CW5-2|GCP3_HUMAN sp|Q96CW5|GCP3_HUMAN	1	Isoform of Q96CW5, Isoform 2 of Gamma-tubulin complex component 3 OS=Homo sapiens GN=TUBGCP3;Gamma-tubulin complex component 3 OS=Homo sapiens GN=TUBGCP3 PE=1 SV=2	2.9	2	0.02	ATNAQFDSPEILR+YLLLGQGDFIR
157	sp|Q96BP2|CHCH1_HUMAN	1	Coiled-coil-helix-coiled-coil-helix domain-containing protein 1 OS=Homo sapiens GN=CHCHD1 PE=1 SV=1	16.1	2	0.02	SIQETLGESGSLLPNK+SIQETLGESGSLLPNKLNK
153	sp|Q969H8|MYDGF_HUMAN tr|M0QXF7|M0QXF7_HUMAN tr|M0QYN0|M0QYN0_HUMAN	1	Myeloid-derived growth factor OS=Homo sapiens GN=MYDGF PE=1 SV=1;Isoform of Q969H8, Myeloid-derived growth factor (Fragment) OS=Homo sapiens GN=MYDGF PE=1 SV=1;Isoform of Q969H8, Myeloid-derived growth factor OS=Homo sapiens GN=MYDGF PE=1 SV=1	28.6	2	0.02	ESDVPLKTEEFEVTK+SYLYFTQFK
152	sp|Q92820|GGH_HUMAN	1	Gamma-glutamyl hydrolase OS=Homo sapiens GN=GGH PE=1 SV=2	8.5	2	0.02	LDLTEKDYEILFK+TAFYLAEFFVNEAR
150	sp|Q92604|LGAT1_HUMAN	1	Acyl-CoA:lysophosphatidylglycerol acyltransferase 1 OS=Homo sapiens GN=LPGAT1 PE=1 SV=1	6.8	2	0.02	AEPIDIQTWILGYR+IILNALVAQQK
149	sp|Q92598-2|HS105_HUMAN sp|Q92598-3|HS105_HUMAN sp|Q92598-4|HS105_HUMAN sp|Q92598|HS105_HUMAN tr|A0A0A0MSM0|A0A0A0MSM0_HUMAN	1	Isoform of Q92598, Isoform Beta of Heat shock protein 105 kDa OS=Homo sapiens GN=HSPH1;Isoform of Q92598, Isoform 3 of Heat shock protein 105 kDa OS=Homo sapiens GN=HSPH1;Isoform of Q92598, Isoform 4 of Heat shock protein 105 kDa OS=Homo sapiens GN=HSPH1;Heat shock protein 105 kDa OS=Homo sapiens GN=HSPH1 PE=1 SV=1;Isoform of Q92598, Heat shock protein 105 kDa OS=Homo sapiens GN=HSPH1 PE=1 SV=1	5	2	0.02	FVVQNVSAQK+LLTETEDWLYEEGEDQAK+NAVEEYVYEFR
145	sp|Q8NE71-2|ABCF1_HUMAN sp|Q8NE71|ABCF1_HUMAN tr|H0YGW7|H0YGW7_HUMAN	1	Isoform of Q8NE71, Isoform 2 of ATP-binding cassette sub-family F member 1 OS=Homo sapiens GN=ABCF1;ATP-binding cassette sub-family F member 1 OS=Homo sapiens GN=ABCF1 PE=1 SV=2;Isoform of Q8NE71, ATP-binding cassette sub-family F member 1 (Fragment) OS=Homo sapiens GN=ABCF1 PE=1 SV=1	3.9	2	0.02	IGFFNQQYAEQLR+STLLLLLTGK
141	sp|Q86X95|CIR1_HUMAN	1	Corepressor interacting with RBPJ 1 OS=Homo sapiens GN=CIR1 PE=1 SV=1	5.8	2	0.02	NLTANDPSQEYVASEGEEDPEVEFLK
15	sp|O14745|NHRF1_HUMAN tr|J3QRP6|J3QRP6_HUMAN	1	Na(+)/H(+) exchange regulatory cofactor NHE-RF1 OS=Homo sapiens GN=SLC9A3R1 PE=1 SV=4;Isoform of O14745, Na(+)/H(+) exchange regulatory cofactor NHE-RF1 (Fragment) OS=Homo sapiens GN=SLC9A3R1 PE=1 SV=1	18.6	2	0.02	AQEAPGQAEPPAAAEVQGAGNENEPR+LLVVDPETDEQLQK
140	sp|Q86UT6-2|NLRX1_HUMAN sp|Q86UT6|NLRX1_HUMAN	1	Isoform of Q86UT6, Isoform 2 of NLR family member X1 OS=Homo sapiens GN=NLRX1;NLR family member X1 OS=Homo sapiens GN=NLRX1 PE=1 SV=1	2	2	0.02	FSAEVLSSLR+TLLPVFLR
139	sp|Q71UM5|RS27L_HUMAN tr|C9JLI6|C9JLI6_HUMAN tr|H0YMV8|H0YMV8_HUMAN	1	40S ribosomal protein S27-like OS=Homo sapiens GN=RPS27L PE=1 SV=3;Isoform of Q71UM5, 40S ribosomal protein S27 OS=Homo sapiens GN=RPS27L PE=1 SV=1;Isoform of Q71UM5, 40S ribosomal protein S27 OS=Homo sapiens GN=RPS27L PE=1 SV=1	31	2	0.09	DLLHPSLEEEK+DLLHPSLEEEKKK+LVQSPNSYFMDVK
138	sp|Q6ZRY4|RBPS2_HUMAN	1	RNA-binding protein with multiple splicing 2 OS=Homo sapiens GN=RBPMS2 PE=1 SV=1	12	2	0.02	QPVGFVIFDSR+TLFVSGLPVDIKPR
137	sp|Q6R327-3|RICTR_HUMAN sp|Q6R327|RICTR_HUMAN	1	Isoform of Q6R327, Isoform 3 of Rapamycin-insensitive companion of mTOR OS=Homo sapiens GN=RICTOR;Rapamycin-insensitive companion of mTOR OS=Homo sapiens GN=RICTOR PE=1 SV=1	1.6	2	0.02	ILAPYTDFHYR+YVDLIEEQLNEALTTYR
135	sp|Q5T160|SYRM_HUMAN	1	Probable arginine--tRNA ligase, mitochondrial OS=Homo sapiens GN=RARS2 PE=1 SV=1	4.7	2	0.02	LGVYFDEYSGESFYR+VGLAALIIQDFK
132	sp|Q5EBL8-2|PDZ11_HUMAN sp|Q5EBL8|PDZ11_HUMAN	1	Isoform of Q5EBL8, Isoform 2 of PDZ domain-containing protein 11 OS=Homo sapiens GN=PDZD11;PDZ domain-containing protein 11 OS=Homo sapiens GN=PDZD11 PE=1 SV=2	24.3	2	0.02	AGLQEGDQVLAVNDVDFQDIEHSK+ASQLGIFISK
131	sp|Q2NL68-2|PRSR3_HUMAN sp|Q2NL68-3|PRSR3_HUMAN sp|Q2NL68-4|PRSR3_HUMAN sp|Q2NL68|PRSR3_HUMAN tr|A0A087WZB3|A0A087WZB3_HUMAN tr|C9JFW7|C9JFW7_HUMAN	1	Isoform of Q2NL68, Isoform 2 of Proline and serine-rich protein 3 OS=Homo sapiens GN=PROSER3;Isoform of Q2NL68, Isoform 3 of Proline and serine-rich protein 3 OS=Homo sapiens GN=PROSER3;Isoform of Q2NL68, Isoform 4 of Proline and serine-rich protein 3 OS=Homo sapiens GN=PROSER3;Proline and serine-rich protein 3 OS=Homo sapiens GN=PROSER3 PE=2 SV=1;Isoform of Q2NL68, Proline and serine-rich protei…	9.8	2	0.02	SLPVFSIQDSPFGDAPLGR
126	sp|Q15102|PA1B3_HUMAN tr|M0R389|M0R389_HUMAN	1	Platelet-activating factor acetylhydrolase IB subunit gamma OS=Homo sapiens GN=PAFAH1B3 PE=1 SV=1;Isoform of Q15102, Platelet-activating factor acetylhydrolase IB subunit gamma (Fragment) OS=Homo sapiens GN=PAFAH1B3 PE=1 SV=7	10.9	2	0.02	AIVQLVNER+VVVLGLLPR
121	sp|Q14160-3|SCRIB_HUMAN sp|Q14160|SCRIB_HUMAN sp|Q9BTT6-2|LRRC1_HUMAN sp|Q9BTT6|LRRC1_HUMAN tr|A0A0G2JNZ2|A0A0G2JNZ2_HUMAN tr|A0A0G2JPP5|A0A0G2JPP5_HUMAN tr|Q5T0G3|Q5T0G3_HUMAN	1	Isoform of Q14160, Isoform 3 of Protein scribble homolog OS=Homo sapiens GN=SCRIB;Protein scribble homolog OS=Homo sapiens GN=SCRIB PE=1 SV=4;Isoform of Q9BTT6, Isoform 2 of Leucine-rich repeat-containing protein 1 OS=Homo sapiens GN=LRRC1;Leucine-rich repeat-containing protein 1 OS=Homo sapiens GN=LRRC1 PE=1 SV=1;Isoform of Q14160, Protein scribble homolog OS=Homo sapiens GN=SCRIB PE=1 SV=1;Isof…	11.7	2	0.02	LGLSDNEIQR+SLEELLLDANQLR
13	sp|O00483|NDUA4_HUMAN	1	Cytochrome c oxidase subunit NDUFA4 OS=Homo sapiens GN=NDUFA4 PE=1 SV=1	22.2	2	0.02	FYSVNVDYSK+LGPNDQYK
119	sp|Q13045-2|FLII_HUMAN sp|Q13045-3|FLII_HUMAN sp|Q13045|FLII_HUMAN	1	Isoform of Q13045, Isoform 2 of Protein flightless-1 homolog OS=Homo sapiens GN=FLII;Isoform of Q13045, Isoform 3 of Protein flightless-1 homolog OS=Homo sapiens GN=FLII;Protein flightless-1 homolog OS=Homo sapiens GN=FLII PE=1 SV=2	1.4	2	0.02	ADLTALFLPR+FVFLLDR
112	sp|Q03518|TAP1_HUMAN	1	Antigen peptide transporter 1 OS=Homo sapiens GN=TAP1 PE=1 SV=2	5.4	2	0.02	QVAAVGQEPQVFGR+SGAHSFISGLPQGYDTEVDEAGSQLSGGQR
109	sp|P84103-2|SRSF3_HUMAN sp|P84103|SRSF3_HUMAN tr|A0A087X2D0|A0A087X2D0_HUMAN	1	Isoform of P84103, Isoform 2 of Serine/arginine-rich splicing factor 3 OS=Homo sapiens GN=SRSF3;Serine/arginine-rich splicing factor 3 OS=Homo sapiens GN=SRSF3 PE=1 SV=1;Isoform of P84103, Serine/arginine-rich-splicing factor 3 OS=Homo sapiens GN=SRSF3 PE=1 SV=1	40	2	0.02	NPPGFAFVEFEDPRDAADAVR+VYVGNLGNNGNKTELER
107	sp|P78318|IGBP1_HUMAN	1	Immunoglobulin-binding protein 1 OS=Homo sapiens GN=IGBP1 PE=1 SV=1	9.1	2	0.02	AAQQQEEQEEKEEEDDEQTLHR+LPELFETGR
103	sp|P62857|RS28_HUMAN	1	40S ribosomal protein S28 OS=Homo sapiens GN=RPS28 PE=1 SV=1	27.5	2	0.02	EGDVLTLLESER+GPVREGDVLTLLESER+NVKGPVR
11	sp|O00232-2|PSD12_HUMAN sp|O00232|PSD12_HUMAN	1	Isoform of O00232, Isoform 2 of 26S proteasome non-ATPase regulatory subunit 12 OS=Homo sapiens GN=PSMD12;26S proteasome non-ATPase regulatory subunit 12 OS=Homo sapiens GN=PSMD12 PE=1 SV=3	7.1	2	0.02	GSLESPATDVFGSTEEGEKR+LAGIINFQRPK
1	sp|A0FGR8-2|ESYT2_HUMAN sp|A0FGR8-4|ESYT2_HUMAN sp|A0FGR8-6|ESYT2_HUMAN sp|A0FGR8|ESYT2_HUMAN tr|A0A087WXU3|A0A087WXU3_HUMAN tr|H7BXI1|H7BXI1_HUMAN	1	Isoform of A0FGR8, Isoform 2 of Extended synaptotagmin-2 OS=Homo sapiens GN=ESYT2;Isoform of A0FGR8, Isoform 4 of Extended synaptotagmin-2 OS=Homo sapiens GN=ESYT2;Isoform of A0FGR8, Isoform 6 of Extended synaptotagmin-2 OS=Homo sapiens GN=ESYT2;Extended synaptotagmin-2 OS=Homo sapiens GN=ESYT2 PE=1 SV=1;Isoform of A0FGR8, Extended synaptotagmin-2 OS=Homo sapiens GN=ESYT2 PE=1 SV=1;Isoform of A0F…	5.3	2	0.02	LEWLTLMPNASNLDK+LLDEWFTLDEVPK
815a	sp|Q9Y266|NUDC_HUMAN	0.9999	Nuclear migration protein nudC OS=Homo sapiens GN=NUDC PE=1 SV=1	7.9	2	0.02	LITQTFSHHNQLAQK+LVSSDPEINTK
814a	sp|Q9NNW5|WDR6_HUMAN tr|A0A087X295|A0A087X295_HUMAN tr|E9PDU5|E9PDU5_HUMAN	0.9999	WD repeat-containing protein 6 OS=Homo sapiens GN=WDR6 PE=1 SV=1;Isoform of Q9NNW5, WD repeat-containing protein 6 OS=Homo sapiens GN=WDR6 PE=1 SV=1;Isoform of Q9NNW5, WD repeat-containing protein 6 OS=Homo sapiens GN=WDR6 PE=1 SV=1	4.6	2	0.02	AVAVWGIGTPGGPQDPQPGLTAHVVSAGGR+VVPINTPTAAVDQTLFPGK
813a	sp|Q9H3G5|CPVL_HUMAN tr|A0A087WVP6|A0A087WVP6_HUMAN	0.9999	Probable serine carboxypeptidase CPVL OS=Homo sapiens GN=CPVL PE=1 SV=2;Isoform of Q9H3G5, Probable serine carboxypeptidase CPVL OS=Homo sapiens GN=CPVL PE=1 SV=1	9.5	2	0.02	FLSLPEVR+NNDFYVTGESYAGK
812a	sp|Q9BW27-3|NUP85_HUMAN sp|Q9BW27|NUP85_HUMAN tr|J3KT10|J3KT10_HUMAN	0.9999	Isoform of Q9BW27, Isoform 3 of Nuclear pore complex protein Nup85 OS=Homo sapiens GN=NUP85;Nuclear pore complex protein Nup85 OS=Homo sapiens GN=NUP85 PE=1 SV=1;Isoform of Q9BW27, Nuclear pore complex protein Nup85 OS=Homo sapiens GN=NUP85 PE=1 SV=1	4.6	2	0.02	DVDVYSQILR+YLQDSTFATSPHLESLLK
810a	sp|Q96DV4|RM38_HUMAN	0.9999	39S ribosomal protein L38, mitochondrial OS=Homo sapiens GN=MRPL38 PE=1 SV=2	4.2	2	0.02	LAEYYGLYR+LAFLLFK
809a	sp|Q6ZN54-3|DEFI8_HUMAN sp|Q6ZN54-4|DEFI8_HUMAN sp|Q6ZN54-5|DEFI8_HUMAN sp|Q6ZN54|DEFI8_HUMAN	0.9999	Isoform of Q6ZN54, Isoform 3 of Differentially expressed in FDCP 8 homolog OS=Homo sapiens GN=DEF8;Isoform of Q6ZN54, Isoform 4 of Differentially expressed in FDCP 8 homolog OS=Homo sapiens GN=DEF8;Isoform of Q6ZN54, Isoform 5 of Differentially expressed in FDCP 8 homolog OS=Homo sapiens GN=DEF8;Differentially expressed in FDCP 8 homolog OS=Homo sapiens GN=DEF8 PE=1 SV=2	5.1	2	0.02	LLLQLQDR+QVILELPEQSEK
807a	sp|Q01581|HMCS1_HUMAN	0.9999	Hydroxymethylglutaryl-CoA synthase, cytoplasmic OS=Homo sapiens GN=HMGCS1 PE=1 SV=2	5.6	2	0.02	LEVGTETIIDK+LPATAAEPEAAVISNGEH
806a	sp|P62314|SMD1_HUMAN	0.9999	Small nuclear ribonucleoprotein Sm D1 OS=Homo sapiens GN=SNRPD1 PE=1 SV=1	20.2	2	0.02	LSHETVTIELK+NREPVQLETLSIR
801a	sp|P49721|PSB2_HUMAN	0.9999	Proteasome subunit beta type-2 OS=Homo sapiens GN=PSMB2 PE=1 SV=1	12.9	2	0.02	FILNLPTFSVR+NGYELSPTAAANFTR
800a	sp|P19367-2|HXK1_HUMAN sp|P19367-3|HXK1_HUMAN sp|P19367-4|HXK1_HUMAN sp|P19367|HXK1_HUMAN	0.9999	Isoform of P19367, Isoform 2 of Hexokinase-1 OS=Homo sapiens GN=HK1;Isoform of P19367, Isoform 3 of Hexokinase-1 OS=Homo sapiens GN=HK1;Isoform of P19367, Isoform 4 of Hexokinase-1 OS=Homo sapiens GN=HK1;Hexokinase-1 OS=Homo sapiens GN=HK1 PE=1 SV=3	2.5	2	0.02	LSDETLIDIMTR+LVDEYSLNAGK
796	sp|Q9NT22|EMIL3_HUMAN	0.9999	EMILIN-3 OS=Homo sapiens GN=EMILIN3 PE=2 SV=2	2.7	2	0.02	APAVPVGFGVIPEGLVGPGDR
791	sp|Q86Y07-2|VRK2_HUMAN sp|Q86Y07-3|VRK2_HUMAN sp|Q86Y07-4|VRK2_HUMAN sp|Q86Y07-5|VRK2_HUMAN sp|Q86Y07|VRK2_HUMAN	0.9999	Isoform of Q86Y07, Isoform 2 of Serine/threonine-protein kinase VRK2 OS=Homo sapiens GN=VRK2;Isoform of Q86Y07, Isoform 3 of Serine/threonine-protein kinase VRK2 OS=Homo sapiens GN=VRK2;Isoform of Q86Y07, Isoform 4 of Serine/threonine-protein kinase VRK2 OS=Homo sapiens GN=VRK2;Isoform of Q86Y07, Isoform 5 of Serine/threonine-protein kinase VRK2 OS=Homo sapiens GN=VRK2;Serine/threonine-protein ki…	12.6	2	0.02	ILNPHGIPLGPLDFSTK+ISGQNGTFKKSTVLQLGIR+TNLLDELPQSVLK
790	sp|Q15056-2|IF4H_HUMAN sp|Q15056|IF4H_HUMAN	0.9999	Isoform of Q15056, Isoform Short of Eukaryotic translation initiation factor 4H OS=Homo sapiens GN=EIF4H;Eukaryotic translation initiation factor 4H OS=Homo sapiens GN=EIF4H PE=1 SV=5	16.2	2	0.02	GSNMDFREPTEEER+TVATPLNQVANPNSAIFGGARPR
789	sp|Q07954|LRP1_HUMAN	0.9999	Prolow-density lipoprotein receptor-related protein 1 OS=Homo sapiens GN=LRP1 PE=1 SV=2	0.7	2	0.02	CDGDTDCMDSSDEK+TNTLAKANKWTGHNVTVVQR
788	sp|P12268|IMDH2_HUMAN tr|H0Y4R1|H0Y4R1_HUMAN	0.9999	Inosine-5'-monophosphate dehydrogenase 2 OS=Homo sapiens GN=IMPDH2 PE=1 SV=2;Isoform of P12268, Inosine-5'-monophosphate dehydrogenase 2 (Fragment) OS=Homo sapiens GN=IMPDH2 PE=1 SV=1	3.8	2	0.02	TSSAQVEGGVHSLHSYEK
787	sp|P12004|PCNA_HUMAN	0.9999	Proliferating cell nuclear antigen OS=Homo sapiens GN=PCNA PE=1 SV=1	16.1	2	0.02	AEDNADTLALVFEAPNQEK+CDRNLAMGVNLTSMSK+YLNFFTK
785	sp|P08243-2|ASNS_HUMAN sp|P08243-3|ASNS_HUMAN sp|P08243|ASNS_HUMAN	0.9999	Isoform of P08243, Isoform 2 of Asparagine synthetase [glutamine-hydrolyzing] OS=Homo sapiens GN=ASNS;Isoform of P08243, Isoform 3 of Asparagine synthetase [glutamine-hydrolyzing] OS=Homo sapiens GN=ASNS;Asparagine synthetase [glutamine-hydrolyzing] OS=Homo sapiens GN=ASNS PE=1 SV=4	4.2	2	0.02	ELYLFDVLR+ETFEDSNLIPK
784	sp|O75396|SC22B_HUMAN tr|A0A087X1A9|A0A087X1A9_HUMAN	0.9999	Vesicle-trafficking protein SEC22b OS=Homo sapiens GN=SEC22B PE=1 SV=4;Isoform of O75396, Vesicle-trafficking protein SEC22b (Fragment) OS=Homo sapiens GN=SEC22B PE=1 SV=1	15.2	2	0.02	IMVANIEEVLQR
782	sp|B5ME19|EIFCL_HUMAN sp|Q99613-2|EIF3C_HUMAN sp|Q99613|EIF3C_HUMAN	0.9999	Eukaryotic translation initiation factor 3 subunit C-like protein OS=Homo sapiens GN=EIF3CL PE=3 SV=1;Isoform of Q99613, Isoform 2 of Eukaryotic translation initiation factor 3 subunit C OS=Homo sapiens GN=EIF3C;Eukaryotic translation initiation factor 3 subunit C OS=Homo sapiens GN=EIF3C PE=1 SV=1	2.9	2	0.02	LGSLVENNER+TEPTAQQNLALQLAEK
631a	sp|Q7L1Q6-2|BZW1_HUMAN sp|Q7L1Q6-3|BZW1_HUMAN sp|Q7L1Q6-4|BZW1_HUMAN sp|Q7L1Q6|BZW1_HUMAN	0.9999	Isoform of Q7L1Q6, Isoform 2 of Basic leucine zipper and W2 domain-containing protein 1 OS=Homo sapiens GN=BZW1;Isoform of Q7L1Q6, Isoform 3 of Basic leucine zipper and W2 domain-containing protein 1 OS=Homo sapiens GN=BZW1;Isoform of Q7L1Q6, Isoform 4 of Basic leucine zipper and W2 domain-containing protein 1 OS=Homo sapiens GN=BZW1;Basic leucine zipper and W2 domain-containing protein 1 OS=Homo…	6.5	2	0.02	AEVLSEEPILK+GDPFKDIILYVK
339a	sp|P20674|COX5A_HUMAN tr|H3BNX8|H3BNX8_HUMAN	0.9999	Cytochrome c oxidase subunit 5A, mitochondrial OS=Homo sapiens GN=COX5A PE=1 SV=2;Isoform of P20674, Cytochrome c oxidase subunit 5A, mitochondrial OS=Homo sapiens GN=COX5A PE=1 SV=1	10	2	0.02	GINTLVTYDMVPEPK
219a	sp|O43739-2|CYH3_HUMAN sp|O43739|CYH3_HUMAN sp|Q99418-2|CYH2_HUMAN sp|Q99418|CYH2_HUMAN tr|A0A0D9SFG6|A0A0D9SFG6_HUMAN	0.9999	Isoform of O43739, Isoform 2 of Cytohesin-3 OS=Homo sapiens GN=CYTH3;Cytohesin-3 OS=Homo sapiens GN=CYTH3 PE=1 SV=2;Isoform of Q99418, Isoform 2 of Cytohesin-2 OS=Homo sapiens GN=CYTH2;Cytohesin-2 OS=Homo sapiens GN=CYTH2 PE=1 SV=2;Isoform of Q99418, Cytohesin-2 OS=Homo sapiens GN=CYTH2 PE=1 SV=1	6.3	2	0.02	GIIPLENLSIR+GINEGGDLPEELLR
833a	sp|Q9NR45|SIAS_HUMAN	0.9998	Sialic acid synthase OS=Homo sapiens GN=NANS PE=1 SV=2	8.9	2	0.02	GSDHSASLEPGELAELVR+VGSGDTNNFPYLEK
831a	sp|Q99081-3|HTF4_HUMAN sp|Q99081|HTF4_HUMAN tr|H0YNQ5|H0YNQ5_HUMAN	0.9998	Isoform of Q99081, Isoform 3 of Transcription factor 12 OS=Homo sapiens GN=TCF12;Transcription factor 12 OS=Homo sapiens GN=TCF12 PE=1 SV=1;Isoform of Q99081, Transcription factor 12 (Fragment) OS=Homo sapiens GN=TCF12 PE=1 SV=1	22.3	2	0.02	GFTDSPHYSDHLNDSR+TRPTTLGSSQFSGSGIDER
829a	sp|Q6IAA8|LTOR1_HUMAN tr|F5GX19|F5GX19_HUMAN tr|F5H3Y3|F5H3Y3_HUMAN tr|F5H479|F5H479_HUMAN	0.9998	Ragulator complex protein LAMTOR1 OS=Homo sapiens GN=LAMTOR1 PE=1 SV=2;Isoform of Q6IAA8, Ragulator complex protein LAMTOR1 OS=Homo sapiens GN=LAMTOR1 PE=1 SV=1;Isoform of Q6IAA8, Ragulator complex protein LAMTOR1 OS=Homo sapiens GN=LAMTOR1 PE=1 SV=1;Isoform of Q6IAA8, Ragulator complex protein LAMTOR1 OS=Homo sapiens GN=LAMTOR1 PE=1 SV=1	29.3	2	0.02	MGCCYSSENEDSDQDR+TDEQALLSSILAK
828a	sp|Q01844-3|EWS_HUMAN sp|Q01844-5|EWS_HUMAN sp|Q01844-6|EWS_HUMAN sp|Q01844|EWS_HUMAN tr|B0QYK0|B0QYK0_HUMAN	0.9998	Isoform of Q01844, Isoform 3 of RNA-binding protein EWS OS=Homo sapiens GN=EWSR1;Isoform of Q01844, Isoform 5 of RNA-binding protein EWS OS=Homo sapiens GN=EWSR1;Isoform of Q01844, Isoform 6 of RNA-binding protein EWS OS=Homo sapiens GN=EWSR1;RNA-binding protein EWS OS=Homo sapiens GN=EWSR1 PE=1 SV=1;Isoform of Q01844, RNA-binding protein EWS OS=Homo sapiens GN=EWSR1 PE=1 SV=1	6.3	2	0.02	GDATVSYEDPPTAK+QDHPSSMGVYGQESGGFSGPGENR
827a	sp|P47985|UCRI_HUMAN	0.9998	Cytochrome b-c1 complex subunit Rieske, mitochondrial OS=Homo sapiens GN=UQCRFS1 PE=1 SV=2	12.8	2	0.02	ESSEARKGFSYLVTGVTTVGVAYAAK+RLEVLDSTK
826a	sp|P35613-2|BASI_HUMAN sp|P35613-3|BASI_HUMAN sp|P35613-4|BASI_HUMAN sp|P35613|BASI_HUMAN tr|A0A087WUV8|A0A087WUV8_HUMAN tr|A0A087X2B5|A0A087X2B5_HUMAN	0.9998	Isoform of P35613, Isoform 2 of Basigin OS=Homo sapiens GN=BSG;Isoform of P35613, Isoform 3 of Basigin OS=Homo sapiens GN=BSG;Isoform of P35613, Isoform 4 of Basigin OS=Homo sapiens GN=BSG;Basigin OS=Homo sapiens GN=BSG PE=1 SV=2;Isoform of P35613, Basigin OS=Homo sapiens GN=BSG PE=1 SV=1;Isoform of P35613, Basigin (Fragment) OS=Homo sapiens GN=BSG PE=1 SV=1	15.3	2	0.02	FFVSSSQGR+SELHIENLNMEADPGQYR
825a	sp|O95864-3|FADS2_HUMAN sp|O95864|FADS2_HUMAN	0.9998	Isoform of O95864, Isoform 3 of Fatty acid desaturase 2 OS=Homo sapiens GN=FADS2;Fatty acid desaturase 2 OS=Homo sapiens GN=FADS2 PE=1 SV=1	6.5	2	0.02	AFHPDLEFVGK+EVSVPTFSWEEIQK
824	sp|Q9Y512|SAM50_HUMAN	0.9998	Sorting and assembly machinery component 50 homolog OS=Homo sapiens GN=SAMM50 PE=1 SV=3	4.5	2	0.02	VTFQFSYGTK+VTGQFPWSSLR
823	sp|Q9NWB6-2|ARGL1_HUMAN sp|Q9NWB6-3|ARGL1_HUMAN sp|Q9NWB6|ARGL1_HUMAN	0.9998	Isoform of Q9NWB6, Isoform 2 of Arginine and glutamate-rich protein 1 OS=Homo sapiens GN=ARGLU1;Isoform of Q9NWB6, Isoform 3 of Arginine and glutamate-rich protein 1 OS=Homo sapiens GN=ARGLU1;Arginine and glutamate-rich protein 1 OS=Homo sapiens GN=ARGLU1 PE=1 SV=1	11.6	2	0.02	QQEIEEKLIEEETAR+RVEELVAK
822	sp|Q6ICG6-2|K0930_HUMAN sp|Q6ICG6-3|K0930_HUMAN sp|Q6ICG6|K0930_HUMAN tr|B0QY16|B0QY16_HUMAN	0.9998	Isoform of Q6ICG6, Isoform 2 of Uncharacterized protein KIAA0930 OS=Homo sapiens GN=KIAA0930;Isoform of Q6ICG6, Isoform 3 of Uncharacterized protein KIAA0930 OS=Homo sapiens GN=KIAA0930;Uncharacterized protein KIAA0930 OS=Homo sapiens GN=KIAA0930 PE=1 SV=1;Isoform of Q6ICG6, Uncharacterized protein KIAA0930 (Fragment) OS=Homo sapiens GN=KIAA0930 PE=1 SV=1	7.3	2	0.02	ILTDILEVR+VTSFSTPPTPER
820	sp|Q13151|ROA0_HUMAN	0.9998	Heterogeneous nuclear ribonucleoprotein A0 OS=Homo sapiens GN=HNRNPA0 PE=1 SV=1	11.5	2	0.02	GDVAEGDLIEHFSQFGTVEK+GFGFVYFQNHDAADK
819	sp|P37837|TALDO_HUMAN tr|F2Z393|F2Z393_HUMAN	0.9998	Transaldolase OS=Homo sapiens GN=TALDO1 PE=1 SV=2;Isoform of P37837, Transaldolase OS=Homo sapiens GN=TALDO1 PE=1 SV=1	6.9	2	0.02	LLGELLQDNAK+SYEPLEDPGVK
816	sp|O14908-2|GIPC1_HUMAN sp|O14908|GIPC1_HUMAN tr|K7EM11|K7EM11_HUMAN	0.9998	Isoform of O14908, Isoform 2 of PDZ domain-containing protein GIPC1 OS=Homo sapiens GN=GIPC1;PDZ domain-containing protein GIPC1 OS=Homo sapiens GN=GIPC1 PE=1 SV=2;Isoform of O14908, PDZ domain-containing protein GIPC1 (Fragment) OS=Homo sapiens GN=GIPC1 PE=1 SV=1	13.3	2	0.02	GPATVEDLPSAFEEK+SRGPATVEDLPSAFEEK
804a	sp|P51398-2|RT29_HUMAN sp|P51398-3|RT29_HUMAN sp|P51398|RT29_HUMAN	0.9998	Isoform of P51398, Isoform 2 of 28S ribosomal protein S29, mitochondrial OS=Homo sapiens GN=DAP3;Isoform of P51398, Isoform 3 of 28S ribosomal protein S29, mitochondrial OS=Homo sapiens GN=DAP3;28S ribosomal protein S29, mitochondrial OS=Homo sapiens GN=DAP3 PE=1 SV=1	8.1	2	0.02	ELLFLSNANPSLLER+GSPLGEVVEQGITR
432a	sp|P46379-2|BAG6_HUMAN sp|P46379-3|BAG6_HUMAN sp|P46379-4|BAG6_HUMAN sp|P46379-5|BAG6_HUMAN sp|P46379|BAG6_HUMAN tr|A0A024RCR6|A0A024RCR6_HUMAN tr|A0A0G2JK23|A0A0G2JK23_HUMAN tr|A0A0G2JL47|A0A0G2JL47_HUMAN	0.9998	Isoform of P46379, Isoform 2 of Large proline-rich protein BAG6 OS=Homo sapiens GN=BAG6;Isoform of P46379, Isoform 3 of Large proline-rich protein BAG6 OS=Homo sapiens GN=BAG6;Isoform of P46379, Isoform 4 of Large proline-rich protein BAG6 OS=Homo sapiens GN=BAG6;Isoform of P46379, Isoform 5 of Large proline-rich protein BAG6 OS=Homo sapiens GN=BAG6;Large proline-rich protein BAG6 OS=Homo sapiens…	4.9	2	0.02	AGSSESIAAFIQR+APPQTHLPSGASSGTGSASATHGGGSPPGTR
318a	sp|P14550|AK1A1_HUMAN	0.9998	Alcohol dehydrogenase [NADP(+)] OS=Homo sapiens GN=AKR1A1 PE=1 SV=3	6.8	2	0.02	AWRDPDEPVLLEEPVVLALAEK+MPILGLGTWK
258a	sp|P04632|CPNS1_HUMAN tr|A0A075B7C0|A0A075B7C0_HUMAN tr|A0A0C4DGQ5|A0A0C4DGQ5_HUMAN tr|K7EIV0|K7EIV0_HUMAN tr|K7ELJ7|K7ELJ7_HUMAN tr|U3KQE2|U3KQE2_HUMAN	0.9998	Calpain small subunit 1 OS=Homo sapiens GN=CAPNS1 PE=1 SV=1;Isoform of P04632, Calpain small subunit 1 (Fragment) OS=Homo sapiens GN=CAPNS1 PE=1 SV=1;Isoform of P04632, Calpain small subunit 1 OS=Homo sapiens GN=CAPNS1 PE=1 SV=1;Isoform of P04632, Calpain small subunit 1 (Fragment) OS=Homo sapiens GN=CAPNS1 PE=1 SV=2;Isoform of P04632, Calpain small subunit 1 OS=Homo sapiens GN=CAPNS1 PE=1 SV=1;I…	11.2	2	0.02	LGFEEFK+THYSNIEANESEEVR
839a	sp|Q92769-3|HDAC2_HUMAN sp|Q92769|HDAC2_HUMAN	0.9997	Isoform of Q92769, Isoform 2 of Histone deacetylase 2 OS=Homo sapiens GN=HDAC2;Histone deacetylase 2 OS=Homo sapiens GN=HDAC2 PE=1 SV=2	6.6	2	0.02	DGIDDESYGQIFKPIISK+SIRPDNMSEYSK
838a	sp|Q14558-2|KPRA_HUMAN sp|Q14558|KPRA_HUMAN tr|B4DP31|B4DP31_HUMAN tr|C9J168|C9J168_HUMAN tr|C9JKT9|C9JKT9_HUMAN tr|C9JUN4|C9JUN4_HUMAN	0.9997	Isoform of Q14558, Isoform 2 of Phosphoribosyl pyrophosphate synthase-associated protein 1 OS=Homo sapiens GN=PRPSAP1;Phosphoribosyl pyrophosphate synthase-associated protein 1 OS=Homo sapiens GN=PRPSAP1 PE=1 SV=2;Isoform of Q14558, Phosphoribosyl pyrophosphate synthase-associated protein 1 OS=Homo sapiens GN=PRPSAP1 PE=1 SV=1;Isoform of Q14558, Phosphoribosyl pyrophosphate synthase-associated pr…	30.3	2	0.02	EIQGFFSFPVDNLR+NIIGVIPYFPYSK
837a	sp|P62316-2|SMD2_HUMAN sp|P62316|SMD2_HUMAN	0.9997	Isoform of P62316, Isoform 2 of Small nuclear ribonucleoprotein Sm D2 OS=Homo sapiens GN=SNRPD2;Small nuclear ribonucleoprotein Sm D2 OS=Homo sapiens GN=SNRPD2 PE=1 SV=1	25.9	2	0.02	GDSVIVVLR+REEEEFNTGPLSVLTQSVK
836a	sp|P48634-2|PRC2A_HUMAN sp|P48634-3|PRC2A_HUMAN sp|P48634|PRC2A_HUMAN	0.9997	Isoform of P48634, Isoform 2 of Protein PRRC2A OS=Homo sapiens GN=PRRC2A;Isoform of P48634, Isoform 3 of Protein PRRC2A OS=Homo sapiens GN=PRRC2A;Protein PRRC2A OS=Homo sapiens GN=PRRC2A PE=1 SV=3	3.2	2	0.02	AVGTPGGGGGGAVPGISAMSR+LKAEPAAPPAAPSTPAPPPAVPK+VEELPPKPLEQGDETPKPPKPDPLK
781b	sp|Q13011|ECH1_HUMAN	0.9997	Delta(3,5)-Delta(2,4)-dienoyl-CoA isomerase, mitochondrial OS=Homo sapiens GN=ECH1 PE=1 SV=2	16.2	2	0.02	LTGSSAQEEASGVALGEAPDHSYESLR+VIGNQSLVNELAFTAR+YQETFNVIER
723a	sp|Q9NP81|SYSM_HUMAN tr|B4DJM9|B4DJM9_HUMAN tr|M0QWZ7|M0QWZ7_HUMAN	0.9997	Serine--tRNA ligase, mitochondrial OS=Homo sapiens GN=SARS2 PE=1 SV=1;Isoform of Q9NP81, Serine--tRNA ligase, mitochondrial OS=Homo sapiens GN=SARS2 PE=1 SV=1;Isoform of Q9NP81, Serine--tRNA ligase, mitochondrial OS=Homo sapiens GN=SARS2 PE=1 SV=1	12.3	2	0.02	EAQLEEQFYLQALK+SADLPAIISTWQELR
282a	sp|P07910-2|HNRPC_HUMAN sp|P07910-4|HNRPC_HUMAN sp|P07910|HNRPC_HUMAN tr|B2R5W2|B2R5W2_HUMAN tr|B4DSU6|B4DSU6_HUMAN tr|B4DY08|B4DY08_HUMAN tr|G3V251|G3V251_HUMAN tr|G3V2Q1|G3V2Q1_HUMAN tr|G3V3K6|G3V3K6_HUMAN tr|G3V4C1|G3V4C1_HUMAN tr|G3V4W0|G3V4W0_HUMAN tr|G3V555|G3V555_HUMAN tr|G3V575|G3V575_HUMAN tr|G3V576|G3V576_HUMAN tr|G3V5X6|G3V5X6_HUMAN	0.9997	Isoform of P07910, Isoform C1 of Heterogeneous nuclear ribonucleoproteins C1/C2 OS=Homo sapiens GN=HNRNPC;Isoform of P07910, Isoform 4 of Heterogeneous nuclear ribonucleoproteins C1/C2 OS=Homo sapiens GN=HNRNPC;Heterogeneous nuclear ribonucleoproteins C1/C2 OS=Homo sapiens GN=HNRNPC PE=1 SV=4;Isoform of P07910, Heterogeneous nuclear ribonucleoproteins C1/C2 OS=Homo sapiens GN=HNRNPC PE=1 SV=1;Iso…	18.4	2	0.02	GFAFVQYVNER+MIAGQVLDINLAAEPK
847a	sp|Q9HB07|MYG1_HUMAN tr|F8VQQ3|F8VQQ3_HUMAN tr|F8VR84|F8VR84_HUMAN	0.9996	UPF0160 protein MYG1, mitochondrial OS=Homo sapiens GN=C12orf10 PE=1 SV=2;Isoform of Q9HB07, UPF0160 protein MYG1, mitochondrial OS=Homo sapiens GN=C12orf10 PE=1 SV=1;Isoform of Q9HB07, UPF0160 protein MYG1, mitochondrial OS=Homo sapiens GN=C12orf10 PE=1 SV=1	9.4	2	0.02	LDFYQHSWLPAR+LPLPEPWR
846a	sp|Q9BTY2|FUCO2_HUMAN	0.9996	Plasma alpha-L-fucosidase OS=Homo sapiens GN=FUCA2 PE=1 SV=2	6.9	2	0.02	EAGISDYLTIEELVK+FFNANQWADIFQASGAK
845a	sp|Q13442|HAP28_HUMAN	0.9996	28 kDa heat- and acid-stable phosphoprotein OS=Homo sapiens GN=PDAP1 PE=1 SV=1	14.4	2	0.02	QYTSPEEIDAQLQAEK+VTQLDLDGPK
844a	sp|P61254|RL26_HUMAN sp|Q9UNX3|RL26L_HUMAN tr|E5RIT6|E5RIT6_HUMAN tr|J3KTJ8|J3KTJ8_HUMAN tr|J3QQQ9|J3QQQ9_HUMAN tr|J3QQV1|J3QQV1_HUMAN tr|J3QRC4|J3QRC4_HUMAN tr|J3QRI7|J3QRI7_HUMAN	0.9996	60S ribosomal protein L26 OS=Homo sapiens GN=RPL26 PE=1 SV=1;60S ribosomal protein L26-like 1 OS=Homo sapiens GN=RPL26L1 PE=1 SV=1;Isoform of Q9UNX3, 60S ribosomal protein L26-like 1 (Fragment) OS=Homo sapiens GN=RPL26L1 PE=1 SV=1;Isoform of P61254, 60S ribosomal protein L26 (Fragment) OS=Homo sapiens GN=RPL26 PE=4 SV=7;Uncharacterized protein OS=Homo sapiens PE=4 SV=1;Isoform of P61254, 60S ribo…	16.5	2	0.02	FNPFVTSDR+YVIYIER
843a	sp|P36871|PGM1_HUMAN	0.9996	Phosphoglucomutase-1 OS=Homo sapiens GN=PGM1 PE=1 SV=3	5.5	2	0.02	ADNFEYSDPVDGSISR+TQAYQDQKPGTSGLR
841	sp|Q15370-2|ELOB_HUMAN sp|Q15370|ELOB_HUMAN tr|A0A0B4J296|A0A0B4J296_HUMAN tr|B8ZZU8|B8ZZU8_HUMAN tr|I3L0M9|I3L0M9_HUMAN	0.9996	Isoform of Q15370, Isoform 2 of Transcription elongation factor B polypeptide 2 OS=Homo sapiens GN=TCEB2;Transcription elongation factor B polypeptide 2 OS=Homo sapiens GN=TCEB2 PE=1 SV=1;Isoform of Q15370, Transcription elongation factor B polypeptide 2 OS=Homo sapiens GN=TCEB2 PE=1 SV=1;Isoform of Q15370, Transcription elongation factor B (SIII), polypeptide 2 (18kDa, elongin B), isoform CRA_b …	25.8	2	0.02	ESSTVFELKR+IVEGILK
498a	sp|P61026|RAB10_HUMAN	0.9996	Ras-related protein Rab-10 OS=Homo sapiens GN=RAB10 PE=1 SV=1	5.5	2	0.01	AFLTLAEDILR+LLIIGDSGVGK
854a	tr|A0A087WUM0|A0A087WUM0_HUMAN tr|A0A087WYV9|A0A087WYV9_HUMAN tr|A0A087X1F5|A0A087X1F5_HUMAN	0.9995	Protein SYNJ2BP-COX16 (Fragment) OS=Homo sapiens GN=SYNJ2BP-COX16 PE=4 SV=1;Isoform of A0A087WUM0, Protein SYNJ2BP-COX16 OS=Homo sapiens GN=SYNJ2BP-COX16 PE=4 SV=1;Isoform of A0A087WUM0, Protein SYNJ2BP-COX16 (Fragment) OS=Homo sapiens GN=SYNJ2BP-COX16 PE=4 SV=5	18.3	2	0.02	GPRPWEDPDLLQGR+VDYLVTEEEINLTR
853a	sp|P08708|RS17_HUMAN	0.9995	40S ribosomal protein S17 OS=Homo sapiens GN=RPS17 PE=1 SV=2	32.6	2	0.02	DNYVPEVSALDQEIIEVDPDTK+LLDFGSLSNLQVTQPTVGMNFK
852a	sp|O43488|ARK72_HUMAN tr|H3BLU7|H3BLU7_HUMAN	0.9995	Aflatoxin B1 aldehyde reductase member 2 OS=Homo sapiens GN=AKR7A2 PE=1 SV=3;Isoform of O43488, Aflatoxin B1 aldehyde reductase member 2 (Fragment) OS=Homo sapiens GN=AKR7A2 PE=1 SV=1	10.8	2	0.02	ALQAAYGASAPSVTSAALR+FYAYNPLAGGLLTGK
850	sp|Q9BRR8|GPTC1_HUMAN	0.9995	G patch domain-containing protein 1 OS=Homo sapiens GN=GPATCH1 PE=1 SV=1	3.9	2	0.02	KEDSISEFLSLAR+QLAAATAPIPGATLLDDLITPAK
848	sp|P45974-2|UBP5_HUMAN sp|P45974|UBP5_HUMAN	0.9995	Isoform of P45974, Isoform Short of Ubiquitin carboxyl-terminal hydrolase 5 OS=Homo sapiens GN=USP5;Ubiquitin carboxyl-terminal hydrolase 5 OS=Homo sapiens GN=USP5 PE=1 SV=2	4.6	2	0.02	IGEWELIQESGVPLKPLFGPGYTGIR+IVILPDYLEIAR
860a	sp|Q9BQ70|TCF25_HUMAN tr|H3BQ53|H3BQ53_HUMAN tr|Q9H7D3|Q9H7D3_HUMAN	0.9994	Transcription factor 25 OS=Homo sapiens GN=TCF25 PE=1 SV=1;Isoform of Q9BQ70, Transcription factor 25 (Fragment) OS=Homo sapiens GN=TCF25 PE=1 SV=1;Isoform of Q9BQ70, NULP1, isoform CRA_c OS=Homo sapiens GN=TCF25 PE=1 SV=1	13	2	0.02	HLNPDTELKR+IEDSTGLNRPGPAPLSSR
855	sp|P62318-2|SMD3_HUMAN sp|P62318|SMD3_HUMAN	0.9994	Isoform of P62318, Isoform 2 of Small nuclear ribonucleoprotein Sm D3 OS=Homo sapiens GN=SNRPD3;Small nuclear ribonucleoprotein Sm D3 OS=Homo sapiens GN=SNRPD3 PE=1 SV=1	7.5	2	0.02	FLILPDMLK
867a	sp|P05198|IF2A_HUMAN	0.9993	Eukaryotic translation initiation factor 2 subunit 1 OS=Homo sapiens GN=EIF2S1 PE=1 SV=3	12.7	2	0.01	SIAEMGAYVSLLEYNNIEGMILLSELSR+VVTDTDETELAR
866a	sp|O15027-5|SC16A_HUMAN sp|O15027|SC16A_HUMAN tr|A0A0C4DH09|A0A0C4DH09_HUMAN tr|J3KNL6|J3KNL6_HUMAN tr|Q8N9G1|Q8N9G1_HUMAN	0.9993	Isoform of O15027, Isoform 5 of Protein transport protein Sec16A OS=Homo sapiens GN=SEC16A;Protein transport protein Sec16A OS=Homo sapiens GN=SEC16A PE=1 SV=3;Isoform of O15027, Protein transport protein Sec16A (Fragment) OS=Homo sapiens GN=SEC16A PE=1 SV=1;Isoform of O15027, Protein transport protein Sec16A OS=Homo sapiens GN=SEC16A PE=1 SV=1;Isoform of O15027, Protein transport protein Sec16A …	10.4	2	0.02	GLANPEPAPEPK+VLSSAASLPGSELPSSRPEGSQGGELSR
865	sp|Q92908-2|GATA6_HUMAN sp|Q92908|GATA6_HUMAN	0.9993	Isoform of Q92908, Isoform 2 of Transcription factor GATA-6 OS=Homo sapiens GN=GATA6;Transcription factor GATA-6 OS=Homo sapiens GN=GATA6 PE=1 SV=2	9.4	2	0.01	EPGGYAAAGSGGAGGVSGGGSSLAAMGGR+MNGLSRPLIKPQK
864	sp|Q86V81|THOC4_HUMAN tr|E9PB61|E9PB61_HUMAN	0.9993	THO complex subunit 4 OS=Homo sapiens GN=ALYREF PE=1 SV=3;Isoform of Q86V81, THO complex subunit 4 OS=Homo sapiens GN=ALYREF PE=1 SV=1	16	2	0.01	GAAGGGGRNRPAPYSRPKQLPDK+QQLSAEELDAQLDAYNAR
863	sp|Q17RY0-2|CPEB4_HUMAN sp|Q17RY0|CPEB4_HUMAN tr|B7ZLQ8|B7ZLQ8_HUMAN tr|E5RJM0|E5RJM0_HUMAN tr|H0YBG1|H0YBG1_HUMAN	0.9993	Isoform of Q17RY0, Isoform 2 of Cytoplasmic polyadenylation element-binding protein 4 OS=Homo sapiens GN=CPEB4;Cytoplasmic polyadenylation element-binding protein 4 OS=Homo sapiens GN=CPEB4 PE=1 SV=1;Isoform of Q17RY0, CPEB4 protein OS=Homo sapiens GN=CPEB4 PE=1 SV=1;Isoform of Q17RY0, Cytoplasmic polyadenylation element-binding protein 4 OS=Homo sapiens GN=CPEB4 PE=1 SV=1;Isoform of Q17RY0, Cyto…	19.7	2	0.01	ADNIFPFPDRPR+RGLNGGITPLNSISPLK
862	sp|Q16740|CLPP_HUMAN tr|M0R208|M0R208_HUMAN	0.9993	ATP-dependent Clp protease proteolytic subunit, mitochondrial OS=Homo sapiens GN=CLPP PE=1 SV=1;Isoform of Q16740, ATP-dependent Clp protease proteolytic subunit OS=Homo sapiens GN=CLPP PE=1 SV=1	24.2	2	0.02	QSLQVIESAMER+VLVHPPQDGEDEPTLVQKEPVEAAPAAEPVPAST
861	sp|P50995-2|ANX11_HUMAN sp|P50995|ANX11_HUMAN	0.9993	Isoform of P50995, Isoform 2 of Annexin A11 OS=Homo sapiens GN=ANXA11;Annexin A11 OS=Homo sapiens GN=ANXA11 PE=1 SV=1	6.4	2	0.01	GTITDAPGFDPLRDAEVLR+TPVLFDIYEIK
830a	sp|Q8IXI2-2|MIRO1_HUMAN sp|Q8IXI2-3|MIRO1_HUMAN sp|Q8IXI2-4|MIRO1_HUMAN sp|Q8IXI2-5|MIRO1_HUMAN sp|Q8IXI2-6|MIRO1_HUMAN sp|Q8IXI2-7|MIRO1_HUMAN sp|Q8IXI2|MIRO1_HUMAN tr|H7BXZ6|H7BXZ6_HUMAN	0.9993	Isoform of Q8IXI2, Isoform 2 of Mitochondrial Rho GTPase 1 OS=Homo sapiens GN=RHOT1;Isoform of Q8IXI2, Isoform 3 of Mitochondrial Rho GTPase 1 OS=Homo sapiens GN=RHOT1;Isoform of Q8IXI2, Isoform 4 of Mitochondrial Rho GTPase 1 OS=Homo sapiens GN=RHOT1;Isoform of Q8IXI2, Isoform 5 of Mitochondrial Rho GTPase 1 OS=Homo sapiens GN=RHOT1;Isoform of Q8IXI2, Isoform 6 of Mitochondrial Rho GTPase 1 OS=H…	11.7	2	0.02	ISDQDNDGTLNDAELNFFQR+LPLILVGNK
869	sp|Q9Y2R9|RT07_HUMAN tr|J3KSI8|J3KSI8_HUMAN tr|J3QLS3|J3QLS3_HUMAN tr|J3QQS1|J3QQS1_HUMAN	0.9992	28S ribosomal protein S7, mitochondrial OS=Homo sapiens GN=MRPS7 PE=1 SV=2;Isoform of Q9Y2R9, 28S ribosomal protein S7, mitochondrial (Fragment) OS=Homo sapiens GN=MRPS7 PE=1 SV=1;Isoform of Q9Y2R9, 28S ribosomal protein S7, mitochondrial OS=Homo sapiens GN=MRPS7 PE=1 SV=1;Isoform of Q9Y2R9, 28S ribosomal protein S7, mitochondrial (Fragment) OS=Homo sapiens GN=MRPS7 PE=1 SV=1	16	2	0.02	FYQVPVPLPDRR+LLEAFHNQGPVIK
868	sp|Q13510-2|ASAH1_HUMAN sp|Q13510-3|ASAH1_HUMAN sp|Q13510|ASAH1_HUMAN tr|E7EMM4|E7EMM4_HUMAN	0.9992	Isoform of Q13510, Isoform 2 of Acid ceramidase OS=Homo sapiens GN=ASAH1;Isoform of Q13510, Isoform 3 of Acid ceramidase OS=Homo sapiens GN=ASAH1;Acid ceramidase OS=Homo sapiens GN=ASAH1 PE=1 SV=5;Isoform of Q13510, Acid ceramidase OS=Homo sapiens GN=ASAH1 PE=1 SV=1	6.2	2	0.02	ESLDVYELDAK+LTVYTTLIDVTK
870	sp|P47756-2|CAPZB_HUMAN sp|P47756|CAPZB_HUMAN tr|B1AK87|B1AK87_HUMAN tr|B1AK88|B1AK88_HUMAN	0.9991	Isoform of P47756, Isoform 2 of F-actin-capping protein subunit beta OS=Homo sapiens GN=CAPZB;F-actin-capping protein subunit beta OS=Homo sapiens GN=CAPZB PE=1 SV=4;Isoform of P47756, Capping protein (Actin filament) muscle Z-line, beta, isoform CRA_a OS=Homo sapiens GN=CAPZB PE=1 SV=1;Isoform of P47756, Capping protein (Actin filament) muscle Z-line, beta, isoform CRA_d OS=Homo sapiens GN=CAPZB…	7.7	2	0.01	LVEDMENKIR+STLNEIYFGK
871	sp|Q6P5Z2|PKN3_HUMAN	0.999	Serine/threonine-protein kinase N3 OS=Homo sapiens GN=PKN3 PE=1 SV=1	4.7	2	0.02	AAVPGYPQPSGTPVKPTALTGTLQVR+SPAAALASSPSEGWLR
875a	sp|P63000-2|RAC1_HUMAN sp|P63000|RAC1_HUMAN	0.9988	Isoform of P63000, Isoform B of Ras-related C3 botulinum toxin substrate 1 OS=Homo sapiens GN=RAC1;Ras-related C3 botulinum toxin substrate 1 OS=Homo sapiens GN=RAC1 PE=1 SV=1	12	2	0.02	KLTPITYPQGLAMAK+TVFDEAIR
874	sp|O75718|CRTAP_HUMAN tr|C9JP16|C9JP16_HUMAN	0.9988	Cartilage-associated protein OS=Homo sapiens GN=CRTAP PE=1 SV=1;Isoform of O75718, Cartilage-associated protein OS=Homo sapiens GN=CRTAP PE=1 SV=1	4.5	2	0.02	FLQFAYFK+SYESLFIR
877a	sp|Q92542-2|NICA_HUMAN sp|Q92542|NICA_HUMAN tr|H0Y6T7|H0Y6T7_HUMAN	0.9987	Isoform of Q92542, Isoform 2 of Nicastrin OS=Homo sapiens GN=NCSTN;Nicastrin OS=Homo sapiens GN=NCSTN PE=1 SV=2;Isoform of Q92542, Nicastrin (Fragment) OS=Homo sapiens GN=NCSTN PE=1 SV=1	8.4	2	0.02	ALADVATVLGR+NQVEDLLATLEK
876a	sp|Q5PRF9|SMAG2_HUMAN tr|A0A087WUK6|A0A087WUK6_HUMAN tr|A0A087WZT0|A0A087WZT0_HUMAN tr|M0QZ22|M0QZ22_HUMAN	0.9987	Protein Smaug homolog 2 OS=Homo sapiens GN=SAMD4B PE=1 SV=1;Isoform of Q5PRF9, Protein Smaug homolog 2 OS=Homo sapiens GN=SAMD4B PE=1 SV=1;Isoform of Q5PRF9, Protein Smaug homolog 2 OS=Homo sapiens GN=SAMD4B PE=1 SV=1;Isoform of Q5PRF9, Protein Smaug homolog 2 OS=Homo sapiens GN=SAMD4B PE=1 SV=1	3.9	2	0.02	DQVGILAGWFK+NALQELQQIIITPIK
842a	sp|P08195-2|4F2_HUMAN sp|P08195-3|4F2_HUMAN sp|P08195-4|4F2_HUMAN sp|P08195|4F2_HUMAN tr|F5GZS6|F5GZS6_HUMAN tr|J3KPF3|J3KPF3_HUMAN	0.9987	Isoform of P08195, Isoform 2 of 4F2 cell-surface antigen heavy chain OS=Homo sapiens GN=SLC3A2;Isoform of P08195, Isoform 3 of 4F2 cell-surface antigen heavy chain OS=Homo sapiens GN=SLC3A2;Isoform of P08195, Isoform 4 of 4F2 cell-surface antigen heavy chain OS=Homo sapiens GN=SLC3A2;4F2 cell-surface antigen heavy chain OS=Homo sapiens GN=SLC3A2 PE=1 SV=3;Isoform of P08195, 4F2 cell-surface antig…	4.9	2	0.02	GQSEDPGSLLSLFR+LLTSFLPAQLLR
883a	sp|Q14738-2|2A5D_HUMAN sp|Q14738-3|2A5D_HUMAN sp|Q14738|2A5D_HUMAN tr|E9PFR3|E9PFR3_HUMAN	0.9986	Isoform of Q14738, Isoform Delta-2 of Serine/threonine-protein phosphatase 2A 56 kDa regulatory subunit delta isoform OS=Homo sapiens GN=PPP2R5D;Isoform of Q14738, Isoform Delta-3 of Serine/threonine-protein phosphatase 2A 56 kDa regulatory subunit delta isoform OS=Homo sapiens GN=PPP2R5D;Serine/threonine-protein phosphatase 2A 56 kDa regulatory subunit delta isoform OS=Homo sapiens GN=PPP2R5D PE…	5	2	0.02	ESSLTEPVIVGLLK+VLPIMFPALYR
882a	sp|P09012|SNRPA_HUMAN tr|M0QXK2|M0QXK2_HUMAN tr|M0QZG7|M0QZG7_HUMAN tr|M0R0G9|M0R0G9_HUMAN tr|M0R221|M0R221_HUMAN tr|M0R2B8|M0R2B8_HUMAN	0.9986	U1 small nuclear ribonucleoprotein A OS=Homo sapiens GN=SNRPA PE=1 SV=3;Isoform of P09012, U1 small nuclear ribonucleoprotein A (Fragment) OS=Homo sapiens GN=SNRPA PE=1 SV=7;Isoform of P09012, U1 small nuclear ribonucleoprotein A (Fragment) OS=Homo sapiens GN=SNRPA PE=1 SV=1;Isoform of P09012, U1 small nuclear ribonucleoprotein A OS=Homo sapiens GN=SNRPA PE=1 SV=1;Isoform of P09012, U1 small nucl…	20.7	2	0.02	EVSSATNALR+GQAFVIFK
881	sp|Q9UGP8|SEC63_HUMAN	0.9986	Translocation protein SEC63 homolog OS=Homo sapiens GN=SEC63 PE=1 SV=2	3.4	2	0.02	DATSRPTDNILIPQLIR+TIQDLVSLK
880	sp|P49321-3|NASP_HUMAN sp|P49321-4|NASP_HUMAN sp|P49321|NASP_HUMAN	0.9986	Isoform of P49321, Isoform 3 of Nuclear autoantigenic sperm protein OS=Homo sapiens GN=NASP;Isoform of P49321, Isoform 4 of Nuclear autoantigenic sperm protein OS=Homo sapiens GN=NASP;Nuclear autoantigenic sperm protein OS=Homo sapiens GN=NASP PE=1 SV=2	6.8	2	0.01	DGAVNGPSVVGDQTPIEPQTSIER+LVPSQEETKLSVEESEAAGDGVDTK
878	sp|O15460-2|P4HA2_HUMAN sp|O15460|P4HA2_HUMAN	0.9986	Isoform of O15460, Isoform IIa of Prolyl 4-hydroxylase subunit alpha-2 OS=Homo sapiens GN=P4HA2;Prolyl 4-hydroxylase subunit alpha-2 OS=Homo sapiens GN=P4HA2 PE=1 SV=1	7.1	2	0.02	SSWLEEDDDPVVAR+TAELLQVANYGVGGQYEPHFDFSR
873a	sp|Q13098-5|CSN1_HUMAN sp|Q13098-7|CSN1_HUMAN sp|Q13098|CSN1_HUMAN tr|A0A096LP07|A0A096LP07_HUMAN tr|A0A096LPJ3|A0A096LPJ3_HUMAN tr|A8K070|A8K070_HUMAN tr|C9JFE4|C9JFE4_HUMAN	0.9986	Isoform of Q13098, Isoform 4 of COP9 signalosome complex subunit 1 OS=Homo sapiens GN=GPS1;Isoform of Q13098, Isoform 2 of COP9 signalosome complex subunit 1 OS=Homo sapiens GN=GPS1;COP9 signalosome complex subunit 1 OS=Homo sapiens GN=GPS1 PE=1 SV=4;Isoform of Q13098, COP9 signalosome complex subunit 1 OS=Homo sapiens GN=GPS1 PE=1 SV=1;Isoform of Q13098, COP9 signalosome complex subunit 1 OS=Hom…	7.8	2	0.02	ELQNAPDAIPESGVEPPALDTAWVEATR+LFLELEPQVR
884a	sp|Q6ZTW0|TPGS1_HUMAN	0.9985	Tubulin polyglutamylase complex subunit 1 OS=Homo sapiens GN=TPGS1 PE=2 SV=2	10.3	2	0.02	AGALFQLLEDSAAAVADR+LGPDSLALALDR
886a	sp|P20908|CO5A1_HUMAN tr|A0A087WXW9|A0A087WXW9_HUMAN	0.9983	Collagen alpha-1(V) chain OS=Homo sapiens GN=COL5A1 PE=1 SV=3;Isoform of P20908, Collagen alpha-1(V) chain OS=Homo sapiens GN=COL5A1 PE=1 SV=1	2.6	2	0.02	GHPGLIGLIGPPGEQGEKGDR+GSIGFPGFPGANGEKGGRGTPGKPGPR
888a	sp|Q9UQ35|SRRM2_HUMAN	0.9982	Serine/arginine repetitive matrix protein 2 OS=Homo sapiens GN=SRRM2 PE=1 SV=2	1.2	2	0.02	AAFGISDSYVDGSSFDPQRR+TPTAPAVNLAGAR
887	sp|O75531|BAF_HUMAN	0.9982	Barrier-to-autointegration factor OS=Homo sapiens GN=BANF1 PE=1 SV=1	40.4	2	0.02	AYVVLGQFLVLK+DFVAEPMGEKPVGSLAGIGEVLGK
890	sp|Q92900-2|RENT1_HUMAN sp|Q92900|RENT1_HUMAN	0.998	Isoform of Q92900, Isoform 2 of Regulator of nonsense transcripts 1 OS=Homo sapiens GN=UPF1;Regulator of nonsense transcripts 1 OS=Homo sapiens GN=UPF1 PE=1 SV=2	2.1	2	0.02	IAYFTLPK+YEDAYQYQNIFGPLVK
889	sp|P82930|RT34_HUMAN tr|A0A087WUZ8|A0A087WUZ8_HUMAN tr|C9JJ19|C9JJ19_HUMAN	0.998	28S ribosomal protein S34, mitochondrial OS=Homo sapiens GN=MRPS34 PE=1 SV=2;Isoform of P82930, 28S ribosomal protein S34, mitochondrial OS=Homo sapiens GN=MRPS34 PE=1 SV=1;Isoform of P82930, 28S ribosomal protein S34, mitochondrial OS=Homo sapiens GN=MRPS34 PE=1 SV=2	15.3	2	0.02	AWGILTFK+DSQLYAVDYETLTRPFSGR
892	sp|Q9H000-2|MKRN2_HUMAN sp|Q9H000|MKRN2_HUMAN tr|C9J494|C9J494_HUMAN	0.9975	Isoform of Q9H000, Isoform 2 of Probable E3 ubiquitin-protein ligase makorin-2 OS=Homo sapiens GN=MKRN2;Probable E3 ubiquitin-protein ligase makorin-2 OS=Homo sapiens GN=MKRN2 PE=1 SV=2;Isoform of Q9H000, Probable E3 ubiquitin-protein ligase makorin-2 OS=Homo sapiens GN=MKRN2 PE=1 SV=1	4.3	2	0.02	LWDFIENR+NELIEAFK
894a	sp|O15127|SCAM2_HUMAN	0.9974	Secretory carrier-associated membrane protein 2 OS=Homo sapiens GN=SCAMP2 PE=1 SV=2	9.7	2	0.02	ELQNTVANLHVR+TGASFQQAQEEFSQGIFSSR
895a	sp|Q15435-2|PP1R7_HUMAN sp|Q15435|PP1R7_HUMAN tr|C9J177|C9J177_HUMAN tr|H7C003|H7C003_HUMAN	0.9973	Isoform of Q15435, Isoform 2 of Protein phosphatase 1 regulatory subunit 7 OS=Homo sapiens GN=PPP1R7;Protein phosphatase 1 regulatory subunit 7 OS=Homo sapiens GN=PPP1R7 PE=1 SV=1;Isoform of Q15435, Protein phosphatase 1 regulatory subunit 7 (Fragment) OS=Homo sapiens GN=PPP1R7 PE=1 SV=1;Isoform of Q15435, Protein phosphatase 1 regulatory subunit 7 (Fragment) OS=Homo sapiens GN=PPP1R7 PE=1 SV=1	6.9	2	0.02	IEGLQNLVNLR+SLETVYLER
897a	sp|O15372|EIF3H_HUMAN tr|B3KS98|B3KS98_HUMAN	0.9971	Eukaryotic translation initiation factor 3 subunit H OS=Homo sapiens GN=EIF3H PE=1 SV=1;Isoform of O15372, Eukaryotic translation initiation factor 3 subunit H OS=Homo sapiens GN=EIF3H PE=1 SV=1	6	2	0.02	LFKPPQPPAR+QVQIDGLVVLK
896	sp|P09960-2|LKHA4_HUMAN sp|P09960|LKHA4_HUMAN tr|B4DEH5|B4DEH5_HUMAN	0.9971	Isoform of P09960, Isoform 2 of Leukotriene A-4 hydrolase OS=Homo sapiens GN=LTA4H;Leukotriene A-4 hydrolase OS=Homo sapiens GN=LTA4H PE=1 SV=2;Isoform of P09960, Leukotriene A-4 hydrolase OS=Homo sapiens GN=LTA4H PE=1 SV=1	13.6	2	0.02	TLTGTAALTVQSQEDNLR
898a	sp|P07384|CAN1_HUMAN	0.997	Calpain-1 catalytic subunit OS=Homo sapiens GN=CAPN1 PE=1 SV=1	4.3	2	0.02	NYPATFWVNPQFK+RPTELLSNPQFIVDGATR
900a	sp|Q8TDX7|NEK7_HUMAN	0.9969	Serine/threonine-protein kinase Nek7 OS=Homo sapiens GN=NEK7 PE=1 SV=1	8.6	2	0.02	DIKPANVFITATGVVK+VQIFDLMDAK
899a	sp|P21912|SDHB_HUMAN	0.9969	Succinate dehydrogenase [ubiquinone] iron-sulfur subunit, mitochondrial OS=Homo sapiens GN=SDHB PE=1 SV=3	8.2	2	0.02	DLVPDLSNFYAQYK+LQDPFSLYR
901	sp|P62191-2|PRS4_HUMAN sp|P62191|PRS4_HUMAN	0.9968	Isoform of P62191, Isoform 2 of 26S protease regulatory subunit 4 OS=Homo sapiens GN=PSMC1;26S protease regulatory subunit 4 OS=Homo sapiens GN=PSMC1 PE=1 SV=1	6	2	0.02	IETLDPALIRPGR+VVGSELIQK
902a	sp|O15131|IMA6_HUMAN sp|O60684|IMA7_HUMAN	0.9964	Importin subunit alpha-6 OS=Homo sapiens GN=KPNA5 PE=1 SV=2;Importin subunit alpha-7 OS=Homo sapiens GN=KPNA6 PE=1 SV=1	6.2	2	0.02	EAAWAITNATSGGTPEQIR+IVQVALNGLENILR
903	sp|P51511|MMP15_HUMAN	0.9962	Matrix metalloproteinase-15 OS=Homo sapiens GN=MMP15 PE=1 SV=1	5.1	2	0.02	GAFLSNDAAYTYFYK+VWEQATPLVFQEVPYEDIR
904	sp|P43487-2|RANG_HUMAN sp|P43487|RANG_HUMAN tr|C9JDM3|C9JDM3_HUMAN tr|C9JGV6|C9JGV6_HUMAN tr|C9JIC6|C9JIC6_HUMAN tr|C9JJ34|C9JJ34_HUMAN tr|C9JXG8|C9JXG8_HUMAN tr|F6WQW2|F6WQW2_HUMAN	0.9959	Isoform of P43487, Isoform 2 of Ran-specific GTPase-activating protein OS=Homo sapiens GN=RANBP1;Ran-specific GTPase-activating protein OS=Homo sapiens GN=RANBP1 PE=1 SV=1;Isoform of P43487, Ran-specific GTPase-activating protein (Fragment) OS=Homo sapiens GN=RANBP1 PE=1 SV=7;Isoform of P43487, Ran-specific GTPase-activating protein (Fragment) OS=Homo sapiens GN=RANBP1 PE=1 SV=7;Isoform of P43487…	24.5	2	0.02	FASENDLPEWK+FASENDLPEWKER
905	sp|Q5SW79-2|CE170_HUMAN sp|Q5SW79-3|CE170_HUMAN sp|Q5SW79|CE170_HUMAN tr|H0Y2V6|H0Y2V6_HUMAN	0.9956	Isoform of Q5SW79, Isoform 2 of Centrosomal protein of 170 kDa OS=Homo sapiens GN=CEP170;Isoform of Q5SW79, Isoform 3 of Centrosomal protein of 170 kDa OS=Homo sapiens GN=CEP170;Centrosomal protein of 170 kDa OS=Homo sapiens GN=CEP170 PE=1 SV=1;Isoform of Q5SW79, Centrosomal protein of 170 kDa (Fragment) OS=Homo sapiens GN=CEP170 PE=1 SV=1	1.2	2	0.02	IDLLAQPR+TLPQLPNEEK
907a	sp|Q9HC38-2|GLOD4_HUMAN sp|Q9HC38|GLOD4_HUMAN tr|F6TLX2|F6TLX2_HUMAN	0.9955	Isoform of Q9HC38, Isoform 2 of Glyoxalase domain-containing protein 4 OS=Homo sapiens GN=GLOD4;Glyoxalase domain-containing protein 4 OS=Homo sapiens GN=GLOD4 PE=1 SV=1;Isoform of Q9HC38, Glyoxalase domain-containing protein 4 OS=Homo sapiens GN=GLOD4 PE=1 SV=1	7.7	2	0.02	ELPDLEDLMK+ILTPLVSLDTPGK
906a	sp|Q9BRX9|WDR83_HUMAN	0.9955	WD repeat domain-containing protein 83 OS=Homo sapiens GN=WDR83 PE=1 SV=1	8.9	2	0.02	AVVLWDVASGQVVR+LLDKDTGELLGEYK
909	sp|Q9NVI1-1|FANCI_HUMAN sp|Q9NVI1-2|FANCI_HUMAN sp|Q9NVI1-4|FANCI_HUMAN sp|Q9NVI1|FANCI_HUMAN tr|F8W7R3|F8W7R3_HUMAN tr|H3BMG4|H3BMG4_HUMAN tr|H3BQE2|H3BQE2_HUMAN tr|H3BS60|H3BS60_HUMAN tr|H3BT54|H3BT54_HUMAN	0.9945	Isoform of Q9NVI1, Isoform 1 of Fanconi anemia group I protein OS=Homo sapiens GN=FANCI;Isoform of Q9NVI1, Isoform 2 of Fanconi anemia group I protein OS=Homo sapiens GN=FANCI;Isoform of Q9NVI1, Isoform 4 of Fanconi anemia group I protein OS=Homo sapiens GN=FANCI;Fanconi anemia group I protein OS=Homo sapiens GN=FANCI PE=1 SV=4;Isoform of Q9NVI1, Fanconi anemia group I protein OS=Homo sapiens GN=…	10.7	2	0.02	EGDLTNLLQNQAVK+TADKLQEFLQTLR
910	sp|P63313|TYB10_HUMAN	0.9944	Thymosin beta-10 OS=Homo sapiens GN=TMSB10 PE=1 SV=2	31.8	2	0.02	NTLPTKETIEQEK+NTLPTKETIEQEKR
912	sp|Q9Y3C6|PPIL1_HUMAN	0.994	Peptidyl-prolyl cis-trans isomerase-like 1 OS=Homo sapiens GN=PPIL1 PE=1 SV=1	10.2	2	0.02	VGMVETNSQDRPVDDVK
913a	sp|P10589|COT1_HUMAN sp|P24468-2|COT2_HUMAN sp|P24468-3|COT2_HUMAN sp|P24468|COT2_HUMAN tr|F1DAL9|F1DAL9_HUMAN	0.9937	COUP transcription factor 1 OS=Homo sapiens GN=NR2F1 PE=1 SV=1;Isoform of P24468, Isoform 2 of COUP transcription factor 2 OS=Homo sapiens GN=NR2F2;Isoform of P24468, Isoform 3 of COUP transcription factor 2 OS=Homo sapiens GN=NR2F2;COUP transcription factor 2 OS=Homo sapiens GN=NR2F2 PE=1 SV=1;Isoform of P10589, COUP transcription factor 1 OS=Homo sapiens GN=NR2F1 PE=1 SV=1	8.4	2	0.02	TPIETLIR+TVSSSVIEQLFFVR
233b	tr|F8W031|F8W031_HUMAN	0.9937	Uncharacterized protein (Fragment) OS=Homo sapiens PE=1 SV=1	9.5	2	0.02	DILADLIPK+INPDGSQSVVEVPYAR
915a	sp|Q6ZXV5-2|TMTC3_HUMAN sp|Q6ZXV5|TMTC3_HUMAN	0.9935	Isoform of Q6ZXV5, Isoform 2 of Transmembrane and TPR repeat-containing protein 3 OS=Homo sapiens GN=TMTC3;Transmembrane and TPR repeat-containing protein 3 OS=Homo sapiens GN=TMTC3 PE=1 SV=2	4.8	2	0.01	ALPILEELLR+VCKLFLDNKSSVIASLLFAVHPIHTEAVTGVVGR
914	sp|Q8IXM3|RM41_HUMAN	0.9935	39S ribosomal protein L41, mitochondrial OS=Homo sapiens GN=MRPL41 PE=1 SV=1	16.1	2	0.02	EMVPEFVVPDLTGFK+LFQLYPR
924	sp|O75534-2|CSDE1_HUMAN sp|O75534-3|CSDE1_HUMAN sp|O75534-4|CSDE1_HUMAN sp|O75534|CSDE1_HUMAN tr|E9PLT0|E9PLT0_HUMAN	0.9916	Isoform of O75534, Isoform 2 of Cold shock domain-containing protein E1 OS=Homo sapiens GN=CSDE1;Isoform of O75534, Isoform 3 of Cold shock domain-containing protein E1 OS=Homo sapiens GN=CSDE1;Isoform of O75534, Isoform 4 of Cold shock domain-containing protein E1 OS=Homo sapiens GN=CSDE1;Cold shock domain-containing protein E1 OS=Homo sapiens GN=CSDE1 PE=1 SV=2;Isoform of O75534, Cold shock dom…	2.8	2	0.02	THSVNGITEEADPTIYSGK
919	sp|O15063|K0355_HUMAN	0.9916	Uncharacterized protein KIAA0355 OS=Homo sapiens GN=KIAA0355 PE=1 SV=2	2.2	2	0.02	APQAGAHTPLTPQPGLAPQQQSPK
989	sp|Q9Y605|MOFA1_HUMAN tr|A0A087WTY9|A0A087WTY9_HUMAN	0.9916	MORF4 family-associated protein 1 OS=Homo sapiens GN=MRFAP1 PE=1 SV=1;Isoform of Q9Y605, MORF4 family-associated protein 1 OS=Homo sapiens GN=MRFAP1 PE=1 SV=1	23.3	2	0.02	TQVEASEESALNHLQNPGDAAEGR
987	sp|Q9Y5L4|TIM13_HUMAN	0.9916	Mitochondrial import inner membrane translocase subunit Tim13 OS=Homo sapiens GN=TIMM13 PE=1 SV=1	14.7	2	0.02	VQIAVANAQELLQR
986	sp|Q9Y3D0|MIP18_HUMAN tr|H3BNV7|H3BNV7_HUMAN	0.9916	Mitotic spindle-associated MMXD complex subunit MIP18 OS=Homo sapiens GN=FAM96B PE=1 SV=1;Isoform of Q9Y3D0, Mitotic spindle-associated MMXD complex subunit MIP18 (Fragment) OS=Homo sapiens GN=FAM96B PE=1 SV=1	13.7	2	0.02	SGERPVTAGEEDEQVPDSIDAR
985	sp|Q9Y320-2|TMX2_HUMAN sp|Q9Y320|TMX2_HUMAN	0.9916	Isoform of Q9Y320, Isoform 2 of Thioredoxin-related transmembrane protein 2 OS=Homo sapiens GN=TMX2;Thioredoxin-related transmembrane protein 2 OS=Homo sapiens GN=TMX2 PE=1 SV=1	10.5	2	0.02	AGDNIPEEQPVASTPTTVSDGENKKDK
983	sp|Q9NY33-2|DPP3_HUMAN sp|Q9NY33-4|DPP3_HUMAN sp|Q9NY33|DPP3_HUMAN tr|E9PKK8|E9PKK8_HUMAN tr|E9PNX5|E9PNX5_HUMAN tr|E9PPK9|E9PPK9_HUMAN tr|E9PQ14|E9PQ14_HUMAN tr|G3V180|G3V180_HUMAN tr|G3V1D3|G3V1D3_HUMAN	0.9916	Isoform of Q9NY33, Isoform 2 of Dipeptidyl peptidase 3 OS=Homo sapiens GN=DPP3;Isoform of Q9NY33, Isoform 4 of Dipeptidyl peptidase 3 OS=Homo sapiens GN=DPP3;Dipeptidyl peptidase 3 OS=Homo sapiens GN=DPP3 PE=1 SV=2;Isoform of Q9NY33, Dipeptidyl peptidase 3 (Fragment) OS=Homo sapiens GN=DPP3 PE=1 SV=1;Isoform of Q9NY33, Dipeptidyl peptidase 3 (Fragment) OS=Homo sapiens GN=DPP3 PE=1 SV=1;Isoform of…	15.4	2	0.02	VILGSEAAQQHPEEVR
982	sp|Q9NS15-2|LTBP3_HUMAN sp|Q9NS15|LTBP3_HUMAN tr|E9PJR2|E9PJR2_HUMAN tr|E9PPT7|E9PPT7_HUMAN tr|E9PQR0|E9PQR0_HUMAN tr|E9PR75|E9PR75_HUMAN tr|E9PR84|E9PR84_HUMAN tr|H0YC99|H0YC99_HUMAN	0.9916	Isoform of Q9NS15, Isoform 2 of Latent-transforming growth factor beta-binding protein 3 OS=Homo sapiens GN=LTBP3;Latent-transforming growth factor beta-binding protein 3 OS=Homo sapiens GN=LTBP3 PE=1 SV=4;Isoform of Q9NS15, Latent-transforming growth factor beta-binding protein 3 OS=Homo sapiens GN=LTBP3 PE=1 SV=1;Isoform of Q9NS15, Latent-transforming growth factor beta-binding protein 3 (Fragm…	8.1	2	0.01	DEDSSEEDSDECRCVSGR
972	sp|Q96KA5-2|CLP1L_HUMAN sp|Q96KA5|CLP1L_HUMAN tr|G5E9Z2|G5E9Z2_HUMAN	0.9916	Isoform of Q96KA5, Isoform 2 of Cleft lip and palate transmembrane protein 1-like protein OS=Homo sapiens GN=CLPTM1L;Cleft lip and palate transmembrane protein 1-like protein OS=Homo sapiens GN=CLPTM1L PE=1 SV=1;Isoform of Q96KA5, Cisplatin resistance related protein CRR9p, isoform CRA_c OS=Homo sapiens GN=CLPTM1L PE=1 SV=1	4.3	2	0.02	TVHYLPILFIDQLSNR
969	sp|Q96AJ9|VTI1A_HUMAN	0.9916	Vesicle transport through interaction with t-SNAREs homolog 1A OS=Homo sapiens GN=VTI1A PE=1 SV=2	10.6	2	0.02	ILLVILGIIVVITILMAITFSVR
966	sp|Q8N4V1-2|MMGT1_HUMAN sp|Q8N4V1|MMGT1_HUMAN	0.9916	Isoform of Q8N4V1, Isoform 2 of Membrane magnesium transporter 1 OS=Homo sapiens GN=MMGT1;Membrane magnesium transporter 1 OS=Homo sapiens GN=MMGT1 PE=1 SV=1	18.3	2	0.02	VLFRPSDTANSSNQDALSSNTSLK
950	sp|P63027|VAMP2_HUMAN sp|Q15836|VAMP3_HUMAN tr|F8WCA0|F8WCA0_HUMAN tr|J3QRU4|J3QRU4_HUMAN tr|K7EKX0|K7EKX0_HUMAN tr|K7ENK9|K7ENK9_HUMAN tr|L7N2F9|L7N2F9_HUMAN	0.9916	Vesicle-associated membrane protein 2 OS=Homo sapiens GN=VAMP2 PE=1 SV=3;Vesicle-associated membrane protein 3 OS=Homo sapiens GN=VAMP3 PE=1 SV=3;Isoform of P63027, Vesicle-associated membrane protein 2 OS=Homo sapiens GN=VAMP2 PE=4 SV=1;Isoform of P63027, Vesicle-associated membrane protein 2 OS=Homo sapiens GN=VAMP2 PE=4 SV=2;Isoform of Q15836, Vesicle-associated membrane protein 3 OS=Homo sapi…	33.3	2	0.01	LSELDDRADALQAGASQFETSAAK
948	sp|P61964|WDR5_HUMAN tr|V9GYQ5|V9GYQ5_HUMAN tr|V9GZ59|V9GZ59_HUMAN	0.9916	WD repeat-containing protein 5 OS=Homo sapiens GN=WDR5 PE=1 SV=1;Isoform of P61964, WD repeat-containing protein 5 (Fragment) OS=Homo sapiens GN=WDR5 PE=1 SV=1;Isoform of P61964, WD repeat-containing protein 5 (Fragment) OS=Homo sapiens GN=WDR5 PE=1 SV=7	42.9	2	0.02	AQPTPSSSATQSKPTPVKPNYALK
945	sp|P55735-2|SEC13_HUMAN sp|P55735-3|SEC13_HUMAN sp|P55735|SEC13_HUMAN tr|A0A0C4DFR6|A0A0C4DFR6_HUMAN tr|A8MXL6|A8MXL6_HUMAN tr|E7ERC8|E7ERC8_HUMAN	0.9916	Isoform of P55735, Isoform 2 of Protein SEC13 homolog OS=Homo sapiens GN=SEC13;Isoform of P55735, Isoform 3 of Protein SEC13 homolog OS=Homo sapiens GN=SEC13;Protein SEC13 homolog OS=Homo sapiens GN=SEC13 PE=1 SV=3;Isoform of P55735, Protein SEC13 homolog OS=Homo sapiens GN=SEC13 PE=1 SV=1;Isoform of P55735, Protein SEC13 homolog OS=Homo sapiens GN=SEC13 PE=1 SV=1;Isoform of P55735, Protein SEC13…	3.9	2	0.01	NGGQILIADLR
944	sp|P54727-2|RD23B_HUMAN sp|P54727|RD23B_HUMAN	0.9916	Isoform of P54727, Isoform 2 of UV excision repair protein RAD23 homolog B OS=Homo sapiens GN=RAD23B;UV excision repair protein RAD23 homolog B OS=Homo sapiens GN=RAD23B PE=1 SV=1	5.6	2	0.02	QIIQQNPSLLPALLQQIGR
940	sp|P47914|RL29_HUMAN	0.9916	60S ribosomal protein L29 OS=Homo sapiens GN=RPL29 PE=1 SV=2	9.4	2	0.02	AQAAAPASVPAQAPK
934	sp|P23588-2|IF4B_HUMAN sp|P23588|IF4B_HUMAN tr|E7EX17|E7EX17_HUMAN tr|F8VX11|F8VX11_HUMAN	0.9916	Isoform of P23588, Isoform 2 of Eukaryotic translation initiation factor 4B OS=Homo sapiens GN=EIF4B;Eukaryotic translation initiation factor 4B OS=Homo sapiens GN=EIF4B PE=1 SV=2;Isoform of P23588, Eukaryotic translation initiation factor 4B OS=Homo sapiens GN=EIF4B PE=1 SV=1;Isoform of P23588, Eukaryotic translation initiation factor 4B (Fragment) OS=Homo sapiens GN=EIF4B PE=1 SV=1	4.4	2	0.02	AASIFGGAKPVDTAAR
1015	sp|Q9Y3E5|PTH2_HUMAN tr|J3KQ48|J3KQ48_HUMAN	0.9907	Peptidyl-tRNA hydrolase 2, mitochondrial OS=Homo sapiens GN=PTRH2 PE=1 SV=1;Isoform of Q9Y3E5, Peptidyl-tRNA hydrolase 2, mitochondrial OS=Homo sapiens GN=PTRH2 PE=1 SV=1	8.4	2	0.02	APDEETLIALLAHAK
1013	sp|Q9NUU7|DD19A_HUMAN sp|Q9UMR2-2|DD19B_HUMAN sp|Q9UMR2-4|DD19B_HUMAN sp|Q9UMR2|DD19B_HUMAN tr|F6QDS0|F6QDS0_HUMAN tr|H3BMQ5|H3BMQ5_HUMAN tr|H3BN59|H3BN59_HUMAN tr|H3BQK0|H3BQK0_HUMAN tr|H3BTB3|H3BTB3_HUMAN tr|I3L0H8|I3L0H8_HUMAN	0.9907	ATP-dependent RNA helicase DDX19A OS=Homo sapiens GN=DDX19A PE=1 SV=1;Isoform of Q9UMR2, Isoform 2 of ATP-dependent RNA helicase DDX19B OS=Homo sapiens GN=DDX19B;Isoform of Q9UMR2, Isoform 4 of ATP-dependent RNA helicase DDX19B OS=Homo sapiens GN=DDX19B;ATP-dependent RNA helicase DDX19B OS=Homo sapiens GN=DDX19B PE=1 SV=1;Isoform of Q9UMR2, HCG2043426, isoform CRA_b OS=Homo sapiens GN=hCG_2043426…	3.3	2	0.02	SNLVDNTNQVEVLQR
1001	sp|Q15020-4|SART3_HUMAN sp|Q15020|SART3_HUMAN	0.9907	Isoform of Q15020, Isoform 4 of Squamous cell carcinoma antigen recognized by T-cells 3 OS=Homo sapiens GN=SART3;Squamous cell carcinoma antigen recognized by T-cells 3 OS=Homo sapiens GN=SART3 PE=1 SV=1	3.5	2	0.02	ALQRPSAAAPQAENGPAAAPAVAAPAATEAPK
997	sp|P51570-2|GALK1_HUMAN sp|P51570|GALK1_HUMAN tr|K7EII7|K7EII7_HUMAN	0.9907	Isoform of P51570, Isoform 2 of Galactokinase OS=Homo sapiens GN=GALK1;Galactokinase OS=Homo sapiens GN=GALK1 PE=1 SV=1;Isoform of P51570, Galactokinase (Fragment) OS=Homo sapiens GN=GALK1 PE=1 SV=1	6	2	0.01	EVQLEELEAAR
991	sp|O14828-2|SCAM3_HUMAN sp|O14828|SCAM3_HUMAN	0.9907	Isoform of O14828, Isoform 2 of Secretory carrier-associated membrane protein 3 OS=Homo sapiens GN=SCAMP3;Secretory carrier-associated membrane protein 3 OS=Homo sapiens GN=SCAMP3 PE=1 SV=3	5	2	0.02	AQQEFAAGVFSNPAVR
1024	sp|Q9NQL9|DMRT3_HUMAN	0.9899	Doublesex- and mab-3-related transcription factor 3 OS=Homo sapiens GN=DMRT3 PE=1 SV=1	4.9	2	0.02	WTAEPQPGALQAQLAKPDLTEER
1021	sp|P30405-2|PPIF_HUMAN sp|P30405|PPIF_HUMAN tr|R4GN99|R4GN99_HUMAN	0.9899	Isoform of P30405, Isoform 2 of Peptidyl-prolyl cis-trans isomerase F, mitochondrial OS=Homo sapiens GN=PPIF;Peptidyl-prolyl cis-trans isomerase F, mitochondrial OS=Homo sapiens GN=PPIF PE=1 SV=1;Isoform of P30405, Peptidyl-prolyl cis-trans isomerase OS=Homo sapiens GN=PPIF PE=1 SV=1	20	2	0.02	GSGDPSSSSSSGNPLVYLDVDANGKPLGR
498d	sp|P61006|RAB8A_HUMAN	0.9895	Ras-related protein Rab-8A OS=Homo sapiens GN=RAB8A PE=1 SV=1	6.8	2	0.01	ANINVENAFFTLAR+LLIIGDSGVGK
1030	sp|O00487|PSDE_HUMAN	0.989	26S proteasome non-ATPase regulatory subunit 14 OS=Homo sapiens GN=PSMD14 PE=1 SV=1	8.4	2	0.02	VIDVFAMPQSGTGVSVEAVDPVFQAK
1041a	sp|P23381-2|SYWC_HUMAN sp|P23381|SYWC_HUMAN	0.988	Isoform of P23381, Isoform 2 of Tryptophan--tRNA ligase, cytoplasmic OS=Homo sapiens GN=WARS;Tryptophan--tRNA ligase, cytoplasmic OS=Homo sapiens GN=WARS PE=1 SV=2	8.6	2	0.02	ALIEVLQPLIAEHQAR+ISFPAIQAAPSFSNSFPQIFR
1055	sp|Q9Y5M8|SRPRB_HUMAN tr|H7C4H2|H7C4H2_HUMAN	0.9874	Signal recognition particle receptor subunit beta OS=Homo sapiens GN=SRPRB PE=1 SV=3;Isoform of Q9Y5M8, Signal recognition particle receptor subunit beta (Fragment) OS=Homo sapiens GN=SRPRB PE=1 SV=1	8.1	2	0.02	AIVFVVDSAAFQR
1053	sp|Q6NUQ4-2|TM214_HUMAN sp|Q6NUQ4|TM214_HUMAN tr|H7C085|H7C085_HUMAN tr|H7C0H8|H7C0H8_HUMAN	0.9874	Isoform of Q6NUQ4, Isoform 2 of Transmembrane protein 214 OS=Homo sapiens GN=TMEM214;Transmembrane protein 214 OS=Homo sapiens GN=TMEM214 PE=1 SV=2;Isoform of Q6NUQ4, Transmembrane protein 214 (Fragment) OS=Homo sapiens GN=TMEM214 PE=1 SV=1;Isoform of Q6NUQ4, Transmembrane protein 214 (Fragment) OS=Homo sapiens GN=TMEM214 PE=1 SV=1	9.8	2	0.02	LLLMHPNLTK+SLSPFAITYLDR
1057	sp|P13861-2|KAP2_HUMAN sp|P13861|KAP2_HUMAN tr|H7C1L0|H7C1L0_HUMAN	0.9871	Isoform of P13861, Isoform 2 of cAMP-dependent protein kinase type II-alpha regulatory subunit OS=Homo sapiens GN=PRKAR2A;cAMP-dependent protein kinase type II-alpha regulatory subunit OS=Homo sapiens GN=PRKAR2A PE=1 SV=2;Isoform of P13861, cAMP-dependent protein kinase type II-alpha regulatory subunit (Fragment) OS=Homo sapiens GN=PRKAR2A PE=1 SV=1	18.5	2	0.02	AATIVATSEGSLWGLDR+ADEHVIDQGDDGDNFYVIER
318b	sp|P15121|ALDR_HUMAN	0.987	Aldose reductase OS=Homo sapiens GN=AKR1B1 PE=1 SV=3	5.7	2	0.02	MPILGLGTWK+TTAQVLIR
1058	sp|O15355|PPM1G_HUMAN	0.9868	Protein phosphatase 1G OS=Homo sapiens GN=PPM1G PE=1 SV=1	7.1	2	0.01	ALDMSYDHKPEDEVELARIKNAGGK+LPLPYGFSAMQGWR
1065	sp|O43172-2|PRP4_HUMAN sp|O43172|PRP4_HUMAN	0.9857	Isoform of O43172, Isoform 2 of U4/U6 small nuclear ribonucleoprotein Prp4 OS=Homo sapiens GN=PRPF4;U4/U6 small nuclear ribonucleoprotein Prp4 OS=Homo sapiens GN=PRPF4 PE=1 SV=2	3.1	2	0.02	ALGEPITLFGEGPAER
1064a	sp|Q6P996-3|PDXD1_HUMAN sp|Q6P996-4|PDXD1_HUMAN sp|Q6P996-5|PDXD1_HUMAN sp|Q6P996|PDXD1_HUMAN tr|H3BND4|H3BND4_HUMAN	0.9856	Isoform of Q6P996, Isoform 3 of Pyridoxal-dependent decarboxylase domain-containing protein 1 OS=Homo sapiens GN=PDXDC1;Isoform of Q6P996, Isoform 4 of Pyridoxal-dependent decarboxylase domain-containing protein 1 OS=Homo sapiens GN=PDXDC1;Isoform of Q6P996, Isoform 5 of Pyridoxal-dependent decarboxylase domain-containing protein 1 OS=Homo sapiens GN=PDXDC1;Pyridoxal-dependent decarboxylase domai…	4.6	2	0.02	FFQELPGSDPVFK+GVPHPEDDHSQVEGPESLR
1080	sp|Q13405|RM49_HUMAN tr|H0YDP7|H0YDP7_HUMAN	0.9841	39S ribosomal protein L49, mitochondrial OS=Homo sapiens GN=MRPL49 PE=1 SV=1;Isoform of Q13405, 39S ribosomal protein L49, mitochondrial (Fragment) OS=Homo sapiens GN=MRPL49 PE=1 SV=1	11	2	0.02	TPVTQVNEVTGTLR
1088	sp|P11166|GTR1_HUMAN	0.9827	Solute carrier family 2, facilitated glucose transporter member 1 OS=Homo sapiens GN=SLC2A1 PE=1 SV=2	3.7	2	0.02	TFDEIASGFR+VTILELFR
1095	sp|P01034|CYTC_HUMAN	0.9809	Cystatin-C OS=Homo sapiens GN=CST3 PE=1 SV=1	19.2	2	0.02	ALDFAVGEYNK+LVGGPMDASVEEEGVRR
1099	sp|Q9Y5L0-1|TNPO3_HUMAN sp|Q9Y5L0-3|TNPO3_HUMAN sp|Q9Y5L0|TNPO3_HUMAN tr|C9J7E5|C9J7E5_HUMAN tr|E9PFH4|E9PFH4_HUMAN	0.9808	Isoform of Q9Y5L0, Isoform 1 of Transportin-3 OS=Homo sapiens GN=TNPO3;Isoform of Q9Y5L0, Isoform 3 of Transportin-3 OS=Homo sapiens GN=TNPO3;Transportin-3 OS=Homo sapiens GN=TNPO3 PE=1 SV=3;Isoform of Q9Y5L0, Transportin-3 OS=Homo sapiens GN=TNPO3 PE=1 SV=1;Isoform of Q9Y5L0, Transportin-3 OS=Homo sapiens GN=TNPO3 PE=1 SV=1	2	2	0.02	SLDSFLLSPEAAVGLLK
406b	sp|Q8N7X1|RMXL3_HUMAN	0.9791	RNA-binding motif protein, X-linked-like-3 OS=Homo sapiens GN=RBMXL3 PE=2 SV=2	2.9	2	0.02	GFAFVTFESPADAK+LPDAYSGGHDSSSRSHR
1111	sp|Q13523|PRP4B_HUMAN tr|H0YDJ3|H0YDJ3_HUMAN	0.9775	Serine/threonine-protein kinase PRP4 homolog OS=Homo sapiens GN=PRPF4B PE=1 SV=3;Isoform of Q13523, Serine/threonine-protein kinase PRP4 homolog (Fragment) OS=Homo sapiens GN=PRPF4B PE=1 SV=1	2.4	2	0.02	DLLDQILMLDPAKR
1121	sp|Q12792-4|TWF1_HUMAN sp|Q12792|TWF1_HUMAN tr|F8VS81|F8VS81_HUMAN	0.9742	Isoform of Q12792, Isoform 4 of Twinfilin-1 OS=Homo sapiens GN=TWF1;Twinfilin-1 OS=Homo sapiens GN=TWF1 PE=1 SV=3;Isoform of Q12792, Twinfilin-1 (Fragment) OS=Homo sapiens GN=TWF1 PE=1 SV=1	5.2	2	0.02	INEVQTDVGVDTK
1119a	sp|Q9NSI6-2|BRWD1_HUMAN sp|Q9NSI6-3|BRWD1_HUMAN sp|Q9NSI6|BRWD1_HUMAN	0.9742	Isoform of Q9NSI6, Isoform B of Bromodomain and WD repeat-containing protein 1 OS=Homo sapiens GN=BRWD1;Isoform of Q9NSI6, Isoform C of Bromodomain and WD repeat-containing protein 1 OS=Homo sapiens GN=BRWD1;Bromodomain and WD repeat-containing protein 1 OS=Homo sapiens GN=BRWD1 PE=1 SV=4	2.2	2	0.02	HETSCDQSEGSGSSEEDEWR+LIFSNAKAYTPNK+RVCSSDSDSSLQVVK
1138	sp|Q86VR2|F134C_HUMAN tr|K7EJ34|K7EJ34_HUMAN tr|K7ELM8|K7ELM8_HUMAN tr|K7EMF4|K7EMF4_HUMAN tr|K7ENF4|K7ENF4_HUMAN tr|K7ENZ6|K7ENZ6_HUMAN	0.9686	Protein FAM134C OS=Homo sapiens GN=FAM134C PE=1 SV=1;Isoform of Q86VR2, Protein FAM134C OS=Homo sapiens GN=FAM134C PE=1 SV=1;Isoform of Q86VR2, Protein FAM134C OS=Homo sapiens GN=FAM134C PE=1 SV=1;Isoform of Q86VR2, Protein FAM134C OS=Homo sapiens GN=FAM134C PE=1 SV=1;Isoform of Q86VR2, Protein FAM134C OS=Homo sapiens GN=FAM134C PE=1 SV=1;Isoform of Q86VR2, Protein FAM134C OS=Homo sapiens GN=FAM1…	18.5	2	0.02	ALVEVLGPYEPLLSR
1139	sp|Q969V5|MUL1_HUMAN	0.9682	Mitochondrial ubiquitin ligase activator of NFKB 1 OS=Homo sapiens GN=MUL1 PE=1 SV=1	8.5	2	0.02	ETLNSQFVENCK+VLKPLDSVDLGLETVYEK
1141	sp|O15121|DEGS1_HUMAN	0.9678	Sphingolipid delta(4)-desaturase DES1 OS=Homo sapiens GN=DEGS1 PE=1 SV=1	5	2	0.02	VLYDFVMDDTISPYSR
1145	sp|Q8TEB9-2|RHBL4_HUMAN sp|Q8TEB9|RHBL4_HUMAN tr|B9A054|B9A054_HUMAN	0.967	Isoform of Q8TEB9, Isoform 2 of Rhomboid-related protein 4 OS=Homo sapiens GN=RHBDD1;Rhomboid-related protein 4 OS=Homo sapiens GN=RHBDD1 PE=1 SV=1;Isoform of Q8TEB9, Rhomboid-related protein 4 OS=Homo sapiens GN=RHBDD1 PE=1 SV=1	16	2	0.02	NYDTYTAGLSEEEQLER
1146	sp|O43615|TIM44_HUMAN tr|M0QXM9|M0QXM9_HUMAN tr|M0QXU7|M0QXU7_HUMAN	0.9646	Mitochondrial import inner membrane translocase subunit TIM44 OS=Homo sapiens GN=TIMM44 PE=1 SV=2;Isoform of O43615, Mitochondrial import inner membrane translocase subunit TIM44 (Fragment) OS=Homo sapiens GN=TIMM44 PE=1 SV=1;Isoform of O43615, Mitochondrial import inner membrane translocase subunit TIM44 (Fragment) OS=Homo sapiens GN=TIMM44 PE=1 SV=1	9	2	0.02	TEMSEVLTEILR
536b	sp|Q10567-2|AP1B1_HUMAN sp|Q10567-3|AP1B1_HUMAN sp|Q10567-4|AP1B1_HUMAN sp|Q10567|AP1B1_HUMAN	0.9638	Isoform of Q10567, Isoform B of AP-1 complex subunit beta-1 OS=Homo sapiens GN=AP1B1;Isoform of Q10567, Isoform C of AP-1 complex subunit beta-1 OS=Homo sapiens GN=AP1B1;Isoform of Q10567, Isoform 4 of AP-1 complex subunit beta-1 OS=Homo sapiens GN=AP1B1;AP-1 complex subunit beta-1 OS=Homo sapiens GN=AP1B1 PE=1 SV=2	2.6	2	0.01	DIPNENEAQFQIR+LVYLYLMNYAK
1150	sp|O15258|RER1_HUMAN tr|A0A0A0MR06|A0A0A0MR06_HUMAN tr|Q5T091|Q5T091_HUMAN tr|Q5T092|Q5T092_HUMAN tr|Q9P0H9|Q9P0H9_HUMAN	0.963	Protein RER1 OS=Homo sapiens GN=RER1 PE=1 SV=1;Isoform of O15258, Protein RER1 (Fragment) OS=Homo sapiens GN=RER1 PE=1 SV=1;Isoform of O15258, Protein RER1 OS=Homo sapiens GN=RER1 PE=1 SV=1;Isoform of O15258, Protein RER1 (Fragment) OS=Homo sapiens GN=RER1 PE=1 SV=1;Isoform of O15258, Protein RER1 OS=Homo sapiens GN=RER1 PE=1 SV=1	11.4	2	0.02	VDPSLMEDSDDGPSLPTK
1155	sp|P42785-2|PCP_HUMAN sp|P42785|PCP_HUMAN	0.9606	Isoform of P42785, Isoform 2 of Lysosomal Pro-X carboxypeptidase OS=Homo sapiens GN=PRCP;Lysosomal Pro-X carboxypeptidase OS=Homo sapiens GN=PRCP PE=1 SV=1	2.4	2	0.02	NALDPMSVLLAR
1162	sp|Q7Z5P9-2|MUC19_HUMAN sp|Q7Z5P9|MUC19_HUMAN	0.9575	Isoform of Q7Z5P9, Isoform 2 of Mucin-19 OS=Homo sapiens GN=MUC19;Mucin-19 OS=Homo sapiens GN=MUC19 PE=1 SV=2	0.3	2	0.02	TGTTGQSGAESGTTEPSAR
1170	sp|P28827-2|PTPRM_HUMAN sp|P28827|PTPRM_HUMAN tr|E7EPS8|E7EPS8_HUMAN tr|J3KRV2|J3KRV2_HUMAN tr|J3QRB4|J3QRB4_HUMAN	0.952	Isoform of P28827, Isoform 2 of Receptor-type tyrosine-protein phosphatase mu OS=Homo sapiens GN=PTPRM;Receptor-type tyrosine-protein phosphatase mu OS=Homo sapiens GN=PTPRM PE=1 SV=2;Isoform of P28827, Receptor-type tyrosine-protein phosphatase mu OS=Homo sapiens GN=PTPRM PE=1 SV=2;Isoform of P28827, Receptor-type tyrosine-protein phosphatase mu (Fragment) OS=Homo sapiens GN=PTPRM PE=1 SV=1;Isof…	11.6	2	0.02	IAGVIAGILLFVIIFLGVVLVMKK
1169a	sp|Q6UXI7|VITRN_HUMAN	0.9508	Vitrin OS=Homo sapiens GN=VIT PE=2 SV=1	6.2	2	0.02	ASVIEMFLVLLVTGVHSNK+QDPSGAAFQKPVGADVSLGLVPK
1175	sp|Q15262-2|PTPRK_HUMAN sp|Q15262-3|PTPRK_HUMAN sp|Q15262-4|PTPRK_HUMAN sp|Q15262|PTPRK_HUMAN tr|A0A0G2JQF6|A0A0G2JQF6_HUMAN tr|E9PGC5|E9PGC5_HUMAN tr|H0Y6P5|H0Y6P5_HUMAN tr|Q5TG12|Q5TG12_HUMAN	0.9504	Isoform of Q15262, Isoform 2 of Receptor-type tyrosine-protein phosphatase kappa OS=Homo sapiens GN=PTPRK;Isoform of Q15262, Isoform 3 of Receptor-type tyrosine-protein phosphatase kappa OS=Homo sapiens GN=PTPRK;Isoform of Q15262, Isoform 4 of Receptor-type tyrosine-protein phosphatase kappa OS=Homo sapiens GN=PTPRK;Receptor-type tyrosine-protein phosphatase kappa OS=Homo sapiens GN=PTPRK PE=1 SV…	7.3	2	0.01	IAGISAGILVFILLLLVVILIVK
462b	sp|P51114-2|FXR1_HUMAN sp|P51114-3|FXR1_HUMAN sp|P51114|FXR1_HUMAN tr|B4DXZ6|B4DXZ6_HUMAN tr|E7EU85|E7EU85_HUMAN tr|E9PFF5|E9PFF5_HUMAN	0.9488	Isoform of P51114, Isoform 2 of Fragile X mental retardation syndrome-related protein 1 OS=Homo sapiens GN=FXR1;Isoform of P51114, Isoform 3 of Fragile X mental retardation syndrome-related protein 1 OS=Homo sapiens GN=FXR1;Fragile X mental retardation syndrome-related protein 1 OS=Homo sapiens GN=FXR1 PE=1 SV=3;Isoform of P51114, Fragile X mental retardation syndrome-related protein 1 OS=Homo sa…	5.7	2	0.01	KVPGVTAIELDEDTGTFR+LQIDEQLR
1181	sp|P27695|APEX1_HUMAN tr|G3V3M6|G3V3M6_HUMAN tr|G3V5Q1|G3V5Q1_HUMAN	0.9465	DNA-(apurinic or apyrimidinic site) lyase OS=Homo sapiens GN=APEX1 PE=1 SV=2;Isoform of P27695, DNA-(apurinic or apyrimidinic site) lyase (Fragment) OS=Homo sapiens GN=APEX1 PE=1 SV=1;Isoform of P27695, DNA-(apurinic or apyrimidinic site) lyase (Fragment) OS=Homo sapiens GN=APEX1 PE=1 SV=1	7	2	0.02	QGFGELLQAVPLADSFR
1184	sp|Q5T3J3|LRIF1_HUMAN	0.9431	Ligand-dependent nuclear receptor-interacting factor 1 OS=Homo sapiens GN=LRIF1 PE=1 SV=1	3.5	2	0.01	KDTLQTVSSSPVTEISR+KGSVLQSIEK
1187	sp|P48739-2|PIPNB_HUMAN sp|P48739-3|PIPNB_HUMAN sp|P48739|PIPNB_HUMAN tr|A0A0A0MSW4|A0A0A0MSW4_HUMAN tr|B3KYB6|B3KYB6_HUMAN	0.9412	Isoform of P48739, Isoform 2 of Phosphatidylinositol transfer protein beta isoform OS=Homo sapiens GN=PITPNB;Isoform of P48739, Isoform 3 of Phosphatidylinositol transfer protein beta isoform OS=Homo sapiens GN=PITPNB;Phosphatidylinositol transfer protein beta isoform OS=Homo sapiens GN=PITPNB PE=1 SV=2;Isoform of P48739, Phosphatidylinositol transfer protein beta isoform OS=Homo sapiens GN=PITPN…	17.5	2	0.02	SQVEPADYKADEDPALFQSVK
266b	sp|Q8IZL9-4|CDK20_HUMAN	0.9374	Isoform of Q8IZL9, Isoform 4 of Cyclin-dependent kinase 20 OS=Homo sapiens GN=CDK20	8	2	0.01	IADFGLAR+VGWQCLPSILQTGEIVALK
1192a	sp|Q8NFP9|NBEA_HUMAN tr|A0A0D9SF28|A0A0D9SF28_HUMAN tr|F5GXV7|F5GXV7_HUMAN tr|Q5T321|Q5T321_HUMAN	0.9374	Neurobeachin OS=Homo sapiens GN=NBEA PE=1 SV=3;Isoform of Q8NFP9, Neurobeachin OS=Homo sapiens GN=NBEA PE=1 SV=1;Isoform of Q8NFP9, Neurobeachin OS=Homo sapiens GN=NBEA PE=1 SV=2;Isoform of Q8NFP9, Neurobeachin OS=Homo sapiens GN=NBEA PE=1 SV=1	1	2	0.01	EIFVDFAPFLSR+SESYIGGDCYIVSGSR
1194	sp|Q9NUQ9|FA49B_HUMAN tr|E5RFS4|E5RFS4_HUMAN tr|E5RGI7|E5RGI7_HUMAN tr|E5RHU5|E5RHU5_HUMAN tr|E5RI16|E5RI16_HUMAN tr|E5RIR8|E5RIR8_HUMAN tr|E5RJE1|E5RJE1_HUMAN tr|E5RJL8|E5RJL8_HUMAN tr|E5RK61|E5RK61_HUMAN	0.9366	Protein FAM49B OS=Homo sapiens GN=FAM49B PE=1 SV=1;Isoform of Q9NUQ9, Protein FAM49B (Fragment) OS=Homo sapiens GN=FAM49B PE=1 SV=1;Isoform of Q9NUQ9, Protein FAM49B (Fragment) OS=Homo sapiens GN=FAM49B PE=1 SV=7;Isoform of Q9NUQ9, Protein FAM49B (Fragment) OS=Homo sapiens GN=FAM49B PE=1 SV=1;Isoform of Q9NUQ9, Protein FAM49B (Fragment) OS=Homo sapiens GN=FAM49B PE=1 SV=1;Isoform of Q9NUQ9, Prote…	20	2	0.02	DAEGILEDLQSYR
1204	sp|Q8TEF2|CJ105_HUMAN	0.9316	Uncharacterized protein C10orf105 OS=Homo sapiens GN=C10orf105 PE=2 SV=3	8.3	2	0.01	SHCDYMESTKM
1213a	sp|P61158|ARP3_HUMAN tr|B4DXW1|B4DXW1_HUMAN	0.926	Actin-related protein 3 OS=Homo sapiens GN=ACTR3 PE=1 SV=3;Isoform of P61158, Actin-related protein 3 OS=Homo sapiens GN=ACTR3 PE=1 SV=1	13.9	2	0.01	AEPEDHYFLLTEPPLNTPENR+TLTGTVIDSGDGVTHVIPVAEGYVIGSCIK
1215a	sp|O94822-3|LTN1_HUMAN sp|O94822|LTN1_HUMAN tr|H7BYG8|H7BYG8_HUMAN	0.9257	Isoform of O94822, Isoform 3 of E3 ubiquitin-protein ligase listerin OS=Homo sapiens GN=LTN1;E3 ubiquitin-protein ligase listerin OS=Homo sapiens GN=LTN1 PE=1 SV=6;Isoform of O94822, E3 ubiquitin-protein ligase listerin OS=Homo sapiens GN=LTN1 PE=1 SV=1	4.1	2	0.01	ETPDTLSDPQTVPEEEREAK+FLSTLLDSFSSSR
1218	sp|O43347|MSI1H_HUMAN	0.9239	RNA-binding protein Musashi homolog 1 OS=Homo sapiens GN=MSI1 PE=1 SV=1	4.7	2	0.02	SYTGLAPGYTYQFPEFR
1220	sp|Q96EL3|RM53_HUMAN	0.9231	39S ribosomal protein L53, mitochondrial OS=Homo sapiens GN=MRPL53 PE=1 SV=1	8.9	2	0.01	TFLQTVSSEK
1222	sp|Q9NYL2|MLTK_HUMAN	0.9224	Mitogen-activated protein kinase kinase kinase MLT OS=Homo sapiens GN=ZAK PE=1 SV=3	1.9	2	0.02	GDSSAEMSVYASLFK
1239	sp|O60315-2|ZEB2_HUMAN sp|O60315|ZEB2_HUMAN tr|A0JP08|A0JP08_HUMAN	0.904	Isoform of O60315, Isoform 2 of Zinc finger E-box-binding homeobox 2 OS=Homo sapiens GN=ZEB2;Zinc finger E-box-binding homeobox 2 OS=Homo sapiens GN=ZEB2 PE=1 SV=1;Isoform of O60315, Zinc finger E-box binding homeobox 2 OS=Homo sapiens GN=ZEB2 PE=1 SV=1	1.5	2	0.02	DEEETGDHSMDDSSEDGK
1240	sp|O14686-3|KMT2D_HUMAN sp|O14686|KMT2D_HUMAN	0.9032	Isoform of O14686, Isoform 3 of Histone-lysine N-methyltransferase 2D OS=Homo sapiens GN=KMT2D;Histone-lysine N-methyltransferase 2D OS=Homo sapiens GN=KMT2D PE=1 SV=2	0.9	2	0.01	AGSLAHTSLGAGGFPAALPAGPAGELHAK+KALFAVGVGRPSFGLGTPK
1245	sp|P51178-2|PLCD1_HUMAN sp|P51178|PLCD1_HUMAN	0.9007	Isoform of P51178, Isoform 2 of 1-phosphatidylinositol 4,5-bisphosphate phosphodiesterase delta-1 OS=Homo sapiens GN=PLCD1;1-phosphatidylinositol 4,5-bisphosphate phosphodiesterase delta-1 OS=Homo sapiens GN=PLCD1 PE=1 SV=2	4.2	2	0.01	ASPYPVILSLENHCTLEQQR+ELNIQVDDSYAR
856	sp|Q14315-2|FLNC_HUMAN sp|Q14315|FLNC_HUMAN	0.9994	Isoform of Q14315, Isoform 2 of Filamin-C OS=Homo sapiens GN=FLNC;Filamin-C OS=Homo sapiens GN=FLNC PE=1 SV=3	1.4	1	0.02	LIALLEVLSQK+TDTYVTDNGDGTYR+YGGDEIPYSPFR
872	sp|Q9Y678|COPG1_HUMAN	0.9989	Coatomer subunit gamma-1 OS=Homo sapiens GN=COPG1 PE=1 SV=1	3.3	1	0.02	ALQQYTLEPSEKPFDLK+SIATLAITTLLK
885	sp|Q86VI3|IQGA3_HUMAN tr|F2Z2E2|F2Z2E2_HUMAN	0.9984	Ras GTPase-activating-like protein IQGAP3 OS=Homo sapiens GN=IQGAP3 PE=1 SV=2;Isoform of Q86VI3, Ras GTPase-activating-like protein IQGAP3 OS=Homo sapiens GN=IQGAP3 PE=1 SV=1	1.4	1	0.01	TLSALLLPAAGLDDVSLPVAPR
893a	sp|Q9HCC0-2|MCCB_HUMAN sp|Q9HCC0|MCCB_HUMAN	0.9975	Isoform of Q9HCC0, Isoform 2 of Methylcrotonoyl-CoA carboxylase beta chain, mitochondrial OS=Homo sapiens GN=MCCC2;Methylcrotonoyl-CoA carboxylase beta chain, mitochondrial OS=Homo sapiens GN=MCCC2 PE=1 SV=1	6.5	1	0.01	AFYGDTLVTGFAR+IFGYPVGIVGNNGVLFSESAK
923	sp|O75400-2|PR40A_HUMAN sp|O75400-3|PR40A_HUMAN sp|O75400|PR40A_HUMAN	0.9916	Isoform of O75400, Isoform 2 of Pre-mRNA-processing factor 40 homolog A OS=Homo sapiens GN=PRPF40A;Isoform of O75400, Isoform 3 of Pre-mRNA-processing factor 40 homolog A OS=Homo sapiens GN=PRPF40A;Pre-mRNA-processing factor 40 homolog A OS=Homo sapiens GN=PRPF40A PE=1 SV=2	1.7	1	0.01	FVKEPAFEDITLESER
922	sp|O60869-2|EDF1_HUMAN sp|O60869-3|EDF1_HUMAN sp|O60869|EDF1_HUMAN	0.9916	Isoform of O60869, Isoform 2 of Endothelial differentiation-related factor 1 OS=Homo sapiens GN=EDF1;Isoform of O60869, Isoform 3 of Endothelial differentiation-related factor 1 OS=Homo sapiens GN=EDF1;Endothelial differentiation-related factor 1 OS=Homo sapiens GN=EDF1 PE=1 SV=1	10.8	1	0.01	INEKPQVIADYESGR
921	sp|O60341-2|KDM1A_HUMAN sp|O60341|KDM1A_HUMAN	0.9916	Isoform of O60341, Isoform 2 of Lysine-specific histone demethylase 1A OS=Homo sapiens GN=KDM1A;Lysine-specific histone demethylase 1A OS=Homo sapiens GN=KDM1A PE=1 SV=2	1.8	1	0.01	VIIIGSGVSGLAAAR
920	sp|O15269|SPTC1_HUMAN	0.9916	Serine palmitoyltransferase 1 OS=Homo sapiens GN=SPTLC1 PE=1 SV=1	4.4	1	0.01	VVGESLSPAFHLQLEESTGSR
918	sp|O15021-1|MAST4_HUMAN sp|O15021-2|MAST4_HUMAN sp|O15021-3|MAST4_HUMAN sp|O15021|MAST4_HUMAN tr|D6RAK1|D6RAK1_HUMAN tr|E7EWQ5|E7EWQ5_HUMAN tr|J3QT34|J3QT34_HUMAN	0.9916	Isoform of O15021, Isoform 5 of Microtubule-associated serine/threonine-protein kinase 4 OS=Homo sapiens GN=MAST4;Isoform of O15021, Isoform 2 of Microtubule-associated serine/threonine-protein kinase 4 OS=Homo sapiens GN=MAST4;Isoform of O15021, Isoform 3 of Microtubule-associated serine/threonine-protein kinase 4 OS=Homo sapiens GN=MAST4;Microtubule-associated serine/threonine-protein kinase 4 …	4.3	1	0.01	QLVRKILIVIARPAR
917	sp|O14949|QCR8_HUMAN	0.9916	Cytochrome b-c1 complex subunit 8 OS=Homo sapiens GN=UQCRQ PE=1 SV=4	15.9	1	0.01	HVISYSLSPFEQR
916	sp|O14602|IF1AY_HUMAN sp|P47813|IF1AX_HUMAN tr|A6NJH9|A6NJH9_HUMAN	0.9916	Eukaryotic translation initiation factor 1A, Y-chromosomal OS=Homo sapiens GN=EIF1AY PE=1 SV=4;Eukaryotic translation initiation factor 1A, X-chromosomal OS=Homo sapiens GN=EIF1AX PE=1 SV=2;Isoform of O14602, Eukaryotic translation initiation factor 1A, Y-chromosomal OS=Homo sapiens GN=EIF1AY PE=1 SV=1	12.6	1	0.01	ELVFKEDGQEYAQVIK
988	sp|Q9Y5S9-2|RBM8A_HUMAN sp|Q9Y5S9|RBM8A_HUMAN	0.9916	Isoform of Q9Y5S9, Isoform 2 of RNA-binding protein 8A OS=Homo sapiens GN=RBM8A;RNA-binding protein 8A OS=Homo sapiens GN=RBM8A PE=1 SV=1	11	1	0.01	MREDYDSVEQDGDEPGPQR
984	sp|Q9Y237-2|PIN4_HUMAN sp|Q9Y237-3|PIN4_HUMAN sp|Q9Y237|PIN4_HUMAN tr|H0Y4T6|H0Y4T6_HUMAN tr|H0Y610|H0Y610_HUMAN tr|H0Y8P6|H0Y8P6_HUMAN tr|J3KMW3|J3KMW3_HUMAN	0.9916	Isoform of Q9Y237, Isoform 2 of Peptidyl-prolyl cis-trans isomerase NIMA-interacting 4 OS=Homo sapiens GN=PIN4;Isoform of Q9Y237, Isoform 3 of Peptidyl-prolyl cis-trans isomerase NIMA-interacting 4 OS=Homo sapiens GN=PIN4;Peptidyl-prolyl cis-trans isomerase NIMA-interacting 4 OS=Homo sapiens GN=PIN4 PE=1 SV=1;Isoform of Q9Y237, Peptidyl-prolyl cis-trans isomerase NIMA-interacting 4 (Fragment) OS=…	15.4	1	0.01	FNEVAAQYSEDKAR
981	sp|Q9NRA8-2|4ET_HUMAN sp|Q9NRA8-3|4ET_HUMAN sp|Q9NRA8|4ET_HUMAN tr|B1AKL4|B1AKL4_HUMAN	0.9916	Isoform of Q9NRA8, Isoform 2 of Eukaryotic translation initiation factor 4E transporter OS=Homo sapiens GN=EIF4ENIF1;Isoform of Q9NRA8, Isoform 3 of Eukaryotic translation initiation factor 4E transporter OS=Homo sapiens GN=EIF4ENIF1;Eukaryotic translation initiation factor 4E transporter OS=Homo sapiens GN=EIF4ENIF1 PE=1 SV=2;Isoform of Q9NRA8, Eukaryotic translation initiation factor 4E transpo…	3.2	1	0.01	ASEENLLSSSSVPSADRDSSPTTNSK
980	sp|Q9HBH5|RDH14_HUMAN	0.9916	Retinol dehydrogenase 14 OS=Homo sapiens GN=RDH14 PE=1 SV=1	7.1	1	0.01	TPVEGAQTSIYLASSPEVEGVSGR
979	sp|Q9HAV7|GRPE1_HUMAN	0.9916	GrpE protein homolog 1, mitochondrial OS=Homo sapiens GN=GRPEL1 PE=1 SV=2	6.9	1	0.01	NLYEGLVMTEVQIQK
978	sp|Q9H2H8-2|PPIL3_HUMAN sp|Q9H2H8|PPIL3_HUMAN tr|B8ZZ77|B8ZZ77_HUMAN tr|H7BZ14|H7BZ14_HUMAN	0.9916	Isoform of Q9H2H8, Isoform 2 of Peptidyl-prolyl cis-trans isomerase-like 3 OS=Homo sapiens GN=PPIL3;Peptidyl-prolyl cis-trans isomerase-like 3 OS=Homo sapiens GN=PPIL3 PE=1 SV=1;Isoform of Q9H2H8, Peptidyl-prolyl cis-trans isomerase-like 3 OS=Homo sapiens GN=PPIL3 PE=1 SV=1;Isoform of Q9H2H8, Peptidyl-prolyl cis-trans isomerase (Fragment) OS=Homo sapiens GN=PPIL3 PE=1 SV=1	12.1	1	0.01	VIDGLETLDELEKLPVNEK
977	sp|Q9BZZ5-2|API5_HUMAN sp|Q9BZZ5-3|API5_HUMAN sp|Q9BZZ5|API5_HUMAN tr|E9PQK6|E9PQK6_HUMAN tr|G3V1C3|G3V1C3_HUMAN	0.9916	Isoform of Q9BZZ5, Isoform 2 of Apoptosis inhibitor 5 OS=Homo sapiens GN=API5;Isoform of Q9BZZ5, Isoform 3 of Apoptosis inhibitor 5 OS=Homo sapiens GN=API5;Apoptosis inhibitor 5 OS=Homo sapiens GN=API5 PE=1 SV=3;Isoform of Q9BZZ5, Apoptosis inhibitor 5 OS=Homo sapiens GN=API5 PE=1 SV=1;Isoform of Q9BZZ5, Apoptosis inhibitor 5 OS=Homo sapiens GN=API5 PE=1 SV=1	13	1	0.01	NYGILADATEQVGQHK
976	sp|Q9BZK7|TBL1R_HUMAN tr|A0A0D9SF25|A0A0D9SF25_HUMAN tr|A0A0D9SF63|A0A0D9SF63_HUMAN tr|C9IYU9|C9IYU9_HUMAN tr|C9JBN1|C9JBN1_HUMAN tr|C9JCK0|C9JCK0_HUMAN tr|C9JLJ1|C9JLJ1_HUMAN tr|F8W9D8|F8W9D8_HUMAN	0.9916	F-box-like/WD repeat-containing protein TBL1XR1 OS=Homo sapiens GN=TBL1XR1 PE=1 SV=1;Isoform of Q9BZK7, F-box-like/WD repeat-containing protein TBL1XR1 (Fragment) OS=Homo sapiens GN=TBL1XR1 PE=1 SV=1;Isoform of Q9BZK7, F-box-like/WD repeat-containing protein TBL1XR1 OS=Homo sapiens GN=TBL1XR1 PE=1 SV=1;Isoform of Q9BZK7, F-box-like/WD repeat-containing protein TBL1XR1 (Fragment) OS=Homo sapiens G…	30.3	1	0.01	LAQQQAAAAAAAAAAASQQGSAK
975	sp|Q9BQE4|SELS_HUMAN	0.9916	Selenoprotein S OS=Homo sapiens GN=VIMP PE=1 SV=3	4.2	1	0.01	GPSSGGUG
974	sp|Q99708-3|COM1_HUMAN tr|J3QSH7|J3QSH7_HUMAN	0.9916	Isoform of Q99708, Isoform 3 of DNA endonuclease RBBP8 OS=Homo sapiens GN=RBBP8;Isoform of Q99708, DNA endonuclease RBBP8 (Fragment) OS=Homo sapiens GN=RBBP8 PE=1 SV=1	4.6	1	0.01	EVILRKILILVLVQK
973	sp|Q96QD8|S38A2_HUMAN tr|F8VUY8|F8VUY8_HUMAN	0.9916	Sodium-coupled neutral amino acid transporter 2 OS=Homo sapiens GN=SLC38A2 PE=1 SV=2;Isoform of Q96QD8, Sodium-coupled neutral amino acid transporter 2 OS=Homo sapiens GN=SLC38A2 PE=1 SV=1	23.9	1	0.01	SHYADVDPENQNFLLESNLGK
971	sp|Q96F45-2|ZN503_HUMAN sp|Q96F45-3|ZN503_HUMAN sp|Q96F45|ZN503_HUMAN sp|Q9H7S9|ZN703_HUMAN tr|A0A0A0MTG8|A0A0A0MTG8_HUMAN	0.9916	Isoform of Q96F45, Isoform 2 of Zinc finger protein 503 OS=Homo sapiens GN=ZNF503;Isoform of Q96F45, Isoform 3 of Zinc finger protein 503 OS=Homo sapiens GN=ZNF503;Zinc finger protein 503 OS=Homo sapiens GN=ZNF503 PE=1 SV=1;Zinc finger protein 703 OS=Homo sapiens GN=ZNF703 PE=1 SV=1;Isoform of Q96F45, Zinc finger protein 503 OS=Homo sapiens GN=ZNF503 PE=1 SV=1	4.2	1	0.01	FATSEELLSHLR
970	sp|Q96AX9-11|MIB2_HUMAN sp|Q96AX9-12|MIB2_HUMAN sp|Q96AX9-13|MIB2_HUMAN sp|Q96AX9-14|MIB2_HUMAN sp|Q96AX9-2|MIB2_HUMAN sp|Q96AX9-3|MIB2_HUMAN sp|Q96AX9-4|MIB2_HUMAN sp|Q96AX9-5|MIB2_HUMAN sp|Q96AX9-6|MIB2_HUMAN sp|Q96AX9-7|MIB2_HUMAN sp|Q96AX9|MIB2_HUMAN tr|E9PD12|E9PD12_HUMAN tr|F2Z2L2|F2Z2L2_HUMAN tr|H0YAM8|H0YAM8_HUMAN tr|J3QR95|J3QR95_HUMAN	0.9916	Isoform of Q96AX9, Isoform 11 of E3 ubiquitin-protein ligase MIB2 OS=Homo sapiens GN=MIB2;Isoform of Q96AX9, Isoform 12 of E3 ubiquitin-protein ligase MIB2 OS=Homo sapiens GN=MIB2;Isoform of Q96AX9, Isoform 13 of E3 ubiquitin-protein ligase MIB2 OS=Homo sapiens GN=MIB2;Isoform of Q96AX9, Isoform 14 of E3 ubiquitin-protein ligase MIB2 OS=Homo sapiens GN=MIB2;Isoform of Q96AX9, Isoform 2 of E3 ubiq…	1.9	1	0.01	LRPDGSEVASAAPAPGPPR
968	sp|Q92947-2|GCDH_HUMAN sp|Q92947|GCDH_HUMAN tr|K7EKT3|K7EKT3_HUMAN tr|K7ES74|K7ES74_HUMAN	0.9916	Isoform of Q92947, Isoform Short of Glutaryl-CoA dehydrogenase, mitochondrial OS=Homo sapiens GN=GCDH;Glutaryl-CoA dehydrogenase, mitochondrial OS=Homo sapiens GN=GCDH PE=1 SV=1;Isoform of Q92947, Glutaryl-CoA dehydrogenase, mitochondrial (Fragment) OS=Homo sapiens GN=GCDH PE=1 SV=1;Isoform of Q92947, Glutaryl-CoA dehydrogenase, mitochondrial (Fragment) OS=Homo sapiens GN=GCDH PE=1 SV=1	13	1	0.01	EIISEMGELGVLGPTIK
967	sp|Q8WUX9-2|CHMP7_HUMAN	0.9916	Isoform of Q8WUX9, Isoform 2 of Charged multivesicular body protein 7 OS=Homo sapiens GN=CHMP7	6.7	1	0.01	GPSTWCCCSCR
965	sp|Q7Z7A3|CTU1_HUMAN	0.9916	Cytoplasmic tRNA 2-thiolation protein 1 OS=Homo sapiens GN=CTU1 PE=1 SV=1	6	1	0.01	GLDEEATPGTPGDPARPPASK
964	sp|Q7Z4H8|KDEL2_HUMAN	0.9916	KDEL motif-containing protein 2 OS=Homo sapiens GN=KDELC2 PE=1 SV=2	3.4	1	0.01	SLVWGPGLQAAVVLPVR
963	sp|Q6L9W6|B4GN3_HUMAN	0.9916	Beta-1,4-N-acetylgalactosaminyltransferase 3 OS=Homo sapiens GN=B4GALNT3 PE=1 SV=2	1.6	1	0.01	AARPPLLLRPVKLLRR
962	sp|Q5T6X5-2|GPC6A_HUMAN	0.9916	Isoform of Q5T6X5, Isoform 2 of G-protein coupled receptor family C group 6 member A OS=Homo sapiens GN=GPRC6A	2.1	1	0.01	TLKKIILEAQLLGVLK
961	sp|Q5RI15-2|COX20_HUMAN sp|Q5RI15|COX20_HUMAN	0.9916	Isoform of Q5RI15, Isoform 2 of Cytochrome c oxidase protein 20 homolog OS=Homo sapiens GN=COX20;Cytochrome c oxidase protein 20 homolog OS=Homo sapiens GN=COX20 PE=1 SV=2	10.2	1	0.01	ILYEGTHLDPER
960	sp|Q56VL3|OCAD2_HUMAN	0.9916	OCIA domain-containing protein 2 OS=Homo sapiens GN=OCIAD2 PE=1 SV=1	8.4	1	0.01	VALAGLLGFGLGK
959	sp|Q3MHD2-2|LSM12_HUMAN sp|Q3MHD2|LSM12_HUMAN tr|K7ELG9|K7ELG9_HUMAN	0.9916	Isoform of Q3MHD2, Isoform 2 of Protein LSM12 homolog OS=Homo sapiens GN=LSM12;Protein LSM12 homolog OS=Homo sapiens GN=LSM12 PE=1 SV=2;Isoform of Q3MHD2, Protein LSM12 homolog OS=Homo sapiens GN=LSM12 PE=1 SV=1	6.7	1	0.01	LQGEVVAFDYQSK
958	sp|Q16658|FSCN1_HUMAN	0.9916	Fascin OS=Homo sapiens GN=FSCN1 PE=1 SV=3	3.2	1	0.01	LVARPEPATGYTLEFR
957	sp|Q16543|CDC37_HUMAN tr|K7EIU0|K7EIU0_HUMAN tr|K7EQA9|K7EQA9_HUMAN	0.9916	Hsp90 co-chaperone Cdc37 OS=Homo sapiens GN=CDC37 PE=1 SV=1;Isoform of Q16543, Hsp90 co-chaperone Cdc37 (Fragment) OS=Homo sapiens GN=CDC37 PE=1 SV=1;Isoform of Q16543, Hsp90 co-chaperone Cdc37 (Fragment) OS=Homo sapiens GN=CDC37 PE=1 SV=1	20.2	1	0.01	LGPGGLDPVEVYESLPEELQK
956	sp|Q13895|BYST_HUMAN tr|F8WBL2|F8WBL2_HUMAN	0.9916	Bystin OS=Homo sapiens GN=BYSL PE=1 SV=3;Isoform of Q13895, Bystin OS=Homo sapiens GN=BYSL PE=1 SV=1	10.3	1	0.01	QQQEELEAEHGTGDKPAAPR
955	sp|Q13573|SNW1_HUMAN tr|G3V3A4|G3V3A4_HUMAN tr|G3V4X8|G3V4X8_HUMAN	0.9916	SNW domain-containing protein 1 OS=Homo sapiens GN=SNW1 PE=1 SV=1;Isoform of Q13573, SNW domain-containing protein 1 OS=Homo sapiens GN=SNW1 PE=1 SV=1;Isoform of Q13573, SNW domain-containing protein 1 OS=Homo sapiens GN=SNW1 PE=1 SV=1	3.7	1	0.01	DISEVIALGVPNPR
954	sp|Q13232|NDK3_HUMAN tr|H3BPR2|H3BPR2_HUMAN	0.9916	Nucleoside diphosphate kinase 3 OS=Homo sapiens GN=NME3 PE=1 SV=2;Isoform of Q13232, Nucleoside diphosphate kinase OS=Homo sapiens GN=NME3 PE=1 SV=1	20	1	0.01	ALIGATNPADAPPGTIR
953	sp|Q04837|SSBP_HUMAN tr|A0A0G2JLD8|A0A0G2JLD8_HUMAN tr|C9K0U8|C9K0U8_HUMAN tr|E7EUY5|E7EUY5_HUMAN	0.9916	Single-stranded DNA-binding protein, mitochondrial OS=Homo sapiens GN=SSBP1 PE=1 SV=1;Isoform of Q04837, Single-stranded DNA-binding protein, mitochondrial (Fragment) OS=Homo sapiens GN=SSBP1 PE=1 SV=1;Isoform of Q04837, Single-stranded DNA-binding protein, mitochondrial (Fragment) OS=Homo sapiens GN=SSBP1 PE=1 SV=1;Isoform of Q04837, Single-stranded DNA-binding protein, mitochondrial (Fragment) …	12.4	1	0.01	SGDSEVYQLGDVSQK
952	sp|P68036-2|UB2L3_HUMAN sp|P68036-3|UB2L3_HUMAN sp|P68036|UB2L3_HUMAN	0.9916	Isoform of P68036, Isoform 2 of Ubiquitin-conjugating enzyme E2 L3 OS=Homo sapiens GN=UBE2L3;Isoform of P68036, Isoform 3 of Ubiquitin-conjugating enzyme E2 L3 OS=Homo sapiens GN=UBE2L3;Ubiquitin-conjugating enzyme E2 L3 OS=Homo sapiens GN=UBE2L3 PE=1 SV=1	18	1	0.01	TDQVIQSLIALVNDPQPEHPLR
951	sp|P63220|RS21_HUMAN tr|Q8WVC2|Q8WVC2_HUMAN tr|Q9BYK1|Q9BYK1_HUMAN	0.9916	40S ribosomal protein S21 OS=Homo sapiens GN=RPS21 PE=1 SV=1;Isoform of P63220, 40S ribosomal protein S21 OS=Homo sapiens GN=RPS21 PE=1 SV=1;Isoform of P63220, 40S ribosomal protein S21 OS=Homo sapiens GN=RPS21 PE=1 SV=1	22.2	1	0.01	DHASIQMNVAEVDKVTGR
949	sp|P62847-2|RS24_HUMAN sp|P62847-3|RS24_HUMAN sp|P62847-4|RS24_HUMAN sp|P62847|RS24_HUMAN tr|A0A087WUS0|A0A087WUS0_HUMAN tr|E7ETK0|E7ETK0_HUMAN	0.9916	Isoform of P62847, Isoform 2 of 40S ribosomal protein S24 OS=Homo sapiens GN=RPS24;Isoform of P62847, Isoform 3 of 40S ribosomal protein S24 OS=Homo sapiens GN=RPS24;Isoform of P62847, Isoform 4 of 40S ribosomal protein S24 OS=Homo sapiens GN=RPS24;40S ribosomal protein S24 OS=Homo sapiens GN=RPS24 PE=1 SV=1;Isoform of P62847, 40S ribosomal protein S24 OS=Homo sapiens GN=RPS24 PE=1 SV=1;Isoform o…	11.5	1	0.01	TTGFGMIYDSLDYAK
947	sp|P58546|MTPN_HUMAN tr|C9JL85|C9JL85_HUMAN	0.9916	Myotrophin OS=Homo sapiens GN=MTPN PE=1 SV=2;Isoform of P58546, Myotrophin OS=Homo sapiens GN=MTPN PE=1 SV=1	38.5	1	0.01	GPDGLTAFEATDNQAIK+TVKGPDGLTAFEATDNQAIK
946	sp|P55854-2|SUMO3_HUMAN sp|P55854|SUMO3_HUMAN sp|P61956-2|SUMO2_HUMAN sp|P61956|SUMO2_HUMAN sp|Q6EEV6|SUMO4_HUMAN tr|A8MU27|A8MU27_HUMAN tr|A8MUA9|A8MUA9_HUMAN	0.9916	Isoform of P55854, Isoform 2 of Small ubiquitin-related modifier 3 OS=Homo sapiens GN=SUMO3;Small ubiquitin-related modifier 3 OS=Homo sapiens GN=SUMO3 PE=1 SV=2;Isoform of P61956, Isoform 2 of Small ubiquitin-related modifier 2 OS=Homo sapiens GN=SUMO2;Small ubiquitin-related modifier 2 OS=Homo sapiens GN=SUMO2 PE=1 SV=3;Small ubiquitin-related modifier 4 OS=Homo sapiens GN=SUMO4 PE=1 SV=2;Isofo…	16.9	1	0.01	VAGQDGSVVQFK
943	sp|P50548-2|ERF_HUMAN sp|P50548|ERF_HUMAN	0.9916	Isoform of P50548, Isoform 2 of ETS domain-containing transcription factor ERF OS=Homo sapiens GN=ERF;ETS domain-containing transcription factor ERF OS=Homo sapiens GN=ERF PE=1 SV=2	5.3	1	0.01	SGGSAGGLAEGAGALAPPPPPPQIK
942	sp|P49736|MCM2_HUMAN tr|H0Y8E6|H0Y8E6_HUMAN	0.9916	DNA replication licensing factor MCM2 OS=Homo sapiens GN=MCM2 PE=1 SV=4;Isoform of P49736, DNA replication licensing factor MCM2 (Fragment) OS=Homo sapiens GN=MCM2 PE=1 SV=1	1.4	1	0.01	GLALALFGGEPK
941	sp|P49257|LMAN1_HUMAN	0.9916	Protein ERGIC-53 OS=Homo sapiens GN=LMAN1 PE=1 SV=2	2.4	1	0.01	YVSSLTEEISKR
939	sp|P42771-2|CDN2A_HUMAN sp|P42771-4|CDN2A_HUMAN sp|P42771|CDN2A_HUMAN sp|P42772|CDN2B_HUMAN tr|A0A0A0MRI0|A0A0A0MRI0_HUMAN tr|J3QRG6|J3QRG6_HUMAN tr|K7ENC6|K7ENC6_HUMAN tr|K7ES20|K7ES20_HUMAN	0.9916	Isoform of P42771, Isoform 2 of Cyclin-dependent kinase inhibitor 2A OS=Homo sapiens GN=CDKN2A;Isoform of P42771, Isoform 5 of Cyclin-dependent kinase inhibitor 2A OS=Homo sapiens GN=CDKN2A;Cyclin-dependent kinase inhibitor 2A OS=Homo sapiens GN=CDKN2A PE=1 SV=2;Cyclin-dependent kinase 4 inhibitor B OS=Homo sapiens GN=CDKN2B PE=1 SV=1;Isoform of P42771, Cyclin-dependent kinase inhibitor 2A OS=Hom…	11.4	1	0.01	EGFLDTLVVLHR
938	sp|P38606-2|VATA_HUMAN sp|P38606|VATA_HUMAN tr|C9JA17|C9JA17_HUMAN tr|C9JVW8|C9JVW8_HUMAN	0.9916	Isoform of P38606, Isoform 2 of V-type proton ATPase catalytic subunit A OS=Homo sapiens GN=ATP6V1A;V-type proton ATPase catalytic subunit A OS=Homo sapiens GN=ATP6V1A PE=1 SV=2;Isoform of P38606, V-type proton ATPase catalytic subunit A (Fragment) OS=Homo sapiens GN=ATP6V1A PE=1 SV=7;Isoform of P38606, V-type proton ATPase catalytic subunit A (Fragment) OS=Homo sapiens GN=ATP6V1A PE=1 SV=1	11.4	1	0.01	VGSHITGGDIYGIVSENSLIK
937	sp|P36507|MP2K2_HUMAN	0.9916	Dual specificity mitogen-activated protein kinase kinase 2 OS=Homo sapiens GN=MAP2K2 PE=1 SV=1	3.2	1	0.01	KLEELELDEQQKK
936	sp|P35590|TIE1_HUMAN	0.9916	Tyrosine-protein kinase receptor Tie-1 OS=Homo sapiens GN=TIE1 PE=1 SV=1	1.6	1	0.01	VNVKVPPVPLAAPRLLTK
935	sp|P30084|ECHM_HUMAN	0.9916	Enoyl-CoA hydratase, mitochondrial OS=Homo sapiens GN=ECHS1 PE=1 SV=4	7.2	1	0.01	AQFAQPEILIGTIPGAGGTQR
933	sp|P22307-2|NLTP_HUMAN sp|P22307-4|NLTP_HUMAN sp|P22307-6|NLTP_HUMAN sp|P22307-7|NLTP_HUMAN sp|P22307-8|NLTP_HUMAN sp|P22307|NLTP_HUMAN tr|H0YF61|H0YF61_HUMAN	0.9916	Isoform of P22307, Isoform SCP2 of Non-specific lipid-transfer protein OS=Homo sapiens GN=SCP2;Isoform of P22307, Isoform 4 of Non-specific lipid-transfer protein OS=Homo sapiens GN=SCP2;Isoform of P22307, Isoform 6 of Non-specific lipid-transfer protein OS=Homo sapiens GN=SCP2;Isoform of P22307, Isoform 7 of Non-specific lipid-transfer protein OS=Homo sapiens GN=SCP2;Isoform of P22307, Isoform 8…	8.6	1	0.01	KLEEEGEQFVKK
932	sp|P19388|RPAB1_HUMAN tr|A0A087WVN5|A0A087WVN5_HUMAN tr|A0A087WVZ9|A0A087WVZ9_HUMAN tr|A0A087WWX0|A0A087WWX0_HUMAN tr|A0A0A0MQR7|A0A0A0MQR7_HUMAN	0.9916	DNA-directed RNA polymerases I, II, and III subunit RPABC1 OS=Homo sapiens GN=POLR2E PE=1 SV=4;Isoform of P19388, DNA-directed RNA polymerases I, II, and III subunit RPABC1 (Fragment) OS=Homo sapiens GN=POLR2E PE=1 SV=1;Isoform of P19388, DNA-directed RNA polymerases I, II, and III subunit RPABC1 OS=Homo sapiens GN=POLR2E PE=1 SV=1;Isoform of P19388, DNA-directed RNA polymerases I, II, and III su…	16.9	1	0.01	ALIVVQQGMTPSAK
931	sp|P11766|ADHX_HUMAN tr|D6R9G2|D6R9G2_HUMAN tr|D6RAY0|D6RAY0_HUMAN tr|D6RFE4|D6RFE4_HUMAN tr|H0YAG8|H0YAG8_HUMAN	0.9916	Alcohol dehydrogenase class-3 OS=Homo sapiens GN=ADH5 PE=1 SV=4;Isoform of P11766, Alcohol dehydrogenase class-3 OS=Homo sapiens GN=ADH5 PE=1 SV=1;Isoform of P11766, Alcohol dehydrogenase class-3 OS=Homo sapiens GN=ADH5 PE=1 SV=1;Isoform of P11766, Alcohol dehydrogenase class-3 OS=Homo sapiens GN=ADH5 PE=1 SV=1;Isoform of P11766, Alcohol dehydrogenase class-3 (Fragment) OS=Homo sapiens GN=ADH5 PE…	39.3	1	0.01	AAVAWEAGKPLSIEEIEVAPPK
930	sp|P0DN76|U2AF5_HUMAN sp|Q01081-2|U2AF1_HUMAN sp|Q01081-4|U2AF1_HUMAN sp|Q01081|U2AF1_HUMAN	0.9916	Splicing factor U2AF 35 kDa subunit-like protein OS=Homo sapiens GN=U2AF1L5 PE=3 SV=1;Isoform of Q01081, Isoform 2 of Splicing factor U2AF 35 kDa subunit OS=Homo sapiens GN=U2AF1;Isoform of Q01081, Isoform 4 of Splicing factor U2AF 35 kDa subunit OS=Homo sapiens GN=U2AF1;Splicing factor U2AF 35 kDa subunit OS=Homo sapiens GN=U2AF1 PE=1 SV=3	10.8	1	0.01	WFNGQPIHAELSPVTDFR
929	sp|P0C7P0|CISD3_HUMAN	0.9916	CDGSH iron-sulfur domain-containing protein 3, mitochondrial OS=Homo sapiens GN=CISD3 PE=1 SV=1	8.7	1	0.01	TPIKVELVAGK
928	sp|P07477|TRY1_HUMAN sp|P07478|TRY2_HUMAN sp|Q8NHM4|TRY6_HUMAN tr|A0A087WW55|A0A087WW55_HUMAN tr|A0A0J9YW57|A0A0J9YW57_HUMAN tr|A0A0J9YXX4|A0A0J9YXX4_HUMAN tr|A0A0J9YYC8|A0A0J9YYC8_HUMAN tr|A6XMV8|A6XMV8_HUMAN tr|A6XMV9|A6XMV9_HUMAN tr|E7EQ64|E7EQ64_HUMAN tr|H0Y8D1|H0Y8D1_HUMAN tr|Q5NV56|Q5NV56_HUMAN	0.9916	Trypsin-1 OS=Homo sapiens GN=PRSS1 PE=1 SV=1;Trypsin-2 OS=Homo sapiens GN=PRSS2 PE=1 SV=1;Putative trypsin-6 OS=Homo sapiens GN=PRSS3P2 PE=5 SV=2;Isoform of P07477, Trypsin-1 OS=Homo sapiens GN=PRSS1 PE=1 SV=1;Isoform of P07478, Trypsin-2 OS=Homo sapiens GN=PRSS2 PE=1 SV=1;Isoform of P07478, Trypsin-2 OS=Homo sapiens GN=PRSS2 PE=1 SV=1;Isoform of P07478, Trypsin-2 OS=Homo sapiens GN=PRSS2 PE=1 SV…	8.1	1	0.01	LGEHNIEVLEGNEQFINAAK
926	sp|O96005-3|CLPT1_HUMAN sp|O96005-4|CLPT1_HUMAN sp|O96005|CLPT1_HUMAN	0.9916	Isoform of O96005, Isoform 2 of Cleft lip and palate transmembrane protein 1 OS=Homo sapiens GN=CLPTM1;Isoform of O96005, Isoform 3 of Cleft lip and palate transmembrane protein 1 OS=Homo sapiens GN=CLPTM1;Cleft lip and palate transmembrane protein 1 OS=Homo sapiens GN=CLPTM1 PE=1 SV=1	5.6	1	0.01	EEASTSLPTKPTQGASSASEPQEAPPKPAEDK
925	sp|O95299-2|NDUAA_HUMAN sp|O95299|NDUAA_HUMAN tr|A0A087WXC5|A0A087WXC5_HUMAN tr|E7ESZ7|E7ESZ7_HUMAN	0.9916	Isoform of O95299, Isoform 2 of NADH dehydrogenase [ubiquinone] 1 alpha subcomplex subunit 10, mitochondrial OS=Homo sapiens GN=NDUFA10;NADH dehydrogenase [ubiquinone] 1 alpha subcomplex subunit 10, mitochondrial OS=Homo sapiens GN=NDUFA10 PE=1 SV=1;Isoform of O95299, NADH dehydrogenase [ubiquinone] 1 alpha subcomplex subunit 10, mitochondrial OS=Homo sapiens GN=NDUFA10 PE=1 SV=1;Isoform of O9529…	4.2	1	0.01	ITSAYLQDIENAYKK
1016	sp|Q9Y520-2|PRC2C_HUMAN sp|Q9Y520-3|PRC2C_HUMAN sp|Q9Y520-4|PRC2C_HUMAN sp|Q9Y520-5|PRC2C_HUMAN sp|Q9Y520-6|PRC2C_HUMAN sp|Q9Y520-7|PRC2C_HUMAN sp|Q9Y520|PRC2C_HUMAN tr|E7EPN9|E7EPN9_HUMAN tr|H7C5N8|H7C5N8_HUMAN	0.9907	Isoform of Q9Y520, Isoform 2 of Protein PRRC2C OS=Homo sapiens GN=PRRC2C;Isoform of Q9Y520, Isoform 3 of Protein PRRC2C OS=Homo sapiens GN=PRRC2C;Isoform of Q9Y520, Isoform 4 of Protein PRRC2C OS=Homo sapiens GN=PRRC2C;Isoform of Q9Y520, Isoform 5 of Protein PRRC2C OS=Homo sapiens GN=PRRC2C;Isoform of Q9Y520, Isoform 6 of Protein PRRC2C OS=Homo sapiens GN=PRRC2C;Isoform of Q9Y520, Isoform 7 of Pr…	0.8	1	0.01	VKDAQQVEPEGQEKPSPATVR
1014	sp|Q9Y385|UB2J1_HUMAN	0.9907	Ubiquitin-conjugating enzyme E2 J1 OS=Homo sapiens GN=UBE2J1 PE=1 SV=2	4.7	1	0.01	RLSTSPDVIQGHQPR
1012	sp|Q9BVC6|TM109_HUMAN	0.9907	Transmembrane protein 109 OS=Homo sapiens GN=TMEM109 PE=1 SV=1	4.9	1	0.01	EAPVDVLTQIGR
1011	sp|Q99747-2|SNAG_HUMAN sp|Q99747|SNAG_HUMAN	0.9907	Isoform of Q99747, Isoform 2 of Gamma-soluble NSF attachment protein OS=Homo sapiens GN=NAPG;Gamma-soluble NSF attachment protein OS=Homo sapiens GN=NAPG PE=1 SV=1	5.7	1	0.01	LGLSLVVPGGGIK
1010	sp|Q96M27-2|PRRC1_HUMAN sp|Q96M27-3|PRRC1_HUMAN sp|Q96M27-4|PRRC1_HUMAN sp|Q96M27-5|PRRC1_HUMAN sp|Q96M27|PRRC1_HUMAN	0.9907	Isoform of Q96M27, Isoform 2 of Protein PRRC1 OS=Homo sapiens GN=PRRC1;Isoform of Q96M27, Isoform 3 of Protein PRRC1 OS=Homo sapiens GN=PRRC1;Isoform of Q96M27, Isoform 4 of Protein PRRC1 OS=Homo sapiens GN=PRRC1;Isoform of Q96M27, Isoform 5 of Protein PRRC1 OS=Homo sapiens GN=PRRC1;Protein PRRC1 OS=Homo sapiens GN=PRRC1 PE=1 SV=1	4.8	1	0.01	GQDEASAGGIWGFIK
1009	sp|Q96EC8|YIPF6_HUMAN	0.9907	Protein YIPF6 OS=Homo sapiens GN=YIPF6 PE=1 SV=2	5.9	1	0.01	IREFDSSTLNESVR
1008	sp|Q969Y2-2|GTPB3_HUMAN sp|Q969Y2-3|GTPB3_HUMAN sp|Q969Y2-4|GTPB3_HUMAN sp|Q969Y2|GTPB3_HUMAN	0.9907	Isoform of Q969Y2, Isoform 2 of tRNA modification GTPase GTPBP3, mitochondrial OS=Homo sapiens GN=GTPBP3;Isoform of Q969Y2, Isoform 3 of tRNA modification GTPase GTPBP3, mitochondrial OS=Homo sapiens GN=GTPBP3;Isoform of Q969Y2, Isoform 4 of tRNA modification GTPase GTPBP3, mitochondrial OS=Homo sapiens GN=GTPBP3;tRNA modification GTPase GTPBP3, mitochondrial OS=Homo sapiens GN=GTPBP3 PE=1 SV=2	3	1	0.01	KPVSIVSPEPGTTR
1007	sp|Q969G3-2|SMCE1_HUMAN sp|Q969G3-3|SMCE1_HUMAN sp|Q969G3-4|SMCE1_HUMAN sp|Q969G3-5|SMCE1_HUMAN sp|Q969G3-6|SMCE1_HUMAN sp|Q969G3|SMCE1_HUMAN tr|B4DGM3|B4DGM3_HUMAN tr|H7C048|H7C048_HUMAN tr|J3QKS7|J3QKS7_HUMAN tr|K7EMQ8|K7EMQ8_HUMAN	0.9907	Isoform of Q969G3, Isoform 2 of SWI/SNF-related matrix-associated actin-dependent regulator of chromatin subfamily E member 1 OS=Homo sapiens GN=SMARCE1;Isoform of Q969G3, Isoform 3 of SWI/SNF-related matrix-associated actin-dependent regulator of chromatin subfamily E member 1 OS=Homo sapiens GN=SMARCE1;Isoform of Q969G3, Isoform 4 of SWI/SNF-related matrix-associated actin-dependent regulator o…	4.4	1	0.01	IAAEIAQAEEQAR
1006	sp|Q8WUK0-2|PTPM1_HUMAN sp|Q8WUK0-3|PTPM1_HUMAN sp|Q8WUK0|PTPM1_HUMAN tr|E9PQM0|E9PQM0_HUMAN	0.9907	Isoform of Q8WUK0, Isoform 2 of Phosphatidylglycerophosphatase and protein-tyrosine phosphatase 1 OS=Homo sapiens GN=PTPMT1;Isoform of Q8WUK0, Isoform 3 of Phosphatidylglycerophosphatase and protein-tyrosine phosphatase 1 OS=Homo sapiens GN=PTPMT1;Phosphatidylglycerophosphatase and protein-tyrosine phosphatase 1 OS=Homo sapiens GN=PTPMT1 PE=1 SV=1;Isoform of Q8WUK0, Phosphatidylglycerophosphatase…	9.5	1	0.01	IDPTVLLGALPLR
1005	sp|Q8N2A8|PLD6_HUMAN	0.9907	Mitochondrial cardiolipin hydrolase OS=Homo sapiens GN=PLD6 PE=1 SV=1	5.2	1	0.01	ENVLITEDDEYVR
1004	sp|Q86SX6|GLRX5_HUMAN	0.9907	Glutaredoxin-related protein 5, mitochondrial OS=Homo sapiens GN=GLRX5 PE=1 SV=2	8.9	1	0.01	DYAAYNVLDDPELR
1003	sp|Q5XG87|PAPD7_HUMAN	0.9907	Non-canonical poly(A) RNA polymerase PAPD7 OS=Homo sapiens GN=PAPD7 PE=1 SV=3	2.8	1	0.01	AAALSGGGGPGAQAPRPGTPWK
1002	sp|Q15382|RHEB_HUMAN tr|C9J931|C9J931_HUMAN	0.9907	GTP-binding protein Rheb OS=Homo sapiens GN=RHEB PE=1 SV=1;Isoform of Q15382, GTP-binding protein Rheb OS=Homo sapiens GN=RHEB PE=1 SV=1	20.3	1	0.01	ALAESWNAAFLESSAK
1000	sp|Q14244-3|MAP7_HUMAN sp|Q14244-5|MAP7_HUMAN sp|Q14244-6|MAP7_HUMAN sp|Q14244-7|MAP7_HUMAN sp|Q14244|MAP7_HUMAN tr|A0A087WZ40|A0A087WZ40_HUMAN	0.9907	Isoform of Q14244, Isoform 3 of Ensconsin OS=Homo sapiens GN=MAP7;Isoform of Q14244, Isoform 5 of Ensconsin OS=Homo sapiens GN=MAP7;Isoform of Q14244, Isoform 6 of Ensconsin OS=Homo sapiens GN=MAP7;Isoform of Q14244, Isoform 7 of Ensconsin OS=Homo sapiens GN=MAP7;Ensconsin OS=Homo sapiens GN=MAP7 PE=1 SV=1;Isoform of Q14244, Ensconsin OS=Homo sapiens GN=MAP7 PE=1 SV=1	2.3	1	0.01	LSSSSATLLNSPDR
999	sp|Q12907|LMAN2_HUMAN tr|D6RBV2|D6RBV2_HUMAN tr|D6RDX1|D6RDX1_HUMAN	0.9907	Vesicular integral-membrane protein VIP36 OS=Homo sapiens GN=LMAN2 PE=1 SV=1;Isoform of Q12907, Vesicular integral-membrane protein VIP36 OS=Homo sapiens GN=LMAN2 PE=1 SV=1;Isoform of Q12907, Vesicular integral-membrane protein VIP36 (Fragment) OS=Homo sapiens GN=LMAN2 PE=1 SV=1	9	1	0.01	LPTGYYFGASAGTGDLSDNHDIISMK
998	sp|Q08431-2|MFGM_HUMAN sp|Q08431-3|MFGM_HUMAN sp|Q08431|MFGM_HUMAN tr|F5GZN3|F5GZN3_HUMAN tr|H0YKS8|H0YKS8_HUMAN tr|X6R3G6|X6R3G6_HUMAN	0.9907	Isoform of Q08431, Isoform 2 of Lactadherin OS=Homo sapiens GN=MFGE8;Isoform of Q08431, Isoform 3 of Lactadherin OS=Homo sapiens GN=MFGE8;Lactadherin OS=Homo sapiens GN=MFGE8 PE=1 SV=2;Isoform of Q08431, Lactadherin OS=Homo sapiens GN=MFGE8 PE=1 SV=1;Isoform of Q08431, Lactadherin (Fragment) OS=Homo sapiens GN=MFGE8 PE=1 SV=1;Isoform of Q08431, Lactadherin OS=Homo sapiens GN=MFGE8 PE=1 SV=1	5.6	1	0.01	VTFLGLQHWVPELAR
996	sp|P25325-2|THTM_HUMAN sp|P25325|THTM_HUMAN tr|B1AH49|B1AH49_HUMAN	0.9907	Isoform of P25325, Isoform 2 of 3-mercaptopyruvate sulfurtransferase OS=Homo sapiens GN=MPST;3-mercaptopyruvate sulfurtransferase OS=Homo sapiens GN=MPST PE=1 SV=3;Isoform of P25325, Sulfurtransferase OS=Homo sapiens GN=MPST PE=1 SV=1	5.8	1	0.01	ALVSAQWVAEALR
995	sp|P15170-2|ERF3A_HUMAN sp|P15170-3|ERF3A_HUMAN sp|P15170|ERF3A_HUMAN sp|Q8IYD1|ERF3B_HUMAN tr|H3BR35|H3BR35_HUMAN	0.9907	Isoform of P15170, Isoform 2 of Eukaryotic peptide chain release factor GTP-binding subunit ERF3A OS=Homo sapiens GN=GSPT1;Isoform of P15170, Isoform 3 of Eukaryotic peptide chain release factor GTP-binding subunit ERF3A OS=Homo sapiens GN=GSPT1;Eukaryotic peptide chain release factor GTP-binding subunit ERF3A OS=Homo sapiens GN=GSPT1 PE=1 SV=1;Eukaryotic peptide chain release factor GTP-binding …	1.7	1	0.01	HLIVLINK
994	sp|P13674-2|P4HA1_HUMAN sp|P13674-3|P4HA1_HUMAN sp|P13674|P4HA1_HUMAN	0.9907	Isoform of P13674, Isoform 2 of Prolyl 4-hydroxylase subunit alpha-1 OS=Homo sapiens GN=P4HA1;Isoform of P13674, Isoform 3 of Prolyl 4-hydroxylase subunit alpha-1 OS=Homo sapiens GN=P4HA1;Prolyl 4-hydroxylase subunit alpha-1 OS=Homo sapiens GN=P4HA1 PE=1 SV=2	2.7	1	0.01	LQDTYNLDTDTISK
993	sp|O43505|B4GA1_HUMAN	0.9907	Beta-1,4-glucuronyltransferase 1 OS=Homo sapiens GN=B4GAT1 PE=1 SV=1	3.9	1	0.01	TALASGGVLDASGDYR
992	sp|O43324-2|MCA3_HUMAN sp|O43324|MCA3_HUMAN tr|C9J1V9|C9J1V9_HUMAN tr|D6RBD7|D6RBD7_HUMAN tr|D6RCQ0|D6RCQ0_HUMAN tr|H0YAL7|H0YAL7_HUMAN	0.9907	Isoform of O43324, Isoform 2 of Eukaryotic translation elongation factor 1 epsilon-1 OS=Homo sapiens GN=EEF1E1;Eukaryotic translation elongation factor 1 epsilon-1 OS=Homo sapiens GN=EEF1E1 PE=1 SV=1;HCG2043275 OS=Homo sapiens GN=EEF1E1-BLOC1S5 PE=4 SV=2;Isoform of O43324, Eukaryotic translation elongation factor 1 epsilon-1 OS=Homo sapiens GN=EEF1E1 PE=4 SV=1;Isoform of O43324, Eukaryotic transl…	10.6	1	0.01	AIVQQWLEYR
990	sp|O00411|RPOM_HUMAN tr|K7EMH3|K7EMH3_HUMAN	0.9907	DNA-directed RNA polymerase, mitochondrial OS=Homo sapiens GN=POLRMT PE=1 SV=2;Isoform of O00411, DNA-directed RNA polymerase, mitochondrial (Fragment) OS=Homo sapiens GN=POLRMT PE=1 SV=4	6.9	1	0.01	LSLDVEQAPSGQHSQAQLSGQQQR
1028	sp|Q9Y3B4|SF3B6_HUMAN	0.9899	Splicing factor 3B subunit 6 OS=Homo sapiens GN=SF3B6 PE=1 SV=1	9.6	1	0.01	ITAEEMYDIFGK
1027	sp|Q9UN86-2|G3BP2_HUMAN sp|Q9UN86|G3BP2_HUMAN	0.9899	Isoform of Q9UN86, Isoform B of Ras GTPase-activating protein-binding protein 2 OS=Homo sapiens GN=G3BP2;Ras GTPase-activating protein-binding protein 2 OS=Homo sapiens GN=G3BP2 PE=1 SV=2	3.8	1	0.01	LPNFGFVVFDDSEPVQR
1026	sp|Q9UK76-2|HN1_HUMAN sp|Q9UK76|HN1_HUMAN tr|J3KT51|J3KT51_HUMAN	0.9899	Isoform of Q9UK76, Isoform 2 of Hematological and neurological expressed 1 protein OS=Homo sapiens GN=HN1;Hematological and neurological expressed 1 protein OS=Homo sapiens GN=HN1 PE=1 SV=3;Isoform of Q9UK76, Hematological and neurological-expressed 1 protein OS=Homo sapiens GN=HN1 PE=1 SV=1	24	1	0.01	VLRPPGGGSNFSLGFDEPTEQPVRK
1025	sp|Q9P287-2|BCCIP_HUMAN sp|Q9P287-3|BCCIP_HUMAN sp|Q9P287-4|BCCIP_HUMAN sp|Q9P287|BCCIP_HUMAN	0.9899	Isoform of Q9P287, Isoform 2 of BRCA2 and CDKN1A-interacting protein OS=Homo sapiens GN=BCCIP;Isoform of Q9P287, Isoform 3 of BRCA2 and CDKN1A-interacting protein OS=Homo sapiens GN=BCCIP;Isoform of Q9P287, Isoform 4 of BRCA2 and CDKN1A-interacting protein OS=Homo sapiens GN=BCCIP;BRCA2 and CDKN1A-interacting protein OS=Homo sapiens GN=BCCIP PE=1 SV=1	7.9	1	0.01	APVNTAELTDLLIQQNHIGSVIK
1023	sp|Q9GZS3|WDR61_HUMAN tr|H0YM76|H0YM76_HUMAN tr|H0YMF9|H0YMF9_HUMAN tr|H0YN81|H0YN81_HUMAN	0.9899	WD repeat-containing protein 61 OS=Homo sapiens GN=WDR61 PE=1 SV=1;Isoform of Q9GZS3, WD repeat-containing protein 61 OS=Homo sapiens GN=WDR61 PE=1 SV=1;Isoform of Q9GZS3, WD repeat-containing protein 61 OS=Homo sapiens GN=WDR61 PE=1 SV=1;Isoform of Q9GZS3, WD repeat-containing protein 61 (Fragment) OS=Homo sapiens GN=WDR61 PE=1 SV=1	33.3	1	0.01	ENSETVVTGSLDDLVK
1022	sp|P35268|RL22_HUMAN tr|K7EJT5|K7EJT5_HUMAN tr|K7EKS7|K7EKS7_HUMAN tr|K7ELC4|K7ELC4_HUMAN tr|K7EMH1|K7EMH1_HUMAN tr|K7EP65|K7EP65_HUMAN tr|K7ERI7|K7ERI7_HUMAN	0.9899	60S ribosomal protein L22 OS=Homo sapiens GN=RPL22 PE=1 SV=2;Isoform of P35268, 60S ribosomal protein L22 (Fragment) OS=Homo sapiens GN=RPL22 PE=1 SV=1;Isoform of P35268, 60S ribosomal protein L22 OS=Homo sapiens GN=RPL22 PE=1 SV=1;Isoform of P35268, 60S ribosomal protein L22 (Fragment) OS=Homo sapiens GN=RPL22 PE=1 SV=1;Isoform of P35268, 60S ribosomal protein L22 (Fragment) OS=Homo sapiens GN=R…	23.4	1	0.01	ITVTSEVPFSK
1020	sp|O60220|TIM8A_HUMAN	0.9899	Mitochondrial import inner membrane translocase subunit Tim8 A OS=Homo sapiens GN=TIMM8A PE=1 SV=1	11.3	1	0.01	FIDTSQFILNR
1019	sp|O43592|XPOT_HUMAN tr|F5GZM3|F5GZM3_HUMAN	0.9899	Exportin-T OS=Homo sapiens GN=XPOT PE=1 SV=2;Isoform of O43592, Exportin-T (Fragment) OS=Homo sapiens GN=XPOT PE=1 SV=2	20.6	1	0.01	VFSSTLQNWQTTR
1018	sp|A6NIZ1|RP1BL_HUMAN sp|P61224-2|RAP1B_HUMAN sp|P61224-3|RAP1B_HUMAN sp|P61224-4|RAP1B_HUMAN sp|P61224|RAP1B_HUMAN sp|P62834|RAP1A_HUMAN tr|A0A0J9YXB3|A0A0J9YXB3_HUMAN tr|B7ZB78|B7ZB78_HUMAN tr|F5GZG1|F5GZG1_HUMAN tr|F5H823|F5H823_HUMAN	0.9899	Ras-related protein Rap-1b-like protein OS=Homo sapiens PE=2 SV=1;Isoform of P61224, Isoform 2 of Ras-related protein Rap-1b OS=Homo sapiens GN=RAP1B;Isoform of P61224, Isoform 3 of Ras-related protein Rap-1b OS=Homo sapiens GN=RAP1B;Isoform of P61224, Isoform 4 of Ras-related protein Rap-1b OS=Homo sapiens GN=RAP1B;Ras-related protein Rap-1b OS=Homo sapiens GN=RAP1B PE=1 SV=1;Ras-related protein…	8.8	1	0.01	INVNEIFYDLVR
1040	tr|H7C0N4|H7C0N4_HUMAN	0.989	Isoform of Q15637, Splicing factor 1 (Fragment) OS=Homo sapiens GN=SF1 PE=1 SV=1	11.7	1	0.01	GPAASAAWGPSPSAASTAWFR
1039	sp|Q9Y6J9|TAF6L_HUMAN	0.989	TAF6-like RNA polymerase II p300/CBP-associated factor-associated factor 65 kDa subunit 6L OS=Homo sapiens GN=TAF6L PE=1 SV=1	1.8	1	0.01	VALQDLQTNSK
1038	sp|Q9UBQ7|GRHPR_HUMAN tr|U3KQ56|U3KQ56_HUMAN	0.989	Glyoxylate reductase/hydroxypyruvate reductase OS=Homo sapiens GN=GRHPR PE=1 SV=1;Isoform of Q9UBQ7, Glyoxylate reductase/hydroxypyruvate reductase OS=Homo sapiens GN=GRHPR PE=1 SV=1	7.3	1	0.01	IAAAGLDVTSPEPLPTNHPLLTLK
1037	sp|Q9H6T3-2|RPAP3_HUMAN sp|Q9H6T3-3|RPAP3_HUMAN sp|Q9H6T3|RPAP3_HUMAN	0.989	Isoform of Q9H6T3, Isoform 2 of RNA polymerase II-associated protein 3 OS=Homo sapiens GN=RPAP3;Isoform of Q9H6T3, Isoform 3 of RNA polymerase II-associated protein 3 OS=Homo sapiens GN=RPAP3;RNA polymerase II-associated protein 3 OS=Homo sapiens GN=RPAP3 PE=1 SV=2	3	1	0.01	GIAADGANALLPANR
1036	sp|Q8N183|MIMIT_HUMAN	0.989	Mimitin, mitochondrial OS=Homo sapiens GN=NDUFAF2 PE=1 SV=1	13	1	0.01	GHASAPYFGKEEPSVAPSSTGK
1035	sp|Q6NZ67|MZT2B_HUMAN sp|Q6P582|MZT2A_HUMAN tr|B8ZZ87|B8ZZ87_HUMAN tr|H7BZ50|H7BZ50_HUMAN tr|H7C173|H7C173_HUMAN tr|H7C202|H7C202_HUMAN	0.989	Mitotic-spindle organizing protein 2B OS=Homo sapiens GN=MZT2B PE=1 SV=1;Mitotic-spindle organizing protein 2A OS=Homo sapiens GN=MZT2A PE=1 SV=2;Isoform of Q6NZ67, Mitotic-spindle organizing protein 2B OS=Homo sapiens GN=MZT2B PE=1 SV=1;Isoform of Q6NZ67, Mitotic-spindle organizing protein 2B (Fragment) OS=Homo sapiens GN=MZT2B PE=1 SV=1;Isoform of Q6NZ67, Mitotic-spindle organizing protein 2B (…	10.7	1	0.01	LNVAPLAVFQMLK
1034	sp|Q07075|AMPE_HUMAN	0.989	Glutamyl aminopeptidase OS=Homo sapiens GN=ENPEP PE=1 SV=3	1.3	1	0.01	ASLIDDAFALAR
1033	sp|P61081|UBC12_HUMAN	0.989	NEDD8-conjugating enzyme Ubc12 OS=Homo sapiens GN=UBE2M PE=1 SV=1	4.9	1	0.01	DINELNLPK
1032	sp|P46782|RS5_HUMAN tr|M0QZN2|M0QZN2_HUMAN tr|M0R0F0|M0R0F0_HUMAN tr|M0R0R2|M0R0R2_HUMAN	0.989	40S ribosomal protein S5 OS=Homo sapiens GN=RPS5 PE=1 SV=4;Isoform of P46782, 40S ribosomal protein S5 OS=Homo sapiens GN=RPS5 PE=1 SV=1;Isoform of P46782, 40S ribosomal protein S5 (Fragment) OS=Homo sapiens GN=RPS5 PE=1 SV=1;Isoform of P46782, 40S ribosomal protein S5 OS=Homo sapiens GN=RPS5 PE=1 SV=1	6.7	1	0.01	QAVDVSPLR
1031	sp|P09525-2|ANXA4_HUMAN sp|P09525|ANXA4_HUMAN tr|Q6P452|Q6P452_HUMAN	0.989	Isoform of P09525, Isoform 2 of Annexin A4 OS=Homo sapiens GN=ANXA4;Annexin A4 OS=Homo sapiens GN=ANXA4 PE=1 SV=4;Isoform of P09525, Annexin OS=Homo sapiens GN=ANXA4 PE=1 SV=1	6.8	1	0.01	SETSGSFEDALLAIVK
1029	sp|A8MWD9|RUXGL_HUMAN sp|P62308|RUXG_HUMAN tr|F5H013|F5H013_HUMAN tr|Q49AN9|Q49AN9_HUMAN	0.989	Putative small nuclear ribonucleoprotein G-like protein 15 OS=Homo sapiens GN=SNRPGP15 PE=5 SV=2;Small nuclear ribonucleoprotein G OS=Homo sapiens GN=SNRPG PE=1 SV=1;Isoform of P62308, Small nuclear ribonucleoprotein G OS=Homo sapiens GN=SNRPG PE=1 SV=1;Isoform of P62308, SNRPG protein OS=Homo sapiens GN=SNRPG PE=1 SV=1	20.3	1	0.01	GNSIIMLEALERV
1049	sp|Q9NSE4|SYIM_HUMAN	0.9882	Isoleucine--tRNA ligase, mitochondrial OS=Homo sapiens GN=IARS2 PE=1 SV=2	2.8	1	0.01	TGWISTSSIWK+TKDEYLINSQTTEHIVK
1048	sp|Q9H1E3|NUCKS_HUMAN	0.9882	Nuclear ubiquitous casein and cyclin-dependent kinase substrate 1 OS=Homo sapiens GN=NUCKS1 PE=1 SV=1	8.2	1	0.01	KVVDYSQFQESDDADEDYGR
1047	sp|Q9BVV7|TIM21_HUMAN	0.9882	Mitochondrial import inner membrane translocase subunit Tim21 OS=Homo sapiens GN=TIMM21 PE=1 SV=1	4.4	1	0.01	YIFVEIESYPR
1046	sp|Q6N069-2|NAA16_HUMAN sp|Q6N069-3|NAA16_HUMAN sp|Q6N069-4|NAA16_HUMAN sp|Q6N069-5|NAA16_HUMAN sp|Q6N069|NAA16_HUMAN sp|Q9BXJ9-4|NAA15_HUMAN sp|Q9BXJ9|NAA15_HUMAN tr|A0A0B4J1W3|A0A0B4J1W3_HUMAN	0.9882	Isoform of Q6N069, Isoform 2 of N-alpha-acetyltransferase 16, NatA auxiliary subunit OS=Homo sapiens GN=NAA16;Isoform of Q6N069, Isoform 3 of N-alpha-acetyltransferase 16, NatA auxiliary subunit OS=Homo sapiens GN=NAA16;Isoform of Q6N069, Isoform 4 of N-alpha-acetyltransferase 16, NatA auxiliary subunit OS=Homo sapiens GN=NAA16;Isoform of Q6N069, Isoform 5 of N-alpha-acetyltransferase 16, NatA au…	3.2	1	0.01	DLSLLQIQMR
1045	sp|Q13185|CBX3_HUMAN	0.9882	Chromobox protein homolog 3 OS=Homo sapiens GN=CBX3 PE=1 SV=4	7.1	1	0.01	WKDSDEADLVLAK
1043	sp|O95470|SGPL1_HUMAN tr|H0Y3V8|H0Y3V8_HUMAN tr|H7BXL7|H7BXL7_HUMAN	0.9882	Sphingosine-1-phosphate lyase 1 OS=Homo sapiens GN=SGPL1 PE=1 SV=3;Isoform of O95470, Sphingosine-1-phosphate lyase 1 (Fragment) OS=Homo sapiens GN=SGPL1 PE=1 SV=1;Isoform of O95470, Sphingosine-1-phosphate lyase 1 (Fragment) OS=Homo sapiens GN=SGPL1 PE=1 SV=1	11.1	1	0.01	ALPSQGLSSSAVLEK
1042	sp|O00170|AIP_HUMAN	0.9882	AH receptor-interacting protein OS=Homo sapiens GN=AIP PE=1 SV=2	4.2	1	0.01	VLELDPALAPVVSR
1054	sp|Q9BRX8-2|F213A_HUMAN sp|Q9BRX8|F213A_HUMAN	0.9874	Isoform of Q9BRX8, Isoform 2 of Redox-regulatory protein FAM213A OS=Homo sapiens GN=FAM213A;Redox-regulatory protein FAM213A OS=Homo sapiens GN=FAM213A PE=1 SV=3	5.5	1	0.01	AALEYLEDIDLK
1052	sp|P56134-2|ATPK_HUMAN sp|P56134-3|ATPK_HUMAN sp|P56134-4|ATPK_HUMAN sp|P56134|ATPK_HUMAN tr|C9JJT5|C9JJT5_HUMAN tr|C9JU26|C9JU26_HUMAN tr|G3V325|G3V325_HUMAN	0.9874	Isoform of P56134, Isoform 2 of ATP synthase subunit f, mitochondrial OS=Homo sapiens GN=ATP5J2;Isoform of P56134, Isoform 3 of ATP synthase subunit f, mitochondrial OS=Homo sapiens GN=ATP5J2;Isoform of P56134, Isoform 4 of ATP synthase subunit f, mitochondrial OS=Homo sapiens GN=ATP5J2;ATP synthase subunit f, mitochondrial OS=Homo sapiens GN=ATP5J2 PE=1 SV=3;Isoform of G3V325, Protein ATP5J2-PTC…	26.5	1	0.01	DFSPSGIFGAFQR
1051	sp|P49915-2|GUAA_HUMAN sp|P49915|GUAA_HUMAN	0.9874	Isoform of P49915, Isoform 2 of GMP synthase [glutamine-hydrolyzing] OS=Homo sapiens GN=GMPS;GMP synthase [glutamine-hydrolyzing] OS=Homo sapiens GN=GMPS PE=1 SV=1	1.9	1	0.01	ELGLPEELVSR
1050	sp|P06454-2|PTMA_HUMAN sp|P06454|PTMA_HUMAN tr|B8ZZA1|B8ZZA1_HUMAN tr|B8ZZQ6|B8ZZQ6_HUMAN tr|B8ZZW7|B8ZZW7_HUMAN tr|H7C2N1|H7C2N1_HUMAN	0.9874	Isoform of P06454, Isoform 2 of Prothymosin alpha OS=Homo sapiens GN=PTMA;Prothymosin alpha OS=Homo sapiens GN=PTMA PE=1 SV=2;Isoform of P06454, Prothymosin alpha OS=Homo sapiens GN=PTMA PE=1 SV=1;Isoform of P06454, Prothymosin alpha OS=Homo sapiens GN=PTMA PE=1 SV=1;Isoform of P06454, Prothymosin alpha OS=Homo sapiens GN=PTMA PE=1 SV=1;Isoform of P06454, Prothymosin alpha (Fragment) OS=Homo sapi…	9.3	1	0.01	EVVEEAENGR
1063	sp|Q96BV0|ZN775_HUMAN tr|C9JAM7|C9JAM7_HUMAN tr|C9JVG2|C9JVG2_HUMAN	0.9866	Zinc finger protein 775 OS=Homo sapiens GN=ZNF775 PE=2 SV=2;Isoform of Q96BV0, Zinc finger protein 775 (Fragment) OS=Homo sapiens GN=ZNF775 PE=4 SV=1;Isoform of Q96BV0, Zinc finger protein 775 (Fragment) OS=Homo sapiens GN=ZNF775 PE=4 SV=1	13.9	1	0.01	ENIFQQHRGLPPRQTMGRPR
1062	sp|Q7L2H7-2|EIF3M_HUMAN sp|Q7L2H7|EIF3M_HUMAN tr|H0YCQ8|H0YCQ8_HUMAN	0.9866	Isoform of Q7L2H7, Isoform 2 of Eukaryotic translation initiation factor 3 subunit M OS=Homo sapiens GN=EIF3M;Eukaryotic translation initiation factor 3 subunit M OS=Homo sapiens GN=EIF3M PE=1 SV=1;Isoform of Q7L2H7, Eukaryotic translation initiation factor 3 subunit M (Fragment) OS=Homo sapiens GN=EIF3M PE=1 SV=7	6.3	1	0.01	QQWQQLYDTLNAWK
1061	sp|Q15555-2|MARE2_HUMAN sp|Q15555-3|MARE2_HUMAN sp|Q15555-4|MARE2_HUMAN sp|Q15555-5|MARE2_HUMAN sp|Q15555|MARE2_HUMAN tr|K7EL66|K7EL66_HUMAN tr|K7ERD8|K7ERD8_HUMAN	0.9866	Isoform of Q15555, Isoform 2 of Microtubule-associated protein RP/EB family member 2 OS=Homo sapiens GN=MAPRE2;Isoform of Q15555, Isoform 3 of Microtubule-associated protein RP/EB family member 2 OS=Homo sapiens GN=MAPRE2;Isoform of Q15555, Isoform 4 of Microtubule-associated protein RP/EB family member 2 OS=Homo sapiens GN=MAPRE2;Isoform of Q15555, Isoform 5 of Microtubule-associated protein RP/…	6.6	1	0.01	FYDANYDGKEYDPVEAR
1060	sp|O14773-2|TPP1_HUMAN sp|O14773|TPP1_HUMAN tr|A0A0C4DGZ9|A0A0C4DGZ9_HUMAN	0.9866	Isoform of O14773, Isoform 2 of Tripeptidyl-peptidase 1 OS=Homo sapiens GN=TPP1;Tripeptidyl-peptidase 1 OS=Homo sapiens GN=TPP1 PE=1 SV=2;Isoform of O14773, Tripeptidyl-peptidase 1 OS=Homo sapiens GN=TPP1 PE=1 SV=1	4.4	1	0.01	LYQQHGAGLFDVTR
1070	sp|Q96DA6-2|TIM14_HUMAN sp|Q96DA6|TIM14_HUMAN	0.9857	Isoform of Q96DA6, Isoform 2 of Mitochondrial import inner membrane translocase subunit TIM14 OS=Homo sapiens GN=DNAJC19;Mitochondrial import inner membrane translocase subunit TIM14 OS=Homo sapiens GN=DNAJC19 PE=1 SV=3	15.4	1	0.01	EAALILGVSPTANK
1069	sp|Q969V3-2|NCLN_HUMAN sp|Q969V3|NCLN_HUMAN tr|K7EMW4|K7EMW4_HUMAN	0.9857	Isoform of Q969V3, Isoform 2 of Nicalin OS=Homo sapiens GN=NCLN;Nicalin OS=Homo sapiens GN=NCLN PE=1 SV=2;Isoform of Q969V3, Nicalin OS=Homo sapiens GN=NCLN PE=1 SV=1	2.2	1	0.01	LLDFSYEQYQK
1068	sp|Q4V339|CBWD6_HUMAN sp|Q5JTY5-2|CBWD3_HUMAN sp|Q5JTY5|CBWD3_HUMAN sp|Q5RIA9-3|CBWD5_HUMAN sp|Q5RIA9|CBWD5_HUMAN sp|Q8IUF1|CBWD2_HUMAN sp|Q9BRT8-3|CBWD1_HUMAN sp|Q9BRT8-4|CBWD1_HUMAN sp|Q9BRT8|CBWD1_HUMAN tr|A0A087WTC0|A0A087WTC0_HUMAN tr|A0A087WWG3|A0A087WWG3_HUMAN tr|A0A087WYD2|A0A087WYD2_HUMAN tr|A0A087WZQ3|A0A087WZQ3_HUMAN tr|A0A087X140|A0A087X140_HUMAN tr|A0A0A0MRU4|A0A0A0MRU4_HUMAN tr|A0A0…	0.9857	COBW domain-containing protein 6 OS=Homo sapiens GN=CBWD6 PE=3 SV=1;Isoform of Q5JTY5, Isoform 2 of COBW domain-containing protein 3 OS=Homo sapiens GN=CBWD3;COBW domain-containing protein 3 OS=Homo sapiens GN=CBWD3 PE=2 SV=1;Isoform of Q5RIA9, Isoform 3 of COBW domain-containing protein 5 OS=Homo sapiens GN=CBWD5;COBW domain-containing protein 5 OS=Homo sapiens GN=CBWD5 PE=2 SV=1;COBW domain-con…	4	1	0.01	IPVTIITGYLGAGK
1067	sp|Q16881-2|TRXR1_HUMAN sp|Q16881-3|TRXR1_HUMAN sp|Q16881-4|TRXR1_HUMAN sp|Q16881-5|TRXR1_HUMAN sp|Q16881-6|TRXR1_HUMAN sp|Q16881-7|TRXR1_HUMAN sp|Q16881|TRXR1_HUMAN tr|A0A087WSW9|A0A087WSW9_HUMAN tr|A0A087WSY9|A0A087WSY9_HUMAN tr|E2QRB9|E2QRB9_HUMAN tr|E9PIR7|E9PIR7_HUMAN tr|E9PNQ6|E9PNQ6_HUMAN tr|F8W809|F8W809_HUMAN	0.9857	Isoform of Q16881, Isoform 2 of Thioredoxin reductase 1, cytoplasmic OS=Homo sapiens GN=TXNRD1;Isoform of Q16881, Isoform 3 of Thioredoxin reductase 1, cytoplasmic OS=Homo sapiens GN=TXNRD1;Isoform of Q16881, Isoform 4 of Thioredoxin reductase 1, cytoplasmic OS=Homo sapiens GN=TXNRD1;Isoform of Q16881, Isoform 5 of Thioredoxin reductase 1, cytoplasmic OS=Homo sapiens GN=TXNRD1;Isoform of Q16881, …	4.6	1	0.01	VVGFHVLGPNAGEVTQGFAAALK
1066	sp|Q16850|CP51A_HUMAN tr|A0A0C4DFL7|A0A0C4DFL7_HUMAN	0.9857	Lanosterol 14-alpha demethylase OS=Homo sapiens GN=CYP51A1 PE=1 SV=3;Isoform of Q16850, Lanosterol 14-alpha demethylase OS=Homo sapiens GN=CYP51A1 PE=1 SV=1	2.4	1	0.01	SPIEFLENAYEK
1077	sp|Q9Y6E2|BZW2_HUMAN tr|B5MCE7|B5MCE7_HUMAN tr|B5MCH7|B5MCH7_HUMAN tr|E7ETZ4|E7ETZ4_HUMAN tr|E9PFD4|E9PFD4_HUMAN tr|Q75MG1|Q75MG1_HUMAN	0.9849	Basic leucine zipper and W2 domain-containing protein 2 OS=Homo sapiens GN=BZW2 PE=1 SV=1;Isoform of Q9Y6E2, Basic leucine zipper and W2 domain-containing protein 2 OS=Homo sapiens GN=BZW2 PE=1 SV=1;Isoform of Q9Y6E2, Basic leucine zipper and W2 domain-containing protein 2 OS=Homo sapiens GN=BZW2 PE=1 SV=1;Isoform of Q9Y6E2, Basic leucine zipper and W2 domain-containing protein 2 (Fragment) OS=Ho…	4.8	1	0.01	LLELFPVNR
1076	sp|Q92520|FAM3C_HUMAN	0.9849	Protein FAM3C OS=Homo sapiens GN=FAM3C PE=1 SV=1	7	1	0.01	LIADLGSTSITNLGFR
1075	sp|Q8N118-2|CP4X1_HUMAN sp|Q8N118-3|CP4X1_HUMAN sp|Q8N118|CP4X1_HUMAN	0.9849	Isoform of Q8N118, Isoform 2 of Cytochrome P450 4X1 OS=Homo sapiens GN=CYP4X1;Isoform of Q8N118, Isoform 3 of Cytochrome P450 4X1 OS=Homo sapiens GN=CYP4X1;Cytochrome P450 4X1 OS=Homo sapiens GN=CYP4X1 PE=2 SV=1	2.9	1	0.01	VLNQYTDTIIQER
1074	sp|Q15434|RBMS2_HUMAN tr|F8W1T6|F8W1T6_HUMAN	0.9849	RNA-binding motif, single-stranded-interacting protein 2 OS=Homo sapiens GN=RBMS2 PE=1 SV=1;Isoform of Q15434, RNA-binding motif, single-stranded-interacting protein 2 OS=Homo sapiens GN=RBMS2 PE=1 SV=1	4.4	1	0.01	GYGFVDFDSPSAAQK
1073	sp|P51784|UBP11_HUMAN tr|G5E9A6|G5E9A6_HUMAN	0.9849	Ubiquitin carboxyl-terminal hydrolase 11 OS=Homo sapiens GN=USP11 PE=1 SV=3;Isoform of P51784, Ubiquitin carboxyl-terminal hydrolase 11 OS=Homo sapiens GN=USP11 PE=1 SV=1	1.3	1	0.01	VEVYPVELLLVR
1072	sp|P24666-2|PPAC_HUMAN sp|P24666-3|PPAC_HUMAN sp|P24666|PPAC_HUMAN	0.9849	Isoform of P24666, Isoform 2 of Low molecular weight phosphotyrosine protein phosphatase OS=Homo sapiens GN=ACP1;Isoform of P24666, Isoform 3 of Low molecular weight phosphotyrosine protein phosphatase OS=Homo sapiens GN=ACP1;Low molecular weight phosphotyrosine protein phosphatase OS=Homo sapiens GN=ACP1 PE=1 SV=3	8.9	1	0.01	IELLGSYDPQK
1071	sp|P00441|SODC_HUMAN	0.9849	Superoxide dismutase [Cu-Zn] OS=Homo sapiens GN=SOD1 PE=1 SV=2	9.1	1	0.01	GDGPVQGIINFEQK
1017a	sp|P55036|PSMD4_HUMAN tr|H0Y3Y9|H0Y3Y9_HUMAN	0.9844	26S proteasome non-ATPase regulatory subunit 4 OS=Homo sapiens GN=PSMD4 PE=1 SV=1;Isoform of P55036, 26S proteasome non-ATPase regulatory subunit 4 (Fragment) OS=Homo sapiens GN=PSMD4 PE=1 SV=1	13	1	0.01	AAAASAAEAGIATTGTEDSDDALLK
1082	sp|Q58A45-3|PAN3_HUMAN sp|Q58A45-4|PAN3_HUMAN sp|Q58A45|PAN3_HUMAN	0.9841	Isoform of Q58A45, Isoform 3 of PAB-dependent poly(A)-specific ribonuclease subunit PAN3 OS=Homo sapiens GN=PAN3;Isoform of Q58A45, Isoform 4 of PAB-dependent poly(A)-specific ribonuclease subunit PAN3 OS=Homo sapiens GN=PAN3;PAB-dependent poly(A)-specific ribonuclease subunit PAN3 OS=Homo sapiens GN=PAN3 PE=1 SV=3	3.8	1	0.01	KPDLGDPGTGAAAGGGGSSGGLDGPR
1081	sp|Q15287-2|RNPS1_HUMAN sp|Q15287-3|RNPS1_HUMAN sp|Q15287|RNPS1_HUMAN tr|H3BMM9|H3BMM9_HUMAN tr|H3BMS0|H3BMS0_HUMAN tr|H3BPG5|H3BPG5_HUMAN tr|H3BTC0|H3BTC0_HUMAN tr|H3BV80|H3BV80_HUMAN	0.9841	Isoform of Q15287, Isoform 2 of RNA-binding protein with serine-rich domain 1 OS=Homo sapiens GN=RNPS1;Isoform of Q15287, Isoform 3 of RNA-binding protein with serine-rich domain 1 OS=Homo sapiens GN=RNPS1;RNA-binding protein with serine-rich domain 1 OS=Homo sapiens GN=RNPS1 PE=1 SV=1;Isoform of Q15287, RNA-binding protein with serine-rich domain 1 (Fragment) OS=Homo sapiens GN=RNPS1 PE=1 SV=1;I…	5.8	1	0.01	GYAYVEFENPDEAEK
1079	sp|P49773|HINT1_HUMAN tr|D6RC06|D6RC06_HUMAN tr|D6RD60|D6RD60_HUMAN tr|D6RE99|D6RE99_HUMAN tr|D6REP8|D6REP8_HUMAN	0.9841	Histidine triad nucleotide-binding protein 1 OS=Homo sapiens GN=HINT1 PE=1 SV=2;Isoform of P49773, Histidine triad nucleotide-binding protein 1 OS=Homo sapiens GN=HINT1 PE=1 SV=1;Isoform of P49773, Histidine triad nucleotide-binding protein 1 OS=Homo sapiens GN=HINT1 PE=1 SV=1;Isoform of P49773, Histidine triad nucleotide-binding protein 1 OS=Homo sapiens GN=HINT1 PE=1 SV=1;Isoform of P49773, His…	21.5	1	0.01	AQVARPGGDTIFGK
1078	sp|O95182|NDUA7_HUMAN	0.9841	NADH dehydrogenase [ubiquinone] 1 alpha subcomplex subunit 7 OS=Homo sapiens GN=NDUFA7 PE=1 SV=3	15.9	1	0.01	ALVSGKPAESSAVAATEK
1087	sp|Q9Y2Q9|RT28_HUMAN tr|E5RFH3|E5RFH3_HUMAN tr|E5RGC7|E5RGC7_HUMAN tr|E5RK86|E5RK86_HUMAN tr|H0YAT2|H0YAT2_HUMAN	0.9832	28S ribosomal protein S28, mitochondrial OS=Homo sapiens GN=MRPS28 PE=1 SV=1;Isoform of Q9Y2Q9, 28S ribosomal protein S28, mitochondrial OS=Homo sapiens GN=MRPS28 PE=1 SV=1;Isoform of Q9Y2Q9, 28S ribosomal protein S28, mitochondrial (Fragment) OS=Homo sapiens GN=MRPS28 PE=1 SV=1;Isoform of Q9Y2Q9, 28S ribosomal protein S28, mitochondrial (Fragment) OS=Homo sapiens GN=MRPS28 PE=1 SV=7;Isoform of Q…	8.7	1	0.01	LLDLELTSR
1086	sp|Q9HC21-2|TPC_HUMAN sp|Q9HC21|TPC_HUMAN tr|J3KRY6|J3KRY6_HUMAN	0.9832	Isoform of Q9HC21, Isoform 2 of Mitochondrial thiamine pyrophosphate carrier OS=Homo sapiens GN=SLC25A19;Mitochondrial thiamine pyrophosphate carrier OS=Homo sapiens GN=SLC25A19 PE=1 SV=1;Isoform of Q9HC21, Mitochondrial thiamine pyrophosphate carrier (Fragment) OS=Homo sapiens GN=SLC25A19 PE=1 SV=1	4.4	1	0.01	EGALGFFK
1085	sp|Q13131-2|AAPK1_HUMAN sp|Q13131|AAPK1_HUMAN	0.9832	Isoform of Q13131, Isoform 2 of 5'-AMP-activated protein kinase catalytic subunit alpha-1 OS=Homo sapiens GN=PRKAA1;5'-AMP-activated protein kinase catalytic subunit alpha-1 OS=Homo sapiens GN=PRKAA1 PE=1 SV=4	1.8	1	0.01	VPFLVAETPR
1084	sp|P45985-2|MP2K4_HUMAN sp|P45985|MP2K4_HUMAN	0.9832	Isoform of P45985, Isoform 2 of Dual specificity mitogen-activated protein kinase kinase 4 OS=Homo sapiens GN=MAP2K4;Dual specificity mitogen-activated protein kinase kinase 4 OS=Homo sapiens GN=MAP2K4 PE=1 SV=1	4.3	1	0.01	FTLNPNPTGVQNPHIER
1090	sp|Q7L9L4-2|MOB1B_HUMAN sp|Q7L9L4|MOB1B_HUMAN sp|Q9H8S9|MOB1A_HUMAN	0.9824	Isoform of Q7L9L4, Isoform 2 of MOB kinase activator 1B OS=Homo sapiens GN=MOB1B;MOB kinase activator 1B OS=Homo sapiens GN=MOB1B PE=1 SV=3;MOB kinase activator 1A OS=Homo sapiens GN=MOB1A PE=1 SV=4	5.1	1	0.01	ELAPLQELIEK
1089	sp|O00154-4|BACH_HUMAN sp|O00154-5|BACH_HUMAN sp|O00154-6|BACH_HUMAN sp|O00154-7|BACH_HUMAN sp|O00154|BACH_HUMAN	0.9824	Isoform of O00154, Isoform 4 of Cytosolic acyl coenzyme A thioester hydrolase OS=Homo sapiens GN=ACOT7;Isoform of O00154, Isoform 5 of Cytosolic acyl coenzyme A thioester hydrolase OS=Homo sapiens GN=ACOT7;Isoform of O00154, Isoform 6 of Cytosolic acyl coenzyme A thioester hydrolase OS=Homo sapiens GN=ACOT7;Isoform of O00154, Isoform 7 of Cytosolic acyl coenzyme A thioester hydrolase OS=Homo sapi…	4.9	1	0.01	AASAFFTYVSLSQEGR
1056a	sp|O43251-10|RFOX2_HUMAN sp|O43251-2|RFOX2_HUMAN sp|O43251-4|RFOX2_HUMAN sp|O43251-5|RFOX2_HUMAN sp|O43251-6|RFOX2_HUMAN sp|O43251-7|RFOX2_HUMAN sp|O43251-8|RFOX2_HUMAN sp|O43251-9|RFOX2_HUMAN sp|O43251|RFOX2_HUMAN sp|Q9NWB1-2|RFOX1_HUMAN sp|Q9NWB1-3|RFOX1_HUMAN sp|Q9NWB1-4|RFOX1_HUMAN sp|Q9NWB1-5|RFOX1_HUMAN sp|Q9NWB1|RFOX1_HUMAN tr|A0A087X2B1|A0A087X2B1_HUMAN tr|A0A0G2JRA5|A0A0G2JRA5_HUMAN tr|A…	0.9821	Isoform of O43251, Isoform 10 of RNA binding protein fox-1 homolog 2 OS=Homo sapiens GN=RBFOX2;Isoform of O43251, Isoform 2 of RNA binding protein fox-1 homolog 2 OS=Homo sapiens GN=RBFOX2;Isoform of O43251, Isoform 4 of RNA binding protein fox-1 homolog 2 OS=Homo sapiens GN=RBFOX2;Isoform of O43251, Isoform 5 of RNA binding protein fox-1 homolog 2 OS=Homo sapiens GN=RBFOX2;Isoform of O43251, Iso…	4.1	1	0.01	GFGFVTFENSADADR
1094	sp|Q8TEM1-2|PO210_HUMAN sp|Q8TEM1|PO210_HUMAN	0.9816	Isoform of Q8TEM1, Isoform 2 of Nuclear pore membrane glycoprotein 210 OS=Homo sapiens GN=NUP210;Nuclear pore membrane glycoprotein 210 OS=Homo sapiens GN=NUP210 PE=1 SV=3	1.2	1	0.01	ELYLEDSPLELK
1093	sp|Q16630-2|CPSF6_HUMAN sp|Q16630-3|CPSF6_HUMAN sp|Q16630|CPSF6_HUMAN tr|F8W084|F8W084_HUMAN tr|F8WJN3|F8WJN3_HUMAN	0.9816	Isoform of Q16630, Isoform 2 of Cleavage and polyadenylation specificity factor subunit 6 OS=Homo sapiens GN=CPSF6;Isoform of Q16630, Isoform 3 of Cleavage and polyadenylation specificity factor subunit 6 OS=Homo sapiens GN=CPSF6;Cleavage and polyadenylation specificity factor subunit 6 OS=Homo sapiens GN=CPSF6 PE=1 SV=2;Isoform of Q16630, Cleavage and polyadenylation-specificity factor subunit 6…	12.1	1	0.01	GAAPNVVYTYTGK
[truncated: 123 more rows]
