# Supplementary material for: Comparative interactome analysis of α-arrestin families in human and Drosophila
Source: eLife. 2024 Jan 25;12:RP88328. doi: 10.7554/eLife.88328 (PMC10945707; doi:10.7554/eLife.88328)
Supplement: Figure 1—source data 1. [file elife-88328-fig1-data1.zip › Human/human_APMS_control/interact-GFP_2_293.prot.tsv]

entry no.	protein	protein probability	protein description	percent coverage	tot indep spectra	percent share of spectrum ids	peptides
1	sp|GFP_AEQVI|	1.0000	sp GFP_AEQVI	70.6	318	6.84	AEVKFEGDTLVNR+AEVKFEGDTLVNRIELK+EDGNILGHK+FEGDTLVNR+FEGDTLVNRIELK+FSVSGEGEGDATYGK+FSVSGEGEGDATYGKLTLK+GEELFTGVVPILVELDGDVNGHK+GIDFKEDGNILGHK+HNIEDGSVQLADHYQQNTPIGDGPVLLPDNHYLSTQSALSK+LEYNYNSHNVYIMADK+LEYNYNSHNVYIMADKQK+SAMPEGYVQER+TIFFKDDGNYK+TIFFKDDGNYKTR+TRAEVKFEGDTLVNR+YPDHMKQHDFFK
117a	sp|P08670|VIME_HUMAN	1.0000	Vimentin OS=Homo sapiens GN=VIM PE=1 SV=4	65.7	145	2.96	DGQVINETSQHHDDLE+DNLAEDIMR+EEAENTLQSFR+EMEENFAVEAANYQDTIGR+ETNLDSLPLVDTHSK+EYQDLLNVK+FADLSEAANR+FANYIDK+ILLAELEQLK+ILLAELEQLKGQGK+ISLPLPNFSSLNLR+KLLEGEESR+KVESLQEEIAFLK+LGDLYEEEMR+LLEGEESR+LLQDSVDFSLADAINTEFK+LQDEIQNMK+LQEEMLQR+MALDIEIATYR+NLQEAEEWYK+QDVDNASLAR+QQYESVAAK+QVDQLTNDK+SLYASSPGGVYATR+SYVTTSTR+TLLIKTVETRDGQVINETSQHHDDLE+TNEKVELQELNDR+TVETRDGQVINETSQHHDDLE+TYSLGSALRPSTSR+VELQELNDR+VESLQ…
117b	sp|P05787-2|K2C8_HUMAN sp|P05787|K2C8_HUMAN	1.0000	Isoform of P05787, Isoform 2 of Keratin, type II cytoskeletal 8 OS=Homo sapiens GN=KRT8;Keratin, type II cytoskeletal 8 OS=Homo sapiens GN=KRT8 PE=1 SV=7	61.9	122	2.08	AEAESMYQIK+AQYEDIANR+ASLEAAIADAEQR+ELQSQISDTSVVLSMDNSR+EYQELMNVK+FASFIDK+ISSSSFSR+KLLEGEESR+LALDIEIATYR+LEAELGNMQGLVEDFK+LEGLTDEINFLR+LESGMQNMSIHTK+LKLEAELGNMQGLVEDFK+LLEGEESR+LQAEIEGLK+LQAEIEGLKGQR+LSELEAALQR+LVSESSDVLPK+QLETLGQEK+QLYEEEIR+SLDMDSIIAEVK+SNMDNMFESYINNLR+TEISEMNR+TEMENEFVLIK+TTSGYAGGLSSAYGGLTSPGLSYSLGSSFGSGAGSSSFSR+WSLLQQQK+YEDEINK+YEELQSLAGK
114a	sp|P07437|TBB5_HUMAN tr|Q5JP53|Q5JP53_HUMAN	1.0000	Tubulin beta chain OS=Homo sapiens GN=TUBB PE=1 SV=2;Isoform of P07437, Tubulin beta chain OS=Homo sapiens GN=TUBB PE=1 SV=1	57.3	122	1.25	AILVDLEPGTMDSVR+ALTVPELTQQVFDAK+EVDEQMLNVQNK+FPGQLNADLR+FWEVISDEHGIDPTGTYHGDSDLQLDR+GHYTEGAELVDSVLDVVR+IMNTFSVVPSPK+IREEYPDRIMNTFSVVPSPK+ISEQFTAMFR+ISVYYNEATGGK+LAVNMVPFPR+LHFFMPGFAPLTSR+LTTPTYGDLNHLVSA+MAVTFIGNSTAIQELFK+NSSYFVEWIPNNVK+SGPFGQIFRPDNFVFGQSGAGNNWAK+YLTVAAVFR
188a	sp|P60709|ACTB_HUMAN sp|P63261|ACTG_HUMAN	1.0000	Actin, cytoplasmic 1 OS=Homo sapiens GN=ACTB PE=1 SV=1;Actin, cytoplasmic 2 OS=Homo sapiens GN=ACTG1 PE=1 SV=1	58.9	111	1.69	AGFAGDDAPR+AVFPSIVGRPR+DLTDYLMK+DLYANTVLSGGTTMYPGIADR+DSYVGDEAQSK+EITALAPSTMK+GYSFTTTAER+HQGVMVGMGQK+HQGVMVGMGQKDSYVGDEAQSK+HQGVMVGMGQKDSYVGDEAQSKR+IIAPPER+IWHHTFYNELR+KDLYANTVLSGGTTMYPGIADR+LDLAGRDLTDYLMK+MQKEITALAPSTMK+QEYDESGPSIVHR+RGILTLK+SYELPDGQVITIGNER+TTGIVMDSGDGVTHTVPIYEGYALPHAILR+VAPEEHPVLLTEAPLNPK+YPIEHGIVTNWDDMEK
114b	sp|P68371|TBB4B_HUMAN	1.0000	Tubulin beta-4B chain OS=Homo sapiens GN=TUBB4B PE=1 SV=1	56.0	94	0.67	ALTVPELTQQMFDAK+AVLVDLEPGTMDSVR+EVDEQMLNVQNK+FPGQLNADLR+FWEVISDEHGIDPTGTYHGDSDLQLER+GHYTEGAELVDSVLDVVR+IMNTFSVVPSPK+INVYYNEATGGK+INVYYNEATGGKYVPR+IREEYPDRIMNTFSVVPSPK+ISEQFTAMFR+LAVNMVPFPR+LHFFMPGFAPLTSR+LTTPTYGDLNHLVSA+MSATFIGNSTAIQELFK+MSATFIGNSTAIQELFKR+NSSYFVEWIPNNVK+SGPFGQIFRPDNFVFGQSGAGNNWAK+YLTVAAVFR
114c	sp|Q13885|TBB2A_HUMAN	1.0000	Tubulin beta-2A chain OS=Homo sapiens GN=TUBB2A PE=1 SV=1	47.2	93	0.73	AILVDLEPGTMDSVR+ALTVPELTQQMFDSK+EVDEQMLNVQNK+FPGQLNADLR+GHYTEGAELVDSVLDVVR+IMNTFSVMPSPK+INVYYNEAAGNK+ISEQFTAMFR+LAVNMVPFPR+LHFFMPGFAPLTSR+LTTPTYGDLNHLVSA+MSATFIGNSTAIQELFK+MSATFIGNSTAIQELFKR+NSSYFVEWIPNNVK+SGPFGQIFRPDNFVFGQSGAGNNWAK+YLTVAAIFR
117c	sp|P04264|K2C1_HUMAN	1.0000	Keratin, type II cytoskeletal 1 OS=Homo sapiens GN=KRT1 PE=1 SV=6	41.1	87	1.34	AEAESLYQSK+AQYEDIAQK+DVDGAYMTK+DYQELMNTK+FASFIDK+FLEQQNQVLQTK+GGGGGGYGSGGSSYGSGGGSYGSGGGGGGGR+GSSSGGVKSSGGSSSVK+IEISELNR+LALDIEIATYR+LLEGEESR+LNDLEDALQQAK+NMQDMVEDYR+QISNLQQSISDAEQR+SGGGFSSGSAGIINYQR+SISISVAR+SLDLDSIIAEVK+SLNNQFASFIDK+SLVNLGGSK+THNLEPYFESFINNLR+TLLEGEESR+TNAENEFVTIK+WELLQQVDTSTR+YEDEINK+YEELQITAGR
153b	sp|P08727|K1C19_HUMAN	1.0000	Keratin, type I cytoskeletal 19 OS=Homo sapiens GN=KRT19 PE=1 SV=4	65.8	73	1.25	AALEDTLAETEAR+ALEAANGELEVK+DAEAWFTSR+DYSHYYTTIQDLR+EELAYLK+EVAGHTEQLQMSR+FETEQALR+FGPGVAFR+FVSSSSSGAYGGGYGGVLTASDGLLAGNEK+GQVGGQVSVEVDSAPGTDLAK+ILGATIENSR+ITMQNLNDR+IVLQIDNAR+KDAEAWFTSR+LAADDFR+LASYLDK+MSVEADINGLR+NHEEEISTLR+QSSATSSFGGLGGGSVR+SEVTDLR+SLLEGQEDHYNNLSASK+SQYEVMAEQNR+TDLEMQIEGLK+TIQGLEIELQSQLSMK+TKFETEQALR+VLDELTLAR
207a	sp|P68363|TBA1B_HUMAN	1.0000	Tubulin alpha-1B chain OS=Homo sapiens GN=TUBA1B PE=1 SV=1	52.3	72	1.50	AFVHWYVGEGMEEGEFSEAR+AVFVDLEPTVIDEVR+AVFVDLEPTVIDEVRTGTYR+DVNAAIATIK+DYEEVGVDSVEGEGEEEGEEY+EDMAALEK+EIIDLVLDR+FDGALNVDLTEFQTNLVPYPR+FDLMYAK+IHFPLATYAPVISAEK+LISQIVSSITASLR+NLDIERPTYTNLNR+QIFHPEQLITGK+QLFHPEQLITGKEDAANNYAR+SFGGGTGSGFTSLLMER+TIGGGDDSFNTFFSETGAGK+VGINYQPPTVVPGGDLAK
114d	sp|P04350|TBB4A_HUMAN	1.0000	Tubulin beta-4A chain OS=Homo sapiens GN=TUBB4A PE=1 SV=2	43.5	72	0.49	ALTVPELTQQMFDAK+AVLVDLEPGTMDSVR+FPGQLNADLR+FWEVISDEHGIDPTGTYHGDSDLQLER+IMNTFSVVPSPK+INVYYNEATGGNYVPR+ISEQFTAMFR+LAVNMVPFPR+LHFFMPGFAPLTSR+LTTPTYGDLNHLVSA+NSSYFVEWIPNNVK+SGPFGQIFRPDNFVFGQSGAGNNWAK+YLTVAAVFR
293a	sp|Q9NVI7-2|ATD3A_HUMAN	1.0000	Isoform of Q9NVI7, Isoform 2 of ATPase family AAA domain-containing protein 3A OS=Homo sapiens GN=ATAD3A	41.3	71	1.00	AFVTDWDK+ATLNAFLYR+DALNLAQMQEQTLQLEQQSK+ENADIIR+EYEAAVEQLK+GEGAGPPPPLPPAQPGAEGGGDR+INEMVHFDLPGQEER+ITVLEALR+LALHSGMDYAIMTGGDVAPMGR+LAQFDYGR+LFDWANTSR+LKEYEAAVEQLK+LLSRPQDALEGVVLSPSLEAR+NILMYGPPGTGK+QQQLLNEENLR+QRYEDQLKQQQLLNEENLR+QTVLESIR+TAGTLFGEGFR+VTATVAGLTLLAVGVYSAK+WSNFDPTGLER
153a	sp|P35527|K1C9_HUMAN	1.0000	Keratin, type I cytoskeletal 9 OS=Homo sapiens GN=KRT9 PE=1 SV=3	57.5	67	1.44	DIENQYETQITQIEHEVSSSGQEVQSSAK+DQIVDLTVGNNK+EEMSQLTGQNSGDVNVEINVAPGK+EIETYHNLLEGGQEDFESSGAGK+FEMEQNLR+FSSSSGYGGGSSR+GGGGSFGYSYGGGSGGGFSASSLGGGFGGGSR+GGSGGSHGGGSGFGGESGGSYGGGEEASGSGGGYGGGSGK+GGSGGSYGGGGSGGGYGGGSGSR+HGVQELEIELQSQLSK+IKFEMEQNLR+KDIENQYETQITQIEHEVSSSGQEVQSSAK+LASYLDK+MTLDDFR+NHKEEMSQLTGQNSGDVNVEINVAPGK+NYSPYYNTIDDLK+QEYEQLIAK+QFSSSYLSR+QGVDADINGLR+QVLDNLTMEK+SDLEMQYETLQEELMALK+SGGGGGG…
188b	sp|P68032|ACTC_HUMAN sp|P68133|ACTS_HUMAN	1.0000	Actin, alpha cardiac muscle 1 OS=Homo sapiens GN=ACTC1 PE=1 SV=1;Actin, alpha skeletal muscle OS=Homo sapiens GN=ACTA1 PE=1 SV=1	34.0	63	0.57	AGFAGDDAPR+AVFPSIVGRPR+DLTDYLMK+DSYVGDEAQSK+EITALAPSTMK+HQGVMVGMGQK+HQGVMVGMGQKDSYVGDEAQSK+HQGVMVGMGQKDSYVGDEAQSKR+IIAPPER+IWHHTFYNELR+LDLAGRDLTDYLMK+MQKEITALAPSTMK+RGILTLK+SYELPDGQVITIGNER+YPIEHGIITNWDDMEK
326a	sp|TRYP_PIG|	1.0000	sp TRYP_PIG	25.1	59	1.17	IITHPNFNGNTLDNDIMLIK+LGEHNIDVLEGNEQFINAAK+LSSPATLNSR+VATVSLPR+VLEGNEQFINAAK
293b	sp|Q5T9A4|ATD3B_HUMAN	1.0000	ATPase family AAA domain-containing protein 3B OS=Homo sapiens GN=ATAD3B PE=1 SV=1	30.6	55	0.66	EALNLAQMQEQTLQLEQQSK+ENADIIR+EYEAAVEQLK+GEGAGPPPPLPPAQPGAEGGGDR+ITVLEALR+LALHSGMDYAIMTGGDVAPMGR+LAQFDYGR+LFDWANTSR+LKEYEAAVEQLK+LLSRPQDVLEGVVLSPSLEAR+QQQLLNEENLR+QRYEDQLKQQQLLNEENLR+QTVLESIR+TAGTLFGEGFR+VTATVAGLTLLAVGVYSAK+WSNFDPTGLER
200a	sp|P62829|RL23_HUMAN	1.0000	60S ribosomal protein L23 OS=Homo sapiens GN=RPL23 PE=1 SV=1	38.6	55	1.21	DGVFLYFEDNAGVIVNNK+GSAITGPVAK+LNRLPAAGVGDMVMATVK+LPAAGVGDMVMATVK+NLYIISVK
3	sp|O14654|IRS4_HUMAN	1.0000	Insulin receptor substrate 4 OS=Homo sapiens GN=IRS4 PE=1 SV=1	24.4	53	1.09	AAAAAAAAAASGAAIPPLIPPR+AAVSAFPTDSLER+AIGDGEDEMLFTR+ANPLSLDSAR+AVSVPASFFR+DNDSESDYMFMAPGAGAIPK+DVWQVIVKPR+EADSSSDYVNMDFTK+ESNTPAPSTQGLPDSWGIIAEPR+EVSYNWDPK+FVTPSEPVAHSR+GAQDVAGGSNPGAHNPSANLAR+GDNQAGGAAAAAAAPEPPPR+GYMMMFPR+HLGLVPLEPGGWLR+LETADAPAR+LSSEVSGSGSGNFGEEGNPQGK+QQQMPPPPPPPPPPPPAGGTGGK+SSPLGQNDNSEYVPMLPGK+SWSSYFSLPNPFR
153d	sp|P13645|K1C10_HUMAN	1.0000	Keratin, type I cytoskeletal 10 OS=Homo sapiens GN=KRT10 PE=1 SV=6	40.8	48	0.85	ALEESNYELEGK+DAEAWFNEK+EELAYLK+ELTTEIDNNIEQISSYK+GSLGGGFSSGGFSGGSFSR+IRLENEIQTYR+KDAEAWFNEK+LAADDFR+LASYLDK+LENEIQTYR+LKYENEVALR+NQILNLTTDNANILLQIDNAR+NVQALEIELQSQLALK+NVSTGDVNVEMNAAPGVDLTQLLNNMR+QSLEASLAETEGR+QSVEADINGLR+SEITELR+SLLEGEGSSGGGGR+SQYEQLAEQNR+VLDELTLTK+VTMQNLNDR+YENEVALR
117d	sp|P35908|K22E_HUMAN	1.0000	Keratin, type II cytoskeletal 2 epidermal OS=Homo sapiens GN=KRT2 PE=1 SV=2	47.1	43	0.78	AQYEEIAQR+DYQELMNVK+FASFIDK+FLEQQNQVLQTK+GFSSGSAVVSGGSR+GGGFGGGSSFGGGSGFSGGGFGGGGFGGGR+GGSGGGGSISGGGYGSGGGSGGR+HGGGGGGFGGGGFGSR+IEISELNR+LALDVEIATYR+LNDLEEALQQAK+NLDLDSIIAEVK+SISISVAGGGGGFGAAGGFGGR+SKEEAEALYHSK+SLVGLGGTK+TAAENDFVTLK+TSQNSELNNMQDLVEDYK+TSQNSELNNMQDLVEDYKK+VDLLNQEIEFLK+VLYDAEISQIHQSVTDTNVILSMDNSR+YEDEINK+YEELQVTVGR+YLDGLTAER
114e	sp|Q9BUF5|TBB6_HUMAN	1.0000	Tubulin beta-6 chain OS=Homo sapiens GN=TUBB6 PE=1 SV=1	39.9	43	0.37	AALVDLEPGTMDSVR+ALTVPELTQQMFDAR+FPGQLNADLR+FWEVISDEHGIDPAGGYVGDSALQLER+IMNTFSVMPSPK+ISEQFSAMFR+LAVNMVPFPR+LHFFMPGFAPLTSR+LTTPTYGDLNHLVSA+LTTPTYGDLNHLVSATMSGVTTSLR+MASTFIGNSTAIQELFK+NSSYFVEWIPNNVK+YLTVATVFR
113a	sp|P06899|H2B1J_HUMAN sp|P23527|H2B1O_HUMAN sp|P33778|H2B1B_HUMAN sp|Q16778|H2B2E_HUMAN	1.0000	Histone H2B type 1-J OS=Homo sapiens GN=HIST1H2BJ PE=1 SV=3;Histone H2B type 1-O OS=Homo sapiens GN=HIST1H2BO PE=1 SV=3;Histone H2B type 1-B OS=Homo sapiens GN=HIST1H2BB PE=1 SV=2;Histone H2B type 2-E OS=Homo sapiens GN=HIST2H2BE PE=1 SV=3	41.3	43	0.50	AMGIMNSFVNDIFER+EIQTAVR+ESYSIYVYK+KESYSIYVYK+LLLPGELAK+QVHPDTGISSK
113b	sp|O60814|H2B1K_HUMAN sp|P57053|H2BFS_HUMAN sp|P58876|H2B1D_HUMAN sp|P62807|H2B1C_HUMAN sp|Q5QNW6-2|H2B2F_HUMAN sp|Q5QNW6|H2B2F_HUMAN sp|Q93079|H2B1H_HUMAN sp|Q99877|H2B1N_HUMAN sp|Q99879|H2B1M_HUMAN sp|Q99880|H2B1L_HUMAN tr|B2R4S9|B2R4S9_HUMAN tr|U3KQK0|U3KQK0_HUMAN	1.0000	Histone H2B type 1-K OS=Homo sapiens GN=HIST1H2BK PE=1 SV=3;Histone H2B type F-S OS=Homo sapiens GN=H2BFS PE=1 SV=2;Histone H2B type 1-D OS=Homo sapiens GN=HIST1H2BD PE=1 SV=2;Histone H2B type 1-C/E/F/G/I OS=Homo sapiens GN=HIST1H2BC PE=1 SV=4;Isoform of Q5QNW6, Isoform 2 of Histone H2B type 2-F OS=Homo sapiens GN=HIST2H2BF;Histone H2B type 2-F OS=Homo sapiens GN=HIST2H2BF PE=1 SV=3;Histone H2B t…	40.5	42	0.48	AMGIMNSFVNDIFER+EIQTAVR+ESYSVYVYK+LLLPGELAK+QVHPDTGISSK
153c	sp|P05783|K1C18_HUMAN	1.0000	Keratin, type I cytoskeletal 18 OS=Homo sapiens GN=KRT18 PE=1 SV=2	52.6	39	0.78	AQIFANTVDNAR+AQYDELAR+EELLFMK+GGMGSGGLATGIAGGLAGMGGIQNEK+GLQAQIASSGLTVEVDAPK+IVLQIDNAR+LAADDFR+LASYLDR+LEAEIATYR+LLEDGEDFNLGDALDSSNSMQTIQK+LQLETEIEALK+QAQEYEALLNIK+QSVENDIHGLR+SLGSVQAPSYGARPVSSAASVYAGAGGSGSR+STFSTNYR+TVQSLEIDLDSMR+VIDDTNITR+VKLEAEIATYR
206a	sp|P68104|EF1A1_HUMAN	1.0000	Elongation factor 1-alpha 1 OS=Homo sapiens GN=EEF1A1 PE=1 SV=1	30.1	38	0.83	EHALLAYTLGVK+IGGIGTVPVGR+LPLQDVYK+QLIVGVNK+QTVAVGVIK+STTTGHLIYK+SVEMHHEALSEALPGDNVGFNVK+THINIVVIGHVDSGK+VETGVLKPGMVVTFAPVNVTTEVK+YAWVLDK+YYVTIIDAPGHR
308a	sp|Q9UJV9|DDX41_HUMAN tr|J3KNN5|J3KNN5_HUMAN	1.0000	Probable ATP-dependent RNA helicase DDX41 OS=Homo sapiens GN=DDX41 PE=1 SV=2;Isoform of Q9UJV9, Probable ATP-dependent RNA helicase DDX41 (Fragment) OS=Homo sapiens GN=DDX41 PE=1 SV=1	34.1	37	0.75	ADVDAIHEYLLLK+AGAASLDVIQEVEYVK+AGAASLDVIQEVEYVKEEAK+DMIGIAFTGSGK+DVLVATDVASK+FPAAILR+GDEDDIPLGPQSNVSLLDQHQHLK+GITYDDPIK+ILESVAEGR+KDVLVATDVASK+LLQEDSSPLLR+LMDLLQK+MIDMGFEGDIR+QTLLFSATMPK+SALVKPVTINVGR+SEAEDEDDEDYVPYVPLR+TPPPVLIFAEK+YHILVEGDGIPPPIK+YLALDEADR
120b	sp|P11142|HSP7C_HUMAN	1.0000	Heat shock cognate 71 kDa protein OS=Homo sapiens GN=HSPA8 PE=1 SV=1	35.3	36	0.79	DAGTIAGLNVLR+EIAEAYLGK+FDDAVVQSDMK+IINEPTAAAIAYGLDK+IINEPTAAAIAYGLDKK+LLQDFFNGK+MVNHFIAEFK+NQVAMNPTNTVFDAK+NSLESYAFNMK+QTQTFTTYSDNQPGVLIQVYEGER+RFDDAVVQSDMK+SFYPEEVSSMVLTK+SINPDEAVAYGAAVQAAILSGDK+SQIHDIVLVGGSTR+STAGDTHLGGEDFDNR+TTPSYVAFTDTER+TVTNAVVTVPAYFNDSQR+VEIIANDQGNR
120a	sp|P0DMV8|HS71A_HUMAN sp|P0DMV9|HS71B_HUMAN tr|A0A0G2JIW1|A0A0G2JIW1_HUMAN	1.0000	Heat shock 70 kDa protein 1A OS=Homo sapiens GN=HSPA1A PE=1 SV=1;Heat shock 70 kDa protein 1B OS=Homo sapiens GN=HSPA1B PE=1 SV=1;Isoform of P0DMV9, Heat shock 70 kDa protein 1B OS=Homo sapiens GN=HSPA1B PE=1 SV=1	40.2	34	0.69	AFYPEEISSMVLTK+AQIHDLVLVGGSTR+ATAGDTHLGGEDFDNR+DAGVIAGLNVLR+EIAEAYLGYPVTNAVITVPAYFNDSQR+FGDPVVQSDMK+HWPFQVINDGDKPK+IINEPTAAAIAYGLDR+LLQDFFNGR+LVNHFVEEFK+NALESYAFNMK+NAVITVPAYFNDSQR+NQVALNPQNTVFDAK+NQVALNPQNTVFDAKR+QTQIFTTYSDNQPGVLIQVYEGER+SAVEDEGLK+SINPDEAVAYGAAVQAAILMGDK+STLEPVEK+TTPSYVAFTDTER+VEIIANDQGNR
79a	sp|ALBU_BOVIN|	1.0000	sp ALBU_BOVIN	26.5	33	0.76	AEFVEVTK+DAFLGSFLYEYSR+DAIPENLPPLTADFAEDK+FKDLGEEHFK+HLVDEPQNLIK+HPEYAVSVLLR+HPYFYAPELLYYANK+KQTALVELLK+KVPQVSTPTLVEVSR+LGEYGFQNALIVR+LVNELTEFAK+LVTDLTK+QTALVELLK+RHPEYAVSVLLR+TVMENFVAFVDK+VPQVSTPTLVEVSR+YLYEIAR
153e	sp|P02533|K1C14_HUMAN	1.0000	Keratin, type I cytoskeletal 14 OS=Homo sapiens GN=KRT14 PE=1 SV=4	41.3	33	0.47	ADLEMQIESLK+ALEEANADLEVK+APSTYGGGLSVSSSR+ASLENSLEETK+DAEEWFFTK+DYSPYFK+EELAYLK+EVATNSELVQSGK+GQVGGDVNVEMDAAPGVDLSR+LAADDFR+LASYLDK+LLEGEDAHLSSSQFSSGSQSSR+MSVEADINGLR+TMQNLEIELQSQLSMK+VLDELTLAR+VTMQNLNDR+YETELNLR
130a	sp|P15924|DESP_HUMAN	1.0000	Desmoplakin OS=Homo sapiens GN=DSP PE=1 SV=3	11.4	32	0.68	AELIVQPELK+AFIGFEGVK+AITGFDDPFSGK+ALLQAILQTEDMLK+AQQIHSQTSQQYPLYDLDLGK+DLIDFDDR+FLEFQYLTGGLVDPEVHGR+FLSEMLK+GFFDPNTEENLTYLQLK+GIVDSITGQR+IEPHTGLLLLSVQK+IEVLEEELR+LLEAQIASGGVVDPVNSVFLPK+LLEAQIATGGIIDPK+LQSLTENLTK+QLQNIIQATSR+SAIYQLEEEYENLLK+SGSLSLTQFADMISLK+SVQNDSQAIAEVLNQLK+TGSQYDIQDAIDK+TLELQGLINDLQR+TMIQSPSGVILQEAADVHAR+VVIVDPETNK+YGDGIQLTR+YIELLTR
188c	sp|Q562R1|ACTBL_HUMAN	1.0000	Beta-actin-like protein 2 OS=Homo sapiens GN=ACTBL2 PE=1 SV=2	17.6	30	0.22	DLTDYLMK+HQGVMVGMGQK+IIAPPER+LDLAGRDLTDYLMK+SYELPDGQVITIGNER+VAPDEHPILLTEAPLNPK
229a	sp|Q14254|FLOT2_HUMAN	1.0000	Flotillin-2 OS=Homo sapiens GN=FLOT2 PE=1 SV=2	42.3	27	0.59	DADIGVAEAER+ELIATVR+EVAAPDVGR+IGEAEAAVIEAMGK+IQQIAEGEK+ISLEIMTLQPR+MALVLEALPQIAAK+NVVLQTLEGHLR+QEEIEIEVVQR+QIAVEAQEILR+QVLLAQAEAEK+SAFSEEVNIK+SILGTLTVEQIYQDR+TAEAQLAYELQGAR+VDEIVVLSGDNSK+VDYLSSLGK
117m	sp|Q6KB66-2|K2C80_HUMAN sp|Q6KB66-3|K2C80_HUMAN sp|Q6KB66|K2C80_HUMAN	0.9990	Isoform of Q6KB66, Isoform 2 of Keratin, type II cytoskeletal 80 OS=Homo sapiens GN=KRT80;Isoform of Q6KB66, Isoform 3 of Keratin, type II cytoskeletal 80 OS=Homo sapiens GN=KRT80;Keratin, type II cytoskeletal 80 OS=Homo sapiens GN=KRT80 PE=1 SV=2	5.7	27	0.21	GQLEANLLQVLEK+LALDIEIATYR
153f	sp|P08779|K1C16_HUMAN	1.0000	Keratin, type I cytoskeletal 16 OS=Homo sapiens GN=KRT16 PE=1 SV=4	31.1	25	0.35	ALEEANADLEVK+APSTYGGGLSVSSR+ASLENSLEETK+DAETWFLSK+DYSPYFK+GQTGGDVNVEMDAAPGVDLSR+IIAATIENAQPILQIDNAR+LAADDFR+LASYLDK+QTVEADVNGLR+TDLEMQIEGLK+VLDELTLAR+VTMQNLNDR
117e	sp|P13647|K2C5_HUMAN	1.0000	Keratin, type II cytoskeletal 5 OS=Homo sapiens GN=KRT5 PE=1 SV=3	28.3	24	0.35	EYQELMNTK+FASFIDK+ISISTSGGSFR+LAELEEALQK+LALDVEIATYR+NLDLDSIIAEVK+NMQDLVEDFK+QLDSIVGER+QNLEPLFEQYINNLR+SFSTASAITPSVSR+SLYNLGGSK+TTAENEFVMLK+VDALMDEINFMK+WTLLQEQGTK+YEDEINK+YEELQQTAGR
96a	sp|O75955|FLOT1_HUMAN	1.0000	Flotillin-1 OS=Homo sapiens GN=FLOT1 PE=1 SV=3	47.3	23	0.50	AAYDIEVNTR+AQADLAYQLQVAK+AQQVAVQEQEIAR+FSEQVFK+GEAEAFAIGAR+HGVPISVTGIAQVK+ISLNTLTLNVK+ITLVSSGSGTMGAAK+LPQVAEEISGPLTSANK+LTGVSISQVNHKPLR+SQLIMQAEAEAASVR+TEAEIAHIALETLEGHQR+VASSDLVNMGISVVSYTLK+VSAQYLSEIEMAK+VTGEVLDILTR
47	sp|Q5T0W9|FA83B_HUMAN	1.0000	Protein FAM83B OS=Homo sapiens GN=FAM83B PE=1 SV=1	19.8	23	0.47	EINAVVTPER+EVPDTPTNVQHLTDKPLPESIPK+FNTEQIQYR+HSYAGEQPETVPYLLLNR+HYVYSTLTR+IESSIQPTSNMPNTSINRPEIK+IESYLNDHSEATPDSNGSALGDR+LPLQSEAPK+SFPLFDNSK+SLLSLTPDK+SLLSLTPDKK+SSLVFKPTLPEQK+SSPLLNYNTGVYR+SVSIAALLDVNK+SVSIAALLDVNKEESNK+VSDFLAEEEINYILK
117g	sp|P48668|K2C6C_HUMAN	1.0000	Keratin, type II cytoskeletal 6C OS=Homo sapiens GN=KRT6C PE=1 SV=3	25.9	22	0.18	AIGGGLSSVGGGSSTIK+AQYEEIAQR+EYQELMNVK+FASFIDK+LALDVEIATYR+LEGLEDALQK+NKLEGLEDALQK+NLDLDSIIAEVK+QEIAEINR+QLDSIVGER+QNLEPLFEQYINNLR+SGFSSISVSR+WTLLQEQGTK+YEDEINK+YEELQVTAGR
117f	sp|P02538|K2C6A_HUMAN	1.0000	Keratin, type II cytoskeletal 6A OS=Homo sapiens GN=KRT6A PE=1 SV=3	25.9	22	0.18	AIGGGLSSVGGGSSTIK+AQYEEIAQR+EYQELMNVK+FASFIDK+GMQDLVEDFK+LALDVEIATYR+LEGLEDALQK+NKLEGLEDALQK+NLDLDSIIAEVK+QEIAEINR+QLDSIVGER+QNLEPLFEQYINNLR+WTLLQEQGTK+YEDEINK+YEELQVTAGR
87a	sp|O43707|ACTN4_HUMAN	1.0000	Alpha-actinin-4 OS=Homo sapiens GN=ACTN4 PE=1 SV=2	22.3	21	0.42	AGTQIENIDEDFR+ALDFIASK+DGLAFNALIHR+DYETATLSDIK+FAIQDISVEETSAK+GISQEQMQEFR+KDDPVTNLNNAFEVAEK+LASDLLEWIR+LLEVLSGER+LSGSNPYTTVTPQIINSK+LVSIGAEEIVDGNAK+MAPYQGPDAVPGALDYK+QLEAIDQLHLEYAK+SFSTALYGESDL+TINEVENQILTR+TIPWLEDR+VGWEQLLTTIAR
18	sp|P11021|GRP78_HUMAN	1.0000	78 kDa glucose-regulated protein OS=Homo sapiens GN=HSPA5 PE=1 SV=2	35.9	20	0.50	DAGTIAGLNVMR+DNHLLGTFDLTGIPPAPR+ELEEIVQPIISK+FEELNMDLFR+IEWLESHQDADIEDFK+IINEPTAAAIAYGLDK+ITPSYVAFTPEGER+KTKPYIQVDIGGGQTK+LYGSAGPPPTGEEDTAEKDEL+NQLTSNPENTVFDAK+SDIDEIVLVGGSTR+SQIFSTASDNQPTVTIK+TFAPEEISAMVLTK+TKPYIQVDIGGGQTK+TWNDPSVQQDIK+VEIIANDQGNR+VTHAVVTVPAYFNDAQR
131a	sp|P16104|H2AX_HUMAN sp|Q96QV6|H2A1A_HUMAN	1.0000	Histone H2AX OS=Homo sapiens GN=H2AFX PE=1 SV=2;Histone H2A type 1-A OS=Homo sapiens GN=HIST1H2AA PE=1 SV=3	29.8	19	0.35	AGLQFPVGR+HLQLAIR+LLGGVTIAQGGVLPNIQAVLLPK+VTIAQGGVLPNIQAVLLPK
123a	sp|P10809|CH60_HUMAN	1.0000	60 kDa heat shock protein, mitochondrial OS=Homo sapiens GN=HSPD1 PE=1 SV=2	30.9	18	0.38	ALMLQGVDLLADAVAVTMGPK+EIGNIISDAMK+IGIEIIK+IQEIIEQLDVTTSEYEK+ISSIQSIVPALEIANAHR+LSDGVAVLK+LVQDVANNTNEEAGDGTTTATVLAR+NAGVEGSLIVEK+QSKPVTTPEEIAQVATISANGDK+TLNDELEIIEGMK+TVIIEQSWGSPK+VTDALNATR
305a	sp|Q9UHB6-4|LIMA1_HUMAN sp|Q9UHB6|LIMA1_HUMAN	1.0000	Isoform of Q9UHB6, Isoform 4 of LIM domain and actin-binding protein 1 OS=Homo sapiens GN=LIMA1;LIM domain and actin-binding protein 1 OS=Homo sapiens GN=LIMA1 PE=1 SV=1	22.8	17	0.37	ELSVEEQIK+ETPHSPGVEDAPIAK+GWSMSEQSEESVGGR+IAWPPPTELGSSGSALEEGIK+ISANENSLAVR+LSLGTYASLHGR+QSSSTNYTNELK+SPPEALVQGR+SQDVELWEGEVVK+SRPFTVAASFQSTSVK+VGVLAASMEAK+WPPEDEISKPEVPEDVDLDLK+YNVPLNR
158a	sp|P38646|GRP75_HUMAN	1.0000	Stress-70 protein, mitochondrial OS=Homo sapiens GN=HSPA9 PE=1 SV=2	31.7	17	0.40	AQFEGIVTDLIR+CELSSSVQTDINLPYLTMDSSGPKHLNMK+DAGQISGLNVLR+EQQIVIQSSGGLSK+LLGQFTLIGIPPAPR+NAVITVPAYFNDSQR+QAASSLQQASLK+QAVTNPNNTFYATK+SDIGEVILVGGMTR+SQVFSTAADGQTQVEIK+STNGDTFLGGEDFDQALLR+TTPSVVAFTADGER+VEAVNMAEGIIHDTETK+VQQTVQDLFGR
241a	sp|Q3ZCQ8-2|TIM50_HUMAN sp|Q3ZCQ8|TIM50_HUMAN	1.0000	Isoform of Q3ZCQ8, Isoform 2 of Mitochondrial import inner membrane translocase subunit TIM50 OS=Homo sapiens GN=TIMM50;Mitochondrial import inner membrane translocase subunit TIM50 OS=Homo sapiens GN=TIMM50 PE=1 SV=2	21.5	16	0.33	APDQAAEIGSR+IPDEFDNDPILVQQLR+QNLFLGSLTSR+TIALNGVEDVR+TVLEHYALEDDPLAAFK+VLLDLSAFLK
140a	sp|P21333-2|FLNA_HUMAN sp|P21333|FLNA_HUMAN tr|Q5HY54|Q5HY54_HUMAN tr|Q60FE5|Q60FE5_HUMAN	1.0000	Isoform of P21333, Isoform 2 of Filamin-A OS=Homo sapiens GN=FLNA;Filamin-A OS=Homo sapiens GN=FLNA PE=1 SV=4;Isoform of P21333, Filamin-A OS=Homo sapiens GN=FLNA PE=1 SV=1;Isoform of P21333, Filamin A OS=Homo sapiens GN=FLNA PE=1 SV=1	11.5	16	0.34	ASGPGLNTTGVPASLPVEFTIDAK+DAGEGGLSLAIEGPSK+DVDIIDHHDNTYTVK+EAGAGGLAIAVEGPSK+FADQHVPGSPFSVK+GAGTGGLGLAVEGPSEAK+GLVEPVDVVDNADGTQTVNYVPSR+IANLQTDLSDGLR+LDVQFSGLTK+LIALLEVLSQK+NGQHVASSPIPVVISQSEIGDASR+SAGQGEVLVYVEDPAGHQEEAK+TGVAVNKPAEFTVDAK+THIQDNHDGTYTVAYVPDVTGR+VANPSGNLTETYVQDR+VTAQGPGLEPSGNIANK+YTPVQQGPVGVNVTYGGDPIPK
107a	sp|P05141|ADT2_HUMAN	1.0000	ADP/ATP translocase 2 OS=Homo sapiens GN=SLC25A5 PE=1 SV=7	26.5	16	0.18	AAYFGIYDTAK+DFLAGGVAAAISK+EQGVLSFWR+GAWSNVLR+GMLPDPK+LLLQVQHASK+QIFLGGVDK+YFPTQALNFAFK
153h	sp|K1C15_SHEEP|	0.9993	sp K1C15_SHEEP	19.2	16	0.14	ALEEANADLEVK+DYSPYFK+EELAYLK+ITMQNLNDR+LAADDFR+QSVEADINGLR+TIQGLEIELQSQLSMK+VILEIDNAR+VLDELTLTK
225a	sp|Q13813-3|SPTN1_HUMAN tr|A0A0D9SF54|A0A0D9SF54_HUMAN	1.0000	Isoform of Q13813, Isoform 3 of Spectrin alpha chain, non-erythrocytic 1 OS=Homo sapiens GN=SPTAN1;Isoform of Q13813, Spectrin alpha chain, non-erythrocytic 1 OS=Homo sapiens GN=SPTAN1 PE=1 SV=1	9.5	15	0.30	ADVVESWIGEK+AQLADSFHLQQFFR+DLTGVQNLR+DVDEIEAWISEK+EAALTSEEVGADLEQVEVLQK+EAIVTSEELGQDLEHVEVLQK+ELPTAFDYVEFTR+KVEDLFLTFAK+MQHNLEQQIQAR+NQALNTDNYGHDLASVQALQR+QEQIDNQYHSLLELGEK+QETFDAGLQAFQQEGIANITALK+QGFVPAAYVK+SADESGQALLAAGHYASDEVR+SSLSSAQADFNQLAELDR
151a	sp|P31689|DNJA1_HUMAN	1.0000	DnaJ homolog subfamily A member 1 OS=Homo sapiens GN=DNAJA1 PE=1 SV=2	27.2	15	0.32	ETTYYDVLGVKPNATQEELKK+EVEETDEMDQVELVDFDPNQER+ITFHGEGDQEPGLEPGDIIIVLDQK+KEVEETDEMDQVELVDFDPNQER+QISQAYEVLSDAK+TIVITSHPGQIVK+VNFPENGFLSPDK
122a	sp|P10412|H14_HUMAN sp|P16402|H13_HUMAN sp|P16403|H12_HUMAN	1.0000	Histone H1.4 OS=Homo sapiens GN=HIST1H1E PE=1 SV=2;Histone H1.3 OS=Homo sapiens GN=HIST1H1D PE=1 SV=2;Histone H1.2 OS=Homo sapiens GN=HIST1H1C PE=1 SV=2	17.8	15	0.33	ALAAAGYDVEK+ALAAAGYDVEKNNSR+ASGPPVSELITK+KASGPPVSELITK+SGVSLAALK+SGVSLAALKK
115a	sp|P07910-2|HNRPC_HUMAN sp|P07910-4|HNRPC_HUMAN tr|B2R5W2|B2R5W2_HUMAN tr|G3V4C1|G3V4C1_HUMAN	1.0000	Isoform of P07910, Isoform C1 of Heterogeneous nuclear ribonucleoproteins C1/C2 OS=Homo sapiens GN=HNRNPC;Isoform of P07910, Isoform 4 of Heterogeneous nuclear ribonucleoproteins C1/C2 OS=Homo sapiens GN=HNRNPC;Isoform of P07910, Heterogeneous nuclear ribonucleoproteins C1/C2 OS=Homo sapiens GN=HNRNPC PE=1 SV=1;Isoform of P07910, Heterogeneous nuclear ribonucleoproteins C1/C2 OS=Homo sapiens GN=H…	39.2	15	0.31	GDDQLELIK+GDDQLELIKDDEK+GFAFVQYVNER+MIAGQVLDINLAAEPK+SAAEMYGSSFDLDYDFQR+SDVEAIFSK+VDSLLENLEK+VFIGNLNTLVVK+VPPPPPIAR
107b	sp|P12236|ADT3_HUMAN	1.0000	ADP/ATP translocase 3 OS=Homo sapiens GN=SLC25A6 PE=1 SV=4	26.5	15	0.14	AAYFGVYDTAK+DFLAGGIAAAISK+EQGVLSFWR+GAWSNVLR+GMLPDPK+LLLQVQHASK+QIFLGGVDK+YFPTQALNFAFK
279a	sp|Q99569-2|PKP4_HUMAN sp|Q99569|PKP4_HUMAN tr|A0A0D9SF60|A0A0D9SF60_HUMAN	1.0000	Isoform of Q99569, Isoform 2 of Plakophilin-4 OS=Homo sapiens GN=PKP4;Plakophilin-4 OS=Homo sapiens GN=PKP4 PE=1 SV=2;Isoform of Q99569, Plakophilin-4 OS=Homo sapiens GN=PKP4 PE=1 SV=1	13.1	14	0.28	AEGQTLVQPSVANR+AQSPSYVISTGVSPSR+FQTSLVLR+GLPILVELLR+LELEVPQAR+LLGLNELDDLLGK+NNYALNTTATYAEPYRPIQYR+NVGGIPALLR+SAVSPDLHITPIYEGR+SGMTAVPQHLGPSLQR+TPQEDQWDGVGPIPGLSK
274a	sp|Q96RT1-2|LAP2_HUMAN sp|Q96RT1-3|LAP2_HUMAN sp|Q96RT1-4|LAP2_HUMAN sp|Q96RT1-5|LAP2_HUMAN sp|Q96RT1-8|LAP2_HUMAN sp|Q96RT1-9|LAP2_HUMAN sp|Q96RT1|LAP2_HUMAN	1.0000	Isoform of Q96RT1, Isoform 2 of Protein LAP2 OS=Homo sapiens GN=ERBB2IP;Isoform of Q96RT1, Isoform 3 of Protein LAP2 OS=Homo sapiens GN=ERBB2IP;Isoform of Q96RT1, Isoform 4 of Protein LAP2 OS=Homo sapiens GN=ERBB2IP;Isoform of Q96RT1, Isoform 5 of Protein LAP2 OS=Homo sapiens GN=ERBB2IP;Isoform of Q96RT1, Isoform 8 of Protein LAP2 OS=Homo sapiens GN=ERBB2IP;Isoform of Q96RT1, Isoform 9 of Protein…	10.8	14	0.29	AQIPEGDYLSYR+DFNLPEYDLNVEER+DPELGFSISGGVGGR+EQLIDYLMLK+FDSNHNPEEPNIIR+GPTSGPQSAPQIYGPPQYNIQYSSSAAVK+IYDILSDNGPQQPSTTVK+LITNDTFQPEIMER+LQILELR+LTFIPGFIGSLK
90a	sp|O60884|DNJA2_HUMAN	1.0000	DnaJ homolog subfamily A member 2 OS=Homo sapiens GN=DNAJA2 PE=1 SV=1	19.9	13	0.25	EISFAYEVLSNPEK+FDVQFPENNWINPDK+ITFTGEADQAPGVEPGDIVLLLQEK+LYDILGVPPGASENELK+LYDILGVPPGASENELKK+VSLEDLYNGK
89a	sp|O60762|DPM1_HUMAN tr|H0Y368|H0Y368_HUMAN tr|Q5QPK2|Q5QPK2_HUMAN	1.0000	Dolichol-phosphate mannosyltransferase subunit 1 OS=Homo sapiens GN=DPM1 PE=1 SV=1;Isoform of O60762, Dolichol-phosphate mannosyltransferase subunit 1 (Fragment) OS=Homo sapiens GN=DPM1 PE=1 SV=1;Isoform of O60762, Dolichol-phosphate mannosyltransferase subunit 1 OS=Homo sapiens GN=DPM1 PE=1 SV=1	34.6	13	0.30	EGNFDIVSGTR+FIPEFIR+GNGGVYGWDLK+GYVFQMEMIVR+LGGNEIVSFLK+LGLGTAYIHGMK+QLNYTIGEVPISFVDR+YSVLLPTYNER
87b	sp|Q01082|SPTB2_HUMAN tr|A0A087WUZ3|A0A087WUZ3_HUMAN	1.0000	Spectrin beta chain, non-erythrocytic 1 OS=Homo sapiens GN=SPTBN1 PE=1 SV=2;Isoform of Q01082, Spectrin beta chain, non-erythrocytic 1 OS=Homo sapiens GN=SPTBN1 PE=1 SV=1	6.9	13	0.27	DLDDFQSWLSR+EGMQLISEKPETEAVVK+EQWANLEQLSAIR+EVDDLEQWIAER+IVSSSDVGHDEYSTQSLVK+LAEISDVWEEMK+LLEVLSGER+LLEVLSGERLPKPTK+LVSQDNFGFDLPAVEAATK+SQNIVTDSSSLSAEAIR+TALPAQSAATLPAR+TQETPSAQMEGFLNR
307a	sp|Q9UJS0-2|CMC2_HUMAN sp|Q9UJS0|CMC2_HUMAN	1.0000	Isoform of Q9UJS0, Isoform 2 of Calcium-binding mitochondrial carrier protein Aralar2 OS=Homo sapiens GN=SLC25A13;Calcium-binding mitochondrial carrier protein Aralar2 OS=Homo sapiens GN=SLC25A13 PE=1 SV=2	15.0	13	0.23	GLIPQLIGVAPEK+IAPLEEGTLPFNLAEAQR+INLPAPNPDHVGGYK+LAVATFAGIENK+LQVAGEITTGPR+LTVNDFVR+NGEFFMSPNDFVTR+TVELLSGVVDQTK+YEGFFGLYR
146a	sp|P25705|ATPA_HUMAN	1.0000	ATP synthase subunit alpha, mitochondrial OS=Homo sapiens GN=ATP5A1 PE=1 SV=1	25.7	13	0.29	AVDSLVPIGR+GMSLNLEPDNVGVVVFGNDK+HALIIYDDLSK+ILGADTSVDLEETGR+NVQAEEMVEFSSGLK+STVAQLVK+TGAIVDVPVGEELLGR+TGTAEMSSILEER+TSIAIDTIINQK+VLSIGDGIAR+VVDALGNAIDGK
135a	sp|P17858|PFKAL_HUMAN	1.0000	ATP-dependent 6-phosphofructokinase, liver type OS=Homo sapiens GN=PFKL PE=1 SV=6	18.2	13	0.23	AIGVLTSGGDAQGMNAAVR+AMLWLSEK+AVAFSPVTELK+GGSFENNWNIYK+GQLESIVENIR+IMEVIDAITTTAQSHQR+SEWGSLLEELVAEGK+SNFSLAILNVGAPAAGMNAAVR+TFVLEVMGR+TNVLGHLQQGGAPTPFDR
117i	sp|P07197|NFM_HUMAN tr|E7EMV2|E7EMV2_HUMAN tr|E7ESP9|E7ESP9_HUMAN	1.0000	Neurofilament medium polypeptide OS=Homo sapiens GN=NEFM PE=1 SV=3;Isoform of P07197, Neurofilament medium polypeptide OS=Homo sapiens GN=NEFM PE=1 SV=1;Isoform of P07197, Neurofilament medium polypeptide OS=Homo sapiens GN=NEFM PE=1 SV=1	18.6	13	0.21	AQVQLDSDHLEEDIHR+DIEEASLVK+EEGEQEEGETEAEAEGEEAEAK+EIEAEIQALR+EYQDLLNVK+FVEEIIEETK+GVVTNGLDLSPADEK+MALDIEIAAYR+QASHAQLGDAYDQEIR+VQSLQDEVAFLR
117h	sp|P07196|NFL_HUMAN	1.0000	Neurofilament light polypeptide OS=Homo sapiens GN=NEFL PE=1 SV=3	25.0	13	0.22	DKEEAEEEEAAEEEEAAK+EYQDLLNVK+FASFIER+IDSLMDEISFLK+LSFTSVGSITSGYSQSSQVFGR+MALDIEIAAYR+QNADISAMQDTINK+SAYGGLQTSSYLMSTR+SAYSSYSAPVSSSLSVR+VLEAELLVLR
116a	sp|P08238|HS90B_HUMAN	1.0000	Heat shock protein HSP 90-beta OS=Homo sapiens GN=HSP90AB1 PE=1 SV=4	14.8	13	0.20	ADLINNLGTIAK+ELISNASDALDK+EQVANSAFVER+GVVDSEDIPLNLSR+HLEINPDHPIVETLR+IDIIPNPQER+NPDDITQEEYGEFYK+SIYYITGESK+SLTNDWEDHLAVK+TLTIVDTGIGMTK+YIDQEELNK
269a	sp|Q96EY1|DNJA3_HUMAN	1.0000	DnaJ homolog subfamily A member 3, mitochondrial OS=Homo sapiens GN=DNAJA3 PE=1 SV=2	23.8	12	0.25	AQGLYETINVTIPPGTQTDQK+EAGEDEEGFLSK+FSQLAEAYEVLSDEVK+GGPTVDPEELFR+INSYGYGDHYIHIK+QYDAYGSAGFDPGASGSQHSYWK+VMIPVPAGVEDGQTVR
230a	sp|Q14257-2|RCN2_HUMAN sp|Q14257|RCN2_HUMAN	1.0000	Isoform of Q14257, Isoform 2 of Reticulocalbin-2 OS=Homo sapiens GN=RCN2;Reticulocalbin-2 OS=Homo sapiens GN=RCN2 PE=1 SV=1	34.7	12	0.25	AEELHYPLGER+EALLGVQEDVDEYVK+LSEEEILENPDLFLTSEATDYGR+NSDDTVTWDEYNIQMYDR+QQFVEYDK+VIDFDENTALDDAEEESFR+WDPTANEDPEWILVEK
210a	sp|Q00325-2|MPCP_HUMAN sp|Q00325|MPCP_HUMAN tr|F8VVM2|F8VVM2_HUMAN	1.0000	Isoform of Q00325, Isoform B of Phosphate carrier protein, mitochondrial OS=Homo sapiens GN=SLC25A3;Phosphate carrier protein, mitochondrial OS=Homo sapiens GN=SLC25A3 PE=1 SV=2;Isoform of Q00325, Phosphate carrier protein, mitochondrial OS=Homo sapiens GN=SLC25A3 PE=1 SV=1	21.3	12	0.25	FGFYEVFK+GIFNGFSVTLK+GVAPLWMR+IQTQPGYANTLR+LPRPPPPEMPESLK+VLYSNMLGEENTYLWR
148a	sp|P27635|RL10_HUMAN tr|X1WI28|X1WI28_HUMAN	1.0000	60S ribosomal protein L10 OS=Homo sapiens GN=RPL10 PE=1 SV=4;Isoform of P27635, 60S ribosomal protein L10 (Fragment) OS=Homo sapiens GN=RPL10 PE=1 SV=6	26.9	12	0.27	FNADEFEDMVAEK+GAFGKPQGTVAR+MVSDEYEQLSSEALEAAR+VHIGQVIMSIR
143a	sp|P22695|QCR2_HUMAN	1.0000	Cytochrome b-c1 complex subunit 2, mitochondrial OS=Homo sapiens GN=UQCRC2 PE=1 SV=3	28.5	12	0.26	ATAAPAGAPPQPQDLEFTK+AVAFQNPQTHVIENLHAAAYR+LPNGLVIASLENYSPVSR+MALIGLGVSHPVLK+QVAEQFLNMR+SMAASGNLGHTPFVDEL+TIAQGNLSNTDVQAAK+YEDFSNLGTTHLLR
135b	sp|Q01813|PFKAP_HUMAN	1.0000	ATP-dependent 6-phosphofructokinase, platelet type OS=Homo sapiens GN=PFKP PE=1 SV=2	15.9	12	0.23	AIGVLTSGGDAQGMNAAVR+ASYDVSDSGQLEHVQPWSV+EIGWTDVGGWTGQGGSILGTK+ELVVTQLGYDTR+EWSGLLEELAR+MLAIYDGFDGFAK+NVIFQPVAELK+TFVLEVMGR+YLEEIATQMR
24	sp|P46013-2|KI67_HUMAN sp|P46013|KI67_HUMAN tr|A0A087WV66|A0A087WV66_HUMAN	1.0000	Isoform of P46013, Isoform Short of Antigen KI-67 OS=Homo sapiens GN=MKI67;Antigen KI-67 OS=Homo sapiens GN=MKI67 PE=1 SV=2;Isoform of P46013, Antigen KI-67 OS=Homo sapiens GN=MKI67 PE=1 SV=1	6.9	11	0.23	ADVEEEFLALR+ALEDLVDFK+AQALEDLAGFK+AQPLEDLAGLK+DIVEELSALK+ELFQTPDHTEESTTDDK+ELFQTPGTDKPTTDEK+ESAQAIEDLAGFK+KSLVMHTPPVLKK+LDLLGNLPGSK+QILDPAASVTGSR+VEPVGDVVSTR
181a	sp|P52292|IMA1_HUMAN	1.0000	Importin subunit alpha-1 OS=Homo sapiens GN=KPNA2 PE=1 SV=1	15.9	11	0.23	FVSFLGR+GINSSNVENQLQATQAAR+LLGASELPIVTPALR+NPAPPIDAVEQILPTLVR+NVSSFPDDATSPLQENR+TGVVPQLVK
180a	sp|P52272-2|HNRPM_HUMAN sp|P52272|HNRPM_HUMAN tr|A0A087X0X3|A0A087X0X3_HUMAN	1.0000	Isoform of P52272, Isoform 2 of Heterogeneous nuclear ribonucleoprotein M OS=Homo sapiens GN=HNRNPM;Heterogeneous nuclear ribonucleoprotein M OS=Homo sapiens GN=HNRNPM PE=1 SV=3;Isoform of P52272, Heterogeneous nuclear ribonucleoprotein M OS=Homo sapiens GN=HNRNPM PE=1 SV=1	16.5	11	0.23	AFITNIPFDVK+GNFGGSFAGSFGGAGGHAPGVAR+INEILSNALK+LGSTVFVANLDYK+MGAGMGFGLER+MGPAMGPALGAGIER+MGPLGLDHMASSIER+VGEVTYVELLMDAEGK
107c	sp|P12235|ADT1_HUMAN	1.0000	ADP/ATP translocase 1 OS=Homo sapiens GN=SLC25A4 PE=1 SV=4	20.5	11	0.09	AAYFGVYDTAK+DFLAGGVAAAVSK+GAWSNVLR+GMLPDPK+LLLQVQHASK+YFPTQALNFAFK
153i	sp|Q04695|K1C17_HUMAN	0.9942	Keratin, type I cytoskeletal 17 OS=Homo sapiens GN=KRT17 PE=1 SV=2	14.4	11	0.07	DAEDWFFSK+EELAYLK+EVATNSELVQSGK+FETEQALR+LAADDFR+LASYLDK+TKFETEQALR+VLDELTLAR
88a	sp|O43852-3|CALU_HUMAN sp|O43852|CALU_HUMAN	1.0000	Isoform of O43852, Isoform 3 of Calumenin OS=Homo sapiens GN=CALU;Calumenin OS=Homo sapiens GN=CALU PE=1 SV=2	32.7	10	0.22	DGFVTVDELK+DIVVQETMEDIDK+DWILPSDYDHAEAEAR+EEFTAFLHPEEYDYMK+EQFVEFR+TFDQLTPEESK+VHNDAQSFDYDHDAFLGAEEAK+WIYEDVER
77a	sp|A3KMH1-3|VWA8_HUMAN sp|A3KMH1|VWA8_HUMAN	1.0000	Isoform of A3KMH1, Isoform 3 of von Willebrand factor A domain-containing protein 8 OS=Homo sapiens GN=VWA8;von Willebrand factor A domain-containing protein 8 OS=Homo sapiens GN=VWA8 PE=1 SV=2	6.4	10	0.23	DIYYLPFK+DLLGQDVFLIGPPGPLR+DVTPPQTSGYIEVTDLQSK+GNSLTVLDVLEGR+LVAAFGELR+NVLPVLNNLLENR+SLADQGIINYPYSTR+TLVENGEMILADGR+VNAGTLAVLQR
314a	sp|Q9Y265|RUVB1_HUMAN	1.0000	RuvB-like 1 OS=Homo sapiens GN=RUVBL1 PE=1 SV=1	29.6	10	0.21	ALESSIAPIVIFASNR+AQTEGINISEEALNHLGEIGTK+AVLLAGPPGTGK+GLGLDESGLAK+GTEDITSPHGIPLDLLDR+LDPSIFESLQK+TALALAIAQELGSK+VEAGDVIYIEANSGAVK+YSVQLLTPANLLAK
301a	sp|Q9UBS4|DJB11_HUMAN	1.0000	DnaJ homolog subfamily B member 11 OS=Homo sapiens GN=DNAJB11 PE=1 SV=1	17.9	10	0.23	DGMEYPFIGEGEPHVDGEPGDLR+FQDLGAAYEVLSDSEK+GEGLPNFDNNNIK+KGEGLPNFDNNNIK+TLEVEIEPGVR
291a	sp|Q9HCM4-3|E41L5_HUMAN sp|Q9HCM4-4|E41L5_HUMAN sp|Q9HCM4|E41L5_HUMAN	1.0000	Isoform of Q9HCM4, Isoform 3 of Band 4.1-like protein 5 OS=Homo sapiens GN=EPB41L5;Isoform of Q9HCM4, Isoform 4 of Band 4.1-like protein 5 OS=Homo sapiens GN=EPB41L5;Band 4.1-like protein 5 OS=Homo sapiens GN=EPB41L5 PE=1 SV=3	20.8	10	0.19	DGNDYSLGLTPTGVLVFEGDTK+ESLETLMLITPADSGSVLK+FVPIQTEEMELAIFEK+IGLFFWPK+NANVQDAATNSAVLNENNVPLPK+SALPVSPSISSAPVPVEIENLPQSPGTDQHDR+VSLLDGTDVSVDLPK+YLFVLQLK
286a	sp|Q9BY77|PDIP3_HUMAN tr|F6VRR5|F6VRR5_HUMAN	1.0000	Polymerase delta-interacting protein 3 OS=Homo sapiens GN=POLDIP3 PE=1 SV=2;Isoform of Q9BY77, Polymerase delta-interacting protein 3 OS=Homo sapiens GN=POLDIP3 PE=1 SV=1	31.1	10	0.21	ELPAAEPVLSPLEGTK+LVHPGVAEVVFVK+QNLYDLDEDDDGIASVPTK+SSGASVTTQPTEFK+SSPAAFINPPIGTVTPALK+VGIQQGLLSQSTR+VNSASSSNPPAEVDPDTILK+VVQNDAYTAPALPSSIR
277a	sp|Q96TA2-2|YMEL1_HUMAN sp|Q96TA2-3|YMEL1_HUMAN sp|Q96TA2|YMEL1_HUMAN	1.0000	Isoform of Q96TA2, Isoform 2 of ATP-dependent zinc metalloprotease YME1L1 OS=Homo sapiens GN=YME1L1;Isoform of Q96TA2, Isoform 3 of ATP-dependent zinc metalloprotease YME1L1 OS=Homo sapiens GN=YME1L1;ATP-dependent zinc metalloprotease YME1L1 OS=Homo sapiens GN=YME1L1 PE=1 SV=2	14.9	10	0.20	EIQIVLEGK+FDQSVDPEIIAR+GILLVGPPGTGK+GTVGFSGAELENLVNQAALK+LSPETQSAIEQEIR+NLAEALLTYETLDAK+QELQEVVEFLK+TGFAEGFLK
237a	sp|Q16531|DDB1_HUMAN	1.0000	DNA damage-binding protein 1 OS=Homo sapiens GN=DDB1 PE=1 SV=1	12.5	10	0.23	ALYYLQIHPQELR+EMLGGEIIPR+ETDDTLVLSFVGQTR+GDFILVGDLMR+IEVQDTSGGTTALRPSASTQALSSSVSSSK+LEIYVVTAEGLRPVK+LLASINSTVR+MQEVVANLQYDDGSGMK+VTLGTQPTVLR+YLAIAPPIIK
221a	sp|Q13263-2|TIF1B_HUMAN sp|Q13263|TIF1B_HUMAN	1.0000	Isoform of Q13263, Isoform 2 of Transcription intermediary factor 1-beta OS=Homo sapiens GN=TRIM28;Transcription intermediary factor 1-beta OS=Homo sapiens GN=TRIM28 PE=1 SV=5	19.3	10	0.23	ADVQSIIGLQR+GAAAAATGQPGTAPAGTPGAPPLAGMAIVK+IVAERPGTNSTGPAPMAPPR+LDLDLTADSQPPVFK+LSPPYSSPQEFAQDVGR+QGSGSSQPMEVQEGYGFGSGDDPYSSAEPHVSGVK+VFPGSTTEDYNLIVIER
27	sp|P53621-2|COPA_HUMAN sp|P53621|COPA_HUMAN	1.0000	Isoform of P53621, Isoform 2 of Coatomer subunit alpha OS=Homo sapiens GN=COPA;Coatomer subunit alpha OS=Homo sapiens GN=COPA PE=1 SV=2	8.7	10	0.20	ASNLENSTYDLYTIPK+ETIPDIDPNAK+GFFEGTIASK+GITGVDLFGTTDAVVK+LLELGPKPEVAQQTR+SLAYLTAATHGLDEEAESLK+TALNLFFK+VLTIDPTEFK
214a	sp|Q07157-2|ZO1_HUMAN sp|Q07157|ZO1_HUMAN tr|A0A087X0K9|A0A087X0K9_HUMAN tr|G3V1L9|G3V1L9_HUMAN tr|G5E9E7|G5E9E7_HUMAN	1.0000	Isoform of Q07157, Isoform Short of Tight junction protein ZO-1 OS=Homo sapiens GN=TJP1;Tight junction protein ZO-1 OS=Homo sapiens GN=TJP1 PE=1 SV=3;Isoform of Q07157, Tight junction protein ZO-1 OS=Homo sapiens GN=TJP1 PE=1 SV=1;Isoform of Q07157, Tight junction protein 1 (Zona occludens 1), isoform CRA_a OS=Homo sapiens GN=TJP1 PE=1 SV=1;Isoform of Q07157, Tight junction protein 1 (Zona occlud…	6.7	10	0.19	AIPVSPSAVEEDEDEDGHTVVATAR+EAGFLRPVTIFGPIADVAR+EEAVLFLLDLPK+EGLEEGDQILR+ESPYGLSFNK+IVESDVGDSFYIR+VNNVDFTNIIR+YQINNISTVPK
133a	sp|P16615-2|AT2A2_HUMAN sp|P16615-3|AT2A2_HUMAN sp|P16615-5|AT2A2_HUMAN sp|P16615|AT2A2_HUMAN	1.0000	Isoform of P16615, Isoform 2 of Sarcoplasmic/endoplasmic reticulum calcium ATPase 2 OS=Homo sapiens GN=ATP2A2;Isoform of P16615, Isoform 3 of Sarcoplasmic/endoplasmic reticulum calcium ATPase 2 OS=Homo sapiens GN=ATP2A2;Isoform of P16615, Isoform 5 of Sarcoplasmic/endoplasmic reticulum calcium ATPase 2 OS=Homo sapiens GN=ATP2A2;Sarcoplasmic/endoplasmic reticulum calcium ATPase 2 OS=Homo sapiens G…	8.3	10	0.23	AEIGIAMGSGTAVAK+AMGVVVATGVNTEIGK+DIVPGDIVEIAVGDK+EFDELNPSAQR+IGIFGQDEDVTSK+NMLFSGTNIAAGK
116b	sp|P07900-2|HS90A_HUMAN sp|P07900|HS90A_HUMAN	1.0000	Isoform of P07900, Isoform 2 of Heat shock protein HSP 90-alpha OS=Homo sapiens GN=HSP90AA1;Heat shock protein HSP 90-alpha OS=Homo sapiens GN=HSP90AA1 PE=1 SV=5	11.2	10	0.15	ADLINNLGTIAK+AILFVPR+ELHINLIPNK+GVVDSEDIPLNLSR+HIYYITGETK+HLEINPDHSIIETLR+SLTNDWEDHLAVK+TLTIVDTGIGMTK+YIDQEELNK
110a	sp|P06493|CDK1_HUMAN tr|A0A024QZP7|A0A024QZP7_HUMAN	1.0000	Cyclin-dependent kinase 1 OS=Homo sapiens GN=CDK1 PE=1 SV=3;Isoform of P06493, Cyclin-dependent kinase 1 OS=Homo sapiens GN=CDK1 PE=1 SV=1	39.7	10	0.22	AFGIPIR+ALGTPNNEVWPEVESLQDYK+DLKPQNLLIDDK+HPNIVSLQDVLMQDSR+IADFGLAR+IGEGTYGVVYK+LESEEEGVPSTAIR+MALNHPYFNDLDNQIK+NLDENGLDLLSK+SPEVLLGSAR
85a	sp|O43175|SERA_HUMAN	1.0000	D-3-phosphoglycerate dehydrogenase OS=Homo sapiens GN=PHGDH PE=1 SV=4	18.9	9	0.20	AGTGVDNVDLEAATR+DLPLLLFR+GGIVDEGALLR+GTIQVITQGTSLK+ILQDGGLQVVEK+TLGILGLGR+TQTSDPAMLPTMIGLLAEAGVR+VTADVINAAEK
84a	sp|O00571-2|DDX3X_HUMAN sp|O00571|DDX3X_HUMAN tr|A0A0D9SF53|A0A0D9SF53_HUMAN tr|A0A0D9SFB3|A0A0D9SFB3_HUMAN tr|A0A0D9SG12|A0A0D9SG12_HUMAN	1.0000	Isoform of O00571, Isoform 2 of ATP-dependent RNA helicase DDX3X OS=Homo sapiens GN=DDX3X;ATP-dependent RNA helicase DDX3X OS=Homo sapiens GN=DDX3X PE=1 SV=3;Isoform of O00571, ATP-dependent RNA helicase DDX3X OS=Homo sapiens GN=DDX3X PE=1 SV=1;Isoform of O00571, ATP-dependent RNA helicase DDX3X OS=Homo sapiens GN=DDX3X PE=1 SV=1;Isoform of O00571, ATP-dependent RNA helicase DDX3X OS=Homo sapiens…	13.0	9	0.18	DLLDLLVEAK+HAIPIIK+LEQELFSGGNTGINFEK+MLDMGFEPQIR+QYPISLVLAPTR+SFLLDLLNATGK+VGNLGLATSFFNER
63	sp|Q99959-2|PKP2_HUMAN sp|Q99959|PKP2_HUMAN tr|B8QGS9|B8QGS9_HUMAN	1.0000	Isoform of Q99959, Isoform 1 of Plakophilin-2 OS=Homo sapiens GN=PKP2;Plakophilin-2 OS=Homo sapiens GN=PKP2 PE=1 SV=2;Isoform of Q99959, Plakophilin-2 OS=Homo sapiens GN=PKP2 PE=1 SV=1	14.1	9	0.18	AHLTVGQAAAGGSGNLLTER+EQYQDVPMPEEK+NLSLQNEIAK+NYTQEASLGALQNLTAGSGPMPTSVAQTVVQK+STFTDSQLGNADMEMTLER+TVLGQQILGQLDSSSLALPSEAK
37	sp|P78527-2|PRKDC_HUMAN sp|P78527|PRKDC_HUMAN	1.0000	Isoform of P78527, Isoform 2 of DNA-dependent protein kinase catalytic subunit OS=Homo sapiens GN=PRKDC;DNA-dependent protein kinase catalytic subunit OS=Homo sapiens GN=PRKDC PE=1 SV=3	2.7	9	0.17	AALSALESFLK+LGASLAFNNIYR+LLQIIER+MEVQEQEEDISSLIR+NLSSNEAISLEEIR+QLFSSLFSGILK+SIELFYK+TVGALQVLGTEAQSSLLK+TVSLLDENNVSSYLSK
249a	sp|Q6IAN0|DRS7B_HUMAN tr|A0A0C4DGQ8|A0A0C4DGQ8_HUMAN	1.0000	Dehydrogenase/reductase SDR family member 7B OS=Homo sapiens GN=DHRS7B PE=1 SV=2;Isoform of Q6IAN0, Dehydrogenase/reductase SDR family member 7B OS=Homo sapiens GN=DHRS7B PE=1 SV=1	21.3	9	0.21	NAVVVITGATSGLGK+NGGALEELIR+SPVEVAQDVLAAVGK+VMETNYFGPVALTK+YGVMDTTTAQGR
234a	sp|Q15293|RCN1_HUMAN	1.0000	Reticulocalbin-1 OS=Homo sapiens GN=RCN1 PE=1 SV=1	27.5	9	0.19	AADLNGDLTATR+EEFTAFLHPEEFEHMK+EIVVLETLEDIDK+HWILPQDYDHAQAEAR+IDNDGDGFVTTEELK+TFDQLTPDESK+YIFDNVAK
233a	sp|Q15233|NONO_HUMAN	1.0000	Non-POU domain-containing octamer-binding protein OS=Homo sapiens GN=NONO PE=1 SV=4	15.9	9	0.18	AAPGAEFAPNKR+FGQAATMEGIGAIGGTPPAFNR+LEMEMEAAR+LFVGNLPPDITEEEMR+QQEEMMR+VELDNMPLR
231a	sp|Q14974|IMB1_HUMAN	1.0000	Importin subunit beta-1 OS=Homo sapiens GN=KPNB1 PE=1 SV=2	11.5	9	0.19	AAVENLPTFLVELSR+GDQENVHPDVMLVQPR+LAATNALLNSLEFTK+SDYDMVDYLNELR+SNEILTAIIQGMR+TTLVIMER+VAALQNLVK+VLANPGNSQVAR
217a	sp|Q12905|ILF2_HUMAN tr|B4DY09|B4DY09_HUMAN	1.0000	Interleukin enhancer-binding factor 2 OS=Homo sapiens GN=ILF2 PE=1 SV=2;Isoform of Q12905, Interleukin enhancer-binding factor 2 OS=Homo sapiens GN=ILF2 PE=1 SV=1	23.3	9	0.18	GTMTTGHNVADLVVILK+ILITTVPPNLR+ILPTLEAVAALGNK+NQDLAPNSAEQASILSLVTK+QPLALNVAYR+VLQSALAAIR
198a	sp|P62701|RS4X_HUMAN	1.0000	40S ribosomal protein S4, X isoform OS=Homo sapiens GN=RPS4X PE=1 SV=2	30.4	9	0.19	HPGSFDVVHVK+IGVITNR+LSNIFVIGK+LTIAEER+TDITYPAGFMDVISIDK+VNDTIQIDLETGK+YALTGDEVK+YPDPLIK
25	sp|P49411|EFTU_HUMAN	1.0000	Elongation factor Tu, mitochondrial OS=Homo sapiens GN=TUFM PE=1 SV=2	18.1	9	0.18	AEAGDNLGALVR+ELAMPGEDLK+GTVVTGTLER+TIGTGLVTNTLAMTEEEK+TVVTGIEMFHK+VEAQVYILSK+YEEIDNAPEER
193a	sp|P62258-2|1433E_HUMAN sp|P62258|1433E_HUMAN	1.0000	Isoform of P62258, Isoform SV of 14-3-3 protein epsilon OS=Homo sapiens GN=YWHAE;14-3-3 protein epsilon OS=Homo sapiens GN=YWHAE PE=1 SV=1	37.3	9	0.13	AAFDDAIAELDTLSEESYK+AASDIAMTELPPTHPIR+DNLTLWTSDMQGDGEEQNK+DSTLIMQLLR+EAAENSLVAYK+YLAEFATGNDR
182a	sp|P52597|HNRPF_HUMAN	1.0000	Heterogeneous nuclear ribonucleoprotein F OS=Homo sapiens GN=HNRNPF PE=1 SV=3	19.5	9	0.16	ATENDIYNFFSPLNPVR+HSGPNSADSANDGFVR+ITGEAFVQFASQELAEK+VHIEIGPDGR+VTGEADVEFATHEEAVAAMSK
173a	sp|P49790-2|NU153_HUMAN sp|P49790|NU153_HUMAN	1.0000	Isoform of P49790, Isoform 2 of Nuclear pore complex protein Nup153 OS=Homo sapiens GN=NUP153;Nuclear pore complex protein Nup153 OS=Homo sapiens GN=NUP153 PE=1 SV=2	8.2	9	0.21	EDHLVYADEESSNITDGR+FVASKPLEEEEMEVPVLPK+IPSIVSSPLNSPLDR+NTSLPPLWSPEAER+QQEPVTSTSLVFGK+SGIDITDFQAK+TSQLGDSPFYPGK+TTLSASGTGFGDK
169a	sp|P46939-2|UTRO_HUMAN sp|P46939|UTRO_HUMAN	1.0000	Isoform of P46939, Isoform 2 of Utrophin OS=Homo sapiens GN=UTRN;Utrophin OS=Homo sapiens GN=UTRN PE=1 SV=2	3.2	9	0.16	ENALQDSILAR+EYSVLNAVDQAR+LSQADGSFLK+QLGEVAAFGGSNIEPSVR+SLQSDLEAEQVK+SSLLPTDYLVEINK+TVNDLSSQLSPLDLHPSLK+VFLADQPIEAPEEPR
109a	sp|P05388|RLA0_HUMAN	1.0000	60S acidic ribosomal protein P0 OS=Homo sapiens GN=RPLP0 PE=1 SV=1	27.1	9	0.19	AFLADPSAFVAAAPVAAATTAAPAAAAAPAK+GHLENNPALEK+GNVGFVFTK+GTIEILSDVQLIK+IIQLLDDYPK+TSFFQALGITTK
108a	sp|P05387|RLA2_HUMAN	1.0000	60S acidic ribosomal protein P2 OS=Homo sapiens GN=RPLP2 PE=1 SV=1	55.7	9	0.20	LASVPAGGAVAVSAAPGSAAPAAGSAPAAAEEK+NIEDVIAQGIGK+YVASYLLAALGGNSSPSAK
105a	sp|P04844-2|RPN2_HUMAN sp|P04844|RPN2_HUMAN	1.0000	Isoform of P04844, Isoform 2 of Dolichyl-diphosphooligosaccharide--protein glycosyltransferase subunit 2 OS=Homo sapiens GN=RPN2;Dolichyl-diphosphooligosaccharide--protein glycosyltransferase subunit 2 OS=Homo sapiens GN=RPN2 PE=1 SV=3	21.3	9	0.21	EETVLATVQALQTASHLSQQADLR+ISTEVGITNVDLSTVDKDQSIAPK+LQVTNVLSQPLTQATVK+NPILWNVADVVIK+SIVEEIEDLVAR+TGQEVVFVAEPDNK+TSFTPVGDVFELNFMNVK+YIANTVELR
93a	sp|O75489|NDUS3_HUMAN	1.0000	NADH dehydrogenase [ubiquinone] iron-sulfur protein 3, mitochondrial OS=Homo sapiens GN=NDUFS3 PE=1 SV=1	36.4	8	0.17	DFPLSGYVELR+FDLNSPWEAFPVYR+ILTDYGFEGHPFR+QLSAFGEYVAEILPK+SLVDLTAVDVPTR+TYTDELTPIESAVSVFK+VVAEPVELAQEFR
10	sp|O75746-2|CMC1_HUMAN sp|O75746|CMC1_HUMAN	1.0000	Isoform of O75746, Isoform 2 of Calcium-binding mitochondrial carrier protein Aralar1 OS=Homo sapiens GN=SLC25A12;Calcium-binding mitochondrial carrier protein Aralar1 OS=Homo sapiens GN=SLC25A12 PE=1 SV=2	14.2	8	0.13	DLGIFGLYK+GLIPQLIGVAPEK+IAPLAEGALPYNLAELQR+LATATFAGIENK+LQVAGEITTGPR+LTVNDFVR+YEGFFGLYR
7	sp|O75306-2|NDUS2_HUMAN sp|O75306|NDUS2_HUMAN	1.0000	Isoform of O75306, Isoform 2 of NADH dehydrogenase [ubiquinone] iron-sulfur protein 2, mitochondrial OS=Homo sapiens GN=NDUFS2;NADH dehydrogenase [ubiquinone] iron-sulfur protein 2, mitochondrial OS=Homo sapiens GN=NDUFS2 PE=1 SV=2	18.2	8	0.19	APGFAHLAGLDK+LDELEELLTNNR+LYTEGYQVPPGATYTAIEAPK+TQPYDVYDQVEFDVPVGSR+TYLQALPYFDR+VLFGEITR
41	sp|Q02978-2|M2OM_HUMAN sp|Q02978|M2OM_HUMAN tr|I3L1P8|I3L1P8_HUMAN	1.0000	Isoform of Q02978, Isoform 2 of Mitochondrial 2-oxoglutarate/malate carrier protein OS=Homo sapiens GN=SLC25A11;Mitochondrial 2-oxoglutarate/malate carrier protein OS=Homo sapiens GN=SLC25A11 PE=1 SV=3;Isoform of Q02978, Mitochondrial 2-oxoglutarate/malate carrier protein (Fragment) OS=Homo sapiens GN=SLC25A11 PE=1 SV=1	30.8	8	0.18	AVIGMTAGATGAFVGTPAEVALIR+AVVVNAAQLASYSQSK+EEGVLTLWR+LGIYTVLFER+LTGADGTPPGFLLK+NGLDVLFK
34	sp|P62805|H4_HUMAN	1.0000	Histone H4 OS=Homo sapiens GN=HIST1H4A PE=1 SV=2	40.8	8	0.18	DNIQGITKPAIR+ISGLIYEETR+TVTAMDVVYALK+VFLENVIR
255a	sp|Q8IYB3-2|SRRM1_HUMAN sp|Q8IYB3|SRRM1_HUMAN tr|A9Z1X7|A9Z1X7_HUMAN	1.0000	Isoform of Q8IYB3, Isoform 2 of Serine/arginine repetitive matrix protein 1 OS=Homo sapiens GN=SRRM1;Serine/arginine repetitive matrix protein 1 OS=Homo sapiens GN=SRRM1 PE=1 SV=2;Isoform of Q8IYB3, Serine/arginine repetitive matrix protein 1 OS=Homo sapiens GN=SRRM1 PE=1 SV=1	9.8	8	0.18	AVAAAAAAAVTPAAIAAATTTLAQEEPVAAPEPK+EPSVQEATSTSDILK+KETESEAEDNLDDLEK+VNLEVIKPWITK+VPKPEPIPEPK
250a	sp|Q6P2Q9|PRP8_HUMAN	1.0000	Pre-mRNA-processing-splicing factor 8 OS=Homo sapiens GN=PRPF8 PE=1 SV=2	2.9	8	0.14	ALDIPLVK+DGVWNLQNEVTK+FGDLILK+ISLIQIFR+LLILALER+VESHFDLELR+VPGLPTPIENMILR
28	sp|P55316|FOXG1_HUMAN	1.0000	Forkhead box protein G1 OS=Homo sapiens GN=FOXG1 PE=1 SV=2	16.8	8	0.17	GAPAADDDKGPQQLLLPPPPPPPPAAALDGAK+GEPGGGPGELAPVGPDEK+GNYWMLDPSSDDVFIGGTTGK+LTSTGLTFMDR
194a	sp|P62263|RS14_HUMAN	1.0000	40S ribosomal protein S14 OS=Homo sapiens GN=RPS14 PE=1 SV=3	22.5	8	0.16	ADRDESSPYAAMLAAQDVAQR+DESSPYAAMLAAQDVAQR+IEDVTPIPSDSTR
191a	sp|P62158|CALM_HUMAN tr|E7EMB3|E7EMB3_HUMAN tr|E7ETZ0|E7ETZ0_HUMAN tr|H0Y7A7|H0Y7A7_HUMAN	1.0000	Calmodulin OS=Homo sapiens GN=CALM1 PE=1 SV=2;Isoform of P62158, Calmodulin OS=Homo sapiens GN=CALM2 PE=1 SV=1;Isoform of P62158, Calmodulin OS=Homo sapiens GN=CALM1 PE=1 SV=1;Isoform of P62158, Calmodulin (Fragment) OS=Homo sapiens GN=CALM2 PE=1 SV=1	36.9	8	0.15	DGNGYISAAELR+EADIDGDGQVNYEEFVQMMTAK+EAFSLFDK+EAFSLFDKDGDGTITTK+VFDKDGNGYISAAELR
186a	sp|P58107|EPIPL_HUMAN	1.0000	Epiplakin OS=Homo sapiens GN=EPPK1 PE=1 SV=2	6.2	8	0.16	AVPVWDVLASGYVSGAAR+AVPVWDVLASGYVSR+DETSGLHLLPLPESAPALPTEEQVQR+EELLAEFGSGTLDLPALTR+EGQGEGETQEAAAAAAAAR+EGQGEGETQEAAAATAAAR+ELIQEYGAQSGGLEK
182b	sp|P31943|HNRH1_HUMAN tr|G8JLB6|G8JLB6_HUMAN	1.0000	Heterogeneous nuclear ribonucleoprotein H OS=Homo sapiens GN=HNRNPH1 PE=1 SV=4;Isoform of P31943, Heterogeneous nuclear ribonucleoprotein H OS=Homo sapiens GN=HNRNPH1 PE=1 SV=1	21.2	8	0.14	ATENDIYNFFSPLNPVR+HTGPNSPDTANDGFVR+SNNVEMDWVLK+VHIEIGPDGR+VTGEADVEFATHEDAVAAMSK+YVELFLNSTAGASGGAYEHR
176a	sp|P50990-2|TCPQ_HUMAN sp|P50990|TCPQ_HUMAN	1.0000	Isoform of P50990, Isoform 2 of T-complex protein 1 subunit theta OS=Homo sapiens GN=CCT8;T-complex protein 1 subunit theta OS=Homo sapiens GN=CCT8 PE=1 SV=4	15.1	8	0.16	DIDEVSSLLR+DMLEAGILDTYLGK+GSTDNLMDDIER+LATNAAVTVLR+LFVTNDAATILR+LVPGGGATEIELAK+YNIMLVR
165a	sp|P43307|SSRA_HUMAN tr|C9IZQ1|C9IZQ1_HUMAN tr|C9J3L8|C9J3L8_HUMAN tr|C9J5W0|C9J5W0_HUMAN tr|E9PAL7|E9PAL7_HUMAN	1.0000	Translocon-associated protein subunit alpha OS=Homo sapiens GN=SSR1 PE=1 SV=3;Isoform of P43307, Translocon-associated protein subunit alpha OS=Homo sapiens GN=SSR1 PE=1 SV=1;Isoform of P43307, Translocon-associated protein subunit alpha OS=Homo sapiens GN=SSR1 PE=1 SV=1;Isoform of P43307, Translocon-associated protein subunit alpha OS=Homo sapiens GN=SSR1 PE=1 SV=1;Isoform of P43307, Translocon-…	21.5	8	0.16	EEEDVSGEPEASPSADTTILFVK+FLVGFTNK+GEDFPANNIVK+GTEDFIVESLDASFR
149a	sp|P27708|PYR1_HUMAN tr|F8VPD4|F8VPD4_HUMAN	1.0000	CAD protein OS=Homo sapiens GN=CAD PE=1 SV=3;Isoform of P27708, CAD protein OS=Homo sapiens GN=CAD PE=1 SV=1	4.4	8	0.15	AAFALGGLGSGFASNR+LGGAVLSFSEATSSVQK+LGYPVLVR+TLGVDLVALATR+VLGTPVETIELTEDR+VLGTSPEAIDSAENR+VNEISVEVDSDPR
132a	sp|P16278-3|BGAL_HUMAN sp|P16278|BGAL_HUMAN	1.0000	Isoform of P16278, Isoform 3 of Beta-galactosidase OS=Homo sapiens GN=GLB1;Beta-galactosidase OS=Homo sapiens GN=GLB1 PE=1 SV=2	11.9	8	0.17	AYVAVDGIPQGVLER+MFEIDYSR+SLYPLTFIQVK+SSDPDYLAAVDK+VNYGAYINDFK+VPEGPIPPSTPK+WLGVLLPK
128a	sp|P14923|PLAK_HUMAN	1.0000	Junction plakoglobin OS=Homo sapiens GN=JUP PE=1 SV=3	12.5	8	0.16	AAMIVNQLSK+ALMGSPQLVAAVVR+EAADAIDAEGASAPLMELLHSR+LLNDEDPVVVTK+LNYGIPAIVK+LVQLLVK+SAIVHLINYQDDAELATR
117j	sp|Q16352|AINX_HUMAN	1.0000	Alpha-internexin OS=Homo sapiens GN=INA PE=1 SV=2	15.6	8	0.12	ALEAELAALR+EYQDLLNVK+HSAEVAGYQDSIGQLENDLR+MALDIEIAAYR+RPPASDGLDLSQAAAR+VESLLDELAFVR
80a	sp|O00159-2|MYO1C_HUMAN sp|O00159-3|MYO1C_HUMAN sp|O00159|MYO1C_HUMAN tr|F5H6E2|F5H6E2_HUMAN	1.0000	Isoform of O00159, Isoform 2 of Unconventional myosin-Ic OS=Homo sapiens GN=MYO1C;Isoform of O00159, Isoform 3 of Unconventional myosin-Ic OS=Homo sapiens GN=MYO1C;Unconventional myosin-Ic OS=Homo sapiens GN=MYO1C PE=1 SV=4;Isoform of O00159, Unconventional myosin-Ic OS=Homo sapiens GN=MYO1C PE=1 SV=1	8.7	7	0.15	GEELLSPLNLEQAAYAR+LLQSNPVLEAFGNAK+TLFATEDALEVR+TSFLLNLR+VLQALGSEPIQYAVPVVK+VNSININQGSITFAGGPGR
61	sp|Q96PK6|RBM14_HUMAN	1.0000	RNA-binding protein 14 OS=Homo sapiens GN=RBM14 PE=1 SV=2	12.6	7	0.15	AQPSASLGVGYR+AQPSVSLGAPYR+ASYVAPLTAQPATYR+LSESQLSFR+RLSESQLSFRR+TQSSASLAASYAAQQHPQAAASYR+YSGSYNDYLR
261a	sp|Q92621|NU205_HUMAN	1.0000	Nuclear pore complex protein Nup205 OS=Homo sapiens GN=NUP205 PE=1 SV=3	3.5	7	0.12	FTDELMEQGLTYK+LLDIEGLYSK+LLPEQLIK+LQDSFASETNLDFR+YLYHGNTNPELAFESAK+YSFIQALVR
260a	sp|Q8WVX9|FACR1_HUMAN	1.0000	Fatty acyl-CoA reductase 1 OS=Homo sapiens GN=FAR1 PE=1 SV=1	12.8	7	0.16	ALAEYVVQQEGAK+DAVQLNVIATR+NPLEQAFR+NVLLTGATGFLGK+TFNIDVR+YVLNEEMSGLPAAR
235a	sp|Q15366-2|PCBP2_HUMAN sp|Q15366-3|PCBP2_HUMAN sp|Q15366-4|PCBP2_HUMAN sp|Q15366-5|PCBP2_HUMAN sp|Q15366-6|PCBP2_HUMAN sp|Q15366-7|PCBP2_HUMAN sp|Q15366-8|PCBP2_HUMAN sp|Q15366|PCBP2_HUMAN tr|F8VXH9|F8VXH9_HUMAN tr|F8VZX2|F8VZX2_HUMAN tr|F8W0G4|F8W0G4_HUMAN tr|H3BRU6|H3BRU6_HUMAN	1.0000	Isoform of Q15366, Isoform 2 of Poly(rC)-binding protein 2 OS=Homo sapiens GN=PCBP2;Isoform of Q15366, Isoform 3 of Poly(rC)-binding protein 2 OS=Homo sapiens GN=PCBP2;Isoform of Q15366, Isoform 4 of Poly(rC)-binding protein 2 OS=Homo sapiens GN=PCBP2;Isoform of Q15366, Isoform 5 of Poly(rC)-binding protein 2 OS=Homo sapiens GN=PCBP2;Isoform of Q15366, Isoform 6 of Poly(rC)-binding protein 2 OS=H…	19.3	7	0.11	AFAMIIDK+ESTGAQVQVAGDMLPNSTER+IITLAGPTNAIFK+LEEDISSSMTNSTAASRPPVTLR
204a	sp|P63173|RL38_HUMAN	1.0000	60S ribosomal protein L38 OS=Homo sapiens GN=RPL38 PE=1 SV=2	47.1	7	0.16	DFLLTAR+IEEIKDFLLTAR+KIEEIKDFLLTAR+QSLPPGLAVK+YLYTLVITDK
171a	sp|P48729-3|KC1A_HUMAN sp|P48729|KC1A_HUMAN tr|D6REM4|D6REM4_HUMAN	1.0000	Isoform of P48729, Isoform 3 of Casein kinase I isoform alpha OS=Homo sapiens GN=CSNK1A1;Casein kinase I isoform alpha OS=Homo sapiens GN=CSNK1A1 PE=1 SV=2;Isoform of P48729, Casein kinase I isoform alpha OS=Homo sapiens GN=CSNK1A1 PE=1 SV=1	23.3	7	0.14	DIKPDNFLMGIGR+FEEAPDYMYLR+LFLIDFGLAK+TSLPWQGLK+TVLMLADQMISR
168a	sp|P46783|RS10_HUMAN	1.0000	40S ribosomal protein S10 OS=Homo sapiens GN=RPS10 PE=1 SV=1	23.0	7	0.13	AEAGAGSATEFQFR+DYLHLPPEIVPATLR+IAIYELLFK
147a	sp|P26373-2|RL13_HUMAN sp|P26373|RL13_HUMAN	1.0000	Isoform of P26373, Isoform 2 of 60S ribosomal protein L13 OS=Homo sapiens GN=RPL13;60S ribosomal protein L13 OS=Homo sapiens GN=RPL13 PE=1 SV=4	18.9	7	0.15	GFSLEELR+LATQLTGPVMPVR+VATWFNQPAR
125a	sp|P11940-2|PABP1_HUMAN sp|P11940|PABP1_HUMAN tr|A0A087WTT1|A0A087WTT1_HUMAN	1.0000	Isoform of P11940, Isoform 2 of Polyadenylate-binding protein 1 OS=Homo sapiens GN=PABPC1;Polyadenylate-binding protein 1 OS=Homo sapiens GN=PABPC1 PE=1 SV=2;Isoform of P11940, Polyadenylate-binding protein OS=Homo sapiens GN=PABPC1 PE=1 SV=1	16.5	7	0.12	EFSPFGTITSAK+EFTNVYIK+FSPAGPILSIR+IVATKPLYVALAQR+LFPLIQAMHPTLAGK+SGVGNIFIK+SLGYAYVNFQQPADAER
117k	sp|Q8N1N4|K2C78_HUMAN	1.0000	Keratin, type II cytoskeletal 78 OS=Homo sapiens GN=KRT78 PE=2 SV=2	12.3	7	0.11	FASFIDK+IEIDPQFQVVR+QNASLQAAITDAEQR+TLNNQFASFIDK+YLDFSSIITEVR+YQELQVSAQLHGDR
100a	sp|O95831-3|AIFM1_HUMAN sp|O95831|AIFM1_HUMAN	1.0000	Isoform of O95831, Isoform 3 of Apoptosis-inducing factor 1, mitochondrial OS=Homo sapiens GN=AIFM1;Apoptosis-inducing factor 1, mitochondrial OS=Homo sapiens GN=AIFM1 PE=1 SV=1	15.1	7	0.16	AALSASEGEEVPQDK+ALGTEVIQLFPEK+ISGLGLTPEQK+TGGLEIDSDFGGFR+VETDHIVAAVGLEPNVELAK+VLIVSEDPELPYMRPPLSK
95a	sp|O75643|U520_HUMAN	1.0000	U5 small nuclear ribonucleoprotein 200 kDa helicase OS=Homo sapiens GN=SNRNP200 PE=1 SV=2	3.0	6	0.11	DTLGLFLR+EEEVTGPVIAPLFPQK+HLILPEK+SLVQEMVGSFGK+TLVEDLFADK+TNLLLQAHLSR
81a	sp|O00165-2|HAX1_HUMAN sp|O00165-5|HAX1_HUMAN sp|O00165|HAX1_HUMAN	1.0000	Isoform of O00165, Isoform 2 of HCLS1-associated protein X-1 OS=Homo sapiens GN=HAX1;Isoform of O00165, Isoform 5 of HCLS1-associated protein X-1 OS=Homo sapiens GN=HAX1;HCLS1-associated protein X-1 OS=Homo sapiens GN=HAX1 PE=1 SV=2	24.7	6	0.12	FHDNFGFDDLVR+GFFGFPGPR+IFGGVLESDAR+TREDNDLDSQVSQEGLGPVLQPQPK
80b	sp|O43795-2|MYO1B_HUMAN sp|O43795|MYO1B_HUMAN tr|E9PDF6|E9PDF6_HUMAN	1.0000	Isoform of O43795, Isoform 2 of Unconventional myosin-Ib OS=Homo sapiens GN=MYO1B;Unconventional myosin-Ib OS=Homo sapiens GN=MYO1B PE=1 SV=3;Isoform of O43795, Unconventional myosin-Ib OS=Homo sapiens GN=MYO1B PE=1 SV=1	6.3	6	0.12	EQLLQSNPVLEAFGNAK+GDPLGGVISNYLLEK+IFLLTNNNLLLADQK+LLQSNPVLEAFGNAK+SEVPLVDVTK+VLYQVEGFVDK
45	sp|Q15149-2|PLEC_HUMAN sp|Q15149-3|PLEC_HUMAN sp|Q15149-4|PLEC_HUMAN sp|Q15149-5|PLEC_HUMAN sp|Q15149-6|PLEC_HUMAN sp|Q15149-7|PLEC_HUMAN sp|Q15149-8|PLEC_HUMAN sp|Q15149-9|PLEC_HUMAN sp|Q15149|PLEC_HUMAN	1.0000	Isoform of Q15149, Isoform 2 of Plectin OS=Homo sapiens GN=PLEC;Isoform of Q15149, Isoform 3 of Plectin OS=Homo sapiens GN=PLEC;Isoform of Q15149, Isoform 4 of Plectin OS=Homo sapiens GN=PLEC;Isoform of Q15149, Isoform 5 of Plectin OS=Homo sapiens GN=PLEC;Isoform of Q15149, Isoform 6 of Plectin OS=Homo sapiens GN=PLEC;Isoform of Q15149, Isoform 7 of Plectin OS=Homo sapiens GN=PLEC;Isoform of Q151…	1.6	6	0.12	ALQALEELR+EAQAVPATLPELEATK+EGLTSIEEVTK+LAQGHTTVDELAR+LLDAQLATGGIVDPR+SIQEELQQLR
39	sp|P83731|RL24_HUMAN tr|C9JNW5|C9JNW5_HUMAN tr|C9JXB8|C9JXB8_HUMAN	1.0000	60S ribosomal protein L24 OS=Homo sapiens GN=RPL24 PE=1 SV=1;Isoform of P83731, 60S ribosomal protein L24 OS=Homo sapiens GN=RPL24 PE=1 SV=1;Isoform of P83731, 60S ribosomal protein L24 OS=Homo sapiens GN=RPL24 PE=1 SV=1	24.8	6	0.14	AITGASLADIMAK+QINWTVLYR+VFQFLNAK
320a	sp|Q9Y3Y2-3|CHTOP_HUMAN sp|Q9Y3Y2-4|CHTOP_HUMAN sp|Q9Y3Y2|CHTOP_HUMAN tr|X6R700|X6R700_HUMAN	1.0000	Isoform of Q9Y3Y2, Isoform 2 of Chromatin target of PRMT1 protein OS=Homo sapiens GN=CHTOP;Isoform of Q9Y3Y2, Isoform 3 of Chromatin target of PRMT1 protein OS=Homo sapiens GN=CHTOP;Chromatin target of PRMT1 protein OS=Homo sapiens GN=CHTOP PE=1 SV=2;Isoform of Q9Y3Y2, Chromatin target of PRMT1 protein OS=Homo sapiens GN=CHTOP PE=1 SV=1	24.3	6	0.14	EQLDNQLDAYMSK+GHLDAELDAYMAQTDPETND+LAQQMENRPSVQAALK
313a	sp|Q9Y230|RUVB2_HUMAN	1.0000	RuvB-like 2 OS=Homo sapiens GN=RUVBL2 PE=1 SV=3	16.0	6	0.13	AAGVVLEMIR+AVLIAGQPGTGK+EYQDAFLFNELK+GLGLDDALEPR+TQGFLALFSGDTGEIK+TTEMETIYDLGTK
306a	sp|Q9UHG0|DCDC2_HUMAN	1.0000	Doublecortin domain-containing protein 2 OS=Homo sapiens GN=DCDC2 PE=1 SV=2	14.3	6	0.12	EVTGGVQAPFGAVR+LDQIQSGGNYVAGGQEAFK+LDQIQSGGNYVAGGQEAFKK+LPYSELLFDK+SQGAGSGQDEADVDPQRPPRPEVK
304a	sp|Q9UH99-2|SUN2_HUMAN sp|Q9UH99-3|SUN2_HUMAN sp|Q9UH99|SUN2_HUMAN	1.0000	Isoform of Q9UH99, Isoform 2 of SUN domain-containing protein 2 OS=Homo sapiens GN=SUN2;Isoform of Q9UH99, Isoform 3 of SUN domain-containing protein 2 OS=Homo sapiens GN=SUN2;SUN domain-containing protein 2 OS=Homo sapiens GN=SUN2 PE=1 SV=3	10.1	6	0.14	IGLADYALESGGASVISTR+QSSVAEEVGLLPQQIQAVR+SEWQSMTQESFQESSVK+SSLEELHGDANWGEDLR
302a	sp|Q9UBX3-2|DIC_HUMAN sp|Q9UBX3|DIC_HUMAN tr|B4DLN1|B4DLN1_HUMAN	1.0000	Isoform of Q9UBX3, Isoform 2 of Mitochondrial dicarboxylate carrier OS=Homo sapiens GN=SLC25A10;Mitochondrial dicarboxylate carrier OS=Homo sapiens GN=SLC25A10 PE=1 SV=2;Uncharacterized protein OS=Homo sapiens PE=2 SV=1	17.8	6	0.14	FAIYETVR+LGPLAFYK+NYAHALDGLYR+VLLGSVSGLAGGFVGTPADLVNVR
299a	sp|Q9P035|HACD3_HUMAN	1.0000	Very-long-chain (3R)-3-hydroxyacyl-CoA dehydratase 3 OS=Homo sapiens GN=HACD3 PE=1 SV=2	18.8	6	0.13	FSFTLPYPVK+LESEGSPETLTNLR+RPLFLAPDFDR+VELSDVQNPAISITENVLHFK+WLDESDAEMELR
296a	sp|Q9NYL9|TMOD3_HUMAN	1.0000	Tropomodulin-3 OS=Homo sapiens GN=TMOD3 PE=1 SV=1	21.0	6	0.14	DLDEDELLGNLSETELK+EHLLSYLEK+ENDAHLVEVNLNNIK+ILPVFDEPPNPTNVEESLK+SNDPVATAFAEMLK
270a	sp|Q96GD4-2|AURKB_HUMAN sp|Q96GD4-5|AURKB_HUMAN sp|Q96GD4|AURKB_HUMAN	1.0000	Isoform of Q96GD4, Isoform 2 of Aurora kinase B OS=Homo sapiens GN=AURKB;Isoform of Q96GD4, Isoform 5 of Aurora kinase B OS=Homo sapiens GN=AURKB;Aurora kinase B OS=Homo sapiens GN=AURKB PE=1 SV=3	19.9	6	0.11	DIKPENLLLGLK+IYLILEYAPR+LPLAQVSAHPWVR+QTAPSGLSTLPQR+VMENSSGTPDILTR
263a	sp|Q969V3-2|NCLN_HUMAN sp|Q969V3|NCLN_HUMAN tr|K7EMW4|K7EMW4_HUMAN	1.0000	Isoform of Q969V3, Isoform 2 of Nicalin OS=Homo sapiens GN=NCLN;Nicalin OS=Homo sapiens GN=NCLN PE=1 SV=2;Isoform of Q969V3, Nicalin OS=Homo sapiens GN=NCLN PE=1 SV=1	14.3	6	0.11	AVSDWLIASVEGR+DPEFVFYDQLK+ELETVAAHQFPEVR+QSAGAVVIILPR+QTQAASASQGSASAAEVLLR
256a	sp|Q8N5F7|NKAP_HUMAN	1.0000	NF-kappa-B-activating protein OS=Homo sapiens GN=NKAP PE=1 SV=1	13.5	6	0.12	ALASFNQEER+IGELGAPEVWGLSPK+NGLTHQLGGLSQGSR+TKAEEPSDLIGPEAPK
248a	sp|Q5VUA4|ZN318_HUMAN	1.0000	Zinc finger protein 318 OS=Homo sapiens GN=ZNF318 PE=1 SV=2	2.2	6	0.12	DDLTDDSVFTR+DLYDIFYSSGGK+ILSMLADSTSTQEK+VAQILGINIFDK
238a	sp|Q16643-2|DREB_HUMAN sp|Q16643-3|DREB_HUMAN sp|Q16643|DREB_HUMAN	1.0000	Isoform of Q16643, Isoform 2 of Drebrin OS=Homo sapiens GN=DBN1;Isoform of Q16643, Isoform 3 of Drebrin OS=Homo sapiens GN=DBN1;Drebrin OS=Homo sapiens GN=DBN1 PE=1 SV=4	11.2	6	0.12	LAASGEGGLQELSGHFENQK+SESEVEEAAAIIAQRPDNPR+SPSDSSTASTPVAEQIER+YVLINWVGEDVPDAR
232a	sp|Q15029-2|U5S1_HUMAN sp|Q15029-3|U5S1_HUMAN sp|Q15029|U5S1_HUMAN	1.0000	Isoform of Q15029, Isoform 2 of 116 kDa U5 small nuclear ribonucleoprotein component OS=Homo sapiens GN=EFTUD2;Isoform of Q15029, Isoform 3 of 116 kDa U5 small nuclear ribonucleoprotein component OS=Homo sapiens GN=EFTUD2;116 kDa U5 small nuclear ribonucleoprotein component OS=Homo sapiens GN=EFTUD2 PE=1 SV=1	8.6	6	0.12	AFIPAIDSFGFETDLR+FFDDPMLLELAK+IAVEPVNPSELPK+ILDAVVAQEPLHR+IYADTFGDINYQEFAK+TLDELGIHLTK
227a	sp|Q14244-3|MAP7_HUMAN sp|Q14244-5|MAP7_HUMAN sp|Q14244-6|MAP7_HUMAN sp|Q14244-7|MAP7_HUMAN sp|Q14244|MAP7_HUMAN tr|A0A087WZ40|A0A087WZ40_HUMAN	1.0000	Isoform of Q14244, Isoform 3 of Ensconsin OS=Homo sapiens GN=MAP7;Isoform of Q14244, Isoform 5 of Ensconsin OS=Homo sapiens GN=MAP7;Isoform of Q14244, Isoform 6 of Ensconsin OS=Homo sapiens GN=MAP7;Isoform of Q14244, Isoform 7 of Ensconsin OS=Homo sapiens GN=MAP7;Ensconsin OS=Homo sapiens GN=MAP7 PE=1 SV=1;Isoform of Q14244, Ensconsin OS=Homo sapiens GN=MAP7 PE=1 SV=1	11.6	6	0.14	ENVLFLTSGTR+LFVTPPEGSSR+LQLSPWESSVVNR+LSSSSATLLNSPDR+RIIHGTASYK+VTVESTPDLEK
222a	sp|Q13428-2|TCOF_HUMAN sp|Q13428-3|TCOF_HUMAN sp|Q13428-4|TCOF_HUMAN sp|Q13428-8|TCOF_HUMAN sp|Q13428|TCOF_HUMAN	1.0000	Isoform of Q13428, Isoform 2 of Treacle protein OS=Homo sapiens GN=TCOF1;Isoform of Q13428, Isoform 3 of Treacle protein OS=Homo sapiens GN=TCOF1;Isoform of Q13428, Isoform 4 of Treacle protein OS=Homo sapiens GN=TCOF1;Isoform of Q13428, Isoform 8 of Treacle protein OS=Homo sapiens GN=TCOF1;Treacle protein OS=Homo sapiens GN=TCOF1 PE=1 SV=3	6.4	6	0.13	GSLGQGTAPVLPGK+LDSSPSVSSTLAAK+LGAGEGGEASVSPEK+TGLAVTVGQAK+TQPSSGVDSAVGTLPATSPQSTSVQAK+VLTELLEQER
220a	sp|Q13188-2|STK3_HUMAN sp|Q13188|STK3_HUMAN	1.0000	Isoform of Q13188, Isoform 2 of Serine/threonine-protein kinase 3 OS=Homo sapiens GN=STK3;Serine/threonine-protein kinase 3 OS=Homo sapiens GN=STK3 PE=1 SV=2	12.0	6	0.14	DLITEAMEIK+LADFGVAGQLTDTMAK+NLSLEELQMR+TLIEDEIATILK+VPQDGDFDFLK
218a	sp|Q12906-2|ILF3_HUMAN sp|Q12906-3|ILF3_HUMAN sp|Q12906-4|ILF3_HUMAN sp|Q12906-5|ILF3_HUMAN sp|Q12906-6|ILF3_HUMAN sp|Q12906-7|ILF3_HUMAN sp|Q12906|ILF3_HUMAN	1.0000	Isoform of Q12906, Isoform 2 of Interleukin enhancer-binding factor 3 OS=Homo sapiens GN=ILF3;Isoform of Q12906, Isoform 3 of Interleukin enhancer-binding factor 3 OS=Homo sapiens GN=ILF3;Isoform of Q12906, Isoform 4 of Interleukin enhancer-binding factor 3 OS=Homo sapiens GN=ILF3;Isoform of Q12906, Isoform 5 of Interleukin enhancer-binding factor 3 OS=Homo sapiens GN=ILF3;Isoform of Q12906, Isof…	9.4	6	0.13	AYAALAALEK+LFPDTPLALDANK+VLAGETLSVNDPPDVLDR+VLGMDPLPSK+VLQDMGLPTGAEGR
216a	sp|Q08380|LG3BP_HUMAN	1.0000	Galectin-3-binding protein OS=Homo sapiens GN=LGALS3BP PE=1 SV=1	13.7	6	0.14	ASHEEVEGLVEK+ELSEALGQIFDSQR+IDITLSSVK+IYTSPTWSAFVTDSSWSAR+SDLAVPSELALLK+YSSDYFQAPSDYR
183a	sp|P53007|TXTP_HUMAN	1.0000	Tricarboxylate transport protein, mitochondrial OS=Homo sapiens GN=SLC25A1 PE=1 SV=2	14.1	6	0.12	FFVMTSLR+FGMFEFLSNHMR+GLSSLLYGSIPK+GTYQGLTATVLK
172a	sp|P49368-2|TCPG_HUMAN sp|P49368|TCPG_HUMAN tr|B4DUR8|B4DUR8_HUMAN	1.0000	Isoform of P49368, Isoform 2 of T-complex protein 1 subunit gamma OS=Homo sapiens GN=CCT3;T-complex protein 1 subunit gamma OS=Homo sapiens GN=CCT3 PE=1 SV=4;Isoform of P49368, T-complex protein 1 subunit gamma OS=Homo sapiens GN=CCT3 PE=1 SV=1	13.2	6	0.12	ALDDMISTLK+AVAQALEVIPR+EDDVGTGAGLLEIK+EILSEVER+ELGIWEPLAVK+GISDLAQHYLMR
152a	sp|P35221-2|CTNA1_HUMAN sp|P35221|CTNA1_HUMAN tr|G3XAM7|G3XAM7_HUMAN	1.0000	Isoform of P35221, Isoform 2 of Catenin alpha-1 OS=Homo sapiens GN=CTNNA1;Catenin alpha-1 OS=Homo sapiens GN=CTNNA1 PE=1 SV=1;Isoform of P35221, Catenin (Cadherin-associated protein), alpha 1, 102kDa, isoform CRA_a OS=Homo sapiens GN=CTNNA1 PE=1 SV=1	8.2	6	0.12	EELVAAVEDVR+LLILADMADVYK+QDLLAYLQR+TSVQTEDDQLIAGQSAR+VIHVVTSEMDNYEPGVYTEK
144a	sp|P23246-2|SFPQ_HUMAN sp|P23246|SFPQ_HUMAN	1.0000	Isoform of P23246, Isoform Short of Splicing factor, proline- and glutamine-rich OS=Homo sapiens GN=SFPQ;Splicing factor, proline- and glutamine-rich OS=Homo sapiens GN=SFPQ PE=1 SV=2	8.5	6	0.12	AELDDTPMR+ANLSLLR+FAQHGTFEYEYSQR+LFVGNLPADITEDEFK+YGEPGEVFINK
142a	sp|P22626|ROA2_HUMAN	1.0000	Heterogeneous nuclear ribonucleoproteins A2/B1 OS=Homo sapiens GN=HNRNPA2B1 PE=1 SV=2	21.2	6	0.12	GGGGNFGPGPGSNFR+IDTIEIITDR+LFIGGLSFETTEESLR+NMGGPYGGGNYGPGGSGGSGGYGGR+TLETVPLER
136a	sp|P18621-3|RL17_HUMAN sp|P18621|RL17_HUMAN tr|A0A087WXM6|A0A087WXM6_HUMAN tr|A0A0A6YYL6|A0A0A6YYL6_HUMAN tr|J3KRX5|J3KRX5_HUMAN tr|J3QQT2|J3QQT2_HUMAN	1.0000	Isoform of P18621, Isoform 3 of 60S ribosomal protein L17 OS=Homo sapiens GN=RPL17;60S ribosomal protein L17 OS=Homo sapiens GN=RPL17 PE=1 SV=3;Isoform of P18621, 60S ribosomal protein L17 (Fragment) OS=Homo sapiens GN=RPL17 PE=3 SV=1;Protein RPL17-C18orf32 OS=Homo sapiens GN=RPL17-C18orf32 PE=3 SV=1;Isoform of P18621, 60S ribosomal protein L17 (Fragment) OS=Homo sapiens GN=RPL17 PE=3 SV=1;Isofor…	23.7	6	0.12	EQIVPKPEEEVAQK+GLDVDSLVIEHIQVNK+YSLDPENPTK
117l	sp|Q14CN4-2|K2C72_HUMAN sp|Q14CN4-3|K2C72_HUMAN sp|Q14CN4|K2C72_HUMAN	0.9999	Isoform of Q14CN4, Isoform 2 of Keratin, type II cytoskeletal 72 OS=Homo sapiens GN=KRT72;Isoform of Q14CN4, Isoform 3 of Keratin, type II cytoskeletal 72 OS=Homo sapiens GN=KRT72;Keratin, type II cytoskeletal 72 OS=Homo sapiens GN=KRT72 PE=1 SV=2	6.4	6	0.09	FASFIDK+FLEQQNQVLETK+TAAENEFVVLK
193b	sp|P27348|1433T_HUMAN	0.9996	14-3-3 protein theta OS=Homo sapiens GN=YWHAQ PE=1 SV=1	11.4	6	0.07	DSTLIMQLLR+QTIDNSQGAYQEAFDISK
193c	sp|P61981|1433G_HUMAN	0.9995	14-3-3 protein gamma OS=Homo sapiens GN=YWHAG PE=1 SV=2	9.7	6	0.06	DSTLIMQLLR+NVTELNEPLSNEER
131b	sp|P0C0S5|H2AZ_HUMAN sp|Q71UI9-2|H2AV_HUMAN sp|Q71UI9|H2AV_HUMAN tr|C9J0D1|C9J0D1_HUMAN	0.9985	Histone H2A.Z OS=Homo sapiens GN=H2AFZ PE=1 SV=2;Isoform of Q71UI9, Isoform 2 of Histone H2A.V OS=Homo sapiens GN=H2AFV;Histone H2A.V OS=Homo sapiens GN=H2AFV PE=1 SV=3;Isoform of Q71UI9, Histone H2A OS=Homo sapiens GN=H2AFV PE=3 SV=1	22.8	6	0.09	AGLQFPVGR+GDEELDSLIK+HLQLAIR
489	sp|Q8WXE9-3|STON2_HUMAN sp|Q8WXE9|STON2_HUMAN	0.9919	Isoform of Q8WXE9, Isoform 2 of Stonin-2 OS=Homo sapiens GN=STON2;Stonin-2 OS=Homo sapiens GN=STON2 PE=1 SV=1	1.0	6	0.13	LGLNDILVK
74	sp|Q9UKA2|FBXL4_HUMAN	1.0000	F-box/LRR-repeat protein 4 OS=Homo sapiens GN=FBXL4 PE=1 SV=2	8.5	5	0.11	AIESNSQTSPLNAEVVQYAK+AVLELNASFPK+LDDTSLEFLQSR+LQQLDILGTR
72	sp|Q9P0K7-2|RAI14_HUMAN sp|Q9P0K7-3|RAI14_HUMAN sp|Q9P0K7-4|RAI14_HUMAN sp|Q9P0K7|RAI14_HUMAN	1.0000	Isoform of Q9P0K7, Isoform 2 of Ankycorbin OS=Homo sapiens GN=RAI14;Isoform of Q9P0K7, Isoform 3 of Ankycorbin OS=Homo sapiens GN=RAI14;Isoform of Q9P0K7, Isoform 4 of Ankycorbin OS=Homo sapiens GN=RAI14;Ankycorbin OS=Homo sapiens GN=RAI14 PE=1 SV=2	5.8	5	0.11	LSENAGIQSLLLSK+QVSELSQLYK+SLEDVTAEYIHK+VLNELTQLK+VTEEEINVLK
64	sp|Q9BQG0-2|MBB1A_HUMAN sp|Q9BQG0|MBB1A_HUMAN tr|I3L1L3|I3L1L3_HUMAN	1.0000	Isoform of Q9BQG0, Isoform 2 of Myb-binding protein 1A OS=Homo sapiens GN=MYBBP1A;Myb-binding protein 1A OS=Homo sapiens GN=MYBBP1A PE=1 SV=2;Isoform of Q9BQG0, Myb-binding protein 1A (Fragment) OS=Homo sapiens GN=MYBBP1A PE=1 SV=1	5.1	5	0.11	ALVDILSEVSK+ATLQEILPEVLK+EVVEQGLLK+LLQALAQYQNHLQEQPR+LVGSVNLFSDENVPR
59	sp|Q96CP6-2|GRM1A_HUMAN sp|Q96CP6-3|GRM1A_HUMAN sp|Q96CP6|GRM1A_HUMAN tr|M0QZ12|M0QZ12_HUMAN	1.0000	Isoform of Q96CP6, Isoform 2 of GRAM domain-containing protein 1A OS=Homo sapiens GN=GRAMD1A;Isoform of Q96CP6, Isoform 3 of GRAM domain-containing protein 1A OS=Homo sapiens GN=GRAMD1A;GRAM domain-containing protein 1A OS=Homo sapiens GN=GRAMD1A PE=1 SV=2;Isoform of Q96CP6, GRAM domain-containing protein 1A OS=Homo sapiens GN=GRAMD1A PE=1 SV=1	9.5	5	0.12	ASVELLDEMK+EVGDVIALSDITSSGAADR+FTDVTLSPWSGDSK+LLINSVFHVGAER+SASVVETQTLFR
56	sp|Q92616|GCN1_HUMAN	1.0000	eIF-2-alpha kinase activator GCN1 OS=Homo sapiens GN=GCN1 PE=1 SV=6	2.7	5	0.08	ALQAAIQQLAEAQPEATAK+IDPEAFITR+ILDVASLEVLNEVNR+LTSADALRPSVVSITGPLIR+SLVSGLIR
51	sp|Q86V81|THOC4_HUMAN tr|E9PB61|E9PB61_HUMAN	1.0000	THO complex subunit 4 OS=Homo sapiens GN=ALYREF PE=1 SV=3;Isoform of Q86V81, THO complex subunit 4 OS=Homo sapiens GN=ALYREF PE=1 SV=1	26.5	5	0.10	GAAGGGGRNRPAPYSRPK+QQLSAEELDAQLDAYNAR+SLGTADVHFER+WQHDLFDSGFGGGAGVETGGK
5	sp|O43854-2|EDIL3_HUMAN sp|O43854|EDIL3_HUMAN	1.0000	Isoform of O43854, Isoform 2 of EGF-like repeat and discoidin I-like domain-containing protein 3 OS=Homo sapiens GN=EDIL3;EGF-like repeat and discoidin I-like domain-containing protein 3 OS=Homo sapiens GN=EDIL3 PE=1 SV=1	12.1	5	0.10	DFGHVQFVGSYK+GNIDNNTPYANSFTPPIK+LAYSNDGEHWTVYQDEK+VTGVITQGAK
323a	sp|Q9Y6J9|TAF6L_HUMAN	1.0000	TAF6-like RNA polymerase II p300/CBP-associated factor-associated factor 65 kDa subunit 6L OS=Homo sapiens GN=TAF6L PE=1 SV=1	12.2	5	0.10	EVNLVELALATNIPK+GNLAPQGSVPSAVSSLTDDLLK+LFQTAFPAPYGPSPASR+VALQDLQTNSK+VYGAILVAVER
300a	sp|Q9P0J0-2|NDUAD_HUMAN sp|Q9P0J0|NDUAD_HUMAN tr|B4DEZ3|B4DEZ3_HUMAN tr|E7ENQ6|E7ENQ6_HUMAN tr|K7EJE1|K7EJE1_HUMAN	1.0000	Isoform of Q9P0J0, Isoform 2 of NADH dehydrogenase [ubiquinone] 1 alpha subcomplex subunit 13 OS=Homo sapiens GN=NDUFA13;NADH dehydrogenase [ubiquinone] 1 alpha subcomplex subunit 13 OS=Homo sapiens GN=NDUFA13 PE=1 SV=3;Isoform of Q9P0J0, NADH dehydrogenase [ubiquinone] 1 alpha subcomplex subunit 13 OS=Homo sapiens GN=NDUFA13 PE=2 SV=1;Uncharacterized protein OS=Homo sapiens PE=4 SV=1;Isoform of …	30.8	5	0.09	IALLPLLQAETDR+LQIEDFEAR+QDMPPPGGYGPIDYK
297a	sp|Q9NZ01|TECR_HUMAN	1.0000	Very-long-chain enoyl-CoA reductase OS=Homo sapiens GN=TECR PE=1 SV=1	15.9	5	0.10	HYEVEILDAK+LLETLFVHR+LPVGTTATLYFR+VEPHATIAEIK+YDFTSSR
295a	sp|Q9NXS2|QPCTL_HUMAN	1.0000	Glutaminyl-peptide cyclotransferase-like protein OS=Homo sapiens GN=QPCTL PE=1 SV=2	12.0	5	0.10	FLEATLR+HLAQLMESIPHSPGPTR+TPGSPGNLQVR+VPLIGSLPEAR
289a	sp|Q9H019-3|MFR1L_HUMAN sp|Q9H019|MFR1L_HUMAN	1.0000	Isoform of Q9H019, Isoform 3 of Mitochondrial fission regulator 1-like OS=Homo sapiens GN=MTFR1L;Mitochondrial fission regulator 1-like OS=Homo sapiens GN=MTFR1L PE=1 SV=2	17.9	5	0.10	ASSFADMMGILK+EEDPAVLISEVLR+RIGTNLPLKPCAR+TTELQDELSHLR
284a	sp|Q9BUP0|EFHD1_HUMAN	1.0000	EF-hand domain-containing protein D1 OS=Homo sapiens GN=EFHD1 PE=1 SV=1	23.4	5	0.11	AAAGELQEDSGLMALAK+APTASADAELSAQLSR+DGFIDLMELK+VFNPYTEFPEFSR
268a	sp|Q96D53|ADCK4_HUMAN	1.0000	AarF domain-containing protein kinase 4 OS=Homo sapiens GN=ADCK4 PE=1 SV=2	11.9	5	0.10	IQDLIPVLLR+LQSEGGSGLDSSPFLSEANAER+QLLANDPFFR+VASLEEVPFAAASIGQVHQGLLR
236a	sp|Q15645|PCH2_HUMAN	1.0000	Pachytene checkpoint protein 2 homolog OS=Homo sapiens GN=TRIP13 PE=1 SV=2	13.4	5	0.11	ELEMIGFIENNVSK+IDVAFVDR+LSLLLNDISR+NVQSVSIIDTELK+VVNAVLTQIDQIK
215a	sp|Q08211|DHX9_HUMAN	1.0000	ATP-dependent RNA helicase A OS=Homo sapiens GN=DHX9 PE=1 SV=4	5.3	5	0.10	AIEPPPLDAVIEAEHTLR+ISAVSVAER+QPAIISQLDPVNER+TPLHEIALSIK+VQSDGQIVLVDDWIK
211a	sp|Q00610-2|CLH1_HUMAN sp|Q00610|CLH1_HUMAN tr|A0A087WVQ6|A0A087WVQ6_HUMAN	1.0000	Isoform of Q00610, Isoform 2 of Clathrin heavy chain 1 OS=Homo sapiens GN=CLTC;Clathrin heavy chain 1 OS=Homo sapiens GN=CLTC PE=1 SV=5;Isoform of Q00610, Clathrin heavy chain OS=Homo sapiens GN=CLTC PE=1 SV=1	3.2	5	0.10	ALEHFTDLYDIK+LLYNNVSNFGR+NNLAGAEELFAR+VANVELYYR+YIEIYVQK
209a	sp|Q00059|TFAM_HUMAN tr|H7BYN3|H7BYN3_HUMAN	1.0000	Transcription factor A, mitochondrial OS=Homo sapiens GN=TFAM PE=1 SV=1;Isoform of Q00059, Transcription factor A, mitochondrial (Fragment) OS=Homo sapiens GN=TFAM PE=1 SV=1	13.7	5	0.11	EQLPIFK+EQLTPSQIMSLEK+SAYNVYVAER
197a	sp|P62277|RS13_HUMAN	1.0000	40S ribosomal protein S13 OS=Homo sapiens GN=RPS13 PE=1 SV=2	33.8	5	0.10	GLAPDLPEDLYHLIK+GLSQSALPYR+GLTPSQIGVILR+LILIESR+SVPTWLK
170a	sp|P48444|COPD_HUMAN tr|B0YIW6|B0YIW6_HUMAN	1.0000	Coatomer subunit delta OS=Homo sapiens GN=ARCN1 PE=1 SV=1;Isoform of P48444, Archain 1, isoform CRA_a OS=Homo sapiens GN=ARCN1 PE=1 SV=1	10.4	5	0.11	ENVNLAQIR+FSTETTFLVDK+IEGLLAAFPK+LFTAESLIGLK+NSNILEDLETLR
166a	sp|P46778|RL21_HUMAN	1.0000	60S ribosomal protein L21 OS=Homo sapiens GN=RPL21 PE=1 SV=2	25.0	5	0.10	EPELLEPIPYEFMA+HGVVPLATYMR+VYNVTQHAVGIVVNK
163a	sp|P42694|HELZ_HUMAN tr|J3QS41|J3QS41_HUMAN	1.0000	Probable helicase with zinc finger domain OS=Homo sapiens GN=HELZ PE=1 SV=2;Isoform of P42694, Probable helicase with zinc finger domain OS=Homo sapiens GN=HELZ PE=1 SV=1	3.1	5	0.10	DIEVASNPAFPQR+LDDGSIGVVTPYADQVFR+LTSSAEDEVETTYSR+TYVLNPLAPEFIPR
161a	sp|P42167|LAP2B_HUMAN	1.0000	Isoform of P42166, Lamina-associated polypeptide 2, isoforms beta/gamma OS=Homo sapiens GN=TMPO PE=1 SV=2	17.8	5	0.12	GPPDFSSDEEREPTPVLGSGAAAAGR+SELVANNVTLPAGEQR+SSTPLPTISSSAENTR+VEHNQSYSQAGITETEWTSGSSK
21	sp|P26641-2|EF1G_HUMAN sp|P26641|EF1G_HUMAN	1.0000	Isoform of P26641, Isoform 2 of Elongation factor 1-gamma OS=Homo sapiens GN=EEF1G;Elongation factor 1-gamma OS=Homo sapiens GN=EEF1G PE=1 SV=3	13.5	5	0.12	ALIAAQYSGAQVR+EYFSWEGAFQHVGK+ILGLLDAYLK+LDPGSEETQTLVR+STFVLDEFK
159a	sp|P39656-3|OST48_HUMAN sp|P39656|OST48_HUMAN tr|A0A0C4DGS1|A0A0C4DGS1_HUMAN	1.0000	Isoform of P39656, Isoform 3 of Dolichyl-diphosphooligosaccharide--protein glycosyltransferase 48 kDa subunit OS=Homo sapiens GN=DDOST;Dolichyl-diphosphooligosaccharide--protein glycosyltransferase 48 kDa subunit OS=Homo sapiens GN=DDOST PE=1 SV=4;Isoform of P39656, Dolichyl-diphosphooligosaccharide--protein glycosyltransferase 48 kDa subunit OS=Homo sapiens GN=DDOST PE=1 SV=1	13.5	5	0.12	GFELTFK+NTLLIAGLQAR+TLVLLDNLNVR+WVPFDGDDIQLEFVR+YSQTGNYELAVALSR
155a	sp|P35606-2|COPB2_HUMAN sp|P35606|COPB2_HUMAN	1.0000	Isoform of P35606, Isoform 2 of Coatomer subunit beta' OS=Homo sapiens GN=COPB2;Coatomer subunit beta' OS=Homo sapiens GN=COPB2 PE=1 SV=2	5.8	5	0.10	AAESLADPTEYENLFPGLK+EAFVVEEWVK+LPEAAFLAR+QQALTVSTDPEHR
154a	sp|P35580-2|MYH10_HUMAN sp|P35580-3|MYH10_HUMAN sp|P35580-4|MYH10_HUMAN sp|P35580-5|MYH10_HUMAN sp|P35580|MYH10_HUMAN	1.0000	Isoform of P35580, Isoform 2 of Myosin-10 OS=Homo sapiens GN=MYH10;Isoform of P35580, Isoform 3 of Myosin-10 OS=Homo sapiens GN=MYH10;Isoform of P35580, Isoform 4 of Myosin-10 OS=Homo sapiens GN=MYH10;Isoform of P35580, Isoform 5 of Myosin-10 OS=Homo sapiens GN=MYH10;Myosin-10 OS=Homo sapiens GN=MYH10 PE=1 SV=3	3.6	5	0.10	AGVLAHLEEER+AVIYNPATQADWTAK+IGQLEEQLEQEAK+QLLQANPILESFGNAK+TELEDTLDTTAAQQELR
140b	sp|O75369-2|FLNB_HUMAN sp|O75369-3|FLNB_HUMAN sp|O75369-4|FLNB_HUMAN sp|O75369-5|FLNB_HUMAN sp|O75369-6|FLNB_HUMAN sp|O75369-8|FLNB_HUMAN sp|O75369-9|FLNB_HUMAN sp|O75369|FLNB_HUMAN	1.0000	Isoform of O75369, Isoform 2 of Filamin-B OS=Homo sapiens GN=FLNB;Isoform of O75369, Isoform 3 of Filamin-B OS=Homo sapiens GN=FLNB;Isoform of O75369, Isoform 4 of Filamin-B OS=Homo sapiens GN=FLNB;Isoform of O75369, Isoform 5 of Filamin-B OS=Homo sapiens GN=FLNB;Isoform of O75369, Isoform 6 of Filamin-B OS=Homo sapiens GN=FLNB;Isoform of O75369, Isoform 8 of Filamin-B OS=Homo sapiens GN=FLNB;Iso…	3.2	5	0.10	GAGIGGLGITVEGPSESK+IFFAGDTIPK+LIALLEVLSQK+SPFEVQVGPEAGMQK+VLFASQEIPASPFR
137a	sp|P19338|NUCL_HUMAN	1.0000	Nucleolin OS=Homo sapiens GN=NCL PE=1 SV=3	6.9	5	0.12	FGYVDFESAEDLEK+GFGFVDFNSEEDAK+GLSEDTTEETLK+TGISDVFAK
17	sp|P09543-2|CN37_HUMAN sp|P09543|CN37_HUMAN	1.0000	Isoform of P09543, Isoform CNPI of 2',3'-cyclic-nucleotide 3'-phosphodiesterase OS=Homo sapiens GN=CNP;2',3'-cyclic-nucleotide 3'-phosphodiesterase OS=Homo sapiens GN=CNP PE=1 SV=2	15.5	5	0.11	AGQVFLEELGNHK+APGAEEYAQQDVLK+LSPTDNLPR+MDLVTYFGK+VELSEQQLQLWPSDVDK
127a	sp|P14678-2|RSMB_HUMAN sp|P14678-3|RSMB_HUMAN sp|P14678|RSMB_HUMAN sp|P63162-2|RSMN_HUMAN sp|P63162|RSMN_HUMAN tr|A8MT02|A8MT02_HUMAN tr|J3QLE5|J3QLE5_HUMAN	1.0000	Isoform of P14678, Isoform SM-B of Small nuclear ribonucleoprotein-associated proteins B and B' OS=Homo sapiens GN=SNRPB;Isoform of P14678, Isoform SM-B1 of Small nuclear ribonucleoprotein-associated proteins B and B' OS=Homo sapiens GN=SNRPB;Small nuclear ribonucleoprotein-associated proteins B and B' OS=Homo sapiens GN=SNRPB PE=1 SV=2;Isoform of P63162, Isoform 2 of Small nuclear ribonucleoprot…	13.0	5	0.11	GENLVSMTVEGPPPK+IFIGTFK+VLGLVLLR
121a	sp|P10321|1C07_HUMAN tr|A2AEA2|A2AEA2_HUMAN tr|O19617|O19617_HUMAN	1.0000	Isoform of Q95604, HLA class I histocompatibility antigen, Cw-7 alpha chain OS=Homo sapiens GN=HLA-C PE=1 SV=3;Isoform of Q95604, HLA class I histocompatibility antigen, Cw-6 alpha chain OS=Homo sapiens GN=HLA-C PE=1 SV=2;Isoform of Q95604, HLA class I antigen OS=Homo sapiens GN=HLA-C PE=1 SV=1	17.8	5	0.11	DGEDQTQDTELVETRPAGDGTFQK+FISVGYVDDTQFVR+SWTAADTAAQITQR+WAAVVVPSGQEQR
13	sp|P06702|S10A9_HUMAN	1.0000	Protein S100-A9 OS=Homo sapiens GN=S100A9 PE=1 SV=1	37.7	5	0.11	LGHPDTLNQGEFK+NIETIINTFHQYSVK+VIEHIMEDLDTNADK
112a	sp|P06733|ENOA_HUMAN	1.0000	Alpha-enolase OS=Homo sapiens GN=ENO1 PE=1 SV=2	9.9	5	0.11	AAVPSGASTGIYEALELR+GNPTVEVDLFTSK+YISPDQLADLYK
111a	sp|P06576|ATPB_HUMAN tr|H0YH81|H0YH81_HUMAN	1.0000	ATP synthase subunit beta, mitochondrial OS=Homo sapiens GN=ATP5B PE=1 SV=3;Isoform of P06576, ATP synthase subunit beta (Fragment) OS=Homo sapiens GN=ATP5B PE=1 SV=1	19.6	5	0.10	AIAELGIYPAVDPLDSTSR+IGLFGGAGVGK+IMDPNIVGSEHYDVAR+IMNVIGEPIDER+VALTGLTVAEYFR
12	sp|O95071-2|UBR5_HUMAN sp|O95071|UBR5_HUMAN tr|E7EMW7|E7EMW7_HUMAN	1.0000	Isoform of O95071, Isoform 2 of E3 ubiquitin-protein ligase UBR5 OS=Homo sapiens GN=UBR5;E3 ubiquitin-protein ligase UBR5 OS=Homo sapiens GN=UBR5 PE=1 SV=2;Isoform of O95071, E3 ubiquitin-protein ligase UBR5 OS=Homo sapiens GN=UBR5 PE=1 SV=1	2.7	5	0.10	EGEEQPVLPEETESSKPGPSAHDLAAQLK+LEHTAQTYSELQGER+NVAIFTAGQESPIILR+TSDSPWFLSGSETLGR
101a	sp|P00387-2|NB5R3_HUMAN sp|P00387-3|NB5R3_HUMAN sp|P00387|NB5R3_HUMAN	1.0000	Isoform of P00387, Isoform 2 of NADH-cytochrome b5 reductase 3 OS=Homo sapiens GN=CYB5R3;Isoform of P00387, Isoform 3 of NADH-cytochrome b5 reductase 3 OS=Homo sapiens GN=CYB5R3;NADH-cytochrome b5 reductase 3 OS=Homo sapiens GN=CYB5R3 PE=1 SV=3	15.5	5	0.12	GPSGLLVYQGK+STPAITLESPDIK+SVGMIAGGTGITPMLQVIR
235b	sp|Q15365|PCBP1_HUMAN	0.9985	Poly(rC)-binding protein 1 OS=Homo sapiens GN=PCBP1 PE=1 SV=2	14.3	5	0.07	AFAMIIDK+ESTGAQVQVAGDMLPNSTER+LEEDINSSMTNSTAASRPPVTLR
193d	sp|P63104-2|1433Z_HUMAN sp|P63104|1433Z_HUMAN tr|B0AZS6|B0AZS6_HUMAN tr|B7Z2E6|B7Z2E6_HUMAN tr|H0YB80|H0YB80_HUMAN	0.9964	Isoform of P63104, Isoform 2 of 14-3-3 protein zeta/delta OS=Homo sapiens GN=YWHAZ;14-3-3 protein zeta/delta OS=Homo sapiens GN=YWHAZ PE=1 SV=1;Isoform of P63104, 14-3-3 protein zeta/delta OS=Homo sapiens GN=YWHAZ PE=1 SV=1;Isoform of P63104, 14-3-3 protein zeta/delta OS=Homo sapiens GN=YWHAZ PE=1 SV=1;Isoform of P63104, 14-3-3 protein zeta/delta (Fragment) OS=Homo sapiens GN=YWHAZ PE=1 SV=1	22.4	5	0.04	DSTLIMQLLR+GIVDQSQQAYQEAFEISK
86a	sp|O43251-6|RFOX2_HUMAN sp|O43251-8|RFOX2_HUMAN	1.0000	Isoform of O43251, Isoform 6 of RNA binding protein fox-1 homolog 2 OS=Homo sapiens GN=RBFOX2;Isoform of O43251, Isoform 8 of RNA binding protein fox-1 homolog 2 OS=Homo sapiens GN=RBFOX2	14.0	4	0.09	ESELELPVPGAGGDGADPGLSK+GFGFVTFENSADADR+YAQPATATAATAAAAAAAAYSDGYGR
84b	sp|P17844-2|DDX5_HUMAN sp|P17844|DDX5_HUMAN tr|J3KTA4|J3KTA4_HUMAN	1.0000	Isoform of P17844, Isoform 2 of Probable ATP-dependent RNA helicase DDX5 OS=Homo sapiens GN=DDX5;Probable ATP-dependent RNA helicase DDX5 OS=Homo sapiens GN=DDX5 PE=1 SV=1;Isoform of P17844, Probable ATP-dependent RNA helicase DDX5 OS=Homo sapiens GN=DDX5 PE=1 SV=1	7.7	4	0.08	APILIATDVASR+MLDMGFEPQIR+QLAEDFLK+QVSDLISVLR
9	sp|O75531|BAF_HUMAN	1.0000	Barrier-to-autointegration factor OS=Homo sapiens GN=BANF1 PE=1 SV=1	40.4	4	0.09	AYVVLGQFLVLK+DFVAEPMGEKPVGSLAGIGEVLGK
78a	sp|A8CG34-2|P121C_HUMAN sp|A8CG34|P121C_HUMAN tr|A0A075B7F8|A0A075B7F8_HUMAN tr|A0A087WY75|A0A087WY75_HUMAN	1.0000	Isoform of A8CG34, Isoform 2 of Nuclear envelope pore membrane protein POM 121C OS=Homo sapiens GN=POM121C;Nuclear envelope pore membrane protein POM 121C OS=Homo sapiens GN=POM121C PE=1 SV=2;Isoform of A8CG34, Nuclear envelope pore membrane protein POM 121C OS=Homo sapiens GN=POM121C PE=1 SV=2;Isoform of A8CG34, Nuclear envelope pore membrane protein POM 121C OS=Homo sapiens GN=POM121C PE=1 SV=1	6.1	4	0.08	APPTLQAETATKPQATSAPSPAPK+SSSMSSLTGAYTSGIPSSSR+TVEEEDQIFLDGQENK
67	sp|Q9H444|CHM4B_HUMAN	1.0000	Charged multivesicular body protein 4b OS=Homo sapiens GN=CHMP4B PE=1 SV=1	30.4	4	0.08	EALENANTNTEVLK+GGPTPQEAIQR+NLLEISGPETVPLPNVPSIALPSKPAK+QLAQIDGTLSTIEFQR
57	sp|Q92908-2|GATA6_HUMAN sp|Q92908|GATA6_HUMAN	1.0000	Isoform of Q92908, Isoform 2 of Transcription factor GATA-6 OS=Homo sapiens GN=GATA6;Transcription factor GATA-6 OS=Homo sapiens GN=GATA6 PE=1 SV=2	8.5	4	0.08	AGAPLPVPR+EPGGYAAAGSGGAGGVSGGGSSLAAMGGR
6	sp|O60315-2|ZEB2_HUMAN sp|O60315|ZEB2_HUMAN tr|A0JP08|A0JP08_HUMAN	1.0000	Isoform of O60315, Isoform 2 of Zinc finger E-box-binding homeobox 2 OS=Homo sapiens GN=ZEB2;Zinc finger E-box-binding homeobox 2 OS=Homo sapiens GN=ZEB2 PE=1 SV=1;Isoform of O60315, Zinc finger E-box binding homeobox 2 OS=Homo sapiens GN=ZEB2 PE=1 SV=1	1.5	4	0.07	DEEETGDHSMDDSSEDGK
46	sp|Q5JTZ9|SYAM_HUMAN	1.0000	Alanine--tRNA ligase, mitochondrial OS=Homo sapiens GN=AARS2 PE=1 SV=1	4.6	4	0.09	AGQEDVLFPVAR+QTLGPGTEQQGSHLNPEQLR+TGAVGDLVIIGDR
44	sp|Q13151|ROA0_HUMAN	1.0000	Heterogeneous nuclear ribonucleoprotein A0 OS=Homo sapiens GN=HNRNPA0 PE=1 SV=1	16.7	4	0.08	GDVAEGDLIEHFSQFGTVEK+GFGFVYFQNHDAADK+LFIGGLNVQTSESGLR
325a	sp|Q9Y6U3|ADSV_HUMAN	1.0000	Adseverin OS=Homo sapiens GN=SCIN PE=1 SV=4	6.4	4	0.09	DYQTSPLLETQAEDHPPR+ELQGYESNDFVSYFK+TAEEFLQQMNYSK
321a	sp|Q9Y446-2|PKP3_HUMAN sp|Q9Y446|PKP3_HUMAN	1.0000	Isoform of Q9Y446, Isoform PKP3b of Plakophilin-3 OS=Homo sapiens GN=PKP3;Plakophilin-3 OS=Homo sapiens GN=PKP3 PE=1 SV=1	7.5	4	0.09	DLLYFDGLR+ELPLAADALTFAEVSK+HTTEAAAGALQNITAGDR+YSLVSEQLEPAATSTYR
319a	sp|Q9Y3U8|RL36_HUMAN	1.0000	60S ribosomal protein L36 OS=Homo sapiens GN=RPL36 PE=1 SV=3	19.0	4	0.09	EELSNVLAAMR+YPMAVGLNK
316a	sp|Q9Y2S7|PDIP2_HUMAN	1.0000	Polymerase delta-interacting protein 2 OS=Homo sapiens GN=POLDIP2 PE=1 SV=1	11.4	4	0.09	FLLYDQTK+GVVLFPWQAR+LENLDSDVVQLR+THTYYQVLIDAR
315a	sp|Q9Y2J2-2|E41L3_HUMAN sp|Q9Y2J2-4|E41L3_HUMAN sp|Q9Y2J2|E41L3_HUMAN tr|A0A0A0MRA8|A0A0A0MRA8_HUMAN tr|A8K968|A8K968_HUMAN	1.0000	Isoform of Q9Y2J2, Isoform 2 of Band 4.1-like protein 3 OS=Homo sapiens GN=EPB41L3;Isoform of Q9Y2J2, Isoform 4 of Band 4.1-like protein 3 OS=Homo sapiens GN=EPB41L3;Band 4.1-like protein 3 OS=Homo sapiens GN=EPB41L3 PE=1 SV=2;Isoform of Q9Y2J2, Band 4.1-like protein 3 OS=Homo sapiens GN=EPB41L3 PE=1 SV=1;Isoform of Q9Y2J2, Band 4.1-like protein 3 OS=Homo sapiens GN=EPB41L3 PE=1 SV=1	7.4	4	0.09	AVLEQEETAAASR+GISQTNLITTVTPEK+VVHASGDASYSAGDSGDAAAQPAFTGIK
312a	sp|Q9UQ35|SRRM2_HUMAN	1.0000	Serine/arginine repetitive matrix protein 2 OS=Homo sapiens GN=SRRM2 PE=1 SV=2	1.9	4	0.09	AAFGISDSYVDGSSFDPQR+NSGPLGTEMNTGFSSEVK+TAAALAPASLTSAR
36	sp|P62906|RL10A_HUMAN	1.0000	60S ribosomal protein L10a OS=Homo sapiens GN=RPL10A PE=1 SV=2	15.2	4	0.07	AVDIPHMDIEALK+ILGPGLNK+YDAFLASESLIK
298a	sp|Q9NZI8-2|IF2B1_HUMAN sp|Q9NZI8|IF2B1_HUMAN	1.0000	Isoform of Q9NZI8, Isoform 2 of Insulin-like growth factor 2 mRNA-binding protein 1 OS=Homo sapiens GN=IGF2BP1;Insulin-like growth factor 2 mRNA-binding protein 1 OS=Homo sapiens GN=IGF2BP1 PE=1 SV=2	10.5	4	0.08	ITISSLQDLTLYNPER+MVIITGPPEAQFK+TVNELQNLTAAEVVVPR
292a	sp|Q9NR30|DDX21_HUMAN	1.0000	Nucleolar RNA helicase 2 OS=Homo sapiens GN=DDX21 PE=1 SV=5	5.1	4	0.08	EGAFSNFPISEETIK+TEEIAEEEETVFPK+TFSFAIPLIEK
288a	sp|Q9BZF1-2|OSBL8_HUMAN sp|Q9BZF1-3|OSBL8_HUMAN sp|Q9BZF1|OSBL8_HUMAN	1.0000	Isoform of Q9BZF1, Isoform 2 of Oxysterol-binding protein-related protein 8 OS=Homo sapiens GN=OSBPL8;Isoform of Q9BZF1, Isoform 3 of Oxysterol-binding protein-related protein 8 OS=Homo sapiens GN=OSBPL8;Oxysterol-binding protein-related protein 8 OS=Homo sapiens GN=OSBPL8 PE=1 SV=3	5.3	4	0.09	ELLSTITDPSVIVMADWLK+GIELGDIQSSIESIK+VVLPTFILEPR
282a	sp|Q9BRK5|CAB45_HUMAN	1.0000	45 kDa calcium-binding protein OS=Homo sapiens GN=SDF4 PE=1 SV=1	15.5	4	0.09	DLGGFDEDAEPR+GFHQEVFLGK+QMIAVADENQNHHLEPEEVLK+TAEHFQEAMEESK
276a	sp|Q96T17-2|MA7D2_HUMAN sp|Q96T17|MA7D2_HUMAN	1.0000	Isoform of Q96T17, Isoform 2 of MAP7 domain-containing protein 2 OS=Homo sapiens GN=MAP7D2;MAP7 domain-containing protein 2 OS=Homo sapiens GN=MAP7D2 PE=1 SV=2	10.7	4	0.08	AENSAALGKPTAGTTDAGEAAK+ALQDLLDFTGPPTFPK+EALSGGEASLVEK+LAPLGPLNPSYK+TATSLPVVNFGSPLR
273a	sp|Q96K12|FACR2_HUMAN	1.0000	Fatty acyl-CoA reductase 2 OS=Homo sapiens GN=FAR2 PE=2 SV=1	10.5	4	0.09	ALGEMVVQQESR+HAVQLNVTATR+SILITGATGFLGK+TVSMLEYFINR+VFNFDVR
271a	sp|Q96H55-4|MYO19_HUMAN sp|Q96H55|MYO19_HUMAN	1.0000	Isoform of Q96H55, Isoform 4 of Unconventional myosin-XIX OS=Homo sapiens GN=MYO19;Unconventional myosin-XIX OS=Homo sapiens GN=MYO19 PE=1 SV=2	5.8	4	0.09	GSPSSYTVQTAQDQAGVTSIR+LIHVTSSAFTGLG+VNPVTLETVLR
267a	sp|Q96CW5-2|GCP3_HUMAN sp|Q96CW5|GCP3_HUMAN	1.0000	Isoform of Q96CW5, Isoform 2 of Gamma-tubulin complex component 3 OS=Homo sapiens GN=TUBGCP3;Gamma-tubulin complex component 3 OS=Homo sapiens GN=TUBGCP3 PE=1 SV=2	5.9	4	0.07	DILYVFQGIDGK+KSMIPSFMTMDQSR+VIGSNFAPTVER+YLLLGQGDFIR
4	sp|O14980|XPO1_HUMAN	1.0000	Exportin-1 OS=Homo sapiens GN=XPO1 PE=1 SV=1	3.8	4	0.07	EFAGEDTSDLFLEER+LISTLIYK+LLSEEVFDFSSGQITQVK
252a	sp|Q6WCQ1-2|MPRIP_HUMAN sp|Q6WCQ1-3|MPRIP_HUMAN sp|Q6WCQ1|MPRIP_HUMAN tr|H0Y2S9|H0Y2S9_HUMAN tr|J3KSW8|J3KSW8_HUMAN	1.0000	Isoform of Q6WCQ1, Isoform 2 of Myosin phosphatase Rho-interacting protein OS=Homo sapiens GN=MPRIP;Isoform of Q6WCQ1, Isoform 3 of Myosin phosphatase Rho-interacting protein OS=Homo sapiens GN=MPRIP;Myosin phosphatase Rho-interacting protein OS=Homo sapiens GN=MPRIP PE=1 SV=3;Isoform of Q6WCQ1, Myosin phosphatase Rho-interacting protein (Fragment) OS=Homo sapiens GN=MPRIP PE=1 SV=3;Isoform of Q6…	8.8	4	0.09	FGMLDATDGPGTEDAALR+LSTHELTSLLEK+TLLTGDGGGEATGSPLAQGK+VGGVGPADTHEPLRPEAEPGELER
251a	sp|Q6P444|MTFR2_HUMAN	1.0000	Mitochondrial fission regulator 2 OS=Homo sapiens GN=MTFR2 PE=1 SV=2	9.6	4	0.08	AVDQGISNTSLLNSR+IAALENELTFLR+ISLGQLSSSR
244a	sp|Q53H12|AGK_HUMAN tr|E9PC15|E9PC15_HUMAN tr|E9PG39|E9PG39_HUMAN	1.0000	Acylglycerol kinase, mitochondrial OS=Homo sapiens GN=AGK PE=1 SV=2;Isoform of Q53H12, Acylglycerol kinase, mitochondrial OS=Homo sapiens GN=AGK PE=1 SV=1;Isoform of Q53H12, Acylglycerol kinase, mitochondrial OS=Homo sapiens GN=AGK PE=1 SV=1	30.7	4	0.10	GETVPLDVLQIK+IPIGFIPLGETSSLSHTLFAESGNK+NAAPILHLSGMDVTIVK+VQHITDATLAIVK+YWYLGPLK
243a	sp|Q53GQ0|DHB12_HUMAN	1.0000	Very-long-chain 3-oxoacyl-CoA reductase OS=Homo sapiens GN=HSD17B12 PE=1 SV=2	13.8	4	0.09	GVFVQSVLPYFVATK+KPTLDKPSPETFVK+TIAVDFASEDIYDK
242a	sp|Q4VCS5-2|AMOT_HUMAN sp|Q4VCS5|AMOT_HUMAN tr|A6NP16|A6NP16_HUMAN tr|E7ERM3|E7ERM3_HUMAN	1.0000	Isoform of Q4VCS5, Isoform 2 of Angiomotin OS=Homo sapiens GN=AMOT;Angiomotin OS=Homo sapiens GN=AMOT PE=1 SV=1;Isoform of Q4VCS5, Angiomotin OS=Homo sapiens GN=AMOT PE=1 SV=1;Isoform of Q4VCS5, Angiomotin OS=Homo sapiens GN=AMOT PE=1 SV=1	6.9	4	0.07	AQPSSASYQPVPADPFAIVSR+ILALEADMTK+VSEAYENLVK
239a	sp|Q16795|NDUA9_HUMAN	1.0000	NADH dehydrogenase [ubiquinone] 1 alpha subcomplex subunit 9, mitochondrial OS=Homo sapiens GN=NDUFA9 PE=1 SV=2	14.1	4	0.09	IPQAIAQLSK+LPHLPGLEDLGIQATPLELK+QPVYVVDVSK+VFEISPFEPWITR
228a	sp|Q14247-3|SRC8_HUMAN sp|Q14247|SRC8_HUMAN	1.0000	Isoform of Q14247, Isoform 3 of Src substrate cortactin OS=Homo sapiens GN=CTTN;Src substrate cortactin OS=Homo sapiens GN=CTTN PE=1 SV=2	8.2	4	0.09	NASTFEDVTQVSSAYQK+VDQSAVGFEYQGK+YGLFPANYVELR
219a	sp|Q13049|TRI32_HUMAN	1.0000	E3 ubiquitin-protein ligase TRIM32 OS=Homo sapiens GN=TRIM32 PE=1 SV=2	7.8	4	0.09	ELTLQDVELLK+FFTGSLAEVEK+ITSLTQLTDNLTVLK+VGHVGPLQIGQAVK
213a	sp|Q07021|C1QBP_HUMAN	1.0000	Complement component 1 Q subcomponent-binding protein, mitochondrial OS=Homo sapiens GN=C1QBP PE=1 SV=1	8.5	4	0.08	AFVDFLSDEIK+EVSFQSTGESEWK
26	sp|P50991-2|TCPD_HUMAN sp|P50991|TCPD_HUMAN	1.0000	Isoform of P50991, Isoform 2 of T-complex protein 1 subunit delta OS=Homo sapiens GN=CCT4;T-complex protein 1 subunit delta OS=Homo sapiens GN=CCT4 PE=1 SV=4	8.4	4	0.09	ALIAGGGAPEIELALR+DALSDLALHFLNK+ETLLNSATTSLNSK
196a	sp|P62269|RS18_HUMAN	1.0000	40S ribosomal protein S18 OS=Homo sapiens GN=RPS18 PE=1 SV=3	26.3	4	0.08	AGELTEDEVER+IAFAITAIK+IPDWFLNR+YSQVLANGLDNK
190a	sp|P61353|RL27_HUMAN	1.0000	60S ribosomal protein L27 OS=Homo sapiens GN=RPL27 PE=1 SV=2	36.0	4	0.08	NIDDGTSDRPYSHALVAGIDR+VVLVLAGR+VYNYNHLMPTR+YSVDIPLDK
189a	sp|P60842|IF4A1_HUMAN sp|Q14240-2|IF4A2_HUMAN sp|Q14240|IF4A2_HUMAN tr|E7EQG2|E7EQG2_HUMAN	1.0000	Eukaryotic initiation factor 4A-I OS=Homo sapiens GN=EIF4A1 PE=1 SV=1;Isoform of Q14240, Isoform 2 of Eukaryotic initiation factor 4A-II OS=Homo sapiens GN=EIF4A2;Eukaryotic initiation factor 4A-II OS=Homo sapiens GN=EIF4A2 PE=1 SV=2;Isoform of Q14240, Eukaryotic initiation factor 4A-II OS=Homo sapiens GN=EIF4A2 PE=1 SV=1	6.4	4	0.09	MFVLDEADEMLSR+VLITTDLLAR
178a	sp|P51608-2|MECP2_HUMAN sp|P51608|MECP2_HUMAN tr|A0A087WXF0|A0A087WXF0_HUMAN	1.0000	Isoform of P51608, Isoform B of Methyl-CpG-binding protein 2 OS=Homo sapiens GN=MECP2;Methyl-CpG-binding protein 2 OS=Homo sapiens GN=MECP2 PE=1 SV=1;Isoform of P51608, Methyl-CpG-binding protein 2 OS=Homo sapiens GN=MECP2 PE=1 SV=1	7.6	4	0.08	SVQETVLPIK+VELIAYFEK+VGDTSLDPNDFDFTVTGR
167a	sp|P46781|RS9_HUMAN tr|A0A024R4M0|A0A024R4M0_HUMAN	1.0000	40S ribosomal protein S9 OS=Homo sapiens GN=RPS9 PE=1 SV=3;Isoform of P46781, 40S ribosomal protein S9 OS=Homo sapiens GN=RPS9 PE=1 SV=1	22.2	4	0.08	IGVLDEGK+KTYVTPR+LDYILGLK+LFEGNALLR+QVVNIPSFIVR
164a	sp|P43243|MATR3_HUMAN tr|A0A0R4J2E8|A0A0R4J2E8_HUMAN tr|A8MXP9|A8MXP9_HUMAN	1.0000	Matrin-3 OS=Homo sapiens GN=MATR3 PE=1 SV=2;Isoform of P43243, Matrin-3 OS=Homo sapiens GN=MATR3 PE=4 SV=1;Isoform of P43243, Matrin-3 OS=Homo sapiens GN=MATR3 PE=1 SV=1	5.9	4	0.08	GPSLNPVLDYDHGSR+IEELDQENEAALENGIK+IGPYQPNVPVGIDYVIPK
157a	sp|P38159-3|RBMX_HUMAN sp|P38159|RBMX_HUMAN tr|H0Y6E7|H0Y6E7_HUMAN tr|H3BR27|H3BR27_HUMAN tr|H3BT71|H3BT71_HUMAN	1.0000	Isoform of P38159, Isoform 3 of RNA-binding motif protein, X chromosome OS=Homo sapiens GN=RBMX;RNA-binding motif protein, X chromosome OS=Homo sapiens GN=RBMX PE=1 SV=3;Isoform of P38159, RNA-binding motif protein, X chromosome (Fragment) OS=Homo sapiens GN=RBMX PE=1 SV=2;Isoform of P38159, RNA-binding motif protein, X chromosome OS=Homo sapiens GN=RBMX PE=1 SV=1;Isoform of P38159, RNA-binding m…	44.9	4	0.08	GFAFVTFESPADAK+IVEVLLMK+LFIGGLNTETNEK
20	sp|P17096-3|HMGA1_HUMAN sp|P17096|HMGA1_HUMAN	1.0000	Isoform of P17096, Isoform HMG-R of High mobility group protein HMG-I/HMG-Y OS=Homo sapiens GN=HMGA1;High mobility group protein HMG-I/HMG-Y OS=Homo sapiens GN=HMGA1 PE=1 SV=3	15.0	4	0.07	KQPPVSPGTALVGSQK+QPPVSPGTALVGSQK
150a	sp|P30050|RL12_HUMAN	1.0000	60S ribosomal protein L12 OS=Homo sapiens GN=RPL12 PE=1 SV=1	18.8	4	0.09	HSGNITFDEIVNIAR+QAQIEVVPSASALIIK
145a	sp|P23396-2|RS3_HUMAN sp|P23396|RS3_HUMAN tr|E9PL09|E9PL09_HUMAN tr|E9PPU1|E9PPU1_HUMAN	1.0000	Isoform of P23396, Isoform 2 of 40S ribosomal protein S3 OS=Homo sapiens GN=RPS3;40S ribosomal protein S3 OS=Homo sapiens GN=RPS3 PE=1 SV=2;Isoform of P23396, 40S ribosomal protein S3 OS=Homo sapiens GN=RPS3 PE=1 SV=1;Isoform of P23396, 40S ribosomal protein S3 OS=Homo sapiens GN=RPS3 PE=1 SV=1	24.7	4	0.09	AELNEFLTR+DEILPTTPISEQK+FVADGIFK+TEIIILATR
141a	sp|P22087|FBRL_HUMAN	1.0000	rRNA 2'-O-methyltransferase fibrillarin OS=Homo sapiens GN=FBL PE=1 SV=2	17.8	4	0.09	DHAVVVGVYRPPPK+LAAAILGGVDQIHIKPGAK+TNIIPVIEDAR+VSISEGDDKIEYR
124a	sp|P11532-2|DMD_HUMAN sp|P11532-3|DMD_HUMAN sp|P11532-4|DMD_HUMAN sp|P11532-5|DMD_HUMAN sp|P11532-6|DMD_HUMAN sp|P11532-7|DMD_HUMAN sp|P11532-8|DMD_HUMAN sp|P11532|DMD_HUMAN tr|A0A075B6G3|A0A075B6G3_HUMAN tr|A0A087WTU7|A0A087WTU7_HUMAN tr|A0A087WV90|A0A087WV90_HUMAN tr|E7EQR9|E7EQR9_HUMAN tr|E7EQS5|E7EQS5_HUMAN tr|E7ESB2|E7ESB2_HUMAN tr|E9PDN5|E9PDN5_HUMAN tr|F8VX32|F8VX32_HUMAN tr|H0Y304|H0Y304_…	1.0000	Isoform of P11532, Isoform 1 of Dystrophin OS=Homo sapiens GN=DMD;Isoform of P11532, Isoform 2 of Dystrophin OS=Homo sapiens GN=DMD;Isoform of P11532, Isoform 3 of Dystrophin OS=Homo sapiens GN=DMD;Isoform of P11532, Isoform 5 of Dystrophin OS=Homo sapiens GN=DMD;Isoform of P11532, Isoform 6 of Dystrophin OS=Homo sapiens GN=DMD;Isoform of P11532, Isoform 7 of Dystrophin OS=Homo sapiens GN=DMD;Iso…	9.3	4	0.08	MTELYQSLADLNNVR+QLGEVASFGGSNIEPSVR+QLLEQPQAEAK+SPAQILISLESEER
119a	sp|P0CG47|UBB_HUMAN sp|P0CG48|UBC_HUMAN sp|P62979|RS27A_HUMAN sp|P62987|RL40_HUMAN tr|B4DV12|B4DV12_HUMAN tr|F5GXK7|F5GXK7_HUMAN tr|F5GYU3|F5GYU3_HUMAN tr|F5H265|F5H265_HUMAN tr|F5H2Z3|F5H2Z3_HUMAN tr|F5H388|F5H388_HUMAN tr|F5H6Q2|F5H6Q2_HUMAN tr|F5H747|F5H747_HUMAN tr|J3QKN0|J3QKN0_HUMAN tr|J3QS39|J3QS39_HUMAN tr|J3QTR3|J3QTR3_HUMAN tr|Q5PY61|Q5PY61_HUMAN tr|Q96C32|Q96C32_HUMAN	1.0000	Polyubiquitin-B OS=Homo sapiens GN=UBB PE=1 SV=1;Polyubiquitin-C OS=Homo sapiens GN=UBC PE=1 SV=3;Ubiquitin-40S ribosomal protein S27a OS=Homo sapiens GN=RPS27A PE=1 SV=2;Ubiquitin-60S ribosomal protein L40 OS=Homo sapiens GN=UBA52 PE=1 SV=2;Isoform of P0CG47, Polyubiquitin-B OS=Homo sapiens GN=UBB PE=1 SV=1;Isoform of P0CG48, Polyubiquitin-C (Fragment) OS=Homo sapiens GN=UBC PE=1 SV=2;Isoform of…	44.7	4	0.09	ESTLHLVLR+TITLEVEPSDTIENVK+TLSDYNIQK
116c	sp|P14625|ENPL_HUMAN	1.0000	Endoplasmin OS=Homo sapiens GN=HSP90B1 PE=1 SV=1	6.5	4	0.08	EEASDYLELDTIK+EEEAIQLDGLNASQIR+ELISNASDALDK+SILFVPTSAPR
106a	sp|P05023-3|AT1A1_HUMAN sp|P05023-4|AT1A1_HUMAN sp|P05023|AT1A1_HUMAN	1.0000	Isoform of P05023, Isoform 3 of Sodium/potassium-transporting ATPase subunit alpha-1 OS=Homo sapiens GN=ATP1A1;Isoform of P05023, Isoform 4 of Sodium/potassium-transporting ATPase subunit alpha-1 OS=Homo sapiens GN=ATP1A1;Sodium/potassium-transporting ATPase subunit alpha-1 OS=Homo sapiens GN=ATP1A1 PE=1 SV=1	7.6	4	0.10	GVGIISEGNETVEDIAAR+LNIPVSQVNPR+QGAIVAVTGDGVNDSPALK+RAVAGDASESALLK+SPDFTNENPLETR
104a	sp|P04843|RPN1_HUMAN	1.0000	Dolichyl-diphosphooligosaccharide--protein glycosyltransferase subunit 1 OS=Homo sapiens GN=RPN1 PE=1 SV=1	7.9	4	0.09	ATSFLLALEPELEAR+IDHILDAL+NIEIDSPYEISR+TILPAAAQDVYYR
103a	sp|P04792|HSPB1_HUMAN	1.0000	Heat shock protein beta-1 OS=Homo sapiens GN=HSPB1 PE=1 SV=2	24.9	4	0.09	GPSWDPFR+LATQSNEITIPVTFESR+LFDQAFGLPR+VSLDVNHFAPDELTVK
351a	sp|Q15796-2|SMAD2_HUMAN sp|Q15796|SMAD2_HUMAN tr|B7Z5N5|B7Z5N5_HUMAN	0.9999	Isoform of Q15796, Isoform Short of Mothers against decapentaplegic homolog 2 OS=Homo sapiens GN=SMAD2;Mothers against decapentaplegic homolog 2 OS=Homo sapiens GN=SMAD2 PE=1 SV=1;Isoform of Q15796, Mothers against decapentaplegic homolog OS=Homo sapiens GN=SMAD2 PE=1 SV=1	8.8	4	0.06	VETPVLPPVLVPR+VGETFHASQPSLTVDGFTDPSNSER
134a	sp|P16989-2|YBOX3_HUMAN sp|P16989-3|YBOX3_HUMAN sp|P16989|YBOX3_HUMAN	0.9999	Isoform of P16989, Isoform 2 of Y-box-binding protein 3 OS=Homo sapiens GN=YBX3;Isoform of P16989, Isoform 3 of Y-box-binding protein 3 OS=Homo sapiens GN=YBX3;Y-box-binding protein 3 OS=Homo sapiens GN=YBX3 PE=1 SV=4	25.1	4	0.07	NGYGFINR+SPVGSGAPQAAAPAPAAHVAGNPGGDAAPAATGTAAAASLATAAGSEDAEK+SVGDGETVEFDVVEGEK
125b	sp|Q13310-2|PABP4_HUMAN sp|Q13310-3|PABP4_HUMAN sp|Q13310|PABP4_HUMAN tr|B1ANR0|B1ANR0_HUMAN	0.9999	Isoform of Q13310, Isoform 2 of Polyadenylate-binding protein 4 OS=Homo sapiens GN=PABPC4;Isoform of Q13310, Isoform 3 of Polyadenylate-binding protein 4 OS=Homo sapiens GN=PABPC4;Polyadenylate-binding protein 4 OS=Homo sapiens GN=PABPC4 PE=1 SV=1;Isoform of Q13310, Polyadenylate-binding protein OS=Homo sapiens GN=PABPC4 PE=1 SV=1	8.0	4	0.06	EFSPFGSITSAK+EFTNVYIK+NFGEEVDDESLK+SLGYAYVNFQQPADAER
154b	sp|P35579|MYH9_HUMAN	0.9989	Myosin-9 OS=Homo sapiens GN=MYH9 PE=1 SV=4	1.9	4	0.05	AGVLAHLEEER+EQADFAIEALAK+IAEFTTNLTEEEEK
134b	sp|P67809|YBOX1_HUMAN tr|A0A087X1S2|A0A087X1S2_HUMAN	0.9982	Nuclease-sensitive element-binding protein 1 OS=Homo sapiens GN=YBX1 PE=1 SV=3;Isoform of P67809, Nuclease-sensitive element-binding protein 1 OS=Homo sapiens GN=YBX1 PE=1 SV=2	13.8	4	0.05	GAEAANVTGPGGVPVQGSK+NGYGFINR+SVGDGETVEFDVVEGEK
97a	sp|O94832|MYO1D_HUMAN tr|J3QRN6|J3QRN6_HUMAN tr|K7EIG7|K7EIG7_HUMAN	1.0000	Unconventional myosin-Id OS=Homo sapiens GN=MYO1D PE=1 SV=2;Isoform of O94832, Unconventional myosin-Id OS=Homo sapiens GN=MYO1D PE=1 SV=1;Isoform of O94832, Unconventional myosin-Id OS=Homo sapiens GN=MYO1D PE=1 SV=1	4.0	3	0.07	GDPIGGHINNYLLEK+HQVEYLGLLENVR+YMDINFDFK
94a	sp|O75616|ERAL1_HUMAN	1.0000	GTPase Era, mitochondrial OS=Homo sapiens GN=ERAL1 PE=1 SV=2	9.8	3	0.05	ETQVILLDTPGIISPGK+LLEHLPQEVPYNVQQK+STLSNQLLGR
91a	sp|O75251-2|NDUS7_HUMAN sp|O75251|NDUS7_HUMAN tr|F5GXJ1|F5GXJ1_HUMAN tr|F5H5N1|F5H5N1_HUMAN	1.0000	Isoform of O75251, Isoform 2 of NADH dehydrogenase [ubiquinone] iron-sulfur protein 7, mitochondrial OS=Homo sapiens GN=NDUFS7;NADH dehydrogenase [ubiquinone] iron-sulfur protein 7, mitochondrial OS=Homo sapiens GN=NDUFS7 PE=1 SV=3;Isoform of O75251, NADH dehydrogenase [ubiquinone] iron-sulfur protein 7, mitochondrial OS=Homo sapiens GN=NDUFS7 PE=1 SV=1;Isoform of O75251, NADH dehydrogenase [ubiq…	17.6	3	0.07	LDDLVNWAR+QSDVMIVAGTLTNK+VYDQMPEPR
83a	sp|O00459|P85B_HUMAN	1.0000	Phosphatidylinositol 3-kinase regulatory subunit beta OS=Homo sapiens GN=PIK3R2 PE=1 SV=2	5.9	3	0.07	ALGATFGPLLLR+SFLLALPAPLVTPEASAEAR+TAIEAFNETIK
82a	sp|O00217|NDUS8_HUMAN tr|E9PKH6|E9PKH6_HUMAN tr|E9PN51|E9PN51_HUMAN tr|E9PPW7|E9PPW7_HUMAN tr|F8W9K7|F8W9K7_HUMAN	1.0000	NADH dehydrogenase [ubiquinone] iron-sulfur protein 8, mitochondrial OS=Homo sapiens GN=NDUFS8 PE=1 SV=1;Isoform of O00217, NADH dehydrogenase [ubiquinone] iron-sulfur protein 8, mitochondrial (Fragment) OS=Homo sapiens GN=NDUFS8 PE=1 SV=1;Isoform of O00217, NADH dehydrogenase [ubiquinone] iron-sulfur protein 8, mitochondrial (Fragment) OS=Homo sapiens GN=NDUFS8 PE=1 SV=1;Isoform of O00217, NADH …	28.2	3	0.06	EPATINYPFEK+GLGMTLSYLFR+TLLWTELFR
76	sp|Q9Y679-2|AUP1_HUMAN sp|Q9Y679-3|AUP1_HUMAN sp|Q9Y679|AUP1_HUMAN	1.0000	Isoform of Q9Y679, Isoform Short of Ancient ubiquitous protein 1 OS=Homo sapiens GN=AUP1;Isoform of Q9Y679, Isoform 3 of Ancient ubiquitous protein 1 OS=Homo sapiens GN=AUP1;Ancient ubiquitous protein 1 OS=Homo sapiens GN=AUP1 PE=1 SV=1	11.5	3	0.07	EVLPHVPLGVIQR+LPPTPLLLFPEEEATNGR+QLGEANEEFALR
8	sp|O75475-2|PSIP1_HUMAN sp|O75475-3|PSIP1_HUMAN sp|O75475|PSIP1_HUMAN	1.0000	Isoform of O75475, Isoform 2 of PC4 and SFRS1-interacting protein OS=Homo sapiens GN=PSIP1;Isoform of O75475, Isoform 3 of PC4 and SFRS1-interacting protein OS=Homo sapiens GN=PSIP1;PC4 and SFRS1-interacting protein OS=Homo sapiens GN=PSIP1 PE=1 SV=1	14.6	3	0.05	DFKPGDLIFAK+LPIFFFGTHETAFLGPK+QVETEEAGVVTTATASVNLK
70	sp|Q9HCN8|SDF2L_HUMAN	1.0000	Stromal cell-derived factor 2-like protein 1 OS=Homo sapiens GN=SDF2L1 PE=1 SV=2	20.8	3	0.07	FQHVGTSVFLSVTGEQYGSPIR+YGSGSGQQSVTGVEASDDANSYWR
68	sp|Q9H6F5|CCD86_HUMAN tr|H0YG79|H0YG79_HUMAN	1.0000	Coiled-coil domain-containing protein 86 OS=Homo sapiens GN=CCDC86 PE=1 SV=1;Isoform of Q9H6F5, Coiled-coil domain-containing protein 86 (Fragment) OS=Homo sapiens GN=CCDC86 PE=1 SV=1	26.1	3	0.06	ALVEFESNPEETR+ALVEFESNPEETREPGSPPSVQR
66	sp|Q9BYD3-2|RM04_HUMAN sp|Q9BYD3|RM04_HUMAN tr|K7EKI4|K7EKI4_HUMAN tr|K7ELF1|K7ELF1_HUMAN tr|K7ELQ0|K7ELQ0_HUMAN tr|K7ES61|K7ES61_HUMAN tr|X6RAY8|X6RAY8_HUMAN	1.0000	Isoform of Q9BYD3, Isoform 2 of 39S ribosomal protein L4, mitochondrial OS=Homo sapiens GN=MRPL4;39S ribosomal protein L4, mitochondrial OS=Homo sapiens GN=MRPL4 PE=1 SV=1;Isoform of Q9BYD3, 39S ribosomal protein L4, mitochondrial OS=Homo sapiens GN=MRPL4 PE=1 SV=1;Isoform of Q9BYD3, 39S ribosomal protein L4, mitochondrial (Fragment) OS=Homo sapiens GN=MRPL4 PE=1 SV=1;Isoform of Q9BYD3, 39S ribos…	36.2	3	0.07	ATENPEQVASEGLPEPVLR+RPVQAWVESLR+VGLADLHPDVFATAPR
60	sp|Q96JC1-2|VPS39_HUMAN sp|Q96JC1|VPS39_HUMAN	1.0000	Isoform of Q96JC1, Isoform 2 of Vam6/Vps39-like protein OS=Homo sapiens GN=VPS39;Vam6/Vps39-like protein OS=Homo sapiens GN=VPS39 PE=1 SV=2	5.8	3	0.06	IFTEDLPEVESLPR+LGTDPTHVMGLYPDLLPTDYR+TPVPAGEEEGELGEYR
58	sp|Q96AG4|LRC59_HUMAN	1.0000	Leucine-rich repeat-containing protein 59 OS=Homo sapiens GN=LRRC59 PE=1 SV=1	11.4	3	0.06	LQQLPADFGR+LVNLQHLDLLNNK+LVTLPVSFAQLK
54	sp|Q8WUM0|NU133_HUMAN	1.0000	Nuclear pore complex protein Nup133 OS=Homo sapiens GN=NUP133 PE=1 SV=2	3.6	3	0.07	EYEIPSNLTPADVFFR+LAALASDFSEDMLQEK+SNPYFEFVLK
52	sp|Q86VI3|IQGA3_HUMAN tr|F2Z2E2|F2Z2E2_HUMAN	1.0000	Ras GTPase-activating-like protein IQGAP3 OS=Homo sapiens GN=IQGAP3 PE=1 SV=2;Isoform of Q86VI3, Ras GTPase-activating-like protein IQGAP3 OS=Homo sapiens GN=IQGAP3 PE=1 SV=1	2.5	3	0.06	FTAEELSNMASELAK+GQSALQEILGK+VLAVSLINEALDK
50	sp|Q6P5Z2|PKN3_HUMAN	1.0000	Serine/threonine-protein kinase N3 OS=Homo sapiens GN=PKN3 PE=1 SV=1	5.7	3	0.07	AAVPGYPQPSGTPVKPTALTGTLQVR+GELASEVLAVLK+LDNLLLDAQGFLK
49	sp|Q6P1L8|RM14_HUMAN	1.0000	39S ribosomal protein L14, mitochondrial OS=Homo sapiens GN=MRPL14 PE=1 SV=1	25.5	3	0.07	FDSNNVVLIEDNGNPVGTR+TPIPTSLR+VGDQILLAIK
48	sp|Q5T160|SYRM_HUMAN	1.0000	Probable arginine--tRNA ligase, mitochondrial OS=Homo sapiens GN=RARS2 PE=1 SV=1	5.0	3	0.05	DLSIEEYIR+GLLLSDYK+VGLAALIIQDFK
40	sp|Q00839-2|HNRPU_HUMAN sp|Q00839|HNRPU_HUMAN	1.0000	Isoform of Q00839, Isoform Short of Heterogeneous nuclear ribonucleoprotein U OS=Homo sapiens GN=HNRNPU;Heterogeneous nuclear ribonucleoprotein U OS=Homo sapiens GN=HNRNPU PE=1 SV=6	5.1	3	0.06	FIEIAARK+NFILDQTNVSAAAQR+SSGPTSLFAVTVAPPGAR
324a	sp|Q9Y6N5|SQRD_HUMAN tr|H3BNX3|H3BNX3_HUMAN	1.0000	Sulfide:quinone oxidoreductase, mitochondrial OS=Homo sapiens GN=SQRDL PE=1 SV=1;Uncharacterized protein (Fragment) OS=Homo sapiens PE=4 SV=1	13.8	3	0.07	EGNAIFTFPNTPVK+VGAENVAIVEPSER+YADALQEIIQER
322a	sp|Q9Y4W6|AFG32_HUMAN	1.0000	AFG3-like protein 2 OS=Homo sapiens GN=AFG3L2 PE=1 SV=2	4.3	3	0.06	NLETLQQELGIEGENR+VALLLLEK+VGQISFDLPR
318a	sp|Q9Y3F4-2|STRAP_HUMAN sp|Q9Y3F4|STRAP_HUMAN	1.0000	Isoform of Q9Y3F4, Isoform 2 of Serine-threonine kinase receptor-associated protein OS=Homo sapiens GN=STRAP;Serine-threonine kinase receptor-associated protein OS=Homo sapiens GN=STRAP PE=1 SV=1	15.1	3	0.05	FSPDGELYASGSEDGTLR+SFEAPATINSASLHPEK+TVDFTQDSNYLLTGGQDK
311a	sp|Q9UMY1|NOL7_HUMAN	1.0000	Nucleolar protein 7 OS=Homo sapiens GN=NOL7 PE=1 SV=2	11.3	3	0.06	KLLPDTILEK+QQAAQAFIHNSLYGPGTNR
309a	sp|Q9UK99-2|FBX3_HUMAN sp|Q9UK99-3|FBX3_HUMAN sp|Q9UK99|FBX3_HUMAN tr|E9PJM3|E9PJM3_HUMAN	1.0000	Isoform of Q9UK99, Isoform 2 of F-box only protein 3 OS=Homo sapiens GN=FBXO3;Isoform of Q9UK99, Isoform 3 of F-box only protein 3 OS=Homo sapiens GN=FBXO3;F-box only protein 3 OS=Homo sapiens GN=FBXO3 PE=1 SV=3;Isoform of Q9UK99, F-box only protein 3 OS=Homo sapiens GN=FBXO3 PE=1 SV=1	10.0	3	0.05	LSQLSSHDPLWR+SEDLLDVDTAAGGFQQR+SLFIDTYSDVGR
294a	sp|Q9NX63|MIC19_HUMAN tr|C9JRZ6|C9JRZ6_HUMAN tr|F8WAR4|F8WAR4_HUMAN	1.0000	MICOS complex subunit MIC19 OS=Homo sapiens GN=CHCHD3 PE=1 SV=1;Isoform of Q9NX63, MICOS complex subunit OS=Homo sapiens GN=CHCHD3 PE=1 SV=1;Isoform of Q9NX63, MICOS complex subunit OS=Homo sapiens GN=CHCHD3 PE=1 SV=1	18.1	3	0.06	VAEELALEQAK+VTFEADENENITVVK+YSGAYGASVSDEELK
35	sp|P62851|RS25_HUMAN	1.0000	40S ribosomal protein S25 OS=Homo sapiens GN=RPS25 PE=1 SV=1	22.4	3	0.07	AALQELLSK+LITPAVVSER+LNNLVLFDK
290a	sp|Q9H857-2|NT5D2_HUMAN sp|Q9H857-3|NT5D2_HUMAN	1.0000	Isoform of Q9H857, Isoform 2 of 5'-nucleotidase domain-containing protein 2 OS=Homo sapiens GN=NT5DC2;Isoform of Q9H857, Isoform 3 of 5'-nucleotidase domain-containing protein 2 OS=Homo sapiens GN=NT5DC2	7.9	3	0.06	ALFNAQFGSIFR+SAPAQAPTSGADLSAHLWAR+TGAIIPELER
285a	sp|Q9BVV7|TIM21_HUMAN	1.0000	Mitochondrial import inner membrane translocase subunit Tim21 OS=Homo sapiens GN=TIMM21 PE=1 SV=1	14.1	3	0.07	FYIEGSEPGK+SHPEVIGVFGESVK+YIFVEIESYPR
283a	sp|Q9BU76-3|MMTA2_HUMAN sp|Q9BU76-4|MMTA2_HUMAN sp|Q9BU76|MMTA2_HUMAN	1.0000	Isoform of Q9BU76, Isoform 3 of Multiple myeloma tumor-associated protein 2 OS=Homo sapiens GN=MMTAG2;Isoform of Q9BU76, Isoform 4 of Multiple myeloma tumor-associated protein 2 OS=Homo sapiens GN=MMTAG2;Multiple myeloma tumor-associated protein 2 OS=Homo sapiens GN=MMTAG2 PE=1 SV=1	22.6	3	0.07	EALLAALGYK+GGQDQFNWEDVK+LLGLGSASGSVGR
281a	sp|Q99832-3|TCPH_HUMAN sp|Q99832|TCPH_HUMAN	1.0000	Isoform of Q99832, Isoform 3 of T-complex protein 1 subunit eta OS=Homo sapiens GN=CCT7;T-complex protein 1 subunit eta OS=Homo sapiens GN=CCT7 PE=1 SV=2	10.6	3	0.06	LPIGDVATQYFADR+NDSVVAGGGAIEMELSK+SQDAEVGDGTTSVTLLAAEFLK
278a	sp|Q99470|SDF2_HUMAN	1.0000	Stromal cell-derived factor 2 OS=Homo sapiens GN=SDF2 PE=1 SV=2	18.5	3	0.06	EVHGMAQPSQNNYWK+YGSGSGQQSVTGVTSVDDSNSYWR
275a	sp|Q96SB3|NEB2_HUMAN tr|D3DTX6|D3DTX6_HUMAN	1.0000	Neurabin-2 OS=Homo sapiens GN=PPP1R9B PE=1 SV=2;Isoform of Q96SB3, Neurabin-2 OS=Homo sapiens GN=PPP1R9B PE=1 SV=1	5.9	3	0.06	ASSLNENVDHSALLK+LELFPVELEK+SAYEAGIQALKPPDAPGPDEAPK
33	sp|P62750|RL23A_HUMAN tr|A8MUS3|A8MUS3_HUMAN tr|H7BY10|H7BY10_HUMAN tr|K7EJV9|K7EJV9_HUMAN tr|K7EMA7|K7EMA7_HUMAN tr|K7ERT8|K7ERT8_HUMAN	1.0000	60S ribosomal protein L23a OS=Homo sapiens GN=RPL23A PE=1 SV=1;Isoform of P62750, 60S ribosomal protein L23a OS=Homo sapiens GN=RPL23A PE=1 SV=1;Isoform of P62750, 60S ribosomal protein L23a (Fragment) OS=Homo sapiens GN=RPL23A PE=1 SV=1;Isoform of P62750, 60S ribosomal protein L23a (Fragment) OS=Homo sapiens GN=RPL23A PE=1 SV=1;Isoform of P62750, 60S ribosomal protein L23a OS=Homo sapiens GN=RPL…	45.7	3	0.06	LAPDYDALDVANK+LYDIDVAK+VNTLIRPDGEK
272a	sp|Q96HS1-2|PGAM5_HUMAN sp|Q96HS1|PGAM5_HUMAN	1.0000	Isoform of Q96HS1, Isoform 2 of Serine/threonine-protein phosphatase PGAM5, mitochondrial OS=Homo sapiens GN=PGAM5;Serine/threonine-protein phosphatase PGAM5, mitochondrial OS=Homo sapiens GN=PGAM5 PE=1 SV=2	7.8	3	0.07	AIETTDIISR+EPLSLINVR+REPLSLINVR
265a	sp|Q96C36|P5CR2_HUMAN tr|A0A087WTV6|A0A087WTV6_HUMAN	1.0000	Pyrroline-5-carboxylate reductase 2 OS=Homo sapiens GN=PYCR2 PE=1 SV=1;Isoform of Q96C36, Pyrroline-5-carboxylate reductase 2 OS=Homo sapiens GN=PYCR2 PE=1 SV=1	13.4	3	0.07	IIASSPEMNLPTVSALR+LESPTVSTLTPSSPGK
264a	sp|Q96AX9-11|MIB2_HUMAN sp|Q96AX9-12|MIB2_HUMAN sp|Q96AX9-13|MIB2_HUMAN sp|Q96AX9-14|MIB2_HUMAN sp|Q96AX9-2|MIB2_HUMAN sp|Q96AX9-3|MIB2_HUMAN sp|Q96AX9-4|MIB2_HUMAN sp|Q96AX9-5|MIB2_HUMAN sp|Q96AX9-6|MIB2_HUMAN sp|Q96AX9-7|MIB2_HUMAN sp|Q96AX9|MIB2_HUMAN tr|E9PD12|E9PD12_HUMAN tr|F2Z2L2|F2Z2L2_HUMAN tr|H0YAM8|H0YAM8_HUMAN	1.0000	Isoform of Q96AX9, Isoform 11 of E3 ubiquitin-protein ligase MIB2 OS=Homo sapiens GN=MIB2;Isoform of Q96AX9, Isoform 12 of E3 ubiquitin-protein ligase MIB2 OS=Homo sapiens GN=MIB2;Isoform of Q96AX9, Isoform 13 of E3 ubiquitin-protein ligase MIB2 OS=Homo sapiens GN=MIB2;Isoform of Q96AX9, Isoform 14 of E3 ubiquitin-protein ligase MIB2 OS=Homo sapiens GN=MIB2;Isoform of Q96AX9, Isoform 2 of E3 ubiq…	3.7	3	0.06	ADAINSTQSTALHVAVQR+LRPDGSEVASAAPAPGPPR
262a	sp|Q92947-2|GCDH_HUMAN sp|Q92947|GCDH_HUMAN	1.0000	Isoform of Q92947, Isoform Short of Glutaryl-CoA dehydrogenase, mitochondrial OS=Homo sapiens GN=GCDH;Glutaryl-CoA dehydrogenase, mitochondrial OS=Homo sapiens GN=GCDH PE=1 SV=1	6.3	3	0.05	AAPEMVSLLK+EIISEMGELGVLGPTIK
258a	sp|Q8TA86|RP9_HUMAN	1.0000	Retinitis pigmentosa 9 protein OS=Homo sapiens GN=RP9 PE=1 SV=2	12.2	3	0.07	HLESFYEKPPPGLIK+VAHEDPMYDIIR
257a	sp|Q8NE86-3|MCU_HUMAN sp|Q8NE86|MCU_HUMAN	1.0000	Isoform of Q8NE86, Isoform 3 of Calcium uniporter protein, mitochondrial OS=Homo sapiens GN=MCU;Calcium uniporter protein, mitochondrial OS=Homo sapiens GN=MCU PE=1 SV=1	11.9	3	0.06	DAIAQAEMDLK+DLLSHENAATLNDVK+DPLQVHLPLR
253a	sp|Q7Z2W4-2|ZCCHV_HUMAN sp|Q7Z2W4|ZCCHV_HUMAN	1.0000	Isoform of Q7Z2W4, Isoform 2 of Zinc finger CCCH-type antiviral protein 1 OS=Homo sapiens GN=ZC3HAV1;Zinc finger CCCH-type antiviral protein 1 OS=Homo sapiens GN=ZC3HAV1 PE=1 SV=3	6.7	3	0.06	FVVLETGGEAGITR+SSLGSLQTPEAVTTR+VALVNDSLSDVTSTTSSR
247a	sp|Q5SW79-2|CE170_HUMAN sp|Q5SW79-3|CE170_HUMAN sp|Q5SW79|CE170_HUMAN tr|H0Y2V6|H0Y2V6_HUMAN	1.0000	Isoform of Q5SW79, Isoform 2 of Centrosomal protein of 170 kDa OS=Homo sapiens GN=CEP170;Isoform of Q5SW79, Isoform 3 of Centrosomal protein of 170 kDa OS=Homo sapiens GN=CEP170;Centrosomal protein of 170 kDa OS=Homo sapiens GN=CEP170 PE=1 SV=1;Isoform of Q5SW79, Centrosomal protein of 170 kDa (Fragment) OS=Homo sapiens GN=CEP170 PE=1 SV=1	3.2	3	0.05	EFQQPSQITESTIHEIPTK+LGEASDSELADADK+TSSMEISSILQELK
246a	sp|Q5SSJ5-2|HP1B3_HUMAN sp|Q5SSJ5|HP1B3_HUMAN tr|B0QZK4|B0QZK4_HUMAN tr|Q5SWC8|Q5SWC8_HUMAN tr|X6RGJ2|X6RGJ2_HUMAN	1.0000	Isoform of Q5SSJ5, Isoform 2 of Heterochromatin protein 1-binding protein 3 OS=Homo sapiens GN=HP1BP3;Heterochromatin protein 1-binding protein 3 OS=Homo sapiens GN=HP1BP3 PE=1 SV=1;Isoform of Q5SSJ5, Heterochromatin protein 1-binding protein 3 (Fragment) OS=Homo sapiens GN=HP1BP3 PE=1 SV=1;Isoform of Q5SSJ5, Heterochromatin protein 1-binding protein 3 (Fragment) OS=Homo sapiens GN=HP1BP3 PE=1 SV…	13.4	3	0.06	LEDVLPLAFTR+TIPSWATLSASQLAR+YPSLELER
245a	sp|Q5JTV8-3|TOIP1_HUMAN tr|J3KN66|J3KN66_HUMAN	1.0000	Isoform of Q5JTV8, Isoform 3 of Torsin-1A-interacting protein 1 OS=Homo sapiens GN=TOR1AIP1;Isoform of Q5JTV8, Torsin-1A-interacting protein 1 OS=Homo sapiens GN=TOR1AIP1 PE=1 SV=1	8.9	3	0.07	SIQEAPAVSEDLVIR+SQPAILLLTAAR+VNFSEEGETEEDDQDSSHSSVTTVK
29	sp|P62241|RS8_HUMAN tr|Q5JR95|Q5JR95_HUMAN	1.0000	40S ribosomal protein S8 OS=Homo sapiens GN=RPS8 PE=1 SV=2;Isoform of P62241, 40S ribosomal protein S8 OS=Homo sapiens GN=RPS8 PE=1 SV=1	17.6	3	0.06	ELEFYLR+IIDVVYNASNNELVR+LTPEEEEILNK
224a	sp|Q13724-2|MOGS_HUMAN sp|Q13724|MOGS_HUMAN	1.0000	Isoform of Q13724, Isoform 2 of Mannosyl-oligosaccharide glucosidase OS=Homo sapiens GN=MOGS;Mannosyl-oligosaccharide glucosidase OS=Homo sapiens GN=MOGS PE=1 SV=5	6.6	3	0.07	LAGSLLTQALESHAEGFR+LGPLLDILADSR+VDPALFPPVPLFTAVPSR
212a	sp|Q02413|DSG1_HUMAN	1.0000	Desmoglein-1 OS=Homo sapiens GN=DSG1 PE=1 SV=2	4.0	3	0.06	LADISLGK+VIAPSSSLPTSLTIHHPR+YVMGNNPADLLAVDSR
201a	sp|P62854|RS26_HUMAN	1.0000	40S ribosomal protein S26 OS=Homo sapiens GN=RPS26 PE=1 SV=3	20.9	3	0.07	DISEASVFDAYVLPK+NIVEAAAVR
192a	sp|P62249|RS16_HUMAN tr|A0A087WZ27|A0A087WZ27_HUMAN tr|M0R210|M0R210_HUMAN tr|M0R3H0|M0R3H0_HUMAN tr|Q6IPX4|Q6IPX4_HUMAN	1.0000	40S ribosomal protein S16 OS=Homo sapiens GN=RPS16 PE=1 SV=2;Isoform of Q03938, Zinc finger protein 90 OS=Homo sapiens GN=ZNF90 PE=4 SV=2;Isoform of P62249, 40S ribosomal protein S16 OS=Homo sapiens GN=RPS16 PE=1 SV=1;Isoform of P62249, 40S ribosomal protein S16 OS=Homo sapiens GN=RPS16 PE=1 SV=1;Isoform of P62249, 40S ribosomal protein S16 OS=Homo sapiens GN=RPS16 PE=1 SV=1	21.0	3	0.07	GPLQSVQVFGR+LLEPVLLLGK
187a	sp|P60660-2|MYL6_HUMAN sp|P60660|MYL6_HUMAN tr|B7Z6Z4|B7Z6Z4_HUMAN tr|F8W1R7|F8W1R7_HUMAN tr|G3V1V0|G3V1V0_HUMAN tr|G3V1Y7|G3V1Y7_HUMAN tr|G8JLA2|G8JLA2_HUMAN tr|J3KND3|J3KND3_HUMAN	1.0000	Isoform of P60660, Isoform Smooth muscle of Myosin light polypeptide 6 OS=Homo sapiens GN=MYL6;Myosin light polypeptide 6 OS=Homo sapiens GN=MYL6 PE=1 SV=2;Isoform of P60660, Myosin light polypeptide 6 OS=Homo sapiens GN=MYL6 PE=1 SV=1;Isoform of P60660, Myosin light polypeptide 6 OS=Homo sapiens GN=MYL6 PE=1 SV=1;Isoform of P60660, Myosin light polypeptide 6 OS=Homo sapiens GN=MYL6 PE=1 SV=1;Iso…	25.5	3	0.06	DQGTYEDYVEGLR+EAFQLFDR+VLDFEHFLPMLQTVAK
179a	sp|P51617-2|IRAK1_HUMAN sp|P51617-3|IRAK1_HUMAN sp|P51617-4|IRAK1_HUMAN sp|P51617|IRAK1_HUMAN tr|D3YTB5|D3YTB5_HUMAN tr|H7C224|H7C224_HUMAN	1.0000	Isoform of P51617, Isoform 2 of Interleukin-1 receptor-associated kinase 1 OS=Homo sapiens GN=IRAK1;Isoform of P51617, Isoform 3 of Interleukin-1 receptor-associated kinase 1 OS=Homo sapiens GN=IRAK1;Isoform of P51617, Isoform 4 of Interleukin-1 receptor-associated kinase 1 OS=Homo sapiens GN=IRAK1;Interleukin-1 receptor-associated kinase 1 OS=Homo sapiens GN=IRAK1 PE=1 SV=2;Isoform of P51617, In…	5.2	3	0.07	GTLAYLPEEYIK+LDILLGTAR+QSFLTEVEQLSR
175a	sp|P50454|SERPH_HUMAN	1.0000	Serpin H1 OS=Homo sapiens GN=SERPINH1 PE=1 SV=2	9.3	3	0.06	DEEVHAGLGELLR+GVVEVTHDLQK+LYGPSSVSFADDFVR
174a	sp|P50402|EMD_HUMAN	1.0000	Emerin OS=Homo sapiens GN=EMD PE=1 SV=1	19.3	3	0.06	GYNDDYYEESYFTTR+LSPPSSSAASSYSFSDLNSTR+YNIPHGPVVGSTR
22	sp|P41208|CETN2_HUMAN	1.0000	Centrin-2 OS=Homo sapiens GN=CETN2 PE=1 SV=1	17.4	3	0.05	DGDGEVSEQEFLR+EAFDLFDADGTGTIDVK
162a	sp|P42677|RS27_HUMAN tr|Q5T4L4|Q5T4L4_HUMAN	1.0000	40S ribosomal protein S27 OS=Homo sapiens GN=RPS27 PE=1 SV=3;Isoform of P42677, 40S ribosomal protein S27 OS=Homo sapiens GN=RPS27 PE=1 SV=1	36.4	3	0.07	DLLHPSPEEEK+LVQSPNSYFMDVK
160a	sp|P40616-2|ARL1_HUMAN sp|P40616|ARL1_HUMAN tr|F8VYN9|F8VYN9_HUMAN	1.0000	Isoform of P40616, Isoform 2 of ADP-ribosylation factor-like protein 1 OS=Homo sapiens GN=ARL1;ADP-ribosylation factor-like protein 1 OS=Homo sapiens GN=ARL1 PE=1 SV=1;Isoform of P40616, ADP-ribosylation factor-like protein 1 OS=Homo sapiens GN=ARL1 PE=1 SV=1	20.1	3	0.07	AILVVFANK+ILILGLDGAGK+SELVAMLEEEELR
156a	sp|P36542|ATPG_HUMAN	1.0000	ATP synthase subunit gamma, mitochondrial OS=Homo sapiens GN=ATP5C1 PE=1 SV=1	10.1	3	0.06	ELIEIISGAAALD+EVMLVGIGDK+LTLTFNR
139a	sp|P20700|LMNB1_HUMAN tr|E9PBF6|E9PBF6_HUMAN	1.0000	Lamin-B1 OS=Homo sapiens GN=LMNB1 PE=1 SV=2;Isoform of P20700, Lamin-B1 OS=Homo sapiens GN=LMNB1 PE=1 SV=1	9.6	3	0.06	ALYETELADAR+IQELEDLLAK+SLETENSALQLQVTER
135c	sp|P08237-2|PFKAM_HUMAN sp|P08237-3|PFKAM_HUMAN sp|P08237|PFKAM_HUMAN	1.0000	Isoform of P08237, Isoform 2 of ATP-dependent 6-phosphofructokinase, muscle type OS=Homo sapiens GN=PFKM;Isoform of P08237, Isoform 3 of ATP-dependent 6-phosphofructokinase, muscle type OS=Homo sapiens GN=PFKM;ATP-dependent 6-phosphofructokinase, muscle type OS=Homo sapiens GN=PFKM PE=1 SV=2	5.2	3	0.05	AIAVLTSGGDAQGMNAAVR+ALVFQPVAELK+TFVLEVMGR
129a	sp|P15880|RS2_HUMAN tr|E9PQD7|E9PQD7_HUMAN tr|H0YEN5|H0YEN5_HUMAN	1.0000	40S ribosomal protein S2 OS=Homo sapiens GN=RPS2 PE=1 SV=2;Isoform of P15880, 40S ribosomal protein S2 OS=Homo sapiens GN=RPS2 PE=1 SV=1;Isoform of P15880, 40S ribosomal protein S2 (Fragment) OS=Homo sapiens GN=RPS2 PE=1 SV=1	18.5	3	0.07	SLEEIYLFSLPIK+SPYQEFTDHLVK+TYSYLTPDLWK
126a	sp|P12277|KCRB_HUMAN	1.0000	Creatine kinase B-type OS=Homo sapiens GN=CKB PE=1 SV=1	8.4	3	0.04	GTGGVDTAAVGGVFDVSNADR+VLTPELYAELR
15	sp|P07305-2|H10_HUMAN sp|P07305|H10_HUMAN	1.0000	Isoform of P07305, Isoform 2 of Histone H1.0 OS=Homo sapiens GN=H1F0;Histone H1.0 OS=Homo sapiens GN=H1F0 PE=1 SV=3	11.9	3	0.06	LVTTGVLK+YSDMIVAAIQAEK
102a	sp|P04406-2|G3P_HUMAN sp|P04406|G3P_HUMAN	1.0000	Isoform of P04406, Isoform 2 of Glyceraldehyde-3-phosphate dehydrogenase OS=Homo sapiens GN=GAPDH;Glyceraldehyde-3-phosphate dehydrogenase OS=Homo sapiens GN=GAPDH PE=1 SV=3	16.7	3	0.07	LISWYDNEFGYSNR+LVINGNPITIFQER+VIISAPSADAPMFVMGVNHEK
98a	sp|O95168-2|NDUB4_HUMAN sp|O95168|NDUB4_HUMAN	1.0000	Isoform of O95168, Isoform 2 of NADH dehydrogenase [ubiquinone] 1 beta subcomplex subunit 4 OS=Homo sapiens GN=NDUFB4;NADH dehydrogenase [ubiquinone] 1 beta subcomplex subunit 4 OS=Homo sapiens GN=NDUFB4 PE=1 SV=3	23.3	3	0.07	GLIENPALLR+TLPETLDPAEYNISPETR
11	sp|O76031|CLPX_HUMAN	1.0000	ATP-dependent Clp protease ATP-binding subunit clpX-like, mitochondrial OS=Homo sapiens GN=CLPX PE=1 SV=2	5.5	3	0.06	LLEGTIVNVPEK+SNILLLGPTGSGK+TLVQILTEPR
2	sp|O00411|RPOM_HUMAN tr|K7EMH3|K7EMH3_HUMAN	1.0000	DNA-directed RNA polymerase, mitochondrial OS=Homo sapiens GN=POLRMT PE=1 SV=2;Isoform of O00411, DNA-directed RNA polymerase, mitochondrial (Fragment) OS=Homo sapiens GN=POLRMT PE=1 SV=4	11.0	3	0.07	LSLDVEQAPSGQHSQAQLSGQQQR+QLQAESVSEVVVNR
353a	sp|Q96L93-2|KI16B_HUMAN sp|Q96L93-4|KI16B_HUMAN sp|Q96L93-6|KI16B_HUMAN sp|Q96L93|KI16B_HUMAN	0.9999	Isoform of Q96L93, Isoform 2 of Kinesin-like protein KIF16B OS=Homo sapiens GN=KIF16B;Isoform of Q96L93, Isoform 3 of Kinesin-like protein KIF16B OS=Homo sapiens GN=KIF16B;Isoform of Q96L93, Isoform 5 of Kinesin-like protein KIF16B OS=Homo sapiens GN=KIF16B;Kinesin-like protein KIF16B OS=Homo sapiens GN=KIF16B PE=1 SV=2	2.0	3	0.06	FQIFQELDQLQK+GPLSLDNTLYQVEK
350a	sp|Q15758|AAAT_HUMAN	0.9999	Neutral amino acid transporter B(0) OS=Homo sapiens GN=SLC1A5 PE=1 SV=2	4.4	3	0.04	EVLDSFLDLAR+NIFPSNLVSAAFR
345a	sp|P59998-3|ARPC4_HUMAN sp|P59998|ARPC4_HUMAN tr|F8WCF6|F8WCF6_HUMAN	0.9999	Isoform of P59998, Isoform 3 of Actin-related protein 2/3 complex subunit 4 OS=Homo sapiens GN=ARPC4;Actin-related protein 2/3 complex subunit 4 OS=Homo sapiens GN=ARPC4 PE=1 SV=3;Isoform of A0A0A6YYG9, Actin-related protein 2/3 complex subunit 4 OS=Homo sapiens GN=ARPC4-TTLL3 PE=3 SV=1	16.1	3	0.06	AENFFILR+IVAEEFLK+VLIEGSINSVR
342a	sp|P47755|CAZA2_HUMAN	0.9999	F-actin-capping protein subunit alpha-2 OS=Homo sapiens GN=CAPZA2 PE=1 SV=3	15.0	3	0.06	DIQDSLTVSNEVQTAK+IQVHYYEDGNVQLVSHK+LLLNNDNLLR
341a	sp|P07237|PDIA1_HUMAN tr|H7BZ94|H7BZ94_HUMAN tr|I3NI03|I3NI03_HUMAN	0.9999	Protein disulfide-isomerase OS=Homo sapiens GN=P4HB PE=1 SV=3;Isoform of P07237, Protein disulfide-isomerase OS=Homo sapiens GN=P4HB PE=1 SV=2;Isoform of P07237, Protein disulfide-isomerase (Fragment) OS=Homo sapiens GN=P4HB PE=1 SV=1	14.5	3	0.07	ENLLDFIK+VDATEESDLAQQYGVR
340a	sp|O95793-2|STAU1_HUMAN sp|O95793-3|STAU1_HUMAN sp|O95793|STAU1_HUMAN tr|A0A087X1A5|A0A087X1A5_HUMAN tr|Q5JW30|Q5JW30_HUMAN	0.9999	Isoform of O95793, Isoform Short of Double-stranded RNA-binding protein Staufen homolog 1 OS=Homo sapiens GN=STAU1;Isoform of O95793, Isoform 3 of Double-stranded RNA-binding protein Staufen homolog 1 OS=Homo sapiens GN=STAU1;Double-stranded RNA-binding protein Staufen homolog 1 OS=Homo sapiens GN=STAU1 PE=1 SV=2;Isoform of O95793, Double-stranded RNA-binding protein Staufen homolog 1 OS=Homo sap…	4.7	3	0.05	LLSELDQQSTEMPR+LPPLPAVER
339a	sp|DHE3_BOVIN| sp|P00367-3|DHE3_HUMAN sp|P00367|DHE3_HUMAN	0.9999	sp DHE3_BOVIN ;Isoform of P00367, Isoform 3 of Glutamate dehydrogenase 1, mitochondrial OS=Homo sapiens GN=GLUD1;Glutamate dehydrogenase 1, mitochondrial OS=Homo sapiens GN=GLUD1 PE=1 SV=2	8.2	3	0.06	HGGTIPIVPTAEFQDR+YNLGLDLR+YSTDVSVDEVK
336	sp|Q9BSD7|NTPCR_HUMAN tr|Q5TDF0|Q5TDF0_HUMAN	0.9999	Cancer-related nucleoside-triphosphatase OS=Homo sapiens GN=NTPCR PE=1 SV=1;Isoform of Q9BSD7, Cancer-related nucleoside-triphosphatase OS=Homo sapiens GN=NTPCR PE=1 SV=1	15.8	3	0.07	IGFDVVTLSGTR+QTLSTPGTIILGTIPVPK
335	sp|Q99623-2|PHB2_HUMAN sp|Q99623|PHB2_HUMAN tr|F5GWA7|F5GWA7_HUMAN tr|F5GY37|F5GY37_HUMAN tr|F5H3X6|F5H3X6_HUMAN tr|J3KPX7|J3KPX7_HUMAN	0.9999	Isoform of Q99623, Isoform 2 of Prohibitin-2 OS=Homo sapiens GN=PHB2;Prohibitin-2 OS=Homo sapiens GN=PHB2 PE=1 SV=2;Isoform of Q99623, Prohibitin-2 (Fragment) OS=Homo sapiens GN=PHB2 PE=1 SV=1;Isoform of Q99623, Prohibitin-2 OS=Homo sapiens GN=PHB2 PE=1 SV=1;Isoform of Q99623, Prohibitin-2 (Fragment) OS=Homo sapiens GN=PHB2 PE=1 SV=2;Isoform of Q99623, Prohibitin-2 OS=Homo sapiens GN=PHB2 PE=1 SV…	13.6	3	0.04	AQVSLLIR+FNASQLITQR+VLPSIVNEVLK
334	sp|Q96P63-2|SPB12_HUMAN sp|Q96P63|SPB12_HUMAN	0.9999	Isoform of Q96P63, Isoform 2 of Serpin B12 OS=Homo sapiens GN=SERPINB12;Serpin B12 OS=Homo sapiens GN=SERPINB12 PE=1 SV=1	5.9	3	0.06	ADLTGISPSPNLYLSK+IGFIEEVK
332	sp|Q5XKP0|MIC13_HUMAN tr|K7EIR2|K7EIR2_HUMAN	0.9999	MICOS complex subunit MIC13 OS=Homo sapiens GN=MIC13 PE=1 SV=1;Isoform of Q5XKP0, MICOS complex subunit MIC13 OS=Homo sapiens GN=C19orf70 PE=1 SV=1	25.0	3	0.06	GSVAGGAVYLVYDQELLGPSDK
328	sp|O14925|TIM23_HUMAN sp|Q5SRD1|TI23B_HUMAN tr|B4DDK6|B4DDK6_HUMAN	0.9999	Mitochondrial import inner membrane translocase subunit Tim23 OS=Homo sapiens GN=TIMM23 PE=1 SV=1;Putative mitochondrial import inner membrane translocase subunit Tim23B OS=Homo sapiens GN=TIMM23B PE=5 SV=2;Isoform of Q5SRD1, Putative mitochondrial import inner membrane translocase subunit Tim23B OS=Homo sapiens GN=TIMM23B PE=2 SV=1	12.1	3	0.06	YLVQDTDEFILPTGANK
361a	sp|P39019|RS19_HUMAN	0.9998	40S ribosomal protein S19 OS=Homo sapiens GN=RPS19 PE=1 SV=2	21.4	3	0.05	DVNQQEFVR+ELAPYDENWFYTR+VLQALEGLK
326b	sp|P07477|TRY1_HUMAN sp|P07478|TRY2_HUMAN sp|Q8NHM4|TRY6_HUMAN tr|A0A087WW55|A0A087WW55_HUMAN tr|A0A0J9YW57|A0A0J9YW57_HUMAN tr|A0A0J9YXX4|A0A0J9YXX4_HUMAN tr|A0A0J9YYC8|A0A0J9YYC8_HUMAN tr|A6XMV8|A6XMV8_HUMAN tr|A6XMV9|A6XMV9_HUMAN tr|E7EQ64|E7EQ64_HUMAN tr|H0Y8D1|H0Y8D1_HUMAN tr|Q5NV56|Q5NV56_HUMAN	0.9998	Trypsin-1 OS=Homo sapiens GN=PRSS1 PE=1 SV=1;Trypsin-2 OS=Homo sapiens GN=PRSS2 PE=1 SV=1;Putative trypsin-6 OS=Homo sapiens GN=PRSS3P2 PE=5 SV=2;Isoform of P07477, Trypsin-1 OS=Homo sapiens GN=PRSS1 PE=1 SV=1;Isoform of P07478, Trypsin-2 OS=Homo sapiens GN=PRSS2 PE=1 SV=1;Isoform of P07478, Trypsin-2 OS=Homo sapiens GN=PRSS2 PE=1 SV=1;Isoform of P07478, Trypsin-2 OS=Homo sapiens GN=PRSS2 PE=1 SV…	8.1	3	0.06	LGEHNIEVLEGNEQFINAAK+VLEGNEQFINAAK
298b	sp|O00425-2|IF2B3_HUMAN sp|O00425|IF2B3_HUMAN	0.9998	Isoform of O00425, Isoform 2 of Insulin-like growth factor 2 mRNA-binding protein 3 OS=Homo sapiens GN=IGF2BP3;Insulin-like growth factor 2 mRNA-binding protein 3 OS=Homo sapiens GN=IGF2BP3 PE=1 SV=2	15.2	3	0.06	MVIITGPPEAQFK+TVNELQNLSSAEVVVPR
374a	sp|Q96A33-2|CCD47_HUMAN sp|Q96A33|CCD47_HUMAN	0.9997	Isoform of Q96A33, Isoform 2 of Coiled-coil domain-containing protein 47 OS=Homo sapiens GN=CCDC47;Coiled-coil domain-containing protein 47 OS=Homo sapiens GN=CCDC47 PE=1 SV=1	8.3	3	0.05	ELLESNFTLVGDDGTNK+IESVHFSDQFSGPK+QDLLNVLAR
372a	sp|P13804-2|ETFA_HUMAN sp|P13804|ETFA_HUMAN tr|H0YKF0|H0YKF0_HUMAN tr|H0YL12|H0YL12_HUMAN tr|H0YLU7|H0YLU7_HUMAN	0.9997	Isoform of P13804, Isoform 2 of Electron transfer flavoprotein subunit alpha, mitochondrial OS=Homo sapiens GN=ETFA;Electron transfer flavoprotein subunit alpha, mitochondrial OS=Homo sapiens GN=ETFA PE=1 SV=1;Isoform of P13804, Electron transfer flavoprotein subunit alpha, mitochondrial (Fragment) OS=Homo sapiens GN=ETFA PE=1 SV=1;Isoform of P13804, Electron transfer flavoprotein subunit alpha, …	12.1	3	0.06	GLLPEELTPLILATQK+LEVAPISDIIAIK
327a	tr|F8VR82|F8VR82_HUMAN	0.9996	Isoform of P36873, Serine/threonine-protein phosphatase OS=Homo sapiens GN=PPP1CC PE=1 SV=1	13.3	3	0.05	EIFLSQPILLELEAPLK+LNIDSIIQR+SMCVSTDSPC
379	sp|Q15369-2|ELOC_HUMAN sp|Q15369|ELOC_HUMAN tr|E5RHG8|E5RHG8_HUMAN	0.9994	Isoform of Q15369, Isoform 2 of Transcription elongation factor B polypeptide 1 OS=Homo sapiens GN=TCEB1;Transcription elongation factor B polypeptide 1 OS=Homo sapiens GN=TCEB1 PE=1 SV=1;Isoform of Q15369, Transcription elongation factor B polypeptide 1 (Fragment) OS=Homo sapiens GN=TCEB1 PE=1 SV=1	22.5	3	0.05	AMLSGPGQFAENETNEVNFR
153g	sp|O76015|KRT38_HUMAN	0.9994	Keratin, type I cuticular Ha8 OS=Homo sapiens GN=KRT38 PE=1 SV=3	3.9	3	0.03	LAADDFR+TRLENEIATYR
383	sp|Q14684-2|RRP1B_HUMAN sp|Q14684|RRP1B_HUMAN	0.9993	Isoform of Q14684, Isoform 2 of Ribosomal RNA processing protein 1 homolog B OS=Homo sapiens GN=RRP1B;Ribosomal RNA processing protein 1 homolog B OS=Homo sapiens GN=RRP1B PE=1 SV=3	6.5	3	0.05	VAEPGAEATSSTGEESGSEHPPAVPMHNK+VGDGDLSAEEIPENEVSLR
354a	sp|Q9BUJ2-2|HNRL1_HUMAN sp|Q9BUJ2-3|HNRL1_HUMAN sp|Q9BUJ2-4|HNRL1_HUMAN sp|Q9BUJ2|HNRL1_HUMAN tr|A0A0A0MRA5|A0A0A0MRA5_HUMAN tr|B7Z4B8|B7Z4B8_HUMAN	0.9990	Isoform of Q9BUJ2, Isoform 2 of Heterogeneous nuclear ribonucleoprotein U-like protein 1 OS=Homo sapiens GN=HNRNPUL1;Isoform of Q9BUJ2, Isoform 3 of Heterogeneous nuclear ribonucleoprotein U-like protein 1 OS=Homo sapiens GN=HNRNPUL1;Isoform of Q9BUJ2, Isoform 4 of Heterogeneous nuclear ribonucleoprotein U-like protein 1 OS=Homo sapiens GN=HNRNPUL1;Heterogeneous nuclear ribonucleoprotein U-like p…	4.5	3	0.06	NYILDQTNVYGSAQR+QGAPTSFLPPEASQLKPDR
389a	sp|P00338-2|LDHA_HUMAN sp|P00338-3|LDHA_HUMAN sp|P00338-5|LDHA_HUMAN sp|P00338|LDHA_HUMAN tr|F5GXH2|F5GXH2_HUMAN tr|F5GXY2|F5GXY2_HUMAN tr|F5GYU2|F5GYU2_HUMAN	0.9989	Isoform of P00338, Isoform 2 of L-lactate dehydrogenase A chain OS=Homo sapiens GN=LDHA;Isoform of P00338, Isoform 3 of L-lactate dehydrogenase A chain OS=Homo sapiens GN=LDHA;Isoform of P00338, Isoform 5 of L-lactate dehydrogenase A chain OS=Homo sapiens GN=LDHA;L-lactate dehydrogenase A chain OS=Homo sapiens GN=LDHA PE=1 SV=2;Isoform of P00338, L-lactate dehydrogenase A chain (Fragment) OS=Homo…	28.9	3	0.05	DLADELALVDVIEDK+DQLIYNLLK+LVIITAGAR
327b	sp|P36873-2|PP1G_HUMAN sp|P36873|PP1G_HUMAN tr|F8VYE8|F8VYE8_HUMAN	0.9973	Isoform of P36873, Isoform Gamma-2 of Serine/threonine-protein phosphatase PP1-gamma catalytic subunit OS=Homo sapiens GN=PPP1CC;Serine/threonine-protein phosphatase PP1-gamma catalytic subunit OS=Homo sapiens GN=PPP1CC PE=1 SV=1;Isoform of P36873, Serine/threonine-protein phosphatase OS=Homo sapiens GN=PPP1CC PE=1 SV=1	13.2	3	0.05	AHQVVEDGYEFFAK+EIFLSQPILLELEAPLK+LNIDSIIQR
404a	sp|Q5JSZ5-5|PRC2B_HUMAN sp|Q5JSZ5|PRC2B_HUMAN	0.9967	Isoform of Q5JSZ5, Isoform 1 of Protein PRRC2B OS=Homo sapiens GN=PRRC2B;Protein PRRC2B OS=Homo sapiens GN=PRRC2B PE=1 SV=2	2.4	3	0.05	FIQSEMSEAVER+SVSNLQKPTQSISQENTNSVPGGPK
409a	sp|Q15393|SF3B3_HUMAN	0.9944	Splicing factor 3B subunit 3 OS=Homo sapiens GN=SF3B3 PE=1 SV=4	2.4	3	0.05	IVPGQFLAVDPK+LGAVFNQVAFPLQYTPR
487	sp|Q5TCH4-2|CP4AM_HUMAN sp|Q5TCH4|CP4AM_HUMAN tr|A0A087WUY4|A0A087WUY4_HUMAN tr|A0A087WZX9|A0A087WZX9_HUMAN tr|A0A0C4DFN9|A0A0C4DFN9_HUMAN tr|Q5TCH5|Q5TCH5_HUMAN	0.9919	Isoform of Q5TCH4, Isoform 2 of Cytochrome P450 4A22 OS=Homo sapiens GN=CYP4A22;Cytochrome P450 4A22 OS=Homo sapiens GN=CYP4A22 PE=1 SV=1;Isoform of Q5TCH4, Cytochrome P450 4A22 OS=Homo sapiens GN=CYP4A22 PE=1 SV=1;Isoform of Q5TCH4, Cytochrome P450 4A22 OS=Homo sapiens GN=CYP4A22 PE=1 SV=1;Isoform of Q5TCH4, Cytochrome P450 4A22 OS=Homo sapiens GN=CYP4A22 PE=1 SV=1;Isoform of Q5TCH4, Cytochrome …	6.2	3	0.06	LGGVSGILQVTSLLILLLLLIK
561	sp|A6NHS7|MANS4_HUMAN	0.9748	MANSC domain-containing protein 4 OS=Homo sapiens GN=MANSC4 PE=3 SV=3	3.2	3	0.04	FTSLNESITTK
567	sp|P08047-2|SP1_HUMAN sp|P08047-3|SP1_HUMAN sp|P08047|SP1_HUMAN	0.9716	Isoform of P08047, Isoform 2 of Transcription factor Sp1 OS=Homo sapiens GN=SP1;Isoform of P08047, Isoform 3 of Transcription factor Sp1 OS=Homo sapiens GN=SP1;Transcription factor Sp1 OS=Homo sapiens GN=SP1 PE=1 SV=3	3.8	3	0.05	VSGLQGSDALNIQQNQTSGGSLQAGQQK
92a	sp|O75367-2|H2AY_HUMAN sp|O75367-3|H2AY_HUMAN sp|O75367|H2AY_HUMAN	1.0000	Isoform of O75367, Isoform 1 of Core histone macro-H2A.1 OS=Homo sapiens GN=H2AFY;Isoform of O75367, Isoform 3 of Core histone macro-H2A.1 OS=Homo sapiens GN=H2AFY;Core histone macro-H2A.1 OS=Homo sapiens GN=H2AFY PE=1 SV=4	11.4	2	0.05	AASADSTTEGTPADGFTVLSTK+GVTIASGGVLPNIHPELLAK
75	sp|Q9Y5L4|TIM13_HUMAN	1.0000	Mitochondrial import inner membrane translocase subunit Tim13 OS=Homo sapiens GN=TIMM13 PE=1 SV=1	26.3	2	0.04	LDPGLIMEQVK+VQIAVANAQELLQR
73	sp|Q9P0U3-2|SENP1_HUMAN sp|Q9P0U3|SENP1_HUMAN	1.0000	Isoform of Q9P0U3, Isoform 2 of Sentrin-specific protease 1 OS=Homo sapiens GN=SENP1;Sentrin-specific protease 1 OS=Homo sapiens GN=SENP1 PE=1 SV=2	3.4	2	0.05	ALALQLQNQR+EIPVTVVQETQK
71	sp|Q9NRA8-2|4ET_HUMAN sp|Q9NRA8-3|4ET_HUMAN sp|Q9NRA8|4ET_HUMAN tr|B1AKL4|B1AKL4_HUMAN	1.0000	Isoform of Q9NRA8, Isoform 2 of Eukaryotic translation initiation factor 4E transporter OS=Homo sapiens GN=EIF4ENIF1;Isoform of Q9NRA8, Isoform 3 of Eukaryotic translation initiation factor 4E transporter OS=Homo sapiens GN=EIF4ENIF1;Eukaryotic translation initiation factor 4E transporter OS=Homo sapiens GN=EIF4ENIF1 PE=1 SV=2;Isoform of Q9NRA8, Eukaryotic translation initiation factor 4E transpo…	2.3	2	0.05	VDILEMLQK+VISVDELEYR
69	sp|Q9HAV7|GRPE1_HUMAN	1.0000	GrpE protein homolog 1, mitochondrial OS=Homo sapiens GN=GRPEL1 PE=1 SV=2	10.1	2	0.05	DLLEVADVLEK+TLRPALVGVVK
65	sp|Q9BSJ2-4|GCP2_HUMAN sp|Q9BSJ2|GCP2_HUMAN tr|F2Z2B9|F2Z2B9_HUMAN	1.0000	Isoform of Q9BSJ2, Isoform 3 of Gamma-tubulin complex component 2 OS=Homo sapiens GN=TUBGCP2;Gamma-tubulin complex component 2 OS=Homo sapiens GN=TUBGCP2 PE=1 SV=2;Isoform of Q9BSJ2, Gamma-tubulin complex component 2 OS=Homo sapiens GN=TUBGCP2 PE=1 SV=1	5.4	2	0.04	AELAAAAVGSSTTSINVPAAASK+LTEDKETLQYLQQNAK
62	sp|Q99459|CDC5L_HUMAN	1.0000	Cell division cycle 5-like protein OS=Homo sapiens GN=CDC5L PE=1 SV=2	3.6	2	0.05	ESDLPSAILQTSGVSEFTK+LGLLGLPAPK
55	sp|Q8WXF1-2|PSPC1_HUMAN sp|Q8WXF1|PSPC1_HUMAN tr|X6RDA4|X6RDA4_HUMAN	1.0000	Isoform of Q8WXF1, Isoform 2 of Paraspeckle component 1 OS=Homo sapiens GN=PSPC1;Paraspeckle component 1 OS=Homo sapiens GN=PSPC1 PE=1 SV=1;Isoform of Q8WXF1, Paraspeckle component 1 (Fragment) OS=Homo sapiens GN=PSPC1 PE=1 SV=1	10.9	2	0.05	LFVGNLPTDITEEDFK+YGEPSEVFINR
53	sp|Q86YT6|MIB1_HUMAN	1.0000	E3 ubiquitin-protein ligase MIB1 OS=Homo sapiens GN=MIB1 PE=1 SV=1	3.5	2	0.05	LFETQESGDLNEELVK+SSEDATDDISSGNIPVLQK
43	sp|Q09666|AHNK_HUMAN	1.0000	Neuroblast differentiation-associated protein AHNAK OS=Homo sapiens GN=AHNAK PE=1 SV=2	2.0	2	0.04	AEGPEVDVNLPK+VDVEVPDVSLEGPEGK
42	sp|Q03252|LMNB2_HUMAN tr|J9JID7|J9JID7_HUMAN	1.0000	Lamin-B2 OS=Homo sapiens GN=LMNB2 PE=1 SV=4;Isoform of Q03252, Lamin B2, isoform CRA_a OS=Homo sapiens GN=LMNB2 PE=1 SV=1	3.9	2	0.05	LESLSYQLSGLQK+QVLEGEEIAYK
38	sp|P82921|RT21_HUMAN tr|A0A075B746|A0A075B746_HUMAN	1.0000	28S ribosomal protein S21, mitochondrial OS=Homo sapiens GN=MRPS21 PE=1 SV=2;Isoform of P82921, 28S ribosomal protein S21, mitochondrial OS=Homo sapiens GN=MRPS21 PE=1 SV=1	29.9	2	0.05	ILTMDGLIEDIK+TVMVQEGNVESAYR
317a	sp|Q9Y2X3|NOP58_HUMAN	1.0000	Nucleolar protein 58 OS=Homo sapiens GN=NOP58 PE=1 SV=1	5.1	2	0.05	LIAHAGSLLNLAK+LSELLPEEVEAEVK
310a	sp|Q9UMS4|PRP19_HUMAN	1.0000	Pre-mRNA-processing factor 19 OS=Homo sapiens GN=PRPF19 PE=1 SV=1	5.0	2	0.05	TLQLDNNFEVK+TVPEELVKPEELSK
303a	sp|Q9UG56-2|PISD_HUMAN sp|Q9UG56|PISD_HUMAN tr|H0Y7P7|H0Y7P7_HUMAN	1.0000	Isoform of Q9UG56, Isoform 2 of Phosphatidylserine decarboxylase proenzyme, mitochondrial OS=Homo sapiens GN=PISD;Phosphatidylserine decarboxylase proenzyme, mitochondrial OS=Homo sapiens GN=PISD PE=2 SV=4;Isoform of Q9UG56, Phosphatidylserine decarboxylase proenzyme (Fragment) OS=Homo sapiens GN=PISD PE=1 SV=1	7.5	2	0.05	GSYNDFSFVTHTNR+GVTYSLESFLGPR
287a	sp|Q9BZE1|RM37_HUMAN tr|S4R369|S4R369_HUMAN	1.0000	39S ribosomal protein L37, mitochondrial OS=Homo sapiens GN=MRPL37 PE=1 SV=2;Isoform of Q9BZE1, 39S ribosomal protein L37, mitochondrial OS=Homo sapiens GN=MRPL37 PE=1 SV=1	5.7	2	0.04	ESLLLQVR+VLEQPVVVQSVGTDGR
280a	sp|Q99717|SMAD5_HUMAN	1.0000	Mothers against decapentaplegic homolog 5 OS=Homo sapiens GN=SMAD5 PE=1 SV=1	6.2	2	0.04	MTSMASLFSFTSPAVK+VESPVLPPVLVPR
266a	sp|Q96C92-2|SDCG3_HUMAN sp|Q96C92-3|SDCG3_HUMAN sp|Q96C92-4|SDCG3_HUMAN sp|Q96C92|SDCG3_HUMAN	1.0000	Isoform of Q96C92, Isoform 2 of Serologically defined colon cancer antigen 3 OS=Homo sapiens GN=SDCCAG3;Isoform of Q96C92, Isoform 3 of Serologically defined colon cancer antigen 3 OS=Homo sapiens GN=SDCCAG3;Isoform of Q96C92, Isoform 4 of Serologically defined colon cancer antigen 3 OS=Homo sapiens GN=SDCCAG3;Serologically defined colon cancer antigen 3 OS=Homo sapiens GN=SDCCAG3 PE=1 SV=3	9.4	2	0.05	TLQISYDALK+VSPASPAGSPSADFAVHGESLGDR
32	sp|P62424|RL7A_HUMAN tr|Q5T8U3|Q5T8U3_HUMAN	1.0000	60S ribosomal protein L7a OS=Homo sapiens GN=RPL7A PE=1 SV=2;Isoform of P62424, 60S ribosomal protein L7a (Fragment) OS=Homo sapiens GN=RPL7A PE=1 SV=1	10.5	2	0.05	NFGIGQDIQPK+VAPAPAVVK
259a	sp|Q8WUK0|PTPM1_HUMAN	1.0000	Phosphatidylglycerophosphatase and protein-tyrosine phosphatase 1 OS=Homo sapiens GN=PTPMT1 PE=1 SV=1	14.9	2	0.04	IDPTVLLGALPLR+LSTVDMTGIPTLDNLQK
254a	sp|Q86WX3|AROS_HUMAN	1.0000	Active regulator of SIRT1 OS=Homo sapiens GN=RPS19BP1 PE=1 SV=1	18.4	2	0.05	GLELLAASEAPR+STVAESVSQQILR
31	sp|P62318-2|SMD3_HUMAN sp|P62318|SMD3_HUMAN	1.0000	Isoform of P62318, Isoform 2 of Small nuclear ribonucleoprotein Sm D3 OS=Homo sapiens GN=SNRPD3;Small nuclear ribonucleoprotein Sm D3 OS=Homo sapiens GN=SNRPD3 PE=1 SV=1	15.8	2	0.05	FLILPDMLK+VAQLEQVYIR
30	sp|P62304|RUXE_HUMAN	1.0000	Small nuclear ribonucleoprotein E OS=Homo sapiens GN=SNRPE PE=1 SV=1	12.0	2	0.05	VMVQPINLIFR
240a	sp|Q1ED39|KNOP1_HUMAN	1.0000	Lysine-rich nucleolar protein 1 OS=Homo sapiens GN=KNOP1 PE=1 SV=1	5.9	2	0.05	QVFGHLEFLSGEK+VEAPEYIPISDDPK
226a	sp|Q14157-1|UBP2L_HUMAN sp|Q14157-3|UBP2L_HUMAN sp|Q14157-4|UBP2L_HUMAN sp|Q14157-5|UBP2L_HUMAN sp|Q14157|UBP2L_HUMAN tr|F8W726|F8W726_HUMAN	1.0000	Isoform of Q14157, Isoform 2 of Ubiquitin-associated protein 2-like OS=Homo sapiens GN=UBAP2L;Isoform of Q14157, Isoform 3 of Ubiquitin-associated protein 2-like OS=Homo sapiens GN=UBAP2L;Isoform of Q14157, Isoform 4 of Ubiquitin-associated protein 2-like OS=Homo sapiens GN=UBAP2L;Isoform of Q14157, Isoform 5 of Ubiquitin-associated protein 2-like OS=Homo sapiens GN=UBAP2L;Ubiquitin-associated pr…	2.5	2	0.05	DGSLASNPYSGDLTK+IDLAVLLGK
223a	sp|Q13573|SNW1_HUMAN	1.0000	SNW domain-containing protein 1 OS=Homo sapiens GN=SNW1 PE=1 SV=1	6.3	2	0.05	EGPVQFEEDPFGLDK+EVMNADDPDLQRPDEEAIK
208a	sp|P83881|RL36A_HUMAN sp|Q969Q0|RL36L_HUMAN tr|J3KQN4|J3KQN4_HUMAN tr|R4GN19|R4GN19_HUMAN	1.0000	60S ribosomal protein L36a OS=Homo sapiens GN=RPL36A PE=1 SV=2;60S ribosomal protein L36a-like OS=Homo sapiens GN=RPL36AL PE=1 SV=3;Isoform of P83881, 60S ribosomal protein L36a OS=Homo sapiens GN=RPL36A PE=3 SV=1;Isoform of P83881, 60S ribosomal protein L36a OS=Homo sapiens GN=RPL36A PE=4 SV=1	60.0	2	0.05	HFELGGDK+KGQVIQF
205a	sp|P63208|SKP1_HUMAN tr|E5RJR5|E5RJR5_HUMAN	1.0000	S-phase kinase-associated protein 1 OS=Homo sapiens GN=SKP1 PE=1 SV=2;Isoform of P63208, S-phase kinase-associated protein 1 OS=Homo sapiens GN=SKP1 PE=1 SV=1	15.3	2	0.05	NDFTEEEEAQVR+TDDIPVWDQEFLK
203a	sp|P62913-2|RL11_HUMAN sp|P62913|RL11_HUMAN	1.0000	Isoform of P62913, Isoform 2 of 60S ribosomal protein L11 OS=Homo sapiens GN=RPL11;60S ribosomal protein L11 OS=Homo sapiens GN=RPL11 PE=1 SV=2	13.0	2	0.05	VLEQLTGQTPVFSK+YDGIILPGK
202a	sp|P62899-2|RL31_HUMAN sp|P62899-3|RL31_HUMAN sp|P62899|RL31_HUMAN tr|B7Z4C8|B7Z4C8_HUMAN tr|B7Z4E3|B7Z4E3_HUMAN tr|C9JU56|C9JU56_HUMAN tr|H7C2W9|H7C2W9_HUMAN	1.0000	Isoform of P62899, Isoform 2 of 60S ribosomal protein L31 OS=Homo sapiens GN=RPL31;Isoform of P62899, Isoform 3 of 60S ribosomal protein L31 OS=Homo sapiens GN=RPL31;60S ribosomal protein L31 OS=Homo sapiens GN=RPL31 PE=1 SV=1;Isoform of P62899, 60S ribosomal protein L31 OS=Homo sapiens GN=RPL31 PE=1 SV=1;Isoform of P62899, 60S ribosomal protein L31 OS=Homo sapiens GN=RPL31 PE=1 SV=1;Isoform of P…	19.2	2	0.05	LYTLVTYVPVTTFK+SAINEVVTR
199a	sp|P62753|RS6_HUMAN tr|A2A3R5|A2A3R5_HUMAN	1.0000	40S ribosomal protein S6 OS=Homo sapiens GN=RPS6 PE=1 SV=1;Isoform of P62753, 40S ribosomal protein S6 OS=Homo sapiens GN=RPS6 PE=1 SV=1	12.4	2	0.05	DIPGLTDTTVPR+MATEVAADALGEEWK
195a	sp|P62266|RS23_HUMAN	1.0000	40S ribosomal protein S23 OS=Homo sapiens GN=RPS23 PE=1 SV=3	15.4	2	0.05	GHAVGDIPGVR+VANVSLLALYK
185a	sp|P57088|TMM33_HUMAN tr|D6RAA6|D6RAA6_HUMAN	1.0000	Transmembrane protein 33 OS=Homo sapiens GN=TMEM33 PE=1 SV=2;Isoform of P57088, Transmembrane protein 33 (Fragment) OS=Homo sapiens GN=TMEM33 PE=1 SV=1	9.5	2	0.04	ALLANALTSALR+GSNSLPLLR
184a	sp|P56192-2|SYMC_HUMAN sp|P56192|SYMC_HUMAN tr|H0YHV5|H0YHV5_HUMAN	1.0000	Isoform of P56192, Isoform 2 of Methionine--tRNA ligase, cytoplasmic OS=Homo sapiens GN=MARS;Methionine--tRNA ligase, cytoplasmic OS=Homo sapiens GN=MARS PE=1 SV=2;Isoform of P56192, Methionine--tRNA ligase, cytoplasmic (Fragment) OS=Homo sapiens GN=MARS PE=1 SV=1	9.9	2	0.05	GFVLQDTVEQLR+ITQDIFQQLLK
23	sp|P45880-1|VDAC2_HUMAN sp|P45880-2|VDAC2_HUMAN sp|P45880|VDAC2_HUMAN tr|A0A0A0MR02|A0A0A0MR02_HUMAN	1.0000	Isoform of P45880, Isoform 1 of Voltage-dependent anion-selective channel protein 2 OS=Homo sapiens GN=VDAC2;Isoform of P45880, Isoform 2 of Voltage-dependent anion-selective channel protein 2 OS=Homo sapiens GN=VDAC2;Voltage-dependent anion-selective channel protein 2 OS=Homo sapiens GN=VDAC2 PE=1 SV=2;Isoform of P45880, Voltage-dependent anion-selective channel protein 2 (Fragment) OS=Homo sapi…	7.8	2	0.04	LTLSALVDGK+YQLDPTASISAK
177a	sp|P51398-2|RT29_HUMAN sp|P51398-3|RT29_HUMAN sp|P51398|RT29_HUMAN	1.0000	Isoform of P51398, Isoform 2 of 28S ribosomal protein S29, mitochondrial OS=Homo sapiens GN=DAP3;Isoform of P51398, Isoform 3 of 28S ribosomal protein S29, mitochondrial OS=Homo sapiens GN=DAP3;28S ribosomal protein S29, mitochondrial OS=Homo sapiens GN=DAP3 PE=1 SV=1	8.1	2	0.04	ELLFLSNANPSLLER+GSPLGEVVEQGITR
19	sp|P13639|EF2_HUMAN	1.0000	Elongation factor 2 OS=Homo sapiens GN=EEF2 PE=1 SV=4	3.1	2	0.04	AYLPVNESFGFTADLR+VFSGLVSTGLK
138a	sp|P19387|RPB3_HUMAN	1.0000	DNA-directed RNA polymerase II subunit RPB3 OS=Homo sapiens GN=POLR2C PE=1 SV=2	13.8	2	0.05	FIIENTDLAVANSIR+SEYSELDEDESQAPYDPNGKPER
16	sp|P08574|CY1_HUMAN	1.0000	Cytochrome c1, heme protein, mitochondrial OS=Homo sapiens GN=CYC1 PE=1 SV=3	11.1	2	0.04	ELAAEVEVQDGPNEDGEMFMRPGK+GLLSSLDHTSIR
118a	sp|P09661|RU2A_HUMAN tr|H0YMA0|H0YMA0_HUMAN	1.0000	U2 small nuclear ribonucleoprotein A' OS=Homo sapiens GN=SNRPA1 PE=1 SV=2;Isoform of P09661, U2 small nuclear ribonucleoprotein A' (Fragment) OS=Homo sapiens GN=SNRPA1 PE=1 SV=1	16.2	2	0.04	NAIANASTLAEVER+SLTYLSILR
14	sp|P06748-2|NPM_HUMAN sp|P06748-3|NPM_HUMAN sp|P06748|NPM_HUMAN	1.0000	Isoform of P06748, Isoform 2 of Nucleophosmin OS=Homo sapiens GN=NPM1;Isoform of P06748, Isoform 3 of Nucleophosmin OS=Homo sapiens GN=NPM1;Nucleophosmin OS=Homo sapiens GN=NPM1 PE=1 SV=2	7.3	2	0.05	DELHIVEAEAMNYEGSPIK
99a	sp|O95816|BAG2_HUMAN	1.0000	BAG family molecular chaperone regulator 2 OS=Homo sapiens GN=BAG2 PE=1 SV=1	16.6	2	0.04	FLDDLGNAK+FQSIVIGCALEDQKK+LLESLDQLELR
355a	sp|Q9Y2R9|RT07_HUMAN tr|J3QLS3|J3QLS3_HUMAN tr|J3QQS1|J3QQS1_HUMAN	0.9999	28S ribosomal protein S7, mitochondrial OS=Homo sapiens GN=MRPS7 PE=1 SV=2;Isoform of Q9Y2R9, 28S ribosomal protein S7, mitochondrial OS=Homo sapiens GN=MRPS7 PE=1 SV=1;Isoform of Q9Y2R9, 28S ribosomal protein S7, mitochondrial (Fragment) OS=Homo sapiens GN=MRPS7 PE=1 SV=1	13.4	2	0.04	FYQVPVPLPDR+TSSVFEDPVISK
352a	sp|Q96CU9-3|FXRD1_HUMAN sp|Q96CU9|FXRD1_HUMAN	0.9999	Isoform of Q96CU9, Isoform 3 of FAD-dependent oxidoreductase domain-containing protein 1 OS=Homo sapiens GN=FOXRED1;FAD-dependent oxidoreductase domain-containing protein 1 OS=Homo sapiens GN=FOXRED1 PE=1 SV=2	4.9	2	0.05	FQTIDLSPFLFTR+VSLMSPDQLR
349a	sp|Q14498-2|RBM39_HUMAN sp|Q14498-3|RBM39_HUMAN sp|Q14498|RBM39_HUMAN tr|A0A0U1RQH7|A0A0U1RQH7_HUMAN tr|G3XAC6|G3XAC6_HUMAN tr|H0Y4X3|H0Y4X3_HUMAN	0.9999	Isoform of Q14498, Isoform 2 of RNA-binding protein 39 OS=Homo sapiens GN=RBM39;Isoform of Q14498, Isoform 3 of RNA-binding protein 39 OS=Homo sapiens GN=RBM39;RNA-binding protein 39 OS=Homo sapiens GN=RBM39 PE=1 SV=2;Isoform of Q14498, RNA-binding protein 39 (Fragment) OS=Homo sapiens GN=RBM39 PE=4 SV=1;Isoform of Q14498, RNA-binding protein 39 OS=Homo sapiens GN=RBM39 PE=1 SV=1;Isoform of Q1449…	13.1	2	0.05	TDASSASSFLDSDELER+VLGVPIIVQASQAEK
348a	sp|Q12979-2|ABR_HUMAN sp|Q12979-4|ABR_HUMAN sp|Q12979|ABR_HUMAN tr|A0A0G2JQ41|A0A0G2JQ41_HUMAN tr|B7Z683|B7Z683_HUMAN	0.9999	Isoform of Q12979, Isoform Short of Active breakpoint cluster region-related protein OS=Homo sapiens GN=ABR;Isoform of Q12979, Isoform 4 of Active breakpoint cluster region-related protein OS=Homo sapiens GN=ABR;Active breakpoint cluster region-related protein OS=Homo sapiens GN=ABR PE=2 SV=2;Isoform of Q12979, Active breakpoint cluster region-related protein (Fragment) OS=Homo sapiens GN=ABR PE=…	3.9	2	0.05	GQIQLDPQTVETK+ISGVATDIQALK
346a	sp|P61204-2|ARF3_HUMAN sp|P61204|ARF3_HUMAN sp|P84077|ARF1_HUMAN	0.9999	Isoform of P61204, Isoform 2 of ADP-ribosylation factor 3 OS=Homo sapiens GN=ARF3;ADP-ribosylation factor 3 OS=Homo sapiens GN=ARF3 PE=1 SV=2;ADP-ribosylation factor 1 OS=Homo sapiens GN=ARF1 PE=1 SV=2	17.4	2	0.05	DAVLLVFANK+QDLPNAMNAAEITDK
344a	sp|P51648-2|AL3A2_HUMAN sp|P51648|AL3A2_HUMAN tr|J3QRD1|J3QRD1_HUMAN	0.9999	Isoform of P51648, Isoform 2 of Fatty aldehyde dehydrogenase OS=Homo sapiens GN=ALDH3A2;Fatty aldehyde dehydrogenase OS=Homo sapiens GN=ALDH3A2 PE=1 SV=1;Isoform of P51648, Fatty aldehyde dehydrogenase OS=Homo sapiens GN=ALDH3A2 PE=1 SV=1	7.4	2	0.04	HLTPVTLELGGK+VMQEEIFGPILPIVPVK
343a	sp|P49756-2|RBM25_HUMAN sp|P49756-3|RBM25_HUMAN sp|P49756|RBM25_HUMAN	0.9999	Isoform of P49756, Isoform 2 of RNA-binding protein 25 OS=Homo sapiens GN=RBM25;Isoform of P49756, Isoform 3 of RNA-binding protein 25 OS=Homo sapiens GN=RBM25;RNA-binding protein 25 OS=Homo sapiens GN=RBM25 PE=1 SV=3	7.5	2	0.04	FPVAPLIPYPLITK+GAIEVLIR
338	sp|Q9NXW2-2|DJB12_HUMAN sp|Q9NXW2|DJB12_HUMAN tr|J3KPS0|J3KPS0_HUMAN tr|V9GYN7|V9GYN7_HUMAN	0.9999	Isoform of Q9NXW2, Isoform 2 of DnaJ homolog subfamily B member 12 OS=Homo sapiens GN=DNAJB12;DnaJ homolog subfamily B member 12 OS=Homo sapiens GN=DNAJB12 PE=1 SV=4;Isoform of Q9NXW2, DnaJ (Hsp40) homolog, subfamily B, member 12, isoform CRA_c OS=Homo sapiens GN=DNAJB12 PE=1 SV=1;Isoform of Q9NXW2, DnaJ homolog subfamily B member 12 (Fragment) OS=Homo sapiens GN=DNAJB12 PE=1 SV=1	8.7	2	0.05	AIGTAYAVLSNPEK+DYYEILGVSR
337	sp|Q9NVV4-2|PAPD1_HUMAN sp|Q9NVV4|PAPD1_HUMAN	0.9999	Isoform of Q9NVV4, Isoform 2 of Poly(A) RNA polymerase, mitochondrial OS=Homo sapiens GN=MTPAP;Poly(A) RNA polymerase, mitochondrial OS=Homo sapiens GN=MTPAP PE=1 SV=1	3.3	2	0.04	NLLESLK+SPPILPTLDSLK
333	sp|Q8N2A8|PLD6_HUMAN	0.9999	Mitochondrial cardiolipin hydrolase OS=Homo sapiens GN=PLD6 PE=1 SV=1	8.3	2	0.04	ENVLITEDDEYVR+LFLEEFER
331	sp|P52701-2|MSH6_HUMAN sp|P52701-3|MSH6_HUMAN sp|P52701-4|MSH6_HUMAN sp|P52701|MSH6_HUMAN tr|A0A087WWJ1|A0A087WWJ1_HUMAN	0.9999	Isoform of P52701, Isoform GTBP-alt of DNA mismatch repair protein Msh6 OS=Homo sapiens GN=MSH6;Isoform of P52701, Isoform 3 of DNA mismatch repair protein Msh6 OS=Homo sapiens GN=MSH6;Isoform of P52701, Isoform 4 of DNA mismatch repair protein Msh6 OS=Homo sapiens GN=MSH6;DNA mismatch repair protein Msh6 OS=Homo sapiens GN=MSH6 PE=1 SV=2;Isoform of P52701, DNA mismatch repair protein Msh6 OS=Hom…	2.6	2	0.04	AGFDSDYDQALADIR+KIIDFLSALEGFK
330	sp|P51571|SSRD_HUMAN tr|A6NLM8|A6NLM8_HUMAN	0.9999	Translocon-associated protein subunit delta OS=Homo sapiens GN=SSR4 PE=1 SV=1;Isoform of P51571, Translocon-associated protein subunit delta OS=Homo sapiens GN=SSR4 PE=1 SV=1	20.3	2	0.05	FFDEESYSLLR+NNEDISIIPPLFTVSVDHR
329	sp|O43592|XPOT_HUMAN tr|F8WDU6|F8WDU6_HUMAN	0.9999	Exportin-T OS=Homo sapiens GN=XPOT PE=1 SV=2;Isoform of O43592, Exportin-T (Fragment) OS=Homo sapiens GN=XPOT PE=1 SV=7	17.3	2	0.04	ETLISWLQAQMLNPQPEKTFIR+YSELTTVQQQLIR
367a	sp|Q9Y285-2|SYFA_HUMAN sp|Q9Y285|SYFA_HUMAN tr|K7ER00|K7ER00_HUMAN	0.9998	Isoform of Q9Y285, Isoform 2 of Phenylalanine--tRNA ligase alpha subunit OS=Homo sapiens GN=FARSA;Phenylalanine--tRNA ligase alpha subunit OS=Homo sapiens GN=FARSA PE=1 SV=3;Isoform of Q9Y285, Phenylalanine--tRNA ligase alpha subunit OS=Homo sapiens GN=FARSA PE=1 SV=1	6.1	2	0.04	DPAEALQLPMDYVQR+LDAEPRPPPTQEAA
366a	sp|Q9UBM7|DHCR7_HUMAN	0.9998	7-dehydrocholesterol reductase OS=Homo sapiens GN=DHCR7 PE=1 SV=1	4.0	2	0.04	LLVSGFWGVAR+YTAAVPYR
365a	sp|Q9NPA8-2|ENY2_HUMAN sp|Q9NPA8|ENY2_HUMAN	0.9998	Isoform of Q9NPA8, Isoform 2 of Transcription and mRNA export factor ENY2 OS=Homo sapiens GN=ENY2;Transcription and mRNA export factor ENY2 OS=Homo sapiens GN=ENY2 PE=1 SV=1	27.1	2	0.04	GLEHVTVDDLVAEITPK+TFLAQHASL
364a	sp|Q8N1F7-2|NUP93_HUMAN sp|Q8N1F7|NUP93_HUMAN tr|H3BRD9|H3BRD9_HUMAN tr|H3BVG0|H3BVG0_HUMAN	0.9998	Isoform of Q8N1F7, Isoform 2 of Nuclear pore complex protein Nup93 OS=Homo sapiens GN=NUP93;Nuclear pore complex protein Nup93 OS=Homo sapiens GN=NUP93 PE=1 SV=2;Isoform of Q8N1F7, Nuclear pore complex protein Nup93 (Fragment) OS=Homo sapiens GN=NUP93 PE=1 SV=1;Isoform of Q8N1F7, Nuclear pore complex protein Nup93 OS=Homo sapiens GN=NUP93 PE=1 SV=1	20.0	2	0.04	LLSPVVPQISAPQSNK+LVPLNQESVEER
363a	sp|Q5T0B9|ZN362_HUMAN	0.9998	Zinc finger protein 362 OS=Homo sapiens GN=ZNF362 PE=1 SV=1	11.0	2	0.04	AENPGGPPVLVVPYPILASGETAK+LIASSPTLISGITSPPLLDSIK
362a	sp|Q09028-2|RBBP4_HUMAN sp|Q09028-3|RBBP4_HUMAN sp|Q09028-4|RBBP4_HUMAN sp|Q09028|RBBP4_HUMAN sp|Q16576-2|RBBP7_HUMAN sp|Q16576|RBBP7_HUMAN tr|E9PC52|E9PC52_HUMAN tr|H0YCT5|H0YCT5_HUMAN tr|H0YDK2|H0YDK2_HUMAN tr|H0YEU5|H0YEU5_HUMAN tr|H0YF10|H0YF10_HUMAN tr|Q5JP02|Q5JP02_HUMAN	0.9998	Isoform of Q09028, Isoform 2 of Histone-binding protein RBBP4 OS=Homo sapiens GN=RBBP4;Isoform of Q09028, Isoform 3 of Histone-binding protein RBBP4 OS=Homo sapiens GN=RBBP4;Isoform of Q09028, Isoform 4 of Histone-binding protein RBBP4 OS=Homo sapiens GN=RBBP4;Histone-binding protein RBBP4 OS=Homo sapiens GN=RBBP4 PE=1 SV=3;Isoform of Q16576, Isoform 2 of Histone-binding protein RBBP7 OS=Homo sap…	4.1	2	0.04	LNVWDLSK+TVALWDLR
360a	sp|O14950|ML12B_HUMAN sp|P19105|ML12A_HUMAN tr|J3QRS3|J3QRS3_HUMAN	0.9998	Myosin regulatory light chain 12B OS=Homo sapiens GN=MYL12B PE=1 SV=2;Myosin regulatory light chain 12A OS=Homo sapiens GN=MYL12A PE=1 SV=2;Isoform of P19105, Myosin regulatory light chain 12A OS=Homo sapiens GN=MYL12A PE=1 SV=1	23.4	2	0.04	ATSNVFAMFDQSQIQEFK+FTDEEVDELYR+LNGTDPEDVIR
359a	sp|A0FGR8-2|ESYT2_HUMAN sp|A0FGR8-6|ESYT2_HUMAN sp|A0FGR8|ESYT2_HUMAN tr|A0A087WXU3|A0A087WXU3_HUMAN tr|H7BXI1|H7BXI1_HUMAN	0.9998	Isoform of A0FGR8, Isoform 2 of Extended synaptotagmin-2 OS=Homo sapiens GN=ESYT2;Isoform of A0FGR8, Isoform 6 of Extended synaptotagmin-2 OS=Homo sapiens GN=ESYT2;Extended synaptotagmin-2 OS=Homo sapiens GN=ESYT2 PE=1 SV=1;Isoform of A0FGR8, Extended synaptotagmin-2 OS=Homo sapiens GN=ESYT2 PE=1 SV=1;Isoform of A0FGR8, Extended synaptotagmin-2 (Fragment) OS=Homo sapiens GN=ESYT2 PE=1 SV=1	3.4	2	0.05	ITVPLVSEVQIAQLR+SSSSLLASPGHISVK
358	sp|Q7Z745-2|MRO2B_HUMAN sp|Q7Z745|MRO2B_HUMAN tr|F5GZ06|F5GZ06_HUMAN	0.9998	Isoform of Q7Z745, Isoform 2 of Maestro heat-like repeat-containing protein family member 2B OS=Homo sapiens GN=MROH2B;Maestro heat-like repeat-containing protein family member 2B OS=Homo sapiens GN=MROH2B PE=2 SV=3;Isoform of Q7Z745, Maestro heat-like repeat-containing protein family member 2B OS=Homo sapiens GN=MROH2B PE=1 SV=1	1.9	2	0.04	ILELLTDR+QAAASSTIGLFYIK
357	sp|P37198|NUP62_HUMAN tr|M0QXN5|M0QXN5_HUMAN	0.9998	Nuclear pore glycoprotein p62 OS=Homo sapiens GN=NUP62 PE=1 SV=3;Isoform of P37198, Nuclear pore glycoprotein p62 OS=Homo sapiens GN=NUP62 PE=1 SV=1	5.2	2	0.05	LAENIDAQLK+LDQELDFILSQQK
356	sp|O60318|GANP_HUMAN	0.9998	Germinal-center associated nuclear protein OS=Homo sapiens GN=MCM3AP PE=1 SV=2	1.1	2	0.04	SAFLEPEGLSK+STIFPLDGVVR
373a	sp|P46060|RAGP1_HUMAN	0.9997	Ran GTPase-activating protein 1 OS=Homo sapiens GN=RANGAP1 PE=1 SV=1	4.1	2	0.04	EIEDFDSLEALR+VINLNDNTFTEK
371a	sp|P09651-2|ROA1_HUMAN sp|P09651-3|ROA1_HUMAN sp|P09651|ROA1_HUMAN sp|Q32P51|RA1L2_HUMAN tr|F8VTQ5|F8VTQ5_HUMAN tr|F8VZ49|F8VZ49_HUMAN tr|F8W6I7|F8W6I7_HUMAN tr|H0YH80|H0YH80_HUMAN	0.9997	Isoform of P09651, Isoform A1-A of Heterogeneous nuclear ribonucleoprotein A1 OS=Homo sapiens GN=HNRNPA1;Isoform of P09651, Isoform 2 of Heterogeneous nuclear ribonucleoprotein A1 OS=Homo sapiens GN=HNRNPA1;Heterogeneous nuclear ribonucleoprotein A1 OS=Homo sapiens GN=HNRNPA1 PE=1 SV=5;Heterogeneous nuclear ribonucleoprotein A1-like 2 OS=Homo sapiens GN=HNRNPA1L2 PE=2 SV=2;Isoform of P09651, Hete…	17.2	2	0.04	GFAFVTFDDHDSVDK+IEVIEIMTDR
370	sp|Q9UNF1-2|MAGD2_HUMAN sp|Q9UNF1|MAGD2_HUMAN tr|Q5H909|Q5H909_HUMAN	0.9997	Isoform of Q9UNF1, Isoform 2 of Melanoma-associated antigen D2 OS=Homo sapiens GN=MAGED2;Melanoma-associated antigen D2 OS=Homo sapiens GN=MAGED2 PE=1 SV=2;Isoform of Q9UNF1, Melanoma-associated antigen D2 OS=Homo sapiens GN=MAGED2 PE=1 SV=2	4.1	2	0.03	EAPATQASSTTQLTDTQVLAAENK
369	sp|Q6R327-3|RICTR_HUMAN sp|Q6R327|RICTR_HUMAN	0.9997	Isoform of Q6R327, Isoform 3 of Rapamycin-insensitive companion of mTOR OS=Homo sapiens GN=RICTOR;Rapamycin-insensitive companion of mTOR OS=Homo sapiens GN=RICTOR PE=1 SV=1	1.3	2	0.05	ILAPYTDFHYR+LSDGFVAAEAK
368	sp|O00567|NOP56_HUMAN tr|H0Y653|H0Y653_HUMAN tr|H0YDU4|H0YDU4_HUMAN	0.9997	Nucleolar protein 56 OS=Homo sapiens GN=NOP56 PE=1 SV=4;Isoform of O00567, Nucleolar protein 56 (Fragment) OS=Homo sapiens GN=NOP56 PE=1 SV=1;Isoform of O00567, Nucleolar protein 56 (Fragment) OS=Homo sapiens GN=NOP56 PE=1 SV=1	11.0	2	0.03	LSFYETGEIPR+YPASTVQILGAEK
377a	sp|P42696-2|RBM34_HUMAN sp|P42696|RBM34_HUMAN tr|A2A2V2|A2A2V2_HUMAN	0.9996	Isoform of P42696, Isoform 2 of RNA-binding protein 34 OS=Homo sapiens GN=RBM34;RNA-binding protein 34 OS=Homo sapiens GN=RBM34 PE=1 SV=2;Isoform of P42696, RNA-binding protein 34 (Fragment) OS=Homo sapiens GN=RBM34 PE=1 SV=1	12.9	2	0.04	ESALASADLEEEIHQK+ILDDTEDTVVSQR
376	sp|Q13112|CAF1B_HUMAN	0.9996	Chromatin assembly factor 1 subunit B OS=Homo sapiens GN=CHAF1B PE=1 SV=1	5.9	2	0.04	AIVEFLSNLAR+VNDNKEPEQIAFQDEDEAQLNK
375	sp|P81605-2|DCD_HUMAN sp|P81605|DCD_HUMAN	0.9996	Isoform of P81605, Isoform 2 of Dermcidin OS=Homo sapiens GN=DCD;Dermcidin OS=Homo sapiens GN=DCD PE=1 SV=2	20.0	2	0.04	DAVEDLESVGK+ENAGEDPGLAR
380a	sp|Q13425-2|SNTB2_HUMAN sp|Q13425|SNTB2_HUMAN	0.9994	Isoform of Q13425, Isoform 2 of Beta-2-syntrophin OS=Homo sapiens GN=SNTB2;Beta-2-syntrophin OS=Homo sapiens GN=SNTB2 PE=1 SV=1	8.6	2	0.04	AGLVELLLR+LGDAILSVNGTDLR
382	sp|Q13627-2|DYR1A_HUMAN sp|Q13627-3|DYR1A_HUMAN sp|Q13627-4|DYR1A_HUMAN sp|Q13627-5|DYR1A_HUMAN sp|Q13627|DYR1A_HUMAN	0.9993	Isoform of Q13627, Isoform 1 of Dual specificity tyrosine-phosphorylation-regulated kinase 1A OS=Homo sapiens GN=DYRK1A;Isoform of Q13627, Isoform 2 of Dual specificity tyrosine-phosphorylation-regulated kinase 1A OS=Homo sapiens GN=DYRK1A;Isoform of Q13627, Isoform 3 of Dual specificity tyrosine-phosphorylation-regulated kinase 1A OS=Homo sapiens GN=DYRK1A;Isoform of Q13627, Isoform 4 of Dual sp…	5.1	2	0.03	AFLNQAQIEVR+VYNDGYDDDNYDYIVK
381	sp|O43143|DHX15_HUMAN	0.9993	Pre-mRNA-splicing factor ATP-dependent RNA helicase DHX15 OS=Homo sapiens GN=DHX15 PE=1 SV=2	3.0	2	0.04	EVDDLGPEVGDIK+LDLGEDYPSGK
386a	sp|O43264|ZW10_HUMAN	0.9992	Centromere/kinetochore protein zw10 homolog OS=Homo sapiens GN=ZW10 PE=1 SV=3	3.5	2	0.03	DLHVSTGEFTDLK+ITALEDISTEDGDR
385	sp|Q9C0D3|ZY11B_HUMAN tr|A8DPD7|A8DPD7_HUMAN	0.9992	Protein zyg-11 homolog B OS=Homo sapiens GN=ZYG11B PE=1 SV=2;Isoform of Q9C0D3, Protein zyg-11 homolog B OS=Homo sapiens GN=ZYG11B PE=1 SV=1	5.1	2	0.03	VLESFPTESSIQQK+VSGEANETQIAEALK
384	sp|P56134-2|ATPK_HUMAN sp|P56134-3|ATPK_HUMAN sp|P56134-4|ATPK_HUMAN sp|P56134|ATPK_HUMAN tr|C9JJT5|C9JJT5_HUMAN tr|C9JU26|C9JU26_HUMAN tr|G3V325|G3V325_HUMAN	0.9992	Isoform of P56134, Isoform 2 of ATP synthase subunit f, mitochondrial OS=Homo sapiens GN=ATP5J2;Isoform of P56134, Isoform 3 of ATP synthase subunit f, mitochondrial OS=Homo sapiens GN=ATP5J2;Isoform of P56134, Isoform 4 of ATP synthase subunit f, mitochondrial OS=Homo sapiens GN=ATP5J2;ATP synthase subunit f, mitochondrial OS=Homo sapiens GN=ATP5J2 PE=1 SV=3;Isoform of G3V325, Protein ATP5J2-PTC…	49.0	2	0.04	DFSPSGIFGAFQR+LGELPSWILMR
347a	sp|P61254|RL26_HUMAN sp|Q9UNX3|RL26L_HUMAN tr|E5RIT6|E5RIT6_HUMAN tr|J3KTJ8|J3KTJ8_HUMAN tr|J3QQQ9|J3QQQ9_HUMAN tr|J3QQV1|J3QQV1_HUMAN tr|J3QRC4|J3QRC4_HUMAN tr|J3QRI7|J3QRI7_HUMAN	0.9992	60S ribosomal protein L26 OS=Homo sapiens GN=RPL26 PE=1 SV=1;60S ribosomal protein L26-like 1 OS=Homo sapiens GN=RPL26L1 PE=1 SV=1;Isoform of Q9UNX3, 60S ribosomal protein L26-like 1 (Fragment) OS=Homo sapiens GN=RPL26L1 PE=1 SV=1;Isoform of P61254, 60S ribosomal protein L26 (Fragment) OS=Homo sapiens GN=RPL26 PE=4 SV=7;Uncharacterized protein OS=Homo sapiens PE=4 SV=1;Isoform of P61254, 60S ribo…	16.5	2	0.04	FNPFVTSDR+YVIYIER
388	sp|Q86YZ3|HORN_HUMAN	0.9991	Hornerin OS=Homo sapiens GN=HRNR PE=1 SV=2	3.1	2	0.05	HGSGSGQSPSPSR+HGSGSGQSSSYGPYGSGSGWSSSR
387	sp|P48643-2|TCPE_HUMAN sp|P48643|TCPE_HUMAN tr|B7ZAR1|B7ZAR1_HUMAN tr|E7ENZ3|E7ENZ3_HUMAN tr|E9PCA1|E9PCA1_HUMAN	0.9991	Isoform of P48643, Isoform 2 of T-complex protein 1 subunit epsilon OS=Homo sapiens GN=CCT5;T-complex protein 1 subunit epsilon OS=Homo sapiens GN=CCT5 PE=1 SV=1;Isoform of P48643, T-complex protein 1 subunit epsilon OS=Homo sapiens GN=CCT5 PE=1 SV=1;Isoform of P48643, T-complex protein 1 subunit epsilon OS=Homo sapiens GN=CCT5 PE=1 SV=1;Isoform of P48643, T-complex protein 1 subunit epsilon OS=H…	5.8	2	0.04	ISDSVLVDIK+LGFAGLVQEISFGTTK
392a	sp|O95684-2|FR1OP_HUMAN sp|O95684|FR1OP_HUMAN tr|A0A087WV25|A0A087WV25_HUMAN	0.9988	Isoform of O95684, Isoform 2 of FGFR1 oncogene partner OS=Homo sapiens GN=FGFR1OP;FGFR1 oncogene partner OS=Homo sapiens GN=FGFR1OP PE=1 SV=1;Isoform of O95684, FGFR1 oncogene partner OS=Homo sapiens GN=FGFR1OP PE=1 SV=1	8.0	2	0.04	DLLVQTLENSGVLNR+SGLSSLAGAPSLK
393a	sp|Q13045-2|FLII_HUMAN sp|Q13045-3|FLII_HUMAN sp|Q13045|FLII_HUMAN	0.9987	Isoform of Q13045, Isoform 2 of Protein flightless-1 homolog OS=Homo sapiens GN=FLII;Isoform of Q13045, Isoform 3 of Protein flightless-1 homolog OS=Homo sapiens GN=FLII;Protein flightless-1 homolog OS=Homo sapiens GN=FLII PE=1 SV=2	2.1	2	0.04	ADLTALFLPR+LAEDILNTMFDTSYSK
395a	sp|Q9HC21-2|TPC_HUMAN sp|Q9HC21|TPC_HUMAN tr|J3KRY6|J3KRY6_HUMAN	0.9985	Isoform of Q9HC21, Isoform 2 of Mitochondrial thiamine pyrophosphate carrier OS=Homo sapiens GN=SLC25A19;Mitochondrial thiamine pyrophosphate carrier OS=Homo sapiens GN=SLC25A19 PE=1 SV=1;Isoform of Q9HC21, Mitochondrial thiamine pyrophosphate carrier (Fragment) OS=Homo sapiens GN=SLC25A19 PE=1 SV=1	9.9	2	0.04	ALISPFDVIK+EGALGFFK
394a	sp|P53985|MOT1_HUMAN	0.9985	Monocarboxylate transporter 1 OS=Homo sapiens GN=SLC16A1 PE=1 SV=3	4.8	2	0.04	EEETSIDVAGKPNEVTK+SITVFFK
396	sp|Q9UPN4-2|CP131_HUMAN sp|Q9UPN4-3|CP131_HUMAN sp|Q9UPN4|CP131_HUMAN tr|I3L2J8|I3L2J8_HUMAN	0.9982	Isoform of Q9UPN4, Isoform 2 of Centrosomal protein of 131 kDa OS=Homo sapiens GN=CEP131;Isoform of Q9UPN4, Isoform 3 of Centrosomal protein of 131 kDa OS=Homo sapiens GN=CEP131;Centrosomal protein of 131 kDa OS=Homo sapiens GN=CEP131 PE=1 SV=3;Isoform of Q9UPN4, Centrosomal protein of 131 kDa OS=Homo sapiens GN=CEP131 PE=1 SV=1	3.4	2	0.04	LSAFPEPPEDGTLLSEAK+VLEATGPGGSQAINNLR
398a	sp|Q9UBF2-2|COPG2_HUMAN sp|Q9UBF2|COPG2_HUMAN	0.9974	Isoform of Q9UBF2, Isoform 2 of Coatomer subunit gamma-2 OS=Homo sapiens GN=COPG2;Coatomer subunit gamma-2 OS=Homo sapiens GN=COPG2 PE=1 SV=1	7.4	2	0.04	RWINEAQEAASSDNIMVQYHALGVLYHLR+SIATLAITTLLK+SIPLAMAPVFEQK
399	sp|O75190-2|DNJB6_HUMAN sp|O75190-3|DNJB6_HUMAN sp|O75190|DNJB6_HUMAN sp|Q8WWF6|DNJB3_HUMAN tr|A0A0J9YX62|A0A0J9YX62_HUMAN tr|C9J2C4|C9J2C4_HUMAN tr|C9J2P2|C9J2P2_HUMAN tr|C9JB42|C9JB42_HUMAN tr|C9JDR7|C9JDR7_HUMAN tr|C9JDX6|C9JDX6_HUMAN tr|E9PH18|E9PH18_HUMAN tr|F8WCZ4|F8WCZ4_HUMAN	0.9973	Isoform of O75190, Isoform B of DnaJ homolog subfamily B member 6 OS=Homo sapiens GN=DNAJB6;Isoform of O75190, Isoform C of DnaJ homolog subfamily B member 6 OS=Homo sapiens GN=DNAJB6;DnaJ homolog subfamily B member 6 OS=Homo sapiens GN=DNAJB6 PE=1 SV=2;DnaJ homolog subfamily B member 3 OS=Homo sapiens GN=DNAJB3 PE=1 SV=1;Isoform of O75190, DnaJ homolog subfamily B member 6 OS=Homo sapiens GN=DNA…	9.0	2	0.04	QVAEAYEVLSDAK
401a	sp|O15027-5|SC16A_HUMAN sp|O15027|SC16A_HUMAN tr|J3KNL6|J3KNL6_HUMAN	0.9971	Isoform of O15027, Isoform 5 of Protein transport protein Sec16A OS=Homo sapiens GN=SEC16A;Protein transport protein Sec16A OS=Homo sapiens GN=SEC16A PE=1 SV=3;Isoform of O15027, Protein transport protein Sec16A OS=Homo sapiens GN=SEC16A PE=1 SV=1	2.6	2	0.04	TLENPVNVYNPSHSDSLASQQSVASHPR+VLSSAASLPGSELPSSRPEGSQGGELSR
402	sp|P23258|TBG1_HUMAN sp|Q9NRH3|TBG2_HUMAN tr|K7EIS0|K7EIS0_HUMAN tr|K7EKE5|K7EKE5_HUMAN	0.9970	Tubulin gamma-1 chain OS=Homo sapiens GN=TUBG1 PE=1 SV=2;Tubulin gamma-2 chain OS=Homo sapiens GN=TUBG2 PE=2 SV=1;Isoform of P23258, Tubulin gamma chain (Fragment) OS=Homo sapiens GN=TUBG1 PE=1 SV=1;Isoform of P23258, Tubulin gamma-1 chain OS=Homo sapiens GN=TUBG1 PE=4 SV=1	17.8	2	0.04	AVLLDLEPR+DVFFYQADDEHYIPR
403a	sp|Q6P1M0|S27A4_HUMAN	0.9968	Long-chain fatty acid transport protein 4 OS=Homo sapiens GN=SLC27A4 PE=1 SV=1	4.8	2	0.04	GENVSTTEVEGTLSR+QLDEYSSSVANFLQAR
406a	sp|P46821|MAP1B_HUMAN	0.9962	Microtubule-associated protein 1B OS=Homo sapiens GN=MAP1B PE=1 SV=2	1.6	2	0.03	KIAELEEEQSQGSTTNSDWMK+SSYYVVSGNDPAAEEPSR
405	sp|P30876|RPB2_HUMAN tr|C9J2Y9|C9J2Y9_HUMAN tr|C9J4M6|C9J4M6_HUMAN	0.9962	DNA-directed RNA polymerase II subunit RPB2 OS=Homo sapiens GN=POLR2B PE=1 SV=1;Isoform of P30876, DNA-directed RNA polymerase OS=Homo sapiens GN=POLR2B PE=1 SV=2;Isoform of P30876, DNA-directed RNA polymerase OS=Homo sapiens GN=POLR2B PE=1 SV=2	2.3	2	0.04	GEIGDATPFNDAVNVQK+GPIQILNR
408a	sp|Q9H0U3|MAGT1_HUMAN tr|A0A087WU53|A0A087WU53_HUMAN	0.9957	Magnesium transporter protein 1 OS=Homo sapiens GN=MAGT1 PE=1 SV=1;Isoform of Q9H0U3, Magnesium transporter protein 1 OS=Homo sapiens GN=MAGT1 PE=1 SV=1	5.7	2	0.04	SNMEFLFNK+VSQLMEWTNK
407a	sp|Q15070-2|OXA1L_HUMAN sp|Q15070|OXA1L_HUMAN tr|E7EVY0|E7EVY0_HUMAN tr|J3KNA0|J3KNA0_HUMAN tr|S4R3Q9|S4R3Q9_HUMAN	0.9957	Isoform of Q15070, Isoform 2 of Mitochondrial inner membrane protein OXA1L OS=Homo sapiens GN=OXA1L;Mitochondrial inner membrane protein OXA1L OS=Homo sapiens GN=OXA1L PE=1 SV=3;Isoform of Q15070, Mitochondrial inner membrane protein OXA1L OS=Homo sapiens GN=OXA1L PE=1 SV=1;Isoform of Q15070, Mitochondrial inner membrane protein OXA1L OS=Homo sapiens GN=OXA1L PE=1 SV=1;Isoform of Q15070, Mitochon…	4.4	2	0.04	EGFLESFK+LAGDHIEYYK
411a	sp|Q92974-2|ARHG2_HUMAN sp|Q92974-3|ARHG2_HUMAN sp|Q92974|ARHG2_HUMAN tr|V9GYM8|V9GYM8_HUMAN	0.9936	Isoform of Q92974, Isoform 2 of Rho guanine nucleotide exchange factor 2 OS=Homo sapiens GN=ARHGEF2;Isoform of Q92974, Isoform 3 of Rho guanine nucleotide exchange factor 2 OS=Homo sapiens GN=ARHGEF2;Rho guanine nucleotide exchange factor 2 OS=Homo sapiens GN=ARHGEF2 PE=1 SV=4;Isoform of Q92974, Rho guanine nucleotide exchange factor 2 OS=Homo sapiens GN=ARHGEF2 PE=1 SV=1	3.1	2	0.03	DLLVGPGVELLLTPR+ELLSNVDEGIYQLEK
410a	sp|Q6IQ23-2|PKHA7_HUMAN sp|Q6IQ23-3|PKHA7_HUMAN sp|Q6IQ23|PKHA7_HUMAN tr|E9PKC0|E9PKC0_HUMAN tr|H0YDE2|H0YDE2_HUMAN	0.9935	Isoform of Q6IQ23, Isoform 2 of Pleckstrin homology domain-containing family A member 7 OS=Homo sapiens GN=PLEKHA7;Isoform of Q6IQ23, Isoform 3 of Pleckstrin homology domain-containing family A member 7 OS=Homo sapiens GN=PLEKHA7;Pleckstrin homology domain-containing family A member 7 OS=Homo sapiens GN=PLEKHA7 PE=1 SV=2;Isoform of Q6IQ23, Pleckstrin homology domain-containing family A member 7 O…	4.3	2	0.03	DQLESVLEVLHR+QGPGQSLSFPENYQTLPK
412	sp|P26368-2|U2AF2_HUMAN sp|P26368|U2AF2_HUMAN tr|K7ENG2|K7ENG2_HUMAN	0.9929	Isoform of P26368, Isoform 2 of Splicing factor U2AF 65 kDa subunit OS=Homo sapiens GN=U2AF2;Splicing factor U2AF 65 kDa subunit OS=Homo sapiens GN=U2AF2 PE=1 SV=4;Isoform of P26368, Splicing factor U2AF 65 kDa subunit OS=Homo sapiens GN=U2AF2 PE=1 SV=1	5.9	2	0.04	ELLTSFGPLK+NFAFLEFR
413	sp|O75340-2|PDCD6_HUMAN sp|O75340|PDCD6_HUMAN tr|A0A024QZ42|A0A024QZ42_HUMAN	0.9928	Isoform of O75340, Isoform 2 of Programmed cell death protein 6 OS=Homo sapiens GN=PDCD6;Programmed cell death protein 6 OS=Homo sapiens GN=PDCD6 PE=1 SV=1;Isoform of O75340, HCG1985580, isoform CRA_c OS=Homo sapiens GN=PDCD6 PE=1 SV=1	10.7	2	0.04	AGVNFSEFTGVWK
466	sp|Q9H8M2|BRD9_HUMAN	0.9926	Bromodomain-containing protein 9 OS=Homo sapiens GN=BRD9 PE=1 SV=2	3.7	2	0.04	VGGSEVTELSGSGHDSSYYDDR
460	sp|Q96DI7-2|SNR40_HUMAN sp|Q96DI7|SNR40_HUMAN	0.9926	Isoform of Q96DI7, Isoform 2 of U5 small nuclear ribonucleoprotein 40 kDa protein OS=Homo sapiens GN=SNRNP40;U5 small nuclear ribonucleoprotein 40 kDa protein OS=Homo sapiens GN=SNRNP40 PE=1 SV=1	8.4	2	0.03	HELLLGAGSGPGAGQQQATPGALLQAGPPR
454	sp|Q70CQ3|UBP30_HUMAN tr|B3KUS5|B3KUS5_HUMAN	0.9926	Ubiquitin carboxyl-terminal hydrolase 30 OS=Homo sapiens GN=USP30 PE=1 SV=1;Isoform of Q70CQ3, Ubiquitin carboxyl-terminal hydrolase 30 OS=Homo sapiens GN=USP30 PE=1 SV=1	5.3	2	0.05	NPGPTLELQDGPGAPTPVLNQPGAPK
450	sp|Q6NTF9-2|RHBD2_HUMAN sp|Q6NTF9|RHBD2_HUMAN tr|Q9UDT1|Q9UDT1_HUMAN	0.9926	Isoform of Q6NTF9, Isoform 2 of Rhomboid domain-containing protein 2 OS=Homo sapiens GN=RHBDD2;Rhomboid domain-containing protein 2 OS=Homo sapiens GN=RHBDD2 PE=2 SV=2;Isoform of Q6NTF9, Rhomboid domain-containing protein 2 OS=Homo sapiens GN=WUGSC:H_RG122E10.2a PE=1 SV=1	20.3	2	0.05	LFLLQQPLAPSGLTLK
449	sp|Q66PJ3-2|AR6P4_HUMAN sp|Q66PJ3-3|AR6P4_HUMAN sp|Q66PJ3-4|AR6P4_HUMAN sp|Q66PJ3-7|AR6P4_HUMAN sp|Q66PJ3|AR6P4_HUMAN tr|A0A0C4DG62|A0A0C4DG62_HUMAN tr|F5GYV5|F5GYV5_HUMAN tr|F5H7X4|F5H7X4_HUMAN tr|F8WCT1|F8WCT1_HUMAN tr|H7BZV4|H7BZV4_HUMAN	0.9926	Isoform of Q66PJ3, Isoform 2 of ADP-ribosylation factor-like protein 6-interacting protein 4 OS=Homo sapiens GN=ARL6IP4;Isoform of Q66PJ3, Isoform 3 of ADP-ribosylation factor-like protein 6-interacting protein 4 OS=Homo sapiens GN=ARL6IP4;Isoform of Q66PJ3, Isoform 4 of ADP-ribosylation factor-like protein 6-interacting protein 4 OS=Homo sapiens GN=ARL6IP4;Isoform of Q66PJ3, Isoform 7 of ADP-rib…	8.4	2	0.05	AEAQQVEALPGPSLDQWHR
442	sp|Q07020-2|RL18_HUMAN sp|Q07020|RL18_HUMAN tr|F8VUA6|F8VUA6_HUMAN tr|G3V203|G3V203_HUMAN tr|H0YHA7|H0YHA7_HUMAN tr|J3QQ67|J3QQ67_HUMAN	0.9926	Isoform of Q07020, Isoform 2 of 60S ribosomal protein L18 OS=Homo sapiens GN=RPL18;60S ribosomal protein L18 OS=Homo sapiens GN=RPL18 PE=1 SV=2;Isoform of Q07020, 60S ribosomal protein L18 (Fragment) OS=Homo sapiens GN=RPL18 PE=1 SV=1;Isoform of Q07020, 60S ribosomal protein L18 OS=Homo sapiens GN=RPL18 PE=1 SV=1;Isoform of Q07020, 60S ribosomal protein L18 (Fragment) OS=Homo sapiens GN=RPL18 PE=…	10.0	2	0.05	ILTFDQLALDSPK
441	sp|P62861|RS30_HUMAN tr|E9PR30|E9PR30_HUMAN	0.9926	Isoform of P35544, 40S ribosomal protein S30 OS=Homo sapiens GN=FAU PE=1 SV=1;Isoform of P35544, 40S ribosomal protein S30 OS=Homo sapiens GN=FAU PE=1 SV=1	16.9	2	0.05	FVNVVPTFGK
440	sp|P62857|RS28_HUMAN	0.9926	40S ribosomal protein S28 OS=Homo sapiens GN=RPS28 PE=1 SV=1	17.4	2	0.04	EGDVLTLLESER
432	sp|P47914|RL29_HUMAN	0.9926	60S ribosomal protein L29 OS=Homo sapiens GN=RPL29 PE=1 SV=2	9.4	2	0.05	AQAAAPASVPAQAPK
429	sp|P43686-2|PRS6B_HUMAN sp|P43686|PRS6B_HUMAN	0.9926	Isoform of P43686, Isoform 2 of 26S protease regulatory subunit 6B OS=Homo sapiens GN=PSMC4;26S protease regulatory subunit 6B OS=Homo sapiens GN=PSMC4 PE=1 SV=2	3.6	2	0.05	EAVELPLTHFELYK
423	sp|P13674-2|P4HA1_HUMAN sp|P13674-3|P4HA1_HUMAN sp|P13674|P4HA1_HUMAN	0.9926	Isoform of P13674, Isoform 2 of Prolyl 4-hydroxylase subunit alpha-1 OS=Homo sapiens GN=P4HA1;Isoform of P13674, Isoform 3 of Prolyl 4-hydroxylase subunit alpha-1 OS=Homo sapiens GN=P4HA1;Prolyl 4-hydroxylase subunit alpha-1 OS=Homo sapiens GN=P4HA1 PE=1 SV=2	2.7	2	0.04	LQDTYNLDTDTISK
422	sp|P10619-2|PPGB_HUMAN sp|P10619|PPGB_HUMAN tr|X6R5C5|X6R5C5_HUMAN tr|X6R8A1|X6R8A1_HUMAN	0.9926	Isoform of P10619, Isoform 2 of Lysosomal protective protein OS=Homo sapiens GN=CTSA;Lysosomal protective protein OS=Homo sapiens GN=CTSA PE=1 SV=2;Isoform of P10619, Carboxypeptidase OS=Homo sapiens GN=CTSA PE=1 SV=1;Isoform of P10619, Carboxypeptidase OS=Homo sapiens GN=CTSA PE=1 SV=1	2.8	2	0.05	YGDSGEQIAGFVK
486	sp|Q16718-2|NDUA5_HUMAN sp|Q16718|NDUA5_HUMAN tr|A0A087X1G1|A0A087X1G1_HUMAN tr|C9IZN5|C9IZN5_HUMAN tr|F8WAS3|F8WAS3_HUMAN tr|H7BYD0|H7BYD0_HUMAN	0.9919	Isoform of Q16718, Isoform 2 of NADH dehydrogenase [ubiquinone] 1 alpha subcomplex subunit 5 OS=Homo sapiens GN=NDUFA5;NADH dehydrogenase [ubiquinone] 1 alpha subcomplex subunit 5 OS=Homo sapiens GN=NDUFA5 PE=1 SV=3;Isoform of Q16718, NADH dehydrogenase [ubiquinone] 1 alpha subcomplex subunit 5 OS=Homo sapiens GN=NDUFA5 PE=1 SV=1;Isoform of Q16718, NADH dehydrogenase [ubiquinone] 1 alpha subcompl…	14.3	2	0.05	ILDVLEEIPK
493a	tr|K7EK91|K7EK91_HUMAN	0.9916	Isoform of Q9UFH2, Dynein heavy chain 17, axonemal OS=Homo sapiens GN=DNAH17 PE=1 SV=1	1.2	2	0.04	ELEDSLLAR+QISQLNVLITLLMGNLNAGDR+TEMLEGDVLLAPGFQIPPNLDYK
497	sp|Q02086-2|SP2_HUMAN sp|Q02086|SP2_HUMAN tr|Q9BRW5|Q9BRW5_HUMAN	0.9911	Isoform of Q02086, Isoform 2 of Transcription factor Sp2 OS=Homo sapiens GN=SP2;Transcription factor Sp2 OS=Homo sapiens GN=SP2 PE=1 SV=3;Isoform of Q02086, SP2 protein OS=Homo sapiens GN=SP2 PE=1 SV=1	8.4	2	0.04	IGPPAVEAAVTPPAPPQPTPR
502	sp|Q9NSE4|SYIM_HUMAN	0.9909	Isoleucine--tRNA ligase, mitochondrial OS=Homo sapiens GN=IARS2 PE=1 SV=2	2.9	2	0.03	AVLEEGTDVVIK+TALAEAELEYNPEHVSR
503a	sp|P80723|BASP1_HUMAN	0.9906	Brain acid soluble protein 1 OS=Homo sapiens GN=BASP1 PE=1 SV=2	24.7	2	0.04	AAEAAAAPAESAAPAAGEEPSKEEGEPK+AQGPAASAEEPKPVEAPAANSDQTVTVK
510	sp|Q15459-2|SF3A1_HUMAN sp|Q15459|SF3A1_HUMAN tr|H7C1L2|H7C1L2_HUMAN	0.9898	Isoform of Q15459, Isoform 2 of Splicing factor 3A subunit 1 OS=Homo sapiens GN=SF3A1;Splicing factor 3A subunit 1 OS=Homo sapiens GN=SF3A1 PE=1 SV=1;Isoform of Q15459, Splicing factor 3A subunit 1 (Fragment) OS=Homo sapiens GN=SF3A1 PE=1 SV=1	15.4	2	0.03	TQQAAQANITLQEQIEAIHK+TTVVSAVPVMPRPPMASVVR
509a	sp|E9PAV3-2|NACAM_HUMAN	0.9897	Isoform of E9PAV3, Isoform 2 of Nascent polypeptide-associated complex subunit alpha, muscle-specific form OS=Homo sapiens GN=NACA	4.5	2	0.03	SLGEPLPIVAAFPLESADPAGVAPTTAK+SPASDTYIVFGEAK
512	sp|P28290-2|SSFA2_HUMAN sp|P28290-3|SSFA2_HUMAN sp|P28290|SSFA2_HUMAN tr|E7EUL7|E7EUL7_HUMAN tr|E9PHV5|E9PHV5_HUMAN tr|H7BZ26|H7BZ26_HUMAN	0.9896	Isoform of P28290, Isoform 2 of Sperm-specific antigen 2 OS=Homo sapiens GN=SSFA2;Isoform of P28290, Isoform 3 of Sperm-specific antigen 2 OS=Homo sapiens GN=SSFA2;Sperm-specific antigen 2 OS=Homo sapiens GN=SSFA2 PE=1 SV=3;Isoform of P28290, Sperm-specific antigen 2 OS=Homo sapiens GN=SSFA2 PE=1 SV=1;Isoform of P28290, Sperm-specific antigen 2 OS=Homo sapiens GN=SSFA2 PE=1 SV=1;Isoform of P28290…	1.6	2	0.05	NVEQDELQQVIR
511a	sp|Q6UUV7-3|CRTC3_HUMAN sp|Q6UUV7|CRTC3_HUMAN	0.9896	Isoform of Q6UUV7, Isoform 3 of CREB-regulated transcription coactivator 3 OS=Homo sapiens GN=CRTC3;CREB-regulated transcription coactivator 3 OS=Homo sapiens GN=CRTC3 PE=1 SV=2	5.2	2	0.03	EENLLNVPKPLPK+LFSLSNPSLSTTNLSGPSR
397a	sp|P42766|RL35_HUMAN tr|F2Z388|F2Z388_HUMAN	0.9896	60S ribosomal protein L35 OS=Homo sapiens GN=RPL35 PE=1 SV=2;Isoform of P42766, 60S ribosomal protein L35 OS=Homo sapiens GN=RPL35 PE=1 SV=1	17.7	2	0.02	VELSQLR+VLTVINQTQK
519	sp|P68431|H31_HUMAN sp|P84243|H33_HUMAN sp|Q16695|H31T_HUMAN sp|Q6NXT2|H3C_HUMAN sp|Q71DI3|H32_HUMAN tr|B4DEB1|B4DEB1_HUMAN tr|K7EK07|K7EK07_HUMAN tr|K7EMV3|K7EMV3_HUMAN tr|K7EP01|K7EP01_HUMAN tr|K7ES00|K7ES00_HUMAN tr|Q5TEC6|Q5TEC6_HUMAN	0.9882	Histone H3.1 OS=Homo sapiens GN=HIST1H3A PE=1 SV=2;Histone H3.3 OS=Homo sapiens GN=H3F3A PE=1 SV=2;Histone H3.1t OS=Homo sapiens GN=HIST3H3 PE=1 SV=3;Histone H3.3C OS=Homo sapiens GN=H3F3C PE=1 SV=3;Histone H3.2 OS=Homo sapiens GN=HIST2H3A PE=1 SV=3;Isoform of P84243, Histone H3 OS=Homo sapiens GN=H3F3A PE=1 SV=1;Isoform of P84243, Histone H3 (Fragment) OS=Homo sapiens GN=H3F3B PE=1 SV=1;Isoform …	5.2	2	0.05	STELLIR
518	sp|O95425-2|SVIL_HUMAN sp|O95425-3|SVIL_HUMAN sp|O95425-4|SVIL_HUMAN sp|O95425|SVIL_HUMAN	0.9882	Isoform of O95425, Isoform 2 of Supervillin OS=Homo sapiens GN=SVIL;Isoform of O95425, Isoform SV3 of Supervillin OS=Homo sapiens GN=SVIL;Isoform of O95425, Isoform SV4 of Supervillin OS=Homo sapiens GN=SVIL;Supervillin OS=Homo sapiens GN=SVIL PE=1 SV=2	1.0	2	0.05	YQTQPVTLGEVEQVQSGK
525	sp|P48681|NEST_HUMAN	0.9873	Nestin OS=Homo sapiens GN=NES PE=1 SV=2	1.5	2	0.03	DNLAEELEGVAGR+SLETEILESLK
530	sp|O95817|BAG3_HUMAN	0.9860	BAG family molecular chaperone regulator 3 OS=Homo sapiens GN=BAG3 PE=1 SV=3	2.3	2	0.03	ELLALDSVDPEGR
528a	tr|A0A0A0MRN1|A0A0A0MRN1_HUMAN	0.9860	Isoform of Q5T8I9, Small RNA 2'-O-methyltransferase OS=Homo sapiens GN=HENMT1 PE=1 SV=1	5.4	2	0.03	LQVFTTSYPSLQQER+QGLTMLPR
534	sp|P62316-2|SMD2_HUMAN sp|P62316|SMD2_HUMAN tr|K7ERG4|K7ERG4_HUMAN	0.9852	Isoform of P62316, Isoform 2 of Small nuclear ribonucleoprotein Sm D2 OS=Homo sapiens GN=SNRPD2;Small nuclear ribonucleoprotein Sm D2 OS=Homo sapiens GN=SNRPD2 PE=1 SV=1;Isoform of P62316, Small nuclear ribonucleoprotein Sm D2 OS=Homo sapiens GN=SNRPD2 PE=1 SV=1	24.4	2	0.03	EEEEFNTGPLSVLTQSVK+REEEEFNTGPLSVLTQSVK
537	sp|Q96HC4-4|PDLI5_HUMAN sp|Q96HC4-6|PDLI5_HUMAN sp|Q96HC4-7|PDLI5_HUMAN sp|Q96HC4|PDLI5_HUMAN tr|A0A0A0MSP3|A0A0A0MSP3_HUMAN tr|H0Y8Y3|H0Y8Y3_HUMAN	0.9836	Isoform of Q96HC4, Isoform 4 of PDZ and LIM domain protein 5 OS=Homo sapiens GN=PDLIM5;Isoform of Q96HC4, Isoform 6 of PDZ and LIM domain protein 5 OS=Homo sapiens GN=PDLIM5;Isoform of Q96HC4, Isoform 7 of PDZ and LIM domain protein 5 OS=Homo sapiens GN=PDLIM5;PDZ and LIM domain protein 5 OS=Homo sapiens GN=PDLIM5 PE=1 SV=5;Isoform of Q96HC4, PDZ and LIM domain protein 5 OS=Homo sapiens GN=PDLIM5…	15.1	2	0.03	GPFLVALGK+ISNSATYSGSVAPANSALGQTQPSDQDTLVQR
538a	sp|Q9BTX1-2|NDC1_HUMAN sp|Q9BTX1-4|NDC1_HUMAN sp|Q9BTX1-5|NDC1_HUMAN sp|Q9BTX1-6|NDC1_HUMAN sp|Q9BTX1|NDC1_HUMAN	0.9830	Isoform of Q9BTX1, Isoform 2 of Nucleoporin NDC1 OS=Homo sapiens GN=NDC1;Isoform of Q9BTX1, Isoform 4 of Nucleoporin NDC1 OS=Homo sapiens GN=NDC1;Isoform of Q9BTX1, Isoform 5 of Nucleoporin NDC1 OS=Homo sapiens GN=NDC1;Isoform of Q9BTX1, Isoform 6 of Nucleoporin NDC1 OS=Homo sapiens GN=NDC1;Nucleoporin NDC1 OS=Homo sapiens GN=NDC1 PE=1 SV=2	4.4	2	0.03	LNSPEETAFQTPK+VLNSNPPPIIK
544	sp|Q9NNW5|WDR6_HUMAN tr|A0A087X295|A0A087X295_HUMAN tr|E9PDU5|E9PDU5_HUMAN	0.9824	WD repeat-containing protein 6 OS=Homo sapiens GN=WDR6 PE=1 SV=1;Isoform of Q9NNW5, WD repeat-containing protein 6 OS=Homo sapiens GN=WDR6 PE=1 SV=1;Isoform of Q9NNW5, WD repeat-containing protein 6 OS=Homo sapiens GN=WDR6 PE=1 SV=1	3.2	2	0.05	AGAGAPVVGSGSSGGGNAFTGLGPVSTLPSLHGK
548a	sp|Q6NZI2-2|PTRF_HUMAN sp|Q6NZI2|PTRF_HUMAN	0.9799	Isoform of Q6NZI2, Isoform 2 of Polymerase I and transcript release factor OS=Homo sapiens GN=PTRF;Polymerase I and transcript release factor OS=Homo sapiens GN=PTRF PE=1 SV=1	9.7	2	0.03	IIGAVDQIQLTQAQLEER+SFTPDHVVYAR
549	sp|Q9NWB6-2|ARGL1_HUMAN sp|Q9NWB6-3|ARGL1_HUMAN sp|Q9NWB6|ARGL1_HUMAN	0.9797	Isoform of Q9NWB6, Isoform 2 of Arginine and glutamate-rich protein 1 OS=Homo sapiens GN=ARGLU1;Isoform of Q9NWB6, Isoform 3 of Arginine and glutamate-rich protein 1 OS=Homo sapiens GN=ARGLU1;Arginine and glutamate-rich protein 1 OS=Homo sapiens GN=ARGLU1 PE=1 SV=1	8.1	2	0.03	QLLEELER+RVEELVAK
551	sp|P08865|RSSA_HUMAN tr|A0A0C4DG17|A0A0C4DG17_HUMAN tr|C9J9K3|C9J9K3_HUMAN tr|F8WD59|F8WD59_HUMAN	0.9788	40S ribosomal protein SA OS=Homo sapiens GN=RPSA PE=1 SV=4;Isoform of P08865, 40S ribosomal protein SA OS=Homo sapiens GN=RPSA PE=1 SV=1;Isoform of P08865, 40S ribosomal protein SA (Fragment) OS=Homo sapiens GN=RPSA PE=1 SV=7;Isoform of P08865, 40S ribosomal protein SA (Fragment) OS=Homo sapiens GN=RPSA PE=1 SV=2	14.7	2	0.05	AIVAIENPADVSVISSR
553	sp|Q92665|RT31_HUMAN	0.9786	28S ribosomal protein S31, mitochondrial OS=Homo sapiens GN=MRPS31 PE=1 SV=3	9.1	2	0.03	ETSESQDSEKENTKK+HPLSSGSPETSAAAIMLLTVR
554	sp|P62910|RL32_HUMAN tr|D3YTB1|D3YTB1_HUMAN tr|F8W727|F8W727_HUMAN	0.9781	60S ribosomal protein L32 OS=Homo sapiens GN=RPL32 PE=1 SV=2;Isoform of P62910, 60S ribosomal protein L32 (Fragment) OS=Homo sapiens GN=RPL32 PE=1 SV=1;Isoform of P62910, 60S ribosomal protein L32 OS=Homo sapiens GN=RPL32 PE=1 SV=1	10.5	2	0.04	GQILMPNIGYGSNK
565	sp|Q9Y512|SAM50_HUMAN	0.9738	Sorting and assembly machinery component 50 homolog OS=Homo sapiens GN=SAMM50 PE=1 SV=3	2.3	2	0.05	VTGQFPWSSLR
564	sp|P27694|RFA1_HUMAN tr|I3L4R8|I3L4R8_HUMAN	0.9738	Replication protein A 70 kDa DNA-binding subunit OS=Homo sapiens GN=RPA1 PE=1 SV=2;Isoform of P27694, Replication protein A 70 kDa DNA-binding subunit (Fragment) OS=Homo sapiens GN=RPA1 PE=1 SV=1	12.8	2	0.03	GWFDAEGQALDGVSISDLK+SLSVLSSSTIIANPDIPEAYK
570	sp|P33981-2|TTK_HUMAN sp|P33981|TTK_HUMAN	0.9682	Isoform of P33981, Isoform 2 of Dual specificity protein kinase TTK OS=Homo sapiens GN=TTK;Dual specificity protein kinase TTK OS=Homo sapiens GN=TTK PE=1 SV=2	3.6	2	0.03	TPSSNTLDDYMSCFR+YVNLEEADNQTLDSYR
563a	sp|Q8NCH0|CHSTE_HUMAN	0.9655	Carbohydrate sulfotransferase 14 OS=Homo sapiens GN=CHST14 PE=1 SV=2	3.2	2	0.03	VLAGVLDSVDVR
583	sp|Q9HCU5|PREB_HUMAN tr|B5MC98|B5MC98_HUMAN	0.9542	Prolactin regulatory element-binding protein OS=Homo sapiens GN=PREB PE=1 SV=2;Isoform of Q9HCU5, Prolactin regulatory element-binding protein OS=Homo sapiens GN=PREB PE=1 SV=1	5.0	2	0.03	VENLQAVQTDFSSDPLQK
586	sp|O94813-2|SLIT2_HUMAN sp|O94813-3|SLIT2_HUMAN sp|O94813|SLIT2_HUMAN tr|A0A087WYV5|A0A087WYV5_HUMAN tr|A0A0A6YYB8|A0A0A6YYB8_HUMAN tr|X6R3P0|X6R3P0_HUMAN	0.9511	Isoform of O94813, Isoform 2 of Slit homolog 2 protein OS=Homo sapiens GN=SLIT2;Isoform of O94813, Isoform 3 of Slit homolog 2 protein OS=Homo sapiens GN=SLIT2;Slit homolog 2 protein OS=Homo sapiens GN=SLIT2 PE=1 SV=1;Isoform of O94813, Slit homolog 2 protein OS=Homo sapiens GN=SLIT2 PE=1 SV=1;Isoform of O94813, Slit homolog 2 protein OS=Homo sapiens GN=SLIT2 PE=1 SV=1;Isoform of O94813, Slit hom…	1.7	2	0.03	GLTEIPTNLPETITEIR+KINFSNNK
596	sp|P57740-2|NU107_HUMAN sp|P57740-3|NU107_HUMAN sp|P57740|NU107_HUMAN	0.9396	Isoform of P57740, Isoform 2 of Nuclear pore complex protein Nup107 OS=Homo sapiens GN=NUP107;Isoform of P57740, Isoform 3 of Nuclear pore complex protein Nup107 OS=Homo sapiens GN=NUP107;Nuclear pore complex protein Nup107 OS=Homo sapiens GN=NUP107 PE=1 SV=1	4.5	2	0.03	LYHDPNVNGGTELEPVEGNPYR+TVVEALFQR
602	sp|Q9Y6K0|CEPT1_HUMAN tr|A0A0C4DGS9|A0A0C4DGS9_HUMAN	0.9280	Choline/ethanolaminephosphotransferase 1 OS=Homo sapiens GN=CEPT1 PE=1 SV=1;Isoform of Q9Y6K0, Choline/ethanolaminephosphotransferase 1 OS=Homo sapiens GN=CEPT1 PE=1 SV=1	3.9	2	0.04	LFQLPTPPLSR
378	sp|P49792|RBP2_HUMAN	0.9995	E3 SUMO-protein ligase RanBP2 OS=Homo sapiens GN=RANBP2 PE=1 SV=2	1.3	1	0.03	ELLQSFDSALQSVK+FGESTTGFNFSFK+QSLPATSIPTPASFK
390a	sp|Q8NCA5-2|FA98A_HUMAN sp|Q8NCA5|FA98A_HUMAN tr|E9PH82|E9PH82_HUMAN	0.9991	Isoform of Q8NCA5, Isoform 2 of Protein FAM98A OS=Homo sapiens GN=FAM98A;Protein FAM98A OS=Homo sapiens GN=FAM98A PE=1 SV=1;Isoform of Q8NCA5, Protein FAM98A OS=Homo sapiens GN=FAM98A PE=1 SV=1	12.5	1	0.03	GPLLEDGALSQAVSAGASSPEFTK+IEAINQAIANEYEVR
391a	sp|O60716-10|CTND1_HUMAN sp|O60716-11|CTND1_HUMAN sp|O60716-12|CTND1_HUMAN sp|O60716-13|CTND1_HUMAN sp|O60716-14|CTND1_HUMAN sp|O60716-15|CTND1_HUMAN sp|O60716-16|CTND1_HUMAN sp|O60716-17|CTND1_HUMAN sp|O60716-18|CTND1_HUMAN sp|O60716-19|CTND1_HUMAN sp|O60716-20|CTND1_HUMAN sp|O60716-21|CTND1_HUMAN sp|O60716-22|CTND1_HUMAN sp|O60716-23|CTND1_HUMAN sp|O60716-24|CTND1_HUMAN sp|O60716-25|CTND1_HUMAN…	0.9989	Isoform of O60716, Isoform 2AB of Catenin delta-1 OS=Homo sapiens GN=CTNND1;Isoform of O60716, Isoform 2AC of Catenin delta-1 OS=Homo sapiens GN=CTNND1;Isoform of O60716, Isoform 2BC of Catenin delta-1 OS=Homo sapiens GN=CTNND1;Isoform of O60716, Isoform 2A of Catenin delta-1 OS=Homo sapiens GN=CTNND1;Isoform of O60716, Isoform 2B of Catenin delta-1 OS=Homo sapiens GN=CTNND1;Isoform of O60716, Is…	4.1	1	0.03	GSLASLDSLR+GYELLFQPEVVR+QPELPEVIAMLGFR
400	sp|Q8TAE8|G45IP_HUMAN	0.9973	Growth arrest and DNA damage-inducible proteins-interacting protein 1 OS=Homo sapiens GN=GADD45GIP1 PE=1 SV=1	16.2	1	0.03	AAALAAAVAQDPAASGAPSS+LQAEAQELLGYQVDPR
470	tr|A0A0A0MQY8|A0A0A0MQY8_HUMAN tr|X6R8W7|X6R8W7_HUMAN	0.9926	Isoform of P47736, Rap1 GTPase-activating protein 1 OS=Homo sapiens GN=RAP1GAP PE=1 SV=1;Isoform of P47736, Rap1 GTPase-activating protein 1 OS=Homo sapiens GN=RAP1GAP PE=1 SV=1	2.3	1	0.02	RGSAIGIGTVEEVVVR
469	sp|Q9Y3B4|SF3B6_HUMAN	0.9926	Splicing factor 3B subunit 6 OS=Homo sapiens GN=SF3B6 PE=1 SV=1	9.6	1	0.02	ITAEEMYDIFGK
468	sp|Q9NYF8-2|BCLF1_HUMAN sp|Q9NYF8-3|BCLF1_HUMAN sp|Q9NYF8-4|BCLF1_HUMAN sp|Q9NYF8|BCLF1_HUMAN tr|E9PJA7|E9PJA7_HUMAN tr|E9PK09|E9PK09_HUMAN tr|E9PK91|E9PK91_HUMAN tr|E9PKI6|E9PKI6_HUMAN tr|E9PQN2|E9PQN2_HUMAN	0.9926	Isoform of Q9NYF8, Isoform 2 of Bcl-2-associated transcription factor 1 OS=Homo sapiens GN=BCLAF1;Isoform of Q9NYF8, Isoform 3 of Bcl-2-associated transcription factor 1 OS=Homo sapiens GN=BCLAF1;Isoform of Q9NYF8, Isoform 4 of Bcl-2-associated transcription factor 1 OS=Homo sapiens GN=BCLAF1;Bcl-2-associated transcription factor 1 OS=Homo sapiens GN=BCLAF1 PE=1 SV=2;Isoform of Q9NYF8, Bcl-2-asso…	3.4	1	0.02	DTFEHDPSESIDEFNK
467	sp|Q9NR81-2|ARHG3_HUMAN tr|C9J5K8|C9J5K8_HUMAN tr|F8WC29|F8WC29_HUMAN	0.9926	Isoform of Q9NR81, Isoform 2 of Rho guanine nucleotide exchange factor 3 OS=Homo sapiens GN=ARHGEF3;Isoform of Q9NR81, Rho guanine nucleotide exchange factor 3 (Fragment) OS=Homo sapiens GN=ARHGEF3 PE=1 SV=1;Isoform of Q9NR81, Rho guanine nucleotide exchange factor 3 OS=Homo sapiens GN=ARHGEF3 PE=4 SV=1	26.0	1	0.02	MDSSTAMNQCSCR
465	sp|Q9C037-2|TRIM4_HUMAN sp|Q9C037-3|TRIM4_HUMAN sp|Q9C037|TRIM4_HUMAN tr|H7C0Q6|H7C0Q6_HUMAN	0.9926	Isoform of Q9C037, Isoform Beta of E3 ubiquitin-protein ligase TRIM4 OS=Homo sapiens GN=TRIM4;Isoform of Q9C037, Isoform Gamma of E3 ubiquitin-protein ligase TRIM4 OS=Homo sapiens GN=TRIM4;E3 ubiquitin-protein ligase TRIM4 OS=Homo sapiens GN=TRIM4 PE=1 SV=2;Isoform of Q9C037, E3 ubiquitin-protein ligase TRIM4 (Fragment) OS=Homo sapiens GN=TRIM4 PE=1 SV=1	6.4	1	0.02	SQAPTLELLQNPK
464	sp|Q9BZR9|TRIM8_HUMAN tr|R4GN03|R4GN03_HUMAN	0.9926	Probable E3 ubiquitin-protein ligase TRIM8 OS=Homo sapiens GN=TRIM8 PE=1 SV=2;Isoform of Q9BZR9, Probable E3 ubiquitin-protein ligase TRIM8 (Fragment) OS=Homo sapiens GN=TRIM8 PE=1 SV=1	3.7	1	0.02	LLGSLQLLFDK
463	sp|Q9BT25-2|HAUS8_HUMAN sp|Q9BT25-3|HAUS8_HUMAN sp|Q9BT25|HAUS8_HUMAN	0.9926	Isoform of Q9BT25, Isoform 2 of HAUS augmin-like complex subunit 8 OS=Homo sapiens GN=HAUS8;Isoform of Q9BT25, Isoform 3 of HAUS augmin-like complex subunit 8 OS=Homo sapiens GN=HAUS8;HAUS augmin-like complex subunit 8 OS=Homo sapiens GN=HAUS8 PE=1 SV=3	4.0	1	0.02	SFAQVLELSAEASK
462	sp|Q96L58|B3GT6_HUMAN	0.9926	Beta-1,3-galactosyltransferase 6 OS=Homo sapiens GN=B3GALT6 PE=1 SV=2	4.0	1	0.02	FAVGTAGLGAEER
461	sp|Q96F45-2|ZN503_HUMAN sp|Q96F45-3|ZN503_HUMAN sp|Q96F45|ZN503_HUMAN sp|Q9H7S9|ZN703_HUMAN tr|A0A0A0MTG8|A0A0A0MTG8_HUMAN	0.9926	Isoform of Q96F45, Isoform 2 of Zinc finger protein 503 OS=Homo sapiens GN=ZNF503;Isoform of Q96F45, Isoform 3 of Zinc finger protein 503 OS=Homo sapiens GN=ZNF503;Zinc finger protein 503 OS=Homo sapiens GN=ZNF503 PE=1 SV=1;Zinc finger protein 703 OS=Homo sapiens GN=ZNF703 PE=1 SV=1;Isoform of Q96F45, Zinc finger protein 503 OS=Homo sapiens GN=ZNF503 PE=1 SV=1	4.2	1	0.02	FATSEELLSHLR
459	sp|Q92552-2|RT27_HUMAN sp|Q92552|RT27_HUMAN tr|D6RH20|D6RH20_HUMAN tr|G5EA06|G5EA06_HUMAN	0.9926	Isoform of Q92552, Isoform 2 of 28S ribosomal protein S27, mitochondrial OS=Homo sapiens GN=MRPS27;28S ribosomal protein S27, mitochondrial OS=Homo sapiens GN=MRPS27 PE=1 SV=3;Isoform of Q92552, 28S ribosomal protein S27, mitochondrial (Fragment) OS=Homo sapiens GN=MRPS27 PE=1 SV=1;Isoform of Q92552, 28S ribosomal protein S27, mitochondrial OS=Homo sapiens GN=MRPS27 PE=1 SV=1	3.7	1	0.02	EALDVLGAVLK
458	sp|Q92522|H1X_HUMAN	0.9926	Histone H1x OS=Homo sapiens GN=H1FX PE=1 SV=1	5.6	1	0.02	ALVQNDTLLQVK
457	sp|Q8NFH5-2|NUP53_HUMAN sp|Q8NFH5|NUP53_HUMAN tr|C9IYQ7|C9IYQ7_HUMAN tr|C9JIY9|C9JIY9_HUMAN tr|F8WCF5|F8WCF5_HUMAN tr|F8WEL4|F8WEL4_HUMAN	0.9926	Isoform of Q8NFH5, Isoform 2 of Nucleoporin NUP53 OS=Homo sapiens GN=NUP35;Nucleoporin NUP53 OS=Homo sapiens GN=NUP35 PE=1 SV=1;Isoform of Q8NFH5, Nucleoporin NUP53 (Fragment) OS=Homo sapiens GN=NUP35 PE=1 SV=1;Isoform of Q8NFH5, Nucleoporin NUP53 (Fragment) OS=Homo sapiens GN=NUP35 PE=1 SV=1;Isoform of Q8NFH5, Nucleoporin NUP53 OS=Homo sapiens GN=NUP35 PE=1 SV=1;Isoform of Q8NFH5, Nucleoporin NU…	23.7	1	0.02	SPLLAGGSPPQPVVPAHK
456	sp|Q8N5N7|RM50_HUMAN	0.9926	39S ribosomal protein L50, mitochondrial OS=Homo sapiens GN=MRPL50 PE=1 SV=2	8.2	1	0.02	DVLDFYNVPIQDR
455	sp|Q86Y56-3|DAAF5_HUMAN sp|Q86Y56|DAAF5_HUMAN tr|E9PGY2|E9PGY2_HUMAN tr|H0Y650|H0Y650_HUMAN	0.9926	Isoform of Q86Y56, Isoform 3 of Dynein assembly factor 5, axonemal OS=Homo sapiens GN=DNAAF5;Dynein assembly factor 5, axonemal OS=Homo sapiens GN=DNAAF5 PE=1 SV=4;Isoform of Q86Y56, Dynein assembly factor 5, axonemal OS=Homo sapiens GN=DNAAF5 PE=1 SV=1;Isoform of Q86Y56, Dynein assembly factor 5, axonemal (Fragment) OS=Homo sapiens GN=DNAAF5 PE=1 SV=1	4.7	1	0.02	AIQDAILEVLK
453	sp|Q6ZUT1-2|CK057_HUMAN sp|Q6ZUT1-3|CK057_HUMAN sp|Q6ZUT1|CK057_HUMAN tr|E9PKA8|E9PKA8_HUMAN tr|E9PQL5|E9PQL5_HUMAN tr|E9PSC8|E9PSC8_HUMAN	0.9926	Isoform of Q6ZUT1, Isoform 2 of Uncharacterized protein C11orf57 OS=Homo sapiens GN=C11orf57;Isoform of Q6ZUT1, Isoform 3 of Uncharacterized protein C11orf57 OS=Homo sapiens GN=C11orf57;Uncharacterized protein C11orf57 OS=Homo sapiens GN=C11orf57 PE=1 SV=2;Isoform of Q6ZUT1, Uncharacterized protein C11orf57 (Fragment) OS=Homo sapiens GN=C11orf57 PE=1 SV=1;Isoform of Q6ZUT1, Uncharacterized protei…	14.3	1	0.02	NEISGTLEDDFLK
452	sp|Q6PJT7-10|ZC3HE_HUMAN sp|Q6PJT7-2|ZC3HE_HUMAN sp|Q6PJT7-3|ZC3HE_HUMAN sp|Q6PJT7-4|ZC3HE_HUMAN sp|Q6PJT7-5|ZC3HE_HUMAN sp|Q6PJT7-9|ZC3HE_HUMAN sp|Q6PJT7|ZC3HE_HUMAN tr|G3V240|G3V240_HUMAN tr|G3V256|G3V256_HUMAN tr|G3V3R9|G3V3R9_HUMAN tr|G3V3Y4|G3V3Y4_HUMAN tr|G3V473|G3V473_HUMAN tr|G3V572|G3V572_HUMAN	0.9926	Isoform of Q6PJT7, Isoform 10 of Zinc finger CCCH domain-containing protein 14 OS=Homo sapiens GN=ZC3H14;Isoform of Q6PJT7, Isoform 2 of Zinc finger CCCH domain-containing protein 14 OS=Homo sapiens GN=ZC3H14;Isoform of Q6PJT7, Isoform 3 of Zinc finger CCCH domain-containing protein 14 OS=Homo sapiens GN=ZC3H14;Isoform of Q6PJT7, Isoform 4 of Zinc finger CCCH domain-containing protein 14 OS=Homo …	2.8	1	0.02	SSDTNIFDSNVPSNK
451	sp|Q6P4A7-3|SFXN4_HUMAN sp|Q6P4A7|SFXN4_HUMAN	0.9926	Isoform of Q6P4A7, Isoform 3 of Sideroflexin-4 OS=Homo sapiens GN=SFXN4;Sideroflexin-4 OS=Homo sapiens GN=SFXN4 PE=1 SV=1	6.3	1	0.02	IQSPTEETEIFYHR
448	sp|Q5D862|FILA2_HUMAN	0.9926	Filaggrin-2 OS=Homo sapiens GN=FLG2 PE=1 SV=1	0.5	1	0.02	SVVTVIDVFYK
447	sp|Q17RY0-2|CPEB4_HUMAN sp|Q17RY0|CPEB4_HUMAN tr|B7ZLQ8|B7ZLQ8_HUMAN tr|E5RJM0|E5RJM0_HUMAN tr|H0YBG1|H0YBG1_HUMAN	0.9926	Isoform of Q17RY0, Isoform 2 of Cytoplasmic polyadenylation element-binding protein 4 OS=Homo sapiens GN=CPEB4;Cytoplasmic polyadenylation element-binding protein 4 OS=Homo sapiens GN=CPEB4 PE=1 SV=1;Isoform of Q17RY0, CPEB4 protein OS=Homo sapiens GN=CPEB4 PE=1 SV=1;Isoform of Q17RY0, Cytoplasmic polyadenylation element-binding protein 4 OS=Homo sapiens GN=CPEB4 PE=1 SV=1;Isoform of Q17RY0, Cyto…	8.2	1	0.02	ADNIFPFPDRPR
446	sp|Q16594|TAF9_HUMAN	0.9926	Transcription initiation factor TFIID subunit 9 OS=Homo sapiens GN=TAF9 PE=1 SV=1	6.1	1	0.02	EDDDDDDDDDDDYDNL
445	sp|Q15629-2|TRAM1_HUMAN sp|Q15629|TRAM1_HUMAN tr|G3XAN4|G3XAN4_HUMAN	0.9926	Isoform of Q15629, Isoform 2 of Translocating chain-associated membrane protein 1 OS=Homo sapiens GN=TRAM1;Translocating chain-associated membrane protein 1 OS=Homo sapiens GN=TRAM1 PE=1 SV=3;Isoform of Q15629, Translocating chain-associated membrane protein 1 OS=Homo sapiens GN=TRAM1 PE=1 SV=1	4.9	1	0.02	LDFSTGNFNVLAVR
444	sp|Q14739|LBR_HUMAN	0.9926	Lamin-B receptor OS=Homo sapiens GN=LBR PE=1 SV=2	3.1	1	0.02	NDLSPASSGNAVYDFFIGR
443	sp|Q07065|CKAP4_HUMAN	0.9926	Cytoskeleton-associated protein 4 OS=Homo sapiens GN=CKAP4 PE=1 SV=2	3.2	1	0.02	LEGLGSSEADQDGLASTVR
439	sp|P61978-2|HNRPK_HUMAN sp|P61978-3|HNRPK_HUMAN sp|P61978|HNRPK_HUMAN tr|Q5T6W2|Q5T6W2_HUMAN tr|S4R359|S4R359_HUMAN	0.9926	Isoform of P61978, Isoform 2 of Heterogeneous nuclear ribonucleoprotein K OS=Homo sapiens GN=HNRNPK;Isoform of P61978, Isoform 3 of Heterogeneous nuclear ribonucleoprotein K OS=Homo sapiens GN=HNRNPK;Heterogeneous nuclear ribonucleoprotein K OS=Homo sapiens GN=HNRNPK PE=1 SV=1;Isoform of P61978, Heterogeneous nuclear ribonucleoprotein K (Fragment) OS=Homo sapiens GN=HNRNPK PE=1 SV=1;Isoform of P6…	19.0	1	0.02	GSYGDLGGPIITTQVTIPK
438	sp|P61247|RS3A_HUMAN tr|D6RAS7|D6RAS7_HUMAN tr|D6RAT0|D6RAT0_HUMAN tr|D6RB09|D6RB09_HUMAN tr|D6RED7|D6RED7_HUMAN tr|D6RG13|D6RG13_HUMAN tr|D6RGE0|D6RGE0_HUMAN tr|D6RI02|D6RI02_HUMAN tr|E9PFI5|E9PFI5_HUMAN tr|H0Y8L7|H0Y8L7_HUMAN	0.9926	40S ribosomal protein S3a OS=Homo sapiens GN=RPS3A PE=1 SV=2;Isoform of P61247, 40S ribosomal protein S3a (Fragment) OS=Homo sapiens GN=RPS3A PE=1 SV=1;Isoform of P61247, 40S ribosomal protein S3a OS=Homo sapiens GN=RPS3A PE=1 SV=1;Isoform of P61247, 40S ribosomal protein S3a (Fragment) OS=Homo sapiens GN=RPS3A PE=1 SV=7;Isoform of P61247, 40S ribosomal protein S3a (Fragment) OS=Homo sapiens GN=R…	16.8	1	0.02	VFEVSLADLQNDEVAFR
437	sp|P60866-2|RS20_HUMAN sp|P60866|RS20_HUMAN tr|G3XAN0|G3XAN0_HUMAN	0.9926	Isoform of P60866, Isoform 2 of 40S ribosomal protein S20 OS=Homo sapiens GN=RPS20;40S ribosomal protein S20 OS=Homo sapiens GN=RPS20 PE=1 SV=1;Isoform of P60866, 40S ribosomal protein S20 OS=Homo sapiens GN=RPS20 PE=1 SV=1	18.8	1	0.02	LIDLHSPSEIVK
436	sp|P56177|DLX1_HUMAN sp|P56178|DLX5_HUMAN sp|P56179-2|DLX6_HUMAN sp|P56179-3|DLX6_HUMAN sp|P56179|DLX6_HUMAN sp|Q07687|DLX2_HUMAN tr|F8VXJ2|F8VXJ2_HUMAN tr|G3V471|G3V471_HUMAN	0.9926	Homeobox protein DLX-1 OS=Homo sapiens GN=DLX1 PE=2 SV=3;Homeobox protein DLX-5 OS=Homo sapiens GN=DLX5 PE=1 SV=2;Isoform of P56179, Isoform 2 of Homeobox protein DLX-6 OS=Homo sapiens GN=DLX6;Isoform of P56179, Isoform 3 of Homeobox protein DLX-6 OS=Homo sapiens GN=DLX6;Homeobox protein DLX-6 OS=Homo sapiens GN=DLX6 PE=2 SV=2;Homeobox protein DLX-2 OS=Homo sapiens GN=DLX2 PE=1 SV=2;Isoform of P5…	8.6	1	0.02	AELAASLGLTQTQVK
435	sp|P55735-2|SEC13_HUMAN sp|P55735-3|SEC13_HUMAN sp|P55735|SEC13_HUMAN tr|A0A0C4DFR6|A0A0C4DFR6_HUMAN tr|A8MXL6|A8MXL6_HUMAN tr|E7ERC8|E7ERC8_HUMAN	0.9926	Isoform of P55735, Isoform 2 of Protein SEC13 homolog OS=Homo sapiens GN=SEC13;Isoform of P55735, Isoform 3 of Protein SEC13 homolog OS=Homo sapiens GN=SEC13;Protein SEC13 homolog OS=Homo sapiens GN=SEC13 PE=1 SV=3;Isoform of P55735, Protein SEC13 homolog OS=Homo sapiens GN=SEC13 PE=1 SV=1;Isoform of P55735, Protein SEC13 homolog OS=Homo sapiens GN=SEC13 PE=1 SV=1;Isoform of P55735, Protein SEC13…	3.9	1	0.02	NGGQILIADLR
434	sp|P50914|RL14_HUMAN tr|E7EPB3|E7EPB3_HUMAN	0.9926	60S ribosomal protein L14 OS=Homo sapiens GN=RPL14 PE=1 SV=4;Isoform of P50914, 60S ribosomal protein L14 OS=Homo sapiens GN=RPL14 PE=1 SV=1	9.7	1	0.02	LVAIVDVIDQNR
433	sp|P48047|ATPO_HUMAN tr|H7C0C1|H7C0C1_HUMAN	0.9926	ATP synthase subunit O, mitochondrial OS=Homo sapiens GN=ATP5O PE=1 SV=1;Uncharacterized protein (Fragment) OS=Homo sapiens PE=4 SV=2	5.2	1	0.02	VAASVLNPYVK
431	sp|P47756-2|CAPZB_HUMAN sp|P47756|CAPZB_HUMAN tr|B1AK85|B1AK85_HUMAN tr|B1AK87|B1AK87_HUMAN tr|B1AK88|B1AK88_HUMAN	0.9926	Isoform of P47756, Isoform 2 of F-actin-capping protein subunit beta OS=Homo sapiens GN=CAPZB;F-actin-capping protein subunit beta OS=Homo sapiens GN=CAPZB PE=1 SV=4;Isoform of P47756, F-actin-capping protein subunit beta OS=Homo sapiens GN=CAPZB PE=1 SV=1;Isoform of P47756, Capping protein (Actin filament) muscle Z-line, beta, isoform CRA_a OS=Homo sapiens GN=CAPZB PE=1 SV=1;Isoform of P47756, C…	5.0	1	0.02	LEVEANNAFDQYR
430	sp|P43699-3|NKX21_HUMAN sp|P43699|NKX21_HUMAN sp|P52952|NKX25_HUMAN sp|Q9H2Z4|NKX24_HUMAN	0.9926	Isoform of P43699, Isoform 3 of Homeobox protein Nkx-2.1 OS=Homo sapiens GN=NKX2-1;Homeobox protein Nkx-2.1 OS=Homo sapiens GN=NKX2-1 PE=1 SV=1;Homeobox protein Nkx-2.5 OS=Homo sapiens GN=NKX2-5 PE=1 SV=1;Homeobox protein Nkx-2.4 OS=Homo sapiens GN=NKX2-4 PE=3 SV=3	4.0	1	0.02	VLFSQAQVYELER
428	sp|P42771-2|CDN2A_HUMAN sp|P42771-4|CDN2A_HUMAN sp|P42771|CDN2A_HUMAN tr|A0A0A0MRI0|A0A0A0MRI0_HUMAN tr|J3QRG6|J3QRG6_HUMAN tr|K7ENC6|K7ENC6_HUMAN tr|K7ES20|K7ES20_HUMAN	0.9926	Isoform of P42771, Isoform 2 of Cyclin-dependent kinase inhibitor 2A OS=Homo sapiens GN=CDKN2A;Isoform of P42771, Isoform 5 of Cyclin-dependent kinase inhibitor 2A OS=Homo sapiens GN=CDKN2A;Cyclin-dependent kinase inhibitor 2A OS=Homo sapiens GN=CDKN2A PE=1 SV=2;Isoform of P42771, Cyclin-dependent kinase inhibitor 2A OS=Homo sapiens GN=CDKN2A PE=1 SV=1;Isoform of P42771, Cyclin-dependent kinase i…	11.4	1	0.02	LPVDLAEELGHR
427	sp|P36383|CXG1_HUMAN tr|K7ERH3|K7ERH3_HUMAN tr|Q5H9P2|Q5H9P2_HUMAN	0.9926	Gap junction gamma-1 protein OS=Homo sapiens GN=GJC1 PE=1 SV=2;Isoform of P36383, Gap junction gamma-1 protein (Fragment) OS=Homo sapiens GN=GJC1 PE=1 SV=1;Isoform of P36383, Gap junction protein (Fragment) OS=Homo sapiens GN=DKFZp686P0738 PE=1 SV=1	22.1	1	0.02	ANTAQEQQYGSHEENLPADLEALQR
426	sp|P35268|RL22_HUMAN tr|K7EJT5|K7EJT5_HUMAN tr|K7EKS7|K7EKS7_HUMAN tr|K7ELC4|K7ELC4_HUMAN tr|K7EMH1|K7EMH1_HUMAN tr|K7EP65|K7EP65_HUMAN tr|K7ERI7|K7ERI7_HUMAN	0.9926	60S ribosomal protein L22 OS=Homo sapiens GN=RPL22 PE=1 SV=2;Isoform of P35268, 60S ribosomal protein L22 (Fragment) OS=Homo sapiens GN=RPL22 PE=1 SV=1;Isoform of P35268, 60S ribosomal protein L22 OS=Homo sapiens GN=RPL22 PE=1 SV=1;Isoform of P35268, 60S ribosomal protein L22 (Fragment) OS=Homo sapiens GN=RPL22 PE=1 SV=1;Isoform of P35268, 60S ribosomal protein L22 (Fragment) OS=Homo sapiens GN=R…	27.7	1	0.02	AGNLGGGVVTIER
425	sp|P27824-2|CALX_HUMAN sp|P27824|CALX_HUMAN tr|D6RAQ8|D6RAQ8_HUMAN tr|D6RAU8|D6RAU8_HUMAN tr|D6RB85|D6RB85_HUMAN tr|D6RD16|D6RD16_HUMAN tr|D6RDP7|D6RDP7_HUMAN tr|D6RHJ3|D6RHJ3_HUMAN tr|H0Y9Q7|H0Y9Q7_HUMAN	0.9926	Isoform of P27824, Isoform 2 of Calnexin OS=Homo sapiens GN=CANX;Calnexin OS=Homo sapiens GN=CANX PE=1 SV=2;Isoform of P27824, Calnexin (Fragment) OS=Homo sapiens GN=CANX PE=1 SV=1;Isoform of P27824, Calnexin (Fragment) OS=Homo sapiens GN=CANX PE=1 SV=1;Isoform of P27824, Calnexin (Fragment) OS=Homo sapiens GN=CANX PE=1 SV=1;Isoform of P27824, Calnexin OS=Homo sapiens GN=CANX PE=1 SV=1;Isoform of…	15.0	1	0.02	APVPTGEVYFADSFDR
424	sp|P21796|VDAC1_HUMAN	0.9926	Voltage-dependent anion-selective channel protein 1 OS=Homo sapiens GN=VDAC1 PE=1 SV=2	7.1	1	0.02	VNNSSLIGLGYTQTLKPGIK
421	sp|P07195|LDHB_HUMAN tr|A8MW50|A8MW50_HUMAN tr|C9J7H8|C9J7H8_HUMAN tr|F5H793|F5H793_HUMAN	0.9926	L-lactate dehydrogenase B chain OS=Homo sapiens GN=LDHB PE=1 SV=2;Isoform of P07195, L-lactate dehydrogenase (Fragment) OS=Homo sapiens GN=LDHB PE=1 SV=1;Isoform of P07195, L-lactate dehydrogenase B chain (Fragment) OS=Homo sapiens GN=LDHB PE=1 SV=7;Isoform of P07195, L-lactate dehydrogenase B chain (Fragment) OS=Homo sapiens GN=LDHB PE=1 SV=1	15.7	1	0.02	LIAPVAEEEATVPNNK
420	sp|P05386|RLA1_HUMAN	0.9926	60S acidic ribosomal protein P1 OS=Homo sapiens GN=RPLP1 PE=1 SV=1	14.0	1	0.02	AAGVNVEPFWPGLFAK
419	sp|P00403|COX2_HUMAN	0.9926	Cytochrome c oxidase subunit 2 OS=Homo sapiens GN=MT-CO2 PE=1 SV=1	4.4	1	0.02	VVLPIEAPIR
418	sp|O95292-2|VAPB_HUMAN sp|O95292|VAPB_HUMAN sp|Q9P0L0-2|VAPA_HUMAN sp|Q9P0L0|VAPA_HUMAN tr|E5RK64|E5RK64_HUMAN	0.9926	Isoform of O95292, Isoform 2 of Vesicle-associated membrane protein-associated protein B/C OS=Homo sapiens GN=VAPB;Vesicle-associated membrane protein-associated protein B/C OS=Homo sapiens GN=VAPB PE=1 SV=3;Isoform of Q9P0L0, Isoform 2 of Vesicle-associated membrane protein-associated protein A OS=Homo sapiens GN=VAPA;Vesicle-associated membrane protein-associated protein A OS=Homo sapiens GN=VA…	16.9	1	0.02	GPFTDVVTTNLK
417	sp|O94964-2|SOGA1_HUMAN sp|O94964-3|SOGA1_HUMAN sp|O94964|SOGA1_HUMAN tr|H0YDM2|H0YDM2_HUMAN	0.9926	Isoform of O94964, Isoform 2 of Protein SOGA1 OS=Homo sapiens GN=SOGA1;Isoform of O94964, Isoform 3 of Protein SOGA1 OS=Homo sapiens GN=SOGA1;Protein SOGA1 OS=Homo sapiens GN=SOGA1 PE=1 SV=2;Isoform of O94964, Protein SOGA1 (Fragment) OS=Homo sapiens GN=SOGA1 PE=1 SV=1	3.5	1	0.02	STSSQTVGLASVGTQTIR
416	sp|O75396|SC22B_HUMAN tr|A0A087X1A9|A0A087X1A9_HUMAN	0.9926	Vesicle-trafficking protein SEC22b OS=Homo sapiens GN=SEC22B PE=1 SV=4;Isoform of O75396, Vesicle-trafficking protein SEC22b (Fragment) OS=Homo sapiens GN=SEC22B PE=1 SV=1	17.7	1	0.02	NLGSINTELQDVQR
415	sp|O60783|RT14_HUMAN	0.9926	28S ribosomal protein S14, mitochondrial OS=Homo sapiens GN=MRPS14 PE=1 SV=1	11.7	1	0.02	ILQDVADEEIAALPR
414	sp|O43491-2|E41L2_HUMAN sp|O43491-3|E41L2_HUMAN sp|O43491-4|E41L2_HUMAN sp|O43491|E41L2_HUMAN tr|E9PHY5|E9PHY5_HUMAN tr|E9PII3|E9PII3_HUMAN tr|E9PK52|E9PK52_HUMAN tr|E9PPC9|E9PPC9_HUMAN tr|Q6R5J7|Q6R5J7_HUMAN tr|Q6ZSX4|Q6ZSX4_HUMAN	0.9926	Isoform of O43491, Isoform 2 of Band 4.1-like protein 2 OS=Homo sapiens GN=EPB41L2;Isoform of O43491, Isoform 3 of Band 4.1-like protein 2 OS=Homo sapiens GN=EPB41L2;Isoform of O43491, Isoform 4 of Band 4.1-like protein 2 OS=Homo sapiens GN=EPB41L2;Band 4.1-like protein 2 OS=Homo sapiens GN=EPB41L2 PE=1 SV=1;Isoform of O43491, Band 4.1-like protein 2 OS=Homo sapiens GN=EPB41L2 PE=1 SV=1;Isoform o…	3.0	1	0.02	IVITGDGDIDHDQALAQAIR
492	sp|Q9Y277-2|VDAC3_HUMAN sp|Q9Y277|VDAC3_HUMAN tr|E5RFP6|E5RFP6_HUMAN tr|E5RHZ6|E5RHZ6_HUMAN tr|E5RJN6|E5RJN6_HUMAN tr|E5RK27|E5RK27_HUMAN	0.9919	Isoform of Q9Y277, Isoform 2 of Voltage-dependent anion-selective channel protein 3 OS=Homo sapiens GN=VDAC3;Voltage-dependent anion-selective channel protein 3 OS=Homo sapiens GN=VDAC3 PE=1 SV=1;Isoform of Q9Y277, Voltage-dependent anion-selective channel protein 3 OS=Homo sapiens GN=VDAC3 PE=1 SV=1;Isoform of Q9Y277, Voltage-dependent anion-selective channel protein 3 (Fragment) OS=Homo sapiens…	9.7	1	0.02	LTLDTIFVPNTGK
491	sp|Q9BU61|NDUF3_HUMAN	0.9919	NADH dehydrogenase [ubiquinone] 1 alpha subcomplex assembly factor 3 OS=Homo sapiens GN=NDUFAF3 PE=1 SV=1	6.0	1	0.02	LSPADDELYQR
490	sp|Q96BK5|PINX1_HUMAN	0.9919	PIN2/TERF1-interacting telomerase inhibitor 1 OS=Homo sapiens GN=PINX1 PE=1 SV=2	5.8	1	0.02	NKPQVPVPGSDISETQVER
488	sp|Q6DN90|IQEC1_HUMAN tr|A0A087WWK8|A0A087WWK8_HUMAN	0.9919	IQ motif and SEC7 domain-containing protein 1 OS=Homo sapiens GN=IQSEC1 PE=1 SV=1;Isoform of Q6DN90, IQ motif and SEC7 domain-containing protein 1 OS=Homo sapiens GN=IQSEC1 PE=1 SV=1	1.6	1	0.02	SLSESYELSSDLQDK
485	sp|Q13501-2|SQSTM_HUMAN sp|Q13501|SQSTM_HUMAN	0.9919	Isoform of Q13501, Isoform 2 of Sequestosome-1 OS=Homo sapiens GN=SQSTM1;Sequestosome-1 OS=Homo sapiens GN=SQSTM1 PE=1 SV=1	4.2	1	0.02	NYDIGAALDTIQYSK
484	sp|Q13232|NDK3_HUMAN tr|H3BPR2|H3BPR2_HUMAN	0.9919	Nucleoside diphosphate kinase 3 OS=Homo sapiens GN=NME3 PE=1 SV=2;Isoform of Q13232, Nucleoside diphosphate kinase OS=Homo sapiens GN=NME3 PE=1 SV=1	20.0	1	0.02	ALIGATNPADAPPGTIR
483	sp|Q0P6H9|TMM62_HUMAN tr|H3BVF7|H3BVF7_HUMAN	0.9919	Transmembrane protein 62 OS=Homo sapiens GN=TMEM62 PE=1 SV=1;Isoform of Q0P6H9, Transmembrane protein 62 (Fragment) OS=Homo sapiens GN=TMEM62 PE=1 SV=1	3.7	1	0.02	VLFVLIVLSQLTILIIFRYR
482	sp|P84098|RL19_HUMAN tr|J3KTE4|J3KTE4_HUMAN tr|J3QL15|J3QL15_HUMAN tr|J3QR09|J3QR09_HUMAN	0.9919	60S ribosomal protein L19 OS=Homo sapiens GN=RPL19 PE=1 SV=1;Isoform of P84098, Ribosomal protein L19 OS=Homo sapiens GN=RPL19 PE=1 SV=1;Isoform of P84098, Ribosomal protein L19 (Fragment) OS=Homo sapiens GN=RPL19 PE=1 SV=1;Isoform of P84098, Ribosomal protein L19 OS=Homo sapiens GN=RPL19 PE=1 SV=1	13.3	1	0.02	VWLDPNETNEIANANSR
481	sp|P61513|RL37A_HUMAN tr|C9J4Z3|C9J4Z3_HUMAN	0.9919	60S ribosomal protein L37a OS=Homo sapiens GN=RPL37A PE=1 SV=2;Isoform of P61513, 60S ribosomal protein L37a OS=Homo sapiens GN=RPL37A PE=1 SV=1	26.5	1	0.02	TVAGGAWTYNTTSAVTVK
480	sp|P52429|DGKE_HUMAN tr|I3L112|I3L112_HUMAN	0.9919	Diacylglycerol kinase epsilon OS=Homo sapiens GN=DGKE PE=1 SV=1;Isoform of P52429, Diacylglycerol kinase (Fragment) OS=Homo sapiens GN=DGKE PE=1 SV=1	2.9	1	0.02	ILLNPVQVFDVTK
479	sp|P51991-2|ROA3_HUMAN sp|P51991|ROA3_HUMAN	0.9919	Isoform of P51991, Isoform 2 of Heterogeneous nuclear ribonucleoprotein A3 OS=Homo sapiens GN=HNRNPA3;Heterogeneous nuclear ribonucleoprotein A3 OS=Homo sapiens GN=HNRNPA3 PE=1 SV=2	4.5	1	0.02	LFIGGLSFETTDDSLR
478	sp|P46776|RL27A_HUMAN tr|E9PJD9|E9PJD9_HUMAN tr|E9PLL6|E9PLL6_HUMAN	0.9919	60S ribosomal protein L27a OS=Homo sapiens GN=RPL27A PE=1 SV=2;Isoform of P46776, 60S ribosomal protein L27a OS=Homo sapiens GN=RPL27A PE=1 SV=1;Isoform of P46776, 60S ribosomal protein L27a OS=Homo sapiens GN=RPL27A PE=1 SV=1	11.0	1	0.02	LWTLVSEQTR
477	sp|P33993-2|MCM7_HUMAN sp|P33993|MCM7_HUMAN	0.9919	Isoform of P33993, Isoform 2 of DNA replication licensing factor MCM7 OS=Homo sapiens GN=MCM7;DNA replication licensing factor MCM7 OS=Homo sapiens GN=MCM7 PE=1 SV=4	3.6	1	0.02	LFADAVQELLPQYK
476	sp|P32119|PRDX2_HUMAN sp|Q06830|PRDX1_HUMAN tr|A0A0A0MRQ5|A0A0A0MRQ5_HUMAN tr|A0A0A0MSI0|A0A0A0MSI0_HUMAN	0.9919	Peroxiredoxin-2 OS=Homo sapiens GN=PRDX2 PE=1 SV=5;Peroxiredoxin-1 OS=Homo sapiens GN=PRDX1 PE=1 SV=1;Isoform of Q06830, Peroxiredoxin-1 OS=Homo sapiens GN=PRDX1 PE=1 SV=1;Isoform of Q06830, Peroxiredoxin-1 (Fragment) OS=Homo sapiens GN=PRDX1 PE=1 SV=1	11.3	1	0.02	QITVNDLPVGR
475	sp|P26599-2|PTBP1_HUMAN sp|P26599-3|PTBP1_HUMAN sp|P26599|PTBP1_HUMAN tr|A0A0U1RRM4|A0A0U1RRM4_HUMAN tr|A6NLN1|A6NLN1_HUMAN tr|K7EK45|K7EK45_HUMAN	0.9919	Isoform of P26599, Isoform 2 of Polypyrimidine tract-binding protein 1 OS=Homo sapiens GN=PTBP1;Isoform of P26599, Isoform 3 of Polypyrimidine tract-binding protein 1 OS=Homo sapiens GN=PTBP1;Polypyrimidine tract-binding protein 1 OS=Homo sapiens GN=PTBP1 PE=1 SV=1;Isoform of P26599, Polypyrimidine tract-binding protein 1 OS=Homo sapiens GN=PTBP1 PE=4 SV=1;Isoform of P26599, Polypyrimidine tract …	4.4	1	0.02	IAIPGLAGAGNSVLLVSNLNPER
474	sp|O14874-2|BCKD_HUMAN sp|O14874-3|BCKD_HUMAN sp|O14874|BCKD_HUMAN tr|H3BS02|H3BS02_HUMAN tr|H3BTL2|H3BTL2_HUMAN	0.9919	Isoform of O14874, Isoform 2 of [3-methyl-2-oxobutanoate dehydrogenase [lipoamide]] kinase, mitochondrial OS=Homo sapiens GN=BCKDK;Isoform of O14874, Isoform 3 of [3-methyl-2-oxobutanoate dehydrogenase [lipoamide]] kinase, mitochondrial OS=Homo sapiens GN=BCKDK;[3-methyl-2-oxobutanoate dehydrogenase [lipoamide]] kinase, mitochondrial OS=Homo sapiens GN=BCKDK PE=1 SV=2;Isoform of O14874, [3-methyl…	5.1	1	0.02	DVVTLLAEGLR
473	sp|O14787-2|TNPO2_HUMAN sp|Q92973-2|TNPO1_HUMAN sp|Q92973-3|TNPO1_HUMAN sp|Q92973|TNPO1_HUMAN tr|S4R398|S4R398_HUMAN	0.9919	Isoform of O14787, Isoform 2 of Transportin-2 OS=Homo sapiens GN=TNPO2;Isoform of Q92973, Isoform 2 of Transportin-1 OS=Homo sapiens GN=TNPO1;Isoform of Q92973, Isoform 3 of Transportin-1 OS=Homo sapiens GN=TNPO1;Transportin-1 OS=Homo sapiens GN=TNPO1 PE=1 SV=2;Isoform of Q92973, Transportin-1 (Fragment) OS=Homo sapiens GN=TNPO1 PE=1 SV=1	6.2	1	0.02	TLLENTAITIGR
472	sp|O00483|NDUA4_HUMAN	0.9919	Cytochrome c oxidase subunit NDUFA4 OS=Homo sapiens GN=NDUFA4 PE=1 SV=1	12.3	1	0.02	FYSVNVDYSK
501	sp|Q9NV79-2|PCMD2_HUMAN sp|Q9NV79-3|PCMD2_HUMAN sp|Q9NV79|PCMD2_HUMAN tr|A0A0G2JM70|A0A0G2JM70_HUMAN tr|V9GZ41|V9GZ41_HUMAN	0.9911	Isoform of Q9NV79, Isoform 2 of Protein-L-isoaspartate O-methyltransferase domain-containing protein 2 OS=Homo sapiens GN=PCMTD2;Isoform of Q9NV79, Isoform 3 of Protein-L-isoaspartate O-methyltransferase domain-containing protein 2 OS=Homo sapiens GN=PCMTD2;Protein-L-isoaspartate O-methyltransferase domain-containing protein 2 OS=Homo sapiens GN=PCMTD2 PE=2 SV=2;Isoform of Q9NV79, Protein-L-isoas…	8.0	1	0.02	VLSLPLPDPLK
500	sp|Q8NBU5|ATAD1_HUMAN	0.9911	ATPase family AAA domain-containing protein 1 OS=Homo sapiens GN=ATAD1 PE=1 SV=1	5.5	1	0.02	HVDLLEVAQETDGFSGSDLK
499	sp|Q7Z7K6|CENPV_HUMAN	0.9911	Centromere protein V OS=Homo sapiens GN=CENPV PE=1 SV=1	8.7	1	0.02	SGASGASAAPAASAAAALAPSATR
498	sp|Q13435|SF3B2_HUMAN tr|A0A087WZZ5|A0A087WZZ5_HUMAN tr|E9PJ04|E9PJ04_HUMAN tr|E9PPJ0|E9PPJ0_HUMAN tr|H0YCG1|H0YCG1_HUMAN	0.9911	Splicing factor 3B subunit 2 OS=Homo sapiens GN=SF3B2 PE=1 SV=2;Isoform of Q13435, Splicing factor 3B subunit 2 OS=Homo sapiens GN=SF3B2 PE=1 SV=1;Isoform of Q13435, Splicing factor 3B subunit 2 (Fragment) OS=Homo sapiens GN=SF3B2 PE=1 SV=7;Isoform of Q13435, Splicing factor 3B subunit 2 OS=Homo sapiens GN=SF3B2 PE=1 SV=1;Isoform of Q13435, Splicing factor 3B subunit 2 (Fragment) OS=Homo sapiens …	5.4	1	0.02	SSLGQSASETEEDTVSVSK
496	sp|P28331-2|NDUS1_HUMAN sp|P28331-3|NDUS1_HUMAN sp|P28331-4|NDUS1_HUMAN sp|P28331-5|NDUS1_HUMAN sp|P28331|NDUS1_HUMAN tr|B4DJ81|B4DJ81_HUMAN	0.9911	Isoform of P28331, Isoform 2 of NADH-ubiquinone oxidoreductase 75 kDa subunit, mitochondrial OS=Homo sapiens GN=NDUFS1;Isoform of P28331, Isoform 3 of NADH-ubiquinone oxidoreductase 75 kDa subunit, mitochondrial OS=Homo sapiens GN=NDUFS1;Isoform of P28331, Isoform 4 of NADH-ubiquinone oxidoreductase 75 kDa subunit, mitochondrial OS=Homo sapiens GN=NDUFS1;Isoform of P28331, Isoform 5 of NADH-ubiqu…	2.8	1	0.02	ILQDIASGSHPFSQVLK
495	sp|P26196|DDX6_HUMAN tr|Q8IV96|Q8IV96_HUMAN	0.9911	Probable ATP-dependent RNA helicase DDX6 OS=Homo sapiens GN=DDX6 PE=1 SV=2;Isoform of P26196, DDX6 protein OS=Homo sapiens GN=DDX6 PE=1 SV=1	12.8	1	0.02	GPVKPTGGPGGGGTQTQQQMNQLK
494	sp|P0DI83|NARR_HUMAN	0.9911	Isoform of Q9BZG1, Ras-related protein Rab-34, isoform NARR OS=Homo sapiens GN=RAB34 PE=1 SV=1	9.1	1	0.02	VADADPASAPSQGALQGR
504a	sp|Q5VUJ6-2|LRCH2_HUMAN sp|Q5VUJ6|LRCH2_HUMAN	0.9905	Isoform of Q5VUJ6, Isoform 2 of Leucine-rich repeat and calponin homology domain-containing protein 2 OS=Homo sapiens GN=LRCH2;Leucine-rich repeat and calponin homology domain-containing protein 2 OS=Homo sapiens GN=LRCH2 PE=2 SV=2	3.7	1	0.03	ALEEAGSSGILSLSGR+NLQMLTYLNISR
508	sp|Q9UI09|NDUAC_HUMAN	0.9904	NADH dehydrogenase [ubiquinone] 1 alpha subcomplex subunit 12 OS=Homo sapiens GN=NDUFA12 PE=1 SV=1	11.7	1	0.02	FNVTGTPEQYVPYSTTR
507	sp|Q92572|AP3S1_HUMAN tr|F5H459|F5H459_HUMAN	0.9904	AP-3 complex subunit sigma-1 OS=Homo sapiens GN=AP3S1 PE=1 SV=1;Isoform of Q92572, AP-3 complex subunit sigma-1 OS=Homo sapiens GN=AP3S1 PE=1 SV=1	9.3	1	0.02	FYQPYSEDTQQQIIR
506	sp|Q03518|TAP1_HUMAN	0.9904	Antigen peptide transporter 1 OS=Homo sapiens GN=TAP1 PE=1 SV=2	1.7	1	0.02	QVAAVGQEPQVFGR
505	sp|O95470|SGPL1_HUMAN tr|H0Y3V8|H0Y3V8_HUMAN tr|H7BXL7|H7BXL7_HUMAN	0.9904	Sphingosine-1-phosphate lyase 1 OS=Homo sapiens GN=SGPL1 PE=1 SV=3;Isoform of O95470, Sphingosine-1-phosphate lyase 1 (Fragment) OS=Homo sapiens GN=SGPL1 PE=1 SV=1;Isoform of O95470, Sphingosine-1-phosphate lyase 1 (Fragment) OS=Homo sapiens GN=SGPL1 PE=1 SV=1	11.1	1	0.02	ALPSQGLSSSAVLEK
515	sp|Q9Y4J8-10|DTNA_HUMAN sp|Q9Y4J8-11|DTNA_HUMAN sp|Q9Y4J8-13|DTNA_HUMAN sp|Q9Y4J8-14|DTNA_HUMAN sp|Q9Y4J8-15|DTNA_HUMAN sp|Q9Y4J8-2|DTNA_HUMAN sp|Q9Y4J8-6|DTNA_HUMAN sp|Q9Y4J8|DTNA_HUMAN tr|M0QZ28|M0QZ28_HUMAN tr|M0R0C4|M0R0C4_HUMAN	0.9896	Isoform of Q9Y4J8, Isoform 10 of Dystrobrevin alpha OS=Homo sapiens GN=DTNA;Isoform of Q9Y4J8, Isoform 11 of Dystrobrevin alpha OS=Homo sapiens GN=DTNA;Isoform of Q9Y4J8, Isoform 13 of Dystrobrevin alpha OS=Homo sapiens GN=DTNA;Isoform of Q9Y4J8, Isoform 14 of Dystrobrevin alpha OS=Homo sapiens GN=DTNA;Isoform of Q9Y4J8, Isoform 15 of Dystrobrevin alpha OS=Homo sapiens GN=DTNA;Isoform of Q9Y4J8, …	5.1	1	0.02	ELNSEVGSETESNVDSEFAR
514	sp|Q9H2H8-2|PPIL3_HUMAN sp|Q9H2H8|PPIL3_HUMAN tr|B8ZZ77|B8ZZ77_HUMAN tr|H7BZ14|H7BZ14_HUMAN	0.9896	Isoform of Q9H2H8, Isoform 2 of Peptidyl-prolyl cis-trans isomerase-like 3 OS=Homo sapiens GN=PPIL3;Peptidyl-prolyl cis-trans isomerase-like 3 OS=Homo sapiens GN=PPIL3 PE=1 SV=1;Isoform of Q9H2H8, Peptidyl-prolyl cis-trans isomerase-like 3 OS=Homo sapiens GN=PPIL3 PE=1 SV=1;Isoform of Q9H2H8, Peptidyl-prolyl cis-trans isomerase (Fragment) OS=Homo sapiens GN=PPIL3 PE=1 SV=1	8.3	1	0.02	VIDGLETLDELEK
513	sp|Q9BW92-2|SYTM_HUMAN sp|Q9BW92|SYTM_HUMAN tr|F6S7Q7|F6S7Q7_HUMAN tr|U3KQG0|U3KQG0_HUMAN	0.9896	Isoform of Q9BW92, Isoform 2 of Threonine--tRNA ligase, mitochondrial OS=Homo sapiens GN=TARS2;Threonine--tRNA ligase, mitochondrial OS=Homo sapiens GN=TARS2 PE=1 SV=1;Isoform of Q9BW92, Threonine--tRNA ligase, mitochondrial OS=Homo sapiens GN=TARS2 PE=1 SV=1;Isoform of Q9BW92, Threonine--tRNA ligase, mitochondrial OS=Homo sapiens GN=TARS2 PE=1 SV=1	4.1	1	0.02	AAGLVSDLDADSGLTLSR
516	sp|Q9H2P0|ADNP_HUMAN	0.9889	Activity-dependent neuroprotector homeobox protein OS=Homo sapiens GN=ADNP PE=1 SV=1	1.5	1	0.02	YSLQSANASSLSSGQLK
517a	sp|Q12899|TRI26_HUMAN	0.9885	Tripartite motif-containing protein 26 OS=Homo sapiens GN=TRIM26 PE=1 SV=1	4.5	1	0.03	GDLSLRPEDGVWALR+ILNHLSTLR
521	sp|Q9H0U9|TSYL1_HUMAN	0.9882	Testis-specific Y-encoded-like protein 1 OS=Homo sapiens GN=TSPYL1 PE=1 SV=3	3.9	1	0.02	SASELTAGAEAEAEEVK
520	sp|Q99933-2|BAG1_HUMAN sp|Q99933-3|BAG1_HUMAN sp|Q99933-4|BAG1_HUMAN sp|Q99933|BAG1_HUMAN tr|F1LLU6|F1LLU6_HUMAN tr|J3QTA2|J3QTA2_HUMAN	0.9882	Isoform of Q99933, Isoform 2 of BAG family molecular chaperone regulator 1 OS=Homo sapiens GN=BAG1;Isoform of Q99933, Isoform 3 of BAG family molecular chaperone regulator 1 OS=Homo sapiens GN=BAG1;Isoform of Q99933, Isoform 4 of BAG family molecular chaperone regulator 1 OS=Homo sapiens GN=BAG1;BAG family molecular chaperone regulator 1 OS=Homo sapiens GN=BAG1 PE=1 SV=4;Isoform of Q99933, BAG fa…	11.2	1	0.02	EEMAAAGLTVTVTHSNEK
524	sp|P16284-2|PECA1_HUMAN sp|P16284-3|PECA1_HUMAN sp|P16284-4|PECA1_HUMAN sp|P16284-5|PECA1_HUMAN sp|P16284-6|PECA1_HUMAN sp|P16284|PECA1_HUMAN tr|A0A075B738|A0A075B738_HUMAN	0.9875	Isoform of P16284, Isoform Delta12 of Platelet endothelial cell adhesion molecule OS=Homo sapiens GN=PECAM1;Isoform of P16284, Isoform Delta13 of Platelet endothelial cell adhesion molecule OS=Homo sapiens GN=PECAM1;Isoform of P16284, Isoform Delta14 of Platelet endothelial cell adhesion molecule OS=Homo sapiens GN=PECAM1;Isoform of P16284, Isoform Delta14-15 of Platelet endothelial cell adhesion…	3.7	1	0.02	KGLIAVVIIGVIIALLIIAAKCYFLR
523	sp|O95864-2|FADS2_HUMAN sp|O95864-3|FADS2_HUMAN sp|O95864-4|FADS2_HUMAN sp|O95864|FADS2_HUMAN	0.9875	Isoform of O95864, Isoform 2 of Fatty acid desaturase 2 OS=Homo sapiens GN=FADS2;Isoform of O95864, Isoform 3 of Fatty acid desaturase 2 OS=Homo sapiens GN=FADS2;Isoform of O95864, Isoform 4 of Fatty acid desaturase 2 OS=Homo sapiens GN=FADS2;Fatty acid desaturase 2 OS=Homo sapiens GN=FADS2 PE=1 SV=1	2.8	1	0.02	AFHPDLEFVGK
522	sp|O15258|RER1_HUMAN tr|A0A0A0MR06|A0A0A0MR06_HUMAN tr|Q5T091|Q5T091_HUMAN tr|Q5T092|Q5T092_HUMAN tr|Q9P0H9|Q9P0H9_HUMAN	0.9875	Protein RER1 OS=Homo sapiens GN=RER1 PE=1 SV=1;Isoform of O15258, Protein RER1 (Fragment) OS=Homo sapiens GN=RER1 PE=1 SV=1;Isoform of O15258, Protein RER1 OS=Homo sapiens GN=RER1 PE=1 SV=1;Isoform of O15258, Protein RER1 (Fragment) OS=Homo sapiens GN=RER1 PE=1 SV=1;Isoform of O15258, Protein RER1 OS=Homo sapiens GN=RER1 PE=1 SV=1	11.4	1	0.02	VDPSLMEDSDDGPSLPTK
527	sp|Q9NXE4-10|NSMA3_HUMAN sp|Q9NXE4-2|NSMA3_HUMAN sp|Q9NXE4-3|NSMA3_HUMAN sp|Q9NXE4-4|NSMA3_HUMAN sp|Q9NXE4-6|NSMA3_HUMAN sp|Q9NXE4-7|NSMA3_HUMAN sp|Q9NXE4-8|NSMA3_HUMAN sp|Q9NXE4-9|NSMA3_HUMAN sp|Q9NXE4|NSMA3_HUMAN tr|B1PBA3|B1PBA3_HUMAN tr|H7BXF4|H7BXF4_HUMAN tr|H7C0W5|H7C0W5_HUMAN tr|H7C1Q6|H7C1Q6_HUMAN tr|H7C235|H7C235_HUMAN tr|H7C2E2|H7C2E2_HUMAN tr|H7C2J2|H7C2J2_HUMAN	0.9867	Isoform of Q9NXE4, Isoform 10 of Sphingomyelin phosphodiesterase 4 OS=Homo sapiens GN=SMPD4;Isoform of Q9NXE4, Isoform 2 of Sphingomyelin phosphodiesterase 4 OS=Homo sapiens GN=SMPD4;Isoform of Q9NXE4, Isoform 3 of Sphingomyelin phosphodiesterase 4 OS=Homo sapiens GN=SMPD4;Isoform of Q9NXE4, Isoform 4 of Sphingomyelin phosphodiesterase 4 OS=Homo sapiens GN=SMPD4;Isoform of Q9NXE4, Isoform 6 of Sp…	1.5	1	0.02	LFVGFLNR
526	sp|P55081|MFAP1_HUMAN	0.9867	Microfibrillar-associated protein 1 OS=Homo sapiens GN=MFAP1 PE=1 SV=2	3.2	1	0.02	QPPIQSTAGAVPVR
529	sp|O14880|MGST3_HUMAN tr|Q5VV89|Q5VV89_HUMAN	0.9860	Microsomal glutathione S-transferase 3 OS=Homo sapiens GN=MGST3 PE=1 SV=1;Isoform of O14880, Microsomal glutathione S-transferase 3 OS=Homo sapiens GN=MGST3 PE=1 SV=1	9.2	1	0.02	VLYAYGYYTGEPSK
533	sp|Q9NX20|RM16_HUMAN	0.9853	39S ribosomal protein L16, mitochondrial OS=Homo sapiens GN=MRPL16 PE=1 SV=1	7.2	1	0.02	TLLPVPSFEDVSIPEKPK
532	sp|Q86SQ0-2|PHLB2_HUMAN sp|Q86SQ0-3|PHLB2_HUMAN sp|Q86SQ0|PHLB2_HUMAN tr|E9PDY7|E9PDY7_HUMAN tr|E9PFQ4|E9PFQ4_HUMAN tr|G5E9V3|G5E9V3_HUMAN	0.9853	Isoform of Q86SQ0, Isoform 2 of Pleckstrin homology-like domain family B member 2 OS=Homo sapiens GN=PHLDB2;Isoform of Q86SQ0, Isoform 3 of Pleckstrin homology-like domain family B member 2 OS=Homo sapiens GN=PHLDB2;Pleckstrin homology-like domain family B member 2 OS=Homo sapiens GN=PHLDB2 PE=1 SV=2;Isoform of Q86SQ0, Pleckstrin homology-like domain family B member 2 OS=Homo sapiens GN=PHLDB2 PE…	7.7	1	0.02	ANGDYSGSYLTLSQPVPAK+TSASEGNPYVSSTLSVPASPR
531	sp|Q66K14-2|TBC9B_HUMAN sp|Q66K14|TBC9B_HUMAN	0.9853	Isoform of Q66K14, Isoform 2 of TBC1 domain family member 9B OS=Homo sapiens GN=TBC1D9B;TBC1 domain family member 9B OS=Homo sapiens GN=TBC1D9B PE=1 SV=3	1.3	1	0.02	VVGALVDQGIFEELTR
535	sp|P05109|S10A8_HUMAN	0.9845	Protein S100-A8 OS=Homo sapiens GN=S100A8 PE=1 SV=1	11.8	1	0.02	ALNSIIDVYHK
536	sp|Q9H8W4|PKHF2_HUMAN	0.9838	Pleckstrin homology domain-containing family F member 2 OS=Homo sapiens GN=PLEKHF2 PE=1 SV=1	6.8	1	0.02	SPLNDMSDDDDDDDSSD
541	sp|Q9ULH0-2|KDIS_HUMAN sp|Q9ULH0-3|KDIS_HUMAN sp|Q9ULH0-4|KDIS_HUMAN sp|Q9ULH0|KDIS_HUMAN tr|E9PH70|E9PH70_HUMAN tr|H0Y8E4|H0Y8E4_HUMAN	0.9831	Isoform of Q9ULH0, Isoform 2 of Kinase D-interacting substrate of 220 kDa OS=Homo sapiens GN=KIDINS220;Isoform of Q9ULH0, Isoform 3 of Kinase D-interacting substrate of 220 kDa OS=Homo sapiens GN=KIDINS220;Isoform of Q9ULH0, Isoform 4 of Kinase D-interacting substrate of 220 kDa OS=Homo sapiens GN=KIDINS220;Kinase D-interacting substrate of 220 kDa OS=Homo sapiens GN=KIDINS220 PE=1 SV=3;Isoform o…	1.0	1	0.02	SILTQIFGAR
540	sp|Q14766-4|LTBP1_HUMAN sp|Q14766|LTBP1_HUMAN	0.9831	Isoform of Q14766, Isoform 4 of Latent-transforming growth factor beta-binding protein 1 OS=Homo sapiens GN=LTBP1;Latent-transforming growth factor beta-binding protein 1 OS=Homo sapiens GN=LTBP1 PE=1 SV=4	0.9	1	0.02	GISGEQSTEGSFPLR
539	sp|P55084-2|ECHB_HUMAN sp|P55084|ECHB_HUMAN tr|B5MD38|B5MD38_HUMAN tr|F5GZQ3|F5GZQ3_HUMAN	0.9831	Isoform of P55084, Isoform 2 of Trifunctional enzyme subunit beta, mitochondrial OS=Homo sapiens GN=HADHB;Trifunctional enzyme subunit beta, mitochondrial OS=Homo sapiens GN=HADHB PE=1 SV=3;Isoform of P55084, Trifunctional enzyme subunit beta, mitochondrial OS=Homo sapiens GN=HADHB PE=1 SV=1;Isoform of P55084, Trifunctional enzyme subunit beta, mitochondrial OS=Homo sapiens GN=HADHB PE=1 SV=1	3.7	1	0.02	DQLLLGPTYATPK
545	sp|Q9NUJ3|T11L1_HUMAN tr|E9PJ55|E9PJ55_HUMAN tr|E9PMB0|E9PMB0_HUMAN tr|E9PP52|E9PP52_HUMAN tr|R4GNF5|R4GNF5_HUMAN	0.9824	T-complex protein 11-like protein 1 OS=Homo sapiens GN=TCP11L1 PE=1 SV=1;Isoform of Q9NUJ3, T-complex protein 11-like protein 1 OS=Homo sapiens GN=TCP11L1 PE=1 SV=1;Isoform of Q9NUJ3, T-complex protein 11-like protein 1 OS=Homo sapiens GN=TCP11L1 PE=1 SV=1;Isoform of Q9NUJ3, T-complex protein 11-like protein 1 (Fragment) OS=Homo sapiens GN=TCP11L1 PE=1 SV=1;Isoform of Q9NUJ3, T-complex protein 11…	11.3	1	0.02	FVTVEELLETAR
543	sp|Q92615|LAR4B_HUMAN tr|H0Y4V9|H0Y4V9_HUMAN tr|H0Y641|H0Y641_HUMAN	0.9824	La-related protein 4B OS=Homo sapiens GN=LARP4B PE=1 SV=3;Isoform of Q92615, La-related protein 4B (Fragment) OS=Homo sapiens GN=LARP4B PE=1 SV=1;Isoform of Q92615, La-related protein 4B (Fragment) OS=Homo sapiens GN=LARP4B PE=1 SV=2	8.9	1	0.02	TLSADASVNTLPVVVSR
542	sp|Q13490-2|BIRC2_HUMAN sp|Q13490|BIRC2_HUMAN tr|A0A087X2B2|A0A087X2B2_HUMAN tr|E9PIW1|E9PIW1_HUMAN tr|E9PMH5|E9PMH5_HUMAN	0.9824	Isoform of Q13490, Isoform 2 of Baculoviral IAP repeat-containing protein 2 OS=Homo sapiens GN=BIRC2;Baculoviral IAP repeat-containing protein 2 OS=Homo sapiens GN=BIRC2 PE=1 SV=2;Isoform of Q13490, Baculoviral IAP repeat-containing protein 2 OS=Homo sapiens GN=BIRC2 PE=1 SV=1;Isoform of Q13490, Baculoviral IAP repeat-containing protein 2 (Fragment) OS=Homo sapiens GN=BIRC2 PE=1 SV=7;Isoform of Q…	6.0	1	0.02	GQEFVDEIQGR
547	sp|Q9HCJ2|LRC4C_HUMAN	0.9817	Leucine-rich repeat-containing protein 4C OS=Homo sapiens GN=LRRC4C PE=1 SV=1	3.6	1	0.02	ALFDPLLVVLLALQLLVVAGLVR
546	sp|P62891|RL39_HUMAN sp|Q59GN2|R39L5_HUMAN	0.9817	60S ribosomal protein L39 OS=Homo sapiens GN=RPL39 PE=1 SV=2;Putative 60S ribosomal protein L39-like 5 OS=Homo sapiens GN=RPL39P5 PE=5 SV=2	19.6	1	0.02	QNRPIPQWIR
552	sp|Q9H061|T126A_HUMAN tr|E9PI90|E9PI90_HUMAN tr|E9PIH8|E9PIH8_HUMAN	0.9788	Transmembrane protein 126A OS=Homo sapiens GN=TMEM126A PE=1 SV=1;Isoform of Q9H061, Transmembrane protein 126A OS=Homo sapiens GN=TMEM126A PE=1 SV=1;Isoform of Q9H061, Transmembrane protein 126A OS=Homo sapiens GN=TMEM126A PE=1 SV=1	25.6	1	0.02	ENITIVDISR
550	sp|O14734|ACOT8_HUMAN tr|E9PIS4|E9PIS4_HUMAN tr|E9PJN0|E9PJN0_HUMAN tr|E9PMC4|E9PMC4_HUMAN tr|H0Y698|H0Y698_HUMAN tr|H7C5A7|H7C5A7_HUMAN tr|Q9BR14|Q9BR14_HUMAN	0.9788	Acyl-coenzyme A thioesterase 8 OS=Homo sapiens GN=ACOT8 PE=1 SV=1;Isoform of O14734, Acyl-coenzyme A thioesterase 8 OS=Homo sapiens GN=ACOT8 PE=1 SV=1;Isoform of O14734, Acyl-coenzyme A thioesterase 8 OS=Homo sapiens GN=ACOT8 PE=1 SV=1;Isoform of O14734, Acyl-coenzyme A thioesterase 8 OS=Homo sapiens GN=ACOT8 PE=1 SV=1;Isoform of O14734, Acyl-coenzyme A thioesterase 8 (Fragment) OS=Homo sapiens G…	21.6	1	0.02	LFGGQIVGQALVAAAK
555	tr|Q9HB66|Q9HB66_HUMAN	0.9781	Isoform of Q9NPJ1, Alternative protein MKKS OS=Homo sapiens GN=MKKS PE=1 SV=1	27.0	1	0.02	NDDIPEQDSLGLSNLQK
556	sp|Q8WUY8|NAT14_HUMAN tr|M0QZH3|M0QZH3_HUMAN	0.9766	N-acetyltransferase 14 OS=Homo sapiens GN=NAT14 PE=1 SV=1;Isoform of Q8WUY8, N-acetyltransferase 14 OS=Homo sapiens GN=NAT14 PE=1 SV=1	23.1	1	0.02	EDEKPLVLEMLK
557	sp|Q9NYU2-2|UGGG1_HUMAN sp|Q9NYU2|UGGG1_HUMAN	0.9759	Isoform of Q9NYU2, Isoform 2 of UDP-glucose:glycoprotein glucosyltransferase 1 OS=Homo sapiens GN=UGGT1;UDP-glucose:glycoprotein glucosyltransferase 1 OS=Homo sapiens GN=UGGT1 PE=1 SV=3	1.1	1	0.02	YVLEPEISFTSDNSFAK
560	sp|P49207|RL34_HUMAN	0.9752	60S ribosomal protein L34 OS=Homo sapiens GN=RPL34 PE=1 SV=3	6.8	1	0.02	AFLIEEQK
559	sp|P35659-2|DEK_HUMAN sp|P35659|DEK_HUMAN tr|B4DFG0|B4DFG0_HUMAN tr|H0Y993|H0Y993_HUMAN	0.9752	Isoform of P35659, Isoform 2 of Protein DEK OS=Homo sapiens GN=DEK;Protein DEK OS=Homo sapiens GN=DEK PE=1 SV=1;Isoform of P35659, Protein DEK OS=Homo sapiens GN=DEK PE=1 SV=1;Isoform of P35659, Protein DEK (Fragment) OS=Homo sapiens GN=DEK PE=1 SV=1	9.0	1	0.03	KVYENYPTYDLTER+VYENYPTYDLTER
558	sp|O00743-2|PPP6_HUMAN sp|O00743-3|PPP6_HUMAN sp|O00743|PPP6_HUMAN	0.9752	Isoform of O00743, Isoform 2 of Serine/threonine-protein phosphatase 6 catalytic subunit OS=Homo sapiens GN=PPP6C;Isoform of O00743, Isoform 3 of Serine/threonine-protein phosphatase 6 catalytic subunit OS=Homo sapiens GN=PPP6C;Serine/threonine-protein phosphatase 6 catalytic subunit OS=Homo sapiens GN=PPP6C PE=1 SV=1	4.2	1	0.02	VTNEFVHINNLK
562	sp|P37268-2|FDFT_HUMAN sp|P37268-3|FDFT_HUMAN sp|P37268-4|FDFT_HUMAN sp|P37268-5|FDFT_HUMAN sp|P37268|FDFT_HUMAN tr|E9PNM1|E9PNM1_HUMAN	0.9745	Isoform of P37268, Isoform 2 of Squalene synthase OS=Homo sapiens GN=FDFT1;Isoform of P37268, Isoform 3 of Squalene synthase OS=Homo sapiens GN=FDFT1;Isoform of P37268, Isoform 4 of Squalene synthase OS=Homo sapiens GN=FDFT1;Isoform of P37268, Isoform 5 of Squalene synthase OS=Homo sapiens GN=FDFT1;Squalene synthase OS=Homo sapiens GN=FDFT1 PE=1 SV=1;Isoform of P37268, Squalene synthase OS=Homo s…	5.9	1	0.02	LFSASEFEDPLVGEDTER
566	sp|Q96DA6-2|TIM14_HUMAN sp|Q96DA6|TIM14_HUMAN	0.9731	Isoform of Q96DA6, Isoform 2 of Mitochondrial import inner membrane translocase subunit TIM14 OS=Homo sapiens GN=DNAJC19;Mitochondrial import inner membrane translocase subunit TIM14 OS=Homo sapiens GN=DNAJC19 PE=1 SV=3	15.4	1	0.02	EAALILGVSPTANK
569	sp|Q9NPF5|DMAP1_HUMAN	0.9709	DNA methyltransferase 1-associated protein 1 OS=Homo sapiens GN=DMAP1 PE=1 SV=1	3.2	1	0.02	KEAEKPAVPETAGIK
568	sp|O75936|BODG_HUMAN tr|E9PKC9|E9PKC9_HUMAN	0.9709	Gamma-butyrobetaine dioxygenase OS=Homo sapiens GN=BBOX1 PE=1 SV=1;Isoform of O75936, Gamma-butyrobetaine dioxygenase (Fragment) OS=Homo sapiens GN=BBOX1 PE=1 SV=1	20.6	1	0.02	DNCPCSDCYLDSAK
572	sp|Q9P2P1|NYNRI_HUMAN	0.9681	Protein NYNRIN OS=Homo sapiens GN=NYNRIN PE=2 SV=3	0.9	1	0.02	TVVNQPVLVAQVEPTTPK
571	sp|P61962|DCAF7_HUMAN tr|A0A087WWI6|A0A087WWI6_HUMAN	0.9681	DDB1- and CUL4-associated factor 7 OS=Homo sapiens GN=DCAF7 PE=1 SV=1;Isoform of P61962, DDB1- and CUL4-associated factor 7 (Fragment) OS=Homo sapiens GN=DCAF7 PE=1 SV=5	4.3	1	0.02	EVYDIAFSR
574	sp|Q9UET6-2|TRM7_HUMAN sp|Q9UET6|TRM7_HUMAN tr|B7Z4K4|B7Z4K4_HUMAN	0.9667	Isoform of Q9UET6, Isoform 2 of Putative tRNA (cytidine(32)/guanosine(34)-2'-O)-methyltransferase OS=Homo sapiens GN=FTSJ1;Putative tRNA (cytidine(32)/guanosine(34)-2'-O)-methyltransferase OS=Homo sapiens GN=FTSJ1 PE=1 SV=2;Isoform of Q9UET6, Putative tRNA (cytidine(32)/guanosine(34)-2'-O)-methyltransferase OS=Homo sapiens GN=FTSJ1 PE=1 SV=1	6.8	1	0.02	SYPLDLEGGSEYK
573	sp|Q7Z5Q5|DPOLN_HUMAN tr|H0YA88|H0YA88_HUMAN	0.9667	DNA polymerase nu OS=Homo sapiens GN=POLN PE=1 SV=2;Isoform of Q7Z5Q5, DNA polymerase nu (Fragment) OS=Homo sapiens GN=POLN PE=3 SV=1	1.7	1	0.02	HPNIQGISK
575	sp|P11166|GTR1_HUMAN	0.9660	Solute carrier family 2, facilitated glucose transporter member 1 OS=Homo sapiens GN=SLC2A1 PE=1 SV=2	3.0	1	0.02	TPEELFHPLGADSQV
576	sp|Q9UDR5|AASS_HUMAN tr|F8WAH1|F8WAH1_HUMAN	0.9632	Alpha-aminoadipic semialdehyde synthase, mitochondrial OS=Homo sapiens GN=AASS PE=1 SV=1;Isoform of Q9UDR5, Alpha-aminoadipic semialdehyde synthase, mitochondrial OS=Homo sapiens GN=AASS PE=1 SV=1	3.1	1	0.02	FSWSPVGVLMNVMQSATYLLDGK
578	tr|Q8N241|Q8N241_HUMAN	0.9618	Isoform of Q9UBY9, Heat shock 27kDa protein family, member 7 (Cardiovascular), isoform CRA_c OS=Homo sapiens GN=HSPB7 PE=1 SV=1	5.7	1	0.02	GQQRPLTATWAEQR
577	sp|Q9UKQ2-2|ADA28_HUMAN sp|Q9UKQ2|ADA28_HUMAN tr|E5RGY1|E5RGY1_HUMAN	0.9618	Isoform of Q9UKQ2, Isoform 2 of Disintegrin and metalloproteinase domain-containing protein 28 OS=Homo sapiens GN=ADAM28;Disintegrin and metalloproteinase domain-containing protein 28 OS=Homo sapiens GN=ADAM28 PE=2 SV=3;Isoform of Q9UKQ2, Disintegrin and metalloproteinase domain-containing protein 28 OS=Homo sapiens GN=ADAM28 PE=1 SV=1	3.2	1	0.02	IAVLYLK
579	sp|Q16270-2|IBP7_HUMAN sp|Q16270|IBP7_HUMAN	0.9604	Isoform of Q16270, Isoform 2 of Insulin-like growth factor-binding protein 7 OS=Homo sapiens GN=IGFBP7;Insulin-like growth factor-binding protein 7 OS=Homo sapiens GN=IGFBP7 PE=1 SV=1	9.0	1	0.02	SRYPVCGSDGTTYPSGCQLRAASQR
580	sp|Q96JG8-2|MAGD4_HUMAN sp|Q96JG8-4|MAGD4_HUMAN sp|Q96JG8|MAGD4_HUMAN sp|Q9Y5V3-2|MAGD1_HUMAN sp|Q9Y5V3|MAGD1_HUMAN	0.9597	Isoform of Q96JG8, Isoform 2 of Melanoma-associated antigen D4 OS=Homo sapiens GN=MAGED4;Isoform of Q96JG8, Isoform 4 of Melanoma-associated antigen D4 OS=Homo sapiens GN=MAGED4;Melanoma-associated antigen D4 OS=Homo sapiens GN=MAGED4 PE=1 SV=3;Isoform of Q9Y5V3, Isoform 2 of Melanoma-associated antigen D1 OS=Homo sapiens GN=MAGED1;Melanoma-associated antigen D1 OS=Homo sapiens GN=MAGED1 PE=1 SV=3	1.5	1	0.02	ASEAVLWEALR
581	sp|P31944|CASPE_HUMAN	0.9576	Caspase-14 OS=Homo sapiens GN=CASP14 PE=1 SV=2	4.5	1	0.02	LENLFEALNNK
582	sp|O15504-3|NUPL2_HUMAN sp|O15504|NUPL2_HUMAN	0.9562	Isoform of O15504, Isoform 3 of Nucleoporin-like protein 2 OS=Homo sapiens GN=NUPL2;Nucleoporin-like protein 2 OS=Homo sapiens GN=NUPL2 PE=1 SV=1	6.7	1	0.02	IPLKPPPLELLNV
584	sp|P04637-4|P53_HUMAN sp|P04637-7|P53_HUMAN sp|P04637|P53_HUMAN tr|A0A087WZU8|A0A087WZU8_HUMAN tr|A0A087X1Q1|A0A087X1Q1_HUMAN tr|A0A0U1RQC9|A0A0U1RQC9_HUMAN	0.9535	Isoform of P04637, Isoform 4 of Cellular tumor antigen p53 OS=Homo sapiens GN=TP53;Isoform of P04637, Isoform 7 of Cellular tumor antigen p53 OS=Homo sapiens GN=TP53;Cellular tumor antigen p53 OS=Homo sapiens GN=TP53 PE=1 SV=4;Isoform of P04637, Cellular tumor antigen p53 OS=Homo sapiens GN=TP53 PE=1 SV=1;Isoform of P04637, Cellular tumor antigen p53 OS=Homo sapiens GN=TP53 PE=1 SV=1;Isoform of P…	3.8	1	0.02	ELNEALELK
585	sp|Q9NY12-2|GAR1_HUMAN sp|Q9NY12|GAR1_HUMAN	0.9528	Isoform of Q9NY12, Isoform 2 of H/ACA ribonucleoprotein complex subunit 1 OS=Homo sapiens GN=GAR1;H/ACA ribonucleoprotein complex subunit 1 OS=Homo sapiens GN=GAR1 PE=1 SV=1	4.5	1	0.02	VDEIFGQLR
588	sp|Q9BVG9|PTSS2_HUMAN tr|E9PLE4|E9PLE4_HUMAN tr|E9PS47|E9PS47_HUMAN	0.9507	Phosphatidylserine synthase 2 OS=Homo sapiens GN=PTDSS2 PE=1 SV=1;Isoform of Q9BVG9, Phosphatidylserine synthase 2 OS=Homo sapiens GN=PTDSS2 PE=1 SV=1;Isoform of Q9BVG9, Phosphatidylserine synthase 2 OS=Homo sapiens GN=PTDSS2 PE=1 SV=1	36.7	1	0.02	ASLEEPPDGPSAGQATGPGEGR
587	sp|Q96HP4|OXND1_HUMAN tr|C9JLB7|C9JLB7_HUMAN tr|U3KQU8|U3KQU8_HUMAN	0.9507	Oxidoreductase NAD-binding domain-containing protein 1 OS=Homo sapiens GN=OXNAD1 PE=1 SV=1;Isoform of Q96HP4, Oxidoreductase NAD-binding domain-containing protein 1 OS=Homo sapiens GN=OXNAD1 PE=1 SV=2;Isoform of Q96HP4, Oxidoreductase NAD-binding domain-containing protein 1 OS=Homo sapiens GN=OXNAD1 PE=1 SV=1	2.3	1	0.02	VIELAVK
589	sp|P62937|PPIA_HUMAN tr|C9J5S7|C9J5S7_HUMAN tr|F8WE65|F8WE65_HUMAN	0.9501	Peptidyl-prolyl cis-trans isomerase A OS=Homo sapiens GN=PPIA PE=1 SV=2;Isoform of P62937, Peptidyl-prolyl cis-trans isomerase OS=Homo sapiens GN=PPIA PE=1 SV=1;Isoform of P62937, Peptidyl-prolyl cis-trans isomerase OS=Homo sapiens GN=PPIA PE=1 SV=1	7.5	1	0.02	VSFELFADK
590	sp|P78371-2|TCPB_HUMAN sp|P78371|TCPB_HUMAN tr|F5GWF6|F5GWF6_HUMAN tr|F8VQ14|F8VQ14_HUMAN	0.9487	Isoform of P78371, Isoform 2 of T-complex protein 1 subunit beta OS=Homo sapiens GN=CCT2;T-complex protein 1 subunit beta OS=Homo sapiens GN=CCT2 PE=1 SV=4;Isoform of P78371, T-complex protein 1 subunit beta OS=Homo sapiens GN=CCT2 PE=1 SV=2;Isoform of P78371, T-complex protein 1 subunit beta OS=Homo sapiens GN=CCT2 PE=1 SV=1	3.8	1	0.02	EALLSSAVDHGSDEVK
593	sp|Q9NP64-2|NO40_HUMAN sp|Q9NP64-3|NO40_HUMAN sp|Q9NP64|NO40_HUMAN tr|A0A087WXF8|A0A087WXF8_HUMAN tr|A0A087WXU5|A0A087WXU5_HUMAN tr|A0A087WYV3|A0A087WYV3_HUMAN tr|A0A0D9SEW3|A0A0D9SEW3_HUMAN tr|E7EPF0|E7EPF0_HUMAN	0.9473	Isoform of Q9NP64, Isoform 2 of Nucleolar protein of 40 kDa OS=Homo sapiens GN=ZCCHC17;Isoform of Q9NP64, Isoform 3 of Nucleolar protein of 40 kDa OS=Homo sapiens GN=ZCCHC17;Nucleolar protein of 40 kDa OS=Homo sapiens GN=ZCCHC17 PE=1 SV=1;Isoform of Q9NP64, Nucleolar protein of 40 kDa OS=Homo sapiens GN=ZCCHC17 PE=1 SV=1;Isoform of Q9NP64, Nucleolar protein of 40 kDa OS=Homo sapiens GN=ZCCHC17 PE…	9.6	1	0.02	DLDPNNVIIEQEER
592	sp|Q14435|GALT3_HUMAN tr|C9J2C3|C9J2C3_HUMAN tr|E7EUL0|E7EUL0_HUMAN	0.9473	Polypeptide N-acetylgalactosaminyltransferase 3 OS=Homo sapiens GN=GALNT3 PE=1 SV=2;Isoform of Q14435, Polypeptide N-acetylgalactosaminyltransferase 3 (Fragment) OS=Homo sapiens GN=GALNT3 PE=1 SV=1;Isoform of Q14435, Polypeptide N-acetylgalactosaminyltransferase 3 OS=Homo sapiens GN=GALNT3 PE=1 SV=1	3.5	1	0.02	TPTFAGGLFSISK
591	sp|P50570-2|DYN2_HUMAN sp|P50570-3|DYN2_HUMAN sp|P50570-4|DYN2_HUMAN sp|P50570-5|DYN2_HUMAN sp|P50570|DYN2_HUMAN	0.9473	Isoform of P50570, Isoform 2 of Dynamin-2 OS=Homo sapiens GN=DNM2;Isoform of P50570, Isoform 3 of Dynamin-2 OS=Homo sapiens GN=DNM2;Isoform of P50570, Isoform 4 of Dynamin-2 OS=Homo sapiens GN=DNM2;Isoform of P50570, Isoform 5 of Dynamin-2 OS=Homo sapiens GN=DNM2;Dynamin-2 OS=Homo sapiens GN=DNM2 PE=1 SV=2	1.4	1	0.02	NLVDSYVAIINK
594	sp|P31260|HXA10_HUMAN	0.9467	Homeobox protein Hox-A10 OS=Homo sapiens GN=HOXA10 PE=1 SV=3	4.1	1	0.02	GFDLPPALASGSADAAR
595	sp|Q9NS69|TOM22_HUMAN	0.9419	Mitochondrial import receptor subunit TOM22 homolog OS=Homo sapiens GN=TOMM22 PE=1 SV=3	17.6	1	0.02	GDAEKPEEELEEDDDEELDETLSER
597	sp|P20618|PSB1_HUMAN	0.9393	Proteasome subunit beta type-1 OS=Homo sapiens GN=PSMB1 PE=1 SV=2	5.8	1	0.02	GAVYSFDPVGSYQR
598	sp|Q9UEW8-2|STK39_HUMAN sp|Q9UEW8|STK39_HUMAN	0.9379	Isoform of Q9UEW8, Isoform 2 of STE20/SPS1-related proline-alanine-rich protein kinase OS=Homo sapiens GN=STK39;STE20/SPS1-related proline-alanine-rich protein kinase OS=Homo sapiens GN=STK39 PE=1 SV=3	2.1	1	0.02	EVLEGLDYLHR
599	sp|P02545-2|LMNA_HUMAN sp|P02545-3|LMNA_HUMAN sp|P02545-4|LMNA_HUMAN sp|P02545-5|LMNA_HUMAN sp|P02545-6|LMNA_HUMAN sp|P02545|LMNA_HUMAN tr|Q3BDU5|Q3BDU5_HUMAN tr|Q5TCI8|Q5TCI8_HUMAN	0.9306	Isoform of P02545, Isoform C of Prelamin-A/C OS=Homo sapiens GN=LMNA;Isoform of P02545, Isoform ADelta10 of Prelamin-A/C OS=Homo sapiens GN=LMNA;Isoform of P02545, Isoform 4 of Prelamin-A/C OS=Homo sapiens GN=LMNA;Isoform of P02545, Isoform 5 of Prelamin-A/C OS=Homo sapiens GN=LMNA;Isoform of P02545, Isoform 6 of Prelamin-A/C OS=Homo sapiens GN=LMNA;Prelamin-A/C OS=Homo sapiens GN=LMNA PE=1 SV=1;…	2.8	1	0.02	NSNLVGAAHEELQQSR
600	sp|Q86V87|F16B2_HUMAN	0.9293	Protein FAM160B2 OS=Homo sapiens GN=FAM160B2 PE=2 SV=2	1.5	1	0.02	KACGEPTALPK
601	sp|O00767|ACOD_HUMAN	0.9280	Acyl-CoA desaturase OS=Homo sapiens GN=SCD PE=1 SV=2	3.6	1	0.02	GSTLDLSDLEAEK
603	sp|Q8IUR0|TPPC5_HUMAN	0.9267	Trafficking protein particle complex subunit 5 OS=Homo sapiens GN=TRAPPC5 PE=1 SV=1	4.8	1	0.02	VLGALLFVK
604	sp|Q9P2B7-2|CFA97_HUMAN sp|Q9P2B7|CFA97_HUMAN tr|D6RDU8|D6RDU8_HUMAN	0.9260	Isoform of Q9P2B7, Isoform 2 of Cilia- and flagella-associated protein 97 OS=Homo sapiens GN=CFAP97;Cilia- and flagella-associated protein 97 OS=Homo sapiens GN=CFAP97 PE=1 SV=2;Isoform of Q9P2B7, Cilia- and flagella-associated protein 97 (Fragment) OS=Homo sapiens GN=CFAP97 PE=1 SV=1	12.6	1	0.02	EGEDDYYTDGEESSDDGK
605	sp|P62314|SMD1_HUMAN tr|J3QLI9|J3QLI9_HUMAN	0.9241	Small nuclear ribonucleoprotein Sm D1 OS=Homo sapiens GN=SNRPD1 PE=1 SV=1;Isoform of P62314, Small nuclear ribonucleoprotein Sm D1 OS=Homo sapiens GN=SNRPD1 PE=1 SV=1	14.7	1	0.02	EPVQLETLSIR
606	sp|P02794|FRIH_HUMAN tr|G3V192|G3V192_HUMAN tr|G3V1D1|G3V1D1_HUMAN	0.9215	Ferritin heavy chain OS=Homo sapiens GN=FTH1 PE=1 SV=2;Isoform of P02794, Ferritin OS=Homo sapiens GN=FTH1 PE=1 SV=1;Isoform of P02794, Ferritin OS=Homo sapiens GN=FTH1 PE=1 SV=1	13.3	1	0.02	MGAPESGLAEYLFDK
607	sp|Q92930|RAB8B_HUMAN	0.9195	Ras-related protein Rab-8B OS=Homo sapiens GN=RAB8B PE=1 SV=2	7.2	1	0.02	KMNDSNSAGAGGPVK
608	sp|Q99871-2|HAUS7_HUMAN sp|Q99871-3|HAUS7_HUMAN sp|Q99871|HAUS7_HUMAN tr|A6NDA1|A6NDA1_HUMAN	0.9189	Isoform of Q99871, Isoform 2 of HAUS augmin-like complex subunit 7 OS=Homo sapiens GN=HAUS7;Isoform of Q99871, Isoform 3 of HAUS augmin-like complex subunit 7 OS=Homo sapiens GN=HAUS7;HAUS augmin-like complex subunit 7 OS=Homo sapiens GN=HAUS7 PE=1 SV=3;Isoform of Q99871, HAUS augmin-like complex subunit 7 OS=Homo sapiens GN=HAUS7 PE=1 SV=1	12.6	1	0.02	GGDDYSEDEGDSSVSR
609	sp|Q96KJ4|MSLNL_HUMAN tr|H0YG18|H0YG18_HUMAN	0.9163	Mesothelin-like protein OS=Homo sapiens GN=MSLNL PE=3 SV=3;Isoform of Q96KJ4, Mesothelin-like protein (Fragment) OS=Homo sapiens GN=MSLNL PE=4 SV=1	2.3	1	0.02	AHETFGSSGTLAAYYR
610	sp|Q9UPZ3-2|HPS5_HUMAN sp|Q9UPZ3|HPS5_HUMAN	0.9119	Isoform of Q9UPZ3, Isoform 2 of Hermansky-Pudlak syndrome 5 protein OS=Homo sapiens GN=HPS5;Hermansky-Pudlak syndrome 5 protein OS=Homo sapiens GN=HPS5 PE=1 SV=2	1.7	1	0.02	GDEQSCEEDVSSDTCPK
611	sp|Q9GZS0-2|DNAI2_HUMAN sp|Q9GZS0|DNAI2_HUMAN tr|J3QRG2|J3QRG2_HUMAN	0.9106	Isoform of Q9GZS0, Isoform 2 of Dynein intermediate chain 2, axonemal OS=Homo sapiens GN=DNAI2;Dynein intermediate chain 2, axonemal OS=Homo sapiens GN=DNAI2 PE=1 SV=2;Isoform of Q9GZS0, Dynein intermediate chain 2, axonemal OS=Homo sapiens GN=DNAI2 PE=4 SV=1	2.7	1	0.02	KMSEPTEVVILDITKK
612	sp|Q8IUH4-2|ZDH13_HUMAN sp|Q8IUH4-3|ZDH13_HUMAN sp|Q8IUH4|ZDH13_HUMAN	0.9100	Isoform of Q8IUH4, Isoform 2 of Palmitoyltransferase ZDHHC13 OS=Homo sapiens GN=ZDHHC13;Isoform of Q8IUH4, Isoform 3 of Palmitoyltransferase ZDHHC13 OS=Homo sapiens GN=ZDHHC13;Palmitoyltransferase ZDHHC13 OS=Homo sapiens GN=ZDHHC13 PE=1 SV=3	3.1	1	0.02	LLEAGSSLDIQNVK
613	sp|P55769|NH2L1_HUMAN tr|B1AHD1|B1AHD1_HUMAN	0.9081	NHP2-like protein 1 OS=Homo sapiens GN=SNU13 PE=1 SV=3;Isoform of P55769, NHP2-like protein 1 OS=Homo sapiens GN=SNU13 PE=1 SV=1	9.4	1	0.02	QQIQSIQQSIER
614	sp|O75832|PSD10_HUMAN tr|B1AJY5|B1AJY5_HUMAN tr|B1AJY7|B1AJY7_HUMAN	0.9024	26S proteasome non-ATPase regulatory subunit 10 OS=Homo sapiens GN=PSMD10 PE=1 SV=1;Isoform of O75832, 26S proteasome non-ATPase regulatory subunit 10 OS=Homo sapiens GN=PSMD10 PE=1 SV=1;Isoform of O75832, 26S proteasome non-ATPase regulatory subunit 10 OS=Homo sapiens GN=PSMD10 PE=1 SV=1	7.6	1	0.02	LLVSQGASIYIENK
615	sp|Q96GX1-2|TECT2_HUMAN sp|Q96GX1|TECT2_HUMAN	0.9018	Isoform of Q96GX1, Isoform 2 of Tectonic-2 OS=Homo sapiens GN=TCTN2;Tectonic-2 OS=Homo sapiens GN=TCTN2 PE=2 SV=1	2.0	1	0.02	QDSSFEVYVDTDAK
616	sp|Q01469|FABP5_HUMAN	0.9012	Fatty acid-binding protein, epidermal OS=Homo sapiens GN=FABP5 PE=1 SV=3	6.7	1	0.02	ELGVGIALR
617	sp|Q5RI15-2|COX20_HUMAN sp|Q5RI15|COX20_HUMAN	0.9005	Isoform of Q5RI15, Isoform 2 of Cytochrome c oxidase protein 20 homolog OS=Homo sapiens GN=COX20;Cytochrome c oxidase protein 20 homolog OS=Homo sapiens GN=COX20 PE=1 SV=2	10.2	1	0.02	ILYEGTHLDPER
