# Supplementary material for: Comparative interactome analysis of α-arrestin families in human and Drosophila
Source: eLife. 2024 Jan 25;12:RP88328. doi: 10.7554/eLife.88328 (PMC10945707; doi:10.7554/eLife.88328)
Supplement: Figure 1—source data 1. [file elife-88328-fig1-data1.zip › Human/TXNIP/interact-TXNIP_1.prot.tsv]

entry no.	protein	protein probability	protein description	percent coverage	tot indep spectra	percent share of spectrum ids	peptides
3	sp|GFP_AEQVI|	1.0000	sp GFP_AEQVI	74.8	908	5.421	AEVKFEGDTLVNR+AEVKFEGDTLVNRIELK+EDGNILGHK+EDGNILGHKLEYNYNSHNVYIMADK+EDGNILGHKLEYNYNSHNVYIMADKQK+FEGDTLVNR+FEGDTLVNRIELK+FSVSGEGEGDATYGK+FSVSGEGEGDATYGKLTLK+GEELFTGVVPILVELDGDVNGHK+GEELFTGVVPILVELDGDVNGHKFSVSGEGEGDATYGK+GIDFKEDGNILGHK+GIDFKEDGNILGHKLEYNYNSHNVYIMADK+HNIEDGSVQLADHYQQNTPIGDGPVLLPDNHYLSTQSALSK+IRHNIEDGSVQLADHYQQNTPIGDGPVLLPDNHYLSTQSALSK+LEYNYNSHNVYIMADK+LEYNYNSHNVYIMADKQK+NGIKVNFK+NGI…
1101a	sp|Q9H3M7|TXNIP_HUMAN	1.0000	Thioredoxin-interacting protein OS=Homo sapiens GN=TXNIP PE=1 SV=1	49.4	477	2.887	AAIVARHTYLANGQTK+AAIVARHTYLANGQTKVLTQK+AFLDRPSQPTQETK+AFLDRPSQPTQETKK+FGFELPQGPLGTSFK+FGFELPQGPLGTSFKGK+HTYLANGQTK+HTYLANGQTKVLTQK+IKSFEVVFNDPEK+IKSFEVVFNDPEKVYGSGEK+KNFEVVDLVDVNTPDLMAPVSAK+KNFEVVDLVDVNTPDLMAPVSAKK+KVILDLPLVIGSR+LESPTTPLLDDMDGSQDSPIFMYAPEFK+NFEVVDLVDVNTPDLMAPVSAK+NFEVVDLVDVNTPDLMAPVSAKK+QTSEYLR+QTSEYLRYEDTLLLEDQPTGENEMVIMRPGNK+SFEVVFNDPEK+SFEVVFNDPEKVYGSGEK+VEYSLLIYVSVPGSK+VEYSLL…
424a	sp|P07437|TBB5_HUMAN tr|Q5JP53|Q5JP53_HUMAN	1.0000	Tubulin beta chain OS=Homo sapiens GN=TUBB PE=1 SV=2;Isoform of P07437, Tubulin beta chain OS=Homo sapiens GN=TUBB PE=1 SV=1	55.6	426	0.928	AILVDLEPGTMDSVR+ALTVPELTQQVFDAK+EVDEQMLNVQNK+FPGQLNADLR+FPGQLNADLRK+FWEVISDEHGIDPTGTYHGDSDLQLDR+GHYTEGAELVDSVLDVVR+GHYTEGAELVDSVLDVVRK+IMNTFSVVPSPK+IREEYPDR+IREEYPDRIMNTFSVVPSPK+ISEQFTAMFR+ISEQFTAMFRR+ISVYYNEATGGK+KLAVNMVPFPR+LAVNMVPFPR+LHFFMPGFAPLTSR+MAVTFIGNSTAIQELFK+MAVTFIGNSTAIQELFKR+MSMKEVDEQMLNVQNK+NSSYFVEWIPNNVK+RISEQFTAMFR+SGPFGQIFRPDNFVFGQSGAGNNWAK+YLTVAAVFR
424b	sp|P68371|TBB4B_HUMAN	1.0000	Tubulin beta-4B chain OS=Homo sapiens GN=TUBB4B PE=1 SV=1	53.3	375	0.541	ALTVPELTQQMFDAK+AVLVDLEPGTMDSVR+EVDEQMLNVQNK+FPGQLNADLR+FPGQLNADLRK+FWEVISDEHGIDPTGTYHGDSDLQLER+GHYTEGAELVDSVLDVVR+GHYTEGAELVDSVLDVVRK+IMNTFSVVPSPK+INVYYNEATGGK+IREEYPDR+IREEYPDRIMNTFSVVPSPK+ISEQFTAMFR+ISEQFTAMFRR+KLAVNMVPFPR+LAVNMVPFPR+LHFFMPGFAPLTSR+MSATFIGNSTAIQELFK+MSATFIGNSTAIQELFKR+MSMKEVDEQMLNVQNK+NSSYFVEWIPNNVK+RISEQFTAMFR+SGPFGQIFRPDNFVFGQSGAGNNWAK+YLTVAAVFR
424d	sp|Q9BVA1|TBB2B_HUMAN	1.0000	Tubulin beta-2B chain OS=Homo sapiens GN=TUBB2B PE=1 SV=1	53.3	350	0.467	AILVDLEPGTMDSVR+ALTVPELTQQMFDSK+EVDEQMLNVQNK+FPGQLNADLR+FPGQLNADLRK+FWEVISDEHGIDPTGSYHGDSDLQLER+GHYTEGAELVDSVLDVVR+GHYTEGAELVDSVLDVVRK+IMNTFSVMPSPK+INVYYNEATGNK+IREEYPDR+ISEQFTAMFR+ISEQFTAMFRR+KLAVNMVPFPR+LAVNMVPFPR+LHFFMPGFAPLTSR+MSATFIGNSTAIQELFK+MSATFIGNSTAIQELFKR+MSMKEVDEQMLNVQNK+NSSYFVEWIPNNVK+RISEQFTAMFR+SGPFGQIFRPDNFVFGQSGAGNNWAK+YLTVAAIFR
424c	sp|Q13885|TBB2A_HUMAN	1.0000	Tubulin beta-2A chain OS=Homo sapiens GN=TUBB2A PE=1 SV=1	53.3	350	0.467	AILVDLEPGTMDSVR+ALTVPELTQQMFDSK+EVDEQMLNVQNK+FPGQLNADLR+FPGQLNADLRK+FWEVISDEHGIDPTGSYHGDSDLQLER+GHYTEGAELVDSVLDVVR+GHYTEGAELVDSVLDVVRK+IMNTFSVMPSPK+INVYYNEAAGNK+IREEYPDR+ISEQFTAMFR+ISEQFTAMFRR+KLAVNMVPFPR+LAVNMVPFPR+LHFFMPGFAPLTSR+MSATFIGNSTAIQELFK+MSATFIGNSTAIQELFKR+MSMKEVDEQMLNVQNK+NSSYFVEWIPNNVK+RISEQFTAMFR+SGPFGQIFRPDNFVFGQSGAGNNWAK+YLTVAAIFR
446a	sp|P0DMV8|HS71A_HUMAN sp|P0DMV9|HS71B_HUMAN tr|A0A0G2JIW1|A0A0G2JIW1_HUMAN	1.0000	Heat shock 70 kDa protein 1A OS=Homo sapiens GN=HSPA1A PE=1 SV=1;Heat shock 70 kDa protein 1B OS=Homo sapiens GN=HSPA1B PE=1 SV=1;Isoform of P0DMV9, Heat shock 70 kDa protein 1B OS=Homo sapiens GN=HSPA1B PE=1 SV=1	55.2	276	1.536	AFYPEEISSMVLTK+AQIHDLVLVGGSTR+ATAGDTHLGGEDFDNR+ATAGDTHLGGEDFDNRLVNHFVEEFK+DAGVIAGLNVLR+DNNLLGR+EIAEAYLGYPVTNAVITVPAYFNDSQR+FELSGIPPAPR+FGDPVVQSDMK+FGDPVVQSDMKHWPFQVINDGDKPK+GGSGSGPTIEEVD+HWPFQVINDGDKPK+IHDIVLVGGSTR+IINEPTAAAIAYGLDR+ITITNDK+ITITNDKGR+KFGDPVVQSDMK+LDKAQIHDLVLVGGSTR+LLQDFFNGR+LLQDFFNGRDLNK+LSKEEIER+LVNHFVEEFK+LVNHFVEEFKR+MKEIAEAYLGYPVTNAVITVPAYFNDSQR+MVQEAEKYK+MVQEAEKYKAEDEVQR+NALES…
424e	sp|P04350|TBB4A_HUMAN	1.0000	Tubulin beta-4A chain OS=Homo sapiens GN=TUBB4A PE=1 SV=2	48.9	268	0.415	ALTVPELTQQMFDAK+AVLVDLEPGTMDSVR+FPGQLNADLR+FPGQLNADLRK+FWEVISDEHGIDPTGTYHGDSDLQLER+GHYTEGAELVDAVLDVVR+GHYTEGAELVDAVLDVVRK+IMNTFSVVPSPK+INVYYNEATGGNYVPR+ISEQFTAMFR+ISEQFTAMFRR+KLAVNMVPFPR+LAVNMVPFPR+LHFFMPGFAPLTSR+MAATFIGNSTAIQELFK+MAATFIGNSTAIQELFKR+NSSYFVEWIPNNVK+RISEQFTAMFR+SGPFGQIFRPDNFVFGQSGAGNNWAK+YLTVAAVFR
424f	sp|Q13509|TBB3_HUMAN tr|A0A0B4J269|A0A0B4J269_HUMAN	1.0000	Tubulin beta-3 chain OS=Homo sapiens GN=TUBB3 PE=1 SV=2;Uncharacterized protein OS=Homo sapiens PE=1 SV=1	44.0	205	0.279	AILVDLEPGTMDSVR+ALTVPELTQQMFDAK+EVDEQMLAIQSK+FPGQLNADLR+FPGQLNADLRK+FWEVISDEHGIDPSGNYVGDSDLQLER+GHYTEGAELVDSVLDVVR+GHYTEGAELVDSVLDVVRK+IMNTFSVVPSPK+ISEQFTAMFR+ISEQFTAMFRR+KLAVNMVPFPR+LATPTYGDLNHLVSATMSGVTTSLR+LAVNMVPFPR+MSSTFIGNSTAIQELFK+NSSYFVEWIPNNVK+RISEQFTAMFR+YLTVATVFR
446b	sp|P11142|HSP7C_HUMAN	1.0000	Heat shock cognate 71 kDa protein OS=Homo sapiens GN=HSPA8 PE=1 SV=1	57.4	199	1.038	ARFEELNADLFR+DAGTIAGLNVLR+DNNLLGKFELTGIPPAPR+EIAEAYLGK+FDDAVVQSDMK+FEELNADLFR+GTLDPVEK+HWPFMVVNDAGRPK+IHDIVLVGGSTR+IINEPTAAAIAYGLDK+IINEPTAAAIAYGLDKK+ITITNDK+ITITNDKGR+LDKSQIHDIVLVGGSTR+LLQDFFNGK+LLQDFFNGKELNK+LSKEDIER+LYQSAGGMPGGMPGGFPGGGAPPSGGASSGPTIEEVD+MKEIAEAYLGK+MVNHFIAEFK+MVNHFIAEFKR+MVQEAEKYK+NQVAMNPTNTVFDAK+NQVAMNPTNTVFDAKR+NSLESYAFNMK+QTQTFTTYSDNQPGVLIQVYEGER+RFDDAVVQSDMK+SFYPEEVSSMVLTK…
932a	sp|Q71U36-2|TBA1A_HUMAN sp|Q71U36|TBA1A_HUMAN	1.0000	Isoform of Q71U36, Isoform 2 of Tubulin alpha-1A chain OS=Homo sapiens GN=TUBA1A;Tubulin alpha-1A chain OS=Homo sapiens GN=TUBA1A PE=1 SV=1	57.0	172	0.556	AFVHWYVGEGMEEGEFSEAR+AFVHWYVGEGMEEGEFSEAREDMAALEK+AVFVDLEPTVIDEVR+DVNAAIATIK+DYEEVGVDSVEGEGEEEGEEY+EDAANNYAR+EDMAALEK+EDMAALEKDYEEVGVDSVEGEGEEEGEEY+EIIDLVLDR+EIIDLVLDRIR+FDGALNVDLTEFQTNLVPYPR+FDLMYAK+GHYTIGKEIIDLVLDR+IHFPLATYAPVISAEK+LDHKFDLMYAK+LIGQIVSSITASLR+LSVDYGK+LSVDYGKK+NLDIERPTYTNLNR+QIFHPEQLITGK+QLFHPEQLITGKEDAANNYAR+RAFVHWYVGEGMEEGEFSEAR+RNLDIERPTYTNLNR+TIGGGDDSFNTFFSETGAGK+VGINYQPPTVVP…
424g	sp|Q9BUF5|TBB6_HUMAN	1.0000	Tubulin beta-6 chain OS=Homo sapiens GN=TUBB6 PE=1 SV=1	55.6	170	0.341	AALVDLEPGTMDSVR+ALTVPELTQQMFDAR+EVDEQMLAIQSK+FPGQLNADLR+FPGQLNADLRK+FWEVISDEHGIDPAGGYVGDSALQLER+GHYTEGAELVDAVLDVVR+GHYTEGAELVDAVLDVVRK+IMNTFSVMPSPK+INVYYNESSSQK+ISEQFSAMFR+KLAVNMVPFPR+LAVNMVPFPR+LHFFMPGFAPLTSR+LTTPTYGDLNHLVSATMSGVTTSLR+MASTFIGNSTAIQELFK+NSSYFVEWIPNNVK+SGPFGQLFRPDNFIFGQTGAGNNWAK+YLTVATVFR
932b	sp|Q9BQE3|TBA1C_HUMAN tr|F5H5D3|F5H5D3_HUMAN	1.0000	Tubulin alpha-1C chain OS=Homo sapiens GN=TUBA1C PE=1 SV=1;Isoform of Q9BQE3, Tubulin alpha-1C chain OS=Homo sapiens GN=TUBA1C PE=1 SV=1	52.3	170	0.548	AFVHWYVGEGMEEGEFSEAR+AFVHWYVGEGMEEGEFSEAREDMAALEK+AVFVDLEPTVIDEVR+DVNAAIATIK+DYEEVGADSADGEDEGEEY+EDAANNYAR+EDMAALEK+EIIDLVLDR+EIIDLVLDRIR+FDGALNVDLTEFQTNLVPYPR+FDLMYAK+GHYTIGKEIIDLVLDR+IHFPLATYAPVISAEK+LDHKFDLMYAK+LISQIVSSITASLR+LSVDYGK+LSVDYGKK+NLDIERPTYTNLNR+QIFHPEQLITGK+QLFHPEQLITGKEDAANNYAR+RAFVHWYVGEGMEEGEFSEAR+RNLDIERPTYTNLNR+TIGGGDDSFNTFFSETGAGK+VGINYQPPTVVPGGDLAK
291a	sp|O14654|IRS4_HUMAN	1.0000	Insulin receptor substrate 4 OS=Homo sapiens GN=IRS4 PE=1 SV=1	42.2	164	1.006	AAAAAAAAAASGAAIPPLIPPR+AAAAAAAAAASGAAIPPLIPPRR+AAVSAFPTDSLER+AFDEDEDDPYVPMRPGVATPLVSSSDYMPMAPQNVSASK+AIGDGEDEMLFTR+ANPLSLDSAR+APDTNKEDDSKDNDSESDYMFMAPGAGAIPK+AVSVPASFFR+DAASKPSGEGSFSKPGDGGSPSKPSDHEPPK+DAEIPEGAAR+DVWQVIVKPR+EADSSSDYVNMDFTK+EADSSSDYVNMDFTKR+ESNTPAPSTQGLPDSWGIIAEPR+EVKDAEIPEGAAR+FVTPSEPVAHSR+GAQDVAGGSNPGAHNPSANLAR+GDNQAGGAAAAAAAPEPPPR+GLDKEVSYNWDPK+GYMMMFPR+HLGLVPLEPGGWLR+LAPSPARPR+…
432a	sp|P08238|HS90B_HUMAN	1.0000	Heat shock protein HSP 90-beta OS=Homo sapiens GN=HSP90AB1 PE=1 SV=4	45.9	161	0.749	ADLINNLGTIAK+ALLFIPR+APFDLFENK+APFDLFENKK+DNSTMGYMMAK+EDQTEYLEER+EGLELPEDEEEK+EGLELPEDEEEKKK+EKYIDQEELNK+ELISNASDALDK+ELISNASDALDKIR+ELKIDIIPNPQER+EQVANSAFVER+FYEAFSK+GVVDSEDIPLNLSR+HFSVEGQLEFR+HLEINPDHPIVETLR+HNDDEQYAWESSAGGSFTVR+HSQFIGYPITLYLEK+HSQFIGYPITLYLEKER+IDIIPNPQER+IRYESLTDPSK+IRYESLTDPSKLDSGK+KHLEINPDHPIVETLR+KHSQFIGYPITLYLEK+LGLGIDEDEVAAEEPNAAVPDEIPPLEGDEDASR+LGLGIDEDEVAAEEPNAAVPDEIPP…
412a	sp|P05787-2|K2C8_HUMAN sp|P05787|K2C8_HUMAN	1.0000	Isoform of P05787, Isoform 2 of Keratin, type II cytoskeletal 8 OS=Homo sapiens GN=KRT8;Keratin, type II cytoskeletal 8 OS=Homo sapiens GN=KRT8 PE=1 SV=7	78.5	153	0.854	AEAESMYQIK+AEAESMYQIKYEELQSLAGK+AQYEDIANR+ASLEAAIADAEQR+ASLEAAIADAEQRGELAIK+ASLEAAIADAEQRGELAIKDANAK+DGKLVSESSDVLPK+DVDEAYMNK+DVDEAYMNKVELESR+ELQSQISDTSVVLSMDNSR+EYQELMNVK+FASFIDK+FASFIDKVR+GELAIKDANAK+GGLGGGYGGASGMGGITAVTVNQSLLSPLVLEVDPNIQAVR+KDVDEAYMNKVELESR+KLLEGEESR+KLLEGEESRLESGMQNMSIHTK+LALDIEIATYR+LALDIEIATYRK+LEAELGNMQGLVEDFK+LEGLTDEINFLR+LESGMQNMSIHTK+LKLEAELGNMQGLVEDFK+LKLEAELGNMQGLVEDF…
712a	sp|P60709|ACTB_HUMAN sp|P63261|ACTG_HUMAN	1.0000	Actin, cytoplasmic 1 OS=Homo sapiens GN=ACTB PE=1 SV=1;Actin, cytoplasmic 2 OS=Homo sapiens GN=ACTG1 PE=1 SV=1	54.1	144	0.632	AGFAGDDAPR+AVFPSIVGRPR+DLTDYLMK+DLYANTVLSGGTTMYPGIADR+DSYVGDEAQSK+DSYVGDEAQSKR+EITALAPSTMK+GYSFTTTAER+HQGVMVGMGQK+IIAPPER+IWHHTFYNELR+KDLYANTVLSGGTTMYPGIADR+LDLAGRDLTDYLMK+QEYDESGPSIVHR+QEYDESGPSIVHRK+RGILTLK+SYELPDGQVITIGNER+TTGIVMDSGDGVTHTVPIYEGYALPHAILR+VAPEEHPVLLTEAPLNPK
432b	sp|P07900-2|HS90A_HUMAN sp|P07900|HS90A_HUMAN	1.0000	Isoform of P07900, Isoform 2 of Heat shock protein HSP 90-alpha OS=Homo sapiens GN=HSP90AA1;Heat shock protein HSP 90-alpha OS=Homo sapiens GN=HSP90AA1 PE=1 SV=5	46.0	128	0.561	ADLINNLGTIAK+AILFVPR+APFDLFENR+APFDLFENRK+DNSTMGYMAAK+DQVANSAFVER+EDQTEYLEER+EGLELPEDEEEK+EGLELPEDEEEKKK+EKYIDQEELNK+ELHINLIPNK+ELHINLIPNKQDR+ELISNSSDALDK+ELISNSSDALDKIR+FYEQFSK+GVVDSEDIPLNLSR+HFSVEGQLEFR+HIYYITGETK+HIYYITGETKDQVANSAFVER+HLEINPDHSIIETLR+HNDDEQYAWESSAGGSFTVR+HSQFIGYPITLFVEK+HSQFIGYPITLFVEKER+IRYESLTDPSK+IRYESLTDPSKLDSGK+KHLEINPDHSIIETLR+KHSQFIGYPITLFVEK+LGIHEDSQNR+LGLGIDEDDPTADDTS…
534a	sp|P27708|PYR1_HUMAN tr|F8VPD4|F8VPD4_HUMAN	1.0000	CAD protein OS=Homo sapiens GN=CAD PE=1 SV=3;Isoform of P27708, CAD protein OS=Homo sapiens GN=CAD PE=1 SV=1	38.5	115	0.718	AAFALGGLGSGFASNR+AAFALGGLGSGFASNREELSALVAPAFAHTSQVLVDK+AHWTPFEGQK+AIVHAVGQELQVTGPFNLQLIAKDDQLK+ALKEENIQTLLINPNIATVQTSQGLADK+ASDPGLPAEEPKEK+ATGYPLAYVAAK+DQMSHLFNVAHTLR+EATAGNPGGQTVR+EELSALVAPAFAHTSQVLVDK+EIDVDAVASDGVVAAIAISEHVENAGVHSGDATLVTPPQDITAK+EIEYEVVR+ELSDLESAR+EQGSLLGK+FLSSAAAVSK+GAEVTVVPWDHALDSQEYEGLFLSNGPGDPASYPSVVSTLSR+GEVAYIDGQVLVPPGYGQDVR+GEVRPELGSR+GQPFGAAVSTAGEVVFQTGMVGYPEALTDPSYK+GQ…
434a	sp|P08727|K1C19_HUMAN	1.0000	Keratin, type I cytoskeletal 19 OS=Homo sapiens GN=KRT19 PE=1 SV=4	71.8	114	0.631	AALEDTLAETEAR+ALEAANGELEVK+DAEAWFTSR+DKILGATIENSR+DYSHYYTTIQDLR+DYSHYYTTIQDLRDK+EVAGHTEQLQMSR+FETEQALR+FGPGVAFR+FVSSSSSGAYGGGYGGVLTASDGLLAGNEK+GQVGGQVSVEVDSAPGTDLAK+ILGATIENSR+ITMQNLNDR+IVLQIDNAR+KDAEAWFTSR+KNHEEEISTLR+LAADDFR+LASYLDK+LASYLDKVR+LEQEIATYR+MSVEADINGLR+MSVEADINGLRR+NHEEEISTLR+QSSATSSFGGLGGGSVR+SEVTDLRR+SLLEGQEDHYNNLSASK+SQYEVMAEQNR+SQYEVMAEQNRK+SRLEQEIATYR+TDLEMQIEGLKEELAYLK+TDLEMQI…
368a	sp|O95071-2|UBR5_HUMAN sp|O95071|UBR5_HUMAN	1.0000	Isoform of O95071, Isoform 2 of E3 ubiquitin-protein ligase UBR5 OS=Homo sapiens GN=UBR5;E3 ubiquitin-protein ligase UBR5 OS=Homo sapiens GN=UBR5 PE=1 SV=2	30.9	106	0.651	AASTAPSSTSTPAASSAGLIYIDPSNLR+AEQENNFPTSSIAFLGQNER+AMNQQTTLDTPQLER+ARVDEAMELIIAHGR+ATFLGLTNEK+AYPAAITILETAQK+AYSIVIR+EGEEQPVLPEETESSKPGPSAHDLAAQLK+ENGADSILDLGLVDSSEK+EVVFVEDVK+FAQLALER+GDFLNYALSLMR+GEHLLLFLVQTVAR+GLLDVLPK+GSGLLGSQPQPVIPASVIPEELISQAQVVLQGK+IDELQVVK+IGFSVQPDR+IGFSVQPDRLELGKPDNNDGSK+IGHLLPEEQVYLNQQSGTIR+IVLLSANSIR+KEDLFGRPSQGLYSSSASSGK+KTASPEDSDMPDHDLEPPR+LEHTAQTYSELQGER+LLTATNLVTLPN…
378a	sp|O95714|HERC2_HUMAN	1.0000	E3 ubiquitin-protein ligase HERC2 OS=Homo sapiens GN=HERC2 PE=1 SV=2	23.8	102	0.629	AAGPEPQALDEFTSLLIADDTR+AALSFAFAFLR+ADFLSNDDYAVYVR+ALSFTGSALAALVK+DAQTLALTDEGLVFSWGDGDFGK+DGGFWTVIDGK+DPLGASYLGVPSDADSSAASNK+DRQHGPVVELNR+EIDEQEANASTFHR+EIVSSEDAVTPSAVTPSAPSASARPFIPVTDDLGAASIIAETMTK+EKEIDEQEANASTFHR+ELGIQPVPLQTITNENPSGPSLGTIPQAR+EQDEQLVQWMNR+EQQALAVQSATTTLSALR+ETAPVQLPVSGPELAAMMK+EWSDWSSELR+EWSDWSSELRIPGDELK+FISDGSVNGWGWR+FKELGIQPVPLQTITNENPSGPSLGTIPQAR+FTVYPIMPAAGPK+GQLGGIEGAK+GS…
1137a	sp|Q9NVI7-2|ATD3A_HUMAN	1.0000	Isoform of Q9NVI7, Isoform 2 of ATPase family AAA domain-containing protein 3A OS=Homo sapiens GN=ATAD3A	57.8	91	0.335	AEGPGRGDEPSPS+ATLNAFLYR+DALNLAQMQEQTLQLEQQSK+DKWSNFDPTGLER+FMLVLASNQPEQFDWAINDR+GEGAGPPPPLPPAQPGAEGGGDR+GLLLFVDEADAFLRK+INEMVHFDLPGQEER+INEMVHFDLPGQEERER+ITVLEALR+KQEESVQKQEAMR+LALHSGMDYAIMTGGDVAPMGR+LAQFDYGR+LFDWANTSR+LKEYEAAVEQLK+LKEYEAAVEQLKSEQIR+LLSRPQDALEGVVLSPSLEAR+LTEGMSGR+MYFDKYVLKPATEGK+NATLVAGR+NILMYGPPGTGK+QQQLLNEENLR+QRYEDQLKQQQLLNEENLR+QTVLESIR+RGLLLFVDEADAFLR+RLLSRPQDALEGVVLSPSLEAR+…
818a	sp|Q13263|TIF1B_HUMAN	1.0000	Transcription intermediary factor 1-beta OS=Homo sapiens GN=TRIM28 PE=1 SV=5	38.2	87	0.515	ADVQSIIGLQR+DHQYQFLEDAVR+DIVENYFMR+EEETEAAIGAPPTATEGPETKPVLMALAEGPGAEGPR+FASWALESDNNTALLLSK+FQWDLNAWTK+FSAVLVEPPPMSLPGAGLSSQELSGGPGDGP+GAAAAATGQPGTAPAGTPGAPPLAGMAIVK+IVAERPGTNSTGPAPMAPPR+KLIYFQLHR+KLLASLVK+LDLDLTADSQPPVFK+LIYFQLHR+LSPPYSSPQEFAQDVGR+LTEDKADVQSIIGLQR+MAILQIMK+MIVDPVEPHGEMK+QGSGSSQPMEVQEGYGFGSGDDPYSSAEPHVSGVK+QGSGSSQPMEVQEGYGFGSGDDPYSSAEPHVSGVKR+SRSGEGEVSGLMR+VFPGSTTEDYNLIVIER
412b	sp|P08670|VIME_HUMAN	1.0000	Vimentin OS=Homo sapiens GN=VIM PE=1 SV=4	61.2	84	0.483	DGQVINETSQHHDDLE+DNLAEDIMR+EEAENTLQSFR+EMEENFAVEAANYQDTIGR+ETNLDSLPLVDTHSK+ETNLDSLPLVDTHSKR+EYQDLLNVK+FADLSEAANR+FANYIDK+ILLAELEQLK+ILLAELEQLKGQGK+ISLPLPNFSSLNLR+KLLEGEESR+KVESLQEEIAFLK+KVESLQEEIAFLKK+LGDLYEEEMR+LGDLYEEEMRELR+LLEGEESR+LLQDSVDFSLADAINTEFK+LQDEIQNMKEEMAR+LQEEMLQR+LQEEMLQREEAENTLQSFR+MALDIEIATYR+QQYESVAAK+QVDQLTNDK+SLYASSPGGVYATR+SYVTTSTR+TNEKVELQELNDR+TYSLGSALRPSTSR+VELQELNDR+VEVER…
454a	sp|P11021|GRP78_HUMAN	1.0000	78 kDa glucose-regulated protein OS=Homo sapiens GN=HSPA5 PE=1 SV=2	54.1	81	0.504	AKFEELNMDLFR+AVEEKIEWLESHQDADIEDFK+AVEEKIEWLESHQDADIEDFKAK+DAGTIAGLNVMR+DNHLLGTFDLTGIPPAPR+EFFNGKEPSR+ELEEIVQPIISK+FEELNMDLFR+IDTRNELESYAYSLK+IEIESFYEGEDFSETLTR+IEWLESHQDADIEDFK+IEWLESHQDADIEDFKAK+IINEPTAAAIAYGLDK+IINEPTAAAIAYGLDKR+ITITNDQNR+ITPSYVAFTPEGER+KKELEEIVQPIISK+KSDIDEIVLVGGSTR+KSQIFSTASDNQPTVTIK+KTKPYIQVDIGGGQTK+LTPEEIER+LYGSAGPPPTGEEDTAEKDEL+MKETAEAYLGK+MKETAEAYLGKK+MVNDAEKFAEEDKK+NELE…
762a	sp|P68104|EF1A1_HUMAN	1.0000	Elongation factor 1-alpha 1 OS=Homo sapiens GN=EEF1A1 PE=1 SV=1	42.4	76	0.332	EHALLAYTLGVK+EVSTYIK+FAELKEK+IGGIGTVPVGR+IGYNPDTVAFVPISGWNGDNMLEPSANMPWFK+KIGYNPDTVAFVPISGWNGDNMLEPSANMPWFK+LPLQDVYK+QLIVGVNK+QTVAVGVIK+STTTGHLIYK+SVEMHHEALSEALPGDNVGFNVK+THINIVVIGHVDSGK+TIEKFEK+VETGVLKPGMVVTFAPVNVTTEVK+YEEIVKEVSTYIK+YEEIVKEVSTYIKK+YYVTIIDAPGHR+YYVTIIDAPGHRDFIK
907a	sp|Q5T4S7-2|UBR4_HUMAN sp|Q5T4S7-3|UBR4_HUMAN sp|Q5T4S7-4|UBR4_HUMAN sp|Q5T4S7|UBR4_HUMAN	1.0000	Isoform of Q5T4S7, Isoform 2 of E3 ubiquitin-protein ligase UBR4 OS=Homo sapiens GN=UBR4;Isoform of Q5T4S7, Isoform 3 of E3 ubiquitin-protein ligase UBR4 OS=Homo sapiens GN=UBR4;Isoform of Q5T4S7, Isoform 4 of E3 ubiquitin-protein ligase UBR4 OS=Homo sapiens GN=UBR4;E3 ubiquitin-protein ligase UBR4 OS=Homo sapiens GN=UBR4 PE=1 SV=1	15.1	73	0.436	AAPPPPPPPPPLESSPR+AEHASSLLELASTTK+APSYIEIFGR+AQQALSELHTVEK+ASVVTASSGSALQYDTLISLMEHLK+AVEMTDQLMVPTLGSQEGAFENVR+AVSNINTLLDKADR+AVWLPGSQTELAIVTADFVK+ELPQLVASVIESESEILHHEK+FADKETLIQFLR+FAMEQSFSADTGGGGR+FLSRPALPFILR+FQDAVLANSFFIMPATVADATAVR+GHAADVFEAYTQLLTEMVLR+GITQNALDYMK+GLAIQHPGTQVLIGTDSIPNLHK+GVLPYVGNLITK+GWETDGPPAALSIMAQSTSIQR+HILVSQGLIR+HTLLSLVR+IIPYLSFGEVEK+IISLDLPVAEVYK+IISLDLPVAEVYKK+ILGPAESD…
712b	sp|P68032|ACTC_HUMAN sp|P68133|ACTS_HUMAN	1.0000	Actin, alpha cardiac muscle 1 OS=Homo sapiens GN=ACTC1 PE=1 SV=1;Actin, alpha skeletal muscle OS=Homo sapiens GN=ACTA1 PE=1 SV=1	33.2	71	0.188	AGFAGDDAPR+AVFPSIVGRPR+DLTDYLMK+DSYVGDEAQSK+DSYVGDEAQSKR+EITALAPSTMK+HQGVMVGMGQK+IIAPPER+IWHHTFYNELR+LDLAGRDLTDYLMK+RGILTLK+SYELPDGQVITIGNER+YPIEHGIITNWDDMEK
922a	sp|Q6P2Q9|PRP8_HUMAN	1.0000	Pre-mRNA-processing-splicing factor 8 OS=Homo sapiens GN=PRPF8 PE=1 SV=2	30.1	71	0.431	ADWWTNTAHYNR+ALDIPLVK+ALNMAIPGGPK+ANIPWKVPGLPTPIENMILR+AQIAGYLYGVSPPDNPQVK+ASEMAGPPQMPNDFLSFQDIATEAAHPIR+AVFWDIK+DINLQDEDWNEFNDINK+EAVVNTQELLDLLVK+EELGLIEQAYDNPHEALSR+ELGGLGMLSMGHVLIPQSDLR+EQSQLTATQTR+EVGIEFMDLYSHLVPVYDVEPLEK+FSPIPFPPLSYK+FTLWWSPTINR+GMLDPLEVHLLDFPNIVIK+GPGNPVPGPLAPLPDYMSEEKLQEK+GTYFPTWEGLFWEK+HDPNMKYELQLANPK+HGDEIITSTTSNYETQTFSSK+IDLTLLNR+ISLIQIFR+ITDAYLDQYLWYEADK+ITDAYLDQYLWYEA…
769a	sp|P78527|PRKDC_HUMAN	1.0000	DNA-dependent protein kinase catalytic subunit OS=Homo sapiens GN=PRKDC PE=1 SV=3	18.1	70	0.409	AALSALESFLK+AIRPQIDLKR+AQEPESGLSEETQVK+ATQMPEGGQGAPPMYQLYK+AVAFFLESIAMHDIIAAEK+AYVPALQMAFK+DFGLLVFVR+DLLLNTMSQEEK+DLPSWMK+DQNILLGTTYR+DVDFMYVELIQR+DYVDLFR+EIFNFVLK+FYGELALK+GGSWIQEINVAEK+GIFTSEIGTK+HNLEIIK+HSSLITPLQAVAQR+ILELSGSSSEDSEK+IWSEPFYQETYLPYMIR+KEEENASVIDSAELQAYPALVVEK+LATTILQHWK+LGASLAFNNIYR+LGNPIVPLNIR+LLALNSLYSPK+LLEEALLR+LLLQGEADQSLLTFIDK+LLNFLMK+LLQDFNR+LLQIIERYPEETLSLMTK+LNESTFDTQI…
623a	sp|P46379-2|BAG6_HUMAN sp|P46379-3|BAG6_HUMAN sp|P46379|BAG6_HUMAN tr|A0A024RCR6|A0A024RCR6_HUMAN tr|A0A0G2JK23|A0A0G2JK23_HUMAN	1.0000	Isoform of P46379, Isoform 2 of Large proline-rich protein BAG6 OS=Homo sapiens GN=BAG6;Isoform of P46379, Isoform 3 of Large proline-rich protein BAG6 OS=Homo sapiens GN=BAG6;Large proline-rich protein BAG6 OS=Homo sapiens GN=BAG6 PE=1 SV=2;Isoform of P46379, HLA-B associated transcript 3, isoform CRA_a OS=Homo sapiens GN=BAT3 PE=1 SV=1;Isoform of P46379, Large proline-rich protein BAG6 OS=Homo …	36.7	68	0.408	AAGARPLTSPESLSR+AGSSESIAAFIQR+APAQNPELTPGPAPAGPTPAPETNAPNHPSPAEYVEVLQELQR+APPQTHLPSGASSGTGSASATHGGGSPPGTR+ASPEPQRENASPAPGTTAEEAMSR+DIQTLLSR+DLEAPEVQESYR+EFKEHIAASVSIPSEK+ENASPAPGTTAEEAMSR+ESFSLVQVQPGVDIIR+GPPPAPEGGSRDEQDGASAETEPWAAAVPPEWVPIIQQDIQSQR+KVKPQPPLSDAYLSGMPAK+KVKPQPPLSDAYLSGMPAKR+LINLVGESLR+LLGNTFVALSDLR+LQEDPNYSPQR+LQVVLEHMPVGPDAILR+MATHTLITGLEEYVR+RVGDPPQPLPEEPMEVQGAER+RVGDPPQPLPEEPME…
553a	sp|P31689|DNJA1_HUMAN	1.0000	DnaJ homolog subfamily A member 1 OS=Homo sapiens GN=DNAJA1 PE=1 SV=2	55.2	68	0.414	EGGAGGGFGSPMDIFDMFFGGGGR+ELYDKGGEQAIK+ETTYYDVLGVKPNATQEELK+ETTYYDVLGVKPNATQEELKK+EVEETDEMDQVELVDFDPNQER+EVEETDEMDQVELVDFDPNQERR+FKQISQAYEVLSDAK+GKNVVHQLSVTLEDLYNGATR+HYNGEAYEDDEHHPR+ILEVHIDK+ITFHGEGDQEPGLEPGDIIIVLDQK+ITFHGEGDQEPGLEPGDIIIVLDQKDHAVFTR+KEVEETDEMDQVELVDFDPNQER+KILEVHIDK+NVVHQLSVTLEDLYNGATR+NVVHQLSVTLEDLYNGATRK+QISQAYEVLSDAK+QISQAYEVLSDAKK+TIVITSHPGQIVK+VNFPENGFLSPDK+VNFPENGFLSPDKLSLL…
407a	sp|P05141|ADT2_HUMAN	1.0000	ADP/ATP translocase 2 OS=Homo sapiens GN=SLC25A5 PE=1 SV=7	40.3	67	0.186	AAYFGIYDTAK+DFLAGGVAAAISK+EQGVLSFWR+GAWSNVLR+GLYQGFNVSVQGIIIYR+GMGGAFVLVLYDEIK+GMGGAFVLVLYDEIKK+GMLPDPK+IPKEQGVLSFWR+LLLQVQHASK+QIFLGGVDK+QIFLGGVDKR+YFPTQALNFAFK+YFPTQALNFAFKDK+YFPTQALNFAFKDKYK
749a	sp|P62829|RL23_HUMAN	1.0000	60S ribosomal protein L23 OS=Homo sapiens GN=RPL23 PE=1 SV=1	50.0	66	0.399	DGVFLYFEDNAGVIVNNK+DGVFLYFEDNAGVIVNNKGEMK+GSAITGPVAK+KDGVFLYFEDNAGVIVNNK+KDGVFLYFEDNAGVIVNNKGEMK+KVHPAVVIR+LNRLPAAGVGDMVMATVK+LNRLPAAGVGDMVMATVKK+LPAAGVGDMVMATVK+LPAAGVGDMVMATVKK+NLYIISVK+RKDGVFLYFEDNAGVIVNNK+VHPAVVIR
416a	sp|P06733|ENOA_HUMAN	1.0000	Alpha-enolase OS=Homo sapiens GN=ENO1 PE=1 SV=2	59.7	64	0.392	AAVPSGASTGIYEALELR+AAVPSGASTGIYEALELRDNDK+AAVPSGASTGIYEALELRDNDKTR+AGYTDKVVIGMDVAASEFFR+DATNVGDEGGFAPNILENK+DATNVGDEGGFAPNILENKEGLELLK+DYPVVSIEDPFDQDDWGAWQK+FTASAGIQVVGDDLTVTNPK+GNPTVEVDLFTSK+HIADLAGNSEVILPVPAFNVINGGSHAGNK+IGAEVYHNLK+KLNVTEQEK+KLNVTEQEKIDK+LAMQEFMILPVGAANFR+LAQANGWGVMVSHR+LMIEMDGTENK+SFIKDYPVVSIEDPFDQDDWGAWQK+SGKYDLDFKSPDDPSR+TIAPALVSK+VVIGMDVAASEFFR+YDLDFKSPDDPSR+YISPDQLADLYK
407b	sp|P12236|ADT3_HUMAN	1.0000	ADP/ATP translocase 3 OS=Homo sapiens GN=SLC25A6 PE=1 SV=4	30.9	62	0.168	AAYFGVYDTAK+DFLAGGIAAAISK+EQGVLSFWR+GAWSNVLR+GMGGAFVLVLYDEIK+GMGGAFVLVLYDEIKK+GMLPDPK+IPKEQGVLSFWR+LLLQVQHASK+QIFLGGVDK+QIFLGGVDKHTQFWR+YFPTQALNFAFK+YFPTQALNFAFKDK+YFPTQALNFAFKDKYK
586a	sp|P38646|GRP75_HUMAN	1.0000	Stress-70 protein, mitochondrial OS=Homo sapiens GN=HSPA9 PE=1 SV=2	46.7	61	0.383	AMQDAEVSKSDIGEVILVGGMTR+AQFEGIVTDLIR+ASNGDAWVEAHGK+DAGQISGLNVLR+EMAGDNKLLGQFTLIGIPPAPR+EQQIVIQSSGGLSK+EQQIVIQSSGGLSKDDIENMVK+ERVEAVNMAEGIIHDTETK+ETGVDLTKDNMALQR+KSQVFSTAADGQTQVEIK+LFEMAYK+LLGQFTLIGIPPAPR+LYSPSQIGAFVLMK+MKETAENYLGHTAK+NAVITVPAYFNDSQR+QAASSLQQASLK+QAVTNPNNTFYATK+RYDDPEVQK+RYDDPEVQKDIK+SDIGEVILVGGMTR+SQVFSTAADGQTQVEIK+STNGDTFLGGEDFDQALLR+TTPSVVAFTADGER+VINEPTAAALAYGLDK+VINEPTAAALAYG…
499a	sp|P21333-2|FLNA_HUMAN sp|P21333|FLNA_HUMAN tr|Q60FE5|Q60FE5_HUMAN	1.0000	Isoform of P21333, Isoform 2 of Filamin-A OS=Homo sapiens GN=FLNA;Filamin-A OS=Homo sapiens GN=FLNA PE=1 SV=4;Isoform of P21333, Filamin A OS=Homo sapiens GN=FLNA PE=1 SV=1	26.4	59	0.352	AEAGVPAEFSIWTR+AFGPGLQGGSAGSPAR+AGVAPLQVK+ANLPQSFQVDTSK+ASGPGLNTTGVPASLPVEFTIDAK+DAGYGGLSLSIEGPSK+DVDIIDHHDNTYTVK+EAGAGGLAIAVEGPSK+EATTEFSVDAR+EGPYSISVLYGDEEVPR+FADQHVPGSPFSVK+FGGEHVPNSPFQVTALAGDQPSVQPPLR+FLPREEGPYEVEVTYDGVPVPGSPFPLEAVAPTKPSK+FNEEHIPDSPFVVPVASPSGDAR+GAGTGGLGLAVEGPSEAK+GKLDVQFSGLTK+GLVEPVDVVDNADGTQTVNYVPSR+HTAMVSWGGVSIPNSPFR+IANLQTDLSDGLR+LIALLEVLSQK+LIALLEVLSQKK+LLGWIQNK+LPQLPITN…
643a	sp|P49327|FAS_HUMAN	1.0000	Fatty acid synthase OS=Homo sapiens GN=FASN PE=1 SV=3	23.7	58	0.357	AFEVSENGNLVVSGK+AQVADVVVSR+DGAWGAFR+DTVTISGPQAPVFEFVEQLRK+EDGLAQQQTQLNLR+EGGFLLLHTLLR+ELNLVLSVR+FDASFFGVHPK+FDLSQNHPLGMAIFLK+FPQLDSTSFANSR+GILADEDSSRPVWLK+GLVQALQTK+GTHTGVWVGVSGSETSEALSR+GTPLISPLIK+GVDLVLNSLAEEK+GYDYGPHFQGILEASLEGDSGR+HFLLEEDKPEEPTAHAFVSTLTR+HGLYLPTR+LFDHPESPTPNPTEPLFLAQAEVYK+LHLSGIDANPNALFPPVEFPAPR+LPEDPLLSGLLDSPALK+LQLNGNLQLELAQVLAQERPK+LQVVDQPLPVR+MVVPGLDGAQIPR+QEPLLIGSTK+QGVQ…
453a	sp|P10809|CH60_HUMAN	1.0000	60 kDa heat shock protein, mitochondrial OS=Homo sapiens GN=HSPD1 PE=1 SV=2	58.8	58	0.343	ALMLQGVDLLADAVAVTMGPK+DMAIATGGAVFGEEGLTLNLEDVQPHDLGK+GVMLAVDAVIAELKK+GYISPYFINTSK+IGIEIIK+IMQSSSEVGYDAMAGDFVNMVEK+IPAMTIAK+IQEIIEQLDVTTSEYEK+IQEIIEQLDVTTSEYEKEK+ISSIQSIVPALEIANAHR+KISSIQSIVPALEIANAHR+KPLVIIAEDVDGEALSTLVLNR+LSDGVAVLK+LVQDVANNTNEEAGDGTTTATVLAR+NAGVEGSLIVEK+QSKPVTTPEEIAQVATISANGDKEIGNIISDAMK+RGVMLAVDAVIAELKK+RIQEIIEQLDVTTSEYEKEK+TLKIPAMTIAK+TLNDELEIIEGMK+TLNDELEIIEGMKFDR+TVIIEQSWGSP…
415a	sp|P06576|ATPB_HUMAN	1.0000	ATP synthase subunit beta, mitochondrial OS=Homo sapiens GN=ATP5B PE=1 SV=3	66.0	55	0.334	AHGGYSVFAGVGER+AIAELGIYPAVDPLDSTSR+EGNDLYHEMIESGVINLK+FLSQPFQVAEVFTGHMGK+FTQAGSEVSALLGR+GFQQILAGEYDHLPEQAFYMVGPIEEAVAK+IGLFGGAGVGK+IMDPNIVGSEHYDVAR+IMNVIGEPIDER+IMNVIGEPIDERGPIK+IPSAVGYQPTLATDMGTMQER+IPVGPETLGR+KGSITSVQAIYVPADDLTDPAPATTFAHLDATTVLSR+LVLEVAQHLGESTVR+LVPLKETIK+QFAPIHAEAPEFMEMSVEQEILVTGIK+TIAMDGTEGLVR+TREGNDLYHEMIESGVINLK+TVLIMELINNVAK+VALTGLTVAEYFR+VALVYGQMNEPPGAR+VLDSGAPIKIPVGPETLG…
397a	sp|P04406|G3P_HUMAN	1.0000	Glyceraldehyde-3-phosphate dehydrogenase OS=Homo sapiens GN=GAPDH PE=1 SV=3	61.5	53	0.307	GALQNIIPASTGAAK+GILGYTEHQVVSSDFNSDTHSSTFDAGAGIALNDHFVK+IKWGDAGAEYVVESTGVFTTMEK+LEKPAKYDDIKK+LISWYDNEFGYSNR+LTGMAFR+LVINGNPITIFQER+LVINGNPITIFQERDPSK+VGVNGFGR+VIHDNFGIVEGLMTTVHAITATQK+VIISAPSADAPMFVMGVNHEK+VIISAPSADAPMFVMGVNHEKYDNSLK+VIPELNGK+VVDLMAHMASKE+WGDAGAEYVVESTGVFTTMEK
1137b	sp|Q5T9A4|ATD3B_HUMAN	1.0000	ATPase family AAA domain-containing protein 3B OS=Homo sapiens GN=ATAD3B PE=1 SV=1	35.2	53	0.163	DKWSNFDPTGLER+EALNLAQMQEQTLQLEQQSK+GEGAGPPPPLPPAQPGAEGGGDR+ITVLEALR+KQEESVQKQEAMR+LALHSGMDYAIMTGGDVAPMGR+LAQFDYGR+LFDWANTSR+LKEYEAAVEQLK+LKEYEAAVEQLKSEQIR+LLSRPQDVLEGVVLSPSLEAR+LTEGMSGR+QQQLLNEENLR+QRYEDQLKQQQLLNEENLR+QTVLESIR+TAGTLFGEGFR+VRDIAIATR+VTATVAGLTLLAVGVYSAK+YEDQLKQQQLLNEENLR
58	sp|P13639|EF2_HUMAN	1.0000	Elongation factor 2 OS=Homo sapiens GN=EEF2 PE=1 SV=4	32.4	51	0.321	ALLELQLEPEELYQTFQR+ARPFPDGLAEDIDKGEVSAR+AYLPVNESFGFTADLR+DSVVAGFQWATK+EDLYLKPIQR+EGIPALDNFLDKL+FDVHDVTLHADAIHR+FSVSPVVR+GHVFEESQVAGTPMFVVK+GPLMMYISK+GVQYLNEIKDSVVAGFQWATK+IMGPNYTPGKKEDLYLKPIQR+KEDLYLKPIQR+LDIKLDSEDKDK+LDSEDKDKEGKPLLK+NMSVIAHVDHGK+QFAEMYVAK+SDPVVSYR+TGTITTFEHAHNMR+VFSGLVSTGLK+WLPAGDALLQMITIHLPSPVTAQK+YEWDVAEAR+YFDPANGK+YLAEKYEWDVAEAR
446c	sp|P54652|HSP72_HUMAN	1.0000	Heat shock-related 70 kDa protein 2 OS=Homo sapiens GN=HSPA2 PE=1 SV=1	28.6	51	0.149	ARFEELNADLFR+DAGTITGLNVLR+FEELNADLFR+IINEPTAAAIAYGLDK+IINEPTAAAIAYGLDKK+ITITNDK+ITITNDKGR+LDKGQIQEIVLVGGSTR+LLQDFFNGK+LLQDFFNGKELNK+NQVAMNPTNTIFDAK+STAGDTHLGGEDFDNR+TFFPEEISSMVLTK+TTPSYVAFTDTER+TTPSYVAFTDTERLIGDAAK+VEIIANDQGNR+VHSAVITVPAYFNDSQR+VQVEYKGETK
407c	sp|P12235|ADT1_HUMAN	1.0000	ADP/ATP translocase 1 OS=Homo sapiens GN=SLC25A4 PE=1 SV=4	31.5	51	0.111	AAYFGVYDTAK+EQGFLSFWR+GAWSNVLR+GLYQGFNVSVQGIIIYR+GMGGAFVLVLYDEIK+GMGGAFVLVLYDEIKK+GMLPDPK+LLLQVQHASK+YFPTQALNFAFK+YFPTQALNFAFKDK+YFPTQALNFAFKDKYK
868a	sp|Q15029-2|U5S1_HUMAN sp|Q15029-3|U5S1_HUMAN sp|Q15029|U5S1_HUMAN	1.0000	Isoform of Q15029, Isoform 2 of 116 kDa U5 small nuclear ribonucleoprotein component OS=Homo sapiens GN=EFTUD2;Isoform of Q15029, Isoform 3 of 116 kDa U5 small nuclear ribonucleoprotein component OS=Homo sapiens GN=EFTUD2;116 kDa U5 small nuclear ribonucleoprotein component OS=Homo sapiens GN=EFTUD2 PE=1 SV=1	42.9	49	0.299	AFIPAIDSFGFETDLR+DSIVQGFQWGTR+FFDDPMLLELAK+FNTTSVIK+GHVTQDAPIPGSPLYTIK+GLSEDVSISK+GNEEAQIFRPLK+IAVEPVNPSELPK+ILAQVVGDVDTSLPR+ILDAVVAQEPLHR+ISDGVVLFIDAAEGVMLNTER+ITMIAEPLEK+IYADTFGDINYQEFAK+KGLSEDVSISK+LGEFFQTK+LWGDIYFNPK+LWISVAR+MYSTDDGVQFHAFGR+RLWGDIYFNPK+RVVYSAFLMATPR+SFVEFILEPLYK+SIVIRPLEPQPAPHLAR+SIWAFGPDATGPNILVDDTLPSEVDK+STPVTVVLPDTK+SYLFNIMDTPGHVNFSDEVTAGLR+TLDELGIHLTK+TLDELGIHLTKEELK+VLSG…
1177a	sp|Q9UJV9|DDX41_HUMAN tr|J3KNN5|J3KNN5_HUMAN	1.0000	Probable ATP-dependent RNA helicase DDX41 OS=Homo sapiens GN=DDX41 PE=1 SV=2;Isoform of Q9UJV9, Probable ATP-dependent RNA helicase DDX41 (Fragment) OS=Homo sapiens GN=DDX41 PE=1 SV=1	50.8	49	0.289	AGAASLDVIQEVEYVKEEAK+ARTDEVPAGGSRSEAEDEDDEDYVPYVPLR+DMIGIAFTGSGK+DVLVATDVASK+DYLAHSSMDF+FPAAILR+GAAEEEQQDSGSEPRGDEDDIPLGPQSNVSLLDQHQHLK+GIHHPTPIQIQGIPTILSGR+GITYDDPIK+GLDFPAIQHVINYDMPEEIENYVHR+GVEAVAIHGGKDQEER+HGVHMMVATPGR+ILESVAEGR+KADVDAIHEYLLLK+KDVLVATDVASK+KGIHHPTPIQIQGIPTILSGR+KIQNFAK+LLQEDSSPLLR+MIDMGFEGDIR+QTLLFSATMPK+SALVKPVTINVGR+SEAEDEDDEDYVPYVPLR+TDEVPAGGSRSEAEDEDDEDYVPYVPLR+TIFSYFK+TP…
1016b	sp|Q96EY1-2|DNJA3_HUMAN	1.0000	Isoform of Q96EY1, Isoform 2 of DnaJ homolog subfamily A member 3, mitochondrial OS=Homo sapiens GN=DNAJA3	38.4	49	0.160	AQGLYETINVTIPPGTQTDQK+DGADIHSDLFISIAQALLGGTAR+EIFITFR+EKFSQLAEAYEVLSDEVK+EKFSQLAEAYEVLSDEVKR+FSQLAEAYEVLSDEVK+FSQLAEAYEVLSDEVKR+GGPTVDPEELFR+INSYGYGDHYIHIK+KAYYQLAK+KQYDAYGSAGFDPGASGSQHSYWK+QQSLILSYAEDETDVEGTVNGVTLTSSGK+QYDAYGSAGFDPGASGSQHSYWK+RVMIPVPAGVEDGQTVR+VMIPVPAGVEDGQTVR
1016a	sp|Q96EY1|DNJA3_HUMAN	1.0000	DnaJ homolog subfamily A member 3, mitochondrial OS=Homo sapiens GN=DNAJA3 PE=1 SV=2	32.9	49	0.157	AQGLYETINVTIPPGTQTDQK+DGADIHSDLFISIAQALLGGTAR+EAGEDEEGFLSK+EIFITFR+EKFSQLAEAYEVLSDEVK+EKFSQLAEAYEVLSDEVKR+FSQLAEAYEVLSDEVK+FSQLAEAYEVLSDEVKR+GGPTVDPEELFR+INSYGYGDHYIHIK+KAYYQLAK+KQYDAYGSAGFDPGASGSQHSYWK+QYDAYGSAGFDPGASGSQHSYWK+REAGEDEEGFLSK+RVMIPVPAGVEDGQTVR+VMIPVPAGVEDGQTVR
889a	sp|Q16531|DDB1_HUMAN	1.0000	DNA damage-binding protein 1 OS=Homo sapiens GN=DDB1 PE=1 SV=1	31.8	46	0.279	ALVSEWKEPQAK+ALYYLQIHPQELR+DLLFILTAK+EMLGGEIIPR+GAVYSMVEFNGK+GDFILVGDLMR+GESKDLLFILTAK+IAVMELFRPK+IEVQDTSGGTTALRPSASTQALSSSVSSSK+IVVFQYSDGK+IVVFQYSDGKLQTVAEK+KKVTLGTQPTVLR+KTEPATGFIDGDLIESFLDISRPK+LEELHVIDVK+LEIYVVTAEGLRPVK+LFMLLLEKEEQMDGTVTLK+LGKDPNTYFIVGTAMVYPEEAEPK+LLASINSTVR+LVFSNVNLK+LYDGLFK+MQEVVANLQYDDGSGMK+MQEVVANLQYDDGSGMKR+QSGESIDIITR+SDPNRETDDTLVLSFVGQTR+SVLLLAYKPMEGNFEEIAR+TVPLYESPR+V…
849a	sp|Q14257-2|RCN2_HUMAN sp|Q14257|RCN2_HUMAN	1.0000	Isoform of Q14257, Isoform 2 of Reticulocalbin-2 OS=Homo sapiens GN=RCN2;Reticulocalbin-2 OS=Homo sapiens GN=RCN2 PE=1 SV=1	49.2	46	0.283	AEELHYPLGER+EALLGVQEDVDEYVK+HYAMQEAK+KLSEEEILENPDLFLTSEATDYGR+LSEEEILENPDLFLTSEATDYGR+NGDGFVSLEEFLGDYR+NSDDTVTWDEYNIQMYDR+QLHDDYFYHDEL+QQFVEYDK+QQFVEYDKNSDDTVTWDEYNIQMYDR+RSDYDREALLGVQEDVDEYVK+SDYDREALLGVQEDVDEYVK+VIDFDENTALDDAEEESFR+VIDFDENTALDDAEEESFRK+WDPTANEDPEWILVEK+WDPTANEDPEWILVEKDR
945a	sp|Q7Z6Z7-2|HUWE1_HUMAN sp|Q7Z6Z7-3|HUWE1_HUMAN sp|Q7Z6Z7|HUWE1_HUMAN	1.0000	Isoform of Q7Z6Z7, Isoform 2 of E3 ubiquitin-protein ligase HUWE1 OS=Homo sapiens GN=HUWE1;Isoform of Q7Z6Z7, Isoform 3 of E3 ubiquitin-protein ligase HUWE1 OS=Homo sapiens GN=HUWE1;E3 ubiquitin-protein ligase HUWE1 OS=Homo sapiens GN=HUWE1 PE=1 SV=3	10.2	46	0.273	AGSSTPGDAPPAVAEVQGR+AIQDPAFSDGIR+DKQMLLFTHIR+EINYILR+EMFNPMYALFR+FLGDEQDQITFVTR+HADHSSLTLGSGSSTTR+IKGPNAVQLVK+IVNQPSSLFGSK+LFGHSSTSALSAILR+LFGLLVK+LFLASLAAAGSGTDAQVALVNEVK+LGSSGLGSASSIQAAVR+LLGPSAAADILQLSSSLPLQSR+LLSLISIALPENK+LLVGNDDVHIIAR+LYIVFEGEEGQDAGGLLR+QIGTLLAELR+QLTANTGHTIHVHYPGNR+QSTTHLADGPFAVLVDYIR+QVVNQVWEAADVLIK+SAATSGAGSTTSGVVSGSLGSR+SISVNQWGSQLGLSVLSK+SLLSILQR+TDATTAIIK+TNIFQIQR+TVL…
412c	sp|P04264|K2C1_HUMAN	1.0000	Keratin, type II cytoskeletal 1 OS=Homo sapiens GN=KRT1 PE=1 SV=6	44.9	45	0.261	AEAESLYQSK+AEAESLYQSKYEELQITAGR+AQYEDIAQK+FASFIDK+FASFIDKVR+FLEQQNQVLQTKWELLQQVDTSTR+GGGGGGYGSGGSSYGSGGGSYGSGGGGGGGR+GSYGSGGSSYGSGGGSYGSGGGGGGHGSYGSGSSSGGYR+LALDIEIATYR+LDSELKNMQDMVEDYR+LLEGEESR+LNDLEDALQQAK+LNDLEDALQQAKEDLAR+NKLNDLEDALQQAK+NKLNDLEDALQQAKEDLAR+NKYEDEINKR+NMQDMVEDYR+QISNLQQSISDAEQRGENALK+SGGGFSSGSAGIINYQR+SISISVAR+SKAEAESLYQSK+SKAEAESLYQSKYEELQITAGR+SLDLDSIIAEVK+SLNNQFASFIDK+SLNNQ…
352a	sp|O75643|U520_HUMAN	1.0000	U5 small nuclear ribonucleoprotein 200 kDa helicase OS=Homo sapiens GN=SNRNP200 PE=1 SV=2	26.7	45	0.270	AIFEIVLNR+DEPTGEVLSLVGK+DIDAFWLQR+DTLGLFLR+EEGWWVVIGDAK+EEISATQIIVCTPEK+EIDLLLGQTDDTR+ETLLNGVGYLHEGLSPMER+FLYQLHETEKEDLIREER+FQIMNEIVYEK+GLFYFDNSFRPVPLEQTYVGITEK+GLIEIISNAAEYENIPIR+GNIIISTPEKWDILSR+GYEEVHVPALKPKPFGSEEQLLPVEK+HINMDGTINVDDFK+HLILPEKYPPPTELLDLQPLPVSALR+IASHYYITNDTVQTYNQLLKPTLSEIELFR+IIYIAPMR+KADEVLEILK+LELSVHLQPITR+LIGLSATLPNYEDVATFLR+LPDMLNAEIVLGNVQNAK+LYDLNHNEIGELIR+MDTDLETMDLDQGG…
712c	sp|Q562R1|ACTBL_HUMAN	1.0000	Beta-actin-like protein 2 OS=Homo sapiens GN=ACTBL2 PE=1 SV=2	20.7	44	0.101	DLTDYLMK+HQGVMVGMGQK+IIAPPER+LDLAGRDLTDYLMK+SYELPDGQVITIGNER+TTGIVMDSGDGVTHIVPIYEGYALPHAILR
434b	sp|P13645|K1C10_HUMAN	1.0000	Keratin, type I cytoskeletal 10 OS=Homo sapiens GN=KRT10 PE=1 SV=6	43.0	44	0.238	ADLEMQIESLTEELAYLKK+ALEESNYELEGK+ELTTEIDNNIEQISSYK+GSLGGGFSSGGFSGGSFSR+IRLENEIQTYR+KDAEAWFNEK+LAADDFR+LASYLDK+LASYLDKVR+LENEIQTYR+LKYENEVALR+NHEEEMKDLR+NVQALEIELQSQLALK+NVSTGDVNVEMNAAPGVDLTQLLNNMR+QSVEADINGLR+QSVEADINGLRR+RVLDELTLTK+SKELTTEIDNNIEQISSYK+SLLEGEGSSGGGGR+SQYEQLAEQNR+SQYEQLAEQNRK+TIDDLKNQILNLTTDNANILLQIDNAR+VLDELTLTK+VTMQNLNDR
191	sp|Q92616|GCN1_HUMAN	1.0000	eIF-2-alpha kinase activator GCN1 OS=Homo sapiens GN=GCN1 PE=1 SV=6	18.3	44	0.263	ALGTLVSHVTLR+ALQAAIQQLAEAQPEATAK+ALVAVLLSR+DLAPYLPSVTPGLK+EEFAIMQTPAGELYDK+EGVLTGSPEQKEEAAK+FVHFIDAPSLALIMPIVQR+GAAYGLAGLVK+GLGILSLK+IDPEAFITR+ILPEIIPILEEGLR+KLASQADSTEQVDDTILT+LAHGLLEELK+LLSSLGGFK+LMDEAVLALR+LMPEIVATASK+LMQQLLESDKYAER+LTEVLTDSHVK+LTSADALRPSVVSITGPLIR+LTTPPVNTR+LYRPPPVLDALGR+NAPNDASYDAVR+QAGAEALSQAVAR+QGEEVFQSLSK+QLDDEEVSEFALDGLK+SGAAQGLAEVMAGLGVEK+SIIQSAQQDSIK+SIIQSAQQDSIKK+VDEN…
845a	sp|Q14204|DYHC1_HUMAN	1.0000	Cytoplasmic dynein 1 heavy chain 1 OS=Homo sapiens GN=DYNC1H1 PE=1 SV=5	11.2	42	0.251	AHQANQLYPFAISLIESVR+DLFQVAFNR+EFGPVVIDYGK+EWTDGLFTHVLR+FGNPLLVQDVESYDPVLNPVLNR+FLSDPQVHTVLVER+FNYGFEYLGVQDK+FTQDTQPHYIYSPR+GIFEALRPLETLPVEGLIR+GTVGEPTYDAEFQHFLR+HLLPVETQR+HVPVVYVDYPGPASLTQIYGTFNR+IFTIESTR+IFVFEPPPGVK+ILDDDTIITTLENLKR+INEWLTLVEK+IQGLTVEQAEAVVR+KASVVTLPVYLNFTR+KLVPLLLEDGGEAPAALEAALEEK+LGGSPFGPAGTGK+LNTQEIFDDWAR+LSLSNAISTALPLTQLR+LVPLLLEDGGEAPAALEAALEEK+SLLQALNEVK+SPLVMDVLNIQGVQR+TL…
521a	sp|P25705|ATPA_HUMAN	1.0000	ATP synthase subunit alpha, mitochondrial OS=Homo sapiens GN=ATP5A1 PE=1 SV=1	49.0	42	0.242	AVDSLVPIGR+EAYPGDVFYLHSR+EIVTNFLAGFEA+ELIIGDR+FENAFLSHVVSQHQALLGTIR+GIRPAINVGLSVSR+GMSLNLEPDNVGVVVFGNDK+GYLDKLEPSK+HALIIYDDLSK+ILGADTSVDLEETGR+ISVREPMQTGIK+ITKFENAFLSHVVSQHQALLGTIR+LKEIVTNFLAGFEA+NVQAEEMVEFSSGLK+QGQYSPMAIEEQVAVIYAGVR+QMSLLLR+RTGAIVDVPVGEELLGR+STVAQLVK+TGAIVDVPVGEELLGR+TGTAEMSSILEER+TSIAIDTIINQK+VLSIGDGIAR+VVDALGNAIDGK+VVDALGNAIDGKGPIGSK
1228a	sp|Q9Y5V3-2|MAGD1_HUMAN sp|Q9Y5V3|MAGD1_HUMAN	1.0000	Isoform of Q9Y5V3, Isoform 2 of Melanoma-associated antigen D1 OS=Homo sapiens GN=MAGED1;Melanoma-associated antigen D1 OS=Homo sapiens GN=MAGED1 PE=1 SV=3	33.4	42	0.256	APLAAGTWR+APTADTQTQNVNQAK+ASEAVLWEALR+ASEAVLWEALRK+AWNDTTKAPTADTQTQNVNQAK+DVAILQER+EYTDVYPEIIER+FIAEVQK+GPNAAYDFSQAATTGELAANK+GPNAAYDFSQAATTGELAANKSEMAFK+GPNGVYDFSQAHNAK+HPLLGDLR+INNLNVEENSSGDQR+IPFTFWAR+KINNLNVEENSSGDQR+LLTYEFVK+MATSQADIETDPGISEPDGATAQTSADGSQAQNLESR+RVPNSNPPEYEFLWGLR+SAPVPVTTQNPPGAPPNVLWQTPLAWQNPSGWQNQTAR+VGPNATYNFSQSLNANDLANSRPK+VPNSNPPEYEFLWGLR
434c	sp|P05783|K1C18_HUMAN	1.0000	Keratin, type I cytoskeletal 18 OS=Homo sapiens GN=KRT18 PE=1 SV=2	64.0	40	0.225	AQIFANTVDNAR+AQYDELAR+ETMQSLNDR+GGMGSGGLATGIAGGLAGMGGIQNEK+GGMGSGGLATGIAGGLAGMGGIQNEKETMQSLNDR+GLQAQIASSGLTVEVDAPK+IIEDLRAQIFANTVDNAR+IVLQIDNAR+LAADDFR+LASYLDR+LEAEIATYR+LLEDGEDFNLGDALDSSNSMQTIQK+LQLETEIEALKEELLFMK+NHEEEVKGLQAQIASSGLTVEVDAPK+QAQEYEALLNIK+QSVENDIHGLR+QSVENDIHGLRK+RLLEDGEDFNLGDALDSSNSMQTIQK+SLGSVQAPSYGARPVSSAASVYAGAGGSGSR+TVQSLEIDLDSMR+VIDDTNITR+VKLEAEIATYR+VKYETELAMR+YALQMEQLNGILL…
335a	sp|O60884|DNJA2_HUMAN	1.0000	DnaJ homolog subfamily A member 2 OS=Homo sapiens GN=DNAJA2 PE=1 SV=1	52.4	39	0.237	DGNDLHMTYK+EGSGGGGGMDDIFSHIFGGGLFGFMGNQSR+EISFAYEVLSNPEK+EISFAYEVLSNPEKR+ELYDRYGEQGLR+EYHPDKNPNAGDKFK+FDVQFPENNWINPDK+FKEISFAYEVLSNPEKR+GEGMPQYR+ILEVHVDK+ITFTGEADQAPGVEPGDIVLLLQEK+ITFTGEADQAPGVEPGDIVLLLQEKEHEVFQR+LSELEDLLPSRPEVPNIIGETEEVELQEFDSTR+LYDILGVPPGASENELK+LYDILGVPPGASENELKK+RGEDMMHPLK+VSLEDLYNGK
309a	sp|O43242|PSMD3_HUMAN	1.0000	26S proteasome non-ATPase regulatory subunit 3 OS=Homo sapiens GN=PSMD3 PE=1 SV=2	35.8	39	0.239	AIRDGVIEASINHEK+AKPPPGGGEQEPPPPPAPQDVEMKEEAATGGGSTGEADGK+AVQGFFTSNNATR+DFLLPFLEEPMDTEADLQFRPR+DGVIEASINHEK+ELDTVTLEDIKEHVK+HDADGQATLLNLLLR+ISLADIAQK+LQLDSPEDAEFIVAK+NYLHYSLYDQAEK+RLNHYVLYK+SLMPYFLLTQAVR+VYEFLDKLDVVR
866a	sp|Q15020|SART3_HUMAN	1.0000	Squamous cell carcinoma antigen recognized by T-cells 3 OS=Homo sapiens GN=SART3 PE=1 SV=1	21.9	38	0.225	AAEKEAALVQQEEEKAEQR+ALQRPSAAAPQAENGPAAAPAVAAPAATEAPK+EAALVQQEEEKAEQR+ELWDSIMTR+GADEDDEKEWGDDEEEQPSK+GLALWEAYR+GLAYVEYENESQASQAVMK+GLAYVEYENESQASQAVMKMDGMTIKENIIK+HGVDHQVISVTFEK+IQLIFER+RRVENSIPAAGETQNVEVAAGPAGK+RVENSIPAAGETQNVEVAAGPAGK+TQLSLLPR+VAISNPPQR+VENSIPAAGETQNVEVAAGPAGK+YANMWLEYYNLER+YKPYEEALLQAEAPR
1032a	sp|Q96PU5-5|NED4L_HUMAN sp|Q96PU5-6|NED4L_HUMAN sp|Q96PU5-7|NED4L_HUMAN sp|Q96PU5|NED4L_HUMAN	1.0000	Isoform of Q96PU5, Isoform 5 of E3 ubiquitin-protein ligase NEDD4-like OS=Homo sapiens GN=NEDD4L;Isoform of Q96PU5, Isoform 6 of E3 ubiquitin-protein ligase NEDD4-like OS=Homo sapiens GN=NEDD4L;Isoform of Q96PU5, Isoform 7 of E3 ubiquitin-protein ligase NEDD4-like OS=Homo sapiens GN=NEDD4L;E3 ubiquitin-protein ligase NEDD4-like OS=Homo sapiens GN=NEDD4L PE=1 SV=2	31.8	38	0.227	DTLSNPQSPQPSPYNSPKPQHK+EWFFLISK+KPADIPNRFEMK+LDLPPYETFEDLREK+LKKPADIPNRFEMK+LLDGFFIRPFYK+LLFEVFDENR+LLMAVENAQGFEGVD+LQNPAITGPAVPYSR+LWIEFESEK+LWIEFESEKGLDYGGVAR+QITLNDMESVDSEYYNSLK+RLQITPDSNGEQFSSLIQR+SLSSPTVTLSAPLEGAK+TSLNPNDLGPLPPGWEER+TSPQELSEELSR+TTQWHRPSLMDVSSESDNNIR+TTTWTRPIMQLAEDGASGSATNSNNHLIEPQIR+VPMNGFAELYGSNGPQLFTIEQWGSPEK+VTQSFLPPGWEMR
874a	sp|Q15293|RCN1_HUMAN	1.0000	Reticulocalbin-1 OS=Homo sapiens GN=RCN1 PE=1 SV=1	59.8	37	0.216	AADLNGDLTATR+DGKLDKDEIR+EEFTAFLHPEEFEHMK+EEILENWNMFVGSQATNYGEDLTK+EQFNEFR+HWILPQDYDHAQAEAR+IDNDGDGFVTTEELK+ISWEEYK+IVDRIDNDGDGFVTTEELK+LTKEEILENWNMFVGSQATNYGEDLTK+LTKEEILENWNMFVGSQATNYGEDLTKNHDEL+QATYGYYLGNPAEFHDSSDHHTFK+QATYGYYLGNPAEFHDSSDHHTFKK+TFDQLTPDESK+TFDQLTPDESKER+VVRPDSELGERPPEDNQSFQYDHEAFLGK+VVRPDSELGERPPEDNQSFQYDHEAFLGKEDSK+YIFDNVAK
762b	sp|Q05639|EF1A2_HUMAN	1.0000	Elongation factor 1-alpha 2 OS=Homo sapiens GN=EEF1A2 PE=1 SV=1	28.9	37	0.110	EHALLAYTLGVK+FAELKEK+IGGIGTVPVGR+LPLQDVYK+QLIVGVNK+QTVAVGVIK+STTTGHLIYK+SVEMHHEALSEALPGDNVGFNVK+THINIVVIGHVDSGK+TIEKFEK+VETGILRPGMVVTFAPVNITTEVK
571a	sp|P35527|K1C9_HUMAN	1.0000	Keratin, type I cytoskeletal 9 OS=Homo sapiens GN=KRT9 PE=1 SV=3	49.1	37	0.208	DIENQYETQITQIEHEVSSSGQEVQSSAK+EIETYHNLLEGGQEDFESSGAGK+FSSSSGYGGGSSR+GGGGSFGYSYGGGSGGGFSASSLGGGFGGGSR+HGVQELEIELQSQLSK+HGVQELEIELQSQLSKK+IKFEMEQNLR+KDIENQYETQITQIEHEVSSSGQEVQSSAK+LASYLDK+LASYLDKVQALEEANNDLENK+MTLDDFR+NHKEEMSQLTGQNSGDVNVEINVAPGK+NHKEEMSQLTGQNSGDVNVEINVAPGKDLTK+NYSPYYNTIDDLKDQIVDLTVGNNK+QGVDADINGLR+QVLDNLTMEK+SDLEMQYETLQEELMALKK+SGGGGGGGLGSGGSIR+STMQELNSR+TLLDIDNTR+TLNDMRQEYEQLIAK+V…
506a	sp|P22314-2|UBA1_HUMAN sp|P22314|UBA1_HUMAN	1.0000	Isoform of P22314, Isoform 2 of Ubiquitin-like modifier-activating enzyme 1 OS=Homo sapiens GN=UBA1;Ubiquitin-like modifier-activating enzyme 1 OS=Homo sapiens GN=UBA1 PE=1 SV=3	29.5	36	0.225	AAVATFLQSVQVPEFTPK+ALPAVQQNNLDEDLIR+ALPAVQQNNLDEDLIRK+ATLPSPDKLPGFK+AVTLHDQGTAQWADLSSQFYLREEDIGK+GNVQVVIPFLTESYSSSQDPPEK+IHVSDQELQSANASVDDSRLEELK+IYDDDFFQNLDGVANALDNVDAR+KPLLESGTLGTK+LAGTQPLEVLEAVQR+LDQPMTEIVSR+LQTSSVLVSGLR+NEEDAAELVALAQAVNAR+NFPNAIEHTLQWAR+NGSEADIDEGLYSR+QFLFRPWDVTK+QPAENVNQYLTDPK+SLVASLAEPDFVVTDFAK+YDGQVAVFGSDLQEK
775a	sp|Q00610-2|CLH1_HUMAN sp|Q00610|CLH1_HUMAN tr|A0A087WVQ6|A0A087WVQ6_HUMAN	1.0000	Isoform of Q00610, Isoform 2 of Clathrin heavy chain 1 OS=Homo sapiens GN=CLTC;Clathrin heavy chain 1 OS=Homo sapiens GN=CLTC PE=1 SV=5;Isoform of Q00610, Clathrin heavy chain OS=Homo sapiens GN=CLTC PE=1 SV=1	23.6	35	0.219	ADDPSSYMEVVQAANTSGNWEELVK+AHMGMFTELAILYSK+ALEHFTDLYDIK+ALEHFTDLYDIKR+ESYVETELIFALAK+FNALFAQGNYSEAAK+GQFSTDELVAEVEKR+HNIMDFAMPYFIQVMK+ISGETIFVTAPHEATAGIIGVNR+IVLDNSVFSEHR+KFNALFAQGNYSEAAK+KVGYTPDWIFLLR+LAELEEFINGPNNAHIQQVGDR+LASTLVHLGEYQAAVDGAR+LHIIEVGTPPTGNQPFPK+LLLPWLEAR+LLYNNVSNFGR+NLQNLLILTAIK+NNLAGAEELFAR+NNRPSEGPLQTR+QLPLVKPYLR+RPISADSAIMNPASK+SVNESLNNLFITEEDYQALR+TLQIFNIEMK+TSIDAYDNFDNISLAQ…
572a	sp|P35579|MYH9_HUMAN	1.0000	Myosin-9 OS=Homo sapiens GN=MYH9 PE=1 SV=4	18.6	35	0.198	AGVLAHLEEER+AGVLAHLEEERDLK+DFSALESQLQDTQELLQEENR+ELEDATETADAMNR+EQADFAIEALAK+IAEFTTNLTEEEEK+IAEFTTNLTEEEEKSK+IAQLEEELEEEQGNTELINDR+IAQLEEQLDNETKER+IIGLDQVAGMSETALPGAFK+KANLQIDQINTDLNLER+KFDQLLAEEK+KLEGDSTDLSDQIAELQAQIAELK+LDPHLVLDQLR+LEVNLQAMK+LQQELDDLLVDLDHQR+LQVELDNVTGLLSQSDSK+QLLQANPILEAFGNAK+QRYEILTPNSIPK+SGFEPASLKEEVGEEAIVELVENGKK+SMEAEMIQLQEELAAAER+TQLEELEDELQATEDAK+VISGVLQLGNIVFK+VISGVLQLG…
1066a	sp|Q9BUJ2-2|HNRL1_HUMAN sp|Q9BUJ2-4|HNRL1_HUMAN sp|Q9BUJ2|HNRL1_HUMAN tr|A0A0A0MRA5|A0A0A0MRA5_HUMAN tr|B7Z4B8|B7Z4B8_HUMAN	1.0000	Isoform of Q9BUJ2, Isoform 2 of Heterogeneous nuclear ribonucleoprotein U-like protein 1 OS=Homo sapiens GN=HNRNPUL1;Isoform of Q9BUJ2, Isoform 4 of Heterogeneous nuclear ribonucleoprotein U-like protein 1 OS=Homo sapiens GN=HNRNPUL1;Heterogeneous nuclear ribonucleoprotein U-like protein 1 OS=Homo sapiens GN=HNRNPUL1 PE=1 SV=2;Isoform of Q9BUJ2, Heterogeneous nuclear ribonucleoprotein U-like prot…	29.1	35	0.210	APQQQPPPQQPPPPQPPPQQPPPPPSYSPAR+EALGGQALYPHVLVK+HLPSTEPDPHVVR+INEEISVK+KMRPFEGFQR+LIQIAAR+MRPFEGFQR+NPPGASTYNK+NYILDQTNVYGSAQR+QGAPTSFLPPEASQLKPDR+QNQFYDTQVIK+QNQFYDTQVIKQENESGYER+RPLEMEQQQAYRPEMK+RTDEEGKDVPDHAVLEMK+SSGYPLTIEGFAYLWSGAR+TDEEGKDVPDHAVLEMK+WMGIAFR+YNILGTNAIMDK
1040a	sp|Q99460-2|PSMD1_HUMAN sp|Q99460|PSMD1_HUMAN	1.0000	Isoform of Q99460, Isoform 2 of 26S proteasome non-ATPase regulatory subunit 1 OS=Homo sapiens GN=PSMD1;26S proteasome non-ATPase regulatory subunit 1 OS=Homo sapiens GN=PSMD1 PE=1 SV=2	33.2	35	0.208	AAVESLGFILFR+DTSEDIEELVEPVAAHGPK+EAINLLEPMTNDPVNYVR+EALQLMATYLPK+FTATASLGVIHK+HGGSLGLGLAAMGTAR+IEEEEQEPEPPEPFEYIDD+KKEPEPNFQLLDNPAR+LLHVAVSDVNDDVR+LLHVAVSDVNDDVRR+MITSAAGIISLLDEDEPQLK+MITSAAGIISLLDEDEPQLKEFALHK+NAQAIEDMVGYAQETQHEK+QAIGIALETR+QDVYDLLK+RLLHVAVSDVNDDVRR+TILESNDVPGMLAYSLK+TNLYQDDAVTGEAAGLALGLVMLGSK+TVGTPIASVPGSTNTGTVPGSEKDSDSMETEEK+VSTAVLSITAK+YQPFKPLSIGGIIILK
473a	sp|P14618|KPYM_HUMAN	1.0000	Pyruvate kinase PKM OS=Homo sapiens GN=PKM PE=1 SV=4	42.9	34	0.201	EAEAAIYHLQLFEELRR+FDEILEASDGIMVAR+GADFLVTEVENGGSLGSK+GDLGIEIPAEK+GSGTAEVELKK+GVNLPGAAVDLPAVSEK+GVNLPGAAVDLPAVSEKDIQDLK+ITLDNAYMEK+IYVDDGLISLQVK+KGDVVIVLTGWRPGSGFTNTMR+KGVNLPGAAVDLPAVSEK+KGVNLPGAAVDLPAVSEKDIQDLK+LAPITSDPTEATAVGAVEASFK+LDIDSPPITAR+LNFSHGTHEYHAETIK+RFDEILEASDGIMVAR+TATESFASDPILYRPVAVALDTK+TATESFASDPILYRPVAVALDTKGPEIR+VNFAMNVGK
432c	sp|P14625|ENPL_HUMAN	1.0000	Endoplasmin OS=Homo sapiens GN=HSP90B1 PE=1 SV=1	36.0	34	0.196	AQAYQTGKDISTNYYASQK+EAVEKEFEPLLNWMK+EEASDYLELDTIK+EFEPLLNWMK+ELISNASDALDK+ELISNASDALDKIR+EVEEDEYKAFYK+FAFQAEVNR+FQSSHHPTDITSLDQYVER+GLFDEYGSK+GVVDSDDLPLNVSR+IADDKYNDTFWK+KYSQFINFPIYVWSSK+LIINSLYK+LISLTDENALSGNEELTVK+NKEIFLR+NLLHVTDTGVGMTR+NLLHVTDTGVGMTREELVK+SGYLLPDTK+SILFVPTSAPR+TDDEVVQREEEAIQLDGLNASQIR+TFEINPR+TVWDWELMNDIKPIWQRPSK+VFITDDFHDMMPK+YSQFINFPIYVWSSK
1158a	sp|Q9UBS4|DJB11_HUMAN	1.0000	DnaJ homolog subfamily B member 11 OS=Homo sapiens GN=DNAJB11 PE=1 SV=1	31.8	34	0.209	DGMEYPFIGEGEPHVDGEPGDLR+EQLTEEAR+FQDLGAAYEVLSDSEK+FQDLGAAYEVLSDSEKR+GEGLPNFDNNNIK+GSLIITFDVDFPKEQLTEEAR+KGEGLPNFDNNNIK+KLALQLHPDRNPDDPQAQEK+LALQLHPDRNPDDPQAQEK+TLEVEIEPGVR+TLEVEIEPGVRDGMEYPFIGEGEPHVDGEPGDLR+TTQLGPGR
998a	sp|Q93008-1|USP9X_HUMAN sp|Q93008|USP9X_HUMAN	1.0000	Isoform of Q93008, Isoform 2 of Probable ubiquitin carboxyl-terminal hydrolase FAF-X OS=Homo sapiens GN=USP9X;Probable ubiquitin carboxyl-terminal hydrolase FAF-X OS=Homo sapiens GN=USP9X PE=1 SV=3	13.6	34	0.201	AIDLLKEIYTNLGPR+ALTLQDLDNIWAAQAGK+ALTLQDLDNIWAAQAGKHEAIVK+AQENYEGSEEVSPPQTK+EIYTNLGPR+ELDMEPYTVAGVAK+ELLAFQTSEK+FNDYFEFPR+GWLVDLINK+HLQVIFGHLAASR+ILTDEAVSGWK+LAQQISDEASR+LEGDNVNPESQLIQQSEQSESETAGSTK+LLLTAIGYGHVR+LQYYVPR+LSVPATFMLVSLDEGPGPPIK+LVGVLVHSGQASGGHYYSYIIQR+LYSVVSQLIR+MAEWIQQNNILSIVLR+MDTIDQDDELIR+NNFLPNADMETR+QVDDLEVWSHTNDTIGSVR+SGGLPLVLSMLTR+VISSVSYYTHR+VLGGSFADQK+VVIQSNDDIASR+WVVPVLPK+…
816a	sp|Q13200|PSMD2_HUMAN	1.0000	26S proteasome non-ATPase regulatory subunit 2 OS=Homo sapiens GN=PSMD2 PE=1 SV=3	28.3	33	0.195	APVQPQQSPAAAPGGTDEKPSGK+AVPLALALISVSNPR+DKAPVQPQQSPAAAPGGTDEKPSGK+DPNNLFMVR+EPLLTLVK+FGGSGSQVDSAR+FSHDADPEVSYNSIFAMGMVGSGTNNAR+LGSIFGLGLAYAGSNR+LKEIYENMAPGENKR+LLTDDGNKWLYK+LNILDTLSK+MLVTFDEELRPLPVSVR+MNLASSFVNGFVNAAFGQDK+SSTTSMTSVPKPLK+TITGFQTHTTPVLLAHGER+VGQAVDVVGQAGKPK+VPDDIYK+VQREPLLTLVK+WLPLGLGLNHLGK
760a	sp|P67809|YBOX1_HUMAN	1.0000	Nuclease-sensitive element-binding protein 1 OS=Homo sapiens GN=YBX1 PE=1 SV=3	36.7	31	0.159	GAEAANVTGPGGVPVQGSK+NDTKEDVFVHQTAIK+NDTKEDVFVHQTAIKK+NGYGFINR+NYQQNYQNSESGEKNEGSESAPEGQAQQR+RPQYSNPPVQGEVMEGADNQGAGEQGRPVR+SVGDGETVEFDVVEGEK+SVGDGETVEFDVVEGEKGAEAANVTGPGGVPVQGSK
419a	sp|P06748-2|NPM_HUMAN sp|P06748|NPM_HUMAN	1.0000	Isoform of P06748, Isoform 2 of Nucleophosmin OS=Homo sapiens GN=NPM1;Nucleophosmin OS=Homo sapiens GN=NPM1 PE=1 SV=2	49.1	31	0.196	ADKDYHFKVDNDENEHQLSLR+DELHIVEAEAMNYEGSPIK+GPSSVEDIK+LAADEDDDDDDEEDDDEDDDDDDFDDEEAEEKAPVKK+MSVQPTVSLGGFEITPPVVLR+MTDQEAIQDLWQWR+TVSLGAGAKDELHIVEAEAMNYEGSPIK+VDNDENEHQLSLR
412d	sp|P35908|K22E_HUMAN	1.0000	Keratin, type II cytoskeletal 2 epidermal OS=Homo sapiens GN=KRT2 PE=1 SV=2	50.5	31	0.179	AQYEEIAQR+DVDNAYMIK+FASFIDK+FASFIDKVR+FGGFGGPGGVGGLGGPGGFGPGGYPGGIHEVSVNQSLLQPLNVK+GFSSGSAVVSGGSR+GGGFGGGSSFGGGSGFSGGGFGGGGFGGGR+GGSISGGGYGSGGGK+HGGGGGGFGGGGFGSR+LNDLEEALQQAKEDLAR+MSGDLSSNVTVSVTSSTISSNVASK+NLDLDSIIAEVK+SISISVAGGGGGFGAAGGFGGR+SKEEAEALYHSK+SKEEAEALYHSKYEELQVTVGR+TAAENDFVTLKK+TSQNSELNNMQDLVEDYKK+VDLLNQEIEFLK+VLYDAEISQIHQSVTDTNVILSMDNSR+YEELQVTVGR+YLDGLTAER
353a	sp|O75717|WDHD1_HUMAN	1.0000	WD repeat and HMG-box DNA-binding protein 1 OS=Homo sapiens GN=WDHD1 PE=1 SV=1	29.6	31	0.186	AAELTATQVEEEEEEEDFR+AAELTATQVEEEEEEEDFRK+AAELTATQVEEEEEEEDFRKK+EVFSLAGPVVSMAGHGEQLFIVYHR+FTTNANHVVFNGDGTK+GHDAPVLSLSFDPK+IAAGSSDFLVK+IWEDLDDDDPK+IWEDLDDDDPKFINVGEK+KLNAGYSNTATEWSQPR+LFTIGGVQK+LLAIPVEK+LNAGYSNTATEWSQPR+LSAFAFKQE+LVTAVSNNTIQVHTFPEGVPDGILTR+NQVEEDAEDSGEADDEEKPEIHKPGQNSFSK+NSQTNKTEEVKEENLK+QILHGDPLPLTR+SDHYWVVGIHENPQQLR+SGAVTFSSQGR+SHILEDDENSVDISMLK+SNILSDNPDFSDEADIIK+SNILSDNPDFSDEAD…
689a	sp|P53621-2|COPA_HUMAN sp|P53621|COPA_HUMAN	1.0000	Isoform of P53621, Isoform 2 of Coatomer subunit alpha OS=Homo sapiens GN=COPA;Coatomer subunit alpha OS=Homo sapiens GN=COPA PE=1 SV=2	23.0	30	0.186	ASNLENSTYDLYTIPK+DADSITLFDVQQK+DMSGHYQNALYLGDVSER+DVAVMQLR+EYIVGLSVETER+GFFEGTIASK+GVNWAAFHPTMPLIVSGADDR+ISPLQFR+LLHDQVGVIQFGPYK+LLQPPAPIMPLDTNWPLLTVSK+LSFLYLITGNLEK+LVGQSIIAYLQK+NLSPGAVESDVR+QELILSNSEDK+QLFLQTYAR+QQPLFVSGGDDYK+RLLELGPKPEVAQQTR+SGAWDESGVFIYTTSNHIK+VTTVTEIGKDVIGLR+VWDISGLR+YAVTTGDHGIIR
645a	sp|P49411|EFTU_HUMAN	1.0000	Elongation factor Tu, mitochondrial OS=Homo sapiens GN=TUFM PE=1 SV=2	46.5	30	0.182	ADAVQDSEMVELVELEIR+AEAGDNLGALVR+DKPHVNVGTIGHVDHGK+DLEKPFLLPVEAVYSVPGR+EHLLLAR+ELAMPGEDLKFNLILR+GITINAAHVEYSTAAR+GLVMVKPGSIKPHQK+GTVVTGTLER+KYEEIDNAPEER+LLDAVDTYIPVPAR+QIGVEHVVVYVNK+TIGTGLVTNTLAMTEEEK+TIGTGLVTNTLAMTEEEKNIK+TTLTAAITK+TVVTGIEMFHK+YEEIDNAPEER
621a	sp|P45974-2|UBP5_HUMAN sp|P45974|UBP5_HUMAN	1.0000	Isoform of P45974, Isoform Short of Ubiquitin carboxyl-terminal hydrolase 5 OS=Homo sapiens GN=USP5;Ubiquitin carboxyl-terminal hydrolase 5 OS=Homo sapiens GN=USP5 PE=1 SV=2	36.8	29	0.177	DLGYIYFYQR+DRVTSAVEALLSADSASR+ETGYPLAVK+FASFPDYLVIQIK+FTFGLDWVPK+GTGLQPGEEELPDIAPPLVTPDEPK+IFQNAPTDPTQDFSTQVAK+IGEWELIQESGVPLKPLFGPGYTGIR+IVILPDYLEIAR+KLDVSIEMPEELDISQLR+KQEVQAWDGEVR+LGHGLLSGEYSKPVPESGDGER+LGTITPDGADVYSYDEDDMVLDPSLAEHLSHFGIDMLK+MALPELVR+SAADSISESVPVGPK+SSENPNEVFR+VDYIMQLPVPMDAALNKEELLEYEEK+VTSAVEALLSADSASR+YFDGSGGNNHAVEHYR
551a	sp|P30876|RPB2_HUMAN tr|C9J2Y9|C9J2Y9_HUMAN	1.0000	DNA-directed RNA polymerase II subunit RPB2 OS=Homo sapiens GN=POLR2B PE=1 SV=1;Isoform of P30876, DNA-directed RNA polymerase OS=Homo sapiens GN=POLR2B PE=1 SV=2	20.3	29	0.170	FEQIYLSKPTHWER+GEIGDATPFNDAVNVQK+GPIQILNR+ISNLLSDYGYHLR+IVATLPYIK+IVEDAPPIDLQAEAQHASGEVEEPPR+KITSQIFIGPTYYQR+LLFQELMSMSIAPR+LTFASTLSHLR+MATNTVYVFAK+QAMGVYITNFHVR+QEVPIIIVFR+QQLDSFDEFIQMSVQR+TVIKEGEEQLQTQHQK+TVTLPENEDELESTNR+VSANKGEIGDATPFNDAVNVQK+VSGDDVIIGK+YSLATGNWGDQKK
487a	sp|P17858|PFKAL_HUMAN	1.0000	ATP-dependent 6-phosphofructokinase, liver type OS=Homo sapiens GN=PFKL PE=1 SV=6	30.5	29	0.167	AIGVLTSGGDAQGMNAAVR+AMLWLSEK+EQWWLSLR+GGSFENNWNIYK+GQLESIVENIR+GQVQEVGWHDVAGWLGR+IMEVIDAITTTAQSHQR+ISMAAYVSGELEHVTR+KAVAFSPVTELKK+LNIIIIAEGAIDR+SEWGSLLEELVAEGK+SNFSLAILNVGAPAAGMNAAVR+TFVLEVMGR+TGISHGHTVYVVHDGFEGLAK+TNVLGHLQQGGAPTPFDR+VFLIYEGYEGLVEGGENIK
325a	sp|O43852-3|CALU_HUMAN sp|O43852|CALU_HUMAN	1.0000	Isoform of O43852, Isoform 3 of Calumenin OS=Homo sapiens GN=CALU;Calumenin OS=Homo sapiens GN=CALU PE=1 SV=2	59.4	29	0.098	DIVVQETMEDIDK+DWILPSDYDHAEAEAR+EEIVDKYDLFVGSQATDFGEALVR+EQFVEFR+HLVYESDQNKDGK+IDGDKDGFVTVDELKDWIK+LTKEEIVDKYDLFVGSQATDFGEALVR+MDKEETKDWILPSDYDHAEAEAR+NADGFIDLEEYIGDMYSHDGNTDEPEWVK+TEREQFVEFR+TFDQLTPEESK+TFDQLTPEESKER+VHHEPQLSDKVHNDAQSFDYDHDAFLGAEEAK+VHNDAQSFDYDHDAFLGAEEAK+WIYEDVER
1025a	sp|Q96JN8-2|NEUL4_HUMAN sp|Q96JN8|NEUL4_HUMAN tr|I3L100|I3L100_HUMAN tr|I3L2W2|I3L2W2_HUMAN	1.0000	Isoform of Q96JN8, Isoform 2 of Neuralized-like protein 4 OS=Homo sapiens GN=NEURL4;Neuralized-like protein 4 OS=Homo sapiens GN=NEURL4 PE=1 SV=2;Isoform of Q96JN8, Neuralized-like protein 4 (Fragment) OS=Homo sapiens GN=NEURL4 PE=1 SV=7;Isoform of Q96JN8, Neuralized-like protein 4 OS=Homo sapiens GN=NEURL4 PE=1 SV=1	21.0	29	0.158	AAGYAHGLVFSTK+AAPAAQAEPER+AGDTVGVVR+ALRDGELFEIVIQK+DGELFEIVIQK+DGEVFQVR+DNEMFEIR+FHQLHGSNAVITNGGR+FQELLLLPEDYFMPPPKR+GADDTMHILVDGEDMGPAATGIAK+LGLTTLAPGEMGPGAGGGGPGLPPSLPELR+NILLSNGNR+NVTLEEDGTRAVR+NVWAVLDLYGPVR+QQPGQEFNHGLVLSR+RQQPGQEFNHGLVLSR+SEFNDAIVISNR+SFPLHSPVAGVAHR+SVLEEYGQDLDQLGEGDR+TALRPHATDDFNHGVVLSSR+VASYNQGIVVINQPLVPQLLVQVR+VWAVVDLYGK
767a	sp|P78371|TCPB_HUMAN	1.0000	T-complex protein 1 subunit beta OS=Homo sapiens GN=CCT2 PE=1 SV=4	45.4	28	0.162	DASLMVTNDGATILK+EALLSSAVDHGSDEVK+EAVAMESYAK+EGTIGDMAILGITESFQVK+GATQQILDEAER+ILIANTGMDTDKIK+KIGVNQPK+LALVTGGEIASTFDHPELVK+LAVEAVLR+LGGSLADSYLDEGFLLDK+LGGSLADSYLDEGFLLDKK+LTSFIGAIAIGDLVK+MLPTIIADNAGYDSADLVAQLR+QLIYNYPEQLFGAAGVMAIEHADFAGVER+QVLLSAAEAAEVILR+VQDDEVGDGTTSVTVLAAELLR
713a	sp|P60842|IF4A1_HUMAN	1.0000	Eukaryotic initiation factor 4A-I OS=Homo sapiens GN=EIF4A1 PE=1 SV=1	55.2	28	0.130	ATQALVLAPTR+DFTVSAMHGDMDQKER+ELAQQIQK+GFKDQIYDIFQK+GIDVQQVSLVINYDLPTNR+GIYAYGFEKPSAIQQR+GVAINMVTEEDKR+GYDVIAQAQSGTGK+KGVAINMVTEEDKR+KVDWLTEK+LNSNTQVVLLSATMPSDVLEVTK+LNSNTQVVLLSATMPSDVLEVTKK+LQMEAPHIIVGTPGR+MFVLDEADEMLSR+SRDNGPDGMEPEGVIESNWNEIVDSFDDMNLSESLLR+VFDMLNR+VLITTDLLAR
493a	sp|P19338|NUCL_HUMAN	1.0000	Nucleolin OS=Homo sapiens GN=NCL PE=1 SV=3	24.4	28	0.168	ALELTGLK+EAMEDGEIDGNKVTLDWAKPK+EVFEDAAEIR+FGYVDFESAEDLEK+GFGFVDFNSEEDAK+GIAYIEFK+GLSEDTTEETLKESFDGSVR+KFGYVDFESAEDLEK+LELQGPR+NDLAVVDVR+QKVEGTEPTTAFNLFVGNLNFNK+SISLYYTGEK+TGISDVFAK+VEGTEPTTAFNLFVGNLNFNK+VFGNEIKLEKPK+VTQDELKEVFEDAAEIR
325b	sp|O43852-2|CALU_HUMAN sp|O43852-4|CALU_HUMAN	1.0000	Isoform of O43852, Isoform 2 of Calumenin OS=Homo sapiens GN=CALU;Isoform of O43852, Isoform 4 of Calumenin OS=Homo sapiens GN=CALU	57.8	28	0.088	DIVVQETMEDIDK+DWILPSDYDHAEAEAR+EEIVDKYDLFVGSQATDFGEALVR+EQFVEFR+HLVYESDQNKDGK+IDADKDGFVTEGELK+LGMIVDKIDADKDGFVTEGELK+LTKEEIVDKYDLFVGSQATDFGEALVR+MDKEETKDWILPSDYDHAEAEAR+NADGFIDLEEYIGDMYSHDGNTDEPEWVK+TEREQFVEFR+TFDQLTPEESK+TFDQLTPEESKER+VHHEPQLSDKVHNDAQSFDYDHDAFLGAEEAK+VHNDAQSFDYDHDAFLGAEEAK
1137c	sp|Q5T2N8|ATD3C_HUMAN	1.0000	ATPase family AAA domain-containing protein 3C OS=Homo sapiens GN=ATAD3C PE=2 SV=2	38.7	28	0.069	ATLNAFLYR+DALNLAQMQEQTLQLEQQSK+GLLLFVDEADAFLRK+ITVLEALR+KIAQLAVSWQATAYASK+LALHSGMDYAIMTGGDVAPMGR+LAQFDYGR+LFDWANTSR+LLSRPQDVLEGVVLSPSLEAR+RGLLLFVDEADAFLR+VTATVAGLTLLAVGVYSAK+YVLKPATEGK
1027a	sp|Q96L93-2|KI16B_HUMAN	1.0000	Isoform of Q96L93, Isoform 2 of Kinesin-like protein KIF16B OS=Homo sapiens GN=KIF16B	22.9	28	0.176	AGGDEDGEELEKAQLR+DSVLTWLLK+EMEEKEEQLAQYQANANQLQK+ETEIVQLQIR+FQIFQELDQLQK+GPLSLDNTLYQVEK+HLVQNYGDVEELMDAGNINR+INAYIEEEVQR+IYEVDGVQKDHHGTLEGK+KDLLAEK+KETEIVQLQIR+LLEKHDESVTDVTEVPQDFEK+LTFNSQDEALWLISHLTR+NIINKPTINEDANVK+NVSTVELVFLQK+QLQYLLQNHLPTLLEEK+SGLLSSFSLSMTDLSK+SPDYVSQEMVFK+SYTMMGNSGDSGLIPR+TIMIATISPADVNYGETLSTLR+TLGTDVVK+TLLAQGNQIALLDSPTALSMEEK
892b	sp|Q16576|RBBP7_HUMAN tr|E9PC52|E9PC52_HUMAN	1.0000	Histone-binding protein RBBP7 OS=Homo sapiens GN=RBBP7 PE=1 SV=1;Isoform of Q16576, Histone-binding protein RBBP7 OS=Homo sapiens GN=RBBP7 PE=1 SV=1	28.6	27	0.075	DYALHWLVLGTHTSDEQNHLVVAR+EMFEDTVEER+IGEEQSAEDAEDGPPELLFIHGGHTAK+LMIWDTR+LNVWDLSK+TPSSDVLVFDYTK+TVALWDLR+VINEEYK+VINEEYKIWK+YMPQNPHIIATK
892a	sp|Q16576-2|RBBP7_HUMAN	1.0000	Isoform of Q16576, Isoform 2 of Histone-binding protein RBBP7 OS=Homo sapiens GN=RBBP7	25.4	27	0.070	DYALHWLVLGTHTSDEQNHLVVAR+IGEEQSAEDAEDGPPELLFIHGGHTAK+LMIWDTR+LNVWDLSK+TPSSDVLVFDYTK+TVALWDLR+TVFEDTVEER+VINEEYK+VINEEYKIWK+YMPQNPHIIATK
518a	sp|P24928|RPB1_HUMAN tr|A0A0C4DGZ0|A0A0C4DGZ0_HUMAN	1.0000	DNA-directed RNA polymerase II subunit RPB1 OS=Homo sapiens GN=POLR2A PE=1 SV=2;Isoform of P24928, DNA-directed RNA polymerase OS=Homo sapiens GN=POLR2A PE=1 SV=1	14.9	27	0.161	AHNNELEPTPGNTLR+IIITEDGEFK+ILPWSTFR+INISQVIAVVGQQNVEGK+ISPWLLR+LVIVNGDDPLSR+MSVTEGGIKYPETTEGGRPK+NEQNGAAAHVIAEDVK+NSINQVVQLR+QAQENATLLFNIHLR+SIAANMTFAEIVTPFNIDR+TLPHFIKDDYGPESR+TPSLTVFLLGQSAR+TVITPDPNLSIDQVGVPR+TYQDIQNTIK+VLSEKDVDPVR+VQFGVLSPDELKR+YSPTSPTYSPTSPK+YSPTSPTYSPTSPVYTPTSPK+YSPTSPTYSPTTPK
503a	sp|P22087|FBRL_HUMAN	1.0000	rRNA 2'-O-methyltransferase fibrillarin OS=Homo sapiens GN=FBL PE=1 SV=2	44.2	27	0.166	DHAVVVGVYRPPPK+GKEDALVTK+IVALNAHTFLR+LAAAILGGVDQIHIKPGAK+MQQENMKPQEQLTLEPYER+NLVPGESVYGEK+NLVPGESVYGEKR+RVSISEGDDKIEYR+TNIIPVIEDAR+VLYLGAASGTTVSHVSDIVGPDGLVYAVEFSHR+VSISEGDDKIEYR
483a	sp|P16615-2|AT2A2_HUMAN sp|P16615-3|AT2A2_HUMAN sp|P16615-5|AT2A2_HUMAN sp|P16615|AT2A2_HUMAN	1.0000	Isoform of P16615, Isoform 2 of Sarcoplasmic/endoplasmic reticulum calcium ATPase 2 OS=Homo sapiens GN=ATP2A2;Isoform of P16615, Isoform 3 of Sarcoplasmic/endoplasmic reticulum calcium ATPase 2 OS=Homo sapiens GN=ATP2A2;Isoform of P16615, Isoform 5 of Sarcoplasmic/endoplasmic reticulum calcium ATPase 2 OS=Homo sapiens GN=ATP2A2;Sarcoplasmic/endoplasmic reticulum calcium ATPase 2 OS=Homo sapiens G…	23.9	27	0.163	AEIGIAMGSGTAVAK+AKDIVPGDIVEIAVGDKVPADIR+AMGVVVATGVNTEIGK+DIVPGDIVEIAVGDKVPADIR+EFDELNPSAQR+EWGSGSDTLR+GAPEGVIDR+IGIFGQDEDVTSK+IRDEMVATEQER+ISLPVILMDETLK+IVEFLQSFDEITAMTGDGVNDAPALK+IVEFLQSFDEITAMTGDGVNDAPALKK+KAEIGIAMGSGTAVAK+MNVFDTELK+NAENAIEALKEYEPEMGK+TASEMVLADDNFSTIVAAVEEGR+TVEEVLGHFGVNESTGLSLEQVK+TVEEVLGHFGVNESTGLSLEQVKK+VDQSILTGESVSVIK
418a	sp|P06744|G6PI_HUMAN tr|A0A0A0MTS2|A0A0A0MTS2_HUMAN	1.0000	Glucose-6-phosphate isomerase OS=Homo sapiens GN=GPI PE=1 SV=4;Isoform of P06744, Glucose-6-phosphate isomerase (Fragment) OS=Homo sapiens GN=GPI PE=1 SV=1	37.6	27	0.158	AVLHVALR+FAAYFQQGDMESNGK+HFVALSTNTTK+ILLANFLAQTEALMR+KIEPELDGSAQVTSHDASTNGLINFIK+LTPFMLGALVAMYEHK+NLVTEDVMR+SPEDLER+TFTTQETITNAETAK+TFTTQETITNAETAKEWFLQAAK+TITDVINIGIGGSDLGPLMVTEALKPYSSGGPR+TLAQLNPESSLFIIASK+VFEGNRPTNSIVFTK+VWYVSNIDGTHIAK
270a	sp|ALBU_BOVIN|	1.0000	sp ALBU_BOVIN	23.6	27	0.171	AEFVEVTK+DAFLGSFLYEYSR+FKDLGEEHFK+HLVDEPQNLIK+HPYFYAPELLYYANK+KVPQVSTPTLVEVSR+LGEYGFQNALIVR+LVNELTEFAK+LVTDLTK+QTALVELLK+RHPEYAVSVLLR+RHPYFYAPELLYYANK+TVMENFVAFVDK+YLYEIAR
238	sp|Q9NYU2-2|UGGG1_HUMAN sp|Q9NYU2|UGGG1_HUMAN	1.0000	Isoform of Q9NYU2, Isoform 2 of UDP-glucose:glycoprotein glucosyltransferase 1 OS=Homo sapiens GN=UGGT1;UDP-glucose:glycoprotein glucosyltransferase 1 OS=Homo sapiens GN=UGGT1 PE=1 SV=3	24.0	27	0.158	AIWAALQTQTSNAAK+ANPGAWILR+AVYLGELPHDQDVVEYIMNQPNVVPR+AYNYVAQEVDDYHAFQTLTHIYNK+DYLDLTASNNFFVDDYAR+EGETYFDVVAVVDPVTR+FTILDSQGK+GQYQGLSQDPNSLSNLDQDLPNNMIHQVPIK+GYYEQTGVGPLPVVLFNGMPFER+HLVESTNEMAPLK+ILASPVELALVVMK+ILETTTFFQR+IYSHDGTDSPPDADEVVIVLNNFK+KEPVYLSGYGVELAIK+KYPYVEVNSILGIDSAYDR+LGIEGLSLHNVLK+LNIQPSEADYAVDIR+LRDLHPDLEGQLK+TAVSSELRTEVEENQK+VKVEHVVSVLEK+VWQLQDLSFQTAAR+YVLEPEISFTSDNSFAK
629a	sp|P46821|MAP1B_HUMAN	1.0000	Microtubule-associated protein 1B OS=Homo sapiens GN=MAP1B PE=1 SV=2	14.1	26	0.144	AAEAGGAEEQYGFLTTPTK+AIGNIELGIR+AVLDALLEGK+DLTGQVPTPVVK+HSPTEDEESAKAEADAYIR+IAELEEEQSQGSTTNSDWMK+ITSFPESEGYSYETSTK+LLDDISNGYDDSEDGGHTLGDPSYSYETTEK+NLISPDLGVVFLNVPENLKNPEPNIK+SDVLETVVLINPSDEAVSTEVR+SKPLAASPKPAGLK+SPSDSGYSYETIGK+SSYYVVSGNDPAAEEPSR+SVGNTIDPVILFQK+SVNFSLTPNEIK+TLEVVSPSQSVTGSAGHTPYYQSPTDEK+TPEEGGYSYDISEK+TPGDFSYAYQKPEETTR+TTSPPEVSGYSYEK+VLFPGNSTQYNILEGLEK
573a	sp|P35606-2|COPB2_HUMAN sp|P35606|COPB2_HUMAN	1.0000	Isoform of P35606, Isoform 2 of Coatomer subunit beta' OS=Homo sapiens GN=COPB2;Coatomer subunit beta' OS=Homo sapiens GN=COPB2 PE=1 SV=2	26.3	26	0.150	AAESLADPTEYENLFPGLK+DGKNNVAFMSYFLQGK+DNNQFASASLDR+EAFVVEEWVK+EAFVVEEWVKETHADLWPAK+GSNNVALGYDEGSIIVK+IAYQLAVEAESEQK+KSFKPDFGAESIYGGFLLGVR+NVMEEGKDFQPSR+QYPLVTPNEER+SFGSAQEFAWAHDSSEYAIR+SFKPDFGAESIYGGFLLGVR+STAQQELDGKPASPTPVIVASHTANKEEK+SVNGLAFYDWDNTELIR+TGRLPEAAFLAR+TMYLLGYIPK
232	sp|Q9HCN8|SDF2L_HUMAN	1.0000	Stromal cell-derived factor 2-like protein 1 OS=Homo sapiens GN=SDF2L1 PE=1 SV=2	57.5	26	0.144	AMEGIFIKPSVEPSAGHDEL+FQHVGTSVFLSVTGEQYGSPIR+GQHEVHGMPSANTHNTWK+LTHVLTGK+NLHTHHFPSPLSNNQEVSAFGEDGEGDDLDLWTVR+YGSGSGQQSVTGVEASDDANSYWR
995a	sp|Q92945|FUBP2_HUMAN tr|A0A087WTP3|A0A087WTP3_HUMAN	1.0000	Far upstream element-binding protein 2 OS=Homo sapiens GN=KHSRP PE=1 SV=4;Isoform of Q92945, Far upstream element-binding protein 2 OS=Homo sapiens GN=KHSRP PE=1 SV=1	28.1	26	0.162	AINQQTGAFVEISR+DAFADAVQR+GGGGPGGGGPGGGSAGGPSQPPGGGGPGIR+GGGGPGGGGPGGGSAGGPSQPPGGGGPGIRK+IGGDAATTVNNSTPDFGFGGQK+IGGDAATTVNNSTPDFGFGGQKR+IGGGIDVPVPR+IGQQPQQPGAPPQQDYTK+IINDLLQSLR+LASQGDSISSQLGPIHPPPR+MILIQDGSQNTNVDKPLR+SVSLTGAPESVQK+TSMTEEYRVPDGMVGLIIGR+VPDGMVGLIIGR+VQISPDSGGLPER
781a	sp|Q01813|PFKAP_HUMAN	1.0000	ATP-dependent 6-phosphofructokinase, platelet type OS=Homo sapiens GN=PFKP PE=1 SV=2	28.6	25	0.169	AIGVLTSGGDAQGMNAAVR+AMEWITAK+ASYDVSDSGQLEHVQPWSV+EIGWTDVGGWTGQGGSILGTK+ELVVTQLGYDTR+EWSGLLEELAR+IIEVVDAIMTTAQSHQR+IKELVVTQLGYDTR+IPKEQWWLK+LAIKLPDDQIPK+LNIIIVAEGAIDTQNKPITSEK+LPDDQIPK+MLAIYDGFDGFAK+NVIFQPVAELK+NVIFQPVAELKK+NVLGHMQQGGAPSPFDR+SFAGNLNTYK+SFAGNLNTYKR+TFVLEVMGR+YLEEIATQMR
414a	sp|P06493|CDK1_HUMAN tr|A0A024QZP7|A0A024QZP7_HUMAN	1.0000	Cyclin-dependent kinase 1 OS=Homo sapiens GN=CDK1 PE=1 SV=3;Isoform of P06493, Cyclin-dependent kinase 1 OS=Homo sapiens GN=CDK1 PE=1 SV=1	46.8	25	0.148	AFGIPIR+ALGTPNNEVWPEVESLQDYK+ALGTPNNEVWPEVESLQDYKNTFPK+DLKPQNLLIDDK+DLKPQNLLIDDKGTIK+IADFGLAR+IGEGTYGVVYK+IRLESEEEGVPSTAIR+KPLFHGDSEIDQLFR+LESEEEGVPSTAIR+MALNHPYFNDLDNQIK+NLDENGLDLLSK+SPEVLLGSAR+WKPGSLASHVK
264a	sp|A3KMH1-3|VWA8_HUMAN sp|A3KMH1|VWA8_HUMAN	1.0000	Isoform of A3KMH1, Isoform 3 of von Willebrand factor A domain-containing protein 8 OS=Homo sapiens GN=VWA8;von Willebrand factor A domain-containing protein 8 OS=Homo sapiens GN=VWA8 PE=1 SV=2	16.4	25	0.149	DGLIVYEDSPLVK+DLLGQDVFLIGPPGPLR+DTTVQTLTLQPSVK+ELTLPEQTFMGYWTIGQAR+FPTEGLSSVVR+GPALINIQEYPIER+HGKEDPDNMPHVGGNTWAGGTGGR+IGAVSAPIYNAHEK+ILPPGEVPLKDIYPK+ISSDQLSSEHLSSAVEQK+LDAGHTVYQVSQAEKDAVPEEVKR+LSQYPNENLHSAVTK+LVAAFGELR+NPELVPQNYISDSLAQSVVQHLR+NVLPVLNNLLENR+NWLVFYK+RGELEPQLGSPQQKPK+RLSQYPNENLHSAVTK+SLADQGIINYPYSTR+TLILEGLEK+YGIPIGAKPTSVQLAK
879a	sp|Q15393|SF3B3_HUMAN	1.0000	Splicing factor 3B subunit 3 OS=Homo sapiens GN=SF3B3 PE=1 SV=4	16.8	24	0.148	HGLEVSEMAVSELPGNPNAVWTVR+HIANYISGIQTIGHR+ITLETDEDMVTEIR+IVILEYQPSK+IVPGQFLAVDPK+LGAVFNQVAFPLQYTPR+LPPNTNDEVDEDPTGNK+LVNNGEKLEFLHK+MFLYNLTLQR+NENQLIIFADDTYPR+SWLSYSYQSR+TPVEEVPAAIAPFQGR+TVLDPVTGDLSDTR+WVTTASLLDYDTVAGADK
773a	sp|Q00325-2|MPCP_HUMAN sp|Q00325|MPCP_HUMAN	1.0000	Isoform of Q00325, Isoform B of Phosphate carrier protein, mitochondrial OS=Homo sapiens GN=SLC25A3;Phosphate carrier protein, mitochondrial OS=Homo sapiens GN=SLC25A3 PE=1 SV=2	28.0	24	0.135	EKGSSASLVLKR+FGFYEVFK+FVVPKPR+GIFNGFSVTLK+GIFNGFSVTLKEDGVR+GSSASLVLK+GVAPLWMR+IQTQPGYANTLR+LPRPPPPEMPESLK+LPRPPPPEMPESLKK+TVEALYK+VLYSNMLGEENTYLWR
1104a	sp|Q9H6S0|YTDC2_HUMAN	1.0000	Probable ATP-dependent RNA helicase YTHDC2 OS=Homo sapiens GN=YTHDC2 PE=1 SV=2	19.2	24	0.151	AALVAGMYPNLVHVDRENLVLTGPK+ALPTDWLIYDEMTR+APEPPPALIVR+EMFLEDILR+ESLPFQFAHHLLNPWNDNKK+FHPASVLSQPQYK+FQNMLEFQTPELLR+FTAGAFSDHMALLR+GESEFDSFR+GFASQVEQLISMGANVHSK+GGGDIRDVNTNSENWAVVK+GNVFAVEAENR+IAVNIALER+IGQTIGYQIR+LSQSLGLVSK+QQTTLTEWYSAQENSFKPESQR+SFDALNFVTMLK+TQLLGQLR+TVLNVTDEYDLLDDGGDAVFSQLTEK
99	sp|P54886-2|P5CS_HUMAN sp|P54886|P5CS_HUMAN	1.0000	Isoform of P54886, Isoform Short of Delta-1-pyrroline-5-carboxylate synthase OS=Homo sapiens GN=ALDH18A1;Delta-1-pyrroline-5-carboxylate synthase OS=Homo sapiens GN=ALDH18A1 PE=1 SV=2	28.1	23	0.145	AALWALQGGTSVVIANGTHPK+AEIIHHLADLLTDQRDEILLANKK+FASYLTFSPSEVK+GKDHVVSDFSEHGSLK+ILHLLTQEALSIHGVK+KVGTFFSEVKPAGPTVEQQGEMAR+LASIVEQVSVLQNQGR+LIDIFYPGDQQSVTFGTK+LNSLAIGLR+LRHEILLSQSVR+MIDLIIPR+MLATLEPEQR+NLNGTLHELLR+TPLFDQIIDMLR+VGTFFSEVKPAGPTVEQQGEMAR+VSGHVITDIVEGK+VSGHVITDIVEGKK
600a	sp|P41229-2|KDM5C_HUMAN sp|P41229-5|KDM5C_HUMAN sp|P41229|KDM5C_HUMAN	1.0000	Isoform of P41229, Isoform 2 of Lysine-specific demethylase 5C OS=Homo sapiens GN=KDM5C;Isoform of P41229, Isoform 5 of Lysine-specific demethylase 5C OS=Homo sapiens GN=KDM5C;Lysine-specific demethylase 5C OS=Homo sapiens GN=KDM5C PE=1 SV=2	15.3	23	0.140	ALGLVSGQEAGPHR+AQAELQELLTIAER+DLPVGLEELR+EAENIPVHLPNIQALK+EALASLPSSPGLLQSLLER+EYTLQSFGEMADSFK+GITEAEREAFELLPDDER+GVLEQVEAYQAEAR+IRPPADWQPPFAVEVDNFR+LNYLDQIAK+LQAEPRPEEPPNYPAAPASDPLR+QALASEDVTALLGR+QLGVEVPEAQQLQR+VAGLQMTLTELR+VQGLLENGDSVTSPEK+YTLDELPAMLHK
507a	sp|P22392-2|NDKB_HUMAN tr|Q32Q12|Q32Q12_HUMAN	1.0000	Isoform of P22392, Isoform 3 of Nucleoside diphosphate kinase B OS=Homo sapiens GN=NME2;Isoform of P22392, Nucleoside diphosphate kinase OS=Homo sapiens GN=NME1-NME2 PE=1 SV=1	59.2	23	0.095	DRPFFAGLVK+DRPFFPGLVK+EHYVDLKDRPFFAGLVK+GLVGEIIK+SAEKEISLWFKPEELVDYK+TFIAIKPDGVQR+VMLGETNPADSKPGTIR+YMHSGPVVAMVWEGLNVVK+YMNSGPVVAMVWEGLNVVK
489a	sp|P17987|TCPA_HUMAN	1.0000	T-complex protein 1 subunit alpha OS=Homo sapiens GN=TCP1 PE=1 SV=1	34.5	23	0.143	AFHNEAQVNPER+FATEAAITILR+GDVTITNDGATILK+LGVQVVITDPEKLDQIR+MLVDDIGDVTITNDGATILK+QAGVFEPTIVK+QKIHPTSVISGYR+SLLVIPNTLAVNAAQDSTDLVAK+SQNVMAAASIANIVK+SSLGPVGLDK+SVVPGGGAVEAALSIYLENYATSMGSR+WIGLDLSNGKPR+YFVEAGAMAVR+YPVNSVNILK
384a	sp|O95831-3|AIFM1_HUMAN sp|O95831|AIFM1_HUMAN	1.0000	Isoform of O95831, Isoform 3 of Apoptosis-inducing factor 1, mitochondrial OS=Homo sapiens GN=AIFM1;Apoptosis-inducing factor 1, mitochondrial OS=Homo sapiens GN=AIFM1 PE=1 SV=1	37.9	23	0.139	AALSASEGEEVPQDK+AALSASEGEEVPQDKAPSHVPFLLIGGGTAAFAAAR+ALGTEVIQLFPEK+DGEQHEDLNEVAK+ELWFSDDPNVTK+GVIFYLR+ILPEYLSNWTMEK+ISGLGLTPEQK+KVETDHIVAAVGLEPNVELAK+LNDGSQITYEK+SIYFQPPSFYVSAQDLPHIENGGVAVLTGK+TGGLEIDSDFGGFR+VLIVSEDPELPYMRPPLSK+VMPNAIVQSVGVSSGK+VNAELQAR+VVQLDVR
262	sp|TRYP_PIG|	1.0000	sp TRYP_PIG	25.1	23	0.134	IITHPNFNGNTLDNDIMLIK+IITHPNFNGNTLDNDIMLIKLSSPATLNSR+LGEHNIDVLEGNEQFINAAK+LSSPATLNSR+VATVSLPR
1094a	sp|Q9H0M0-3|WWP1_HUMAN sp|Q9H0M0|WWP1_HUMAN	1.0000	Isoform of Q9H0M0, Isoform 3 of NEDD4-like E3 ubiquitin-protein ligase WWP1 OS=Homo sapiens GN=WWP1;NEDD4-like E3 ubiquitin-protein ligase WWP1 OS=Homo sapiens GN=WWP1 PE=1 SV=1	24.9	23	0.114	FIDTGFSLPFYK+FIDTGFSLPFYKR+GEEGLDYGGIAR+GGPQIAYER+LDLPPYK+LGGSNILVTEENKDEYIGLMTEWR+LLFAIEETEGFGQE+LPLGGFAELMGSNGPQK+LQLQVTVSSAK+NFEQWQSQR+NQLQGAMQQFNQR+QTLFEDSFQQIMALKPYDLR+SILEPDTSNSR+TQGLQNEEPLPEGWEIR+TTQWEDPRTQGLQNEEPLPEGWEIR+YLYSASMLAAENDPYGPLPPGWEK
734a	sp|P62191|PRS4_HUMAN	1.0000	26S protease regulatory subunit 4 OS=Homo sapiens GN=PSMC1 PE=1 SV=1	33.4	22	0.119	APQETYADIGGLDNQIQEIK+AVANQTSATFLR+GVILYGPPGTGK+IETLDPALIRPGR+IKDYLLMEEEFIR+KIEFPLPDEK+KKYEPPVPTR+KQEGTPEGLYL+TMLELLNQLDGFDSR+VAEEHAPSIVFIDEIDAIGTK+VAEEHAPSIVFIDEIDAIGTKR+VVGSELIQK
667a	sp|P50990|TCPQ_HUMAN	1.0000	T-complex protein 1 subunit theta OS=Homo sapiens GN=CCT8 PE=1 SV=4	32.3	22	0.129	AIADTGANVVVTGGK+APGFAQMLK+AVDDGVNTFK+DIDEVSSLLR+DMLEAGILDTYLGK+GSTDNLMDDIER+HFSGLEEAVYR+LATNAAVTVLR+LFVTNDAATILR+LVPGGGATEIELAK+LYAVHQEGNK+QYGNEVFLAK+TAEELMNFSK+TAEELMNFSKGEENLMDAQVK+VADMALHYANK+YNIMLVR
461a	sp|P12277|KCRB_HUMAN	1.0000	Creatine kinase B-type OS=Homo sapiens GN=CKB PE=1 SV=1	47.2	22	0.133	DLFDPIIEDR+GTGGVDTAAVGGVFDVSNADR+LAVEALSSLDGDLAGR+LEQGQAIDDLMPAQK+LGFSEVELVQMVVDGVK+LRFPAEDEFPDLSAHNNHMAK+RGTGGVDTAAVGGVFDVSNADR+SMTEAEQQQLIDDHFLFDKPVSPLLLASGMAR+TDLNPDNLQGGDDLDPNYVLSSR+TFLVWVNEEDHLR+VLTPELYAELR
320a	sp|O43707|ACTN4_HUMAN	1.0000	Alpha-actinin-4 OS=Homo sapiens GN=ACTN4 PE=1 SV=2	26.2	22	0.109	AGTQIENIDEDFRDGLK+AIMTYVSSFYHAFSGAQK+ALDFIASK+DGLAFNALIHR+ETTDTDTADQVIASFK+HRDYETATLSDIK+HTNYTMEHIR+KDDPVTNLNNAFEVAEK+LASDLLEWIR+LLEVLSGER+LSGSNPYTTVTPQIINSK+LVSIGAEEIVDGNAK+MAPYQGPDAVPGALDYK+NVNVQNFHISWK+QFASQANVVGPWIQTK+TINEVENQILTR+VGWEQLLTTIAR+VLAVNQENEHLMEDYEK
284a	sp|O00425|IF2B3_HUMAN	1.0000	Insulin-like growth factor 2 mRNA-binding protein 3 OS=Homo sapiens GN=IGF2BP3 PE=1 SV=2	27.5	22	0.122	DQTPDENDQVVVK+IAPAEAPDAK+IELHGKPIEVEHSVPK+ILVPTQFVGAIIGK+IPVSGPFLVK+ITISPLQELTLYNPER+KIQEILTQVK+LNGFQLENFTLK+LYIGNLSENAAPSDLESIFK+LYIGNLSENAAPSDLESIFKDAK+MVIITGPPEAQFK+TVNELQNLSSAEVVVPR+VAYIPDEMAAQQNPLQQPR
898a	sp|Q3ZCQ8-2|TIM50_HUMAN sp|Q3ZCQ8|TIM50_HUMAN	1.0000	Isoform of Q3ZCQ8, Isoform 2 of Mitochondrial import inner membrane translocase subunit TIM50 OS=Homo sapiens GN=TIMM50;Mitochondrial import inner membrane translocase subunit TIM50 OS=Homo sapiens GN=TIMM50 PE=1 SV=2	33.4	21	0.132	APDQAAEIGSR+AQGPQQQPGSEGPSYAK+AQGPQQQPGSEGPSYAKK+IPDEFDNDPILVQQLR+IPDEFDNDPILVQQLRR+LQPYNGVALRPWDGNSDDR+QNLFLGSLTSR+RAPDQAAEIGSR+SNKQNLFLGSLTSR+TIALNGVEDVR+TVLEHYALEDDPLAAFK+VLLDLSAFLK
859a	sp|Q14974|IMB1_HUMAN	1.0000	Importin subunit beta-1 OS=Homo sapiens GN=KPNB1 PE=1 SV=2	20.3	21	0.116	AAVENLPTFLVELSR+IMSLYYQYMETYMGPALFAITIEAMK+LAATNALLNSLEFTK+LLETTDRPDGHQNNLR+LQQVLQMESHIQSTSDR+NSLTSKDPDIK+SNEILTAIIQGMR+SSAYESLMEIVK+TVSPDRLELEAAQK+VAAGLQIK+VLANPGNSQVAR+VQHQDALQISDVVMASLLR
855a	sp|Q14697|GANAB_HUMAN	1.0000	Neutral alpha-glucosidase AB OS=Homo sapiens GN=GANAB PE=1 SV=3	32.0	21	0.126	AEKDEPGAWEETFK+ALLDSLQLGPDSLTVHLIHEVTK+DVHNIYGLYVHMATADGLR+FGAVWTGDNTAEWDHLK+FSFSGNTLVSSSADPEGHFETPIWIER+HHGPQTLYLPVTLSSIPVFQR+KLVAIVDPHIK+KPGINVASDWSIHLR+LDLLEDR+LSVSGRDENSVELTMAEGPYK+MMDYLQGSGETPQTDVR+QYASLTGTQALPPLFSLGYHQSR+REPWLLPSQHNDIIR+SLLLSVNAR+VSQGSKDPAEGDGAQPEETPR+VVIIGAGKPAAVVLQTK+WYQMGAYQPFFR+YFTWDPSRFPQPR
668a	sp|P50991|TCPD_HUMAN	1.0000	T-complex protein 1 subunit delta OS=Homo sapiens GN=CCT4 PE=1 SV=4	40.3	21	0.134	AFADAMEVIPSTLAENAGLNPISTVTELR+ALIAGGGAPEIELALR+AYILNLVK+DALSDLALHFLNK+GDVTITNDGATILK+GIEILTDMSRPVELSDR+GIHPTIISESFQK+LVIEEAER+MIQDGKGDVTITNDGATILK+QMQVLHPAAR+TDMDNQIVVSDYAQMDR+TIGTKPVAHIDQFTADMLGSAELAEEVNLNGSGK+VIDPATATSVDLR+VVSQYSSLLSPMSVNAVMK
760b	sp|P16989|YBOX3_HUMAN	1.0000	Y-box-binding protein 3 OS=Homo sapiens GN=YBX3 PE=1 SV=4	41.9	20	0.093	AGEAPTENPAPPTQQSSAE+GAEAANVTGPDGVPVEGSR+IQAGEIGEMKDGVPEGAQLQGPVHR+NDTKEDVFVHQTAIK+NDTKEDVFVHQTAIKK+NGYGFINR+SPVGSGAPQAAAPAPAAHVAGNPGGDAAPAATGTAAAASLATAAGSEDAEK+SPVGSGAPQAAAPAPAAHVAGNPGGDAAPAATGTAAAASLATAAGSEDAEKK+SVGDGETVEFDVVEGEK+SVGDGETVEFDVVEGEKGAEAANVTGPDGVPVEGSR
734b	sp|P62195-2|PRS8_HUMAN sp|P62195|PRS8_HUMAN	1.0000	Isoform of P62195, Isoform 2 of 26S protease regulatory subunit 8 OS=Homo sapiens GN=PSMC5;26S protease regulatory subunit 8 OS=Homo sapiens GN=PSMC5 PE=1 SV=1	37.2	20	0.115	EELQLLQEQGSYVGEVVR+EHAPSIIFMDEIDSIGSSR+GVILYGPPGTGK+IAELMPGASGAEVK+IDILDSALLRPGR+ILPNKVDPLVSLMMVEK+LEGGSGGDSEVQR+RVHVTQEDFEMAVAK+TMLELLNQLDGFEATK+VPDSTYEMIGGLDK+VSGSELVQK
572b	sp|P35580-2|MYH10_HUMAN sp|P35580-3|MYH10_HUMAN sp|P35580-4|MYH10_HUMAN sp|P35580-5|MYH10_HUMAN sp|P35580|MYH10_HUMAN	1.0000	Isoform of P35580, Isoform 2 of Myosin-10 OS=Homo sapiens GN=MYH10;Isoform of P35580, Isoform 3 of Myosin-10 OS=Homo sapiens GN=MYH10;Isoform of P35580, Isoform 4 of Myosin-10 OS=Homo sapiens GN=MYH10;Isoform of P35580, Isoform 5 of Myosin-10 OS=Homo sapiens GN=MYH10;Myosin-10 OS=Homo sapiens GN=MYH10 PE=1 SV=3	11.3	20	0.101	AGVLAHLEEER+AGVLAHLEEERDLK+ALEEALEAKEEFER+ALEEETKNHEAQIQDMR+ALEQQVEEMR+DAASLESQLQDTQELLQEETR+ELDDATEANEGLSR+EQADFAVEALAK+GGPISFSSSR+IVFQEFR+KFDQLLAEEK+LDPHLVLDQLR+LQNELDNVSTLLEEAEKK+QLLQANPILESFGNAK+SLEAEILQLQEELASSER+TQLEELEDELQATEDAK+VVSSVLQFGNISFK
508a	sp|P22695|QCR2_HUMAN	1.0000	Cytochrome b-c1 complex subunit 2, mitochondrial OS=Homo sapiens GN=UQCRC2 PE=1 SV=3	43.7	20	0.124	ATAAPAGAPPQPQDLEFTK+ATAAPAGAPPQPQDLEFTKLPNGLVIASLENYSPVSR+ATQQPFDVSAFNASYSDSGLFGIYTISQATAAGDVIK+AVAFQNPQTHVIENLHAAAYR+GSNTTSHLHQAVAK+LPNGLVIASLENYSPVSR+MALIGLGVSHPVLK+QVAEQFLNMR+SMAASGNLGHTPFVDEL+TIAQGNLSNTDVQAAK+VTSEELHYFVQNHFTSAR+YEDFSNLGTTHLLR
408a	sp|P05387|RLA2_HUMAN	1.0000	60S acidic ribosomal protein P2 OS=Homo sapiens GN=RPLP2 PE=1 SV=1	80.9	20	0.125	ILDSVGIEADDDRLNK+KILDSVGIEADDDRLNK+LASVPAGGAVAVSAAPGSAAPAAGSAPAAAEEK+LASVPAGGAVAVSAAPGSAAPAAGSAPAAAEEKK+LASVPAGGAVAVSAAPGSAAPAAGSAPAAAEEKKDEK+NIEDVIAQGIGK+VISELNGKNIEDVIAQGIGK+YVASYLLAALGGNSSPSAK
189	sp|Q8WUM0|NU133_HUMAN	1.0000	Nuclear pore complex protein Nup133 OS=Homo sapiens GN=NUP133 PE=1 SV=2	19.5	20	0.117	DGIQLSEYLPEVK+DLLQADQLGSLK+EESLEKEPEYVPWTATSGPGGIR+EYEIPSNLTPADVFFR+FLLHQETLPEQLLAEK+GLPLGSAVSSPVLFSPVGR+KGLPLGSAVSSPVLFSPVGR+LAALASDFSEDMLQEKIEEMAEQER+LSAAIVLK+LSDLVNTAILIALNK+LSDLVNTAILIALNKR+SNPYFEFVLK+SSFYSLTSSNISK+VAYPQADSNLR+WAESVPEEAPGFSNTSLIILHQLEDK+YMTQFADQNFSDFLFR
1041a	sp|Q99470|SDF2_HUMAN	1.0000	Stromal cell-derived factor 2 OS=Homo sapiens GN=SDF2 PE=1 SV=2	37.0	20	0.123	AMEGIFMKPSELLK+EVHGMAQPSQNNYWK+FKHSSTEVLLSVTGEQYGRPISGQK+HSSTEVLLSVTGEQYGRPISGQK+YGSGSGQQSVTGVTSVDDSNSYWR
873a	sp|Q15233|NONO_HUMAN	1.0000	Non-POU domain-containing octamer-binding protein OS=Homo sapiens GN=NONO PE=1 SV=4	25.7	19	0.115	AGEVFIHK+ALIEMEK+EKLEMEMEAAR+FAQPGSFEYEYAMR+FGQAATMEGIGAIGGTPPAFNR+GIVEFSGKPAAR+LFVGNLPPDITEEEMR+MGQMAMGGAMGINNR+TLAEIAKVELDNMPLR+VELDNMPLR
843a	sp|Q14160-3|SCRIB_HUMAN sp|Q14160|SCRIB_HUMAN tr|A0A0G2JNZ2|A0A0G2JNZ2_HUMAN tr|A0A0G2JPP5|A0A0G2JPP5_HUMAN	1.0000	Isoform of Q14160, Isoform 3 of Protein scribble homolog OS=Homo sapiens GN=SCRIB;Protein scribble homolog OS=Homo sapiens GN=SCRIB PE=1 SV=4;Isoform of Q14160, Protein scribble homolog OS=Homo sapiens GN=SCRIB PE=1 SV=1;Isoform of Q14160, Protein scribble homolog OS=Homo sapiens GN=SCRIB PE=1 SV=1	15.8	19	0.114	AFAAVPTSHPPEDAPAQPPTPGPAASPEQLSFR+AGGPLGLSIVGGSDHSSHPFGVQEPGVFISK+ALAAVPSAGSVQR+ELPGQTLHWGPEATEAAGR+GLGFSIAGGK+LAVLPPELAHTTELHVLDVAGNR+LEQLDLGGNDLEVLPDTLGALPNLR+LGLSDNEIQR+LPDGFTQLR+LQSLPFALTHLNLK+RLPDGIGQLK+SLEELLLDANQLR+SLPASLSFLVK+VLSINGVDVTEAR+VSVIQFLEAPIGDEDAEEAAAEKR
842a	sp|Q14157-1|UBP2L_HUMAN sp|Q14157-3|UBP2L_HUMAN sp|Q14157-4|UBP2L_HUMAN sp|Q14157-5|UBP2L_HUMAN sp|Q14157|UBP2L_HUMAN tr|F8W726|F8W726_HUMAN	1.0000	Isoform of Q14157, Isoform 2 of Ubiquitin-associated protein 2-like OS=Homo sapiens GN=UBAP2L;Isoform of Q14157, Isoform 3 of Ubiquitin-associated protein 2-like OS=Homo sapiens GN=UBAP2L;Isoform of Q14157, Isoform 4 of Ubiquitin-associated protein 2-like OS=Homo sapiens GN=UBAP2L;Isoform of Q14157, Isoform 5 of Ubiquitin-associated protein 2-like OS=Homo sapiens GN=UBAP2L;Ubiquitin-associated pr…	21.3	19	0.119	DGSLASNPYSGDLTK+FPLDYYSIPFPTPTTPLTGR+GGSTTGSQFLEQFK+GNWEQPQNQNQTQHK+IDLAVLLGK+IFTASNVSSVPLPAENVTITAGQR+LAQMISDHNDADFEEK+NGFSSVQATQLQTTQSVEGATGSAVK+RYPSSISSSPQKDLTQAK+SPAVATSTAAPPPPSSPLPSK+TPSTMENDSSNLDPSQAPSLAQPLVFSNSK
798a	sp|Q08211|DHX9_HUMAN	1.0000	ATP-dependent RNA helicase A OS=Homo sapiens GN=DHX9 PE=1 SV=4	14.4	19	0.113	AENNSEVGASGYGVPGPTWDR+AIEPPPLDAVIEAEHTLR+DFVNYLVR+ELDALDANDELTPLGR+FSDHVALLSVFQAWDDAR+HLEMNPHFGSHR+LGGIGQFLAK+QPAIISQLDPVNER+TPLHEIALSIK+TTQVPQFILDDFIQNDR+VQSDGQIVLVDDWIK+YPSPFFVFGEK+YQILPLHSQIPR
687a	sp|P53396-2|ACLY_HUMAN sp|P53396|ACLY_HUMAN	1.0000	Isoform of P53396, Isoform 2 of ATP-citrate synthase OS=Homo sapiens GN=ACLY;ATP-citrate synthase OS=Homo sapiens GN=ACLY PE=1 SV=3	21.9	19	0.115	AFDSGIIPMEFVNK+AGKDLVSSLTSGLLTIGDR+DGVYVLDLAAK+DYQGPLKEHEVTIFVR+EAYPEEAYIADLDAK+EILIPVFK+FGGALDAAAK+IGNTGGMLDNILASK+LGLVGVNLTLDGVK+LLQDHPWLLSQNLVVKPDQLIK+LLVGVDEKLNPEDIKK+QHFPATPLLDYALEVEK+TIAIIAEGIPEALTR+TILSLMTR+TTDGVYEGVAIGGDRYPGSTFMDHVLR+WGDIEFPPPFGR
681a	sp|P52292|IMA1_HUMAN	1.0000	Importin subunit alpha-1 OS=Homo sapiens GN=KPNA2 PE=1 SV=1	24.0	19	0.117	ASLSLIEK+EATWTMSNITAGR+EKQPPIDNIIR+GINSSNVENQLQATQAAR+LLGASELPIVTPALR+NKNPAPPIDAVEQILPTLVR+NNQGTVNWSVDDIVK+NVSSFPDDATSPLQENR+RIEVNVELRK
630a	sp|P46939-2|UTRO_HUMAN sp|P46939|UTRO_HUMAN	1.0000	Isoform of P46939, Isoform 2 of Utrophin OS=Homo sapiens GN=UTRN;Utrophin OS=Homo sapiens GN=UTRN PE=1 SV=2	7.8	19	0.108	DLENFLK+EGLPTEEIKNVLEK+ENALQDSILAR+LEDSSNQVTQAVAK+LEPQSMVWLPVLHR+LLDLLEGLTGTSLPK+LLDPEDVAVQLPDKK+LLMSLEELIK+QLGLLLHDAIQIPR+QLLEQPESDSR+QTLDQLSEIGQDVGQLLDNSK+SNIVTVGDVEEINK+STEVLPEKTDAVNEALESLESVLR+STSEGLLGDLDTEISWAK+STTELGENLQELR+TVNDLSSQLSPLDLHPSLK+VFLADQPIEAPEEPRR+VLYNDLGAQVTEGKQDLER
556a	sp|P31943|HNRH1_HUMAN tr|G8JLB6|G8JLB6_HUMAN	1.0000	Heterogeneous nuclear ribonucleoprotein H OS=Homo sapiens GN=HNRNPH1 PE=1 SV=4;Isoform of P31943, Heterogeneous nuclear ribonucleoprotein H OS=Homo sapiens GN=HNRNPH1 PE=1 SV=1	35.2	19	0.088	ATENDIYNFFSPLNPVR+EGRPSGEAFVELESEDEVK+GAYGGGYGGYDDYNGYNDGYGFGSDR+HTGPNSPDTANDGFVR+RGAYGGGYGGYDDYNGYNDGYGFGSDR+SNNVEMDWVLK+STGEAFVQFASQEIAEK+VHIEIGPDGR+VTGEADVEFATHEDAVAAMSK+YVELFLNSTAGASGGAYEHR
445a	sp|P0CG47|UBB_HUMAN sp|P0CG48|UBC_HUMAN sp|P62979|RS27A_HUMAN sp|P62987|RL40_HUMAN tr|B4DV12|B4DV12_HUMAN tr|F5GXK7|F5GXK7_HUMAN tr|F5GYU3|F5GYU3_HUMAN tr|F5H265|F5H265_HUMAN tr|F5H2Z3|F5H2Z3_HUMAN tr|F5H388|F5H388_HUMAN tr|F5H6Q2|F5H6Q2_HUMAN tr|F5H747|F5H747_HUMAN tr|J3QKN0|J3QKN0_HUMAN tr|J3QS39|J3QS39_HUMAN tr|J3QTR3|J3QTR3_HUMAN tr|Q5PY61|Q5PY61_HUMAN tr|Q96C32|Q96C32_HUMAN	1.0000	Polyubiquitin-B OS=Homo sapiens GN=UBB PE=1 SV=1;Polyubiquitin-C OS=Homo sapiens GN=UBC PE=1 SV=3;Ubiquitin-40S ribosomal protein S27a OS=Homo sapiens GN=RPS27A PE=1 SV=2;Ubiquitin-60S ribosomal protein L40 OS=Homo sapiens GN=UBA52 PE=1 SV=2;Isoform of P0CG47, Polyubiquitin-B OS=Homo sapiens GN=UBB PE=1 SV=1;Isoform of P0CG48, Polyubiquitin-C (Fragment) OS=Homo sapiens GN=UBC PE=1 SV=2;Isoform of…	61.8	19	0.114	ESTLHLVLR+IQDKEGIPPDQQR+TITLEVEPSDTIENVK+TLSDYNIQK+TLSDYNIQKESTLHLVLR
427a	sp|P07814|SYEP_HUMAN	1.0000	Bifunctional glutamate/proline--tRNA ligase OS=Homo sapiens GN=EPRS PE=1 SV=5	14.5	19	0.117	AIQGGTSHHLGQNFSK+EVIPVNVPEAQEEMKEVAK+EYIPGQPPLSQSSDSSPTR+FAGGDYTTTIEAFISASGR+KEENLADWYSQVITK+LTVAENEAETK+NPEVGLKPVWYSPK+SLIGVEYKPVSATGAEDKDKK+SLYDEVAAQGEVVR+THVADFAPEVAWVTR+TKVEATKNETSAPFK+VAVQGDVVR+VIDPVAPR+WFGFLEAQQAFQSVGTK+YYTLFGR
32	sp|O75306-2|NDUS2_HUMAN sp|O75306|NDUS2_HUMAN	1.0000	Isoform of O75306, Isoform 2 of NADH dehydrogenase [ubiquinone] iron-sulfur protein 2, mitochondrial OS=Homo sapiens GN=NDUFS2;NADH dehydrogenase [ubiquinone] iron-sulfur protein 2, mitochondrial OS=Homo sapiens GN=NDUFS2 PE=1 SV=2	32.8	19	0.110	APGFAHLAGLDK+IKAPGFAHLAGLDK+LDELEELLTNNR+LYTEGYQVPPGATYTAIEAPK+NITLNFGPQHPAAHGVLR+QWQPDVEWAQQFGGAVMYPSK+TIDIGVVTAEEALNYGFSGVMLR+TQPYDVYDQVEFDVPVGSR+TSMESLIHHFK+TYLQALPYFDR
282a	sp|O00308|WWP2_HUMAN	1.0000	NEDD4-like E3 ubiquitin-protein ligase WWP2 OS=Homo sapiens GN=WWP2 PE=1 SV=2	26.1	19	0.118	AGVALPFEK+DLESIDPEFYNSIVWIK+FIDTGFTLPFYK+FLYQSSSASTDHDPLGPLPPGWEK+FYYVDHNTR+GEEGLDYGGIAR+INSYVEVAVDGLPSETK+LDLPPYK+LLYAIEETEGFGQE+LPVGGFAELIGSNGPQK+NQLQGAMQHFSQR+NYEQWQSQR+QIQWFWQVVK+TTPATGEQSPGAR+TTTWERPLPPGWEK+TTTWQRPTAEYVR+VTEENKEEYIMLLTDWR
1176a	sp|Q9UJS0-2|CMC2_HUMAN sp|Q9UJS0|CMC2_HUMAN	1.0000	Isoform of Q9UJS0, Isoform 2 of Calcium-binding mitochondrial carrier protein Aralar2 OS=Homo sapiens GN=SLC25A13;Calcium-binding mitochondrial carrier protein Aralar2 OS=Homo sapiens GN=SLC25A13 PE=1 SV=2	27.1	19	0.102	DLGFFGIYK+FGLGSVAGAVGATAVYPIDLVK+FGLYLPLFKPSVSTSK+GLIPQLIGVAPEK+IAPLEEGTLPFNLAEAQR+LAVATFAGIENK+LQVAGEITTGPR+LTVNDFVR+MTLADIER+NGEFFMSPNDFVTR+SSPQFGVTLLTYELLQR+STGSFVGELMYK+TVELLSGVVDQTK+YEGFFGLYR+YLNIFGESQPNPK
1060a	sp|Q9BRK5|CAB45_HUMAN	1.0000	45 kDa calcium-binding protein OS=Homo sapiens GN=SDF4 PE=1 SV=1	38.7	19	0.110	AVDPDGDGHVSWDEYK+AVDPDGDGHVSWDEYKVK+DLGGFDEDAEPRR+GFHQEVFLGK+LEMDGHLNR+LMVIFSK+LNEELKVDEETQEVLENLKDR+QMIAVADENQNHHLEPEEVLK+TAEHFQEAMEESK+VANREENEILPPDHLNGVK+YSEFFTGSK
1048a	sp|Q99623-2|PHB2_HUMAN sp|Q99623|PHB2_HUMAN tr|J3KPX7|J3KPX7_HUMAN	1.0000	Isoform of Q99623, Isoform 2 of Prohibitin-2 OS=Homo sapiens GN=PHB2;Prohibitin-2 OS=Homo sapiens GN=PHB2 PE=1 SV=2;Isoform of Q99623, Prohibitin-2 OS=Homo sapiens GN=PHB2 PE=1 SV=2	52.1	19	0.117	AQVSLLIR+DLQMVNISLR+ESVFTVEGGHR+FNASQLITQR+IGGVQQDTILAEGLHFR+IPWFQYPIIYDIR+IYLTADNLVLNLQDESFTR+LGLDYEER+LLLGAGAVAYGVR+VLPSIVNEVLK+VLSRPNAQELPSMYQR
595a	sp|P40926|MDHM_HUMAN	1.0000	Malate dehydrogenase, mitochondrial OS=Homo sapiens GN=MDH2 PE=1 SV=3	38.5	18	0.107	AGAGSATLSMAYAGAR+ANTFVAELK+FVFSLVDAMNGK+IFGVTTLDIVR+IQEAGTEVVK+LTLYDIAHTPGVAADLSHIETK+MISDAIPELK+NSPLVSR+VAVLGASGGIGQPLSLLLK+VDFPQDQLTALTGR
577a	sp|P35998|PRS7_HUMAN	1.0000	26S protease regulatory subunit 7 OS=Homo sapiens GN=PSMC2 PE=1 SV=3	37.6	18	0.104	ESDTGLAPPALWDLAADKQTLQSEQPLQVAR+FDDGAGGDNEVQR+FVNLGIEPPK+FVVDLSDQVAPTDIEEGMR+GVLLFGPPGTGK+IEFSLPDLEGR+IINADSEDPKYIINVK+KIEFSLPDLEGR+LREVVETPLLHPER+QVEDDIQQLLK+TMLELINQLDGFDPR+YQIHIPLPPK
507b	sp|P15531-2|NDKA_HUMAN sp|P15531|NDKA_HUMAN	1.0000	Isoform of P15531, Isoform 2 of Nucleoside diphosphate kinase A OS=Homo sapiens GN=NME1;Nucleoside diphosphate kinase A OS=Homo sapiens GN=NME1 PE=1 SV=1	57.2	18	0.062	DRPFFAGLVK+EHYVDLKDRPFFAGLVK+GLVGEIIK+NIIHGSDSVESAEK+TFIAIKPDGVQR+VMLGETNPADSKPGTIR+YMHSGPVVAMVWEGLNVVK
432d	sp|Q12931-2|TRAP1_HUMAN sp|Q12931|TRAP1_HUMAN	1.0000	Isoform of Q12931, Isoform 2 of Heat shock protein 75 kDa, mitochondrial OS=Homo sapiens GN=TRAP1;Heat shock protein 75 kDa, mitochondrial OS=Homo sapiens GN=TRAP1 PE=1 SV=3	19.4	18	0.081	AFLDALQNQAEASSK+AQLLQPTLEINPR+EGIVTATEQEVKEDIAK+ELISNASDALEK+ELLQESALIR+FFEDYGLFMR+GVVDSEDIPLNLSR+LNELLVK+SAAPGSLGYQWLSDGSGVFEIAEASGVR
420a	sp|P07195|LDHB_HUMAN	1.0000	L-lactate dehydrogenase B chain OS=Homo sapiens GN=LDHB PE=1 SV=2	34.1	18	0.111	FIIPQIVK+GLTSVINQK+IHPVSTMVK+IVADKDYSVTANSK+IVVVTAGVR+LIAPVAEEEATVPNNK+LKDDEVAQLKK+MVVESAYEVIK+SADTLWDIQK+SLADELALVDVLEDK+SLADELALVDVLEDKLK
391a	sp|P00558-2|PGK1_HUMAN sp|P00558|PGK1_HUMAN	1.0000	Isoform of P00558, Isoform 2 of Phosphoglycerate kinase 1 OS=Homo sapiens GN=PGK1;Phosphoglycerate kinase 1 OS=Homo sapiens GN=PGK1 PE=1 SV=3	37.0	18	0.111	AHSSMVGVNLPQK+ALESPERPFLAILGGAK+FHVEEEGKGK+ITLPVDFVTADKFDENAK+LGDVYVNDAFGTAHR+QIVWNGPVGVFEWEAFAR+SLLGKDVLFLK+VLNNMEIGTSLFDEEGAK+WNTEDKVSHVSTGGGASLELLEGK
258	sp|Q9Y4B6-2|VPRBP_HUMAN sp|Q9Y4B6-3|VPRBP_HUMAN sp|Q9Y4B6|VPRBP_HUMAN	1.0000	Isoform of Q9Y4B6, Isoform 2 of Protein VPRBP OS=Homo sapiens GN=VPRBP;Isoform of Q9Y4B6, Isoform 3 of Protein VPRBP OS=Homo sapiens GN=VPRBP;Protein VPRBP OS=Homo sapiens GN=VPRBP PE=1 SV=3	17.8	18	0.107	EADLPMTAASHSSAFTPVTAAASPVSLPR+EGIVENLFK+FLMLGTCTGQLK+FRPISVFR+GLGETATVLTK+HLPSPPTLDSIITEYLR+HSFTEDHYVEFSK+ISFPEKELLLLIR+LLTLFNPDLANNYK+LLTLFNPDLANNYKR+LRELQLQEVALR+TFNATDYKPIATIDVK+VLLSLLSIK+VSGKPLLIGTDVSLAR+YAAELIER
1168a	sp|Q9UHD2|TBK1_HUMAN	1.0000	Serine/threonine-protein kinase TBK1 OS=Homo sapiens GN=TBK1 PE=1 SV=1	27.0	18	0.105	ELAENNHILER+ELEDDEQFVSLYGTEEYLHPDMYER+EPLNTIGLIYEK+FGSLTMDGGLR+IASTLLLYQELMR+IISSNQELIYEGR+IITGKPSGAISGVQK+INLEAAELGEISDIHTK+LSPGGSLADAWAHQEGTHPK+LSSSQGTIETSLQDIDSR+LTDFGAAR+TGDLFAIK+VIGEDGQSVYK+YQEYTNELQETLPQK
1121a	sp|Q9NNW5|WDR6_HUMAN tr|A0A087X295|A0A087X295_HUMAN	1.0000	WD repeat-containing protein 6 OS=Homo sapiens GN=WDR6 PE=1 SV=1;Isoform of Q9NNW5, WD repeat-containing protein 6 OS=Homo sapiens GN=WDR6 PE=1 SV=1	20.8	18	0.114	AGAGAPVVGSGSSGGGNAFTGLGPVSTLPSLHGK+AVAVWGIGTPGGPQDPQPGLTAHVVSAGGR+DGAYYQLFVR+DGQLQPVLR+GMNWLAGLR+LFLLQDSGR+LLAGEGPDVLVYSLDFGGHLR+QAWVITGGDDSGIR+SGLWNMSDWIWDAR+SWAFSDTEAAMAFAYLK+VHSFTHEAPNQR+VQNLLGHYLIHGFR+VRPEPNGDLDLEAMVAVFGSK+VVPINTPTAAVDQTLFPGK
1044a	sp|Q99567|NUP88_HUMAN	1.0000	Nuclear pore complex protein Nup88 OS=Homo sapiens GN=NUP88 PE=1 SV=2	26.5	18	0.109	AYTASLGETAVAFDFGPLAAVPK+EDVEVAESPLR+ELQLIPDQLR+EPQTPTNVIILSEAEEESLVLNK+FFTSSTSLTLK+FLGSDEEDKDSLQELSTEQK+GPSGGGEEPALSQYQR+HAAWYPSEILDPHVVLLTSDNVIR+IYSLREPQTPTNVIILSEAEEESLVLNK+NQSPTEAEKPASSSLPSSPPPQLLTR+VLAETPDSFEK+VLSLPKPTIILSAYQR
412f	tr|Q8IWY7|Q8IWY7_HUMAN	0.9045	Isoform of Q6IQ55, Tau-tubulin kinase OS=Homo sapiens GN=TTBK2 PE=1 SV=1	3.2	18	0.030	EYQELMNVK+GELAIKDANAK+QFTNSCGDVRPPR+QLETLGQEK+TEMENEFVLIK
875a	sp|Q15365|PCBP1_HUMAN	1.0000	Poly(rC)-binding protein 1 OS=Homo sapiens GN=PCBP1 PE=1 SV=2	31.7	17	0.069	AFAMIIDKLEEDINSSMTNSTAASRPPVTLR+ESTGAQVQVAGDMLPNSTER+EVGSIIGK+IANPVEGSSGR+IITLTGPTNAIFK+QGANINEIR+QVTITGSAASISLAQYLINAR
776a	sp|Q00839-2|HNRPU_HUMAN sp|Q00839|HNRPU_HUMAN	1.0000	Isoform of Q00839, Isoform Short of Heterogeneous nuclear ribonucleoprotein U OS=Homo sapiens GN=HNRNPU;Heterogeneous nuclear ribonucleoprotein U OS=Homo sapiens GN=HNRNPU PE=1 SV=6	15.9	17	0.103	EKPYFPIPEEYTFIQNVPLEDR+GYFEYIEENK+GYFEYIEENKYSR+KAEVEGKDLPEHAVLK+LQAALDDEEAGGRPAMEPGNGSLDLGGDSAGR+NFILDQTNVSAAAQR+SSGPTSLFAVTVAPPGAR+YNILGTNTIMDK
730a	sp|P61978-2|HNRPK_HUMAN sp|P61978-3|HNRPK_HUMAN sp|P61978|HNRPK_HUMAN	1.0000	Isoform of P61978, Isoform 2 of Heterogeneous nuclear ribonucleoprotein K OS=Homo sapiens GN=HNRNPK;Isoform of P61978, Isoform 3 of Heterogeneous nuclear ribonucleoprotein K OS=Homo sapiens GN=HNRNPK;Heterogeneous nuclear ribonucleoprotein K OS=Homo sapiens GN=HNRNPK PE=1 SV=1	35.7	17	0.108	DLAGSIIGK+GSYGDLGGPIITTQVTIPK+IDEPLEGSEDR+IDEPLEGSEDRIITITGTQDQIQNAQYLLQNSVK+IILDLISESPIK+IITITGTQDQIQNAQYLLQNSVK+ILSISADIETIGEILKK+LLIHQSLAGGIIGVK+NLPLPPPPPPR+NTDEMVELR+RPAEDMEEEQAFKR+TDYNASVSVPDSSGPER
701a	sp|P55786|PSA_HUMAN tr|E9PLK3|E9PLK3_HUMAN	1.0000	Puromycin-sensitive aminopeptidase OS=Homo sapiens GN=NPEPPS PE=1 SV=2;Isoform of P55786, Puromycin-sensitive aminopeptidase OS=Homo sapiens GN=NPEPPS PE=1 SV=1	16.5	17	0.106	AGIISTVEVLK+ATFDISLVVPK+DYFNVPYPLPK+LGLQNDLFSLAR+NAATEDLWESLENASGKPIAAVMNTWTK+SPVYLTVLK+TQYSSAMLESLLPGIR+VLGATLLPDLIQK+VLTFALSEEVRPQDTVSVIGGVAGGSK+YAAVTQFEATDAR
700a	sp|P55209-2|NP1L1_HUMAN sp|P55209|NP1L1_HUMAN tr|F5H4R6|F5H4R6_HUMAN tr|F8VY35|F8VY35_HUMAN tr|F8W020|F8W020_HUMAN tr|F8W0J6|F8W0J6_HUMAN tr|H0YIV4|H0YIV4_HUMAN	1.0000	Isoform of P55209, Isoform 2 of Nucleosome assembly protein 1-like 1 OS=Homo sapiens GN=NAP1L1;Nucleosome assembly protein 1-like 1 OS=Homo sapiens GN=NAP1L1 PE=1 SV=1;Isoform of P55209, Nucleosome assembly protein 1-like 1 OS=Homo sapiens GN=NAP1L1 PE=1 SV=1;Isoform of P55209, Nucleosome assembly protein 1-like 1 (Fragment) OS=Homo sapiens GN=NAP1L1 PE=1 SV=1;Isoform of P55209, Nucleosome assemb…	42.5	17	0.094	FYEEVHDLER+FYEEVHDLERK+GIPEFWLTVFK+KYAVLYQPLFDK+KYAVLYQPLFDKR+LDGLVETPTGYIESLPR+NVDLLSDMVQEHDEPILK+QLTVQMMQNPQILAALQER+YAVLYQPLFDK
662a	sp|P50402|EMD_HUMAN	1.0000	Emerin OS=Homo sapiens GN=EMD PE=1 SV=1	46.5	17	0.105	APGAGLGQDR+DSAYQSITHYRPVSASR+GDADMYDLPK+GYNDDYYEESYFTTR+IFEYETQR+KEDALLYQSK+LSPPSSSAASSYSFSDLNSTR+RLSPPSSSAASSYSFSDLNSTR+RYNIPHGPVVGSTR+TYGEPESAGPSR+YNIPHGPVVGSTR
644a	sp|P49368|TCPG_HUMAN tr|B4DUR8|B4DUR8_HUMAN	1.0000	T-complex protein 1 subunit gamma OS=Homo sapiens GN=CCT3 PE=1 SV=4;Isoform of P49368, T-complex protein 1 subunit gamma OS=Homo sapiens GN=CCT3 PE=1 SV=1	37.4	17	0.095	AMTGVEQWPYR+AVAQALEVIPR+EILSEVER+ELGIWEPLAVK+GISDLAQHYLMR+IVLLDSSLEYK+IVSRPEELREDDVGTGAGLLEIK+KGESQTDIEITR+KGESQTDIEITREEDFTR+KISIPVDISDSDMMLNIINSSITTK+MLLDPMGGIVMTNDGNAILR+NVLLDPQLVPGGGASEMAVAHALTEK+TAVETAVLLLR
619a	sp|P43686|PRS6B_HUMAN	1.0000	26S protease regulatory subunit 6B OS=Homo sapiens GN=PSMC4 PE=1 SV=2	40.4	17	0.102	ADTLDPALLRPGR+AQDEIPALSVSRPQTGLSFLGPEPEDLEDLYSR+EAVELPLTHFELYK+ELLKPNASVALHK+ILLELLNQMDGFDQNVNVK+KDEQEHEFYK+KIEFPLPDRR+LIFSTITSK+LQQELEFLEVQEEYIKDEQK+MNLSEEVDLEDYVARPDK+RLIFSTITSK+VVGSEFVQK
576a	sp|P35658-2|NU214_HUMAN sp|P35658-3|NU214_HUMAN sp|P35658-4|NU214_HUMAN sp|P35658|NU214_HUMAN	1.0000	Isoform of P35658, Isoform 2 of Nuclear pore complex protein Nup214 OS=Homo sapiens GN=NUP214;Isoform of P35658, Isoform 3 of Nuclear pore complex protein Nup214 OS=Homo sapiens GN=NUP214;Isoform of P35658, Isoform 4 of Nuclear pore complex protein Nup214 OS=Homo sapiens GN=NUP214;Nuclear pore complex protein Nup214 OS=Homo sapiens GN=NUP214 PE=1 SV=2	9.2	17	0.103	DSGYLHLLYK+ETLFNTLANNR+FAVQDVNDVLDLEWDQHLEQK+LGELLFPSSLAGETLGSFSGLR+LNHLVDSLQQLR+NNPATPSTAMGSSVPYSTAK+QGSLINSLKPSGPTPASGQLSSGDK+SAQGSSSPVPSMVQK+SHLVHGSSPGVMGTSVATSASK+TPHPVLTPVAANQAK+YGLVFAGGASGLQIFPTK
421a	sp|P07237|PDIA1_HUMAN	1.0000	Protein disulfide-isomerase OS=Homo sapiens GN=P4HB PE=1 SV=3	34.3	17	0.089	EADDIVNWLK+ENLLDFIK+HNQLPLVIEFTEQTAPK+ILEFFGLK+ILFIFIDSDHTDNQR+LGETYKDHENIVIAK+MDSTANEVEAVK+NNFEGEVTKENLLDFIK+QFLQAAEAIDDIPFGITSNSDVFSK+QLAPIWDK+THILLFLPK+TVIDYNGER+VDATEESDLAQQYGVR+YQLDKDGVVLFKK
394a	sp|P04075-2|ALDOA_HUMAN sp|P04075|ALDOA_HUMAN tr|J3KPS3|J3KPS3_HUMAN	1.0000	Isoform of P04075, Isoform 2 of Fructose-bisphosphate aldolase A OS=Homo sapiens GN=ALDOA;Fructose-bisphosphate aldolase A OS=Homo sapiens GN=ALDOA PE=1 SV=2;Isoform of P04075, Fructose-bisphosphate aldolase OS=Homo sapiens GN=ALDOA PE=1 SV=1	41.2	17	0.107	FSHEEIAMATVTALR+GILAADESTGSIAK+GVVPLAGTNGETTTQGLDGLSER+IGEHTPSALAIMENANVLAR+QLLLTADDR+RLQSIGTENTEENR+TVPPAVTGITFLSGGQSEEEASINLNAINK+VDKGVVPLAGTNGETTTQGLDGLSER+YTPSGQAGAAASESLFVSNHAY
349a	sp|O75533|SF3B1_HUMAN	1.0000	Splicing factor 3B subunit 1 OS=Homo sapiens GN=SF3B1 PE=1 SV=3	16.0	17	0.104	AIGPHDVLATLLNNLK+ILVVIEPLLIDEDYYAR+IVDDLKDEAEQYRK+IWDPTPSHTPAGAATPGR+IYNSIYIGSQDALIAHYPR+KAALDEAQGVGLDSTGYYDQEIYGGSDSR+LDPFADGGKTPDPK+LLVDVDESTLSPEEQKER+SLVEIIEHGLVDEQQK+SRWDETPASQMGGSTPVLTPGK+VLPPPAGYVPIR+WDETPASQMGGSTPVLTPGK+WDQTADQTPGATPK
22	sp|O43164-2|PJA2_HUMAN sp|O43164|PJA2_HUMAN	1.0000	Isoform of O43164, Isoform 2 of E3 ubiquitin-protein ligase Praja-2 OS=Homo sapiens GN=PJA2;E3 ubiquitin-protein ligase Praja-2 OS=Homo sapiens GN=PJA2 PE=1 SV=4	22.8	17	0.092	AGDDYEVLELDDVPK+AVWPKPAGGYQTITGR+ETENNQMTSESGATAGR+KLISSSQVDQETGFNR+LAQAMETALAHLESLAVDVEVANPPASK+LISSSQVDQETGFNR+LISSSQVDQETGFNRHEAK+NHGSSPEQVVRPK+RHFPPAVIEASAAPSSEPDPDAPPSNDSIAEAP+YQESLGNTVFELENR
965a	sp|Q8N163-2|CCAR2_HUMAN sp|Q8N163|CCAR2_HUMAN	1.0000	Isoform of Q8N163, Isoform 2 of Cell cycle and apoptosis regulator protein 2 OS=Homo sapiens GN=CCAR2;Cell cycle and apoptosis regulator protein 2 OS=Homo sapiens GN=CCAR2 PE=1 SV=2	23.9	17	0.107	AAEAAPPTQEAQGETEPTEQAPDALEQAADTSR+AAEAAPPTQEAQGETEPTEQAPDALEQAADTSRR+AAYNPGQAVPWNAVK+ALVSHNGSLINVGSLLQR+EAAPDAGAEPITADSDPAYSSK+FAEFQYLQPGPPR+IQVSSEKEAAPDAGAEPITADSDPAYSSK+NFSGTASTSLLGPPPGLLTPPVATELSQNAR+QEGLDGGLPEEVLFGNLDLLPPPGK+QGILGAQPQLIFQPHR+SPAPPLLHVAALGQK+VLLLSSPGLEELYR+VQTLSNQPLLK
825a	sp|Q13435|SF3B2_HUMAN tr|A0A087WZZ5|A0A087WZZ5_HUMAN tr|E9PPJ0|E9PPJ0_HUMAN	1.0000	Splicing factor 3B subunit 2 OS=Homo sapiens GN=SF3B2 PE=1 SV=2;Isoform of Q13435, Splicing factor 3B subunit 2 OS=Homo sapiens GN=SF3B2 PE=1 SV=1;Isoform of Q13435, Splicing factor 3B subunit 2 OS=Homo sapiens GN=SF3B2 PE=1 SV=1	15.8	16	0.097	ESRQEEMNSQQEEEEMETDAR+GIEKPPFELPDFIK+GPPPPPGDENREMDDPSVGPK+IDIDYQK+KGPAPELQGVEVALAPEELELDPMAMTQK+LAQQQAALLMQQEER+LTIHGDLYYEGKEFETR+VGEPVALSEEER+VGEPVALSEEERLK
736a	sp|P62258-2|1433E_HUMAN sp|P62258|1433E_HUMAN	1.0000	Isoform of P62258, Isoform SV of 14-3-3 protein epsilon OS=Homo sapiens GN=YWHAE;14-3-3 protein epsilon OS=Homo sapiens GN=YWHAE PE=1 SV=1	46.4	16	0.075	AAFDDAIAELDTLSEESYK+AASDIAMTELPPTHPIR+DSTLIMQLLR+EAAENSLVAYK+HLIPAANTGESK+NLLSVAYK+VAGMDVELTVEER+VAGMDVELTVEERNLLSVAYKNVIGAR+YLAEFATGNDR+YLAEFATGNDRK
680a	sp|P52272-2|HNRPM_HUMAN sp|P52272|HNRPM_HUMAN tr|A0A087X0X3|A0A087X0X3_HUMAN	1.0000	Isoform of P52272, Isoform 2 of Heterogeneous nuclear ribonucleoprotein M OS=Homo sapiens GN=HNRNPM;Heterogeneous nuclear ribonucleoprotein M OS=Homo sapiens GN=HNRNPM PE=1 SV=3;Isoform of P52272, Heterogeneous nuclear ribonucleoprotein M OS=Homo sapiens GN=HNRNPM PE=1 SV=1	23.6	16	0.096	AFITNIPFDVK+FESPEVAER+GNFGGSFAGSFGGAGGHAPGVAR+INEILSNALK+LGSTVFVANLDYK+MGANNLER+MGLAMGGGGGASFDR+MGPAMGPALGAGIER+MGPLGLDHMASSIER+MVPAGMGAGLER+NLPFDFTWK+VGEVTYVELLMDAEGK+VGQTIER
69	sp|P26641-2|EF1G_HUMAN sp|P26641|EF1G_HUMAN	1.0000	Isoform of P26641, Isoform 2 of Elongation factor 1-gamma OS=Homo sapiens GN=EEF1G;Elongation factor 1-gamma OS=Homo sapiens GN=EEF1G PE=1 SV=3	26.1	16	0.101	ALIAAQYSGAQVR+DPFAHLPK+EYFSWEGAFQHVGK+GQELAFPLSPDWQVDYESYTWR+ILGLLDAYLK+KLDPGSEETQTLVR+RILGLLDAYLK+STFVLDEFKR+TFLVGER+VLSAPPHFHFGQTNR
535a	sp|P27797|CALR_HUMAN	1.0000	Calreticulin OS=Homo sapiens GN=CALR PE=1 SV=1	36.2	16	0.095	AKIDDPTDSKPEDWDKPEHIPDPDAK+EQFLDGDGWTSR+FYALSASFEPFSNK+FYGDEEKDKGLQTSQDAR+GQTLVVQFTVK+IDDPTDSKPEDWDKPEHIPDPDAK+IDNSQVESGSLEDDWDFLPPKK+IKDPDASKPEDWDER+KPEDWDEEMDGEWEPPVIQNPEYK+KVHVIFNYK
488a	sp|P17980|PRS6A_HUMAN tr|E9PM69|E9PM69_HUMAN tr|R4GNH3|R4GNH3_HUMAN	1.0000	26S protease regulatory subunit 6A OS=Homo sapiens GN=PSMC3 PE=1 SV=3;Isoform of P17980, 26S protease regulatory subunit 6A OS=Homo sapiens GN=PSMC3 PE=1 SV=1;Isoform of P17980, 26S protease regulatory subunit 6A OS=Homo sapiens GN=PSMC3 PE=1 SV=1	33.2	16	0.099	AMEVDERPTEQYSDIGGLDK+APSIIFIDELDAIGTK+DSYLILETLPTEYDSR+EKAPSIIFIDELDAIGTK+EKAPSIIFIDELDAIGTKR+GVLMYGPPGTGK+KMNVSPDVNYEELAR+LAGPQLVQMFIGDGAK+MNVSPDVNYEELAR+MSTEEIIQR+QTYFLPVIGLVDAEK+VDILDPALLR
462a	sp|P12956|XRCC6_HUMAN	1.0000	X-ray repair cross-complementing protein 6 OS=Homo sapiens GN=XRCC6 PE=1 SV=2	27.9	16	0.101	DSLIFLVDASK+DTGIFLDLMHLK+FDDPGLMLMGFKPLVLLK+IISSDRDLLAVVFYGTEK+ILELDQFK+IMLFTNEDNPHGNDSAK+KPGGFDISLFYR+KQELLEALTK+LGSLVDEFKELVYPPDYNPEGK+NIYVLQELDNPGAK+SDSFENPVLQQHFR+VEYSEEELKTHISK
434d	sp|P02533|K1C14_HUMAN	1.0000	Keratin, type I cytoskeletal 14 OS=Homo sapiens GN=KRT14 PE=1 SV=4	13.6	16	0.047	DAEEWFFTK+LAADDFR+LASYLDK+LASYLDKVR+LEQEIATYR+MSVEADINGLR+MSVEADINGLRR+VLDELTLAR+VTMQNLNDR
433a	sp|P08243-2|ASNS_HUMAN sp|P08243|ASNS_HUMAN	1.0000	Isoform of P08243, Isoform 2 of Asparagine synthetase [glutamine-hydrolyzing] OS=Homo sapiens GN=ASNS;Asparagine synthetase [glutamine-hydrolyzing] OS=Homo sapiens GN=ASNS PE=1 SV=4	27.0	16	0.095	ADWLSHYWMPK+APSPEKAEEESER+DVPLHALYDNVEK+EAFSDGITSVK+EAQVQYPLQTFAIGMEDSPDLLAAR+ELYLFDVLR+ETFEDSNLIPK+FPFNTPK+ILQEYVEHQVDDAMMANAAQK+LAVVDPLFGMQPIR+LFPGFEIETVK
403a	sp|P04844-2|RPN2_HUMAN sp|P04844|RPN2_HUMAN	1.0000	Isoform of P04844, Isoform 2 of Dolichyl-diphosphooligosaccharide--protein glycosyltransferase subunit 2 OS=Homo sapiens GN=RPN2;Dolichyl-diphosphooligosaccharide--protein glycosyltransferase subunit 2 OS=Homo sapiens GN=RPN2 PE=1 SV=3	26.2	16	0.101	EETVLATVQALQTASHLSQQADLR+FSSGYYDFLVEVEGDNR+ISTEVGITNVDLSTVDKDQSIAPK+KNFESLSEAFSVASAAAVLSHNR+LQVTNVLSQPLTQATVK+LSKEETVLATVQALQTASHLSQQADLR+NFESLSEAFSVASAAAVLSHNR+SIVEEIEDLVAR+TSFTPVGDVFELNFMNVK+YHVPVVVVPEGSASDTHEQAILR
402a	sp|P04843|RPN1_HUMAN	1.0000	Dolichyl-diphosphooligosaccharide--protein glycosyltransferase subunit 1 OS=Homo sapiens GN=RPN1 PE=1 SV=1	34.1	16	0.103	ALTSEIALLQSR+ATSFLLALEPELEAR+FPLFGGWK+FVDHVFDEQVIDSLTVK+GEDEEENNLEVR+IDHILDAL+ISVIVETVYTHVLHPYPTQITQSEK+LPVALDPGAK+MKVACITEQVLTLVNK+NIEIDSPYEISR+SEDLLDYGPFR+THYIVGYNLPSYEYLYNLGDQYALK+VIEVSHWGNIAVEENVDLK+VTAEVVLAHLGGGSTSR
308a	sp|O43175|SERA_HUMAN	1.0000	D-3-phosphoglycerate dehydrogenase OS=Homo sapiens GN=PHGDH PE=1 SV=4	32.5	16	0.100	DLPLLLFR+GGIVDEGALLR+GTIQVITQGTSLK+ILQDGGLQVVEK+KILQDGGLQVVEK+LLSYQTSLVSDGETWHVMGISSLLPSLEAWK+QADVNLVNAK+QHVTEAFQFHF+SLTGVVNAQALTSAFSPHTKPWIGLAEALGTLMR+TLGILGLGR+TQTSDPAMLPTMIGLLAEAGVR+VTADVINAAEK
298a	sp|O15027-2|SC16A_HUMAN sp|O15027-3|SC16A_HUMAN sp|O15027-4|SC16A_HUMAN sp|O15027-5|SC16A_HUMAN sp|O15027|SC16A_HUMAN tr|F1T0I1|F1T0I1_HUMAN tr|J3KNL6|J3KNL6_HUMAN	1.0000	Isoform of O15027, Isoform 2 of Protein transport protein Sec16A OS=Homo sapiens GN=SEC16A;Isoform of O15027, Isoform 3 of Protein transport protein Sec16A OS=Homo sapiens GN=SEC16A;Isoform of O15027, Isoform 4 of Protein transport protein Sec16A OS=Homo sapiens GN=SEC16A;Isoform of O15027, Isoform 5 of Protein transport protein Sec16A OS=Homo sapiens GN=SEC16A;Protein transport protein Sec16A OS…	9.6	16	0.091	ADSGPTQPPLSLSPAPETK+EKPEEESLAAPTWLVHLQQVER+ELLLYGR+FANLTPSR+GGIGASENLENPPK+GLANPEPAPEPK+LLPSAPQTLPDGPLASPAR+LVLIGSNHSLPFLK+NGLWGHALLLASK+QIDSSPVGGETDETTVSQNYR+QNGTVVGTDIAELLLR+QSGPGAPNLDR+SPDPGIVPQEAPVGNSLSELSEENFDGK
1201a	sp|Q9Y265|RUVB1_HUMAN	1.0000	RuvB-like 1 OS=Homo sapiens GN=RUVBL1 PE=1 SV=1	39.9	16	0.099	ALESSIAPIVIFASNR+AQTEGINISEEALNHLGEIGTK+AVLLAGPPGTGK+GLGLDESGLAK+GTEDITSPHGIPLDLLDR+INGKDSIEKEHVEEISELFYDAK+LDPSIFESLQK+QAASGLVGQENAR+TALALAIAQELGSK+TISHVIIGLK+VEAGDVIYIEANSGAVK+VEAGDVIYIEANSGAVKR+YSVQLLTPANLLAK
122	sp|Q07065|CKAP4_HUMAN	1.0000	Cytoskeleton-associated protein 4 OS=Homo sapiens GN=CKAP4 PE=1 SV=2	36.7	16	0.103	ASVSQVEADLK+ERDFTSLENTVEER+GLLDDLRNDLDR+IETNENNLESAK+LEGLGSSEADQDGLASTVR+LQHVEDGVLSMQVASAR+QREELGQGLQGVEQK+QTESLESLLSK+SINDNIAIFTEVQK+SLGETQLVLYGDVEELKR+STLQTMESDIYTEVR+SVGELPSTVESLQK+VASLEESEGNKQDLK+VQEQVHTLLSQDQAQAAR+VQSLQATFGTFESILR
1050a	sp|Q99707|METH_HUMAN	1.0000	Methionine synthase OS=Homo sapiens GN=MTR PE=1 SV=2	16.0	16	0.094	AALFALQNLFEEK+AYEDDGDDYSSIMVK+IGPYTNFVNIGER+IPLLIGGATTSK+ISGGLSNLSFSFR+IVGDLFGAGK+KAAEEVTLQTGIKR+LAEAFAEELHER+LTESLAMAPASAVSGLYFSNLK+NITFDELVEAYQEQAK+TLRDEINAILQK+VLNGTVEEEDPYQGTIVLATVK+YAPRPIFISGTIVDK+YSAPVIHVLDASK
1039a	sp|Q96TA2-2|YMEL1_HUMAN sp|Q96TA2-3|YMEL1_HUMAN sp|Q96TA2|YMEL1_HUMAN	1.0000	Isoform of Q96TA2, Isoform 2 of ATP-dependent zinc metalloprotease YME1L1 OS=Homo sapiens GN=YME1L1;Isoform of Q96TA2, Isoform 3 of ATP-dependent zinc metalloprotease YME1L1 OS=Homo sapiens GN=YME1L1;ATP-dependent zinc metalloprotease YME1L1 OS=Homo sapiens GN=YME1L1 PE=1 SV=2	24.7	16	0.093	AVAGEADVPFYYASGSEFDEMFVGVGASR+GILLVGPPGTGK+GPTLGHVSLLPENDRWNETR+GVEEAKQELQEVVEFLK+LAETQNIAPSFVK+LSPETQSAIEQEIR+NLAEALLTYETLDAK+TGFAEGFLK+TTTGLDSAVDPVQMK+VAEELIFGTDHITTGASSDFDNATK
958a	sp|Q8IWZ3-4|ANKH1_HUMAN sp|Q8IWZ3-6|ANKH1_HUMAN sp|Q8IWZ3|ANKH1_HUMAN	1.0000	Isoform of Q8IWZ3, Isoform 4 of Ankyrin repeat and KH domain-containing protein 1 OS=Homo sapiens GN=ANKHD1;Isoform of Q8IWZ3, Isoform 6 of Ankyrin repeat and KH domain-containing protein 1 OS=Homo sapiens GN=ANKHD1;Ankyrin repeat and KH domain-containing protein 1 OS=Homo sapiens GN=ANKHD1 PE=1 SV=1	9.3	16	0.083	AEVVSLLLDR+GADVNAPPVPSSR+GANLEEVNDEGYTPLMEAAR+LEALLEAAGIGK+LEGEVTPNSLSTSYK+MVAADNQDTSNLPQLAVPAPR+NAFPLGAPTLVTSQATTLSTFQPANK+NVSDYTPLSLAASGGYVNIIK+SIHANFSSGVGTTAASSK+TTSEIFLSSTAEGADLR+VFLQGPAPVGTPSFNR+VSTSPVGLPSIDPSGSSPSSSSAPLASFSGIPGTR+YPSLLLHSQEEK
943a	sp|Q7Z494|NPHP3_HUMAN	1.0000	Nephrocystin-3 OS=Homo sapiens GN=NPHP3 PE=1 SV=1	14.3	16	0.098	ALQLEELTLGK+DLGLLSQAIVPLQR+ELEALATLYQK+FLKDLGLLSQAIVPLQR+GAGAAAGAGPGSLPR+GNLYGFALLR+GVGAGGLLGASFK+HPSVATALVNLAVLYSQMK+LEYLEGPTVTSSYR+LNDLVAAPAPIPPLLVSGGPGSGK+LWPTLHLDPLSPK+STGSSVPELEYAAAEYER+TAHSPNVFLQQGQR+WLIDPLPVNVR
875b	sp|Q15366-2|PCBP2_HUMAN sp|Q15366-3|PCBP2_HUMAN sp|Q15366-6|PCBP2_HUMAN sp|Q15366|PCBP2_HUMAN	1.0000	Isoform of Q15366, Isoform 2 of Poly(rC)-binding protein 2 OS=Homo sapiens GN=PCBP2;Isoform of Q15366, Isoform 3 of Poly(rC)-binding protein 2 OS=Homo sapiens GN=PCBP2;Isoform of Q15366, Isoform 6 of Poly(rC)-binding protein 2 OS=Homo sapiens GN=PCBP2;Poly(rC)-binding protein 2 OS=Homo sapiens GN=PCBP2 PE=1 SV=1	38.0	15	0.050	AFAMIIDKLEEDISSSMTNSTAASRPPVTLR+ESTGAQVQVAGDMLPNSTER+EVGSIIGK+GVTIPYRPKPSSSPVIFAGGQDR+IANPVEGSTDR+IITLAGPTNAIFK+LHQLAMQQSHFPMTHGNTGFSGIESSSPEVK
796a	sp|Q07021|C1QBP_HUMAN	1.0000	Complement component 1 Q subcomponent-binding protein, mitochondrial OS=Homo sapiens GN=C1QBP PE=1 SV=1	31.2	15	0.081	AFVDFLSDEIKEER+EVSFQSTGESEWK+ITVTFNINNSIPPTFDGEEEPSQGQK+MSGGWELELNGTEAK+VEEQEPELTSTPNFVVEVIK
770a	sp|P80723|BASP1_HUMAN	1.0000	Brain acid soluble protein 1 OS=Homo sapiens GN=BASP1 PE=1 SV=2	54.2	15	0.092	AAEAAAAPAESAAPAAGEEPSKEEGEPK+AEPPKAPEQEQAAPGPAAGGEAPK+AQGPAASAEEPKPVEAPAANSDQTVTVKE+ESEPQAAAEPAEAK+ETPAATEAPSSTPK+KTEAPAAPAAQETK
677a	sp|P51665|PSMD7_HUMAN	1.0000	26S proteasome non-ATPase regulatory subunit 7 OS=Homo sapiens GN=PSMD7 PE=1 SV=2	35.8	15	0.091	DIKDTTVGTLSQR+DLGLPTEAYISVEEVHDDGTPTSK+SVVALHNLINNK+TFEHVTSEIGAEEAEEVGVEHLLR+TNDQMVVVYLASLIR+VVGVLLGSWQK+VVVHPLVLLSVVDHFNR
640a	sp|P48643-2|TCPE_HUMAN sp|P48643|TCPE_HUMAN tr|B7ZAR1|B7ZAR1_HUMAN tr|E7ENZ3|E7ENZ3_HUMAN tr|E9PCA1|E9PCA1_HUMAN	1.0000	Isoform of P48643, Isoform 2 of T-complex protein 1 subunit epsilon OS=Homo sapiens GN=CCT5;T-complex protein 1 subunit epsilon OS=Homo sapiens GN=CCT5 PE=1 SV=1;Isoform of P48643, T-complex protein 1 subunit epsilon OS=Homo sapiens GN=CCT5 PE=1 SV=1;Isoform of P48643, T-complex protein 1 subunit epsilon OS=Homo sapiens GN=CCT5 PE=1 SV=1;Isoform of P48643, T-complex protein 1 subunit epsilon OS=H…	27.7	15	0.096	AVTIFIR+DVDFELIK+GVIVDKDFSHPQMPK+IADGYEQAAR+ISDSVLVDIKDTEPLIQTAK+LGFAGLVQEISFGTTK+QQHVIETLIGKK+QQISLATQMVR+VAIEHLDKISDSVLVDIKDTEPLIQTAK+WVGGPEIELIAIATGGR
608a	sp|P42694|HELZ_HUMAN tr|J3QS41|J3QS41_HUMAN	1.0000	Probable helicase with zinc finger domain OS=Homo sapiens GN=HELZ PE=1 SV=2;Isoform of P42694, Probable helicase with zinc finger domain OS=Homo sapiens GN=HELZ PE=1 SV=1	10.2	15	0.090	AIAQPGPILPSHLNSFIDENPSGLPIGEALDR+DFYPLTFFTAR+DIEVASNPAFPQR+LPPQIFNSPFSLPSEHLAPPPLK+LTETLSEDTLAGR+LTSSAEDEVETTYSR+SHEAIINYTSELFYEGK+TIIDFEPNETTDLEK+TVSSSSLPSLEEYEPR+TYVLNPLAPEFIPR+VNAVYLLPVPK+YQIPLSADQLFTQSVLDK
566a	sp|P34932|HSP74_HUMAN	1.0000	Heat shock 70 kDa protein 4 OS=Homo sapiens GN=HSPA4 PE=1 SV=4	26.0	15	0.099	AGGIETIANEYSDR+EDIYAVEIVGGATR+EFSITDVVPYPISLR+ELSTTLNADEAVTR+KEPFTLEAYYSSPQDLPYPDPAIAQFSVQK+LMNETTAVALAYGIYK+MQVDQEEPHVEEQQQQTPAENK+MQVDQEEPHVEEQQQQTPAENKAESEEMETSQAGSK+NFTTEQVTAMLLSK+NKEDQYDHLDAADMTK+SNLAYDIVQLPTGLTGIK+TSTVDLPIENQLLWQIDR+VLATAFDTTLGGR
564a	sp|P33993|MCM7_HUMAN	1.0000	DNA replication licensing factor MCM7 OS=Homo sapiens GN=MCM7 PE=1 SV=4	23.6	15	0.091	ALLLLLVGGVDQSPR+EVVNKDVLDVYIEHR+GSSGVGLTAAVLR+IAQPGDHVSVTGIFLPILR+LAASIAPEIYGHEDVKK+LFADAVQELLPQYK+MQEHSDQVPVGNIPR+QVVQGLLSETYLEAHR+SITVLVEGENTR+SLEQNIQLPAALLSR+SPQNQYPAELMR+TLLAILR
540a	sp|P28074|PSB5_HUMAN	1.0000	Proteasome subunit beta type-5 OS=Homo sapiens GN=PSMB5 PE=1 SV=3	45.2	15	0.088	AIYQATYR+ATAGAYIASQTVK+ATAGAYIASQTVKK+DAYSGGAVNLYHVR+GPGLYYVDSEGNR+GYSYDLEVEQAYDLAR+HGVIVAADSR+ISGATFSVGSGSVYAYGVMDR+LLANMVYQYK+RGPGLYYVDSEGNR+VSSDNVADLHEK
501a	sp|P21796|VDAC1_HUMAN	1.0000	Voltage-dependent anion-selective channel protein 1 OS=Homo sapiens GN=VDAC1 PE=1 SV=2	54.8	15	0.082	GALVLGYEGWLAGYQMNFETAK+KLETAVNLAWTAGNSNTR+LGLGLEFQA+LTFDSSFSPNTGKK+LTLSALIDGK+SENGLEFTSSGSANTETTK+TDEFQLHTNVNDGTEFGGSIYQK+VNNSSLIGLGYTQTLKPGIK+WNTDNTLGTEITVEDQLAR+WTEYGLTFTEK
459a	sp|P11940-2|PABP1_HUMAN sp|P11940|PABP1_HUMAN tr|A0A087WTT1|A0A087WTT1_HUMAN tr|E7EQV3|E7EQV3_HUMAN	1.0000	Isoform of P11940, Isoform 2 of Polyadenylate-binding protein 1 OS=Homo sapiens GN=PABPC1;Polyadenylate-binding protein 1 OS=Homo sapiens GN=PABPC1 PE=1 SV=2;Isoform of P11940, Polyadenylate-binding protein OS=Homo sapiens GN=PABPC1 PE=1 SV=1;Isoform of P11940, Polyadenylate-binding protein OS=Homo sapiens GN=PABPC1 PE=1 SV=1	27.4	15	0.073	AKEFTNVYIK+ALDTMNFDVIK+EFSPFGTITSAK+GFGFVSFER+GYGFVHFETQEAAER+ITGMLLEIDNSELLHMLESPESLR+IVATKPLYVALAQR+NLDDGIDDERLR+RSLGYAYVNFQQPADAER+SGVGNIFIK+SLGYAYVNFQQPADAER+YQGVNLYVK
297a	sp|O14980|XPO1_HUMAN	1.0000	Exportin-1 OS=Homo sapiens GN=XPO1 PE=1 SV=1	14.7	15	0.093	AIIASNIMYIVGQYPR+AVGHPFVIQLGR+EPEVLSTMAIIVNK+LFVTGLFSLNQDIPAFK+LLSEEVFDFSSGQITQVK+LVLDSIIWAFK+MAKPEEVLVVENDQGEVVR+NVDILKDPETVK+YMLLPNQVWDSIIQQATK+YVVGLIIK+YYGLQILENVIK
275a	sp|O00165|HAX1_HUMAN	1.0000	HCLS1-associated protein X-1 OS=Homo sapiens GN=HAX1 PE=1 SV=2	55.2	15	0.094	DFNSIFSDMGAWTLPSHPPELPGPESETPGER+FDDVWPMDPHPR+FHDNFGFDDLVR+FHSPQHPPEEFGFGFSFSPGGGIR+GFFGFPGPR+IFGGVLESDAR+ITKPDGIVEER+SESPQPAPDWGSQRPFHR+TREDNDLDSQVSQEGLGPVLQPQPK
274a	sp|O00159-2|MYO1C_HUMAN sp|O00159-3|MYO1C_HUMAN sp|O00159|MYO1C_HUMAN tr|F5H6E2|F5H6E2_HUMAN	1.0000	Isoform of O00159, Isoform 2 of Unconventional myosin-Ic OS=Homo sapiens GN=MYO1C;Isoform of O00159, Isoform 3 of Unconventional myosin-Ic OS=Homo sapiens GN=MYO1C;Unconventional myosin-Ic OS=Homo sapiens GN=MYO1C PE=1 SV=4;Isoform of O00159, Unconventional myosin-Ic OS=Homo sapiens GN=MYO1C PE=1 SV=1	19.1	15	0.089	DGTIDFTPGSELLITK+GAPVGGHILSYLLEK+GEELLSPLNLEQAAYAR+GVSFYEVPPHLFAVADTVYR+HLGYKPEEYK+KRPETVATQFK+LLQSNPVLEAFGNAK+LLSVEGSTLR+NFHIFYQLLEGGEEETLRR+NPQSYLYLVK+TFTWLVGK+TSFLLNLR+VLQALGSEPIQYAVPVVK+VNSININQGSITFAGGPGR
154	sp|Q5T0W9|FA83B_HUMAN	1.0000	Protein FAM83B OS=Homo sapiens GN=FAM83B PE=1 SV=1	21.1	15	0.090	ALWENGTYQHSVSSLASVSSQR+EGYVSHHNTPAQSFANR+EINAVVTPER+EVPDTPTNVQHLTDKPLPESIPK+FNTEQIQYR+HSYAGEQPETVPYLLLNR+IESSIQPTSNMPNTSINRPEIK+IESYLNDHSEATPDSNGSALGDRFEGYDNPENLK+NQQTENLLK+QFQPNQINENWK+SFPLFDNSK+VRQPEKPKEDLLK+VSDFLAEEEINYILK
1208a	sp|Q9Y2L1|RRP44_HUMAN	1.0000	Exosome complex exonuclease RRP44 OS=Homo sapiens GN=DIS3 PE=1 SV=2	16.3	15	0.084	ASLTYAEAQLR+AVHEDIVAVELLPK+ETYVEQEQGENANDRNDR+GIVSEEAYILFVR+HFYTFTNEHHR+IDSANMNDDITTSLR+IIVAIDGWPR+NVIVLQTVLQEVR+SLAESLDQAESPTFPYLNTLLR+SQWVAPSSVVLHDEGQNEEDVEKEEETER
1087a	sp|Q9C0B9|ZCHC2_HUMAN	1.0000	Zinc finger CCHC domain-containing protein 2 OS=Homo sapiens GN=ZCCHC2 PE=1 SV=6	21.4	15	0.088	ANGLSDPGPLADFREPAVR+AQNNSAHGDYMQNNESSLIEQAPIPQDGLTVAPHR+DGSGPEGGIVEPRVGGGLGSRAQEELLLLFTMASLHPAFSFHQR+FYPVYPAPNVVANTSGSGPK+GGAEDERGEDGDGEQDAEKDGSGPEGGIVEPR+GLGPPVAGGAAAGAGMPGGGGGPSAALR+LLPQVDSVLK+LPLKPTHPAEPPPEAEEPEADARPGAK+RHPDLEPILR+TIGMLVPSPVAISAIR+VHSFFQSISSDSLHSINNLQSSLK
993a	sp|Q92769-3|HDAC2_HUMAN sp|Q92769|HDAC2_HUMAN	1.0000	Isoform of Q92769, Isoform 2 of Histone deacetylase 2 OS=Homo sapiens GN=HDAC2;Histone deacetylase 2 OS=Homo sapiens GN=HDAC2 PE=1 SV=2	27.1	15	0.071	DGIDDESYGQIFKPIISK+LHISPSNMTNQNTPEYMEK+MLPHAPGVQMQAIPEDAVHEDSGDEDGEDPDKR+MTHNLLLNYGLYR+SIRPDNMSEYSK+TFNLPLLMLGGGGYTIR+YGEYFPGTGDLR
713c	sp|Q14240-2|IF4A2_HUMAN sp|Q14240|IF4A2_HUMAN tr|E7EQG2|E7EQG2_HUMAN	0.9990	Isoform of Q14240, Isoform 2 of Eukaryotic initiation factor 4A-II OS=Homo sapiens GN=EIF4A2;Eukaryotic initiation factor 4A-II OS=Homo sapiens GN=EIF4A2 PE=1 SV=2;Isoform of Q14240, Eukaryotic initiation factor 4A-II OS=Homo sapiens GN=EIF4A2 PE=1 SV=1	29.3	15	0.037	ELAQQIQK+ETQALVLAPTR+GIDVQQVSLVINYDLPTNR+GIYAYGFEKPSAIQQR+GYDVIAQAQSGTGK+KVDWLTEK+MFVLDEADEMLSR+VFDMLNR+VLITTDLLAR
892c	sp|Q09028-2|RBBP4_HUMAN sp|Q09028-3|RBBP4_HUMAN sp|Q09028|RBBP4_HUMAN	0.9987	Isoform of Q09028, Isoform 2 of Histone-binding protein RBBP4 OS=Homo sapiens GN=RBBP4;Isoform of Q09028, Isoform 3 of Histone-binding protein RBBP4 OS=Homo sapiens GN=RBBP4;Histone-binding protein RBBP4 OS=Homo sapiens GN=RBBP4 PE=1 SV=3	17.8	15	0.034	IGEEQSPEDAEDGPPELLFIHGGHTAK+LMIWDTR+LNVWDLSK+TPSSDVLVFDYTK+TVALWDLR+VINEEYK+VINEEYKIWK
896a	sp|Q16795|NDUA9_HUMAN	1.0000	NADH dehydrogenase [ubiquinone] 1 alpha subcomplex subunit 9, mitochondrial OS=Homo sapiens GN=NDUFA9 PE=1 SV=2	35.8	14	0.082	DAFPEAIIVKPSDIFGR+FGPIPLGSLGWK+FIHVSHLNANIK+GIVNAVKDPDANGK+LPHLPGLEDLGIQATPLELK+MGSQVIIPYR+NFDFEDVFVK+VFEISPFEPWITR+VVQHSNVVINLIGR+WLSAEIEDVKPAK
841a	sp|Q14152|EIF3A_HUMAN	1.0000	Eukaryotic translation initiation factor 3 subunit A OS=Homo sapiens GN=EIF3A PE=1 SV=1	10.4	14	0.084	AFKDIDIEDLEELDPDFIMAK+EQPEKEPELQQYVPQLQNNTILR+FNVLQYVVPEVK+KQPALDVLYDVMK+LATLLGLQAPPTR+LLLTPWVK+LTSLVPFVDAFQLER+NQLTAMSSVLAK+TLSFGSDLNYATR+VLLATLSIPITPER
783a	sp|Q02790|FKBP4_HUMAN	1.0000	Peptidyl-prolyl cis-trans isomerase FKBP4 OS=Homo sapiens GN=FKBP4 PE=1 SV=3	37.7	14	0.090	AKESWEMNSEEKLEQSTIVK+ATESGAQSAPLPMEGVDISPK+DKFSFDLGKGEVIK+FEIGEGENLDLPYGLER+GEGYAKPNEGAIVEVALEGYYKDK+GEHSIVYLKPSYAFGSVGK+IVSWLEYESSFSNEEAQK+LYANMFER+MEKGEHSIVYLKPSYAFGSVGK+RGEAHLAVNDFELAR+VFVHYTGWLLDGTK
754a	sp|P62937|PPIA_HUMAN	1.0000	Peptidyl-prolyl cis-trans isomerase A OS=Homo sapiens GN=PPIA PE=1 SV=2	32.1	14	0.083	EGMNIVEAMER+FEDENFILK+SIYGEKFEDENFILK+TEWLDGK+TEWLDGKHVVFGK+VKEGMNIVEAMER+VSFELFADK+VSFELFADKVPK
744a	sp|P62701|RS4X_HUMAN	1.0000	40S ribosomal protein S4, X isoform OS=Homo sapiens GN=RPS4X PE=1 SV=2	39.9	14	0.083	GIPHLVTHDAR+GNKPWISLPR+HPGSFDVVHVK+IGVITNR+LSNIFVIGK+LTIAEER+TDITYPAGFMDVISIDK+TIRYPDPLIK+VNDTIQIDLETGK+YALTGDEVKK
597a	sp|P40939|ECHA_HUMAN	1.0000	Trifunctional enzyme subunit alpha, mitochondrial OS=Homo sapiens GN=HADHA PE=1 SV=2	23.5	14	0.084	DLNSDMDSILASLK+DSIFSNLTGQLDYQGFEK+FGGGNPELLTQMVSK+GFYIYQEGVK+KLDSLTTSFGFPVGAATLVDEVGVDVAK+LTAYAMTIPFVR+MGLVDQLVEPLGPGLKPPEER+TIEYLEEVAITFAK+TLQEVTQLSQEAQR+TVLGTPEVLLGALPGAGGTQR+VIGMHYFSPVDK
546a	sp|P30101|PDIA3_HUMAN	1.0000	Protein disulfide-isomerase A3 OS=Homo sapiens GN=PDIA3 PE=1 SV=4	31.3	14	0.078	EATNPPVIQEEKPK+ELSDFISYLQR+FISDKDASIVGFFDDSFSEAHSEFLK+FLQDYFDGNLK+IFRDGEEAGAYDGPR+KTFSHELSDFGLESTAGEIPVVAIR+LAPEYEAAATR+LNFAVASR+SDVLELTDDNFESR+SEPIPESNDGPVK+YGVSGYPTLK
542a	sp|P29401-2|TKT_HUMAN sp|P29401|TKT_HUMAN	1.0000	Isoform of P29401, Isoform 2 of Transketolase OS=Homo sapiens GN=TKT;Transketolase OS=Homo sapiens GN=TKT PE=1 SV=3	23.4	14	0.086	HQPTAIIAK+ILATPPQEDAPSVDIANIR+ISSDLDGHPVPK+KISSDLDGHPVPK+LGQSDPAPLQHQMDIYQK+MPSLPSYK+NMAEQIIQEIYSQIQSK+NSTFSEIFKK+SVPTSTVFYPSDGVATEK+TSRPENAIIYNNNEDFQVGQAK+VLDPFTIKPLDR
537a	sp|P27824-2|CALX_HUMAN sp|P27824|CALX_HUMAN	1.0000	Isoform of P27824, Isoform 2 of Calnexin OS=Homo sapiens GN=CANX;Calnexin OS=Homo sapiens GN=CANX PE=1 SV=2	17.9	14	0.087	AEEDEILNR+APVPTGEVYFADSFDR+GTLSGWILSK+IPDPEAVKPDDWDEDAPAK+IPNPDFFEDLEPFR+IVDDWANDGWGLKK+KIPNPDFFEDLEPFR+TPELNLDQFHDK+TPELNLDQFHDKTPYTIMFGPDK
519a	sp|P25205-2|MCM3_HUMAN sp|P25205|MCM3_HUMAN	1.0000	Isoform of P25205, Isoform 2 of DNA replication licensing factor MCM3 OS=Homo sapiens GN=MCM3;DNA replication licensing factor MCM3 OS=Homo sapiens GN=MCM3 PE=1 SV=3	22.9	14	0.090	ALKDFVASIDATYAK+DSEEPFSSVEIQAALSK+GDINILLIGDPSVAK+GSSGVGLTAAVTTDQETGER+IIKPVLTQESATYIAEEYSR+LIVNVNDLR+LLNNAFEELVAFQR+LTESINRDSEEPFSSVEIQAALSK+SVDVILDDDLVDK+TAIHEVMEQGR+TPMENIGLQDSLLSR+TVDLQDAEEAVELVQYAYFKK+VALLDVFR
463a	sp|P13010|XRCC5_HUMAN	1.0000	X-ray repair cross-complementing protein 5 OS=Homo sapiens GN=XRCC5 PE=1 SV=3	23.2	14	0.088	ANPQVGVAFPHIK+DQVTAQEIFQDNHEDGPTAK+EPLPPIQQHIWNMLNPPAEVTTK+HIEIFTDLSSR+HLMLPDFDLLEDIESK+KKDQVTAQEIFQDNHEDGPTAK+KYAPTEAQLNAVDALIDSMSLAK+LTIGSNLSIR+TDTLEDLFPTTK+TEQGGAHFSVSSLAEGSVTSVGSVNPAENFR+TLFPLIEAK
410a	sp|P05455|LA_HUMAN	1.0000	Lupus La protein OS=Homo sapiens GN=SSB PE=1 SV=2	32.4	14	0.079	AKDANNGNLQLR+DANNGNLQLR+EGIILFK+FASDDEHDEHDENGATGPVKR+GSIFVVFDSIESAK+LTTDFNVIVEALSK+NKEVTWEVLEGEVEK+SKAELMEISEDKTK+SPSKPLPEVTDEYKNDVK+YKETDLLILFK+YKETDLLILFKDDYFAK
26	sp|O60232|SSA27_HUMAN tr|E9PK41|E9PK41_HUMAN tr|H0YEB6|H0YEB6_HUMAN tr|H0YEK1|H0YEK1_HUMAN	1.0000	Sjoegren syndrome/scleroderma autoantigen 1 OS=Homo sapiens GN=SSSCA1 PE=1 SV=1;Isoform of O60232, Sjoegren syndrome/scleroderma autoantigen 1 OS=Homo sapiens GN=SSSCA1 PE=1 SV=1;Isoform of O60232, Sjoegren syndrome/scleroderma autoantigen 1 (Fragment) OS=Homo sapiens GN=SSSCA1 PE=1 SV=1;Isoform of O60232, Sjoegren syndrome/scleroderma autoantigen 1 (Fragment) OS=Homo sapiens GN=SSSCA1 PE=1 SV=1	9.9	14	0.081	LMGDYLLR
1192a	sp|Q9UNF1|MAGD2_HUMAN	1.0000	Melanoma-associated antigen D2 OS=Homo sapiens GN=MAGED2 PE=1 SV=2	26.2	14	0.088	ALEVSEDVK+AQETEAAPSQAPADEPEPESAAAQSQENQDTRPK+EAPATQASSTTQLTDTQVLAAENK+EYTDVYPEIIER+FQAEASEKDSSSMMQTLLTVTQNVEVPETPK+GPIAFWAR+LQSSQEPEAPPPR+SSEAVIWEVLRK+VPNSNPPEYEFFWGLR
1054a	sp|Q99832-3|TCPH_HUMAN sp|Q99832|TCPH_HUMAN	1.0000	Isoform of Q99832, Isoform 3 of T-complex protein 1 subunit eta OS=Homo sapiens GN=CCT7;T-complex protein 1 subunit eta OS=Homo sapiens GN=CCT7 PE=1 SV=2	34.1	14	0.077	ALEIIPR+ATISNDGATILK+GGAEQFMEETER+IKEIAVTVK+LPIGDVATQYFADR+NDSVVAGGGAIEMELSK+QQLLIGAYAK+QVKPYVEEGLHPQIIIR+SLHDAIMIVR+SQDAEVGDGTTSVTLLAAEFLK+TATQLAVNK+TFSYAGFEMQPK+VQGGALEDSQLVAGVAFKK
875c	sp|Q15366-4|PCBP2_HUMAN sp|Q15366-5|PCBP2_HUMAN	0.9999	Isoform of Q15366, Isoform 4 of Poly(rC)-binding protein 2 OS=Homo sapiens GN=PCBP2;Isoform of Q15366, Isoform 5 of Poly(rC)-binding protein 2 OS=Homo sapiens GN=PCBP2	45.9	14	0.043	AFAMIIDKLEEDISSSMTNSTAASRPPVTLR+ESTGAQVQVAGDMLPNSTER+EVGSIIGK+GVTIPYRPKPSSSPVIFAGGQAYTIQGQYAIPQPDLTK+IANPVEGSTDR+IITLAGPTNAIFK+LHQLAMQQSHFPMTHGNTGFSGIESSSPEVK
836a	sp|Q13724-2|MOGS_HUMAN sp|Q13724|MOGS_HUMAN	1.0000	Isoform of Q13724, Isoform 2 of Mannosyl-oligosaccharide glucosidase OS=Homo sapiens GN=MOGS;Mannosyl-oligosaccharide glucosidase OS=Homo sapiens GN=MOGS PE=1 SV=5	19.3	13	0.071	EALGHWLGLLNADGWIGR+FISGHTSELGDFR+GFLWDEGFHQLVVQR+GRDPALPTLLNPK+LAGSLLTQALESHAEGFR+LAGSLLTQALESHAEGFRER+LGPLLDILADSR+SLAASSSFYGQR+TLPSGLDDYPR+VDPALFPPVPLFTAVPSR+VPPEFLVQR
784a	sp|Q02809-2|PLOD1_HUMAN sp|Q02809|PLOD1_HUMAN	1.0000	Isoform of Q02809, Isoform 2 of Procollagen-lysine,2-oxoglutarate 5-dioxygenase 1 OS=Homo sapiens GN=PLOD1;Procollagen-lysine,2-oxoglutarate 5-dioxygenase 1 OS=Homo sapiens GN=PLOD1 PE=1 SV=2	16.1	13	0.071	AQVEEFLAQHGSEYQSVK+FLGSGGFIGYAPNLSK+FLLEYIAPMTEK+HTLGHLLSLDSYR+IFQNLDGALDEVVLK+IQALGLGEDWNVEK+LQLNYLGNYIPR+LWSNFWGALSADGYYAR
756a	sp|P63173|RL38_HUMAN	1.0000	60S ribosomal protein L38 OS=Homo sapiens GN=RPL38 PE=1 SV=2	52.9	13	0.079	IEEIKDFLLTAR+KIEEIKDFLLTAR+LKQSLPPGLAVK+QSLPPGLAVK+YLYTLVITDKEK
732a	sp|P62136|PP1A_HUMAN	1.0000	Serine/threonine-protein phosphatase PP1-alpha catalytic subunit OS=Homo sapiens GN=PPP1CA PE=1 SV=1	33.9	13	0.045	AHQVVEDGYEFFAK+EIFLSQPILLELEAPLK+IKYPENFFLLR+LFEYGGFPPESNYLFLGDYVDR+LLEVQGSRPGK+LNLDSIIGR+NVQLTENEIR+YGQFSGLNPGGRPITPPR
703a	sp|P56192|SYMC_HUMAN	1.0000	Methionine--tRNA ligase, cytoplasmic OS=Homo sapiens GN=MARS PE=1 SV=2	15.7	13	0.076	FFGGYVPEMVLTPDDQR+GFVLQDTVEQLR+GVGVFGDMAQDTGIPADIWR+ITQDIFQQLLK+ITQDIFQQLLKR+LENDQIESLR+NNSELLNNLGNFINR+NPEQVDLYQFMAK+QLAVAEGKPPEAPK+TSPKPAVVETVTTAKPQQIQALMDEVTK
589a	sp|P39656-3|OST48_HUMAN sp|P39656|OST48_HUMAN tr|A0A0C4DGS1|A0A0C4DGS1_HUMAN	1.0000	Isoform of P39656, Isoform 3 of Dolichyl-diphosphooligosaccharide--protein glycosyltransferase 48 kDa subunit OS=Homo sapiens GN=DDOST;Dolichyl-diphosphooligosaccharide--protein glycosyltransferase 48 kDa subunit OS=Homo sapiens GN=DDOST PE=1 SV=4;Isoform of P39656, Dolichyl-diphosphooligosaccharide--protein glycosyltransferase 48 kDa subunit OS=Homo sapiens GN=DDOST PE=1 SV=1	34.2	13	0.073	GFELTFK+GVGMVADPDNPLVLDILTGSSTSYSFFPDKPITQYPHAVGK+NTLLIAGLQAR+TADDPSLSLIK+TAVIDHHNYDISDLGQHTLIVADTENLLK+TLVLLDNLNVR+WVFKEEGVLR+WVPFDGDDIQLEFVR+YSQTGNYELAVALSR
556b	sp|P52597|HNRPF_HUMAN	1.0000	Heterogeneous nuclear ribonucleoprotein F OS=Homo sapiens GN=HNRNPF PE=1 SV=3	34.7	13	0.067	ATENDIYNFFSPLNPVR+HSGPNSADSANDGFVR+ITGEAFVQFASQELAEK+MRPGAYSTGYGGYEEYSGLSDGYGFTTDLFGR+QSGEAFVELGSEDDVK+RYIGIVK+TEMDWVLK+VHIEIGPDGR+VTGEADVEFATHEEAVAAMSK
541a	sp|P28340|DPOD1_HUMAN tr|M0R2B7|M0R2B7_HUMAN	1.0000	DNA polymerase delta catalytic subunit OS=Homo sapiens GN=POLD1 PE=1 SV=2;Isoform of P28340, DNA polymerase OS=Homo sapiens GN=POLD1 PE=1 SV=1	12.7	13	0.075	FGPPGPEAW+IDISQLVITK+IFEPILGEGR+IMDPDVITGYNIQNFDLPYLISR+ITVALPR+LGLTEDQFIR+SEGGEDYTGATVIEPLK+VAGLGTPSFAPYEANVDFEIR+VGGLLAFAK+VSANSVYGFTGAQVGK+WGEPEPFLR
409a	sp|P05388|RLA0_HUMAN	1.0000	60S acidic ribosomal protein P0 OS=Homo sapiens GN=RPLP0 PE=1 SV=1	38.8	13	0.082	AFLADPSAFVAAAPVAAATTAAPAAAAAPAK+EDLTEIRDMLLANK+EDLTEIRDMLLANKVPAAAR+GHLENNPALEK+GNVGFVFTK+GTIEILSDVQLIK+IIQLLDDYPK+TSFFQALGITTK+VLALSVETDYTFPLAEK
387a	sp|P00338-3|LDHA_HUMAN sp|P00338|LDHA_HUMAN	1.0000	Isoform of P00338, Isoform 3 of L-lactate dehydrogenase A chain OS=Homo sapiens GN=LDHA;L-lactate dehydrogenase A chain OS=Homo sapiens GN=LDHA PE=1 SV=2	31.0	13	0.077	DLADELALVDVIEDK+DLADELALVDVIEDKLK+DQLIYNLLK+DQLIYNLLKEEQTPQNK+DYNVTANSK+FIIPNVVK+IVSGKDYNVTANSK+QVVESAYEVIK+SADTLWGIQK+TLHPDLGTDKDKEQWK+VTLTSEEEAR
369a	sp|O95163|ELP1_HUMAN	1.0000	Elongator complex protein 1 OS=Homo sapiens GN=IKBKAP PE=1 SV=3	15.5	13	0.080	AFEDTLQLMER+EFALQSTSEPVAGLGPALAWKPSGSLIASTQDKPNQQDIVFFEK+EYLPFLNTLK+INLNLIYDHNPK+IQFENNEDQDVNPLK+IVTVVPQDTK+SVGDNSSDLSNVAVIDGNR+SVVLQLADGQIFK+TEQGTVLIGSEHGLIEVDPVSR+TLQAGLSSNHVSHGEVLR+VFLGNVETFIK+VHELQGNAPSDPDAVSAEEALK
333a	sp|O60762|DPM1_HUMAN tr|H0Y368|H0Y368_HUMAN tr|Q5QPK2|Q5QPK2_HUMAN	1.0000	Dolichol-phosphate mannosyltransferase subunit 1 OS=Homo sapiens GN=DPM1 PE=1 SV=1;Isoform of O60762, Dolichol-phosphate mannosyltransferase subunit 1 (Fragment) OS=Homo sapiens GN=DPM1 PE=1 SV=1;Isoform of O60762, Dolichol-phosphate mannosyltransferase subunit 1 OS=Homo sapiens GN=DPM1 PE=1 SV=1	42.7	13	0.072	EGNFDIVSGTR+FIPEFIR+FIPEFIRK+GANFLTQILLRPGASDLTGSFR+HATGNYIIIMDADLSHHPK+KLGLGTAYIHGMK+LGGNEIVSFLK+QLNYTIGEVPISFVDR+YSVLLPTYNER
288a	sp|O00571-2|DDX3X_HUMAN sp|O00571|DDX3X_HUMAN tr|A0A0D9SF53|A0A0D9SF53_HUMAN tr|A0A0D9SFB3|A0A0D9SFB3_HUMAN tr|A0A0D9SG12|A0A0D9SG12_HUMAN	1.0000	Isoform of O00571, Isoform 2 of ATP-dependent RNA helicase DDX3X OS=Homo sapiens GN=DDX3X;ATP-dependent RNA helicase DDX3X OS=Homo sapiens GN=DDX3X PE=1 SV=3;Isoform of O00571, ATP-dependent RNA helicase DDX3X OS=Homo sapiens GN=DDX3X PE=1 SV=1;Isoform of O00571, ATP-dependent RNA helicase DDX3X OS=Homo sapiens GN=DDX3X PE=1 SV=1;Isoform of O00571, ATP-dependent RNA helicase DDX3X OS=Homo sapiens…	18.9	13	0.069	DLLDLLVEAK+HAIPIIK+HVINFDLPSDIEEYVHR+LEQELFSGGNTGINFEK+MLDMGFEPQIR+QYPISLVLAPTR+SFLLDLLNATGK+SPILVATAVAAR+TIVFVETK+VGNLGLATSFFNER+YLVLDEADR
267a	sp|A7E2V4-3|ZSWM8_HUMAN sp|A7E2V4-4|ZSWM8_HUMAN sp|A7E2V4-5|ZSWM8_HUMAN sp|A7E2V4|ZSWM8_HUMAN tr|S4R393|S4R393_HUMAN tr|S4R3H3|S4R3H3_HUMAN tr|S4R410|S4R410_HUMAN	1.0000	Isoform of A7E2V4, Isoform 3 of Zinc finger SWIM domain-containing protein 8 OS=Homo sapiens GN=ZSWIM8;Isoform of A7E2V4, Isoform 4 of Zinc finger SWIM domain-containing protein 8 OS=Homo sapiens GN=ZSWIM8;Isoform of A7E2V4, Isoform 5 of Zinc finger SWIM domain-containing protein 8 OS=Homo sapiens GN=ZSWIM8;Zinc finger SWIM domain-containing protein 8 OS=Homo sapiens GN=ZSWIM8 PE=1 SV=1;Isoform o…	11.5	13	0.082	ALEVKLAYQESEVAALLK+DGLVIPLVELSAK+DRPRPLPTEPAVRPK+EAAPAVGEEDDDYQAYYLNAQDGAGGEEEK+FAQYLISELPQQILPTAQR+GREPEGVWNLLSIVR+HGGPSAPGALQPLTSGSAGPAQPGSVAGAGPGPTEGFTEK+IAFWSFPENEEDIR+LAVLDPALSPQR+LAYQESEVAALLK+LIHLTPADYDDFVNAIR+QVAFHIPFEVVEK
265a	sp|A5YKK6|CNOT1_HUMAN	1.0000	CCR4-NOT transcription complex subunit 1 OS=Homo sapiens GN=CNOT1 PE=1 SV=2	6.6	13	0.074	DAIAALGLLQK+EIDDEANSYFQR+EVTYELDHPGFQIR+GAFGVGQEQIDAFLK+GLHNVVYGIQR+GQQELLYVVPFVAK+IVEPPENIQEK+LGTSGLNQPTFQQSK+SLLEVVVLSR+SLLLEAYVK+SPVTFLSDLR+VDMLSEINIAPR+YLFLNAIANQLR
1207a	sp|Q9Y2J2-2|E41L3_HUMAN tr|A8K968|A8K968_HUMAN	1.0000	Isoform of Q9Y2J2, Isoform 2 of Band 4.1-like protein 3 OS=Homo sapiens GN=EPB41L3;Isoform of Q9Y2J2, Band 4.1-like protein 3 OS=Homo sapiens GN=EPB41L3 PE=1 SV=1	22.1	13	0.079	ASALIDRPAPYFER+AVLEQEETAAASR+DSMSAAEVGTGQYATTK+EGSALTEGAKEEGGEEVAK+GISQTNLITTVTPEK+GKEGSALTEGAKEEGGEEVAK+HQTNISELKR+IRPGEFEQFESTIGFK+IVITGDADIDHDQALAQAIK+QEDAPMIEPLVPEEK+TETISFGSVSPGGVK+VVQETVLVEER
1199a	sp|Q9Y230|RUVB2_HUMAN	1.0000	RuvB-like 2 OS=Homo sapiens GN=RUVBL2 PE=1 SV=3	28.9	13	0.083	AAGVVLEMIR+ALESDMAPVLIMATNR+AVLIAGQPGTGK+EVVHTVSLHEIDVINSR+GLGLDDALEPR+GTSYQSPHGIPIDLLDR+LLIVSTTPYSEK+TQGFLALFSGDTGEIK+TTEMETIYDLGTK+VYSLFLDESR
1136a	sp|Q9NVI1|FANCI_HUMAN	1.0000	Fanconi anemia group I protein OS=Homo sapiens GN=FANCI PE=1 SV=4	10.5	13	0.077	ALDVTDKEGEEREDADVSVTQR+EGDLTNLLQNQAVK+ETKPIPNLIFAIEQYEK+FQDQVLDLLK+FVSSLLTALFR+LKGQVSQETLSEEASSQATLPNQPVEK+SLLNLLSSQEEDFNSK+TADKLQEFLQTLR+YAVNVALQK
1010a	sp|Q96CW5|GCP3_HUMAN	1.0000	Gamma-tubulin complex component 3 OS=Homo sapiens GN=TUBGCP3 PE=1 SV=2	17.6	13	0.079	ATNAQFDSPEILR+AVFDQIIELQNAQDAIYR+DILYVFQGIDGK+EIEGQWGVTAAEEEEENKR+KGGELASAVHAYTK+LAWTLTANQPSSQATTSK+SEADVAQQFQYAVR+VFNFLWR+VIGSNFAPTVERDEFLVAEK+VSSYATLFAQALPR+YLLLGQGDFIR
966a	sp|Q8N1F7|NUP93_HUMAN	1.0000	Nuclear pore complex protein Nup93 OS=Homo sapiens GN=NUP93 PE=1 SV=2	19.5	13	0.079	EALQYFYFLR+ILHTLLASGEDALDFTQESEPSYISDVGPPGR+LESLSAATTFEPLEPVKDTDIQGFLK+LLSPVVPQISAPQSNK+LLSPVVPQISAPQSNKER+LTLSQFQK+LVPLNQESVEER+NEKDNALLSAIEESR+NYTLVTVFGNLHQAQLGGVPGTYQLVR+TLITFAGMIPYR
947a	sp|Q7Z7L1|SLN11_HUMAN	1.0000	Schlafen family member 11 OS=Homo sapiens GN=SLFN11 PE=1 SV=2	14.3	13	0.072	ELFVHGLPGSGK+ELIQSSDLQAFFETK+ELQQLLFSVPPGYLR+ENFEHIQHIVIDEAQNFR+GVYQELPNSDPADPNSDPADLIFQK+KIEQAIYK+LVNMGGYTGK+NRELFVHGLPGSGK+TIPEYVPAFANTGGGYLFIGVDDK
939a	sp|Q7Z2W4|ZCCHV_HUMAN	1.0000	Zinc finger CCCH-type antiviral protein 1 OS=Homo sapiens GN=ZC3HAV1 PE=1 SV=3	14.5	13	0.078	ASLEDAPVDDLTR+FVVLETGGEAGITR+LLFYATSR+LSEIHHLHPEYVR+SGTQDIQPGPLFNNNADGVATDITSTR+SNPSVFVIFQK+SSLGSLQTPEAVTTR+VALVNDSLSDVTSTTSSR+YSHEVLSEENFK
909a	sp|Q5VUA4|ZN318_HUMAN	1.0000	Zinc finger protein 318 OS=Homo sapiens GN=ZNF318 PE=1 SV=2	8.3	13	0.079	AFGGEEVILK+DLYDIFYSSGGK+FLDPEFR+GSIPAAQVPVQVSIPSLIR+HTQTLDPYNRPWASK+ILSMLADSTSTQEK+INSMGGDHPSFTSGTR+LESLEETNPEYAK+QAGLAVVLETER+SSDTSSTSPLNSSASQEELHQDEGLVAAPIVSNSEKPIAK+STGSTYGFLQPLTR+TIGLDIGVAEISQLAAR
808a	sp|Q12905|ILF2_HUMAN tr|B4DY09|B4DY09_HUMAN	1.0000	Interleukin enhancer-binding factor 2 OS=Homo sapiens GN=ILF2 PE=1 SV=2;Isoform of Q12905, Interleukin enhancer-binding factor 2 OS=Homo sapiens GN=ILF2 PE=1 SV=1	36.1	12	0.077	GTMTTGHNVADLVVILK+ILGQEGDASYLASEISTWDGVIVTPSEK+ILPTLEAVAALGNK+KLDPELHLDIK+NQDLAPNSAEQASILSLVTK+QPLALNVAYR+VKPAPDETSFSEALLK+VKPAPDETSFSEALLKR+VLQSALAAIR
799a	sp|Q08380|LG3BP_HUMAN	1.0000	Galectin-3-binding protein OS=Homo sapiens GN=LGALS3BP PE=1 SV=1	20.3	12	0.075	ASHEEVEGLVEK+AVDTWSWGER+ELSEALGQIFDSQR+IYTSPTWSAFVTDSSWSAR+SDLAVPSELALLK+TLQALEFHTVPFQLLAR+YSSDYFQAPSDYR+YYPYQSFQTPQHPSFLFQDKR
791a	sp|Q06210-2|GFPT1_HUMAN sp|Q06210|GFPT1_HUMAN	1.0000	Isoform of Q06210, Isoform 2 of Glutamine--fructose-6-phosphate aminotransferase [isomerizing] 1 OS=Homo sapiens GN=GFPT1;Glutamine--fructose-6-phosphate aminotransferase [isomerizing] 1 OS=Homo sapiens GN=GFPT1 PE=1 SV=3	18.8	12	0.074	AVEYYFASDASAVIEHTNR+EIFEQPESVVNTMR+EILETLIK+ESQDTSFTTLVER+GALTVGITNTVGSSISR+GYDFESETDTETIAK+SVHFPGQAVGTR+VIFLEDDDVAAVVDGR+VIQQLEGAFALVFK
728a	sp|P61962|DCAF7_HUMAN	1.0000	DDB1- and CUL4-associated factor 7 OS=Homo sapiens GN=DCAF7 PE=1 SV=1	30.4	12	0.071	DMFASVGADGSVR+GVYPDLLATSGDYLR+LALGSFVEEYNNK+LMWIPDTK+NTFDHPYPTTK+TQLIAHDKEVYDIAFSR+VNLVSGHVK+YEAPWTVYAMNWSVRPDK
708a	sp|P58107|EPIPL_HUMAN	1.0000	Epiplakin OS=Homo sapiens GN=EPPK1 PE=1 SV=2	13.2	12	0.072	AVPVWDVLASGYVSR+EELLAEFGSGTLDLPALTR+EGQGEGETQEAAAAAAAAR+EGQGEGETQEAAAATAAAR+ELIQEYGAQSGGLEK+GFFDPNTHENLTYVQLLR+LLEAQIATGGVIDPVHSHR+LSVEEAVAAGVVGGEIQEK+RQITASELLSSAIITEEMLQDLETGRSTTQELMEDDR+TLQEVTEMDSVKR+YLEGTGSVAGVVLLPEGHK
698a	sp|P55072|TERA_HUMAN	1.0000	Transitional endoplasmic reticulum ATPase OS=Homo sapiens GN=VCP PE=1 SV=4	15.6	12	0.068	AVANETGAFFFLINGPEIMSK+DVDLEFLAK+ELQELVQYPVEHPDK+GILLYGPPGTGK+KYEMFAQTLQQSR+LDQLIYIPLPDEK+LIVDEAINEDNSVVSLSQPK+MDELQLFR+VINQILTEMDGMSTK
633a	sp|P47897-2|SYQ_HUMAN sp|P47897|SYQ_HUMAN	1.0000	Isoform of P47897, Isoform 2 of Glutamine--tRNA ligase OS=Homo sapiens GN=QARS;Glutamine--tRNA ligase OS=Homo sapiens GN=QARS PE=1 SV=1	17.9	12	0.070	AINFNFGYAK+ATGILLYGLASR+EAATQAQQTLGSTIDK+GFHQVPFAPIVFIER+HTGYVIELQHVVK+LAWGQPVGLR+LFTLTALR+SLDIQVPNFPADETK+TDFKEEPEPGFKR+TPGYVVTPHTMNLLK+VIITNFPAAK
631a	sp|P46940|IQGA1_HUMAN	1.0000	Ras GTPase-activating-like protein IQGAP1 OS=Homo sapiens GN=IQGAP1 PE=1 SV=1	11.1	12	0.073	ATFYGEQVDYYK+EEIQSSISGVTAAYNR+FQPGETLTEILETPATSEQEAEHQR+GVLLEIEDLQVNQFK+IIGNLLYYR+ILAIGLINEALDEGDAQK+LEGVLAEVAQHYQDTLIR+LPYDVTPEQALAHEEVK+NVIFEISPTEEVGDFEVK+TLQALQIPAAK+TVLELMNPEAQLPQVYPFAADLYQK
610a	sp|P42704|LPPRC_HUMAN	1.0000	Leucine-rich PPR motif-containing protein, mitochondrial OS=Homo sapiens GN=LRPPRC PE=1 SV=3	9.5	12	0.069	DAGIEPGPDTYLALLNAYAEK+DAGIEPGPDTYLALLNAYAEKGDIDHVK+IIAELLR+IQEENVIPR+LDDLFLK+LGAVYDVSHYNALLK+MVFINNIALAQIK+NVQGIIEILK+SEAANGNLDFVLSFLK+SVLELIPELNEKEEAYNSLMK+VIEPQYFGLAYLFR
592a	sp|P40227|TCPZ_HUMAN	1.0000	T-complex protein 1 subunit zeta OS=Homo sapiens GN=CCT6A PE=1 SV=3	24.3	12	0.076	AQAALAVNISAAR+DGNVLLHEMQIQHPTASLIAK+GIDPFSLDALSK+GLVLDHGAR+IITEGFEAAK+MLVSGAGDIK+QADLYISEGLHPR+VATAQDDITGDGTTSNVLIIGELLK+VLAQNSGFDLQETLVK
523a	sp|P25787|PSA2_HUMAN tr|A0A024RA52|A0A024RA52_HUMAN	1.0000	Proteasome subunit alpha type-2 OS=Homo sapiens GN=PSMA2 PE=1 SV=2;Isoform of P25787, Proteasome subunit alpha type OS=Homo sapiens GN=PSMA2 PE=1 SV=1	50.4	12	0.077	AANGVVLATEKK+GYSFSLTTFSPSGK+HIGLVYSGMGPDYR+KLAQQYYLVYQEPIPTAQLVQR+LTPTEVKDYLAAIA+LVQIEYALAAVAGGAPSVGIK+RLTPTEVKDYLAAIA+RYNEDLELEDAIHTAILTLK+YNEDLELEDAIHTAILTLK
495a	sp|P19387|RPB3_HUMAN	1.0000	DNA-directed RNA polymerase II subunit RPB3 OS=Homo sapiens GN=POLR2C PE=1 SV=2	45.1	12	0.077	FIIENTDLAVANSIR+ITELTDENVK+LGLIPLISDDIVDK+LGLIPLISDDIVDKLQYSR+LSDLQTQLSHEIQSDVLTIN+NRDNDPNDYVEQDDILIVK+SEYSELDEDESQAPYDPNGKPER+WNPTAGVAFEYDPDNALR
478b	sp|P26038|MOES_HUMAN	1.0000	Moesin OS=Homo sapiens GN=MSN PE=1 SV=3	22.7	12	0.052	ALTSELANAR+APDFVFYAPR+AQMVQEDLEK+ERQEAEEAKEALLQASR+EVWFFGLQYQDTK+IGFPWSEIR+KAPDFVFYAPR+LFFLQVK+QLFDQVVK+RKPDTIEVQQMK+TQEQLALEMAELTAR+VTTMDAELEFAIQPNTTGK
478a	sp|P15311|EZRI_HUMAN tr|E7EQR4|E7EQR4_HUMAN	1.0000	Ezrin OS=Homo sapiens GN=EZR PE=1 SV=4;Isoform of P15311, Ezrin OS=Homo sapiens GN=EZR PE=1 SV=3	25.1	12	0.049	AKFYPEDVAEELIQDITQK+APDFVFYAPR+DNAMLEYLK+IAQDLEMYGINYFEIK+IGFPWSEIR+KAPDFVFYAPR+LFFLQVK+QLFDQVVK+QLLTLSSELSQAR+QRIDEFEAL+RKPDTIEVQQMK+SQEQLAAELAEYTAK+VTTMDAELEFAIQPNTTGK
450a	sp|P10412|H14_HUMAN sp|P16402|H13_HUMAN sp|P16403|H12_HUMAN	1.0000	Histone H1.4 OS=Homo sapiens GN=HIST1H1E PE=1 SV=2;Histone H1.3 OS=Homo sapiens GN=HIST1H1D PE=1 SV=2;Histone H1.2 OS=Homo sapiens GN=HIST1H1C PE=1 SV=2	17.8	12	0.077	ALAAAGYDVEK+ALAAAGYDVEKNNSR+ASGPPVSELITK+KASGPPVSELITK+SGVSLAALK+SGVSLAALKK
449a	sp|P10321|1C07_HUMAN tr|A2AEA2|A2AEA2_HUMAN	1.0000	Isoform of Q95604, HLA class I histocompatibility antigen, Cw-7 alpha chain OS=Homo sapiens GN=HLA-C PE=1 SV=3;Isoform of Q95604, HLA class I histocompatibility antigen, Cw-6 alpha chain OS=Homo sapiens GN=HLA-C PE=1 SV=2	34.2	12	0.058	APWVEQEGPEYWDR+APWVEQEGPEYWDRETQK+DGEDQTQDTELVETRPAGDGTFQK+FISVGYVDDTQFVR+GYDQSAYDGKDYIALNEDLR+GYYNQSEDGSHTIQR+SWTAADTAAQITQR+WAAVVVPSGQEQR+YFDTAVSRPGR+YLENGKETLQR
343a	sp|O75369-2|FLNB_HUMAN sp|O75369-3|FLNB_HUMAN sp|O75369-6|FLNB_HUMAN sp|O75369-8|FLNB_HUMAN sp|O75369-9|FLNB_HUMAN sp|O75369|FLNB_HUMAN	1.0000	Isoform of O75369, Isoform 2 of Filamin-B OS=Homo sapiens GN=FLNB;Isoform of O75369, Isoform 3 of Filamin-B OS=Homo sapiens GN=FLNB;Isoform of O75369, Isoform 6 of Filamin-B OS=Homo sapiens GN=FLNB;Isoform of O75369, Isoform 8 of Filamin-B OS=Homo sapiens GN=FLNB;Isoform of O75369, Isoform 9 of Filamin-B OS=Homo sapiens GN=FLNB;Filamin-B OS=Homo sapiens GN=FLNB PE=1 SV=2	5.8	12	0.056	EAGAGGLSIAVEGPSK+GAGIGGLGITVEGPSESK+GEAGVPAEFSIWTR+LDVTILSPSR+LIALLEVLSQK+LLGWIQNK+SPFTVGVAAPLDLSK+VLFASQEIPASPFR+VSYFPTVPGVYIVSTK+VTASGPGLSSYGVPASLPVDFAIDAR
320b	sp|Q01082|SPTB2_HUMAN tr|A0A087WUZ3|A0A087WUZ3_HUMAN	1.0000	Spectrin beta chain, non-erythrocytic 1 OS=Homo sapiens GN=SPTBN1 PE=1 SV=2;Isoform of Q01082, Spectrin beta chain, non-erythrocytic 1 OS=Homo sapiens GN=SPTBN1 PE=1 SV=1	6.8	12	0.064	DLDDFQSWLSR+EVDDLEQWIAER+FANSLVGVQQQLQAFNTYR+IVSSSDVGHDEYSTQSLVK+LILEVHQFSR+LLEVLSGER+LQALDTGWNELHK+SNAHYNLQNAFNLAEQHLGLTK+SQNIVTDSSSLSAEAIR+TALPAQSAATLPAR+TQETPSAQMEGFLNR
284b	sp|Q9NZI8|IF2B1_HUMAN	1.0000	Insulin-like growth factor 2 mRNA-binding protein 1 OS=Homo sapiens GN=IGF2BP1 PE=1 SV=2	17.2	12	0.067	DQTPDENDQVIVK+ITISSLQDLTLYNPER+LLVPTQYVGAIIGK+LYIGNLNESVTPADLEK+MVIITGPPEAQFK+QQQVDIPLR+TVNELQNLTAAEVVVPR
171	sp|Q86VI3|IQGA3_HUMAN tr|F2Z2E2|F2Z2E2_HUMAN	1.0000	Ras GTPase-activating-like protein IQGAP3 OS=Homo sapiens GN=IQGAP3 PE=1 SV=2;Isoform of Q86VI3, Ras GTPase-activating-like protein IQGAP3 OS=Homo sapiens GN=IQGAP3 PE=1 SV=1	11.8	12	0.075	AQVTGDPGAVLWLEEIR+ATLAEKFPDATDSEVYK+FAHLLNQSQQDFLAEAELLK+GVLVEIEDLPASHFR+MALGVAAINQAIK+NGYQGLVDELAK+NVIFDITPGDEAGKFEVNAK+TLSALLLPAAGLDDVSLPVAPR+TTFYEEQGDYYSQYIR+VEQPQDVVTGNPTVVR+VLAVSLINEALDK+YFDALLK
1151a	sp|Q9P2J5|SYLC_HUMAN	1.0000	Leucine--tRNA ligase, cytoplasmic OS=Homo sapiens GN=LARS PE=1 SV=2	11.6	12	0.074	EDKGTGVVTSVPSDSPDDIAALR+EVWDYVFFK+GTGVVTSVPSDSPDDIAALR+ILDLQLEFDEK+LALADAGDTVEDANFVEAMADAGILR+QTGEGVGPQEYTLLK+SFITTDVNPYYDSFVR+STGNFLTLTQAIDK+VDIGDTIIYLVH+VFEVNASNLEK
1146a	sp|Q9P035|HACD3_HUMAN	1.0000	Very-long-chain (3R)-3-hydroxyacyl-CoA dehydratase 3 OS=Homo sapiens GN=HACD3 PE=1 SV=2	23.2	12	0.067	FSFTLPYPVK+LESEGSPETLTNLR+LESEGSPETLTNLRK+QVNITVQK+RPLFLAPDFDR+VELSDVQNPAISITENVLHFK+VSQWWER+WLDESDAEMELR
126	sp|Q09666|AHNK_HUMAN	1.0000	Neuroblast differentiation-associated protein AHNAK OS=Homo sapiens GN=AHNAK PE=1 SV=2	9.0	12	0.069	ADVDISGPK+AEGPEVDVNLPK+FSMPGFK+GPTVGGGLPGIGVQGLEGNLQMPGIK+VDIDAPDVDVHGPDWHLK+VDIDAPDVSIEGPDAK+VDIEGPDVNIEGPEGK+VDVDVPDVNIEGPDAK+VDVEGPDVNIEGPEGK+VDVEVPDVSLEGPEGK+VNVEAPDVNLEGLGGK
1133a	sp|Q9NU22|MDN1_HUMAN	1.0000	Midasin OS=Homo sapiens GN=MDN1 PE=1 SV=2	2.6	12	0.072	ALVLANPEVSLWR+EFTGIDNLWGIHPFFIPR+FLNGLEILLAK+IFNSDELIHFR+LIWLPLR+LLEEAQLQDLEK+QGFITLR+QLRPLLLDLLER+SLLQAWGLILR+TSLVEYLAAVTGR+TVDTDSHAEQGPAQQPQAQVEDADAFEHIK
1088a	sp|Q9C0C7-2|AMRA1_HUMAN sp|Q9C0C7-3|AMRA1_HUMAN sp|Q9C0C7-4|AMRA1_HUMAN sp|Q9C0C7-5|AMRA1_HUMAN sp|Q9C0C7|AMRA1_HUMAN tr|A0A075B6T1|A0A075B6T1_HUMAN	1.0000	Isoform of Q9C0C7, Isoform 2 of Activating molecule in BECN1-regulated autophagy protein 1 OS=Homo sapiens GN=AMBRA1;Isoform of Q9C0C7, Isoform 3 of Activating molecule in BECN1-regulated autophagy protein 1 OS=Homo sapiens GN=AMBRA1;Isoform of Q9C0C7, Isoform 4 of Activating molecule in BECN1-regulated autophagy protein 1 OS=Homo sapiens GN=AMBRA1;Isoform of Q9C0C7, Isoform 5 of Activating molec…	14.7	12	0.067	ALLQSQPVR+EIAPGLTGSEWTR+EVPEPGTAASGPGEGEGSEYGASGEDALSR+FDPLGHYLLTAIVNPSNQQGDDEPEIPIDGTELSHYR+FLLPEYLPYAGIFHER+GFPDEGILAVYSLAPHNLGEMLYTK+LELSSSASPQEER+SGTVSQEALHQDMPEESSEEDSLR+STFLLAFSPDR
1007a	sp|Q96C92-2|SDCG3_HUMAN sp|Q96C92-3|SDCG3_HUMAN sp|Q96C92-4|SDCG3_HUMAN sp|Q96C92|SDCG3_HUMAN	1.0000	Isoform of Q96C92, Isoform 2 of Serologically defined colon cancer antigen 3 OS=Homo sapiens GN=SDCCAG3;Isoform of Q96C92, Isoform 3 of Serologically defined colon cancer antigen 3 OS=Homo sapiens GN=SDCCAG3;Isoform of Q96C92, Isoform 4 of Serologically defined colon cancer antigen 3 OS=Homo sapiens GN=SDCCAG3;Serologically defined colon cancer antigen 3 OS=Homo sapiens GN=SDCCAG3 PE=1 SV=3	26.2	12	0.067	KLNEVQSFSEAQTEMVR+LKQEISLLQAQVSNFQR+LNEVQSFSEAQTEMVR+QNADVALQNLR+TLQISYDALKDENSK+VSPASPAGSPSADFAVHGESLGDR+VVMNSAQASIK
951b	sp|Q86VP6|CAND1_HUMAN	1.0000	Cullin-associated NEDD8-dissociated protein 1 OS=Homo sapiens GN=CAND1 PE=1 SV=2	11.1	12	0.041	ADVFHAYLSLLK+ALTLIAGSPLK+AVAALLTIPEAEK+DLLDTVLPHLYNETK+EGPAVVGQFIQDVK+ITSEALLVTQQLVK+LGTLSALDILIK+LTLIDPETLLPR+SNPELAALFESIQK+SVILEAFSSPSEEVK+VALVTFNSAAHNKPSLIR
951a	sp|Q86VP6-2|CAND1_HUMAN tr|A0A0C4DGH5|A0A0C4DGH5_HUMAN	1.0000	Isoform of Q86VP6, Isoform 2 of Cullin-associated NEDD8-dissociated protein 1 OS=Homo sapiens GN=CAND1;Isoform of Q86VP6, Cullin-associated NEDD8-dissociated protein 1 (Fragment) OS=Homo sapiens GN=CAND1 PE=1 SV=1	19.7	12	0.040	ADVFHAYLSLLK+ALTLIAGSPLK+AVAALLTIPEAEK+DLLDTVLPHLYNETK+EGPAVVGQFIQDVK+LGTLSALDILIK+LTLIDPETLLPR+QCCFNMLTTVKALTLIAGSPLKIDLRPVLGEGVPILASFLR+SNPELAALFESIQK+SVILEAFSSPSEEVK+VALVTFNSAAHNKPSLIR
918a	sp|Q6IAN0|DRS7B_HUMAN tr|A0A0C4DGQ8|A0A0C4DGQ8_HUMAN	1.0000	Dehydrogenase/reductase SDR family member 7B OS=Homo sapiens GN=DHRS7B PE=1 SV=2;Isoform of Q6IAN0, Dehydrogenase/reductase SDR family member 7B OS=Homo sapiens GN=DHRS7B PE=1 SV=1	32.9	12	0.077	ALLPSMIK+GTIMDTTVDVDKR+NAVVVITGATSGLGK+NGGALEELIR+SPVEVAQDVLAAVGK+SPVEVAQDVLAAVGKK+TLAPGLFFSLMASR+VMETNYFGPVALTK+YGVMDTTTAQGR
1322	sp|P13378-2|HXD8_HUMAN sp|P13378|HXD8_HUMAN tr|A0A0A0MTF4|A0A0A0MTF4_HUMAN	0.9995	Isoform of P13378, Isoform 2 of Homeobox protein Hox-D8 OS=Homo sapiens GN=HOXD8;Homeobox protein Hox-D8 OS=Homo sapiens GN=HOXD8 PE=2 SV=2;Isoform of P13378, Homeobox protein Hox-D8 OS=Homo sapiens GN=HOXD8 PE=1 SV=1	6.5	12	0.065	MSSYFVNPLYSK
1137d	tr|J3QSF3|J3QSF3_HUMAN	0.9546	Isoform of Q5T2N8, ATPase family AAA domain-containing protein 3C (Fragment) OS=Homo sapiens GN=ATAD3C PE=1 SV=1	37.4	12	0.021	DALNLAQMQEQTLQLEQQSK+LLSRPQDVLEGVVLSPSLEAR+VTATQVSR
821a	sp|Q13347|EIF3I_HUMAN	1.0000	Eukaryotic translation initiation factor 3 subunit I OS=Homo sapiens GN=EIF3I PE=1 SV=1	40.9	11	0.064	EGDLLFTVAK+EGDLLFTVAKDPIVNVWYSVNGER+FFHLAFEEEFGR+GHFGPINSVAFHPDGK+IHYFDPQYFEFEFEA+LFDSTTLEHQK+QINDIQLSR+SYSSGGEDGYVR+TERPVNSAALSPNYDHVVLGGGQEAMDVTTTSTR
805a	sp|Q12789-3|TF3C1_HUMAN sp|Q12789|TF3C1_HUMAN	1.0000	Isoform of Q12789, Isoform 2 of General transcription factor 3C polypeptide 1 OS=Homo sapiens GN=GTF3C1;General transcription factor 3C polypeptide 1 OS=Homo sapiens GN=GTF3C1 PE=1 SV=4	7.4	11	0.070	ALATHPGISFYEEPR+DGSLEDDEDEEDDLDEGVGGK+DMLTQTYDLIER+EVVDEGLIPGDGLGAAGLDSSFYGHLK+EVVDEGLIPGDGLGAAGLDSSFYGHLKR+GPFVTWQVVR+KENTAAENGLTVRLQTFLSK+NLIIEAVTNLR+NSNLEIPDTLQELFAR+TVPPVDIVFER+YIFSVVENLQR
802a	sp|Q08J23-2|NSUN2_HUMAN sp|Q08J23|NSUN2_HUMAN	1.0000	Isoform of Q08J23, Isoform 2 of tRNA (cytosine(34)-C(5))-methyltransferase OS=Homo sapiens GN=NSUN2;tRNA (cytosine(34)-C(5))-methyltransferase OS=Homo sapiens GN=NSUN2 PE=1 SV=2	16.9	11	0.067	DGQWFTDWDAVPHSR+EDPFVFIPEDDPLFPPIEK+EGVILTNESAASTGQPDNDVTEGQR+FYALDPSFPR+ILLTQENPFFR+LAQEGIYTLYPFINSR+LFEHYYQELK+SEGALELADVSNELPGLK
759a	sp|P63244|GBLP_HUMAN	1.0000	Guanine nucleotide-binding protein subunit beta-2-like 1 OS=Homo sapiens GN=GNB2L1 PE=1 SV=3	27.1	11	0.064	DGQAMLWDLNEGK+GHNGWVTQIATTPQFPDMILSASR+IIVDELKQEVISTSSK+LTRDETNYGIPQR+LWDLTTGTTTR+VWQVTIGTR
758a	sp|P63241-2|IF5A1_HUMAN sp|P63241|IF5A1_HUMAN tr|I3L397|I3L397_HUMAN tr|I3L504|I3L504_HUMAN	1.0000	Isoform of P63241, Isoform 2 of Eukaryotic translation initiation factor 5A-1 OS=Homo sapiens GN=EIF5A;Eukaryotic translation initiation factor 5A-1 OS=Homo sapiens GN=EIF5A PE=1 SV=2;Isoform of P63241, Eukaryotic translation initiation factor 5A (Fragment) OS=Homo sapiens GN=EIF5A PE=1 SV=7;Isoform of P63241, Eukaryotic translation initiation factor 5A-1 OS=Homo sapiens GN=EIF5A PE=1 SV=1	32.7	11	0.059	EDLRLPEGDLGK+NDFQLIGIQDGYLSLLQDSGEVR+NDFQLIGIQDGYLSLLQDSGEVREDLR+RNDFQLIGIQDGYLSLLQDSGEVR+VHLVGIDIFTGK
748a	sp|P62826|RAN_HUMAN tr|B5MDF5|B5MDF5_HUMAN tr|J3KQE5|J3KQE5_HUMAN	1.0000	GTP-binding nuclear protein Ran OS=Homo sapiens GN=RAN PE=1 SV=3;Isoform of P62826, GTP-binding nuclear protein Ran OS=Homo sapiens GN=RAN PE=1 SV=1;Isoform of P62826, GTP-binding nuclear protein Ran (Fragment) OS=Homo sapiens GN=RAN PE=1 SV=1	35.6	11	0.070	FNVWDTAGQEK+GPIKFNVWDTAGQEK+HLTGEFEK+KYVATLGVEVHPLVFHTNR+LVLVGDGGTGK+NLQYYDISAK+SNYNFEKPFLWLAR+YVATLGVEVHPLVFHTNR
723a	sp|P61247|RS3A_HUMAN	1.0000	40S ribosomal protein S3a OS=Homo sapiens GN=RPS3A PE=1 SV=2	29.9	11	0.069	ADGYEPPVQESV+APAMFNIR+EVQTNDLKEVVNK+LIPDSIGKDIEK+LITEDVQGK+VFEVSLADLQNDEVAFR+VFEVSLADLQNDEVAFRK+VVDPFSK
709a	sp|P60174-1|TPIS_HUMAN sp|P60174|TPIS_HUMAN	1.0000	Isoform of P60174, Isoform 2 of Triosephosphate isomerase OS=Homo sapiens GN=TPI1;Triosephosphate isomerase OS=Homo sapiens GN=TPI1 PE=1 SV=3	45.4	11	0.064	ELASQPDVDGFLVGGASLKPEFVDIINAK+FFVGGNWK+RHVFGESDELIGQK+TATPQQAQEVHEK+VIADNVKDWSK+VTNGAFTGEISPGMIK+VVFEQTK+VVLAYEPVWAIGTGK
706a	sp|P57737-3|CORO7_HUMAN sp|P57737-4|CORO7_HUMAN sp|P57737|CORO7_HUMAN tr|A0A0A6YYL4|A0A0A6YYL4_HUMAN	1.0000	Isoform of P57737, Isoform 3 of Coronin-7 OS=Homo sapiens GN=CORO7;Isoform of P57737, Isoform 4 of Coronin-7 OS=Homo sapiens GN=CORO7;Coronin-7 OS=Homo sapiens GN=CORO7 PE=1 SV=2;Isoform of Q9Y3D7, Coronin OS=Homo sapiens GN=CORO7-PAM16 PE=3 SV=1	18.2	11	0.070	LPDTALPTLQNGAAVTDLAWDPFDPHR+LPGPGQALPSAPGVVLGPEDLPVEVLQFHPTSDGILVSAAGTTVK+QQPLTELAAHGDLVQSAVWSR+SGPEPLQEGPGPK+VAVPLLSSGGQVAVLELR+VLQLSDTAIVPIGYHVPR+VPAEGLEEVLTTPETVLTGHTEK
696a	sp|P55036|PSMD4_HUMAN	1.0000	26S proteasome non-ATPase regulatory subunit 4 OS=Homo sapiens GN=PSMD4 PE=1 SV=1	25.2	11	0.065	AAAASAAEAGIATTGTEDSDDALLK+EKVNVDIINFGEEEVNTEK+IIAFVGSPVEDNEKDLVK+LTAFVNTLNGK+MTISQQEFGR+NAMGSLASQATK+VNVDIINFGEEEVNTEK
678a	sp|P51784|UBP11_HUMAN tr|G5E9A6|G5E9A6_HUMAN	1.0000	Ubiquitin carboxyl-terminal hydrolase 11 OS=Homo sapiens GN=USP11 PE=1 SV=3;Isoform of P51784, Ubiquitin carboxyl-terminal hydrolase 11 OS=Homo sapiens GN=USP11 PE=1 SV=1	12.9	11	0.059	DYNNSYYGLMLFGHPLLVSVPR+EDIVVPVYLR+FLVEPQEDTR+GEIAEAYADLVK+KLDLWMLPEILIIHLKR+NDSVIVDTFHGLFK+RNDSVIVDTFHGLFK+VEVYPVELLLVR+VIELPNIQK+VLEVFFIPMDPR
663a	sp|P50454|SERPH_HUMAN	1.0000	Serpin H1 OS=Homo sapiens GN=SERPINH1 PE=1 SV=2	31.6	11	0.069	AVLSAEQLRDEEVHAGLGELLR+DTQSGSLLFIGR+GVVEVTHDLQK+HLAGLGLTEAIDKNK+KAVAISLPK+LFYADHPFIFLVR+SAGLAFSLYQAMAK+SALQSINEWAAQTTDGKLPEVTK+TGLYNYYDDEKEK
70	sp|P28070|PSB4_HUMAN	1.0000	Proteasome subunit beta type-4 OS=Homo sapiens GN=PSMB4 PE=1 SV=4	36.4	11	0.070	FEGGVVIAADMLGSYGSLAR+FQIATVTEK+QPVLSQTEAR+QVLGQMVIDEELLGDGHSYSPR+TQNPMVTGTSVLGVK+VNNSTMLGASGDYADFQYLK
565a	sp|P34897-2|GLYM_HUMAN sp|P34897-3|GLYM_HUMAN sp|P34897|GLYM_HUMAN	1.0000	Isoform of P34897, Isoform 2 of Serine hydroxymethyltransferase, mitochondrial OS=Homo sapiens GN=SHMT2;Isoform of P34897, Isoform 3 of Serine hydroxymethyltransferase, mitochondrial OS=Homo sapiens GN=SHMT2;Serine hydroxymethyltransferase, mitochondrial OS=Homo sapiens GN=SHMT2 PE=1 SV=3	23.0	11	0.067	EYSLQVLK+GWTGQESLSDSDPEMWELLQR+GYSLVSGGTDNHLVLVDLRPK+HADIVTTTTHK+ISATSIFFESMPYK+SAITPGGLR+VLELVSITANK+VVDFIDEGVNIGLEVK
529a	sp|P26599-2|PTBP1_HUMAN sp|P26599-3|PTBP1_HUMAN sp|P26599|PTBP1_HUMAN tr|A0A0U1RRM4|A0A0U1RRM4_HUMAN tr|A6NLN1|A6NLN1_HUMAN	1.0000	Isoform of P26599, Isoform 2 of Polypyrimidine tract-binding protein 1 OS=Homo sapiens GN=PTBP1;Isoform of P26599, Isoform 3 of Polypyrimidine tract-binding protein 1 OS=Homo sapiens GN=PTBP1;Polypyrimidine tract-binding protein 1 OS=Homo sapiens GN=PTBP1 PE=1 SV=1;Isoform of P26599, Polypyrimidine tract-binding protein 1 OS=Homo sapiens GN=PTBP1 PE=4 SV=1;Isoform of P26599, Polypyrimidine tract …	17.6	11	0.066	GQPIYIQFSNHK+IAIPGLAGAGNSVLLVSNLNPER+KLPIDVTEGEVISLGLPFGK+LTSLNVK+NNQFQALLQYADPVSAQHAK+VLFSSNGGVVK+VTNILMLK
59	sp|P13667|PDIA4_HUMAN	1.0000	Protein disulfide-isomerase A4 OS=Homo sapiens GN=PDIA4 PE=1 SV=2	18.1	11	0.068	DLGLSESGEDVNAAILDESGKK+EVSQPDWTPPPEVTLVLTK+FDVSGYPTIK+IDATSASVLASR+QLEPVYNSLAK+RSPPIPLAK+TFDSIVMDPK+VDATAETDLAK+VSQGQLVVMQPEK
475a	sp|P14868|SYDC_HUMAN	1.0000	Aspartate--tRNA ligase, cytoplasmic OS=Homo sapiens GN=DARS PE=1 SV=2	24.0	11	0.067	ADEVVWVR+EIMDAAEDYAK+ESIVDVEGVVR+FGAPPHAGGGIGLER+FLEPTLR+FQTEIQTVNK+IHDPQLLTER+IISAASEGGANVFTVSYFK+LPLQLDDAVRPEAEGEEEGR+VFSIGPVFR
452a	sp|P10644|KAP0_HUMAN	1.0000	cAMP-dependent protein kinase type I-alpha regulatory subunit OS=Homo sapiens GN=PRKAR1A PE=1 SV=1	27.0	11	0.061	GAISAEVYTEEDAASYVR+HNIQALLK+LGPSDYFGEIALLMNRPR+LTVADALEPVQFEDGQK+RSENEEFVEVGR+SENEEFVEVGR+TDSREDEISPPPPNPVVK+VSILESLDKWER
442a	sp|P09651-2|ROA1_HUMAN sp|P09651-3|ROA1_HUMAN sp|P09651|ROA1_HUMAN tr|F8W6I7|F8W6I7_HUMAN	1.0000	Isoform of P09651, Isoform A1-A of Heterogeneous nuclear ribonucleoprotein A1 OS=Homo sapiens GN=HNRNPA1;Isoform of P09651, Isoform 2 of Heterogeneous nuclear ribonucleoprotein A1 OS=Homo sapiens GN=HNRNPA1;Heterogeneous nuclear ribonucleoprotein A1 OS=Homo sapiens GN=HNRNPA1 PE=1 SV=5;Isoform of P09651, Heterogeneous nuclear ribonucleoprotein A1 OS=Homo sapiens GN=HNRNPA1 PE=1 SV=2	38.6	11	0.061	GFAFVTFDDHDSVDK+GFAFVTFDDHDSVDKIVIQK+GFGFVTYATVEEVDAAMNARPHK+IFVGGIKEDTEEHHLR+KLFIGGLSFETTDESLR+LFIGGLSFETTDESLR+SESPKEPEQLR+SSGPYGGGGQYFAKPR
396a	sp|P04181|OAT_HUMAN	1.0000	Ornithine aminotransferase, mitochondrial OS=Homo sapiens GN=OAT PE=1 SV=1	32.6	11	0.069	AFYNNVLGEYEEYITK+FAPPLVIKEDELR+GLLNAIVIK+HQVLFIADEIQTGLAR+IVFAAGNFWGR+SQVDKLTLTSR+TVQGPPTSDDIFER+VAIAALEVLEEENLAENADK+WLAVDYENVRPDIVLLGK+YGAHNYHPLPVALER
385a	sp|O95905-2|ECD_HUMAN sp|O95905-3|ECD_HUMAN sp|O95905|ECD_HUMAN	1.0000	Isoform of O95905, Isoform 2 of Protein ecdysoneless homolog OS=Homo sapiens GN=ECD;Isoform of O95905, Isoform 3 of Protein ecdysoneless homolog OS=Homo sapiens GN=ECD;Protein ecdysoneless homolog OS=Homo sapiens GN=ECD PE=1 SV=1	22.3	11	0.066	EFPELVAR+EPSEAPITFDADSFLNYFDK+ESESVSKEEKEQNYDLTEVSESMK+GAELPREPSEAPITFDADSFLNYFDK+GGVPAHMFGVTK+KSGAESWLPTTPPTIPQALNIITAHSEK+LVAAAVQAFYLRDPIDLR+SLVTASPLWASFLESLKK
383a	sp|O95817|BAG3_HUMAN	1.0000	BAG family molecular chaperone regulator 3 OS=Homo sapiens GN=BAG3 PE=1 SV=3	24.2	11	0.065	AAPSTAPAEATPPKPGEAEAPPK+AAPSTAPAEATPPKPGEAEAPPKHPGVLK+EGHPVYPQLRPGYIPIPVLHEGAENR+ELLALDSVDPEGR+EVDSKPVSQKPPPPSEKVEVK+IDPQTGWPFFVDHNSR+THYPAQQGEYQTHQPVYHK+VQGLEQAVDNFEGK+VQGLEQAVDNFEGKK
348a	sp|O75489|NDUS3_HUMAN	1.0000	NADH dehydrogenase [ubiquinone] iron-sulfur protein 3, mitochondrial OS=Homo sapiens GN=NDUFS3 PE=1 SV=1	36.0	11	0.069	DFPLSGYVELR+FDLNSPWEAFPVYR+FEIVYNLLSLR+ILTDYGFEGHPFR+ILTDYGFEGHPFRK+KFDLNSPWEAFPVYR+QLSAFGEYVAEILPK+QNRFEIVYNLLSLR+SLVDLTAVDVPTR+VVAEPVELAQEFR
347a	sp|O75439|MPPB_HUMAN	1.0000	Mitochondrial-processing peptidase subunit beta OS=Homo sapiens GN=PMPCB PE=1 SV=2	22.5	11	0.067	AVEILADIIQNSTLGEAEIER+AVEILADIIQNSTLGEAEIERER+DLVDYITTHYK+EMQEVETNLQEVVFDYLHATAYQNTALGR+IDAVNAETIR+SPAIAAVGPIK+STQAATQVVLNVPETR+TILGPTENIK
288b	sp|P17844|DDX5_HUMAN tr|J3KTA4|J3KTA4_HUMAN	1.0000	Probable ATP-dependent RNA helicase DDX5 OS=Homo sapiens GN=DDX5 PE=1 SV=1;Isoform of P17844, Probable ATP-dependent RNA helicase DDX5 OS=Homo sapiens GN=DDX5 PE=1 SV=1	20.2	11	0.053	APILIATDVASR+FVINYDYPNSSEDYIHR+MLDMGFEPQIR+NFYQEHPDLAR+QTLMWSATWPK+QVSDLISVLR+SQQERDWVLNEFK+TIVFVETK+TLSYLLPAIVHINHQPFLER+TTYLVLDEADR+YLVLDEADR
21	sp|O43143|DHX15_HUMAN	1.0000	Pre-mRNA-splicing factor ATP-dependent RNA helicase DHX15 OS=Homo sapiens GN=DHX15 PE=1 SV=2	17.6	11	0.059	ALVTGYFMQVAHLER+ASTNAMLISAGLPPLK+EVDDLGPEVGDIK+HQSFVLVGETGSGK+HRLDLGEDYPSGK+IIPLYSTLPPQQQQR+IRVESLLVTAISK+LQLPVWEYKDR+QRSDLKVIVMSATLDAGK+TLATDILMGVLK
195	sp|Q92900-2|RENT1_HUMAN sp|Q92900|RENT1_HUMAN	1.0000	Isoform of Q92900, Isoform 2 of Regulator of nonsense transcripts 1 OS=Homo sapiens GN=UPF1;Regulator of nonsense transcripts 1 OS=Homo sapiens GN=UPF1 PE=1 SV=2	13.0	11	0.066	AGLSQSLFER+EAIIPGSVYDR+GNTSGSHIVNHLVR+IAYFTLPK+LLGHEVEDVIIK+LQQLKDETGELSSADEKR+LYQEVEIASVDAFQGR+NVFLLGFIPAK+SSVGAPVEVTHNFQVDFVWK+VLVEGPLNNLR+VPDNYGDEIAIELR
142	sp|Q15084-2|PDIA6_HUMAN sp|Q15084-3|PDIA6_HUMAN sp|Q15084-4|PDIA6_HUMAN sp|Q15084-5|PDIA6_HUMAN sp|Q15084|PDIA6_HUMAN	1.0000	Isoform of Q15084, Isoform 2 of Protein disulfide-isomerase A6 OS=Homo sapiens GN=PDIA6;Isoform of Q15084, Isoform 3 of Protein disulfide-isomerase A6 OS=Homo sapiens GN=PDIA6;Isoform of Q15084, Isoform 4 of Protein disulfide-isomerase A6 OS=Homo sapiens GN=PDIA6;Isoform of Q15084, Isoform 5 of Protein disulfide-isomerase A6 OS=Homo sapiens GN=PDIA6;Protein disulfide-isomerase A6 OS=Homo sapiens …	32.5	11	0.063	DGELPVEDDIDLSDVELDDLGKDEL+GSFSEQGINEFLR+GSTAPVGGGAFPTIVER+IFQKGESPVDYDGGR+LAAVDATVNQVLASR+NLEPEWAAAASEVKEQTK+TGEAIVDAALSALR+VGAVDADKHHSLGGQYGVQGFPTIK
140	sp|Q14566|MCM6_HUMAN	1.0000	DNA replication licensing factor MCM6 OS=Homo sapiens GN=MCM6 PE=1 SV=1	13.2	11	0.065	ESEDFIVEQYK+GVLLMLFGGVPK+IQETQAELPR+ISNLIVLHLR+LTHYDHVLIELTQAGLK+QRDGSGVTKSSWR+SELVNWYLK+VSGVDGYETEGIR+YLQLAEELIRPER
1219a	sp|Q9Y4L1|HYOU1_HUMAN tr|A0A087X054|A0A087X054_HUMAN	1.0000	Hypoxia up-regulated protein 1 OS=Homo sapiens GN=HYOU1 PE=1 SV=1;Isoform of Q9Y4L1, Hypoxia up-regulated protein 1 OS=Homo sapiens GN=HYOU1 PE=1 SV=1	15.8	11	0.062	AEAGPEGVAPAPEGEKK+DAVVYPILVEFTR+LAGLFNEQR+LSAASTWLEDEGVGATTVMLK+LYQPEYQEVSTEEQREEISGK+NINADEAAAMGAVYQAAALSK+SLAEDFAEQPIKDAVITVPVFFNQAER+VLQLINDNTATALSYGVFR
1176b	sp|O75746|CMC1_HUMAN	1.0000	Calcium-binding mitochondrial carrier protein Aralar1 OS=Homo sapiens GN=SLC25A12 PE=1 SV=2	18.6	11	0.053	FTLGSVAGAVGATAVYPIDLVK+GLIPQLIGVAPEK+IAPLAEGALPYNLAELQR+LATATFAGIENK+LQVAGEITTGPR+LTVNDFVR+NIFLQYASTEVDGER+SGMISGLDFSDIMVTIR+YEGFFGLYR
1063a	sp|Q9BSJ2-4|GCP2_HUMAN sp|Q9BSJ2|GCP2_HUMAN	1.0000	Isoform of Q9BSJ2, Isoform 3 of Gamma-tubulin complex component 2 OS=Homo sapiens GN=TUBGCP2;Gamma-tubulin complex component 2 OS=Homo sapiens GN=TUBGCP2 PE=1 SV=2	16.7	11	0.069	AASAPYFEVLEK+ERAELAAAAVGSSTTSINVPAAASK+ILPVAASYSAVTR+LTEDKETLQYLQQNAK+NFSAHLLDLLAR+NLDPLVYLLSK+TFLVDPNLDLSIR+VHGGDGAEVYIDLLQK+VLLDFLMEEK+WPLSLIINR+YTIVQQQIPSFLQK
976a	sp|Q8NG27-3|PJA1_HUMAN sp|Q8NG27|PJA1_HUMAN	1.0000	Isoform of Q8NG27, Isoform 3 of E3 ubiquitin-protein ligase Praja-1 OS=Homo sapiens GN=PJA1;E3 ubiquitin-protein ligase Praja-1 OS=Homo sapiens GN=PJA1 PE=1 SV=2	26.5	11	0.078	ADFLPQSSVASQSSSEGK+DKLDPVPAAR+IFFDTDDDDDMPHSTSR+LAQAMETALAHLESLAVDVEVANPPASK+RGMAYGHIDSYGADDSEEEGAGPVERPPVR+RSWDDSESSGTNLNIDNEDYSR+SLAGPPPHFSSFSR+SWDDSESSGTNLNIDNEDYSR+WRDTANDNEGHSDGLAR
971a	sp|Q8NBS9|TXND5_HUMAN	1.0000	Thioredoxin domain-containing protein 5 OS=Homo sapiens GN=TXNDC5 PE=1 SV=2	26.9	11	0.065	ALAPTWEQLALGLEHSETVK+DLESLREYVESQLQR+FVLSQAKDEL+GYPTLLLFR+GYPTLLWFR+LQPTWNDLGDKYNSMEDAK+QGLYELSASNFELHVAQGDHFIK+TLAPTWEELSK
959a	sp|Q8IX01-3|SUGP2_HUMAN sp|Q8IX01-4|SUGP2_HUMAN sp|Q8IX01|SUGP2_HUMAN tr|M0R2Z9|M0R2Z9_HUMAN	1.0000	Isoform of Q8IX01, Isoform 3 of SURP and G-patch domain-containing protein 2 OS=Homo sapiens GN=SUGP2;Isoform of Q8IX01, Isoform 4 of SURP and G-patch domain-containing protein 2 OS=Homo sapiens GN=SUGP2;SURP and G-patch domain-containing protein 2 OS=Homo sapiens GN=SUGP2 PE=1 SV=2;Isoform of Q8IX01, SURP and G-patch domain-containing protein 2 OS=Homo sapiens GN=SUGP2 PE=1 SV=1	17.2	11	0.070	ALNIVDQEGSLLGK+ALNIVDQEGSLLGKGETQGLLTAK+APSSLSDAVPQR+DYDVDHPGEADSVLR+ILEAVGLQDIAPSPAAFPNFEDSTLFGR+IPLGLDLK+KSLALLGQTFSLASSFR+LTDKNLGFQMLQK+MSFDIIDKSDVFSR+NTPSPDVTLGTNPGTEDIQFPIQK+VDNEFLNMLLDK+VVGTIDQLVK
934a	sp|Q7KZF4|SND1_HUMAN	1.0000	Staphylococcal nuclease domain-containing protein 1 OS=Homo sapiens GN=SND1 PE=1 SV=1	12.6	11	0.070	DTPDEPWAFPAR+EADGSETPEPFAAEAK+NLPGLVQEGEPFSEEATLFTK+QFLPFLQR+SEAVVEYVFSGSR+VITEYLNAQESAK+VLPAQATEYAFAFIQVPQDDDARTDAVDSVVR
860a	sp|Q14980-2|NUMA1_HUMAN sp|Q14980|NUMA1_HUMAN tr|A0A087WY61|A0A087WY61_HUMAN	1.0000	Isoform of Q14980, Isoform 2 of Nuclear mitotic apparatus protein 1 OS=Homo sapiens GN=NUMA1;Nuclear mitotic apparatus protein 1 OS=Homo sapiens GN=NUMA1 PE=1 SV=2;Isoform of Q14980, Nuclear mitotic apparatus protein 1 OS=Homo sapiens GN=NUMA1 PE=1 SV=1	7.1	10	0.053	ELGELIPLR+FVLDHEDGLNLNEDLENFLQK+HQVEQLSSSLK+KLDVEEPDSANSSFYSTR+LGSPDYGNSALLSLPGYRPTTR+LQQLGEAHQAETEVLRR+NSLISSLEEEVSILNR+SLEAQVAHADQQLR+SQAPLESSLDSLGDVFLDSGRK
804a	sp|Q10713|MPPA_HUMAN	1.0000	Mitochondrial-processing peptidase subunit alpha OS=Homo sapiens GN=PMPCA PE=1 SV=2	21.3	10	0.063	DTTMYAVSADSK+FDSKDEILLTLEK+GKPAVAALGDLTDLPTYEHIQTALSSK+KYLLGVQPAWGSAEAVDIDR+LTDEEVEMTR+LYLNVLNR+SVAQYTGGIAK+YLLGVQPAWGSAEAVDIDR+YLSGIAHFLEK
787a	sp|Q04637-3|IF4G1_HUMAN sp|Q04637-4|IF4G1_HUMAN sp|Q04637-5|IF4G1_HUMAN sp|Q04637-6|IF4G1_HUMAN sp|Q04637-7|IF4G1_HUMAN sp|Q04637-8|IF4G1_HUMAN sp|Q04637-9|IF4G1_HUMAN sp|Q04637|IF4G1_HUMAN tr|E7EUU4|E7EUU4_HUMAN tr|E7EX73|E7EX73_HUMAN tr|E9PGM1|E9PGM1_HUMAN	1.0000	Isoform of Q04637, Isoform B of Eukaryotic translation initiation factor 4 gamma 1 OS=Homo sapiens GN=EIF4G1;Isoform of Q04637, Isoform C of Eukaryotic translation initiation factor 4 gamma 1 OS=Homo sapiens GN=EIF4G1;Isoform of Q04637, Isoform D of Eukaryotic translation initiation factor 4 gamma 1 OS=Homo sapiens GN=EIF4G1;Isoform of Q04637, Isoform E of Eukaryotic translation initiation factor…	9.4	10	0.058	EAALPPVSPLK+EAVGDLLDAFK+FMLQDVIDLR+ITKPGSIDSNNQLFAPGGR+SVTAFFK+TASTPTPPQTGGGLEPQANGETPQVAVIVRPDDR+VEYTLGEESEAPGQR+VFDWIEANLSEQQIVSNTLVR+VPTTEKPTVTVNFR
736b	sp|P63104|1433Z_HUMAN	1.0000	14-3-3 protein zeta/delta OS=Homo sapiens GN=YWHAZ PE=1 SV=1	33.5	10	0.039	DSTLIMQLLR+FLIPNASQAESK+GIVDQSQQAYQEAFEISK+GIVDQSQQAYQEAFEISKK+NLLSVAYK+SVTEQGAELSNEER+TAFDEAIAELDTLSEESYK
733a	sp|P62158|CALM_HUMAN tr|E7EMB3|E7EMB3_HUMAN tr|E7ETZ0|E7ETZ0_HUMAN tr|H0Y7A7|H0Y7A7_HUMAN	1.0000	Calmodulin OS=Homo sapiens GN=CALM1 PE=1 SV=2;Isoform of P62158, Calmodulin OS=Homo sapiens GN=CALM2 PE=1 SV=1;Isoform of P62158, Calmodulin OS=Homo sapiens GN=CALM1 PE=1 SV=1;Isoform of P62158, Calmodulin (Fragment) OS=Homo sapiens GN=CALM2 PE=1 SV=1	61.7	10	0.053	EADIDGDGQVNYEEFVQMMTAK+EAFSLFDKDGDGTITTK+SLGQNPTEAELQDMINEVDADGNGTIDFPEFLTMMAR+VFDKDGNGYISAAELR
726a	sp|P61604|CH10_HUMAN	1.0000	10 kDa heat shock protein, mitochondrial OS=Homo sapiens GN=HSPE1 PE=1 SV=2	52.9	10	0.053	FLPLFDR+GGEIQPVSVK+KFLPLFDR+VLLPEYGGTK+VLQATVVAVGSGSK+VVLDDKDYFLFR
700b	sp|Q99733-2|NP1L4_HUMAN sp|Q99733|NP1L4_HUMAN	1.0000	Isoform of Q99733, Isoform 2 of Nucleosome assembly protein 1-like 4 OS=Homo sapiens GN=NAP1L4;Nucleosome assembly protein 1-like 4 OS=Homo sapiens GN=NAP1L4 PE=1 SV=1	23.5	10	0.050	ASGDGESLDEDSEFTLASDFEIGHFFR+FYEEVHDLER+FYEEVHDLERK+LDNVPHTPSSYIETLPK+NVDMLSELVQEYDEPILK+QVPNESFFNFFNPLK
690a	sp|P53985|MOT1_HUMAN	1.0000	Monocarboxylate transporter 1 OS=Homo sapiens GN=SLC16A1 PE=1 SV=3	10.8	10	0.061	AAESPDQKDTDGGPKEEESPV+DLHDANTDLIGR+EEETSIDVAGKPNEVTK+ESKEEETSIDVAGKPNEVTK+KESKEEETSIDVAGKPNEVTK
674a	sp|P51617-2|IRAK1_HUMAN sp|P51617-3|IRAK1_HUMAN sp|P51617-4|IRAK1_HUMAN sp|P51617|IRAK1_HUMAN tr|D3YTB5|D3YTB5_HUMAN	1.0000	Isoform of P51617, Isoform 2 of Interleukin-1 receptor-associated kinase 1 OS=Homo sapiens GN=IRAK1;Isoform of P51617, Isoform 3 of Interleukin-1 receptor-associated kinase 1 OS=Homo sapiens GN=IRAK1;Isoform of P51617, Isoform 4 of Interleukin-1 receptor-associated kinase 1 OS=Homo sapiens GN=IRAK1;Interleukin-1 receptor-associated kinase 1 OS=Homo sapiens GN=IRAK1 PE=1 SV=2;Isoform of P51617, In…	14.2	10	0.060	AHSGAAPWQPLAAPSGASAQAAEQLQR+AIQFLHQDSPSLIHGDIK+FAGSSPSQSSMVAR+GPNQPVESDESLGGLSAALR+IGDFGLAR+TASVLWPWINR
642a	sp|P49321-3|NASP_HUMAN sp|P49321-4|NASP_HUMAN sp|P49321|NASP_HUMAN	1.0000	Isoform of P49321, Isoform 3 of Nuclear autoantigenic sperm protein OS=Homo sapiens GN=NASP;Isoform of P49321, Isoform 4 of Nuclear autoantigenic sperm protein OS=Homo sapiens GN=NASP;Nuclear autoantigenic sperm protein OS=Homo sapiens GN=NASP PE=1 SV=2	26.1	10	0.058	AVLEQLVGQEVPPAEESPEVTTEAAEASAVEAGSEVSEKPGQEAPVLPK+DGAVNGPSVVGDQTPIEPQTSIER+EIEELKELLPEIR+EVSEEQPVVTLEK+GGAAPEGPNEAEVTSGKPEQEVPDAEEEK+LLAETHYQLGLAYGYNSQYDEAVAQFSK+LSVEESEAAGDGVDTK+LVPSQEETKLSVEESEAAGDGVDTK+SIEVIENR
630b	sp|P11532-2|DMD_HUMAN sp|P11532-3|DMD_HUMAN sp|P11532-4|DMD_HUMAN sp|P11532-5|DMD_HUMAN sp|P11532-6|DMD_HUMAN sp|P11532-7|DMD_HUMAN sp|P11532-8|DMD_HUMAN sp|P11532|DMD_HUMAN tr|A0A075B6G3|A0A075B6G3_HUMAN tr|A0A087WTU7|A0A087WTU7_HUMAN tr|A0A087WV90|A0A087WV90_HUMAN tr|E7EQR9|E7EQR9_HUMAN tr|E7EQS5|E7EQS5_HUMAN tr|E7ESB2|E7ESB2_HUMAN tr|E9PDN5|E9PDN5_HUMAN tr|F8VX32|F8VX32_HUMAN tr|H0Y304|H0Y304_…	1.0000	Isoform of P11532, Isoform 1 of Dystrophin OS=Homo sapiens GN=DMD;Isoform of P11532, Isoform 2 of Dystrophin OS=Homo sapiens GN=DMD;Isoform of P11532, Isoform 3 of Dystrophin OS=Homo sapiens GN=DMD;Isoform of P11532, Isoform 5 of Dystrophin OS=Homo sapiens GN=DMD;Isoform of P11532, Isoform 6 of Dystrophin OS=Homo sapiens GN=DMD;Isoform of P11532, Isoform 7 of Dystrophin OS=Homo sapiens GN=DMD;Iso…	16.9	10	0.055	ILADLEEENRNLQAEYDR+LEPQSMVWLPVLHR+LGLLLHDSIQIPR+MTELYQSLADLNNVR+QLLEQPQAEAK+SPAQILISLESEERGELER+VNGTTVSSPSTSLQR
66	sp|P20618|PSB1_HUMAN	1.0000	Proteasome subunit beta type-1 OS=Homo sapiens GN=PSMB1 PE=1 SV=2	39.4	10	0.063	AGGSASAMLQPLLDNQVGFK+DVFISAAERDVYTGDALR+DVYTGDALR+GAVYSFDPVGSYQR+LSEGFSIHTR+NMQNVEHVPLSLDR+RFFPYYVYNIIGGLDEEGK
580a	sp|P36578|RL4_HUMAN	1.0000	60S ribosomal protein L4 OS=Homo sapiens GN=RPL4 PE=1 SV=5	24.1	10	0.063	APIRPDIVNFVHTNLRK+IEEVPELPLVVEDK+IEEVPELPLVVEDKVEGYK+IEEVPELPLVVEDKVEGYKK+KLDELYGTWR+MINTDLSR+NIPGITLLNVSK+QPYAVSELAGHQTSAESWGTGR+VDKAAAAAAALQAK
62	sp|P15924-2|DESP_HUMAN sp|P15924-3|DESP_HUMAN sp|P15924|DESP_HUMAN	1.0000	Isoform of P15924, Isoform DPII of Desmoplakin OS=Homo sapiens GN=DSP;Isoform of P15924, Isoform DSPIa of Desmoplakin OS=Homo sapiens GN=DSP;Desmoplakin OS=Homo sapiens GN=DSP PE=1 SV=3	5.4	10	0.057	AELIVQPELK+AFIGFEGVK+AITGFDDPFSGK+AQQIHSQTSQQYPLYDLDLGK+LLEAQIASGGVVDPVNSVFLPK+LLEAQIATGGIIDPK+QLQNIIQATSR+SAIYQLEEEYENLLK+YIELLTR
512a	sp|P23396-2|RS3_HUMAN sp|P23396|RS3_HUMAN tr|E9PL09|E9PL09_HUMAN	1.0000	Isoform of P23396, Isoform 2 of 40S ribosomal protein S3 OS=Homo sapiens GN=RPS3;40S ribosomal protein S3 OS=Homo sapiens GN=RPS3 PE=1 SV=2;Isoform of P23396, 40S ribosomal protein S3 OS=Homo sapiens GN=RPS3 PE=1 SV=1	48.1	10	0.060	AELNEFLTR+ELAEDGYSGVEVR+FVADGIFK+FVDGLMIHSGDPVNYYVDTAVR+GGKPEPPAMPQPVPTA+KPLPDHVSIVEPK+KPLPDHVSIVEPKDEILPTTPISEQK+LLGGLAVR+TEIIILATR
492a	sp|P18669|PGAM1_HUMAN	1.0000	Phosphoglycerate mutase 1 OS=Homo sapiens GN=PGAM1 PE=1 SV=2	36.2	10	0.058	ALPFWNEEIVPQIK+FSGWYDADLSPAGHEEAKR+HLEGLSEEAIMELNLPTGIPIVYELDK+SYDVPPPPMEPDHPFYSNISK+VLIAAHGNSLR
481a	sp|P16152|CBR1_HUMAN	1.0000	Carbonyl reductase [NADPH] 1 OS=Homo sapiens GN=CBR1 PE=1 SV=3	40.4	10	0.057	EYGGLDVLVNNAGIAFK+FHQLDIDDLQSIR+FRSETITEEELVGLMNK+GIGLAIVR+GQAAVQQLQAEGLSPR+SPEEGAETPVYLALLPPDAEGPHGQFVSEK+VVNVSSIMSVR
428a	sp|P07910-2|HNRPC_HUMAN sp|P07910-4|HNRPC_HUMAN tr|B2R5W2|B2R5W2_HUMAN tr|B4DY08|B4DY08_HUMAN tr|G3V4C1|G3V4C1_HUMAN tr|G3V4W0|G3V4W0_HUMAN	1.0000	Isoform of P07910, Isoform C1 of Heterogeneous nuclear ribonucleoproteins C1/C2 OS=Homo sapiens GN=HNRNPC;Isoform of P07910, Isoform 4 of Heterogeneous nuclear ribonucleoproteins C1/C2 OS=Homo sapiens GN=HNRNPC;Isoform of P07910, Heterogeneous nuclear ribonucleoproteins C1/C2 OS=Homo sapiens GN=HNRNPC PE=1 SV=1;Isoform of P07910, Heterogeneous nuclear ribonucleoproteins C1/C2 OS=Homo sapiens GN=H…	31.2	10	0.055	GFAFVQYVNER+MIAGQVLDINLAAEPK+QKVDSLLENLEK+SAAEMYGSSFDLDYDFQR+VFIGNLNTLVVK+VPPPPPIAR
364a	sp|O94832|MYO1D_HUMAN tr|J3QRN6|J3QRN6_HUMAN tr|K7EIG7|K7EIG7_HUMAN	1.0000	Unconventional myosin-Id OS=Homo sapiens GN=MYO1D PE=1 SV=2;Isoform of O94832, Unconventional myosin-Id OS=Homo sapiens GN=MYO1D PE=1 SV=1;Isoform of O94832, Unconventional myosin-Id OS=Homo sapiens GN=MYO1D PE=1 SV=1	12.9	10	0.059	AWEGNYLASKPDTPQTSGTFVPVANELK+AWEGNYLASKPDTPQTSGTFVPVANELKR+DIIDKQHTEQEASYGR+HIDYFNNQIIVDLVEQQHK+HYAGDVVYSVIGFIDK+IGELVGVLVNHFK+VTDEMFLEALNSK+VVSIIAELLSTK
323a	sp|O43823|AKAP8_HUMAN	1.0000	A-kinase anchor protein 8 OS=Homo sapiens GN=AKAP8 PE=1 SV=1	14.0	10	0.064	ARSEAAEAGNGAETMAAEAESAQTR+LPDKTVEFLQEYIVNR+SDPFVPPAASSEPLSTPWNELNYVGGR+SEAAEAGNGAETMAAEAESAQTR+SFDDEEIQK+TVEFLQEYIVNR+VAPAPAAADAEVEQTDAESK
320c	sp|P12814-2|ACTN1_HUMAN sp|P12814-3|ACTN1_HUMAN sp|P12814-4|ACTN1_HUMAN sp|P12814|ACTN1_HUMAN tr|H9KV75|H9KV75_HUMAN	1.0000	Isoform of P12814, Isoform 2 of Alpha-actinin-1 OS=Homo sapiens GN=ACTN1;Isoform of P12814, Isoform 3 of Alpha-actinin-1 OS=Homo sapiens GN=ACTN1;Isoform of P12814, Isoform 4 of Alpha-actinin-1 OS=Homo sapiens GN=ACTN1;Alpha-actinin-1 OS=Homo sapiens GN=ACTN1 PE=1 SV=2;Isoform of P12814, Alpha-actinin-1 OS=Homo sapiens GN=ACTN1 PE=1 SV=1	13.9	10	0.036	AIMTYVSSFYHAFSGAQK+ALDFIASK+GVKLVSIGAEEIVDGNVKMTLGMIWTIILR+HTNYTMEHIR+LASDLLEWIR+LLETIDQLYLEYAK+LLEVLSGER+TINEVENQILTR+VGWEQLLTTIAR
303a	sp|O15294|OGT1_HUMAN	1.0000	UDP-N-acetylglucosamine--peptide N-acetylglucosaminyltransferase 110 kDa subunit OS=Homo sapiens GN=OGT PE=1 SV=3	9.8	10	0.059	AFLDSLPDVK+ALEVFPEFAAAHSNLASVLQQQGK+ISPTFADAYSNMGNTLK+LVSIVADQLEK+MLSFQGLAELAHR+QNPLLAEAYSNLGNVYK+VPNSVLWLLR
285a	sp|O00459|P85B_HUMAN	1.0000	Phosphatidylinositol 3-kinase regulatory subunit beta OS=Homo sapiens GN=PIK3R2 PE=1 SV=2	19.9	10	0.060	DGAPEPGLTLPDLPEQFSPPDVAPPLLVK+EAAGPVGPALEPPTLPLHR+EYDQLYEEYTR+SFLLALPAPLVTPEASAEAR+TAIEAFNETIK+TATGFGFAEPYNLYGSLK+TGLDSESHYRPELPAPR+YQQDQIVKEDSVEAVGAQLK
271a	sp|E9PAV3|NACAM_HUMAN	1.0000	Nascent polypeptide-associated complex subunit alpha, muscle-specific form OS=Homo sapiens GN=NACA PE=1 SV=1	6.3	10	0.053	DIELVMSQANVSR+EGPTPPAATPSHKGGPAMTPPSPKR+GAPTPPAVTPPSPK+GDPTSPAVIPLSPKKAPATPVTR+IEDLSQQAQLAAAEK+NILFVITKPDVYK+SPASDTYIVFGEAK
233	sp|Q9NR30-2|DDX21_HUMAN sp|Q9NR30|DDX21_HUMAN	1.0000	Isoform of Q9NR30, Isoform 2 of Nucleolar RNA helicase 2 OS=Homo sapiens GN=DDX21;Nucleolar RNA helicase 2 OS=Homo sapiens GN=DDX21 PE=1 SV=5	17.1	10	0.054	APQVLVLAPTR+EGAFSNFPISEETIK+GAVEALAAALAHISGATSVDQR+GVTFLFPIQAK+IGVPSATEIIK+LLDSVPPTAISHFK+NEEPSEEEIDAPKPK+STYEQVDLIGKK+TFSFAIPLIEK
218	sp|Q9BQG0-2|MBB1A_HUMAN sp|Q9BQG0|MBB1A_HUMAN tr|I3L1L3|I3L1L3_HUMAN	1.0000	Isoform of Q9BQG0, Isoform 2 of Myb-binding protein 1A OS=Homo sapiens GN=MYBBP1A;Myb-binding protein 1A OS=Homo sapiens GN=MYBBP1A PE=1 SV=2;Isoform of Q9BQG0, Myb-binding protein 1A (Fragment) OS=Homo sapiens GN=MYBBP1A PE=1 SV=1	9.6	10	0.059	ALVDILSEVSK+ATLQEILPEVLK+EIPSATQSPISK+FLSPPALQGYVAWLR+KSEDGTPAEDGTPAATGGSQPPSMGR+LLQALAQYQNHLQEQPR+LVGSVNLFSDENVPR+VYSTALSSFLTK
162	sp|Q6P5Z2|PKN3_HUMAN	1.0000	Serine/threonine-protein kinase N3 OS=Homo sapiens GN=PKN3 PE=1 SV=1	13.4	10	0.059	AAVPGYPQPSGTPVKPTALTGTLQVR+ALAEAQAQLQESSQK+DLKLDNLLLDAQGFLK+GRGELASEVLAVLK+ISSLEASGSPEPGPELLAEELQHR+LYLPQEPTSEETPR+TTNWQALLAR
146	sp|Q16891-2|MIC60_HUMAN sp|Q16891-3|MIC60_HUMAN sp|Q16891-4|MIC60_HUMAN sp|Q16891|MIC60_HUMAN tr|B9A067|B9A067_HUMAN tr|C9J406|C9J406_HUMAN tr|H7C463|H7C463_HUMAN	1.0000	Isoform of Q16891, Isoform 2 of MICOS complex subunit MIC60 OS=Homo sapiens GN=IMMT;Isoform of Q16891, Isoform 3 of MICOS complex subunit MIC60 OS=Homo sapiens GN=IMMT;Isoform of Q16891, Isoform 4 of MICOS complex subunit MIC60 OS=Homo sapiens GN=IMMT;MICOS complex subunit MIC60 OS=Homo sapiens GN=IMMT PE=1 SV=1;Isoform of Q16891, MICOS complex subunit MIC60 OS=Homo sapiens GN=IMMT PE=1 SV=2;Isof…	11.1	10	0.058	LSQEQVDNFTLDINTAYAR+QTASVTLQAIAAQNAAVQAVNAHSNILK+TSSAETPTIPLGSAVEAIK+VVSQYHELVVQAR
1222a	sp|Q9Y4W6|AFG32_HUMAN	1.0000	AFG3-like protein 2 OS=Homo sapiens GN=AFG3L2 PE=1 SV=2	14.7	10	0.058	DLFALAR+GAILTGPPGTGK+GLGYAQYLPK+GMGGLFSVGETTAK+HFEQAIER+QIFIGPPDIK+STYEEFVEGTGSLDEDTSLPEGLKDWNK+TPVDGQYVWFNIGSVDTFER+VALLLLEK
1214a	sp|Q9Y3F4-2|STRAP_HUMAN sp|Q9Y3F4|STRAP_HUMAN	1.0000	Isoform of Q9Y3F4, Isoform 2 of Serine-threonine kinase receptor-associated protein OS=Homo sapiens GN=STRAP;Serine-threonine kinase receptor-associated protein OS=Homo sapiens GN=STRAP PE=1 SV=1	34.6	10	0.058	DGKPMLRQGDTGDWIGTFLGHKGAVWGATLNK+FSPDGELYASGSEDGTLR+IYDLNKPEAEPK+SFEAPATINSASLHPEK+SFEAPATINSASLHPEKEFLVAGGEDFK+TVDFTQDSNYLLTGGQDK+YDYNSGEELESYK
1211a	sp|Q9Y2X7-3|GIT1_HUMAN sp|Q9Y2X7|GIT1_HUMAN tr|A0A0C4DGN6|A0A0C4DGN6_HUMAN tr|J3QRU8|J3QRU8_HUMAN	1.0000	Isoform of Q9Y2X7, Isoform 3 of ARF GTPase-activating protein GIT1 OS=Homo sapiens GN=GIT1;ARF GTPase-activating protein GIT1 OS=Homo sapiens GN=GIT1 PE=1 SV=2;Isoform of Q9Y2X7, ARF GTPase-activating protein GIT1 OS=Homo sapiens GN=GIT1 PE=1 SV=1;Isoform of Q9Y2X7, ARF GTPase-activating protein GIT1 OS=Homo sapiens GN=GIT1 PE=1 SV=1	18.7	10	0.053	ENDAVWLATQNHSTLVTER+HGSGADSDYENTQSGDPLLGLEGKR+LLSLGAQANFFHPEK+QPPGPVPTPPLPSER+SAVPFLPVNPEYSATR+SLSSPTDNLELSLR+SQSDLDDQHDYDSVASDEDTDQEPLR
1195a	sp|Q9UPN3-2|MACF1_HUMAN sp|Q9UPN3-3|MACF1_HUMAN sp|Q9UPN3-4|MACF1_HUMAN sp|Q9UPN3|MACF1_HUMAN tr|H3BPE1|H3BPE1_HUMAN tr|H3BQK9|H3BQK9_HUMAN	1.0000	Isoform of Q9UPN3, Isoform 2 of Microtubule-actin cross-linking factor 1, isoforms 1/2/3/5 OS=Homo sapiens GN=MACF1;Isoform of Q9UPN3, Isoform 3 of Microtubule-actin cross-linking factor 1, isoforms 1/2/3/5 OS=Homo sapiens GN=MACF1;Isoform of Q9UPN3, Isoform 5 of Microtubule-actin cross-linking factor 1, isoforms 1/2/3/5 OS=Homo sapiens GN=MACF1;Microtubule-actin cross-linking factor 1, isoforms …	3.2	10	0.058	AELVAISSSEDEGNLR+AFLAELEQNSPK+AGINQNMDAVTEELQAKTGSLEEMTQR+AGNELLESSAGDDASSLR+FLDVLELAEK+FQSTYEELTGWLR+IAEQEHTQEDLQQLR+ITGQLESLESRWTELLSKAAAR+VPEGGEGISATEVDSR+WQQVWLLALER+WVNKHLMKVR
1139a	sp|Q9NVW2|RNF12_HUMAN	1.0000	E3 ubiquitin-protein ligase RLIM OS=Homo sapiens GN=RLIM PE=1 SV=3	19.2	10	0.057	DNNLLGTPGESTEEELLR+DNNLLGTPGESTEEELLRR+FSLEINVNR+LDREEAFYQFVNNLSEEDYR+NASQGAGSSDTAASGESTGSGQRPPTIVLDLQVR+QQISGPELLSR+SQTPNNTVTYESER+SRSPLHPMSEIPR
1108a	sp|Q9H857-2|NT5D2_HUMAN sp|Q9H857-3|NT5D2_HUMAN sp|Q9H857-4|NT5D2_HUMAN sp|Q9H857|NT5D2_HUMAN	1.0000	Isoform of Q9H857, Isoform 2 of 5'-nucleotidase domain-containing protein 2 OS=Homo sapiens GN=NT5DC2;Isoform of Q9H857, Isoform 3 of 5'-nucleotidase domain-containing protein 2 OS=Homo sapiens GN=NT5DC2;Isoform of Q9H857, Isoform 4 of 5'-nucleotidase domain-containing protein 2 OS=Homo sapiens GN=NT5DC2;5'-nucleotidase domain-containing protein 2 OS=Homo sapiens GN=NT5DC2 PE=1 SV=1	31.3	10	0.064	ALFNAQFGSIFR+IDAFHYVQLGTAYR+IINTEQYMHSLTWQQALTGLLER+QLFDVVIVQADKPSFFTDR+QLFLITNSPFSFVDK+TGAIIPELER+TPFLGDMAHIR+VLYFGDHLYSDLADLMLR
1021a	sp|Q96HS1|PGAM5_HUMAN	1.0000	Serine/threonine-protein phosphatase PGAM5, mitochondrial OS=Homo sapiens GN=PGAM5 PE=1 SV=2	32.2	10	0.061	AIETTDIISR+EGAPIEPDPPVSHWKPEAVQYYEDGAR+EPLSLINVR+EQAELTGLR+HSQYHVDGSLEK+HSQYHVDGSLEKDR+NVESGEEELASK+TLGDTGFMPPDK
910a	sp|Q5XG87|PAPD7_HUMAN	1.0000	Non-canonical poly(A) RNA polymerase PAPD7 OS=Homo sapiens GN=PAPD7 PE=1 SV=3	19.9	10	0.064	AAALSGGGGPGAQAPRPGTPWK+GGAFFNFADGAPSAPGTANGHPGPR+GPAPAGSPSQHQFHPGR+GSHGHTQGGGYSSVGSGGVRPPVGNR+QAGVEGTASLK+QVFDYAYIVLSHAVSPLAR+TLIMTTNNQTR+VTQEVIDYR+WERPPLQLLEQALR
905a	sp|Q5SW79|CE170_HUMAN tr|H0Y2V6|H0Y2V6_HUMAN	1.0000	Centrosomal protein of 170 kDa OS=Homo sapiens GN=CEP170 PE=1 SV=1;Isoform of Q5SW79, Centrosomal protein of 170 kDa (Fragment) OS=Homo sapiens GN=CEP170 PE=1 SV=1	9.2	10	0.055	ASVASEVSTTSSTSKPPTGR+GTPLYGQPSWWGDDEVDEKR+IDLLAQPR+LRAESEVPIVK+QTSSTPSSLALTSASR+SGDPRPQAAEPPDHLTITR+TLLHLGSSAPGK+TLPQLPNEEK+VFDESLNFR+VFGVDDNQDYNRPVINEK
901a	sp|Q5H9R7-2|PP6R3_HUMAN sp|Q5H9R7-5|PP6R3_HUMAN sp|Q5H9R7-6|PP6R3_HUMAN sp|Q5H9R7|PP6R3_HUMAN tr|E9PKF6|E9PKF6_HUMAN tr|H7BXH2|H7BXH2_HUMAN	1.0000	Isoform of Q5H9R7, Isoform 2 of Serine/threonine-protein phosphatase 6 regulatory subunit 3 OS=Homo sapiens GN=PPP6R3;Isoform of Q5H9R7, Isoform 5 of Serine/threonine-protein phosphatase 6 regulatory subunit 3 OS=Homo sapiens GN=PPP6R3;Isoform of Q5H9R7, Isoform 6 of Serine/threonine-protein phosphatase 6 regulatory subunit 3 OS=Homo sapiens GN=PPP6R3;Serine/threonine-protein phosphatase 6 regula…	12.9	10	0.054	ETLSLTVDAK+FADQDDIGNVSFDR+FDLHSSSHIDTLLER+HIAFTPESQR+KPEQIVDFLK+LGSFHELLLEPPKK+LIEFLLK+SSSGSTDSEESTDSEEEDGAK+SVLEAIR
732c	sp|P36873-2|PP1G_HUMAN sp|P36873|PP1G_HUMAN tr|F8VYE8|F8VYE8_HUMAN tr|F8W0W8|F8W0W8_HUMAN	0.9987	Isoform of P36873, Isoform Gamma-2 of Serine/threonine-protein phosphatase PP1-gamma catalytic subunit OS=Homo sapiens GN=PPP1CC;Serine/threonine-protein phosphatase PP1-gamma catalytic subunit OS=Homo sapiens GN=PPP1CC PE=1 SV=1;Isoform of P36873, Serine/threonine-protein phosphatase OS=Homo sapiens GN=PPP1CC PE=1 SV=1;Isoform of P36873, Serine/threonine-protein phosphatase OS=Homo sapiens GN=PP…	24.3	10	0.027	AHQVVEDGYEFFAK+EIFLSQPILLELEAPLK+IKYPENFFLLR+LFEYGGFPPESNYLFLGDYVDR+NVQLQENEIR
899a	sp|Q53GQ0|DHB12_HUMAN	1.0000	Very-long-chain 3-oxoacyl-CoA reductase OS=Homo sapiens GN=HSD17B12 PE=1 SV=2	29.2	9	0.050	GVFVQSVLPYFVATK+IRKPTLDKPSPETFVK+KPTLDKPSPETFVK+SKDKLDQVSSEIK+SKGVFVQSVLPYFVATK+TIAVDFASEDIYDKIK+VWGVGNEAGVGPGLGEWAVVTGSTDGIGK
885a	sp|Q15645|PCH2_HUMAN	1.0000	Pachytene checkpoint protein 2 homolog OS=Homo sapiens GN=TRIP13 PE=1 SV=2	22.5	9	0.057	ELEMIGFIENNVSK+HNIVFGDYTWTEFDEPFLTR+HSNVVILTTSNITEK+LSLLLNDISR+NVQSVSIIDTELK+VVLLHGPPGTGK+VVNAVLTQIDQIK
878a	sp|Q15386|UBE3C_HUMAN	1.0000	Ubiquitin-protein ligase E3C OS=Homo sapiens GN=UBE3C PE=1 SV=3	9.4	9	0.054	LILIESR+LKNAIIIQSFIR+NAIIIQSFIR+NYIYEDAYDKLSPENEPDLK+QQTNTLLNLVWR+SFTNYSGGYSADHPVIK+SGFNPNQGFFK+SLYLLINSK+VHLLNAHGLDEAGIDGGGIFR
864a	sp|Q15008-4|PSMD6_HUMAN sp|Q15008|PSMD6_HUMAN	1.0000	Isoform of Q15008, Isoform 4 of 26S proteasome non-ATPase regulatory subunit 6 OS=Homo sapiens GN=PSMD6;26S proteasome non-ATPase regulatory subunit 6 OS=Homo sapiens GN=PSMD6 PE=1 SV=1	18.0	9	0.054	GAEILEVLHSLPAVR+GDAAVRDELMAAVR+IDKVNEIVETNRPDSK+IGLFYMDNDLITR+SLIEEGGDWDRR
847a	sp|Q14247-3|SRC8_HUMAN sp|Q14247|SRC8_HUMAN	1.0000	Isoform of Q14247, Isoform 3 of Src substrate cortactin OS=Homo sapiens GN=CTTN;Src substrate cortactin OS=Homo sapiens GN=CTTN PE=1 SV=2	21.1	9	0.056	ASAGHAVSIAQDDAGADDWETDPDFVNDVSEK+ASAGHAVSIAQDDAGADDWETDPDFVNDVSEKEQR+GPVSGTEPEPVYSMEAADYR+NASTFEDVTQVSSAYQK+TVPVEAVTSK+VDQSAVGFEYQGK+YGLFPANYVELR+YGLFPANYVELRQ
834a	sp|Q13627-2|DYR1A_HUMAN sp|Q13627-3|DYR1A_HUMAN sp|Q13627-4|DYR1A_HUMAN sp|Q13627-5|DYR1A_HUMAN sp|Q13627|DYR1A_HUMAN	1.0000	Isoform of Q13627, Isoform 1 of Dual specificity tyrosine-phosphorylation-regulated kinase 1A OS=Homo sapiens GN=DYRK1A;Isoform of Q13627, Isoform 2 of Dual specificity tyrosine-phosphorylation-regulated kinase 1A OS=Homo sapiens GN=DYRK1A;Isoform of Q13627, Isoform 3 of Dual specificity tyrosine-phosphorylation-regulated kinase 1A OS=Homo sapiens GN=DYRK1A;Isoform of Q13627, Isoform 4 of Dual sp…	15.9	9	0.055	AFLNQAQIEVR+HINEVYYAK+IQPYYALQHSFFK+IVEVLGIPPAHILDQAPK+KLHNILGVETGGPGGR+KVYNDGYDDDNYDYIVK+VYNDGYDDDNYDYIVK
742a	sp|P62424|RL7A_HUMAN	1.0000	60S ribosomal protein L7a OS=Homo sapiens GN=RPL7A PE=1 SV=2	28.9	9	0.055	AGVNTVTTLVENKK+HWGGNVLGPK+KVVNPLFEK+LKVPPAINQFTQALDR+NFGIGQDIQPK+QTATQLLK+VAPAPAVVK+VVNPLFEK
82	sp|P42677|RS27_HUMAN tr|Q5T4L4|Q5T4L4_HUMAN	1.0000	40S ribosomal protein S27 OS=Homo sapiens GN=RPS27 PE=1 SV=3;Isoform of P42677, 40S ribosomal protein S27 OS=Homo sapiens GN=RPS27 PE=1 SV=1	39.4	9	0.029	DLLHPSPEEEK+DLLHPSPEEEKRK+LVQSPNSYFMDVK
702a	sp|P55884-2|EIF3B_HUMAN sp|P55884|EIF3B_HUMAN	1.0000	Isoform of P55884, Isoform 2 of Eukaryotic translation initiation factor 3 subunit B OS=Homo sapiens GN=EIF3B;Eukaryotic translation initiation factor 3 subunit B OS=Homo sapiens GN=EIF3B PE=1 SV=3	20.3	9	0.053	DFSWSPGGNIIAFWVPEDKDIPAR+DRPQEADGIDSVIVVDNVPQVGPDRLEK+GTQGVVTNFEIFR+GTYLATFHQR+GYIFLEYASPAHAVDAVK+TEPAAEAEAASGPSESPSPPAAEELPGSHAEPPVPAQGEAPGEQAR+TSIFWNDVKDPVSIEER+VTLMQLPTR
76	sp|P30086|PEBP1_HUMAN	1.0000	Phosphatidylethanolamine-binding protein 1 OS=Homo sapiens GN=PEBP1 PE=1 SV=3	39.6	9	0.058	LYTLVLTDPDAPSR+NRPTSISWDGLDSGK+WSGPLSLQEVDEQPQHPLHVTYAGAAVDELGK+YVWLVYEQDRPLK
679a	sp|P52209-2|6PGD_HUMAN sp|P52209|6PGD_HUMAN	1.0000	Isoform of P52209, Isoform 2 of 6-phosphogluconate dehydrogenase, decarboxylating OS=Homo sapiens GN=PGD;6-phosphogluconate dehydrogenase, decarboxylating OS=Homo sapiens GN=PGD PE=1 SV=3	21.7	9	0.057	AGQAVDDFIEK+GILFVGSGVSGGEEGAR+IISYAQGFMLLR+IKDAFDRNPELQNLLLDDFFK+LVPLLDTGDIIIDGGNSEYR+LVPLLDTGDIIIDGGNSEYRDTTR+RIILLVK+VDDFLANEAK
676a	sp|P51659|DHB4_HUMAN	1.0000	Peroxisomal multifunctional enzyme type 2 OS=Homo sapiens GN=HSD17B4 PE=1 SV=3	15.2	9	0.055	ATSTATSGFAGAIGQK+FAKPVYPGQTLQTEMWK+IDVVVNNAGILR+ISDEDWDIIHR+LGLLGLANSLAIEGR+LQSTFVFEEIGR+VLHGEQYLELYKPLPR+VVLVTGAGAGLGR
661a	sp|P50395|GDIB_HUMAN	1.0000	Rab GDP dissociation inhibitor beta OS=Homo sapiens GN=GDI2 PE=1 SV=2	27.9	9	0.041	DLGTESQIFISR+FLVYVANFDEKDPR+FVSISDLLVPK+KFDLGQDVIDFTGHALALYR+MLLYTEVTR+NPYYGGESASITPLEDLYKR+SPYLYPLYGLGELPQGFAR+VPSTEAEALASSLMGLFEK
72	sp|P29966|MARCS_HUMAN tr|A0A087WZH7|A0A087WZH7_HUMAN	1.0000	Myristoylated alanine-rich C-kinase substrate OS=Homo sapiens GN=MARCKS PE=1 SV=4;Isoform of P29966, Myristoylated alanine-rich C-kinase substrate OS=Homo sapiens GN=MARCKS PE=1 SV=1	32.7	9	0.054	EAPAEGEAAEPGSPTAAEGEAASAASSTSSPK+EELQANGSAPAADKEEPAAAGSGAASPSAAEKGEPAAAAAPEAGASPVEK+GEAAAERPGEAAVASSPSK+GEPAAAAAPEAGASPVEK+LSGFSFK
636a	sp|P48444|COPD_HUMAN tr|B0YIW6|B0YIW6_HUMAN	1.0000	Coatomer subunit delta OS=Homo sapiens GN=ARCN1 PE=1 SV=1;Isoform of P48444, Archain 1, isoform CRA_a OS=Homo sapiens GN=ARCN1 PE=1 SV=1	17.6	9	0.058	ENVNLAQIR+IEGLLAAFPK+KAPGFGGFGSSAVSGGSTAAMITETIIETDKPK+LFTAESLIGLK+LFTAESLIGLKNPEK+LYMVLITTK+NSNILEDLETLR+TRIEGLLAAFPK
620a	sp|P45880-1|VDAC2_HUMAN sp|P45880-2|VDAC2_HUMAN sp|P45880|VDAC2_HUMAN tr|A0A0A0MR02|A0A0A0MR02_HUMAN	1.0000	Isoform of P45880, Isoform 1 of Voltage-dependent anion-selective channel protein 2 OS=Homo sapiens GN=VDAC2;Isoform of P45880, Isoform 2 of Voltage-dependent anion-selective channel protein 2 OS=Homo sapiens GN=VDAC2;Voltage-dependent anion-selective channel protein 2 OS=Homo sapiens GN=VDAC2 PE=1 SV=2;Isoform of P45880, Voltage-dependent anion-selective channel protein 2 (Fragment) OS=Homo sapi…	33.7	9	0.053	GFGFGLVK+LTFDTTFSPNTGKK+LTLSALVDGK+NNFAVGYR+TGDFQLHTNVNDGTEFGGSIYQK+VNNSSLIGVGYTQTLRPGVK+YQLDPTASISAK
607a	sp|P42356|PI4KA_HUMAN tr|J3KN10|J3KN10_HUMAN	1.0000	Phosphatidylinositol 4-kinase alpha OS=Homo sapiens GN=PI4KA PE=1 SV=4;Isoform of P42356, Phosphatidylinositol 4-kinase alpha OS=Homo sapiens GN=PI4KA PE=1 SV=1	5.2	9	0.053	DFLVIPSPVLVK+GFYFNTVLSLAR+ISVTNEHSESTLNVMSGK+ISWQAAIFK+ITVPDTYEAR+LDPGAVSDVPEAIK+SLAVQRPASLEK+SPLLTFPSKEPLR+VLEELEGVR
604a	sp|P42224-2|STAT1_HUMAN sp|P42224|STAT1_HUMAN tr|J3KPM9|J3KPM9_HUMAN	1.0000	Isoform of P42224, Isoform Beta of Signal transducer and activator of transcription 1-alpha/beta OS=Homo sapiens GN=STAT1;Signal transducer and activator of transcription 1-alpha/beta OS=Homo sapiens GN=STAT1 PE=1 SV=2;Isoform of P42224, Signal transducer and activator of transcription OS=Homo sapiens GN=STAT1 PE=1 SV=1	13.6	9	0.058	EGAITFTWVER+ELSAVTFPDIIR+FLEQVHQLYDDSFPMEIR+FSLENNFLLQHNIR+GLNVDQLNMLGEK+LLGPNASPDGLIPWTR+VMAAENIPENPLK
603a	sp|P42166|LAP2A_HUMAN	1.0000	Lamina-associated polypeptide 2, isoform alpha OS=Homo sapiens GN=TMPO PE=1 SV=2	19.3	9	0.035	AYEAAASALQIATHTAFVAK+DVYVQLYLQHLTAR+EPLVATNLPGR+GPPDFSSDEEREPTPVLGSGAAAAGR+QEDKDDLDVTELTNEDLLDQLVK+SSTPLPTISSSAENTR+VIEEEWQQVDR+YGVNPGPIVGTTR
601a	sp|P41250|SYG_HUMAN	1.0000	Glycine--tRNA ligase OS=Homo sapiens GN=GARS PE=1 SV=3	11.9	9	0.051	AALLLLLPPRLLARPSLLLRR+LGDAVEQGVINNTVLGYFIGR+LPFAAAQIGNSFR+TFFSFPAVVAPFK+TLYVEEVVPNVIEPSFGLGR
594a	sp|P40763-2|STAT3_HUMAN sp|P40763-3|STAT3_HUMAN sp|P40763|STAT3_HUMAN	1.0000	Isoform of P40763, Isoform Del-701 of Signal transducer and activator of transcription 3 OS=Homo sapiens GN=STAT3;Isoform of P40763, Isoform 3 of Signal transducer and activator of transcription 3 OS=Homo sapiens GN=STAT3;Signal transducer and activator of transcription 3 OS=Homo sapiens GN=STAT3 PE=1 SV=2	18.0	9	0.054	AILSTKPPGTFLLR+GLSIEQLTTLAEK+IMDATNILVSPLVYLYPDIPKEEAFGK+LLQTAATAAQQGGQANHPTAAVVTEK+QFLAPWIESQDWAYAASK+VVENLQDDFDFNYK+YLEQLHQLYSDSFPMELR
569a	sp|P35232|PHB_HUMAN	1.0000	Prohibitin OS=Homo sapiens GN=PHB PE=1 SV=1	39.0	9	0.058	AAIISAEGDSK+AATFGLILDDVSLTHLTFGK+DLQNVNITLR+FDAGELITQR+IFTSIGEDYDER+ILFRPVASQLPR+KLEAAEDIAYQLSR+NITYLPAGQSVLLQLPQ
547a	sp|P30153|2AAA_HUMAN	1.0000	Serine/threonine-protein phosphatase 2A 65 kDa regulatory subunit A alpha isoform OS=Homo sapiens GN=PPP2R1A PE=1 SV=4	17.5	9	0.057	AISHEHSPSDLEAHFVPLVK+IGPILDNSTLQSEVKPILEK+LAGGDWFTSR+LSTIALALGVER+LTQDQDVDVK+QLSQSLLPAIVELAEDAK+VLAMSGDPNYLHR
538a	sp|P28066|PSA5_HUMAN	1.0000	Proteasome subunit alpha type-5 OS=Homo sapiens GN=PSMA5 PE=1 SV=3	35.7	9	0.057	AIGSASEGAQSSLQEVYHK+EELEEVIKDI+GVNTFSPEGR+ITSPLMEPSSIEK+LFQVEYAIEAIK+LNATNIELATVQPGQNFHMFTK
524a	sp|P25788-2|PSA3_HUMAN sp|P25788|PSA3_HUMAN	1.0000	Isoform of P25788, Isoform 2 of Proteasome subunit alpha type-3 OS=Homo sapiens GN=PSMA3;Proteasome subunit alpha type-3 OS=Homo sapiens GN=PSMA3 PE=1 SV=2	19.4	9	0.056	AVENSSTAIGIR+HVGMAVAGLLADAR+IIYIVHDEVK+IIYIVHDEVKDK+SNFGYNIPLK
517a	sp|P24752|THIL_HUMAN	1.0000	Acetyl-CoA acetyltransferase, mitochondrial OS=Homo sapiens GN=ACAT1 PE=1 SV=1	23.2	9	0.056	EAYMGNVLQGGEGQAPTR+ENGTVTAANASTLNDGAAALVLMTADAAK+FGNEVIPVTVTVK+GQPDVVVKEDEEYKR+LEDLIVK+TPIGSFLGSLSLLPATK
510a	sp|P23258|TBG1_HUMAN	1.0000	Tubulin gamma-1 chain OS=Homo sapiens GN=TUBG1 PE=1 SV=2	29.3	9	0.059	AVLLDLEPR+DVFFYQADDEHYIPR+EAFLEQFR+IHEDIFDIIDR+KLANFIPWGPASIQVALSR+KSPYLPSAHR+KTTVLDVMRR+LHFLMTGYTPLTTDQSVASVR+LYNPENIYLSEHGGGAGNNWASGFSQGEK
504a	sp|P22102|PUR2_HUMAN	1.0000	Trifunctional purine biosynthetic protein adenosine-3 OS=Homo sapiens GN=GART PE=1 SV=1	11.7	9	0.058	AFAHITGGGLLENIPR+AIAFLQQPR+GVEITGFPEAQALGLEVFHAGTALK+HGIPTAQWK+IYSHSLLPVLR+KIEFVVVGPEAPLAAGIVGNLR+MLNIHPSLLPSFK+VDLGGFAGLFDLK
500a	sp|P21359-2|NF1_HUMAN sp|P21359-6|NF1_HUMAN sp|P21359|NF1_HUMAN	1.0000	Isoform of P21359, Isoform 1 of Neurofibromin OS=Homo sapiens GN=NF1;Isoform of P21359, Isoform 6 of Neurofibromin OS=Homo sapiens GN=NF1;Neurofibromin OS=Homo sapiens GN=NF1 PE=1 SV=2	3.1	9	0.056	AGNPIFYYVAR+FDEQLPIK+FINPAIVSPYEAGILDK+HVLLTIK+ILYEYLAEASVVFPK+KLTSHQMLSSTEILK+LFDLVDGFAESTK+LFDLVDGFAESTKR+LIHADPK
459b	sp|Q13310-2|PABP4_HUMAN sp|Q13310-3|PABP4_HUMAN sp|Q13310|PABP4_HUMAN tr|B1ANR0|B1ANR0_HUMAN	1.0000	Isoform of Q13310, Isoform 2 of Polyadenylate-binding protein 4 OS=Homo sapiens GN=PABPC4;Isoform of Q13310, Isoform 3 of Polyadenylate-binding protein 4 OS=Homo sapiens GN=PABPC4;Polyadenylate-binding protein 4 OS=Homo sapiens GN=PABPC4 PE=1 SV=1;Isoform of Q13310, Polyadenylate-binding protein OS=Homo sapiens GN=PABPC4 PE=1 SV=1	17.7	9	0.036	AKEFTNVYIK+ALDTMNFDVIK+EFSPFGSITSAK+ITGMLLEIDNSELLHMLESPESLR+IVGSKPLYVALAQR+NFGEEVDDESLKELFSQFGK+RSLGYAYVNFQQPADAER+SLGYAYVNFQQPADAER
458a	sp|P11717|MPRI_HUMAN	1.0000	Cation-independent mannose-6-phosphate receptor OS=Homo sapiens GN=IGF2R PE=1 SV=3	4.2	9	0.050	ALSSLHGDDQDSEDEVLTIPEVK+FLHQDIDSGQGIR+HAEPEQNWEAVDGSQTETEKK+SFSLGDIYFK+VPIDGPPIDIGR+YDLSALVR+YYLQDGDLDVVFASSSK
457a	sp|P11586|C1TC_HUMAN tr|F5H2F4|F5H2F4_HUMAN	1.0000	C-1-tetrahydrofolate synthase, cytoplasmic OS=Homo sapiens GN=MTHFD1 PE=1 SV=3;Isoform of P11586, C-1-tetrahydrofolate synthase, cytoplasmic OS=Homo sapiens GN=MTHFD1 PE=1 SV=1	10.9	9	0.056	EIGLLSEEVELYGETK+KGEPVSAEDLGVSGALTVLMK+MFGIPVVVAVNAFK+TDTESELDLISR+THLSLSHNPEQK+TPVPSDIDISR+YVVVTGITPTPLGEGK
455a	sp|P11177-2|ODPB_HUMAN sp|P11177-3|ODPB_HUMAN sp|P11177|ODPB_HUMAN	1.0000	Isoform of P11177, Isoform 2 of Pyruvate dehydrogenase E1 component subunit beta, mitochondrial OS=Homo sapiens GN=PDHB;Isoform of P11177, Isoform 3 of Pyruvate dehydrogenase E1 component subunit beta, mitochondrial OS=Homo sapiens GN=PDHB;Pyruvate dehydrogenase E1 component subunit beta, mitochondrial OS=Homo sapiens GN=PDHB PE=1 SV=3	20.8	9	0.045	ILEDNSIPQVK+IMEGPAFNFLDAPAVR+TIRPMDMETIEASVMK+VFLLGEEVAQYDGAYK+VTGADVPMPYAK
440a	sp|P09543-2|CN37_HUMAN sp|P09543|CN37_HUMAN	1.0000	Isoform of P09543, Isoform CNPI of 2',3'-cyclic-nucleotide 3'-phosphodiesterase OS=Homo sapiens GN=CNP;2',3'-cyclic-nucleotide 3'-phosphodiesterase OS=Homo sapiens GN=CNP PE=1 SV=2	21.7	9	0.058	AGQVFLEELGNHK+APGAEEYAQQDVLK+APGAEEYAQQDVLKK+ILVLDDTNHER+KAGQVFLEELGNHK+MDLVTYFGK+NQWQLSADDLKK+VELSEQQLQLWPSDVDKLSPTDNLPR
45	sp|P00403|COX2_HUMAN	1.0000	Cytochrome c oxidase subunit 2 OS=Homo sapiens GN=MT-CO2 PE=1 SV=1	23.3	9	0.051	ILYMTDEVNDPSLTIK+LLDVDNR+LLDVDNRVVLPIEAPIR+MMITSQDVLHSWAVPTLGLK+VVLPIEAPIR
405a	sp|P05023-3|AT1A1_HUMAN sp|P05023-4|AT1A1_HUMAN sp|P05023|AT1A1_HUMAN	1.0000	Isoform of P05023, Isoform 3 of Sodium/potassium-transporting ATPase subunit alpha-1 OS=Homo sapiens GN=ATP1A1;Isoform of P05023, Isoform 4 of Sodium/potassium-transporting ATPase subunit alpha-1 OS=Homo sapiens GN=ATP1A1;Sodium/potassium-transporting ATPase subunit alpha-1 OS=Homo sapiens GN=ATP1A1 PE=1 SV=1	11.1	9	0.054	ADIGVAMGIAGSDVSK+AVFQANQENLPILK+GVGIISEGNETVEDIAAR+LNIPVSQVNPR+QAADMILLDDNFASIVTGVEEGR+SPDFTNENPLETR+VDNSSLTGESEPQTR
388a	sp|P00367|DHE3_HUMAN	1.0000	Glutamate dehydrogenase 1, mitochondrial OS=Homo sapiens GN=GLUD1 PE=1 SV=2	15.8	9	0.056	ALASLMTYK+DDGSWEVIEGYR+GASIVEDKLVEDLR+HGGTIPIVPTAEFQDR+IIAEGANGPTTPEADKIFLER+MVEGFFDR+YNLGLDLR
381a	sp|O95793-2|STAU1_HUMAN sp|O95793-3|STAU1_HUMAN sp|O95793|STAU1_HUMAN	1.0000	Isoform of O95793, Isoform Short of Double-stranded RNA-binding protein Staufen homolog 1 OS=Homo sapiens GN=STAU1;Isoform of O95793, Isoform 3 of Double-stranded RNA-binding protein Staufen homolog 1 OS=Homo sapiens GN=STAU1;Double-stranded RNA-binding protein Staufen homolog 1 OS=Homo sapiens GN=STAU1 PE=1 SV=2	18.3	9	0.052	KTKPIVKPQTSPEYGQGINPISR+LAQIQQAK+LLSELDQQSTEMPR+LPPLPAVER+NAAIAVLEELKK+SEISQVFEIALKR+TKPIVKPQTSPEYGQGINPISR+VPQAQPTKPALK
372a	sp|O95373|IPO7_HUMAN	1.0000	Importin-7 OS=Homo sapiens GN=IPO7 PE=1 SV=1	8.9	9	0.051	AFAVGVQQVLLK+AIFQTIQNR+ENIVEAIIHSPELIR+ETENDDLTNVIQK+EYNEFAEVFLK+NPVWYQALTHGLNEEQR+SPLVAAMQHFLPVLK
371a	sp|O95347|SMC2_HUMAN	1.0000	Structural maintenance of chromosomes protein 2 OS=Homo sapiens GN=SMC2 PE=1 SV=2	8.3	9	0.055	AMNVLTEAEER+EGMFNNANVLFK+FVDGVSTVAR+GLVASLISVK+HLFGQPNSAYDFK+ILTTIEDLDQK+NQALNIAWQK+QQLEAVNEAIK+SLEDALAEAQR
327a	sp|O60318|GANP_HUMAN	1.0000	Germinal-center associated nuclear protein OS=Homo sapiens GN=MCM3AP PE=1 SV=2	7.2	9	0.050	DWYDFVWNR+ETGFVESAESDHMAIPGGNQSVLAPSR+HIAAEEVSK+IPGVNKEEETESR+LISDYTVTEIPDTINDLQGSTK+SQLSVFEVVPGTDQVDHAAAVK+STIFPLDGVVR+VAHGALSDGAIDAVETQK+YDVPLSWEQAR
299a	sp|O15067|PUR4_HUMAN	1.0000	Phosphoribosylformylglycinamidine synthase OS=Homo sapiens GN=PFAS PE=1 SV=4	9.4	9	0.049	ALWEETSFQLDR+ASVPREPGGPSPR+ELSDPAGAIIYTSR+ESWLLPGSNDLLLEVGPR+IGVGGGAASSVQVQGDNTSDLDFGAVQR+LSFAHPPSAEVEAIALATLHDR+NPSTVEAFDLAQSNSEHSR
288c	sp|Q92841|DDX17_HUMAN tr|H3BLZ8|H3BLZ8_HUMAN	1.0000	Probable ATP-dependent RNA helicase DDX17 OS=Homo sapiens GN=DDX17 PE=1 SV=2;Isoform of Q92841, Probable ATP-dependent RNA helicase DDX17 OS=Homo sapiens GN=DDX17 PE=1 SV=1	18.1	9	0.043	APILIATDVASR+ELAQQVQQVADDYGK+ESAAPAAAPTAEAPPPSVVTRPEPQALPSPAIR+LIQLMEEIMAEKENK+MLDMGFEPQIR+QTLMWSATWPK+SSQSSSQQFSGIGR+VLEEANQAINPK+YLVLDEADR
257	sp|Q9Y490|TLN1_HUMAN	1.0000	Talin-1 OS=Homo sapiens GN=TLN1 PE=1 SV=3	6.4	9	0.057	AVSSAIAQLLGEVAQGNENYAGIAAR+EADESLNFEEQILEAAK+FGQDFSTFLEAGVEMAGQAPSQEDR+LAQAAQSSVATITR+LLAALLEDEGGSGRPLLQAAK+LNEAAAGLNQAATELVQASR+NLGTALAELR+TLAESALQLLYTAK+VAGSVTELIQAAEAMK
163	sp|Q6R327-3|RICTR_HUMAN sp|Q6R327|RICTR_HUMAN	1.0000	Isoform of Q6R327, Isoform 3 of Rapamycin-insensitive companion of mTOR OS=Homo sapiens GN=RICTOR;Rapamycin-insensitive companion of mTOR OS=Homo sapiens GN=RICTOR PE=1 SV=1	6.7	9	0.056	ALSYASLDKEDLLSPINQNTLQR+HIEDTGSTPSIGENDLK+HSPDTAEGQLKEDR+ILAPYTDFHYR+ILNSLTLPNKK+LPLPVVTEEFIEALLSVDPGR+YVDLIEEQLNEALTTYR
143	sp|Q15334|L2GL1_HUMAN tr|A0A087WW77|A0A087WW77_HUMAN	1.0000	Lethal(2) giant larvae protein homolog 1 OS=Homo sapiens GN=LLGL1 PE=1 SV=3;Isoform of Q15334, Lethal(2) giant larvae protein homolog 1 OS=Homo sapiens GN=LLGL1 PE=1 SV=1	13.5	9	0.058	APVVAIAVLDGR+DLAQAPDMQGGHAVLIASEEQFK+FWDASGVALRPLYK+GRPLPEPYEASR+IVSAGEQQSPQPVSSALSWPITGGR+IYGAPGVEFTGLHR+LKQELFAFNK+TGPLPWPAGFQPR+TVEHGFPNQPSALAFDPELR
1234a	tr|A0A087WZ13|A0A087WZ13_HUMAN tr|E9PAU2|E9PAU2_HUMAN	1.0000	Isoform of Q8IY67, Ribonucleoprotein PTB-binding 1 OS=Homo sapiens GN=RAVER1 PE=1 SV=1;Isoform of Q8IY67, Ribonucleoprotein PTB-binding 1 OS=Homo sapiens GN=RAVER1 PE=1 SV=1	22.1	9	0.053	DSGPLPTPPGVSLLGEPPKDYR+GFAVLEYETAEMAEEAQQQADGLSLGGSHLR+GLPGDVTNQEVHDLLSDYELK+IPLNPYLNLHSLLPASNLAGK+RPAEGPPTNPPAPGGGSSSSK+SMLAALIAAQATALNR+SSGGSGGGPLSHFYSGSPTSYFTSGLQAGLK
1227a	sp|Q9Y5Q9|TF3C3_HUMAN	1.0000	General transcription factor 3C polypeptide 3 OS=Homo sapiens GN=GTF3C3 PE=1 SV=1	14.1	9	0.045	ALEALEPMYDPDTLAQDANAAQQELK+ALEIITDFSGIVLEK+ALELPPLVVEGIELDQLDLRR+GKLSAEENPDDSEVPSSSGINSTK+ILNLLSPSDGER+ISLSTLQQQLGQPEK+VVDLAPLHLDAR
1210a	sp|Q9Y2X3|NOP58_HUMAN	1.0000	Nucleolar protein 58 OS=Homo sapiens GN=NOP58 PE=1 SV=1	17.8	9	0.053	KIEQVDKEDEITEK+LIAHAGSLLNLAK+LSELLPEEVEAEVK+VKVEEEEEEKVAEEEETSVK+YDAFGEDSSSAMGVENR+YGLIYHASLVGQTSPK
1197a	sp|Q9UQ35|SRRM2_HUMAN	1.0000	Serine/arginine repetitive matrix protein 2 OS=Homo sapiens GN=SRRM2 PE=1 SV=2	4.1	9	0.053	AAFGISDSYVDGSSFDPQR+EETPGQRPAVTETHQLAELNEK+IPAASAAAMNLASAR+SSTGPEPPAPTPLLAER+TAAALAPASLTSAR+TPQAPASANLVGPR+VSGRTSPPLLDR
1182a	sp|Q9UKN8|TF3C4_HUMAN	1.0000	General transcription factor 3C polypeptide 4 OS=Homo sapiens GN=GTF3C4 PE=1 SV=2	15.6	9	0.047	HPAPEDPDWIKR+IEAVEMHLTR+LQYAVSGLEPLAWSEDHR+LSKNEAPEGNLGDFAEFQR+NEAPEGNLGDFAEFQR+QVDLIDLVR+VGPADDGPAPSGEEEGEGGGEAGGKEPAADAAPGPSAAFR+VLGEVYLHTWITENTSIPTR
1143a	sp|Q9NXW2-2|DJB12_HUMAN sp|Q9NXW2|DJB12_HUMAN tr|J3KPS0|J3KPS0_HUMAN	1.0000	Isoform of Q9NXW2, Isoform 2 of DnaJ homolog subfamily B member 12 OS=Homo sapiens GN=DNAJB12;DnaJ homolog subfamily B member 12 OS=Homo sapiens GN=DNAJB12 PE=1 SV=4;Isoform of Q9NXW2, DnaJ (Hsp40) homolog, subfamily B, member 12, isoform CRA_c OS=Homo sapiens GN=DNAJB12 PE=1 SV=1	27.7	9	0.055	AIGTAYAVLSNPEK+ALIESLNQKPQTAGDQPPPTDTTHATHR+DYYEILGVSR+FHPDKNHAPGATEAFK+GYTAEQVAAVK+VTDHLGVVYYVGDTFSEEYTGSSLK
1070a	sp|Q9BW92|SYTM_HUMAN	1.0000	Threonine--tRNA ligase, mitochondrial OS=Homo sapiens GN=TARS2 PE=1 SV=1	14.5	9	0.049	AEASGGLGGLTR+FLTFDSPEGK+GPSTEYGFYHDFFLGK+GSELPVLER+IDAVAWNTTPYQLAR+LGEWDLPEAVQR+LHLIEEK+VSGISFPTTELLR+VYNALVAFIR
1051a	sp|Q99714|HCD2_HUMAN	1.0000	3-hydroxyacyl-CoA dehydrogenase type-2 OS=Homo sapiens GN=HSD17B10 PE=1 SV=3	42.9	9	0.047	GGIVGMTLPIAR+GLVAVITGGASGLGLATAER+GVIINTASVAAFEGQVGQAAYSASK+KGQTHTLEDFQR+LVGQGASAVLLDLPNSGGEAQAK+VMTIAPGLFGTPLLTSLPEK
116	sp|P83731|RL24_HUMAN tr|C9JNW5|C9JNW5_HUMAN tr|C9JXB8|C9JXB8_HUMAN	1.0000	60S ribosomal protein L24 OS=Homo sapiens GN=RPL24 PE=1 SV=1;Isoform of P83731, 60S ribosomal protein L24 OS=Homo sapiens GN=RPL24 PE=1 SV=1;Isoform of P83731, 60S ribosomal protein L24 OS=Homo sapiens GN=RPL24 PE=1 SV=1	28.1	9	0.049	AITGASLADIMAK+QINWTVLYR+TDGKVFQFLNAK+VFQFLNAK
1011a	sp|Q96D53|ADCK4_HUMAN	1.0000	AarF domain-containing protein kinase 4 OS=Homo sapiens GN=ADCK4 PE=1 SV=2	20.4	9	0.050	EFGTEFTDHYIEVVK+FLTGFETK+IQDLIPVLLR+LQSEGGSGLDSSPFLSEANAER+QLLANDPFFR+VASLEEVPFAAASIGQVHQGLLR+VGQMLSIQDNSFISPQLQHIFER
993b	sp|Q13547|HDAC1_HUMAN	1.0000	Histone deacetylase 1 OS=Homo sapiens GN=HDAC1 PE=1 SV=1	15.1	9	0.034	LHISPSNMTNQNTNEYLEK+MTHNLLLNYGLYR+SFNLPMLMLGGGGYTIR+SIRPDNMSEYSK+YGEYFPGTGDLR
985a	sp|Q8WVX9|FACR1_HUMAN	1.0000	Fatty acyl-CoA reductase 1 OS=Homo sapiens GN=FAR1 PE=1 SV=1	21.7	9	0.058	ALAEYVVQQEGAK+APAFLYDIYLR+DAVQLNVIATR+KLIDSLEWMDDGLVNDITPK+KYVLNEEMSGLPAAR+LIGDRPNTYIYTK+NVLLTGATGFLGK+TFNIDVR+VNSVYVLVR
961a	sp|Q8IYB3-2|SRRM1_HUMAN sp|Q8IYB3|SRRM1_HUMAN tr|A9Z1X7|A9Z1X7_HUMAN	1.0000	Isoform of Q8IYB3, Isoform 2 of Serine/arginine repetitive matrix protein 1 OS=Homo sapiens GN=SRRM1;Serine/arginine repetitive matrix protein 1 OS=Homo sapiens GN=SRRM1 PE=1 SV=2;Isoform of Q8IYB3, Serine/arginine repetitive matrix protein 1 OS=Homo sapiens GN=SRRM1 PE=1 SV=1	11.3	9	0.052	AVAAAAAAAVTPAAIAAATTTLAQEEPVAAPEPK+KAKSPTPSPSPPR+KETESEAEDNLDDLEK+MAAADSVQQR+VKEPSVQEATSTSDILK+VNLEVIKPWITK
935a	sp|Q7L5D6-2|GET4_HUMAN sp|Q7L5D6|GET4_HUMAN	1.0000	Isoform of Q7L5D6, Isoform 2 of Golgi to ER traffic protein 4 homolog OS=Homo sapiens GN=GET4;Golgi to ER traffic protein 4 homolog OS=Homo sapiens GN=GET4 PE=1 SV=1	13.9	9	0.051	AEVEVADELLENLAK+IGQLFFGVPPK+VFSLMDPNSPER
334a	sp|O60814|H2B1K_HUMAN sp|P57053|H2BFS_HUMAN sp|P58876|H2B1D_HUMAN sp|P62807|H2B1C_HUMAN sp|Q5QNW6-2|H2B2F_HUMAN sp|Q5QNW6|H2B2F_HUMAN sp|Q93079|H2B1H_HUMAN sp|Q99877|H2B1N_HUMAN sp|Q99879|H2B1M_HUMAN sp|Q99880|H2B1L_HUMAN tr|B2R4S9|B2R4S9_HUMAN tr|U3KQK0|U3KQK0_HUMAN	0.9999	Histone H2B type 1-K OS=Homo sapiens GN=HIST1H2BK PE=1 SV=3;Histone H2B type F-S OS=Homo sapiens GN=H2BFS PE=1 SV=2;Histone H2B type 1-D OS=Homo sapiens GN=HIST1H2BD PE=1 SV=2;Histone H2B type 1-C/E/F/G/I OS=Homo sapiens GN=HIST1H2BC PE=1 SV=4;Isoform of Q5QNW6, Isoform 2 of Histone H2B type 2-F OS=Homo sapiens GN=HIST2H2BF;Histone H2B type 2-F OS=Homo sapiens GN=HIST2H2BF PE=1 SV=3;Histone H2B t…	24.6	9	0.031	AMGIMNSFVNDIFER+EIQTAVR+ESYSVYVYK
449b	sp|P04439|1A03_HUMAN sp|P13746-2|1A11_HUMAN sp|P13746|1A11_HUMAN sp|P30443|1A01_HUMAN sp|P30455|1A36_HUMAN tr|A0A0G2JI36|A0A0G2JI36_HUMAN tr|A0A0G2JIF2|A0A0G2JIF2_HUMAN tr|A0A0G2JL56|A0A0G2JL56_HUMAN tr|Q5SRN5|Q5SRN5_HUMAN tr|Q5SRN7|Q5SRN7_HUMAN	0.9998	Isoform of P01891, HLA class I histocompatibility antigen, A-3 alpha chain OS=Homo sapiens GN=HLA-A PE=1 SV=2;Isoform of P01891, Isoform 2 of HLA class I histocompatibility antigen, A-11 alpha chain OS=Homo sapiens GN=HLA-A;Isoform of P01891, HLA class I histocompatibility antigen, A-11 alpha chain OS=Homo sapiens GN=HLA-A PE=1 SV=1;Isoform of P01891, HLA class I histocompatibility antigen, A-1 a…	21.6	9	0.033	APWIEQEGPEYWDQETR+DGEDQTQDTELVETRPAGDGTFQK+FIAVGYVDDTQFVR+WAAVVVPSGEEQR+YLENGKETLQR
334b	sp|P06899|H2B1J_HUMAN sp|P23527|H2B1O_HUMAN sp|P33778|H2B1B_HUMAN sp|Q16778|H2B2E_HUMAN	0.9983	Histone H2B type 1-J OS=Homo sapiens GN=HIST1H2BJ PE=1 SV=3;Histone H2B type 1-O OS=Homo sapiens GN=HIST1H2BO PE=1 SV=3;Histone H2B type 1-B OS=Homo sapiens GN=HIST1H2BB PE=1 SV=2;Histone H2B type 2-E OS=Homo sapiens GN=HIST2H2BE PE=1 SV=3	24.6	9	0.028	AMGIMNSFVNDIFER+EIQTAVR+ESYSIYVYK
891a	sp|Q16555-2|DPYL2_HUMAN sp|Q16555|DPYL2_HUMAN	1.0000	Isoform of Q16555, Isoform 2 of Dihydropyrimidinase-related protein 2 OS=Homo sapiens GN=DPYSL2;Dihydropyrimidinase-related protein 2 OS=Homo sapiens GN=DPYSL2 PE=1 SV=1	17.0	8	0.043	DIGAIAQVHAENGDIIAEEQQR+IAVGSDADLVIWDPDSVK+IVLEDGTLHVTEGSGR+MDENQFVAVTSTNAAK+MVIPGGIDVHTR+VFNLYPR
878b	sp|P62277|RS13_HUMAN	1.0000	40S ribosomal protein S13 OS=Homo sapiens GN=RPS13 PE=1 SV=2	37.7	8	0.047	GLAPDLPEDLYHLIK+GLSQSALPYR+GLTPSQIGVILR+KGLTPSQIGVILR+LILIESR+LTSDDVKEQIYK
861a	sp|Q14999-2|CUL7_HUMAN sp|Q14999|CUL7_HUMAN	1.0000	Isoform of Q14999, Isoform 2 of Cullin-7 OS=Homo sapiens GN=CUL7;Cullin-7 OS=Homo sapiens GN=CUL7 PE=1 SV=2	9.2	8	0.049	FLPDDEAAQALGK+GLEILGPKPTFWPVFR+LIPPQTYLQAEGEDGQNLEK+MLDDYEEISAGDEGEFR+SPGSIFQPQLADVSPGLPAAQAQPSFR+THQPINIPFFDVFLR+VPLGPGLHAYPDELIR+YGPEALAGNQAYPSLLEAQEDVLLLDAQAQAK
853a	sp|Q14596-2|NBR1_HUMAN sp|Q14596|NBR1_HUMAN	1.0000	Isoform of Q14596, Isoform 2 of Next to BRCA1 gene 1 protein OS=Homo sapiens GN=NBR1;Next to BRCA1 gene 1 protein OS=Homo sapiens GN=NBR1 PE=1 SV=3	15.0	8	0.048	GAEGKPGVEAGQEPAEAGER+KPLAHYSSLVR+LPAALEQVR+LPGGENQPQEHSISDILTTSQTLETVPLIPEVVELPPSLPR+QGNQLQMQVHEGHHVVDEAPPPVVGAK+VSFDLNTIQIK+YLDEENEEVSINSQGEYEEALK
815a	sp|Q13188-2|STK3_HUMAN sp|Q13188|STK3_HUMAN	1.0000	Isoform of Q13188, Isoform 2 of Serine/threonine-protein kinase 3 OS=Homo sapiens GN=STK3;Serine/threonine-protein kinase 3 OS=Homo sapiens GN=STK3 PE=1 SV=2	14.7	8	0.045	AGNILLNTEGHAK+DLITEAMEIK+LADFGVAGQLTDTMAK+NLSLEELQMR+TLIEDEIATILK+VPQDGDFDFLK
811a	sp|Q13011|ECH1_HUMAN	1.0000	Delta(3,5)-Delta(2,4)-dienoyl-CoA isomerase, mitochondrial OS=Homo sapiens GN=ECH1 PE=1 SV=2	28.7	8	0.047	DHSVAESLNYVASWNMSMLQTQDLVK+EVDVGLAADVGTLQR+LTGSSAQEEASGVALGEAPDHSYESLR+VIGNQSLVNELAFTAR+YQETFNVIER
794a	sp|Q06830|PRDX1_HUMAN tr|A0A0A0MSI0|A0A0A0MSI0_HUMAN	1.0000	Peroxiredoxin-1 OS=Homo sapiens GN=PRDX1 PE=1 SV=1;Isoform of Q06830, Peroxiredoxin-1 (Fragment) OS=Homo sapiens GN=PRDX1 PE=1 SV=1	40.4	8	0.037	ADEGISFR+ATAVMPDGQFK+GLFIIDDK+GLFIIDDKGILR+LVQAFQFTDK+QITVNDLPVGR+SVDETLR+TIAQDYGVLK
87	sp|P49006|MRP_HUMAN	1.0000	MARCKS-related protein OS=Homo sapiens GN=MARCKSL1 PE=1 SV=2	51.3	8	0.041	AAATPESQEPQAK+GAEASAASEEEAGPQATEPSTPSGPESGPTPASAEQNE+GDVTAEEAAGASPAK+GEGESPPVNGTDEAAGATGDAIEPAPPSQGAEAK
774a	sp|Q00341-2|VIGLN_HUMAN sp|Q00341|VIGLN_HUMAN tr|A0A024R4E5|A0A024R4E5_HUMAN	1.0000	Isoform of Q00341, Isoform 2 of Vigilin OS=Homo sapiens GN=HDLBP;Vigilin OS=Homo sapiens GN=HDLBP PE=1 SV=2;Isoform of Q00341, High density lipoprotein binding protein (Vigilin), isoform CRA_a OS=Homo sapiens GN=HDLBP PE=1 SV=1	7.4	8	0.047	ASVITQVFHVPLEER+DKFPEVIINFPDPAQK+IDLPAENSNSETIIITGK+IVGELEQMVSEDVPLDHR+LQTQASATVAIPK+LVGEIMQETGTR
741a	sp|P62333|PRS10_HUMAN tr|A0A087X2I1|A0A087X2I1_HUMAN	1.0000	26S protease regulatory subunit 10B OS=Homo sapiens GN=PSMC6 PE=1 SV=1;Isoform of P62333, 26S protease regulatory subunit 10B OS=Homo sapiens GN=PSMC6 PE=1 SV=1	25.4	8	0.049	ALQSVGQIVGEVLK+EVDPLVYNMSHEDPGNVSYSEIGGLSEQIR+HGEIDYEAIVK+LSDGFNGADLR+TLMELLNQMDGFDTLHR+VVSSSIVDKYIGESAR
736c	sp|P27348|1433T_HUMAN	1.0000	14-3-3 protein theta OS=Homo sapiens GN=YWHAQ PE=1 SV=1	20.8	8	0.030	AVTEQGAELSNEER+DSTLIMQLLR+KQTIDNSQGAYQEAFDISK+NLLSVAYK+QTIDNSQGAYQEAFDISK
732b	sp|P62140|PP1B_HUMAN	1.0000	Serine/threonine-protein phosphatase PP1-beta catalytic subunit OS=Homo sapiens GN=PPP1CB PE=1 SV=3	22.6	8	0.028	AHQVVEDGYEFFAK+EIFLSQPILLELEAPLK+IKYPENFFLLR+IVQMTEAEVR+LFEYGGFPPEANYLFLGDYVDR
81	sp|P37802-2|TAGL2_HUMAN sp|P37802|TAGL2_HUMAN tr|X6RJP6|X6RJP6_HUMAN	1.0000	Isoform of P37802, Isoform 2 of Transgelin-2 OS=Homo sapiens GN=TAGLN2;Transgelin-2 OS=Homo sapiens GN=TAGLN2 PE=1 SV=3;Isoform of P37802, Transgelin-2 (Fragment) OS=Homo sapiens GN=TAGLN2 PE=1 SV=1	41.7	8	0.049	DDGLFSGDPNWFPKK+ENFQNWLK+NVIGLQMGTNR+QMEQISQFLQAAER+TLMNLGGLAVAR+YGINTTDIFQTVDLWEGK
724a	sp|P61289-2|PSME3_HUMAN sp|P61289-3|PSME3_HUMAN sp|P61289|PSME3_HUMAN tr|K9J957|K9J957_HUMAN	1.0000	Isoform of P61289, Isoform 2 of Proteasome activator complex subunit 3 OS=Homo sapiens GN=PSME3;Isoform of P61289, Isoform 3 of Proteasome activator complex subunit 3 OS=Homo sapiens GN=PSME3;Proteasome activator complex subunit 3 OS=Homo sapiens GN=PSME3 PE=1 SV=1;Isoform of P61289, Proteasome activator complex subunit 3 OS=Homo sapiens GN=PSME3 PE=1 SV=1	20.8	8	0.044	ITSEAEDLVANFFPK+LIISELR+SNQQLVDIIEK+TVESEAASYLDQISR
716a	sp|P60900|PSA6_HUMAN tr|G3V5Z7|G3V5Z7_HUMAN	1.0000	Proteasome subunit alpha type-6 OS=Homo sapiens GN=PSMA6 PE=1 SV=1;Isoform of P60900, Proteasome subunit alpha type OS=Homo sapiens GN=PSMA6 PE=1 SV=1	31.3	8	0.051	AINQGGLTSVAVR+HITIFSPEGR+ILTEAEIDAHLVALAERD+KVPDKLLDSSTVTHLFK+LLDSSTVTHLFK+LYQVEYAFK+QTESTSFLEK
688a	sp|P53618|COPB_HUMAN	1.0000	Coatomer subunit beta OS=Homo sapiens GN=COPB1 PE=1 SV=3	9.8	8	0.046	EAGELKPEEEITVGPVQK+LVTEMGTYATQSALSSSRPTK+NAVLAIYTIYR+SLGEIPIVESEIKK+VLQDLVMDILR+YEAAGTLVTLSSAPTAIK
656a	sp|P49815-2|TSC2_HUMAN sp|P49815-3|TSC2_HUMAN sp|P49815-4|TSC2_HUMAN sp|P49815-5|TSC2_HUMAN sp|P49815-6|TSC2_HUMAN sp|P49815-7|TSC2_HUMAN sp|P49815|TSC2_HUMAN tr|H3BMQ0|H3BMQ0_HUMAN	1.0000	Isoform of P49815, Isoform 2 of Tuberin OS=Homo sapiens GN=TSC2;Isoform of P49815, Isoform 3 of Tuberin OS=Homo sapiens GN=TSC2;Isoform of P49815, Isoform 4 of Tuberin OS=Homo sapiens GN=TSC2;Isoform of P49815, Isoform 5 of Tuberin OS=Homo sapiens GN=TSC2;Isoform of P49815, Isoform 6 of Tuberin OS=Homo sapiens GN=TSC2;Isoform of P49815, Isoform 7 of Tuberin OS=Homo sapiens GN=TSC2;Tuberin OS=Homo…	7.9	8	0.050	APAQTPAEPTPGYEVGQR+EAPAKLESQAGQQVSR+HLGNDFVSIVYNDSGEDFK+LVTVTTSVGTGTR+SLLGLDSGELQSGPESSSSPGVHVR+VGALDVPASQFLGSATSPGPR+VVSSEGGRPSVDLSFQPSQPLSK
71	sp|P28331-2|NDUS1_HUMAN sp|P28331-3|NDUS1_HUMAN sp|P28331-4|NDUS1_HUMAN sp|P28331-5|NDUS1_HUMAN sp|P28331|NDUS1_HUMAN tr|B4DJ81|B4DJ81_HUMAN	1.0000	Isoform of P28331, Isoform 2 of NADH-ubiquinone oxidoreductase 75 kDa subunit, mitochondrial OS=Homo sapiens GN=NDUFS1;Isoform of P28331, Isoform 3 of NADH-ubiquinone oxidoreductase 75 kDa subunit, mitochondrial OS=Homo sapiens GN=NDUFS1;Isoform of P28331, Isoform 4 of NADH-ubiquinone oxidoreductase 75 kDa subunit, mitochondrial OS=Homo sapiens GN=NDUFS1;Isoform of P28331, Isoform 5 of NADH-ubiqu…	17.4	8	0.051	FASEIAGVDDLGTTGR+FEAPLFNAR+GLLTYTSWEDALSR+IASQVAALDLGYKPGVEAIR+NDGAAILAAVSSIAQK+VALIGSPVDLTYTYDHLGDSPK+VAVTPPGLAR
627a	sp|P46781|RS9_HUMAN tr|A0A024R4M0|A0A024R4M0_HUMAN	1.0000	40S ribosomal protein S9 OS=Homo sapiens GN=RPS9 PE=1 SV=3;Isoform of P46781, 40S ribosomal protein S9 OS=Homo sapiens GN=RPS9 PE=1 SV=1	30.9	8	0.049	IEDFLER+IGVLDEGK+LDYILGLK+LFEGNALLR+LIGEYGLR+QVVNIPSFIVR+RLFEGNALLR+RLQTQVFK
616a	sp|P43307|SSRA_HUMAN	1.0000	Translocon-associated protein subunit alpha OS=Homo sapiens GN=SSR1 PE=1 SV=3	21.0	8	0.050	FLVGFTNK+GEDFPANNIVK+GTEDFIVESLDASFR+VEMGTSSQNDVDMSWIPQETLNQINK
614a	sp|P43243|MATR3_HUMAN tr|A0A0R4J2E8|A0A0R4J2E8_HUMAN tr|A8MXP9|A8MXP9_HUMAN	1.0000	Matrin-3 OS=Homo sapiens GN=MATR3 PE=1 SV=2;Isoform of P43243, Matrin-3 OS=Homo sapiens GN=MATR3 PE=4 SV=1;Isoform of P43243, Matrin-3 OS=Homo sapiens GN=MATR3 PE=1 SV=1	9.8	8	0.050	GDADQASNILASFGLSAR+GNLGAGNGNLQGPR+IGPYQPNVPVGIDYVIPK+ITPENLPQILLQLK+VIHLSNLPHSGYSDSAVLK
603b	sp|P42167|LAP2B_HUMAN tr|G5E972|G5E972_HUMAN	1.0000	Isoform of P42166, Lamina-associated polypeptide 2, isoforms beta/gamma OS=Homo sapiens GN=TMPO PE=1 SV=2;Isoform of P42166, Lamina-associated polypeptide 2, isoforms beta/gamma OS=Homo sapiens GN=TMPO PE=1 SV=1	29.2	8	0.028	DVYVQLYLQHLTAR+GAAGRPLELSDFR+GPPDFSSDEEREPTPVLGSGAAAAGR+HASPILPITEFSDIPR+QEDKDDLDVTELTNEDLLDQLVK+SSTPLPTISSSAENTR+YGVNPGPIVGTTR
578a	sp|P36542|ATPG_HUMAN	1.0000	ATP synthase subunit gamma, mitochondrial OS=Homo sapiens GN=ATP5C1 PE=1 SV=1	27.5	8	0.050	ELIEIISGAAALD+EVMLVGIGDK+HLLIGVSSDR+IYGLGSLALYEK+NASEMIDKLTLTFNR+SEVATLTAAGK+THSDQFLVAFK
557a	sp|P31948-2|STIP1_HUMAN sp|P31948|STIP1_HUMAN	1.0000	Isoform of P31948, Isoform 2 of Stress-induced-phosphoprotein 1 OS=Homo sapiens GN=STIP1;Stress-induced-phosphoprotein 1 OS=Homo sapiens GN=STIP1 PE=1 SV=1	13.8	8	0.046	ETKPEPMEEDLPENKK+KETKPEPMEEDLPENKK+LAYINPDLALEEK+LMDVGLIAIR+TLLSDPTYR+TVDLKPDWGK+TYEEGLKHEANNPQLK
554a	sp|P31939-2|PUR9_HUMAN sp|P31939|PUR9_HUMAN	1.0000	Isoform of P31939, Isoform 2 of Bifunctional purine biosynthesis protein PURH OS=Homo sapiens GN=ATIC;Bifunctional purine biosynthesis protein PURH OS=Homo sapiens GN=ATIC PE=1 SV=3	18.4	8	0.048	AFTHTAQYDEAISDYFR+ANYWWLR+DVSELTGFPEMLGGR+RAEISNAIDQYVTGTIGEDEDLIK+SLFSNVVTK+TGLVEFAR+TLTPISAAYAR+YGMNPHQTPAQLYTLQPK
533a	sp|P27694|RFA1_HUMAN	1.0000	Replication protein A 70 kDa DNA-binding subunit OS=Homo sapiens GN=RPA1 PE=1 SV=2	14.6	8	0.046	ATAFNEQVDKFFPLIEVNK+GWFDAEGQALDGVSISDLK+SLSVLSSSTIIANPDIPEAYK+VVPIASLTPYQSK+VVTATLWGEDADKFDGSR
530a	sp|P26639-2|SYTC_HUMAN sp|P26639|SYTC_HUMAN	1.0000	Isoform of P26639, Isoform 2 of Threonine--tRNA ligase, cytoplasmic OS=Homo sapiens GN=TARS;Threonine--tRNA ligase, cytoplasmic OS=Homo sapiens GN=TARS PE=1 SV=3	11.8	8	0.051	AELNPWPEYIYTR+ETLLAMFK+FLGDIEVWDQAEK+GAYIYNALIEFIR+IYGISFPDPK+LEMYNILK+NELSGALTGLTR+WPFWLSPR
57	sp|P12004|PCNA_HUMAN	1.0000	Proliferating cell nuclear antigen OS=Homo sapiens GN=PCNA PE=1 SV=1	21.8	8	0.049	AEDNADTLALVFEAPNQEK+ATPLSSTVTLSMSADVPLVVEYK+MPSGEFAR+YLNFFTK
480a	sp|P16104|H2AX_HUMAN sp|Q96QV6|H2A1A_HUMAN	1.0000	Histone H2AX OS=Homo sapiens GN=H2AFX PE=1 SV=2;Histone H2A type 1-A OS=Homo sapiens GN=HIST1H2AA PE=1 SV=3	29.8	8	0.037	AGLQFPVGR+HLQLAIR+LLGGVTIAQGGVLPNIQAVLLPK+VTIAQGGVLPNIQAVLLPK
472a	sp|P14314-2|GLU2B_HUMAN sp|P14314|GLU2B_HUMAN tr|K7ELL7|K7ELL7_HUMAN	1.0000	Isoform of P14314, Isoform 2 of Glucosidase 2 subunit beta OS=Homo sapiens GN=PRKCSH;Glucosidase 2 subunit beta OS=Homo sapiens GN=PRKCSH PE=1 SV=2;Isoform of P14314, Glucosidase 2 subunit beta OS=Homo sapiens GN=PRKCSH PE=1 SV=1	17.1	8	0.049	AQQEQELAADAFK+ESLQQMAEVTR+LGGSPTSLGTWGSWIGPDHDKFSAMK+LWEEQLAAAK+SEALPTDLPAPSAPDLTEPK+SLEDQVEMLR
448a	sp|P10155-3|RO60_HUMAN sp|P10155-4|RO60_HUMAN sp|P10155-5|RO60_HUMAN sp|P10155|RO60_HUMAN	1.0000	Isoform of P10155, Isoform 3 of 60 kDa SS-A/Ro ribonucleoprotein OS=Homo sapiens GN=TROVE2;Isoform of P10155, Isoform 4 of 60 kDa SS-A/Ro ribonucleoprotein OS=Homo sapiens GN=TROVE2;Isoform of P10155, Isoform 5 of 60 kDa SS-A/Ro ribonucleoprotein OS=Homo sapiens GN=TROVE2;60 kDa SS-A/Ro ribonucleoprotein OS=Homo sapiens GN=TROVE2 PE=1 SV=2	15.3	8	0.051	ALLQEMPLTALLR+IPTHLFTFIQFK+LGLENAEALIR+TNTPADVFIVFTDNETFAGGVHPAIALR+TRDELEVIHLIEEHR
442b	sp|P22626-2|ROA2_HUMAN sp|P22626|ROA2_HUMAN	1.0000	Isoform of P22626, Isoform A2 of Heterogeneous nuclear ribonucleoproteins A2/B1 OS=Homo sapiens GN=HNRNPA2B1;Heterogeneous nuclear ribonucleoproteins A2/B1 OS=Homo sapiens GN=HNRNPA2B1 PE=1 SV=2	35.5	8	0.044	DYFEEYGKIDTIEIITDR+GFGFVTFDDHDPVDK+GFGFVTFDDHDPVDKIVLQK+GFGFVTFSSMAEVDAAMAARPHSIDGR+GGGGNFGPGPGSNFR+IFVGGIKEDTEEHHLR+LFIGGLSFETTEESLR+NMGGPYGGGNYGPGGSGGSGGYGGR
436a	sp|P08865|RSSA_HUMAN tr|A0A0C4DG17|A0A0C4DG17_HUMAN tr|C9J9K3|C9J9K3_HUMAN	1.0000	40S ribosomal protein SA OS=Homo sapiens GN=RPSA PE=1 SV=4;Isoform of P08865, 40S ribosomal protein SA OS=Homo sapiens GN=RPSA PE=1 SV=1;Isoform of P08865, 40S ribosomal protein SA (Fragment) OS=Homo sapiens GN=RPSA PE=1 SV=7	38.3	8	0.051	AIVAIENPADVSVISSR+FAAATGATPIAGR+FLAAGTHLGGTNLDFQMEQYIYK+FTPGTFTNQIQAAFR+GAHSVGLMWWMLAR+KSDGIYIINLK+LLVVTDPR
398a	sp|P04632|CPNS1_HUMAN tr|A0A075B7C0|A0A075B7C0_HUMAN tr|A0A0C4DGQ5|A0A0C4DGQ5_HUMAN tr|K7EIV0|K7EIV0_HUMAN	1.0000	Calpain small subunit 1 OS=Homo sapiens GN=CAPNS1 PE=1 SV=1;Isoform of P04632, Calpain small subunit 1 (Fragment) OS=Homo sapiens GN=CAPNS1 PE=1 SV=1;Isoform of P04632, Calpain small subunit 1 OS=Homo sapiens GN=CAPNS1 PE=1 SV=1;Isoform of P04632, Calpain small subunit 1 (Fragment) OS=Homo sapiens GN=CAPNS1 PE=1 SV=2	37.8	8	0.047	ILGGVISAISEAAAQYNPEPPPPR+LFAQLAGDDMEVSATELMNILNK+LGFEEFK+SMVAVMDSDTTGK+YLWNNIK
373a	sp|O95376|ARI2_HUMAN	1.0000	E3 ubiquitin-protein ligase ARIH2 OS=Homo sapiens GN=ARIH2 PE=1 SV=1	20.1	8	0.049	ESEGALNEHMTSLASVLK+LFEYQQAQLEAEIENLSWK+SLQLEAQTYQR+SNSAQLLVEAR+TPEDFVFPLLPNEELR+YKENPDIVNQSQQAQAR+YLFYFER
326a	sp|O60271-3|JIP4_HUMAN sp|O60271-4|JIP4_HUMAN sp|O60271-5|JIP4_HUMAN sp|O60271-9|JIP4_HUMAN sp|O60271|JIP4_HUMAN	1.0000	Isoform of O60271, Isoform 3 of C-Jun-amino-terminal kinase-interacting protein 4 OS=Homo sapiens GN=SPAG9;Isoform of O60271, Isoform 4 of C-Jun-amino-terminal kinase-interacting protein 4 OS=Homo sapiens GN=SPAG9;Isoform of O60271, Isoform 5 of C-Jun-amino-terminal kinase-interacting protein 4 OS=Homo sapiens GN=SPAG9;Isoform of O60271, Isoform 6 of C-Jun-amino-terminal kinase-interacting protei…	8.5	8	0.040	AFDFLSEETEASLASR+ATTPASTANSDVATIPTDTPLKEENEGFVK+ERPISLGIFPLPAGDGLLTPDAQK+SSIWQFFSR
300a	sp|O15084|ANR28_HUMAN	1.0000	Serine/threonine-protein phosphatase 6 regulatory ankyrin repeat subunit A OS=Homo sapiens GN=ANKRD28 PE=1 SV=5	10.1	8	0.050	LLSSGFDIDTPDDFGR+LRDQPSLVQAIFNGDPDEVR+NGLTMVVQELLGK+NLINATNAALQTPLHVAAR+SYTPLHAAASSGMISVVK+YGHELLINTLITSGADTAKR
295a	sp|O14818|PSA7_HUMAN	1.0000	Proteasome subunit alpha type-7 OS=Homo sapiens GN=PSMA7 PE=1 SV=1	36.7	8	0.044	AITVFSPDGHLFQVEYAQEAVK+AITVFSPDGHLFQVEYAQEAVKK+ALLEVVQSGGK+ILNPEEIEK+LYQTDPSGTYHAWK+NYTDEAIETDDLTIK+RPFGISALIVGFDFDGTPR
284c	sp|Q9Y6M1-1|IF2B2_HUMAN sp|Q9Y6M1|IF2B2_HUMAN tr|F8W930|F8W930_HUMAN	1.0000	Isoform of Q9Y6M1, Isoform 2 of Insulin-like growth factor 2 mRNA-binding protein 2 OS=Homo sapiens GN=IGF2BP2;Insulin-like growth factor 2 mRNA-binding protein 2 OS=Homo sapiens GN=IGF2BP2 PE=1 SV=2;Isoform of Q9Y6M1, Insulin-like growth factor 2 mRNA-binding protein 2 OS=Homo sapiens GN=IGF2BP2 PE=1 SV=1	13.7	8	0.032	ILVPTQFVGAIIGK+LYIGNLSPAVTADDLR+MVIITGPPEAQFK+SGYAFVDYPDQNWAIR+TVNELQNLTSAEVIVPR
254	sp|Q9Y3I0|RTCB_HUMAN	1.0000	tRNA-splicing ligase RtcB homolog OS=Homo sapiens GN=RTCB PE=1 SV=1	19.6	8	0.041	IASPEGQDYLK+NLDFQDVLDK+QIGNVAALPGIVHR+SYNDELQFLEK+TNLDESDVQPVKEQLAQAMFDHIPVGVGSK+VFNTTPDDLDLHVIYDVSHNIAK
253	sp|Q9Y312|AAR2_HUMAN tr|A2A2Q9|A2A2Q9_HUMAN	1.0000	Protein AAR2 homolog OS=Homo sapiens GN=AAR2 PE=1 SV=2;Isoform of Q9Y312, Protein AAR2 homolog OS=Homo sapiens GN=AAR2 PE=1 SV=1	28.1	8	0.045	ANLQELDQFLGPYPYATLK+ANLQELDQFLGPYPYATLKK+FSELPTQMFPEGATPAEITK+GTEFGIDYNSWEVGPK+HSMDLSYALETVLNK+WISLTNFISEATVEK+WSTLREEVDLSPAPESEVEAMR
165	sp|Q71UM5|RS27L_HUMAN tr|C9JLI6|C9JLI6_HUMAN tr|H0YMV8|H0YMV8_HUMAN	1.0000	40S ribosomal protein S27-like OS=Homo sapiens GN=RPS27L PE=1 SV=3;Isoform of Q71UM5, 40S ribosomal protein S27 OS=Homo sapiens GN=RPS27L PE=1 SV=1;Isoform of Q71UM5, 40S ribosomal protein S27 OS=Homo sapiens GN=RPS27L PE=1 SV=1	31.0	8	0.028	DLLHPSLEEEK+DLLHPSLEEEKKK+LVQSPNSYFMDVK
1226a	sp|Q9Y5Q8-3|TF3C5_HUMAN sp|Q9Y5Q8|TF3C5_HUMAN	1.0000	Isoform of Q9Y5Q8, Isoform 3 of General transcription factor 3C polypeptide 5 OS=Homo sapiens GN=GTF3C5;General transcription factor 3C polypeptide 5 OS=Homo sapiens GN=GTF3C5 PE=1 SV=2	15.0	8	0.047	EAFFHQELPLYIPPPIFSR+FSTSSLLLR+HGYAPSDLPVK+IYQVLDFR+LFDIRPIWSR+RLELYFRPK+STYNYSLPITVK
1224a	sp|Q9Y5A9-2|YTHD2_HUMAN sp|Q9Y5A9|YTHD2_HUMAN tr|A0A087WXZ3|A0A087WXZ3_HUMAN	1.0000	Isoform of Q9Y5A9, Isoform 2 of YTH domain-containing family protein 2 OS=Homo sapiens GN=YTHDF2;YTH domain-containing family protein 2 OS=Homo sapiens GN=YTHDF2 PE=1 SV=2;Isoform of Q9Y5A9, YTH domain-containing family protein 2 OS=Homo sapiens GN=YTHDF2 PE=1 SV=1	19.8	8	0.039	GSGFGHNGVDGNGVGQSQAGSGSTPSEPHPVLEK+HNMDIGTWDNKGPVAK+LGSTEVASNVPK+VVGSAVGSGSITSNIVASNSLPPATIAPPKPASWADIASKPAK
1217a	sp|Q9Y4I1-2|MYO5A_HUMAN sp|Q9Y4I1-3|MYO5A_HUMAN sp|Q9Y4I1|MYO5A_HUMAN tr|A0A087WY00|A0A087WY00_HUMAN tr|F8W6H6|F8W6H6_HUMAN tr|F8WE88|F8WE88_HUMAN tr|G3V394|G3V394_HUMAN	1.0000	Isoform of Q9Y4I1, Isoform 2 of Unconventional myosin-Va OS=Homo sapiens GN=MYO5A;Isoform of Q9Y4I1, Isoform 3 of Unconventional myosin-Va OS=Homo sapiens GN=MYO5A;Unconventional myosin-Va OS=Homo sapiens GN=MYO5A PE=1 SV=2;Isoform of Q9Y4I1, Unconventional myosin-Va OS=Homo sapiens GN=MYO5A PE=1 SV=1;Isoform of Q9Y4I1, Unconventional myosin-Va OS=Homo sapiens GN=MYO5A PE=1 SV=2;Isoform of Q9Y4I1…	5.2	8	0.045	ETLEPLIQAAQLLQVK+ILAGILHLGNVGFTSR+LGNADNFNYTK+VLNLYTPVNEFEER+YFATVSGSASEANVEEK+YNVSQLEEWLR+YQNLLNEFSR
1204a	sp|Q9Y285-2|SYFA_HUMAN sp|Q9Y285|SYFA_HUMAN tr|K7ER00|K7ER00_HUMAN	1.0000	Isoform of Q9Y285, Isoform 2 of Phenylalanine--tRNA ligase alpha subunit OS=Homo sapiens GN=FARSA;Phenylalanine--tRNA ligase alpha subunit OS=Homo sapiens GN=FARSA PE=1 SV=3;Isoform of Q9Y285, Phenylalanine--tRNA ligase alpha subunit OS=Homo sapiens GN=FARSA PE=1 SV=1	22.2	8	0.047	DQHDTFFLRDPAEALQLPMDYVQR+HWELTAEGEEIAR+LDAEPRPPPTQEAA+RLEASDGGLDSAELAAELGMEHQAVVGAVK+SLQALGEVIEAELR+VVDSMEDEVQR
1191a	sp|Q9UMS4|PRP19_HUMAN	1.0000	Pre-mRNA-processing factor 19 OS=Homo sapiens GN=PRPF19 PE=1 SV=1	22.0	8	0.049	ALQDEWDAVMLHSFTLR+KVTSVVFHPSQDLVFSASPDATIR+TLQLDNNFEVK+TNVANFPGHSGPITSIAFSENGYYLATAADDSSVK+VTSVVFHPSQDLVFSASPDATIR+YIAENGTDPINNQPLSEEQLIDIK
130	sp|Q13015|AF1Q_HUMAN	1.0000	Protein AF1q OS=Homo sapiens GN=MLLT11 PE=1 SV=1	58.9	8	0.051	APIASIHSFELDLL+DPVSSQYSSFLFWR+MPIPELDLSELEGLGLSDTATYK+MRDPVSSQYSSFLFWR
1165a	sp|Q9UH99-3|SUN2_HUMAN sp|Q9UH99|SUN2_HUMAN	1.0000	Isoform of Q9UH99, Isoform 3 of SUN domain-containing protein 2 OS=Homo sapiens GN=SUN2;SUN domain-containing protein 2 OS=Homo sapiens GN=SUN2 PE=1 SV=3	19.2	8	0.051	DFAIFGFDEDLQQEGTLLGK+EAAASLSLTLQK+IGLADYALESGGASVISTR+KATEDFLGSSSGYSSEDDYVGYSDVDQQSSSSR+SEWQSMTQESFQESSVK+SSLEELHGDANWGEDLR+TALLSLFGIPLWYHSQSPR
1155a	sp|Q9UBF2|COPG2_HUMAN	1.0000	Coatomer subunit gamma-2 OS=Homo sapiens GN=COPG2 PE=1 SV=1	11.7	8	0.056	AEITLVATKPEK+ATFYLNVLQQR+KDEESGSGSNPFQHLEK+SIATLAITTLLK+SIPLAMAPVFEQK+SSEPVQLTEAETEYFVR+TPVDVILASVG+VVLENEAVR
1131a	sp|Q9NTJ3|SMC4_HUMAN tr|E9PD53|E9PD53_HUMAN	1.0000	Structural maintenance of chromosomes protein 4 OS=Homo sapiens GN=SMC4 PE=1 SV=2;Isoform of Q9NTJ3, Structural maintenance of chromosomes protein OS=Homo sapiens GN=SMC4 PE=1 SV=1	8.9	8	0.043	ELEANVLATAPDK+HNTAVSQLTK+IIDKEGDDYEVIPNSNFYVSR+LHNTIVEINNHK+LIEQEEYLNVQVK+LLEENVSAFKTEYDAVAEK+NTNAAEESLPEIQK+SNNIINETTTR
1094b	sp|Q96J02-2|ITCH_HUMAN sp|Q96J02-3|ITCH_HUMAN sp|Q96J02|ITCH_HUMAN	1.0000	Isoform of Q96J02, Isoform 2 of E3 ubiquitin-protein ligase Itchy homolog OS=Homo sapiens GN=ITCH;Isoform of Q96J02, Isoform 3 of E3 ubiquitin-protein ligase Itchy homolog OS=Homo sapiens GN=ITCH;E3 ubiquitin-protein ligase Itchy homolog OS=Homo sapiens GN=ITCH PE=1 SV=2	10.5	8	0.033	DLESIDPEFYNSLIWVK+FIDTGFSLPFYK+FIDTGFSLPFYKR+FIYGNQDLFATSQSK+LDLPPYK+LLFAIEETEGFGQE+SQLQGAMQQFNQR
1086a	sp|Q9C037-2|TRIM4_HUMAN sp|Q9C037|TRIM4_HUMAN	1.0000	Isoform of Q9C037, Isoform Beta of E3 ubiquitin-protein ligase TRIM4 OS=Homo sapiens GN=TRIM4;E3 ubiquitin-protein ligase TRIM4 OS=Homo sapiens GN=TRIM4 PE=1 SV=2	19.6	8	0.049	FQVAVNLAEDTAHPK+HPSAPAALRPNWALAR+KVMHLQDVEVK+LHNFLVEEEDLFLQR+LNQTIASLK+SEIQDVNYSLEAVK+SQAPTLELLQNPK
1082a	sp|Q9BZH6|WDR11_HUMAN	1.0000	WD repeat-containing protein 11 OS=Homo sapiens GN=WDR11 PE=1 SV=1	11.2	8	0.046	DLLNELESPKEEPIEE+LITAIYADYAR+LLLDPEFTLLQR+LPDLSLDNMIGQSAIAGEEHPR+NELQLVDLPTGR+NFPTITALEWSPSHNLK+QGAVLFASK+SYNNIFTTSNEEPDPDPVQELTYDLR+YGAFEVTEDTEK
1072a	sp|Q9BWH6-2|RPAP1_HUMAN sp|Q9BWH6|RPAP1_HUMAN tr|H3BRE8|H3BRE8_HUMAN	1.0000	Isoform of Q9BWH6, Isoform 2 of RNA polymerase II-associated protein 1 OS=Homo sapiens GN=RPAP1;RNA polymerase II-associated protein 1 OS=Homo sapiens GN=RPAP1 PE=1 SV=3;Isoform of Q9BWH6, RNA polymerase II-associated protein 1 OS=Homo sapiens GN=RPAP1 PE=1 SV=1	11.5	8	0.043	AGYSLQELFHLTR+DKLEPEAPALALPVTPQK+DTSSVAVNLPVPSGVAFPAVFLR+GLRDQEAEQEAQTIHEENIAR+IIAEAPQELALPPEEAEMLSTEALR+LLAQLDPSLVAFLR+LWAVAASYGQGGYLYR
1015a	sp|Q96EP0|RNF31_HUMAN	1.0000	E3 ubiquitin-protein ligase RNF31 OS=Homo sapiens GN=RNF31 PE=1 SV=1	11.5	8	0.052	AELALSLLQETPR+GLGLGTEGPQGTGGLEPDLAR+LAQPPSLVVDSR+LLAVYALPSWGR+LTEEVPLGQSIPR+LWDSGPEPTPSWDGPDK+NYLNTLSTALNILEK+TSSPIPAQHAPRPYASSLEK
992a	sp|Q92621|NU205_HUMAN	1.0000	Nuclear pore complex protein Nup205 OS=Homo sapiens GN=NUP205 PE=1 SV=3	5.6	8	0.041	HKPDFISLFK+LAWALALR+LLPEQLIK+LTAPEDVFSK+SGLAIVSQHDLDQLQADAINAFGESLQK+TWTLELSPELASMTTR+VLTLVSQIDVNNEFEK+YLYHGNTNPELAFESAK
991a	sp|Q92598-2|HS105_HUMAN sp|Q92598-3|HS105_HUMAN sp|Q92598|HS105_HUMAN	1.0000	Isoform of Q92598, Isoform Beta of Heat shock protein 105 kDa OS=Homo sapiens GN=HSPH1;Isoform of Q92598, Isoform 3 of Heat shock protein 105 kDa OS=Homo sapiens GN=HSPH1;Heat shock protein 105 kDa OS=Homo sapiens GN=HSPH1 PE=1 SV=1	10.8	8	0.053	AGGIETIANEFSDR+DISTTLNADEAVAR+IEVPLYSLLEQTHLK+KVDQPPEAKKPK+NAVEEYVYEFR+RGPFELEAFYSDPQGVPYPEAK
556c	sp|P55795|HNRH2_HUMAN	0.9968	Heterogeneous nuclear ribonucleoprotein H2 OS=Homo sapiens GN=HNRNPH2 PE=1 SV=1	14.3	8	0.025	HTGPNSPDTANDGFVR+STGEAFVQFASQEIAEK+VHIEIGPDGR+VTGEADVEFATHEDAVAAMAK
897a	sp|Q3KQU3-2|MA7D1_HUMAN sp|Q3KQU3-4|MA7D1_HUMAN sp|Q3KQU3|MA7D1_HUMAN	1.0000	Isoform of Q3KQU3, Isoform 2 of MAP7 domain-containing protein 1 OS=Homo sapiens GN=MAP7D1;Isoform of Q3KQU3, Isoform 4 of MAP7 domain-containing protein 1 OS=Homo sapiens GN=MAP7D1;MAP7 domain-containing protein 1 OS=Homo sapiens GN=MAP7D1 PE=1 SV=1	11.0	7	0.044	AELGAGAPPAVVAR+EAVQKEEPIPQEPQWSLPSK+LMTPTLSFLAR+LSASTASELSPK+SLQLSAWESSIVDR+TPETLLPFAEAEAFLK+TPETLLPFAEAEAFLKK
867a	sp|Q15021|CND1_HUMAN	1.0000	Condensin complex subunit 1 OS=Homo sapiens GN=NCAPD2 PE=1 SV=3	8.5	7	0.042	DQFLDTLQAHGHDVNSFVR+FPNLVDPWTPHLYAR+GNAIYNLLPDIISR+NTSSETTMEEELGLVGATADDTEAELIR+SGGVNQYVVQEVLSIK+SIVGEIVR+YQPLASTASDNDFVTPEPR
865a	sp|Q15019-2|SEPT2_HUMAN sp|Q15019-3|SEPT2_HUMAN sp|Q15019|SEPT2_HUMAN tr|B5MCX3|B5MCX3_HUMAN	1.0000	Isoform of Q15019, Isoform 2 of Septin-2 OS=Homo sapiens GN=SEPT2;Isoform of Q15019, Isoform 3 of Septin-2 OS=Homo sapiens GN=SEPT2;Septin-2 OS=Homo sapiens GN=SEPT2 PE=1 SV=1;Isoform of Q15019, Septin-2 OS=Homo sapiens GN=SEPT2 PE=1 SV=1	34.0	7	0.042	ASIPFSVVGSNQLIEAK+ILDEIEEHNIK+IYHLPDAESDEDEDFKEQTR+LYPWGVVEVENPEHNDFLK+STLINSLFLTDLYPER+TIISYIDEQFER+TVQIEASTVEIEER
851a	sp|Q14444-2|CAPR1_HUMAN sp|Q14444|CAPR1_HUMAN tr|E9PLA9|E9PLA9_HUMAN	1.0000	Isoform of Q14444, Isoform 2 of Caprin-1 OS=Homo sapiens GN=CAPRIN1;Caprin-1 OS=Homo sapiens GN=CAPRIN1 PE=1 SV=2;Isoform of Q14444, Caprin-1 (Fragment) OS=Homo sapiens GN=CAPRIN1 PE=1 SV=1	50.5	7	0.036	LNQDQLDAVSK+SFMALSQDIQK+SSGPPPPSGSSGSEAAAGAGAAAPASQHPATGTGAVQTEAMK+TVLELQYVLDKLGDDEVR+YQEVTNNLEFAK
814a	sp|Q13148|TADBP_HUMAN tr|A0A087WX29|A0A087WX29_HUMAN	1.0000	TAR DNA-binding protein 43 OS=Homo sapiens GN=TARDBP PE=1 SV=1;Isoform of Q13148, TAR DNA-binding protein 43 (Fragment) OS=Homo sapiens GN=TARDBP PE=1 SV=1	27.2	7	0.045	FGGNPGGFGNQGGFGNSR+GISVHISNAEPK+LVEGILHAPDAGWGNLVYVVNYPK+TSDLIVLGLPWK
813a	sp|Q13085-2|ACACA_HUMAN sp|Q13085-3|ACACA_HUMAN sp|Q13085-4|ACACA_HUMAN sp|Q13085|ACACA_HUMAN	1.0000	Isoform of Q13085, Isoform 2 of Acetyl-CoA carboxylase 1 OS=Homo sapiens GN=ACACA;Isoform of Q13085, Isoform 3 of Acetyl-CoA carboxylase 1 OS=Homo sapiens GN=ACACA;Isoform of Q13085, Isoform 4 of Acetyl-CoA carboxylase 1 OS=Homo sapiens GN=ACACA;Acetyl-CoA carboxylase 1 OS=Homo sapiens GN=ACACA PE=1 SV=2	3.5	7	0.043	EASFEYLQNEGER+FVVMVTPEDLK+IIQQAGQVWFPDSAFK+ITDIIGKEEGIGPENLR+ITSENPDEGFKPSSGTVQELNFR
811b	sp|P14866-2|HNRPL_HUMAN sp|P14866|HNRPL_HUMAN tr|M0QXS5|M0QXS5_HUMAN	1.0000	Isoform of P14866, Isoform 2 of Heterogeneous nuclear ribonucleoprotein L OS=Homo sapiens GN=HNRNPL;Heterogeneous nuclear ribonucleoprotein L OS=Homo sapiens GN=HNRNPL PE=1 SV=2;Isoform of P14866, Heterogeneous nuclear ribonucleoprotein L (Fragment) OS=Homo sapiens GN=HNRNPL PE=1 SV=1	12.7	7	0.045	LNVFKNDQDTWDYTNPNLSGQGDPGSNPNKR+NDQDTWDYTNPNLSGQGDPGSNPNKR+NPNGPYPYTLK+SDALETLGFLNHYQMK
809a	sp|Q12906-2|ILF3_HUMAN sp|Q12906-3|ILF3_HUMAN sp|Q12906-4|ILF3_HUMAN sp|Q12906-5|ILF3_HUMAN sp|Q12906-6|ILF3_HUMAN sp|Q12906-7|ILF3_HUMAN sp|Q12906|ILF3_HUMAN	1.0000	Isoform of Q12906, Isoform 2 of Interleukin enhancer-binding factor 3 OS=Homo sapiens GN=ILF3;Isoform of Q12906, Isoform 3 of Interleukin enhancer-binding factor 3 OS=Homo sapiens GN=ILF3;Isoform of Q12906, Isoform 4 of Interleukin enhancer-binding factor 3 OS=Homo sapiens GN=ILF3;Isoform of Q12906, Isoform 5 of Interleukin enhancer-binding factor 3 OS=Homo sapiens GN=ILF3;Isoform of Q12906, Isof…	12.9	7	0.039	ALKAVSDWIDEQEKGSSEQAESDNMDVPPEDDSK+EDITQSAQHALR+LNQLKPGLQYK+VLGMDPLPSK+VLQDMGLPTGAEGR+VPTWGPLR
786a	sp|Q02978|M2OM_HUMAN tr|I3L1P8|I3L1P8_HUMAN	1.0000	Mitochondrial 2-oxoglutarate/malate carrier protein OS=Homo sapiens GN=SLC25A11 PE=1 SV=3;Isoform of Q02978, Mitochondrial 2-oxoglutarate/malate carrier protein (Fragment) OS=Homo sapiens GN=SLC25A11 PE=1 SV=1	27.0	7	0.045	AVVVNAAQLASYSQSK+ITREEGVLTLWR+LGIYTVLFER+LTGADGTPPGFLLK+NVFNALIR+TSFHALTSILK+YEGFFSLWK
785a	sp|Q02878|RL6_HUMAN	1.0000	60S ribosomal protein L6 OS=Homo sapiens GN=RPL6 PE=1 SV=3	23.3	7	0.044	AVDSQILPK+HLTDAYFK+HQEGEIFDTEKEKYEITEQR+QLASGLLLVTGPLVLNR+VLATVTKPVGGDK
766a	sp|P78347-2|GTF2I_HUMAN sp|P78347-3|GTF2I_HUMAN sp|P78347-4|GTF2I_HUMAN sp|P78347|GTF2I_HUMAN	1.0000	Isoform of P78347, Isoform 2 of General transcription factor II-I OS=Homo sapiens GN=GTF2I;Isoform of P78347, Isoform 3 of General transcription factor II-I OS=Homo sapiens GN=GTF2I;Isoform of P78347, Isoform 4 of General transcription factor II-I OS=Homo sapiens GN=GTF2I;General transcription factor II-I OS=Homo sapiens GN=GTF2I PE=1 SV=2	10.7	7	0.045	AGISFIIK+ANELPQPPVPEPANAGK+DQSAVVVQGLPEGVAFK+FAQALGLTEAVK+QVEELFER+RPELLTHSTTEVTQPR+SPSWYGIPR+TPTQTNGSNVPFKPR
762c	sp|Q9P289-2|STK26_HUMAN sp|Q9P289|STK26_HUMAN tr|B4E0Y9|B4E0Y9_HUMAN tr|Q8NBY1|Q8NBY1_HUMAN	1.0000	Isoform of Q9P289, Isoform 2 of Serine/threonine-protein kinase 26 OS=Homo sapiens GN=STK26;Serine/threonine-protein kinase 26 OS=Homo sapiens GN=STK26 PE=1 SV=2;Isoform of Q9P289, Serine/threonine-protein kinase 26 OS=Homo sapiens GN=STK26 PE=1 SV=1;Isoform of Q9P289, Serine/threonine-protein kinase 26 OS=Homo sapiens GN=STK26 PE=1 SV=1	13.9	7	0.039	AANVLLSEQGDVK+LADFGVAGQLTDTQIK+LADFGVAGQLTDTQIKR+TSYLTELIDR+VLFLIPK
747b	sp|Q9H0U4|RAB1B_HUMAN tr|E9PLD0|E9PLD0_HUMAN	1.0000	Ras-related protein Rab-1B OS=Homo sapiens GN=RAB1B PE=1 SV=1;Isoform of Q9H0U4, Ras-related protein Rab-1B OS=Homo sapiens GN=RAB1B PE=1 SV=1	39.6	7	0.021	EFADSLGIPFLETSAK+FADDTYTESYISTIGVDFK+LLIIGDSGVGK+MGPGAASGGERPNLK+NATNVEQAFMTMAAEIK
747a	sp|P62820|RAB1A_HUMAN	1.0000	Ras-related protein Rab-1A OS=Homo sapiens GN=RAB1A PE=1 SV=3	35.6	7	0.028	EFADSLGIPFLETSAK+FADDTYTESYISTIGVDFK+GAHGIIVVYDVTDQESFNNVK+LLIIGDSGVGK+NATNVEQSFMTMAAEIK
736d	sp|P31946-2|1433B_HUMAN sp|P31946|1433B_HUMAN	1.0000	Isoform of P31946, Isoform Short of 14-3-3 protein beta/alpha OS=Homo sapiens GN=YWHAB;14-3-3 protein beta/alpha OS=Homo sapiens GN=YWHAB PE=1 SV=3	29.1	7	0.023	AVTEQGHELSNEER+DSTLIMQLLR+NLLSVAYK+QTTVSNSQQAYQEAFEISKK+TAFDEAIAELDTLNEESYK
721a	sp|P61204|ARF3_HUMAN sp|P84077|ARF1_HUMAN	1.0000	ADP-ribosylation factor 3 OS=Homo sapiens GN=ARF3 PE=1 SV=2;ADP-ribosylation factor 1 OS=Homo sapiens GN=ARF1 PE=1 SV=2	47.0	7	0.029	HYFQNTQGLIFVVDSNDRER+ILMVGLDAAGK+LGEIVTTIPTIGFNVETVEYK+MLAEDELRDAVLLVFANK+QDLPNAMNAAEITDK
705a	sp|P57678|GEMI4_HUMAN tr|I3L2C7|I3L2C7_HUMAN	1.0000	Gem-associated protein 4 OS=Homo sapiens GN=GEMIN4 PE=1 SV=2;Isoform of P57678, Gem-associated protein 4 OS=Homo sapiens GN=GEMIN4 PE=1 SV=1	6.6	7	0.045	ALEDITASIAMAVIQQK+FLAQILTAFPALR+LLETVIDVSTADR+SIAEGIGPEER+VLQPHPVTPSDTETR
78	sp|P33981-2|TTK_HUMAN sp|P33981|TTK_HUMAN	1.0000	Isoform of P33981, Isoform 2 of Dual specificity protein kinase TTK OS=Homo sapiens GN=TTK;Dual specificity protein kinase TTK OS=Homo sapiens GN=TTK PE=1 SV=2	8.6	7	0.039	GAVPLEMLEIALR+LEETKEYQEPEVPESNQK+LIDFGIANQMQPDTTSVVK+YVNLEEADNQTLDSYR+YVNLEEADNQTLDSYRNEIAYLNK
698b	sp|O43933|PEX1_HUMAN tr|A0A0C4DG33|A0A0C4DG33_HUMAN	1.0000	Peroxisome biogenesis factor 1 OS=Homo sapiens GN=PEX1 PE=1 SV=1;Isoform of O43933, Peroxisome biogenesis factor 1 OS=Homo sapiens GN=PEX1 PE=1 SV=1	6.9	7	0.038	EKLVLTTLDFQK+GILLYGPPGTGK+ITPVEVTPK+KQETSWGLTEINAFK+SQSGEDESMNQPGPIK+TGILLYGPPGTGK+VVPLDNIFR+YPELFANLPIR
697a	sp|P55060-3|XPO2_HUMAN sp|P55060|XPO2_HUMAN	1.0000	Isoform of P55060, Isoform 3 of Exportin-2 OS=Homo sapiens GN=CSE1L;Exportin-2 OS=Homo sapiens GN=CSE1L PE=1 SV=3	8.1	7	0.043	AADEEAFEDNSEEYIR+AADEEAFEDNSEEYIRR+ALTLPGSSENEYIMK+IIIPEIQK+LLQTDDEEEAGLLELLK+QIFILLFQR+SANVNEFPVLK
692a	sp|P54136|SYRC_HUMAN	1.0000	Arginine--tRNA ligase, cytoplasmic OS=Homo sapiens GN=RARS PE=1 SV=2	12.1	7	0.041	IYDALDVSLIER+LFEFAGYDVLR+LLQQEEEIK+LNDYIFSFDK+SDGGYTYDTSDLAAIK+STIIGESISR+VIVDFSSPNIAK
685a	sp|P53007|TXTP_HUMAN	1.0000	Tricarboxylate transport protein, mitochondrial OS=Homo sapiens GN=SLC25A1 PE=1 SV=2	19.6	7	0.044	FFVMTSLR+FGMFEFLSNHMR+GLSSLLYGSIPK+GTYQGLTATVLK+SHGVLGLYR+TQLQLDER
684a	sp|P52701|MSH6_HUMAN	1.0000	DNA mismatch repair protein Msh6 OS=Homo sapiens GN=MSH6 PE=1 SV=2	7.5	7	0.044	FPDLTVELNR+GGHFYSAKPEILR+GTATFDGTAIANAVVK+GTQTYSVLEGDPSENYSK+TLFSTHYHSLVEDYSQNVAVR+VHVQFFDDSPTR+YQLEIPENFTTR
673a	sp|P51610-2|HCFC1_HUMAN sp|P51610-4|HCFC1_HUMAN sp|P51610|HCFC1_HUMAN tr|A6NEM2|A6NEM2_HUMAN	1.0000	Isoform of P51610, Isoform 2 of Host cell factor 1 OS=Homo sapiens GN=HCFC1;Isoform of P51610, Isoform 4 of Host cell factor 1 OS=Homo sapiens GN=HCFC1;Host cell factor 1 OS=Homo sapiens GN=HCFC1 PE=1 SV=2;Isoform of P51610, Host cell factor 1 OS=Homo sapiens GN=HCFC1 PE=1 SV=2	6.4	7	0.042	ENQWFDVGVIK+GPFSEISAFK+IATGHGQQGVTQVVLK+LGDLWTLDIDTLTWNKPSLSGVAPLPR+MYVFGGWVPLVMDDVK+TMAVTPGTTTLPATVK+TVESGLEVAAAPSVTPQAGTALLAPFPTQR
672a	sp|P51571|SSRD_HUMAN	1.0000	Translocon-associated protein subunit delta OS=Homo sapiens GN=SSR4 PE=1 SV=1	30.6	7	0.041	FFDEESYSLLR+NNEDISIIPPLFTVSVDHR+VQNMALYADVGGK+YQVSWSLDHK
670a	sp|P51148-2|RAB5C_HUMAN sp|P51148|RAB5C_HUMAN	1.0000	Isoform of P51148, Isoform 2 of Ras-related protein Rab-5C OS=Homo sapiens GN=RAB5C;Ras-related protein Rab-5C OS=Homo sapiens GN=RAB5C PE=1 SV=2	32.4	7	0.043	GAQAAIVVYDITNTDTFAR+GVDLQENNPASR+LVLLGESAVGK+QASPNIVIALAGNK+TAMNVNEIFMAIAK
658a	sp|P49959-2|MRE11_HUMAN sp|P49959-3|MRE11_HUMAN sp|P49959|MRE11_HUMAN tr|F8W7U8|F8W7U8_HUMAN	1.0000	Isoform of P49959, Isoform 2 of Double-strand break repair protein MRE11A OS=Homo sapiens GN=MRE11A;Isoform of P49959, Isoform 3 of Double-strand break repair protein MRE11A OS=Homo sapiens GN=MRE11A;Double-strand break repair protein MRE11A OS=Homo sapiens GN=MRE11A PE=1 SV=3;Isoform of P49959, Double-strand break repair protein MRE11A OS=Homo sapiens GN=MRE11A PE=1 SV=1	10.4	7	0.041	GNDTFVTLDEILR+IALYGLGSIPDER+IDISPVLLQK+LRVDYSGGFEPFSVLR+NVQLSLLTER+TGEEINFGK
655a	sp|P49792|RBP2_HUMAN	1.0000	E3 SUMO-protein ligase RanBP2 OS=Homo sapiens GN=RANBP2 PE=1 SV=2	2.9	7	0.037	DTSFLGSDDIGNIDVREPELEDLTR+ELVGPPLAETVFTPK+FGESTTGFNFSFK+NSIPEPIDPLFK+SDAGNLNFEFQVAK+SVFGTPTLETANK
638a	sp|P48556|PSMD8_HUMAN tr|R4GMR5|R4GMR5_HUMAN	1.0000	26S proteasome non-ATPase regulatory subunit 8 OS=Homo sapiens GN=PSMD8 PE=1 SV=2;Isoform of P48556, 26S proteasome non-ATPase regulatory subunit 8 OS=Homo sapiens GN=PSMD8 PE=1 SV=1	23.7	7	0.044	DILEIGAQWSILR+DIQTNVYIK+HPVSLEQYLMEGSYNK+ILFFNTPK+LVLLELNFLPTTGTK+QVIEYAR
635a	sp|P48047|ATPO_HUMAN	1.0000	ATP synthase subunit O, mitochondrial OS=Homo sapiens GN=ATP5O PE=1 SV=1	25.4	7	0.043	FSPLTTNLINLLAENGR+LVRPPVQVYGIEGR+TDPSILGGMIVR+YATALYSAASK
618a	sp|P43490|NAMPT_HUMAN	1.0000	Nicotinamide phosphoribosyltransferase OS=Homo sapiens GN=NAMPT PE=1 SV=1	24.2	7	0.037	AVPEGFVIPR+LHDFGYRGVSSQETAGIGASAHLVNFKGTDTVAGLALIK+MWSIENIAFGSGGGLLQK+VIQGDGVDINTLQEIVEGMK+VKYEETVFYGLQYILNK+YEETVFYGLQYILNK+YLLETSGNLDGLEYK
611a	sp|P42765|THIM_HUMAN tr|A0A0B4J2A4|A0A0B4J2A4_HUMAN	1.0000	3-ketoacyl-CoA thiolase, mitochondrial OS=Homo sapiens GN=ACAA2 PE=1 SV=2;Isoform of P42765, 3-ketoacyl-CoA thiolase, mitochondrial OS=Homo sapiens GN=ACAA2 PE=1 SV=1	18.5	7	0.042	DFTATDLSEFAAK+DMDLVEVNEAFAPQYLAVER+ETPALTINR+TNVNGGAIALGHPLGGSGSR+TPFGAYGGLLK
602a	sp|P41252|SYIC_HUMAN tr|J3KR24|J3KR24_HUMAN	1.0000	Isoleucine--tRNA ligase, cytoplasmic OS=Homo sapiens GN=IARS PE=1 SV=2;Isoform of P41252, Isoleucine--tRNA ligase, cytoplasmic OS=Homo sapiens GN=IARS PE=1 SV=1	6.7	7	0.044	APLKPYPVSPSDK+FVDILTNWYVR+LFLNETQTQEITEDIPVK+LYLINSPVVR+NVIVNGLVLASDGQK+YRPLFDYFLK
581a	sp|P36776-2|LONM_HUMAN sp|P36776-3|LONM_HUMAN sp|P36776|LONM_HUMAN tr|K7EJE8|K7EJE8_HUMAN tr|K7EKE6|K7EKE6_HUMAN	1.0000	Isoform of P36776, Isoform 2 of Lon protease homolog, mitochondrial OS=Homo sapiens GN=LONP1;Isoform of P36776, Isoform 3 of Lon protease homolog, mitochondrial OS=Homo sapiens GN=LONP1;Lon protease homolog, mitochondrial OS=Homo sapiens GN=LONP1 PE=1 SV=2;Isoform of P36776, Lon protease homolog OS=Homo sapiens GN=LONP1 PE=1 SV=1;Isoform of P36776, Lon protease homolog OS=Homo sapiens GN=LONP1 PE…	13.0	7	0.041	ESVLQMMQAGQR+ILEFIAVSQLR+IVSGEAESVEVTPENLQDFVGKPVFTVER+LGLLDNHSSEFNVTR+LSSDVLTLLIK+QLEVEPEEPEAENK+QVEKVLR
528a	sp|P26373|RL13_HUMAN	1.0000	60S ribosomal protein L13 OS=Homo sapiens GN=RPL13 PE=1 SV=4	28.9	7	0.043	GFSLEELR+LATQLTGPVMPVR+STESLQANVQR+TIGISVDPR+VATWFNQPAR+VITEEEKNFK
522a	sp|P25786-2|PSA1_HUMAN sp|P25786|PSA1_HUMAN	1.0000	Isoform of P25786, Isoform Long of Proteasome subunit alpha type-1 OS=Homo sapiens GN=PSMA1;Proteasome subunit alpha type-1 OS=Homo sapiens GN=PSMA1 PE=1 SV=1	21.7	7	0.043	AQPAQPADEPAEKADEPMEH+ETLPAEQDLTTK+KAQPAQPADEPAEKADEPMEH+NQYDNDVTVWSPQGR+NVSIGIVGK
520a	sp|P25685|DNJB1_HUMAN	1.0000	DnaJ homolog subfamily B member 1 OS=Homo sapiens GN=DNAJB1 PE=1 SV=4	15.3	7	0.043	FKEIAEAYDVLSDPR+KVPGEGLPLPK+NPFDTFFGQR+TIPVVFK+TVLEQVLPI
514a	sp|P23528|COF1_HUMAN tr|E9PK25|E9PK25_HUMAN tr|G3V1A4|G3V1A4_HUMAN	1.0000	Cofilin-1 OS=Homo sapiens GN=CFL1 PE=1 SV=3;Isoform of P23528, Cofilin-1 OS=Homo sapiens GN=CFL1 PE=1 SV=1;Isoform of P23528, Cofilin 1 (Non-muscle), isoform CRA_a OS=Homo sapiens GN=CFL1 PE=1 SV=1	49.0	7	0.038	ESKKEDLVFIFWAPESAPLK+KEDLVFIFWAPESAPLK+LGGSAVISLEGKPL+NIILEEGKEILVGDVGQTVDDPYATFVK+YALYDATYETK
513a	sp|P23526|SAHH_HUMAN	1.0000	Adenosylhomocysteinase OS=Homo sapiens GN=AHCY PE=1 SV=4	18.1	7	0.043	AGIPVYAWK+GISEETTTGVHNLYK+KLDEAVAEAHLGK+VADIGLAAWGR+VAVVAGYGDVGK+WLNENAVEK+YPQLLPGIR
52	sp|P09874|PARP1_HUMAN	1.0000	Poly [ADP-ribose] polymerase 1 OS=Homo sapiens GN=PARP1 PE=1 SV=4	10.6	7	0.038	GFSLLATEDKEALKK+GGAAVDPDSGLEHSAHVLEK+KPPLLNNADSVQAK+KTAEAGGVTGK+SLQELFLAHILSPWGAEVK+TTNFAGILSQGLR+VVSEDFLQDVSASTK
460a	sp|P12268|IMDH2_HUMAN tr|H0Y4R1|H0Y4R1_HUMAN	1.0000	Inosine-5'-monophosphate dehydrogenase 2 OS=Homo sapiens GN=IMPDH2 PE=1 SV=2;Isoform of P12268, Inosine-5'-monophosphate dehydrogenase 2 (Fragment) OS=Homo sapiens GN=IMPDH2 PE=1 SV=1	18.9	7	0.033	LPIVNEDDELVAIIAR+NLIDAGVDALR+REDLVVAPAGITLK+TSSAQVEGGVHSLHSYEK+VAQGVSGAVQDK+YPNLQVIGGNVVTAAQAK
431a	sp|P08237-2|PFKAM_HUMAN sp|P08237-3|PFKAM_HUMAN sp|P08237|PFKAM_HUMAN	1.0000	Isoform of P08237, Isoform 2 of ATP-dependent 6-phosphofructokinase, muscle type OS=Homo sapiens GN=PFKM;Isoform of P08237, Isoform 3 of ATP-dependent 6-phosphofructokinase, muscle type OS=Homo sapiens GN=PFKM;ATP-dependent 6-phosphofructokinase, muscle type OS=Homo sapiens GN=PFKM PE=1 SV=2	22.3	7	0.051	AIAVLTSGGDAQGMNAAVR+ALVFQPVAELKDQTDFEHR+GQIEEAGWSYVGGWTGQGGSK+IMEIVDAITTTAQSHQR+IPKEQWWLK+RVFIIETMGGYCGYLATMAGLAAGADAAYIFEEPFTIR+SEWSDLLSDLQK+SGSHTVAVMNVGAPAAGMNAAVR+TFVLEVMGR
430a	sp|P08236-2|BGLR_HUMAN sp|P08236|BGLR_HUMAN	1.0000	Isoform of P08236, Isoform 2 of Beta-glucuronidase OS=Homo sapiens GN=GUSB;Beta-glucuronidase OS=Homo sapiens GN=GUSB PE=1 SV=2	10.8	7	0.042	ELDGLWSFR+GFDWPLLVK+GYFVQNTYFDFFNYAGLQR+SLDPSRPVTFVSNSNYAADK+WLGANAFR
393a	sp|P04049-2|RAF1_HUMAN sp|P04049|RAF1_HUMAN tr|H7C155|H7C155_HUMAN	1.0000	Isoform of P04049, Isoform 2 of RAF proto-oncogene serine/threonine-protein kinase OS=Homo sapiens GN=RAF1;RAF proto-oncogene serine/threonine-protein kinase OS=Homo sapiens GN=RAF1 PE=1 SV=1;Isoform of P04049, RAF proto-oncogene serine/threonine-protein kinase (Fragment) OS=Homo sapiens GN=RAF1 PE=1 SV=1	17.3	7	0.037	FLLNGFR+FQMFQLIDIAR+IGDFGLATVK+SHSESASPSALSSSPNNLSPTGWSQPK+VVDPTPEQFQAFR+YSTPHAFTFNTSSPSSEGSLSQR
382a	sp|O95816|BAG2_HUMAN	1.0000	BAG family molecular chaperone regulator 2 OS=Homo sapiens GN=BAG2 PE=1 SV=1	19.9	7	0.041	FLDDLGNAK+IIDEVVNK+IIDEVVNKFLDDLGNAK+LLESLDQLELR+LLESLDQLELRVEALR+RLETLIR+TLQQNAESR
374a	sp|O95382-3|M3K6_HUMAN sp|O95382|M3K6_HUMAN	1.0000	Isoform of O95382, Isoform 3 of Mitogen-activated protein kinase kinase kinase 6 OS=Homo sapiens GN=MAP3K6;Mitogen-activated protein kinase kinase kinase 6 OS=Homo sapiens GN=MAP3K6 PE=1 SV=3	8.8	7	0.042	AALGVLGPEVEK+AQGLGPALLHRPLFAFPDAVK+DIKGDNVLINTFSGLLK+FSQPLHEEIALHR+GLADGLVQAGVGTEALLTPLVGR+VPEEPAAEEPASPEESSGLSLLHQESK
363a	sp|O94822-3|LTN1_HUMAN sp|O94822|LTN1_HUMAN	1.0000	Isoform of O94822, Isoform 3 of E3 ubiquitin-protein ligase listerin OS=Homo sapiens GN=LTN1;E3 ubiquitin-protein ligase listerin OS=Homo sapiens GN=LTN1 PE=1 SV=6	6.9	7	0.042	ETPDTLSDPQTVPEEEREAK+FLSTLLDSFSSSR+ISEPEADVESVLGVSNLLQVLQKPK+LMPENPTYAETAVEVPNKDPK+QSIVQAKPLEIAK+TAHNLENVLIHFWER+VLGNTSGLLQLLFNR
362a	sp|O94776|MTA2_HUMAN	1.0000	Metastasis-associated protein MTA2 OS=Homo sapiens GN=MTA2 PE=1 SV=1	11.4	7	0.040	DISSSLNSLADSNAR+DITLFHAMDTLQR+GHLSRPEAQSLSPYTTSANR+QIDQFLVVAR+VGDYVYFENSSSNPYLVR
357a	sp|O75955|FLOT1_HUMAN	1.0000	Flotillin-1 OS=Homo sapiens GN=FLOT1 PE=1 SV=3	23.0	7	0.042	AAYDIEVNTR+AQQVAVQEQEIAR+ITLVSSGSGTMGAAK+LTGVSISQVNHKPLR+TEAEIAHIALETLEGHQR+VASSDLVNMGISVVSYTLK+VQVQVVER
344a	sp|O75376-2|NCOR1_HUMAN sp|O75376|NCOR1_HUMAN	1.0000	Isoform of O75376, Isoform 2 of Nuclear receptor corepressor 1 OS=Homo sapiens GN=NCOR1;Nuclear receptor corepressor 1 OS=Homo sapiens GN=NCOR1 PE=1 SV=2	5.4	7	0.042	ALDPAAAAYLFQR+EQPLGLPYPATR+GTAGAIQEGSITR+NFGLIASYLER+NQVSSQTPQQPPTSTFQNSPSALVSTPVR+QTPGWAWEDRPSSTGSTQFPYNPLTMR+SSHLEVSQASQLLQQQQQQQLR
332a	sp|O60716-10|CTND1_HUMAN sp|O60716-11|CTND1_HUMAN sp|O60716-12|CTND1_HUMAN sp|O60716-13|CTND1_HUMAN sp|O60716-14|CTND1_HUMAN sp|O60716-15|CTND1_HUMAN sp|O60716-16|CTND1_HUMAN sp|O60716-17|CTND1_HUMAN sp|O60716-18|CTND1_HUMAN sp|O60716-19|CTND1_HUMAN sp|O60716-20|CTND1_HUMAN sp|O60716-21|CTND1_HUMAN sp|O60716-22|CTND1_HUMAN sp|O60716-23|CTND1_HUMAN sp|O60716-24|CTND1_HUMAN sp|O60716-2|CTND1_HUMAN …	1.0000	Isoform of O60716, Isoform 2AB of Catenin delta-1 OS=Homo sapiens GN=CTNND1;Isoform of O60716, Isoform 2AC of Catenin delta-1 OS=Homo sapiens GN=CTNND1;Isoform of O60716, Isoform 2BC of Catenin delta-1 OS=Homo sapiens GN=CTNND1;Isoform of O60716, Isoform 2A of Catenin delta-1 OS=Homo sapiens GN=CTNND1;Isoform of O60716, Isoform 2B of Catenin delta-1 OS=Homo sapiens GN=CTNND1;Isoform of O60716, Is…	12.3	7	0.042	AAALVLQTIWGYK+ALSAIADLLTNEHER+GYELLFQPEVVR+HYEDGYPGGSDNYGSLSR+QDVYGPQPQVRVGGSSVDLHR+TVQPVAMGPDGLPVDASSVSNNYIQTLGR
278a	sp|O00231-2|PSD11_HUMAN sp|O00231|PSD11_HUMAN	1.0000	Isoform of O00231, Isoform 2 of 26S proteasome non-ATPase regulatory subunit 11 OS=Homo sapiens GN=PSMD11;26S proteasome non-ATPase regulatory subunit 11 OS=Homo sapiens GN=PSMD11 PE=1 SV=3	15.6	7	0.045	EASIDILHSIVK+IMLNTPEDVQALVSGK+IMLNTPEDVQALVSGKLALR+LYDNLLEQNLIR+VQIEHISSLIK+YVRPFLNSISK
274b	sp|O43795-2|MYO1B_HUMAN sp|O43795|MYO1B_HUMAN tr|E9PDF6|E9PDF6_HUMAN	1.0000	Isoform of O43795, Isoform 2 of Unconventional myosin-Ib OS=Homo sapiens GN=MYO1B;Unconventional myosin-Ib OS=Homo sapiens GN=MYO1B PE=1 SV=3;Isoform of O43795, Unconventional myosin-Ib OS=Homo sapiens GN=MYO1B PE=1 SV=1	8.7	7	0.039	LFSWIVNR+LLQSNPVLEAFGNAK+NFHVFYQLLSGASEELLNK+NFYELSPHIFALSDEAYR+VLYQVEGFVDKNNDLLYR+VSTTLNVAQAYYAR+YNYLSLDSAK
223	sp|Q9H000-2|MKRN2_HUMAN sp|Q9H000|MKRN2_HUMAN tr|C9J494|C9J494_HUMAN	1.0000	Isoform of Q9H000, Isoform 2 of Probable E3 ubiquitin-protein ligase makorin-2 OS=Homo sapiens GN=MKRN2;Probable E3 ubiquitin-protein ligase makorin-2 OS=Homo sapiens GN=MKRN2 PE=1 SV=2;Isoform of Q9H000, Probable E3 ubiquitin-protein ligase makorin-2 OS=Homo sapiens GN=MKRN2 PE=1 SV=1	9.1	7	0.043	LWDFIENR+NELIEAFK+VISEFVIPSVYWVEDQNK
180	sp|Q8N766-2|EMC1_HUMAN sp|Q8N766-3|EMC1_HUMAN sp|Q8N766-4|EMC1_HUMAN sp|Q8N766|EMC1_HUMAN	1.0000	Isoform of Q8N766, Isoform 2 of ER membrane protein complex subunit 1 OS=Homo sapiens GN=EMC1;Isoform of Q8N766, Isoform 3 of ER membrane protein complex subunit 1 OS=Homo sapiens GN=EMC1;Isoform of Q8N766, Isoform 4 of ER membrane protein complex subunit 1 OS=Homo sapiens GN=EMC1;ER membrane protein complex subunit 1 OS=Homo sapiens GN=EMC1 PE=1 SV=1	6.4	7	0.043	FNVEDGEIVQQVR+QIPLQSLDLEFGSGFQPR+VLLLIDDEYKVTAFPATR+VLPTQPNPVDASR
174	sp|Q8IXW5-2|RPAP2_HUMAN sp|Q8IXW5|RPAP2_HUMAN	1.0000	Isoform of Q8IXW5, Isoform 2 of Putative RNA polymerase II subunit B1 CTD phosphatase RPAP2 OS=Homo sapiens GN=RPAP2;Putative RNA polymerase II subunit B1 CTD phosphatase RPAP2 OS=Homo sapiens GN=RPAP2 PE=1 SV=1	11.6	7	0.043	FFEAQIPK+FITPAHYSDVVDER+KAELEAAVR+SQDSEEHDSTFPLIDSSSQNQIR+VNTQSSSNSTLPER
139	sp|Q14258|TRI25_HUMAN	1.0000	E3 ubiquitin/ISG15 ligase TRIM25 OS=Homo sapiens GN=TRIM25 PE=1 SV=2	12.1	7	0.045	FDTIYQILLK+GIHQSTIDLKNELK+GISTKPVYIPEVELNHK+KVEQLQQEYTEMK+LPTFGAPEQLVDLK+VLETFLAK
137	sp|Q14008-2|CKAP5_HUMAN sp|Q14008-3|CKAP5_HUMAN sp|Q14008|CKAP5_HUMAN	1.0000	Isoform of Q14008, Isoform 2 of Cytoskeleton-associated protein 5 OS=Homo sapiens GN=CKAP5;Isoform of Q14008, Isoform 3 of Cytoskeleton-associated protein 5 OS=Homo sapiens GN=CKAP5;Cytoskeleton-associated protein 5 OS=Homo sapiens GN=CKAP5 PE=1 SV=3	4.2	7	0.042	DAAFEALGTALK+EGLDEVAGIINDAK+FIQPNIGELPTALK+IILLKPIIK+NAALNTIVTVYNVHGDQVFK+TSAQVVLDGLVDK
132	sp|Q13112|CAF1B_HUMAN	1.0000	Chromatin assembly factor 1 subunit B OS=Homo sapiens GN=CHAF1B PE=1 SV=1	14.1	7	0.041	AIVEFLSNLAR+GSSPGPRPVEGTPASR+LASAGVDTNVR+MLSGIGAEGEAR+VNDNKEPEQIAFQDEDEAQLNK+VNDNKEPEQIAFQDEDEAQLNKENWTVVK
1186a	sp|Q9UL63|MKLN1_HUMAN	1.0000	Muskelin OS=Homo sapiens GN=MKLN1 PE=1 SV=2	11.2	7	0.042	AQVDPLSALK+ATIDPELNEIHVLSGLSK+NSFWIYDIVR+SGSDFTALGFSDVDHTYAQR+WSSFSSTYLPENILVDKPNDQSSR
1180a	sp|Q9UK76-2|HN1_HUMAN sp|Q9UK76|HN1_HUMAN tr|J3KT51|J3KT51_HUMAN	1.0000	Isoform of Q9UK76, Isoform 2 of Hematological and neurological expressed 1 protein OS=Homo sapiens GN=HN1;Hematological and neurological expressed 1 protein OS=Homo sapiens GN=HN1 PE=1 SV=3;Isoform of Q9UK76, Hematological and neurological-expressed 1 protein OS=Homo sapiens GN=HN1 PE=1 SV=1	55.8	7	0.040	MASNIFGTPEENQASWAK+SSGGREDLESSGLQR+VLRPPGGGSNFSLGFDEPTEQPVR+VLRPPGGGSNFSLGFDEPTEQPVRK
1147a	sp|Q9P0J0-2|NDUAD_HUMAN sp|Q9P0J0|NDUAD_HUMAN	1.0000	Isoform of Q9P0J0, Isoform 2 of NADH dehydrogenase [ubiquinone] 1 alpha subcomplex subunit 13 OS=Homo sapiens GN=NDUFA13;NADH dehydrogenase [ubiquinone] 1 alpha subcomplex subunit 13 OS=Homo sapiens GN=NDUFA13 PE=1 SV=3	44.4	7	0.044	IALLPLLQAETDRR+LQIEDFEAR+VGESVFHTTR+VKQDMPPPGGYGPIDYKR+WVPPLIGELYGLR
1144a	sp|Q9NZ01|TECR_HUMAN	1.0000	Very-long-chain enoyl-CoA reductase OS=Homo sapiens GN=TECR PE=1 SV=1	14.0	7	0.044	EFRDYPPLR+HYEVEILDAK+LPVGTTATLYFR+MKHYEVEILDAK+SLKDEDVLQKLPVGTTATLYFR
1122a	sp|Q9NP81|SYSM_HUMAN tr|M0QWZ7|M0QWZ7_HUMAN	1.0000	Serine--tRNA ligase, mitochondrial OS=Homo sapiens GN=SARS2 PE=1 SV=1;Isoform of Q9NP81, Serine--tRNA ligase, mitochondrial OS=Homo sapiens GN=SARS2 PE=1 SV=1	15.1	7	0.030	ALLANQDSGEVQQDPK+EAQLEEQFYLQALK+LPNQTHPDVPVGDESQAR+SADLPAIISTWQELR+VLDMPTQELGLPAYR
124	sp|Q07954|LRP1_HUMAN	1.0000	Prolow-density lipoprotein receptor-related protein 1 OS=Homo sapiens GN=LRP1 PE=1 SV=2	1.8	7	0.029	CDGDTDCMDSSDEK+CIPNRWLCDGDNDCGNSEDESNATCSAR+EQMIYWTDVTTQGSMIRR+LSVIGSIR+TVLWPNGLSLDIPAGR
1111a	sp|Q9HAV4|XPO5_HUMAN	1.0000	Exportin-5 OS=Homo sapiens GN=XPO5 PE=1 SV=1	6.3	7	0.043	DPLLLAIIPK+FDFDSDEDFNAFFNSSR+IFSFLLNTLQENVNK+VLSDVDAFIAYVGTDQK+YLESFLAFTTHPSQFLR
1092a	sp|Q9H019-3|MFR1L_HUMAN sp|Q9H019|MFR1L_HUMAN	1.0000	Isoform of Q9H019, Isoform 3 of Mitochondrial fission regulator 1-like OS=Homo sapiens GN=MTFR1L;Mitochondrial fission regulator 1-like OS=Homo sapiens GN=MTFR1L PE=1 SV=2	19.6	7	0.044	ASSFADMMGILK+HTWKPSPLIVMQR+SLLKEEDPAVLISEVLR+SLLKEEDPAVLISEVLRR+TTELQDELSHLR
1090a	sp|Q9GZS3|WDR61_HUMAN tr|H0YN81|H0YN81_HUMAN	1.0000	WD repeat-containing protein 61 OS=Homo sapiens GN=WDR61 PE=1 SV=1;Isoform of Q9GZS3, WD repeat-containing protein 61 (Fragment) OS=Homo sapiens GN=WDR61 PE=1 SV=1	29.6	7	0.045	ENSETVVTGSLDDLVK+LLHTLEGHAMPIR+LWDLENGK+SIDAGPVDAWTLAFSPDSQYLATGTHVGK+SLTFSPDSQLLVTASDDGYIK
120	sp|Q02952-2|AKA12_HUMAN sp|Q02952-3|AKA12_HUMAN sp|Q02952|AKA12_HUMAN	1.0000	Isoform of Q02952, Isoform 2 of A-kinase anchor protein 12 OS=Homo sapiens GN=AKAP12;Isoform of Q02952, Isoform 3 of A-kinase anchor protein 12 OS=Homo sapiens GN=AKAP12;A-kinase anchor protein 12 OS=Homo sapiens GN=AKAP12 PE=1 SV=4	5.9	7	0.043	GLAEVQQDGEAEEGATSDGEK+KDEGEGAAGAGDHKDPSLGAGEAASK+LVQNIIQTAVDQFVR+QLLQTVNVPIIDGAK+VKEESQLPGTGGPEDVLQPVQR
1074a	sp|Q9BXW9-1|FACD2_HUMAN sp|Q9BXW9|FACD2_HUMAN	1.0000	Isoform of Q9BXW9, Isoform 1 of Fanconi anemia group D2 protein OS=Homo sapiens GN=FANCD2;Fanconi anemia group D2 protein OS=Homo sapiens GN=FANCD2 PE=1 SV=2	5.2	7	0.038	KIEPGTAADSQQIHEEK+LIVSQLK+LLLGIDILQPAIIK+SHIANEVEENDSIFVK+SLIKLLLGIDILQPAIIK+TGESQNQLAVDQIAFQK
1058a	sp|Q9BQ70|TCF25_HUMAN	1.0000	Transcription factor 25 OS=Homo sapiens GN=TCF25 PE=1 SV=1	13.9	7	0.043	GQEPLGPGALHFDLRDDDDAEEEGPKR+HLNPDTELKR+IEDSTGLNRPGPAPLSSR+LSPISHGNTIALFFR+SFYLALYK+SSTGEASENGLEDIDR
1055a	sp|Q99873-2|ANM1_HUMAN sp|Q99873-3|ANM1_HUMAN sp|Q99873-4|ANM1_HUMAN sp|Q99873|ANM1_HUMAN tr|E9PKG1|E9PKG1_HUMAN tr|H7C2I1|H7C2I1_HUMAN	1.0000	Isoform of Q99873, Isoform 2 of Protein arginine N-methyltransferase 1 OS=Homo sapiens GN=PRMT1;Isoform of Q99873, Isoform 3 of Protein arginine N-methyltransferase 1 OS=Homo sapiens GN=PRMT1;Isoform of Q99873, Isoform 4 of Protein arginine N-methyltransferase 1 OS=Homo sapiens GN=PRMT1;Protein arginine N-methyltransferase 1 OS=Homo sapiens GN=PRMT1 PE=1 SV=2;Isoform of Q99873, Protein arginine N…	28.9	7	0.038	ANKLDHVVTIIK+ATLYVTAIEDR+DVAIKEPLVDVVDPK+GKVEEVELPVEK+QTVFYMEDYLTVK+TGEEIFGTIGMRPNAK+TGFSTSPESPYTHWK
1046a	sp|Q99613-2|EIF3C_HUMAN sp|Q99613|EIF3C_HUMAN	1.0000	Isoform of Q99613, Isoform 2 of Eukaryotic translation initiation factor 3 subunit C OS=Homo sapiens GN=EIF3C;Eukaryotic translation initiation factor 3 subunit C OS=Homo sapiens GN=EIF3C PE=1 SV=1	11.6	7	0.044	AKELLGQGLLLR+DFESHITSYK+DLMLMSHLQDNIQHADPPVQILYNR+GTEITHAVVIK+RLDEEEEDNEGGEWER+SEQDQAENEGEDSAVLMER+VWDLFPEADKVR
1036a	sp|Q96S59|RANB9_HUMAN	1.0000	Ran-binding protein 9 OS=Homo sapiens GN=RANBP9 PE=1 SV=1	13.0	7	0.044	DAFSLLAYSDPWNSPVGNQLDPIQR+LYPAVDEQETPLPR+MGEAIETTQQLYPSLLER+NPNLLFTLK+QFIEMVNGTDSEVR+RLYPAVDEQETPLPR+STDQTVLEELASIK
1023a	sp|Q96JG8-2|MAGD4_HUMAN sp|Q96JG8-4|MAGD4_HUMAN sp|Q96JG8|MAGD4_HUMAN	1.0000	Isoform of Q96JG8, Isoform 2 of Melanoma-associated antigen D4 OS=Homo sapiens GN=MAGED4;Isoform of Q96JG8, Isoform 4 of Melanoma-associated antigen D4 OS=Homo sapiens GN=MAGED4;Melanoma-associated antigen D4 OS=Homo sapiens GN=MAGED4 PE=1 SV=3	9.6	7	0.032	ASEAVLWEALR+ASEAVLWEALRK+IPFAFWAR+MATSIPEPEGAAAATAQHSAEPWAR+RPAPAQEAATEGPSAASGVPQTGPGR
1008a	sp|Q96CP6-2|GRM1A_HUMAN sp|Q96CP6-3|GRM1A_HUMAN sp|Q96CP6|GRM1A_HUMAN tr|M0QZ12|M0QZ12_HUMAN	1.0000	Isoform of Q96CP6, Isoform 2 of GRAM domain-containing protein 1A OS=Homo sapiens GN=GRAMD1A;Isoform of Q96CP6, Isoform 3 of GRAM domain-containing protein 1A OS=Homo sapiens GN=GRAMD1A;GRAM domain-containing protein 1A OS=Homo sapiens GN=GRAMD1A PE=1 SV=2;Isoform of Q96CP6, GRAM domain-containing protein 1A OS=Homo sapiens GN=GRAMD1A PE=1 SV=1	15.8	7	0.041	ASVELLDEMK+EVGDVIALSDITSSGAADR+FTDVTLSPWSGDSK+GGVPGTPSTQSLGSR+GKFPQTATEWAEILALQK+LLINSVFHVGAER+QFHSVEVHK+TAHTFESWHSLALAK
1000a	sp|Q93074-2|MED12_HUMAN sp|Q93074-3|MED12_HUMAN sp|Q93074|MED12_HUMAN	1.0000	Isoform of Q93074, Isoform 2 of Mediator of RNA polymerase II transcription subunit 12 OS=Homo sapiens GN=MED12;Isoform of Q93074, Isoform 3 of Mediator of RNA polymerase II transcription subunit 12 OS=Homo sapiens GN=MED12;Mediator of RNA polymerase II transcription subunit 12 OS=Homo sapiens GN=MED12 PE=1 SV=4	5.2	7	0.039	FQHLSHYDQHQVTAQVSR+IVDGAVFAVLK+LNLVGGMFDTVQR+LPTSVQGHVLK+SGVWLVAPLIAK+SQSAINTWFTDLAGTKPLTQLAK+WAPEFMIDTLENPAAHTFTYTGLGK
999a	sp|Q93062-2|RBPMS_HUMAN sp|Q93062-3|RBPMS_HUMAN sp|Q93062-4|RBPMS_HUMAN sp|Q93062-5|RBPMS_HUMAN sp|Q93062|RBPMS_HUMAN tr|B4E3T4|B4E3T4_HUMAN	1.0000	Isoform of Q93062, Isoform B of RNA-binding protein with multiple splicing OS=Homo sapiens GN=RBPMS;Isoform of Q93062, Isoform C of RNA-binding protein with multiple splicing OS=Homo sapiens GN=RBPMS;Isoform of Q93062, Isoform D of RNA-binding protein with multiple splicing OS=Homo sapiens GN=RBPMS;Isoform of Q93062, Isoform E of RNA-binding protein with multiple splicing OS=Homo sapiens GN=RBPMS…	58.7	7	0.046	AEKENTPSEANLQEEEVR+ELYLLFRPFK+ENTPSEANLQEEEVR+FDPEIPQTLR+LVGTPNPSTPLPNTVPQFIAR+QPVGFVSFDSR+TLFVSGLPLDIKPR
984a	sp|Q8WUM4-2|PDC6I_HUMAN sp|Q8WUM4|PDC6I_HUMAN	1.0000	Isoform of Q8WUM4, Isoform 2 of Programmed cell death 6-interacting protein OS=Homo sapiens GN=PDCD6IP;Programmed cell death 6-interacting protein OS=Homo sapiens GN=PDCD6IP PE=1 SV=1	8.8	7	0.022	FLTALAQDGVINEEALSVTELDR+FPFSENQICLTFTWKDAFDK+FTDLFEK+LALASLGYEK+SVIEQGGIQTVDQLIK
968a	sp|Q8N5F7|NKAP_HUMAN	1.0000	NF-kappa-B-activating protein OS=Homo sapiens GN=NKAP PE=1 SV=1	13.0	7	0.036	ALASFNQEER+NGLTHQLGGLSQGSR+TLTSQDDKPLNYGHALLPGEGAAMAEYVK
916a	sp|Q69YN2|C19L1_HUMAN	1.0000	CWF19-like protein 1 OS=Homo sapiens GN=CWF19L1 PE=1 SV=2	13.9	7	0.045	FIALANVGNPEK+GVDILLTSPWPK+KAPIQTYVLGANNQETVK+NFPLQFGR+NHIILQENAQHATR+YLYAFSIVPMK
911a	sp|Q5XKP0|MIC13_HUMAN	1.0000	MICOS complex subunit MIC13 OS=Homo sapiens GN=MIC13 PE=1 SV=1	35.6	7	0.039	DSWNAGIMTVMSALSVAPSK+GSVAGGAVYLVYDQELLGPSDK
343b	sp|Q14315-2|FLNC_HUMAN sp|Q14315|FLNC_HUMAN	0.9999	Isoform of Q14315, Isoform 2 of Filamin-C OS=Homo sapiens GN=FLNC;Filamin-C OS=Homo sapiens GN=FLNC PE=1 SV=3	3.3	7	0.024	AFGPGLEGGLVNK+AGTNMMMVGVHGPK+EAGAGGLSIAVEGPSK+GVAGVPAEFSIWTR+ILVGPSEIGDASK+LIALLEVLSQK+LLGWIQNK
890a	sp|Q16543|CDC37_HUMAN	1.0000	Hsp90 co-chaperone Cdc37 OS=Homo sapiens GN=CDC37 PE=1 SV=1	19.3	6	0.032	ASEAKEGEEAGPGDPLLEAVPK+LGPGGLDPVEVYESLPEELQK+LQAEAQQLR+SMVNTKPEK+SMVNTKPEKTEEDSEEVREQK
888a	sp|Q15796-2|SMAD2_HUMAN sp|Q15796|SMAD2_HUMAN	1.0000	Isoform of Q15796, Isoform Short of Mothers against decapentaplegic homolog 2 OS=Homo sapiens GN=SMAD2;Mothers against decapentaplegic homolog 2 OS=Homo sapiens GN=SMAD2 PE=1 SV=1	11.2	6	0.038	VETPVLPPVLVPR+VGETFHASQPSLTVDGFTDPSNSER+VLTQMGSPSVR
886a	sp|Q15758|AAAT_HUMAN	1.0000	Neutral amino acid transporter B(0) OS=Homo sapiens GN=SLC1A5 PE=1 SV=2	10.4	6	0.037	EVLDSFLDLAR+GPAGDATVASEK+NIFPSNLVSAAFR+SELPLDPLPVPTEEGNPLLK
882a	sp|Q15459|SF3A1_HUMAN	1.0000	Splicing factor 3A subunit 1 OS=Homo sapiens GN=SF3A1 PE=1 SV=1	11.0	6	0.036	ASKPLPPAPAPDEYLVSPITGEK+EPPPEFEFIADPPSISAFDLDVVK+IGLLDPR+TQQAAQANITLQEQIEAIHK+VQAQVIQETIVPK
862a	sp|Q14C86-2|GAPD1_HUMAN sp|Q14C86-3|GAPD1_HUMAN sp|Q14C86-4|GAPD1_HUMAN sp|Q14C86-5|GAPD1_HUMAN sp|Q14C86-6|GAPD1_HUMAN sp|Q14C86|GAPD1_HUMAN tr|F8W9S7|F8W9S7_HUMAN	1.0000	Isoform of Q14C86, Isoform 2 of GTPase-activating protein and VPS9 domain-containing protein 1 OS=Homo sapiens GN=GAPVD1;Isoform of Q14C86, Isoform 3 of GTPase-activating protein and VPS9 domain-containing protein 1 OS=Homo sapiens GN=GAPVD1;Isoform of Q14C86, Isoform 4 of GTPase-activating protein and VPS9 domain-containing protein 1 OS=Homo sapiens GN=GAPVD1;Isoform of Q14C86, Isoform 5 of GTPa…	5.7	6	0.028	ALQIPEVYLR+DEALQNISADDLPDSASQAAHPQDSAFSYR+ILEDTQFVDGYK+LAFYPNQDGDILR+LSAQAQVAEDILDKYR
857a	sp|Q14839-2|CHD4_HUMAN sp|Q14839|CHD4_HUMAN tr|A0A0C4DGG9|A0A0C4DGG9_HUMAN tr|F5GWX5|F5GWX5_HUMAN	1.0000	Isoform of Q14839, Isoform 2 of Chromodomain-helicase-DNA-binding protein 4 OS=Homo sapiens GN=CHD4;Chromodomain-helicase-DNA-binding protein 4 OS=Homo sapiens GN=CHD4 PE=1 SV=2;Isoform of Q14839, Chromodomain-helicase-DNA-binding protein 4 OS=Homo sapiens GN=CHD4 PE=1 SV=1;Isoform of Q14839, Chromodomain-helicase-DNA-binding protein 4 OS=Homo sapiens GN=CHD4 PE=1 SV=1	5.1	6	0.033	AFSQFVRPLIAAK+GPFLVSAPLSTIINWER+KLERPPETPTVDPTVK+LLEQALVIEEQLRR+SSAQLLEDWGMEDIDHVFSEEDYR+VGGNIEVLGFNAR
831a	sp|Q13608|PEX6_HUMAN	1.0000	Peroxisome assembly factor 2 OS=Homo sapiens GN=PEX6 PE=1 SV=2	10.5	6	0.037	AQDLPADVQTAFPHELEVPALSEGQR+GLGLFQGEWVWVAQAR+LLALGSGAWVR+LQPGGALLTGTSSVLLR+LQPSVSEQELLR+RPPALGWALLGTSLGPGLGPR
827a	sp|Q13490-2|BIRC2_HUMAN sp|Q13490|BIRC2_HUMAN tr|E9PMH5|E9PMH5_HUMAN	1.0000	Isoform of Q13490, Isoform 2 of Baculoviral IAP repeat-containing protein 2 OS=Homo sapiens GN=BIRC2;Baculoviral IAP repeat-containing protein 2 OS=Homo sapiens GN=BIRC2 PE=1 SV=2;Isoform of Q13490, Baculoviral IAP repeat-containing protein 2 OS=Homo sapiens GN=BIRC2 PE=1 SV=1	14.4	6	0.034	AGFYYIGPGDR+AGFYYTGVNDKVK+ANVINKQEHDIIK+ELIDTILVK+FLTYHMWPLTFLSPSELAR+YIPTEDVSGLSLEEQLR
819a	sp|Q13283|G3BP1_HUMAN	1.0000	Ras GTPase-activating protein-binding protein 1 OS=Homo sapiens GN=G3BP1 PE=1 SV=1	16.5	6	0.032	FYVHNDIFR+LPNFGFVVFDDSEPVQK+NSSYVHGGLDSNGKPADAVYGQK+SSSPAPADIAQTVQEDLR+TFSWASVTSK
812a	sp|Q13049|TRI32_HUMAN	1.0000	E3 ubiquitin-protein ligase TRIM32 OS=Homo sapiens GN=TRIM32 PE=1 SV=2	11.5	6	0.033	ELTLQDVELLK+FFTGSLAEVEK+ITSLTQLTDNLTVLK+QADVALLEETADEEEPELTASLPR+VGHVGPLQIGQAVK
10	sp|O00487|PSDE_HUMAN	1.0000	26S proteasome non-ATPase regulatory subunit 14 OS=Homo sapiens GN=PSMD14 PE=1 SV=1	20.0	6	0.032	AVAVVVDPIQSVK+AVEEEDKMTPEQLAIK+EMLELAK+VIDVFAMPQSGTGVSVEAVDPVFQAK
807a	sp|Q12904-2|AIMP1_HUMAN sp|Q12904|AIMP1_HUMAN	1.0000	Isoform of Q12904, Isoform 2 of Aminoacyl tRNA synthase complex-interacting multifunctional protein 1 OS=Homo sapiens GN=AIMP1;Aminoacyl tRNA synthase complex-interacting multifunctional protein 1 OS=Homo sapiens GN=AIMP1 PE=1 SV=2	21.8	6	0.038	GAEADQIIEYLK+ITFDAFPGEPDKELNPK+KHPDADSLYVEEVDVGEIAPR+KQQSIAGSADSKPIDVSR+QQSIAGSADSKPIDVSR
794b	sp|Q13162|PRDX4_HUMAN tr|H7C3T4|H7C3T4_HUMAN	1.0000	Peroxiredoxin-4 OS=Homo sapiens GN=PRDX4 PE=1 SV=1;Isoform of Q13162, Peroxiredoxin-4 (Fragment) OS=Homo sapiens GN=PRDX4 PE=1 SV=1	50.9	6	0.028	DYGVYLEDSGHTLR+GLFIIDDK+GLFIIDDKGILR+IPLLSDLTHQISK+QITLNDLPVGR+SINTEVVACSVDSQFTHLAWINTPR+SVDETLR
789a	sp|Q04760|LGUL_HUMAN	1.0000	Lactoylglutathione lyase OS=Homo sapiens GN=GLO1 PE=1 SV=4	47.8	6	0.035	FSLYFLAYEDKNDIPK+GLAFIQDPDGYWIEILNPNK+IAWALSR+KATLELTHNWGTEDDETQSYHNGNSDPR+RFEELGVK+VLGMTLIQK
778a	sp|Q01105-2|SET_HUMAN sp|Q01105-3|SET_HUMAN sp|Q01105-4|SET_HUMAN sp|Q01105|SET_HUMAN tr|A0A0C4DFV9|A0A0C4DFV9_HUMAN	1.0000	Isoform of Q01105, Isoform 2 of Protein SET OS=Homo sapiens GN=SET;Isoform of Q01105, Isoform 3 of Protein SET OS=Homo sapiens GN=SET;Isoform of Q01105, Isoform 4 of Protein SET OS=Homo sapiens GN=SET;Protein SET OS=Homo sapiens GN=SET PE=1 SV=3;Isoform of Q01105, Protein SET OS=Homo sapiens GN=SET PE=1 SV=1	19.6	6	0.039	EFHLNESGDPSSK+IDFYFDENPYFENK+LNEQASEEILKVEQK+VEVTEFEDIK
745a	sp|P62714|PP2AB_HUMAN sp|P67775|PP2AA_HUMAN	1.0000	Serine/threonine-protein phosphatase 2A catalytic subunit beta isoform OS=Homo sapiens GN=PPP2CB PE=1 SV=1;Serine/threonine-protein phosphatase 2A catalytic subunit alpha isoform OS=Homo sapiens GN=PPP2CA PE=1 SV=1	21.0	6	0.037	GAGYTFGQDISETFNHANGLTLVSR+GGWGISPR+SPDTNYLFMGDYVDR+SPDTNYLFMGDYVDRGYYSVETVTLLVALKVR
738a	sp|P62269|RS18_HUMAN	1.0000	40S ribosomal protein S18 OS=Homo sapiens GN=RPS18 PE=1 SV=3	32.2	6	0.037	AGELTEDEVER+IAFAITAIK+IPDWFLNR+VLNTNIDGR+YSQVLANGLDNK
737a	sp|P62263|RS14_HUMAN	1.0000	40S ribosomal protein S14 OS=Homo sapiens GN=RPS14 PE=1 SV=3	31.8	6	0.038	IEDVTPIPSDSTR+IEDVTPIPSDSTRR+TPGPGAQSALR+VKADRDESSPYAAMLAAQDVAQR
735a	sp|P62249|RS16_HUMAN tr|M0R3H0|M0R3H0_HUMAN	1.0000	40S ribosomal protein S16 OS=Homo sapiens GN=RPS16 PE=1 SV=2;Isoform of P62249, 40S ribosomal protein S16 OS=Homo sapiens GN=RPS16 PE=1 SV=1	47.0	6	0.036	GGGHVAQIYAIR+GPLQSVQVFGR+LLEPVLLLGK+VKGGGHVAQIYAIR+VNGRPLEMIEPR
731a	sp|P62081|RS7_HUMAN	1.0000	40S ribosomal protein S7 OS=Homo sapiens GN=RPS7 PE=1 SV=1	39.2	6	0.033	AIIIFVPVPQLK+AQQNNVEHKVETFSGVYK+HVVFIAQR+LTGKDVNFEFPEFQL+TLTAVHDAILEDLVFPSEIVGK+TLTAVHDAILEDLVFPSEIVGKR
717a	sp|P60953|CDC42_HUMAN	1.0000	Cell division control protein 42 homolog OS=Homo sapiens GN=CDC42 PE=1 SV=2	19.9	6	0.038	NVFDEAILAALEPPEPK+TPFLLVGTQIDLRDDPSTIEK
714a	sp|P60866-2|RS20_HUMAN sp|P60866|RS20_HUMAN	1.0000	Isoform of P60866, Isoform 2 of 40S ribosomal protein S20 OS=Homo sapiens GN=RPS20;40S ribosomal protein S20 OS=Homo sapiens GN=RPS20 PE=1 SV=1	22.7	6	0.039	DTGKTPVEPEVAIHR+LIDLHSPSEIVK+TPVEPEVAIHR
707a	sp|P57740|NU107_HUMAN	1.0000	Nuclear pore complex protein Nup107 OS=Homo sapiens GN=NUP107 PE=1 SV=1	7.7	6	0.038	EYLGANWTLEK+LYHDPNVNGGTELEPVEGNPYR+SGFGEISSPVIR+TVVEALFQR+VLLQASQDENFGNTTPR
683a	sp|P52565|GDIR1_HUMAN tr|J3KRE2|J3KRE2_HUMAN tr|J3KTF8|J3KTF8_HUMAN tr|J3QQX2|J3QQX2_HUMAN	1.0000	Rho GDP-dissociation inhibitor 1 OS=Homo sapiens GN=ARHGDIA PE=1 SV=3;Isoform of P52565, Rho GDP-dissociation inhibitor 1 OS=Homo sapiens GN=ARHGDIA PE=1 SV=1;Isoform of P52565, Rho GDP-dissociation inhibitor 1 (Fragment) OS=Homo sapiens GN=ARHGDIA PE=1 SV=7;Isoform of P52565, Rho GDP-dissociation inhibitor 1 OS=Homo sapiens GN=ARHGDIA PE=1 SV=1	24.8	6	0.039	AEEYEFLTPVEEAPK+SIQEIQELDKDDESLR+SIQEIQELDKDDESLRK
665a	sp|P50570-2|DYN2_HUMAN sp|P50570-3|DYN2_HUMAN sp|P50570-4|DYN2_HUMAN sp|P50570-5|DYN2_HUMAN sp|P50570|DYN2_HUMAN	1.0000	Isoform of P50570, Isoform 2 of Dynamin-2 OS=Homo sapiens GN=DNM2;Isoform of P50570, Isoform 3 of Dynamin-2 OS=Homo sapiens GN=DNM2;Isoform of P50570, Isoform 4 of Dynamin-2 OS=Homo sapiens GN=DNM2;Isoform of P50570, Isoform 5 of Dynamin-2 OS=Homo sapiens GN=DNM2;Dynamin-2 OS=Homo sapiens GN=DNM2 PE=1 SV=2	5.7	6	0.038	ALLQMVQQFGVDFEK+FPFEIVK+VPVGDQPPDIEYQIK+VYSPHVLNLTLIDLPGITK
661b	sp|P31150|GDIA_HUMAN	1.0000	Rab GDP dissociation inhibitor alpha OS=Homo sapiens GN=GDI1 PE=1 SV=2	13.9	6	0.022	FLVFVANFDENDPK+KFDLGQDVIDFTGHALALYR+MLLYTEVTR+SPYLYPLYGLGELPQGFAR
650a	sp|P49721|PSB2_HUMAN	1.0000	Proteasome subunit beta type-2 OS=Homo sapiens GN=PSMB2 PE=1 SV=1	34.8	6	0.038	APFAAHGYGAFLTLSILDR+FILNLPTFSVR+IIDKNGIHDLDNISFPK+NGYELSPTAAANFTR+YYTPTISR
588a	sp|P39023|RL3_HUMAN	1.0000	60S ribosomal protein L3 OS=Homo sapiens GN=RPL3 PE=1 SV=2	13.4	6	0.032	DDPSKPVHLTAFLGYK+ERLEQQVPVNQVFGQDEMIDVIGVTK+NNASTDYDLSDK
587a	sp|P39019|RS19_HUMAN	1.0000	40S ribosomal protein S19 OS=Homo sapiens GN=RPS19 PE=1 SV=2	46.9	6	0.035	DVNQQEFVR+ELAPYDENWFYTR+GGAGVGSMTKIYGGR+IAGQVAAANK+LKVPEWVDTVK+RVLQALEGLK+VLQALEGLK
583a	sp|P37198|NUP62_HUMAN	1.0000	Nuclear pore glycoprotein p62 OS=Homo sapiens GN=NUP62 PE=1 SV=3	14.8	6	0.038	EQSGTIYLQHADEEREK+HFLQQATQVNAWDR+ILNAHMDSLQWIDQNSALLQR+LAENIDAQLKR+RLDQELDFILSQQK
574a	sp|P35613-2|BASI_HUMAN sp|P35613|BASI_HUMAN tr|A0A087X2B5|A0A087X2B5_HUMAN	1.0000	Isoform of P35613, Isoform 2 of Basigin OS=Homo sapiens GN=BSG;Basigin OS=Homo sapiens GN=BSG PE=1 SV=2;Isoform of P35613, Basigin (Fragment) OS=Homo sapiens GN=BSG PE=1 SV=1	24.9	6	0.038	FFVSSSQGR+GGVVLKEDALPGQK+SELHIENLNMEADPGQYR+SESVPPVTDWAWYK
562a	sp|P33991|MCM4_HUMAN	1.0000	DNA replication licensing factor MCM4 OS=Homo sapiens GN=MCM4 PE=1 SV=5	11.2	6	0.034	ALADDDFLTVTGK+FIDPLAKEEENVGIDITEPLYMQR+GILLQLFGGTR+LSEEASQALIEAYVDMR+LSNKVEAIDVEEAKR+TSVLAAANPIESQWNPK
560a	sp|P33176|KINH_HUMAN	1.0000	Kinesin-1 heavy chain OS=Homo sapiens GN=KIF5B PE=1 SV=1	7.6	6	0.040	ISFLENNLEQLTK+ITITNDK+LITDLQDQNQK+LYLVDLAGSEK+NTIQWLENELNR+SLTEYLQNVEQK+TQMLDQEELLASTR
532a	sp|P27635|RL10_HUMAN tr|A0A087WV22|A0A087WV22_HUMAN tr|F8W7C6|F8W7C6_HUMAN tr|X1WI28|X1WI28_HUMAN	1.0000	60S ribosomal protein L10 OS=Homo sapiens GN=RPL10 PE=1 SV=4;Isoform of P27635, 60S ribosomal protein L10 OS=Homo sapiens GN=RPL10 PE=1 SV=1;Isoform of P27635, 60S ribosomal protein L10 OS=Homo sapiens GN=RPL10 PE=1 SV=2;Isoform of P27635, 60S ribosomal protein L10 (Fragment) OS=Homo sapiens GN=RPL10 PE=1 SV=6	27.6	6	0.036	EHVIEALR+FNADEFEDMVAEK+FNADEFEDMVAEKR+GAFGKPQGTVAR+VHIGQVIMSIR
526a	sp|P26196|DDX6_HUMAN	1.0000	Probable ATP-dependent RNA helicase DDX6 OS=Homo sapiens GN=DDX6 PE=1 SV=2	11.2	6	0.033	GPVKPTGGPGGGGTQTQQQMNQLK+SGAYLIPLLER+SIEEQLGTEIKPIPSNIDK
502a	sp|P22061-2|PIMT_HUMAN sp|P22061|PIMT_HUMAN tr|A0A0A0MRJ6|A0A0A0MRJ6_HUMAN tr|F6S8N6|F6S8N6_HUMAN tr|H7BY58|H7BY58_HUMAN	1.0000	Isoform of P22061, Isoform 2 of Protein-L-isoaspartate(D-aspartate) O-methyltransferase OS=Homo sapiens GN=PCMT1;Protein-L-isoaspartate(D-aspartate) O-methyltransferase OS=Homo sapiens GN=PCMT1 PE=1 SV=4;Isoform of P22061, Protein-L-isoaspartate O-methyltransferase OS=Homo sapiens GN=PCMT1 PE=1 SV=1;Isoform of P22061, Protein-L-isoaspartate O-methyltransferase OS=Homo sapiens GN=PCMT1 PE=1 SV=1;I…	33.0	6	0.039	LILPVGPAGGNQMLEQYDKLQDGSIK+MGYAEEAPYDAIHVGAAAPVVPQALIDQLKPGGR+SGGASHSELIHNLRK
494a	sp|P19367-2|HXK1_HUMAN sp|P19367-3|HXK1_HUMAN sp|P19367-4|HXK1_HUMAN sp|P19367|HXK1_HUMAN	1.0000	Isoform of P19367, Isoform 2 of Hexokinase-1 OS=Homo sapiens GN=HK1;Isoform of P19367, Isoform 3 of Hexokinase-1 OS=Homo sapiens GN=HK1;Isoform of P19367, Isoform 4 of Hexokinase-1 OS=Homo sapiens GN=HK1;Hexokinase-1 OS=Homo sapiens GN=HK1 PE=1 SV=3	8.7	6	0.030	FLSQIESDRLALLQVR+GDFIALDLGGSSFR+LSDETLIDIMTR+LVDEYSLNAGK+SANLVAATLGAILNR+TTVGVDGSLYK
479a	sp|P15880|RS2_HUMAN tr|E9PQD7|E9PQD7_HUMAN tr|H0YEN5|H0YEN5_HUMAN	1.0000	40S ribosomal protein S2 OS=Homo sapiens GN=RPS2 PE=1 SV=2;Isoform of P15880, 40S ribosomal protein S2 OS=Homo sapiens GN=RPS2 PE=1 SV=1;Isoform of P15880, 40S ribosomal protein S2 (Fragment) OS=Homo sapiens GN=RPS2 PE=1 SV=1	28.2	6	0.036	ATFDAISK+GTGIVSAPVPK+SLEEIYLFSLPIK+SPYQEFTDHLVK+TYSYLTPDLWK
474a	sp|P14678-2|RSMB_HUMAN sp|P14678-3|RSMB_HUMAN sp|P14678|RSMB_HUMAN sp|P63162-2|RSMN_HUMAN sp|P63162|RSMN_HUMAN tr|A8MT02|A8MT02_HUMAN tr|J3QLE5|J3QLE5_HUMAN	1.0000	Isoform of P14678, Isoform SM-B of Small nuclear ribonucleoprotein-associated proteins B and B' OS=Homo sapiens GN=SNRPB;Isoform of P14678, Isoform SM-B1 of Small nuclear ribonucleoprotein-associated proteins B and B' OS=Homo sapiens GN=SNRPB;Small nuclear ribonucleoprotein-associated proteins B and B' OS=Homo sapiens GN=SNRPB PE=1 SV=2;Isoform of P63162, Isoform 2 of Small nuclear ribonucleoprot…	16.0	6	0.037	GENLVSMTVEGPPPKDTGIAR+IFIGTFK+RVLGLVLLR+VLGLVLLR
444a	sp|P09960|LKHA4_HUMAN	1.0000	Leukotriene A-4 hydrolase OS=Homo sapiens GN=LTA4H PE=1 SV=2	8.0	6	0.037	LVVDLTDIDPDVAYSSVPYEK+TLTGTAALTVQSQEDNLR+WEDAIPLALK
441a	sp|P09622-2|DLDH_HUMAN sp|P09622|DLDH_HUMAN tr|E9PEX6|E9PEX6_HUMAN	1.0000	Isoform of P09622, Isoform 2 of Dihydrolipoyl dehydrogenase, mitochondrial OS=Homo sapiens GN=DLD;Dihydrolipoyl dehydrogenase, mitochondrial OS=Homo sapiens GN=DLD PE=1 SV=2;Isoform of P09622, Dihydrolipoyl dehydrogenase OS=Homo sapiens GN=DLD PE=1 SV=1	16.3	6	0.036	ADGGTQVIDTK+EANLAASFGK+IPNIYAIGDVVAGPMLAHK+NLGLEELGIELDPR+SEEQLKEEGIEYK
426a	sp|P07737|PROF1_HUMAN	1.0000	Profilin-1 OS=Homo sapiens GN=PFN1 PE=1 SV=2	47.1	6	0.039	DSLLQDGEFSMDLR+DSPSVWAAVPGK+STGGAPTFNVTVTK+TFVNITPAEVGVLVGK+TFVNITPAEVGVLVGKDR+TLVLLMGK
411a	sp|P05556|ITB1_HUMAN	1.0000	Integrin beta-1 OS=Homo sapiens GN=ITGB1 PE=1 SV=2	7.6	6	0.032	LSENNIQTIFAVTEEFQPVYK+NVLSLTNKGEVFNELVGK+TVMPYISTTPAK+WDTGENPIYK
400a	sp|P04792|HSPB1_HUMAN	1.0000	Heat shock protein beta-1 OS=Homo sapiens GN=HSPB1 PE=1 SV=2	36.1	6	0.039	KYTLPPGVDPTQVSSSLSPEGTLTVEAPMPK+LATQSNEITIPVTFESR+LFDQAFGLPR+VSLDVNHFAPDELTVK
389a	sp|P00387-2|NB5R3_HUMAN sp|P00387-3|NB5R3_HUMAN sp|P00387|NB5R3_HUMAN	1.0000	Isoform of P00387, Isoform 2 of NADH-cytochrome b5 reductase 3 OS=Homo sapiens GN=CYB5R3;Isoform of P00387, Isoform 3 of NADH-cytochrome b5 reductase 3 OS=Homo sapiens GN=CYB5R3;NADH-cytochrome b5 reductase 3 OS=Homo sapiens GN=CYB5R3 PE=1 SV=3	23.0	6	0.029	GPSGLLVYQGK+MSQYLESMQIGDTIEFR+STPAITLESPDIKYPLR+SVGMIAGGTGITPMLQVIR
356a	sp|O75874|IDHC_HUMAN	1.0000	Isocitrate dehydrogenase [NADP] cytoplasmic OS=Homo sapiens GN=IDH1 PE=1 SV=2	15.0	6	0.038	GQETSTNPIASIFAWTR+IIWELIK+LVSGWVKPIIIGR+SDYLNTFEFMDK+VEITYTPSDGTQK
340a	sp|O75190|DNJB6_HUMAN	1.0000	DnaJ homolog subfamily B member 6 OS=Homo sapiens GN=DNAJB6 PE=1 SV=2	24.2	6	0.035	APGPWDPLASAAGLK+EGLNGGGGGGSHFDSPFEFGFTFR+QVAEAYEVLSDAK+SLTINGVADDDALAEER+VEVEEDGQLK
328a	sp|O60341-2|KDM1A_HUMAN sp|O60341|KDM1A_HUMAN	1.0000	Isoform of O60341, Isoform 2 of Lysine-specific histone demethylase 1A OS=Homo sapiens GN=KDM1A;Lysine-specific histone demethylase 1A OS=Homo sapiens GN=KDM1A PE=1 SV=2	11.4	6	0.036	DITAEFLVK+IADQFLGAMYTLPR+KGNYVADLGAMVVTGLGGNPMAVVSK+LQELEANPPSDVYLSSR+QQPPAVQFVPPLPEWK+VIIIGSGVSGLAAAR
324a	sp|O43837|IDH3B_HUMAN tr|A0A087WZN1|A0A087WZN1_HUMAN	1.0000	Isocitrate dehydrogenase [NAD] subunit beta, mitochondrial OS=Homo sapiens GN=IDH3B PE=1 SV=2;Isoform of O43837, Isocitrate dehydrogenase [NAD] subunit, mitochondrial OS=Homo sapiens GN=IDH3B PE=1 SV=1	17.1	6	0.037	DMGGYSTTTDFIK+EQTEGEYSSLEHESAR+FAFDYATK+KLDLFANVVHVK+NIANPTAMLLSASNMLR
314a	sp|O43464-2|HTRA2_HUMAN sp|O43464-3|HTRA2_HUMAN sp|O43464|HTRA2_HUMAN tr|A0A0C4DG44|A0A0C4DG44_HUMAN	1.0000	Isoform of O43464, Isoform 2 of Serine protease HTRA2, mitochondrial OS=Homo sapiens GN=HTRA2;Isoform of O43464, Isoform 3 of Serine protease HTRA2, mitochondrial OS=Homo sapiens GN=HTRA2;Serine protease HTRA2, mitochondrial OS=Homo sapiens GN=HTRA2 PE=1 SV=2;Isoform of O43464, Serine protease HTRA2, mitochondrial (Fragment) OS=Homo sapiens GN=HTRA2 PE=1 SV=1	20.5	6	0.038	GRETLTLYVTPEVTE+LLSGDTYEAVVTAVDPVADIATLR+SQYNFIADVVEK+TQSQLAVQIR+VTAGISFAIPSDR
302a	sp|O15160-2|RPAC1_HUMAN sp|O15160|RPAC1_HUMAN	1.0000	Isoform of O15160, Isoform 2 of DNA-directed RNA polymerases I and III subunit RPAC1 OS=Homo sapiens GN=POLR1C;DNA-directed RNA polymerases I and III subunit RPAC1 OS=Homo sapiens GN=POLR1C PE=1 SV=1	22.5	6	0.038	ILLAEVPTMAVEK+LLPDITLLEPVEGEAAEELSR+NQGDEEGTEIDTLQFR+VLVYNNTSIVQDEILAHR+VVLGEFGVR
292a	sp|O14737|PDCD5_HUMAN tr|K7EQA1|K7EQA1_HUMAN	1.0000	Programmed cell death protein 5 OS=Homo sapiens GN=PDCD5 PE=1 SV=3;Isoform of O14737, Programmed cell death protein 5 OS=Homo sapiens GN=PDCD5 PE=1 SV=1	54.0	6	0.035	AVENYLIQMAR+LSNLALVKPEK+NSILAQVLDQSAR+VSEQGLIEILKK
268a	sp|A7MCY6|TBKB1_HUMAN	1.0000	TANK-binding kinase 1-binding protein 1 OS=Homo sapiens GN=TBKBP1 PE=1 SV=1	17.7	6	0.030	AYGSELYGPGRPLSPR+GGSGLSHAGWPGSTPSVSDLER+RVGDDQVNLALAYTELTEELGR+SYSELAEGAAYAGASPPWLQAEAATLPKPR+VGDDQVNLALAYTELTEELGR+YPLISDFGEEHGFSLYEIK
20	sp|O15355|PPM1G_HUMAN	1.0000	Protein phosphatase 1G OS=Homo sapiens GN=PPM1G PE=1 SV=1	15.4	6	0.031	ALDMSYDHKPEDEVELAR+ALEDAFLAIDAK+EEPGSDSGTTAVVALIR+KLEEVLSTEGAEENGNSDK+LTTEEVIK+YLPDIIKDQK
181	sp|Q8NB46|ANR52_HUMAN	1.0000	Serine/threonine-protein phosphatase 6 regulatory ankyrin repeat subunit C OS=Homo sapiens GN=ANKRD52 PE=1 SV=3	4.8	6	0.030	DAVSPFSFSLLK+DTLWLTPLHR+TALFLATER+TALMTAAENGQTAAVEFLLYR
19	sp|O15063|K0355_HUMAN	1.0000	Uncharacterized protein KIAA0355 OS=Homo sapiens GN=KIAA0355 PE=1 SV=2	5.7	6	0.035	APQAGAHTPLTPQPGLAPQQQSPK+EAYAPQISLEGSR+LQSILNIGNFPR+YVAGVSQAMQQK
152	sp|Q5JTZ9|SYAM_HUMAN	1.0000	Alanine--tRNA ligase, mitochondrial OS=Homo sapiens GN=AARS2 PE=1 SV=1	7.7	6	0.034	AAFLNFFR+DIWLSLGVPASR+EADGSLQPLPQR+LWISYFDGDPK+QTLGPGTEQQGSHLNPEQLR+TGAVGDLVIIGDR
1220a	sp|Q9Y4R8|TELO2_HUMAN	1.0000	Telomere length regulation protein TEL2 homolog OS=Homo sapiens GN=TELO2 PE=1 SV=2	7.4	6	0.037	FNSVAGHFFFPLLQR+LAALTQGSYLHQR+LLFLQSR+LQQENLAEFFPQNYFR+VVALPDHLGNR
1218a	sp|Q9Y4J8-10|DTNA_HUMAN sp|Q9Y4J8-11|DTNA_HUMAN sp|Q9Y4J8-13|DTNA_HUMAN sp|Q9Y4J8-14|DTNA_HUMAN sp|Q9Y4J8-15|DTNA_HUMAN sp|Q9Y4J8-2|DTNA_HUMAN sp|Q9Y4J8-6|DTNA_HUMAN sp|Q9Y4J8|DTNA_HUMAN tr|M0QZ28|M0QZ28_HUMAN	1.0000	Isoform of Q9Y4J8, Isoform 10 of Dystrobrevin alpha OS=Homo sapiens GN=DTNA;Isoform of Q9Y4J8, Isoform 11 of Dystrobrevin alpha OS=Homo sapiens GN=DTNA;Isoform of Q9Y4J8, Isoform 13 of Dystrobrevin alpha OS=Homo sapiens GN=DTNA;Isoform of Q9Y4J8, Isoform 14 of Dystrobrevin alpha OS=Homo sapiens GN=DTNA;Isoform of Q9Y4J8, Isoform 15 of Dystrobrevin alpha OS=Homo sapiens GN=DTNA;Isoform of Q9Y4J8, …	13.7	6	0.031	ELNSEVGSETESNVDSEFAR+LRLEHEQASQPTPEK+NDLLVAADSITNTMSSLVK
1203a	sp|Q9Y277-2|VDAC3_HUMAN sp|Q9Y277|VDAC3_HUMAN	1.0000	Isoform of Q9Y277, Isoform 2 of Voltage-dependent anion-selective channel protein 3 OS=Homo sapiens GN=VDAC3;Voltage-dependent anion-selective channel protein 3 OS=Homo sapiens GN=VDAC3 PE=1 SV=1	27.6	6	0.035	AADFQLHTHVNDGTEFGGSIYQK+LSQNNFALGYK+LTLDTIFVPNTGKK+LTLSALIDGK+VNNASLIGLGYTQTLRPGVK
1196a	sp|Q9UPY3-2|DICER_HUMAN sp|Q9UPY3|DICER_HUMAN	1.0000	Isoform of Q9UPY3, Isoform 2 of Endoribonuclease Dicer OS=Homo sapiens GN=DICER1;Endoribonuclease Dicer OS=Homo sapiens GN=DICER1 PE=1 SV=3	5.1	6	0.029	ENFNSQQKNLSVSCAAASVASSR+FYVADVYTDLTPLSK+HSTIVPENAAHQGANR+LPSDPFTHLAPK+QQFESVEWYNNR+SALVNNTIFASLAVK
1194a	sp|Q9UNZ2-5|NSF1C_HUMAN sp|Q9UNZ2|NSF1C_HUMAN	1.0000	Isoform of Q9UNZ2, Isoform 3 of NSFL1 cofactor p47 OS=Homo sapiens GN=NSFL1C;NSFL1 cofactor p47 OS=Homo sapiens GN=NSFL1C PE=1 SV=2	18.4	6	0.038	DLIHDQDEDEEEEEGQR+LGAAPEEESAYVAGEK+LGAAPEEESAYVAGEKR+LGSTAPQVLSTSSPAQQAENEAK+SPNELVDDLFK
131	sp|Q13045-2|FLII_HUMAN sp|Q13045-3|FLII_HUMAN sp|Q13045|FLII_HUMAN	1.0000	Isoform of Q13045, Isoform 2 of Protein flightless-1 homolog OS=Homo sapiens GN=FLII;Isoform of Q13045, Isoform 3 of Protein flightless-1 homolog OS=Homo sapiens GN=FLII;Protein flightless-1 homolog OS=Homo sapiens GN=FLII PE=1 SV=2	3.9	6	0.035	ADLTALFLPR+AVQGAQQPSLYQIR+FVFLLDR+VGLGLGYLELPQINYK
14	sp|O14773-2|TPP1_HUMAN sp|O14773|TPP1_HUMAN tr|A0A0C4DGZ9|A0A0C4DGZ9_HUMAN	1.0000	Isoform of O14773, Isoform 2 of Tripeptidyl-peptidase 1 OS=Homo sapiens GN=TPP1;Tripeptidyl-peptidase 1 OS=Homo sapiens GN=TPP1 PE=1 SV=2;Isoform of O14773, Tripeptidyl-peptidase 1 OS=Homo sapiens GN=TPP1 PE=1 SV=1	22.8	6	0.040	AYPDVAALSDGYWVVSNR+LYQQHGAGLFDVTR+VPIPWVSGTSASTPVFGGILSLINEHRILSGRPPLGFLNPR
1171a	sp|Q9UHI6|DDX20_HUMAN	1.0000	Probable ATP-dependent RNA helicase DDX20 OS=Homo sapiens GN=DDX20 PE=1 SV=2	11.2	6	0.037	AQHLADILSSK+IPFNQALVFSNLHSR+LNSSDPSLIGLK+NSVQTPVENSTNSQHQVK+TGDVLLAEPADFESLLLSRPVLEGLR+TQHLQELFSR
1166a	sp|Q9UHB6-2|LIMA1_HUMAN sp|Q9UHB6-4|LIMA1_HUMAN sp|Q9UHB6-5|LIMA1_HUMAN sp|Q9UHB6|LIMA1_HUMAN tr|F8VQE1|F8VQE1_HUMAN	1.0000	Isoform of Q9UHB6, Isoform Alpha of LIM domain and actin-binding protein 1 OS=Homo sapiens GN=LIMA1;Isoform of Q9UHB6, Isoform 4 of LIM domain and actin-binding protein 1 OS=Homo sapiens GN=LIMA1;Isoform of Q9UHB6, Isoform 5 of LIM domain and actin-binding protein 1 OS=Homo sapiens GN=LIMA1;LIM domain and actin-binding protein 1 OS=Homo sapiens GN=LIMA1 PE=1 SV=1;Isoform of Q9UHB6, LIM domain and…	16.4	6	0.038	HEVEKSEISENTDASGKIEK+IAWPPPTELGSSGSALEEGIK+ISANENSLAVR+NENEEILERPAQLANAR+QSSSTNYTNELK+SEVQQPVHPKPLSPDSR
1152a	sp|Q9UBB4-2|ATX10_HUMAN sp|Q9UBB4|ATX10_HUMAN	1.0000	Isoform of Q9UBB4, Isoform 2 of Ataxin-10 OS=Homo sapiens GN=ATXN10;Ataxin-10 OS=Homo sapiens GN=ATXN10 PE=1 SV=1	14.4	6	0.036	ITSDEPLTKDDIPVFLR+LASEEPPDDEEALATIR+NLTEDNSQNQDLIAK+VTLLDLMIAK
1128a	sp|Q9NRG9|AAAS_HUMAN	1.0000	Aladin OS=Homo sapiens GN=AAAS PE=1 SV=1	12.1	6	0.032	FAVALLDDSVR+GGGVTNLLWSPDGSK+GQWINLPVLQLTK+IAHIPLYFVNAQFPR+VQDGKPVILLFR
1125a	sp|Q9NPH2-2|INO1_HUMAN sp|Q9NPH2-3|INO1_HUMAN sp|Q9NPH2|INO1_HUMAN	1.0000	Isoform of Q9NPH2, Isoform 2 of Inositol-3-phosphate synthase 1 OS=Homo sapiens GN=ISYNA1;Isoform of Q9NPH2, Isoform 3 of Inositol-3-phosphate synthase 1 OS=Homo sapiens GN=ISYNA1;Inositol-3-phosphate synthase 1 OS=Homo sapiens GN=ISYNA1 PE=1 SV=1	14.4	6	0.037	SVLVDFLIGSGLK+TMSIVSYNHLGNNDGENLSAPLQFR+VGPVAATYPMLNK+VIVLWTANTER
1116a	sp|Q9HCM4-3|E41L5_HUMAN sp|Q9HCM4-4|E41L5_HUMAN sp|Q9HCM4|E41L5_HUMAN	1.0000	Isoform of Q9HCM4, Isoform 3 of Band 4.1-like protein 5 OS=Homo sapiens GN=EPB41L5;Isoform of Q9HCM4, Isoform 4 of Band 4.1-like protein 5 OS=Homo sapiens GN=EPB41L5;Band 4.1-like protein 5 OS=Homo sapiens GN=EPB41L5 PE=1 SV=3	15.4	6	0.040	FMDSAQVAHWLDGTK+IGLFFWPK+LPGLGEPEVEYETLKDTSEK+SALPVSPSISSAPVPVEIENLPQSPGTDQHDRK+SNIDVNINSQEEVVK+VSLLDGTDVSVDLPK
1107a	sp|Q9H7D7-2|WDR26_HUMAN sp|Q9H7D7|WDR26_HUMAN	1.0000	Isoform of Q9H7D7, Isoform 2 of WD repeat-containing protein 26 OS=Homo sapiens GN=WDR26;WD repeat-containing protein 26 OS=Homo sapiens GN=WDR26 PE=1 SV=3	13.5	6	0.037	DTTVIIWQVDPDTHLLK+GYNFEDLTDR+LALLNVATQGVHLWDLQDR+LSQSDEDVIR+SELPIAELTGHTR+YLEYLEDGKVLEALQVLR
1084a	sp|Q9BZL6-2|KPCD2_HUMAN sp|Q9BZL6|KPCD2_HUMAN tr|B4DTS2|B4DTS2_HUMAN	1.0000	Isoform of Q9BZL6, Isoform 2 of Serine/threonine-protein kinase D2 OS=Homo sapiens GN=PRKD2;Serine/threonine-protein kinase D2 OS=Homo sapiens GN=PRKD2 PE=1 SV=2;Isoform of Q9BZL6, Serine/threonine-protein kinase OS=Homo sapiens GN=PRKD2 PE=1 SV=1	9.4	6	0.034	NEVAILQSLR+RLSSTSLASGHSVR+RPPSSSSSSSASSYTGRPIELDK+SVVGTPAYLAPEVLLNQGYNR
1067a	sp|Q9BV38|WDR18_HUMAN tr|A0A0A0MQU0|A0A0A0MQU0_HUMAN tr|U3KQC1|U3KQC1_HUMAN	1.0000	WD repeat-containing protein 18 OS=Homo sapiens GN=WDR18 PE=1 SV=2;Isoform of Q9BV38, WD repeat-containing protein 18 (Fragment) OS=Homo sapiens GN=WDR18 PE=1 SV=1;Isoform of Q9BV38, WD repeat-containing protein 18 (Fragment) OS=Homo sapiens GN=WDR18 PE=1 SV=1	11.2	6	0.037	DLFDFSTR+GLALLNGEYLLAAQLGK+SVLGGQDQLR+VTELEDEVR
1061a	sp|Q9BRT8-3|CBWD1_HUMAN sp|Q9BRT8|CBWD1_HUMAN tr|A0A087X140|A0A087X140_HUMAN	1.0000	Isoform of Q9BRT8, Isoform 3 of COBW domain-containing protein 1 OS=Homo sapiens GN=CBWD1;COBW domain-containing protein 1 OS=Homo sapiens GN=CBWD1 PE=1 SV=1;Isoform of Q9BRT8, COBW domain-containing protein 1 OS=Homo sapiens GN=CBWD1 PE=1 SV=1	21.9	6	0.038	HLTEEKPDGLINEATR+IPVTIITGYLGAGK+QLFIATVTETEK+SLAVSQGGELYEEWLELR+VAVILNEFGEGSALEK
1043a	sp|Q99536|VAT1_HUMAN	1.0000	Synaptic vesicle membrane protein VAT-1 homolog OS=Homo sapiens GN=VAT1 PE=1 SV=2	23.2	6	0.035	GVDIVMDPLGGSDTAK+LQSRPAAPPAPGPGQLTLR+TEAASDPQHPAASEGAAAAAASPPLLR+TVENVTVFGTASASK+VVTYGMANLLTGPK
1029a	sp|Q96N67-2|DOCK7_HUMAN sp|Q96N67-3|DOCK7_HUMAN sp|Q96N67-4|DOCK7_HUMAN sp|Q96N67-5|DOCK7_HUMAN sp|Q96N67-6|DOCK7_HUMAN sp|Q96N67|DOCK7_HUMAN tr|H0Y7L2|H0Y7L2_HUMAN	1.0000	Isoform of Q96N67, Isoform 2 of Dedicator of cytokinesis protein 7 OS=Homo sapiens GN=DOCK7;Isoform of Q96N67, Isoform 3 of Dedicator of cytokinesis protein 7 OS=Homo sapiens GN=DOCK7;Isoform of Q96N67, Isoform 4 of Dedicator of cytokinesis protein 7 OS=Homo sapiens GN=DOCK7;Isoform of Q96N67, Isoform 5 of Dedicator of cytokinesis protein 7 OS=Homo sapiens GN=DOCK7;Isoform of Q96N67, Isoform 6 of…	3.9	6	0.034	AKLEEAILGSIGAR+FGDLDEQEFVYKEPAITK+NLLYIYPQSLNFANR+NSLLASYIHYVFR+SAVRPASLNLNR+VLIPIHEANR
1020a	sp|Q96HC4-4|PDLI5_HUMAN sp|Q96HC4-7|PDLI5_HUMAN	1.0000	Isoform of Q96HC4, Isoform 4 of PDZ and LIM domain protein 5 OS=Homo sapiens GN=PDLIM5;Isoform of Q96HC4, Isoform 7 of PDZ and LIM domain protein 5 OS=Homo sapiens GN=PDLIM5	14.7	6	0.035	ASAAPKPEPVPVQK+DFNMPLTISSLK+GPFLVALGK+KANNSQEPSPQLASSVASTR+SPSWQRPNQGVPSTGR
1009a	sp|Q96CU9-3|FXRD1_HUMAN sp|Q96CU9|FXRD1_HUMAN	1.0000	Isoform of Q96CU9, Isoform 3 of FAD-dependent oxidoreductase domain-containing protein 1 OS=Homo sapiens GN=FOXRED1;FAD-dependent oxidoreductase domain-containing protein 1 OS=Homo sapiens GN=FOXRED1 PE=1 SV=2	11.7	6	0.035	FNPSGYLLLASEKDAAAMESNVK+FQTIDLSPFLFTR+GRFQTIDLSPFLFTR+NINEYLAVVDAPPLDLR
981a	sp|Q8TEM1|PO210_HUMAN	1.0000	Nuclear pore membrane glycoprotein 210 OS=Homo sapiens GN=NUP210 PE=1 SV=3	3.7	6	0.039	ELYLEDSPLELK+HLHPIQTSFQEATASK+LTSIIFAEDITTGQVLR+VFGAPEVLENLEVK+VGQALELPLR
969a	sp|Q8N7H5-3|PAF1_HUMAN sp|Q8N7H5|PAF1_HUMAN	1.0000	Isoform of Q8N7H5, Isoform 3 of RNA polymerase II-associated factor 1 homolog OS=Homo sapiens GN=PAF1;RNA polymerase II-associated factor 1 homolog OS=Homo sapiens GN=PAF1 PE=1 SV=2	18.1	6	0.038	AGVQSGTNALLVVK+GYEENYFFIFR+HDLLTEPDLGVTIDLINPDTYR+IDPNVLLDPADEKLLEEEIQAPTSSK+IDPNVLLDPADEKLLEEEIQAPTSSKR+VTPVEVMPVFPDFK
958b	sp|O75179-2|ANR17_HUMAN sp|O75179-6|ANR17_HUMAN sp|O75179-7|ANR17_HUMAN sp|O75179|ANR17_HUMAN tr|H0YM23|H0YM23_HUMAN	1.0000	Isoform of O75179, Isoform 2 of Ankyrin repeat domain-containing protein 17 OS=Homo sapiens GN=ANKRD17;Isoform of O75179, Isoform 6 of Ankyrin repeat domain-containing protein 17 OS=Homo sapiens GN=ANKRD17;Isoform of O75179, Isoform 7 of Ankyrin repeat domain-containing protein 17 OS=Homo sapiens GN=ANKRD17;Ankyrin repeat domain-containing protein 17 OS=Homo sapiens GN=ANKRD17 PE=1 SV=3;Isoform o…	4.9	6	0.029	APSPAPSSVPLGSEKPSNVSQDR+GADVNAPPVPSSR+LEALLEAAGIGK+NVSDYTPLSLAASGGYVNIIK+SSSTSESGDSDNMRISSCSDESSNSNSSRK+SSYLPNSDPLHQSDTSK
941a	sp|Q7Z3U7-2|MON2_HUMAN sp|Q7Z3U7-5|MON2_HUMAN sp|Q7Z3U7-6|MON2_HUMAN sp|Q7Z3U7|MON2_HUMAN	1.0000	Isoform of Q7Z3U7, Isoform 2 of Protein MON2 homolog OS=Homo sapiens GN=MON2;Isoform of Q7Z3U7, Isoform 5 of Protein MON2 homolog OS=Homo sapiens GN=MON2;Isoform of Q7Z3U7, Isoform 6 of Protein MON2 homolog OS=Homo sapiens GN=MON2;Protein MON2 homolog OS=Homo sapiens GN=MON2 PE=1 SV=3	3.8	6	0.034	AGLTFNHDPPLSQNQR+AWDVLLDHIQSAALSK+LFSPNIK+LQLLLLNPLK+MREWGAEALTSLIK
104	sp|P62241|RS8_HUMAN tr|Q5JR95|Q5JR95_HUMAN	1.0000	40S ribosomal protein S8 OS=Homo sapiens GN=RPS8 PE=1 SV=2;Isoform of P62241, 40S ribosomal protein S8 OS=Homo sapiens GN=RPS8 PE=1 SV=1	27.1	6	0.038	IIDVVYNASNNELVR+ISSLLEEQFQQGK+KYELGRPAANTK+LTPEEEEILNK
925a	sp|Q6P996-3|PDXD1_HUMAN sp|Q6P996-4|PDXD1_HUMAN sp|Q6P996-5|PDXD1_HUMAN sp|Q6P996|PDXD1_HUMAN tr|H3BND4|H3BND4_HUMAN	1.0000	Isoform of Q6P996, Isoform 3 of Pyridoxal-dependent decarboxylase domain-containing protein 1 OS=Homo sapiens GN=PDXDC1;Isoform of Q6P996, Isoform 4 of Pyridoxal-dependent decarboxylase domain-containing protein 1 OS=Homo sapiens GN=PDXDC1;Isoform of Q6P996, Isoform 5 of Pyridoxal-dependent decarboxylase domain-containing protein 1 OS=Homo sapiens GN=PDXDC1;Pyridoxal-dependent decarboxylase domai…	15.9	6	0.037	FFQELPGSDPVFK+GVPHPEDDHSQVEGPESLR+LLENMTEVVR+LSSGPEQITLEASSTEGHPGAPSPQHTDQTEAFQK+TFNLTAGSLESTEPIYVYK+YEDFVVDGFNVLYNK
924a	sp|Q6P4A7|SFXN4_HUMAN	1.0000	Sideroflexin-4 OS=Homo sapiens GN=SFXN4 PE=1 SV=1	14.8	6	0.036	DAVPAFIEPNVR+IQSPTEETEIFYHR+SLATVHPDSSNLIPK+YGLTGPWIK
102	sp|P61160-2|ARP2_HUMAN sp|P61160|ARP2_HUMAN tr|F5H6T1|F5H6T1_HUMAN	1.0000	Isoform of P61160, Isoform 2 of Actin-related protein 2 OS=Homo sapiens GN=ACTR2;Actin-related protein 2 OS=Homo sapiens GN=ACTR2 PE=1 SV=1;Isoform of P61160, ARP2 actin-related protein 2 homolog (Yeast), isoform CRA_d OS=Homo sapiens GN=ACTR2 PE=1 SV=2	17.1	6	0.033	HIVLSGGSTMYPGLPSR+HLWDYTFGPEK+ILLTEPPMNPTK+LALETTVLVESYTLPDGR
904a	sp|Q5SRE5-2|NU188_HUMAN sp|Q5SRE5|NU188_HUMAN	1.0000	Isoform of Q5SRE5, Isoform 2 of Nucleoporin NUP188 homolog OS=Homo sapiens GN=NUP188;Nucleoporin NUP188 homolog OS=Homo sapiens GN=NUP188 PE=1 SV=1	4.0	6	0.034	ELSQIEAELNK+ELWTILLGR+GAPSSPATGVLPSPQGK+LAIQILK+LLYPLGGQTNLR+YNFLPEALDFVGVHQER
736e	sp|P61981|1433G_HUMAN	0.9998	14-3-3 protein gamma OS=Homo sapiens GN=YWHAG PE=1 SV=2	13.0	6	0.017	DSTLIMQLLR+NLLSVAYK+NVTELNEPLSNEER
721b	sp|P84085|ARF5_HUMAN tr|C9J1Z8|C9J1Z8_HUMAN	0.9899	ADP-ribosylation factor 5 OS=Homo sapiens GN=ARF5 PE=1 SV=2;Isoform of P84085, ADP-ribosylation factor 5 (Fragment) OS=Homo sapiens GN=ARF5 PE=1 SV=1	41.3	6	0.019	HYFQNTQGLIFVVDSNDRER+ILMVGLDAAGK+LGEIVTTIPTIGFNVETVEYK+VQESADELQK
895a	sp|Q16763|UBE2S_HUMAN	1.0000	Ubiquitin-conjugating enzyme E2 S OS=Homo sapiens GN=UBE2S PE=1 SV=2	32.9	5	0.034	ALASGTEASSTDPGAPGGPGGAEGPMAK+DWTAELGIR+EVTTLTADPPDGIK+HVLLTIK+LLTEIHGGAGGPSGR
884a	sp|Q15637-2|SF01_HUMAN sp|Q15637-3|SF01_HUMAN sp|Q15637-4|SF01_HUMAN sp|Q15637-5|SF01_HUMAN sp|Q15637-6|SF01_HUMAN sp|Q15637-7|SF01_HUMAN sp|Q15637|SF01_HUMAN	1.0000	Isoform of Q15637, Isoform 2 of Splicing factor 1 OS=Homo sapiens GN=SF1;Isoform of Q15637, Isoform 3 of Splicing factor 1 OS=Homo sapiens GN=SF1;Isoform of Q15637, Isoform 4 of Splicing factor 1 OS=Homo sapiens GN=SF1;Isoform of Q15637, Isoform 5 of Splicing factor 1 OS=Homo sapiens GN=SF1;Isoform of Q15637, Isoform 6 of Splicing factor 1 OS=Homo sapiens GN=SF1;Isoform of Q15637, Isoform 7 of Sp…	17.2	5	0.032	FQRPGDPQSAQDK+HNLITEMVALNPDFKPPADYKPPATR+QGIETPEDQNDLRK+TVIPGMPTVIPPGLTR+VSDKVMIPQDEYPEINFVGLLIGPR
883a	sp|Q15477|SKIV2_HUMAN	1.0000	Helicase SKI2W OS=Homo sapiens GN=SKIV2L PE=1 SV=3	7.2	5	0.030	FLLSDQSLLLLPEYHQR+KDPPLAAVTTAVQELLR+KTDPWSLLAVLGAPVPSDLQAQR+LAQAHPAGPPTLDPVNDLQLK+TQGELFLLLDSR
876a	sp|Q15369-2|ELOC_HUMAN sp|Q15369|ELOC_HUMAN tr|E5RHG8|E5RHG8_HUMAN	1.0000	Isoform of Q15369, Isoform 2 of Transcription elongation factor B polypeptide 1 OS=Homo sapiens GN=TCEB1;Transcription elongation factor B polypeptide 1 OS=Homo sapiens GN=TCEB1 PE=1 SV=1;Isoform of Q15369, Transcription elongation factor B polypeptide 1 (Fragment) OS=Homo sapiens GN=TCEB1 PE=1 SV=1	37.1	5	0.026	AMLSGPGQFAENETNEVNFR+LISSDGHEFIVKR
96	sp|P52429|DGKE_HUMAN tr|I3L112|I3L112_HUMAN	1.0000	Diacylglycerol kinase epsilon OS=Homo sapiens GN=DGKE PE=1 SV=1;Isoform of P52429, Diacylglycerol kinase (Fragment) OS=Homo sapiens GN=DGKE PE=1 SV=1	10.5	5	0.031	AVYLFYGTK+ILLNPVQVFDVTK+LWEGMGDETYPLAR+QWTPLIILANSR
852a	sp|Q14498-2|RBM39_HUMAN sp|Q14498-3|RBM39_HUMAN sp|Q14498|RBM39_HUMAN	1.0000	Isoform of Q14498, Isoform 2 of RNA-binding protein 39 OS=Homo sapiens GN=RBM39;Isoform of Q14498, Isoform 3 of RNA-binding protein 39 OS=Homo sapiens GN=RBM39;RNA-binding protein 39 OS=Homo sapiens GN=RBM39 PE=1 SV=2	15.9	5	0.029	DLEEFFSTVGK+GIFEPFGR+MITAAYVPLPTYHNLFPDSMTATQLLVPSR+TDASSASSFLDSDELER+VLGVPIIVQASQAEK
850a	sp|Q14318-2|FKBP8_HUMAN sp|Q14318|FKBP8_HUMAN tr|M0R2K9|M0R2K9_HUMAN	1.0000	Isoform of Q14318, Isoform 2 of Peptidyl-prolyl cis-trans isomerase FKBP8 OS=Homo sapiens GN=FKBP8;Peptidyl-prolyl cis-trans isomerase FKBP8 OS=Homo sapiens GN=FKBP8 PE=1 SV=2;Isoform of Q14318, Peptidyl-prolyl cis-trans isomerase (Fragment) OS=Homo sapiens GN=FKBP8 PE=1 SV=2	17.5	5	0.032	ADFVLAANSYDLAIK+TAVDGPDLEMLTGQER+TLVPGPPGSSRPVK
95	sp|P51991-2|ROA3_HUMAN sp|P51991|ROA3_HUMAN	1.0000	Isoform of P51991, Isoform 2 of Heterogeneous nuclear ribonucleoprotein A3 OS=Homo sapiens GN=HNRNPA3;Heterogeneous nuclear ribonucleoprotein A3 OS=Homo sapiens GN=HNRNPA3 PE=1 SV=2	18.8	5	0.023	GFAFVTFDDHDTVDK+IETIEVMEDR+IFVGGIKEDTEEYNLR+IFVGGIKEDTEEYNLRDYFEK+LFIGGLSFETTDDSLREHFEK
839a	sp|Q14103-2|HNRPD_HUMAN sp|Q14103-3|HNRPD_HUMAN sp|Q14103-4|HNRPD_HUMAN sp|Q14103|HNRPD_HUMAN tr|D6RAF8|D6RAF8_HUMAN tr|H0Y8G5|H0Y8G5_HUMAN tr|H0YA96|H0YA96_HUMAN	1.0000	Isoform of Q14103, Isoform 2 of Heterogeneous nuclear ribonucleoprotein D0 OS=Homo sapiens GN=HNRNPD;Isoform of Q14103, Isoform 3 of Heterogeneous nuclear ribonucleoprotein D0 OS=Homo sapiens GN=HNRNPD;Isoform of Q14103, Isoform 4 of Heterogeneous nuclear ribonucleoprotein D0 OS=Homo sapiens GN=HNRNPD;Heterogeneous nuclear ribonucleoprotein D0 OS=Homo sapiens GN=HNRNPD PE=1 SV=1;Isoform of Q14103…	28.1	5	0.023	DLKDYFSK+EYFGGFGEVESIELPMDNK+GFGFVLFK+IFVGGLSPDTPEEK+MFIGGLSWDTTKK
94	sp|P51858-2|HDGF_HUMAN sp|P51858-3|HDGF_HUMAN sp|P51858|HDGF_HUMAN	1.0000	Isoform of P51858, Isoform 2 of Hepatoma-derived growth factor OS=Homo sapiens GN=HDGF;Isoform of P51858, Isoform 3 of Hepatoma-derived growth factor OS=Homo sapiens GN=HDGF;Hepatoma-derived growth factor OS=Homo sapiens GN=HDGF PE=1 SV=1	32.6	5	0.031	EAENPEGEEKEAATLEVERPLPMEVEK+GPPQEEEEEEDEEEEATKEDAEAPGIR+GPPQEEEEEEDEEEEATKEDAEAPGIRDHESL+YQVFFFGTHETAFLGPK
835a	sp|Q13685|AAMP_HUMAN tr|C9JEH3|C9JEH3_HUMAN tr|C9JG97|C9JG97_HUMAN	1.0000	Angio-associated migratory cell protein OS=Homo sapiens GN=AAMP PE=1 SV=2;Isoform of Q13685, Angio-associated migratory cell protein OS=Homo sapiens GN=AAMP PE=1 SV=1;Isoform of Q13685, Angio-associated migratory cell protein OS=Homo sapiens GN=AAMP PE=1 SV=1	7.2	5	0.025	APVLLAGTADGNTWMWK+GHTAEILDFALSK
833a	sp|Q13620-1|CUL4B_HUMAN sp|Q13620|CUL4B_HUMAN tr|K4DI93|K4DI93_HUMAN	1.0000	Isoform of Q13620, Isoform 2 of Cullin-4B OS=Homo sapiens GN=CUL4B;Cullin-4B OS=Homo sapiens GN=CUL4B PE=1 SV=4;Isoform of Q13620, Cullin 4B, isoform CRA_e OS=Homo sapiens GN=CUL4B PE=1 SV=1	7.8	5	0.029	LPENYTDETWQK+SLLRSLLSMLSDLQIYQDSFEQRFLEETNR+SSTTVSSFANSKPGSAK+TIDGILLLIER
824a	sp|Q13428-2|TCOF_HUMAN sp|Q13428-3|TCOF_HUMAN sp|Q13428-4|TCOF_HUMAN sp|Q13428-6|TCOF_HUMAN sp|Q13428-7|TCOF_HUMAN sp|Q13428-8|TCOF_HUMAN sp|Q13428|TCOF_HUMAN tr|E7ETY2|E7ETY2_HUMAN tr|J3KQ96|J3KQ96_HUMAN	1.0000	Isoform of Q13428, Isoform 2 of Treacle protein OS=Homo sapiens GN=TCOF1;Isoform of Q13428, Isoform 3 of Treacle protein OS=Homo sapiens GN=TCOF1;Isoform of Q13428, Isoform 4 of Treacle protein OS=Homo sapiens GN=TCOF1;Isoform of Q13428, Isoform 6 of Treacle protein OS=Homo sapiens GN=TCOF1;Isoform of Q13428, Isoform 7 of Treacle protein OS=Homo sapiens GN=TCOF1;Isoform of Q13428, Isoform 8 of Tr…	4.3	5	0.030	GSLGQGTAPVLPGK+GSLGSQGAKDEPEEELQK+LASTNSSVLGADLPSSMK+VLTELLEQER
822a	sp|Q13409-2|DC1I2_HUMAN sp|Q13409-3|DC1I2_HUMAN sp|Q13409-7|DC1I2_HUMAN sp|Q13409|DC1I2_HUMAN	1.0000	Isoform of Q13409, Isoform 2B of Cytoplasmic dynein 1 intermediate chain 2 OS=Homo sapiens GN=DYNC1I2;Isoform of Q13409, Isoform 2C of Cytoplasmic dynein 1 intermediate chain 2 OS=Homo sapiens GN=DYNC1I2;Isoform of Q13409, Isoform 3 of Cytoplasmic dynein 1 intermediate chain 2 OS=Homo sapiens GN=DYNC1I2;Cytoplasmic dynein 1 intermediate chain 2 OS=Homo sapiens GN=DYNC1I2 PE=1 SV=3	17.2	5	0.028	ALSEQINIFFDYSGR+EAVAPVQEESDLEK+EIAVGDSEGQIVIYDVGEQIAVPR+ETQTPVMAQPKEDEEEDDDVVAPKPPIEPEEEK+TLAEINANRADAEEEAATR
795a	sp|Q07020-2|RL18_HUMAN sp|Q07020|RL18_HUMAN tr|G3V203|G3V203_HUMAN tr|H0YHA7|H0YHA7_HUMAN tr|J3QQ67|J3QQ67_HUMAN	1.0000	Isoform of Q07020, Isoform 2 of 60S ribosomal protein L18 OS=Homo sapiens GN=RPL18;60S ribosomal protein L18 OS=Homo sapiens GN=RPL18 PE=1 SV=2;Isoform of Q07020, 60S ribosomal protein L18 OS=Homo sapiens GN=RPL18 PE=1 SV=1;Isoform of Q07020, 60S ribosomal protein L18 (Fragment) OS=Homo sapiens GN=RPL18 PE=1 SV=1;Isoform of Q07020, 60S ribosomal protein L18 (Fragment) OS=Homo sapiens GN=RPL18 PE=…	23.9	5	0.031	ILTFDQLALDSPK+TAVVVGTITDDVR+TNSTFNQVVLK+TNSTFNQVVLKR
790a	sp|Q04837|SSBP_HUMAN	1.0000	Single-stranded DNA-binding protein, mitochondrial OS=Homo sapiens GN=SSBP1 PE=1 SV=1	41.2	5	0.031	IDYGEYMDKNNVR+NPVTIFSLATNEMWR+QATTIIADNIIFLSDQTK+SGDSEVYQLGDVSQK
746a	sp|P62753|RS6_HUMAN	1.0000	40S ribosomal protein S6 OS=Homo sapiens GN=RPS6 PE=1 SV=1	17.7	5	0.032	DIPGLTDTTVPR+KGEKDIPGLTDTTVPR+LIEVDDER+MATEVAADALGEEWK+MATEVAADALGEEWKGYVVR
722a	sp|P61221|ABCE1_HUMAN	1.0000	ATP-binding cassette sub-family E member 1 OS=Homo sapiens GN=ABCE1 PE=1 SV=1	11.0	5	0.030	AIIKPQYVDQIPK+EGINIFLDGYVPTENLR+FLSQLEITFR+GSELQNYFTK+NTVANSPQTLLAGMNK
693a	sp|P54578-2|UBP14_HUMAN sp|P54578-3|UBP14_HUMAN sp|P54578|UBP14_HUMAN tr|A6NJA2|A6NJA2_HUMAN	1.0000	Isoform of P54578, Isoform 2 of Ubiquitin carboxyl-terminal hydrolase 14 OS=Homo sapiens GN=USP14;Isoform of P54578, Isoform 3 of Ubiquitin carboxyl-terminal hydrolase 14 OS=Homo sapiens GN=USP14;Ubiquitin carboxyl-terminal hydrolase 14 OS=Homo sapiens GN=USP14 PE=1 SV=3;Isoform of P54578, Ubiquitin carboxyl-terminal hydrolase 14 OS=Homo sapiens GN=USP14 PE=1 SV=2	13.8	5	0.032	AQLFALTGVQPAR+LEAIEDDSVKETDSSSASAATPSK+LSGGGDWHIAYVLLYGPR+YLFTGLK
660a	sp|P50225|ST1A1_HUMAN sp|P50226|ST1A2_HUMAN tr|H3BRY5|H3BRY5_HUMAN	1.0000	Sulfotransferase 1A1 OS=Homo sapiens GN=SULT1A1 PE=1 SV=3;Sulfotransferase 1A2 OS=Homo sapiens GN=SULT1A2 PE=1 SV=2;Isoform of P50225, Sulfotransferase (Fragment) OS=Homo sapiens GN=SULT1A1 PE=1 SV=1	21.0	5	0.030	ILEFVGR+THLPLALLPQTLLDQK+TTFTVAQNER+YFAEALGPLQSFQARPDDLLISTYPK
654a	sp|P49756|RBM25_HUMAN	1.0000	RNA-binding protein 25 OS=Homo sapiens GN=RBM25 PE=1 SV=3	4.9	5	0.028	EYSSELNAPSQESDSHPR+GAIEVLIR+LLAEGHPDPDAELQR
649a	sp|P49720|PSB3_HUMAN tr|A0A087WUL2|A0A087WUL2_HUMAN	1.0000	Proteasome subunit beta type-3 OS=Homo sapiens GN=PSMB3 PE=1 SV=2;Isoform of P49720, Proteasome subunit beta type-3 (Fragment) OS=Homo sapiens GN=PSMB3 PE=1 SV=1	37.9	5	0.032	FGIQAQMVTTDFQK+FGPYYTEPVIAGLDPK+LNLYELK+LYIGLAGLATDVQTVAQR
8	sp|O00311|CDC7_HUMAN	1.0000	Cell division cycle 7-related protein kinase OS=Homo sapiens GN=CDC7 PE=1 SV=1	8.0	5	0.031	ASDDLTALAQIMTIR+ITAEEALLHPFFK+LTSDIQGHASHQPAISEK
628a	sp|P46783|RS10_HUMAN	1.0000	40S ribosomal protein S10 OS=Homo sapiens GN=RPS10 PE=1 SV=1	23.6	5	0.033	AEAGAGSATEFQFR+DYLHLPPEIVPATLR+IAIYELLFK+KAEAGAGSATEFQFR
617a	sp|P43487-2|RANG_HUMAN sp|P43487|RANG_HUMAN	1.0000	Isoform of P43487, Isoform 2 of Ran-specific GTPase-activating protein OS=Homo sapiens GN=RANBP1;Ran-specific GTPase-activating protein OS=Homo sapiens GN=RANBP1 PE=1 SV=1	32.5	5	0.032	DTHEDHDTSTENTDESNHDPQFEPIVSLPEQEIK+FLNAENAQK+TLEEDEEELFK+VAEKLEALSVK
609a	sp|P42695|CNDD3_HUMAN	1.0000	Condensin-2 complex subunit D3 OS=Homo sapiens GN=NCAPD3 PE=1 SV=2	4.0	5	0.030	ASAGHVAVSSPTPETGPLQR+FLLEHFTDEQR+SALQVLVSILK+SISDVTFGAGVSYIGTPR
606a	sp|P42345|MTOR_HUMAN	1.0000	Serine/threonine-protein kinase mTOR OS=Homo sapiens GN=MTOR PE=1 SV=1	3.6	5	0.026	DFSHDDTLDVPTQVELLIK+DLTQAWDLYYHVFR+SGQGDALASGPVETGPMK+VLGLLGALDPYK+VTEDLSKTLLMYTVPAVQGFFRSISLSR
605a	sp|P42285|SK2L2_HUMAN	1.0000	Superkiller viralicidic activity 2-like 2 OS=Homo sapiens GN=SKIV2L2 PE=1 SV=3	4.9	5	0.032	DVDFEGTDEPIFGK+EYPFILDAFQR+IVIPNEESVVIYYK+NFQPVIIFSFSK
598a	sp|P41091|IF2G_HUMAN	1.0000	Eukaryotic translation initiation factor 2 subunit 3 OS=Homo sapiens GN=EIF2S3 PE=1 SV=3	14.0	5	0.028	HILILQNK+IVSLFAEHNDLQYAAPGGLIGVGTK+LIGWGQIR+LTPLSHEVISR+VGQEIEVRPGIVSK
584a	sp|P38159|RBMX_HUMAN tr|H0Y6E7|H0Y6E7_HUMAN tr|H3BT71|H3BT71_HUMAN	1.0000	RNA-binding motif protein, X chromosome OS=Homo sapiens GN=RBMX PE=1 SV=3;Isoform of P38159, RNA-binding motif protein, X chromosome (Fragment) OS=Homo sapiens GN=RBMX PE=1 SV=2;Isoform of P38159, RNA-binding motif protein, X chromosome OS=Homo sapiens GN=RBMX PE=1 SV=1	24.7	5	0.023	AIKVEQATKPSFESGR+GFAFVTFESPADAK+IVEVLLMK+LFIGGLNTETNEK+SAPSGPVRSSSGMGGRAPVSR
567a	sp|P35221-2|CTNA1_HUMAN sp|P35221-3|CTNA1_HUMAN sp|P35221|CTNA1_HUMAN tr|G3XAM7|G3XAM7_HUMAN	1.0000	Isoform of P35221, Isoform 2 of Catenin alpha-1 OS=Homo sapiens GN=CTNNA1;Isoform of P35221, Isoform 3 of Catenin alpha-1 OS=Homo sapiens GN=CTNNA1;Catenin alpha-1 OS=Homo sapiens GN=CTNNA1 PE=1 SV=1;Isoform of P35221, Catenin (Cadherin-associated protein), alpha 1, 102kDa, isoform CRA_a OS=Homo sapiens GN=CTNNA1 PE=1 SV=1	9.1	5	0.031	IAEQVASFQEEK+TSVQTEDDQLIAGQSAR+VIHVVTSEMDNYEPGVYTEK
558a	sp|P32119|PRDX2_HUMAN	1.0000	Peroxiredoxin-2 OS=Homo sapiens GN=PRDX2 PE=1 SV=5	23.7	5	0.033	ATAVVDGAFK+EGGLGPLNIPLLADVTR+GLFIIDGK+KEGGLGPLNIPLLADVTR+QITVNDLPVGR
60	sp|P13674-2|P4HA1_HUMAN sp|P13674-3|P4HA1_HUMAN sp|P13674|P4HA1_HUMAN	1.0000	Isoform of P13674, Isoform 2 of Prolyl 4-hydroxylase subunit alpha-1 OS=Homo sapiens GN=P4HA1;Isoform of P13674, Isoform 3 of Prolyl 4-hydroxylase subunit alpha-1 OS=Homo sapiens GN=P4HA1;Prolyl 4-hydroxylase subunit alpha-1 OS=Homo sapiens GN=P4HA1 PE=1 SV=2	12.8	5	0.032	DPEGFVGHPVNAFK+KLLELDPEHQR+LQDTYNLDTDTISK+LTSTATKDPEGFVGHPVNAFK+VAYTEADYYHTELWMEQALR
531a	sp|P26640|SYVC_HUMAN	1.0000	Valine--tRNA ligase OS=Homo sapiens GN=VARS PE=1 SV=4	5.5	5	0.025	ALSPLEEWLR+EAFLQEVWK+GFVPSPTSQPGGHESLVDR+KELTGRTLLSVPGYK+YGEAGEGPGWGGAHPR
509a	sp|P23246|SFPQ_HUMAN	1.0000	Splicing factor, proline- and glutamine-rich OS=Homo sapiens GN=SFPQ PE=1 SV=2	9.8	5	0.032	DAKDKLESEMEDAYHEHQANLLR+DKLESEMEDAYHEHQANLLR+FAQHGTFEYEYSQR+FGQGGAGPVGGQGPR+LFVGNLPADITEDEFKR
498a	sp|P20290-2|BTF3_HUMAN sp|P20290|BTF3_HUMAN	1.0000	Isoform of P20290, Isoform 2 of Transcription factor BTF3 OS=Homo sapiens GN=BTF3;Transcription factor BTF3 OS=Homo sapiens GN=BTF3 PE=1 SV=1	29.0	5	0.030	LGVNNISGIEEVNMFTNQGTVIHFNNPK+VQASLAANTFTITGHAETK
56	sp|P11310-2|ACADM_HUMAN sp|P11310|ACADM_HUMAN tr|B7Z9I1|B7Z9I1_HUMAN tr|Q5T4U5|Q5T4U5_HUMAN	1.0000	Isoform of P11310, Isoform 2 of Medium-chain specific acyl-CoA dehydrogenase, mitochondrial OS=Homo sapiens GN=ACADM;Medium-chain specific acyl-CoA dehydrogenase, mitochondrial OS=Homo sapiens GN=ACADM PE=1 SV=1;Isoform of P11310, Medium-chain-specific acyl-CoA dehydrogenase, mitochondrial OS=Homo sapiens GN=ACADM PE=1 SV=1;Isoform of P11310, Acyl-Coenzyme A dehydrogenase, C-4 to C-12 straight ch…	11.2	5	0.026	AFTGFIVEADTPGIQIGR+ENVLIGDGAGFK+IYQIYEGTSQIQR
491a	sp|P18621-3|RL17_HUMAN sp|P18621|RL17_HUMAN tr|A0A087WXM6|A0A087WXM6_HUMAN tr|A0A0A6YYL6|A0A0A6YYL6_HUMAN tr|J3KRX5|J3KRX5_HUMAN tr|J3QQT2|J3QQT2_HUMAN	1.0000	Isoform of P18621, Isoform 3 of 60S ribosomal protein L17 OS=Homo sapiens GN=RPL17;60S ribosomal protein L17 OS=Homo sapiens GN=RPL17 PE=1 SV=3;Isoform of P18621, 60S ribosomal protein L17 (Fragment) OS=Homo sapiens GN=RPL17 PE=3 SV=1;Protein RPL17-C18orf32 OS=Homo sapiens GN=RPL17-C18orf32 PE=3 SV=1;Isoform of P18621, 60S ribosomal protein L17 (Fragment) OS=Homo sapiens GN=RPL17 PE=3 SV=1;Isofor…	29.6	5	0.032	EQIVPKPEEEVAQK+EQIVPKPEEEVAQKK+GLDVDSLVIEHIQVNK+NAESNAELK+YSLDPENPTK
485a	sp|P17612-2|KAPCA_HUMAN sp|P17612|KAPCA_HUMAN	1.0000	Isoform of P17612, Isoform 2 of cAMP-dependent protein kinase catalytic subunit alpha OS=Homo sapiens GN=PRKACA;cAMP-dependent protein kinase catalytic subunit alpha OS=Homo sapiens GN=PRKACA PE=1 SV=2	21.6	5	0.032	DLKPENLLIDQQGYIQVTDFGFAK+ILQAVNFPFLVK+KVEAPFIPK+VRFPSHFSSDLKDLLR+WFATTDWIAIYQR
470a	sp|P13804-2|ETFA_HUMAN sp|P13804|ETFA_HUMAN tr|H0YL12|H0YL12_HUMAN	1.0000	Isoform of P13804, Isoform 2 of Electron transfer flavoprotein subunit alpha, mitochondrial OS=Homo sapiens GN=ETFA;Electron transfer flavoprotein subunit alpha, mitochondrial OS=Homo sapiens GN=ETFA PE=1 SV=1;Isoform of P13804, Electron transfer flavoprotein subunit alpha, mitochondrial (Fragment) OS=Homo sapiens GN=ETFA PE=1 SV=7	27.1	5	0.032	AAVDAGFVPNDMQVGQTGK+GLLPEELTPLILATQK+LEVAPISDIIAIK+LLYDLADQLHAAVGASR
467a	sp|P13796|PLSL_HUMAN	1.0000	Plastin-2 OS=Homo sapiens GN=LCP1 PE=1 SV=6	11.6	5	0.022	FSLVGIGGQDLNEGNR+ISFDEFIK+TENLNDDEKLNNAK+VNDDIIVNWVNETLR+VNHLYSDLSDALVIFQLYEK
438a	sp|P09429|HMGB1_HUMAN tr|Q5T7C4|Q5T7C4_HUMAN	1.0000	High mobility group protein B1 OS=Homo sapiens GN=HMGB1 PE=1 SV=3;Isoform of P09429, High mobility group protein B1 OS=Homo sapiens GN=HMGB1 PE=1 SV=1	30.4	5	0.024	IKGEHPGLSIGDVAK+KHPDASVNFSEFSK+KLGEMWNNTAADDKQPYEK
432e	sp|Q9NQH7-2|XPP3_HUMAN sp|Q9NQH7-4|XPP3_HUMAN sp|Q9NQH7|XPP3_HUMAN	1.0000	Isoform of Q9NQH7, Isoform 2 of Probable Xaa-Pro aminopeptidase 3 OS=Homo sapiens GN=XPNPEP3;Isoform of Q9NQH7, Isoform 4 of Probable Xaa-Pro aminopeptidase 3 OS=Homo sapiens GN=XPNPEP3;Probable Xaa-Pro aminopeptidase 3 OS=Homo sapiens GN=XPNPEP3 PE=1 SV=1	7.5	5	0.022	AILFVPR+APVEEAFLYAK+LTSQAFIETMFTSK
414b	sp|P11802|CDK4_HUMAN	1.0000	Cyclin-dependent kinase 4 OS=Homo sapiens GN=CDK4 PE=1 SV=2	16.2	5	0.021	IADFGLAR+IFDLIGLPPEDDWPR+VPNGGGGGGGLPISTVR+YEPVAEIGVGAYGTVYK
406a	sp|P05091|ALDH2_HUMAN	1.0000	Aldehyde dehydrogenase, mitochondrial OS=Homo sapiens GN=ALDH2 PE=1 SV=2	13.2	5	0.030	AAFQLGSPWR+TYLAALETLDNGKPYVISYLVDLDMVLK+VAEQTPLTALYVANLIK+VIQVAAGSSNLKR
401a	sp|P04818|TYSY_HUMAN	1.0000	Thymidylate synthase OS=Homo sapiens GN=TYMS PE=1 SV=3	17.3	5	0.032	DFLDSLGFSTR+DMESDYSGQGVDQLQR+EEGDLGPVYGFQWR+YSLRDEFPLLTTK
390a	sp|P00505|AATM_HUMAN	1.0000	Aspartate aminotransferase, mitochondrial OS=Homo sapiens GN=GOT2 PE=1 SV=3	15.1	5	0.032	ASAELALGENSEVLK+FVTVQTISGTGALR+IAAAILNTPDLR+IAAAILNTPDLRK+ISVAGVTSSNVGYLAHAIHQVTK
377a	sp|O95684-2|FR1OP_HUMAN sp|O95684|FR1OP_HUMAN tr|A0A087WV25|A0A087WV25_HUMAN	1.0000	Isoform of O95684, Isoform 2 of FGFR1 oncogene partner OS=Homo sapiens GN=FGFR1OP;FGFR1 oncogene partner OS=Homo sapiens GN=FGFR1OP PE=1 SV=1;Isoform of O95684, FGFR1 oncogene partner OS=Homo sapiens GN=FGFR1OP PE=1 SV=1	15.7	5	0.032	ANDEANQSDTSVSLSEPK+IGSLGLGTGEDDDYVDDFNSTSHR+SGLSSLAGAPSLK
345a	sp|O75390|CISY_HUMAN tr|B4DJV2|B4DJV2_HUMAN	1.0000	Citrate synthase, mitochondrial OS=Homo sapiens GN=CS PE=1 SV=2;Isoform of O75390, Citrate synthase OS=Homo sapiens GN=CS PE=1 SV=1	18.8	5	0.024	AALPSHVVTMLDNFPTNLHPMSQLSAAVTALNSESNFAR+ALGVLAQLIWSR+DILADLIPK+GLVYETSVLDPDEGIR+HLPNDPMFK
337a	sp|O75083|WDR1_HUMAN	1.0000	WD repeat-containing protein 1 OS=Homo sapiens GN=WDR1 PE=1 SV=4	13.0	5	0.032	FATASADGQIYIYDGK+FGAVFLWDSGSSVGEITGHNK+LYSILGTTLKDEGK+SYIYSGSHDGHINYWDSETGENDSFAGK
330a	sp|O60566-3|BUB1B_HUMAN sp|O60566|BUB1B_HUMAN	1.0000	Isoform of O60566, Isoform 3 of Mitotic checkpoint serine/threonine-protein kinase BUB1 beta OS=Homo sapiens GN=BUB1B;Mitotic checkpoint serine/threonine-protein kinase BUB1 beta OS=Homo sapiens GN=BUB1B PE=1 SV=3	5.4	5	0.029	EATHSSGFSGSSASVASTSSIK+FLNLWLK+FYTGNDPLDVWDR+GLQNPFPQQMQNNSR
319a	sp|O43684-2|BUB3_HUMAN sp|O43684|BUB3_HUMAN tr|J3QT28|J3QT28_HUMAN	1.0000	Isoform of O43684, Isoform 2 of Mitotic checkpoint protein BUB3 OS=Homo sapiens GN=BUB3;Mitotic checkpoint protein BUB3 OS=Homo sapiens GN=BUB3 PE=1 SV=1;Isoform of O43684, Mitotic checkpoint protein BUB3 (Fragment) OS=Homo sapiens GN=BUB3 PE=1 SV=1	18.3	5	0.032	MHDLNTDQENLVGTHDAPIR+VAVEYLDPSPEVQK+VLVWDLR+VYTLSVSGDR
313a	sp|O43396|TXNL1_HUMAN tr|K7ER96|K7ER96_HUMAN	1.0000	Thioredoxin-like protein 1 OS=Homo sapiens GN=TXNL1 PE=1 SV=3;Isoform of O43396, Thioredoxin-like protein 1 (Fragment) OS=Homo sapiens GN=TXNL1 PE=1 SV=1	22.1	5	0.029	IDQYQGADAVGLEEK+IFINLPR+QHLENDPGSNEDTDIPK+SEPTQALELTEDDIKEDGIVPLR
306a	sp|O15397|IPO8_HUMAN	1.0000	Importin-8 OS=Homo sapiens GN=IPO8 PE=1 SV=2	7.7	5	0.028	IAAENELNQSYK+IINFAPSLLR+MKFDIFEDYASPTTAAQTLLYTAAK+TALQEVYTLAEHR+VLQQAFNYLNQGVVHSITWK
279a	sp|O00232|PSD12_HUMAN	1.0000	26S proteasome non-ATPase regulatory subunit 12 OS=Homo sapiens GN=PSMD12 PE=1 SV=3	14.9	5	0.032	DPNNLLNDWSQK+GSLESPATDVFGSTEEGEKR+LQEVIETLLSLEK+TASDMVSTSRILVAVVKMCYEAK
272a	sp|O00116|ADAS_HUMAN	1.0000	Alkyldihydroxyacetonephosphate synthase, peroxisomal OS=Homo sapiens GN=AGPS PE=1 SV=1	13.4	5	0.030	ESISDVGFGMLK+GFDPNQLSVATLLFEGDREK+ILWVDENNLTAHVEAGITGQELER+KNIYGNIEDLVVHIKMVTPR+NIYGNIEDLVVHIK+TIISLDTSQMNR
28	sp|O60841|IF2P_HUMAN tr|A0A087WUT6|A0A087WUT6_HUMAN	1.0000	Eukaryotic translation initiation factor 5B OS=Homo sapiens GN=EIF5B PE=1 SV=4;Isoform of O60841, Eukaryotic translation initiation factor 5B OS=Homo sapiens GN=EIF5B PE=1 SV=1	6.8	5	0.033	EMSSDSEYDSDDDR+HTHVQDGEAGGITQQIGATNVPLEAINEQTK+LKEGDTIIVPGVEGPIVTQIR+LLQAQGVEVPSKDSLPK
269a	sp|A8CG34-2|P121C_HUMAN sp|A8CG34|P121C_HUMAN sp|Q96HA1-2|P121A_HUMAN sp|Q96HA1-3|P121A_HUMAN sp|Q96HA1|P121A_HUMAN tr|A0A075B7F8|A0A075B7F8_HUMAN tr|A0A087WY75|A0A087WY75_HUMAN	1.0000	Isoform of A8CG34, Isoform 2 of Nuclear envelope pore membrane protein POM 121C OS=Homo sapiens GN=POM121C;Nuclear envelope pore membrane protein POM 121C OS=Homo sapiens GN=POM121C PE=1 SV=2;Isoform of Q96HA1, Isoform 2 of Nuclear envelope pore membrane protein POM 121 OS=Homo sapiens GN=POM121;Isoform of Q96HA1, Isoform 3 of Nuclear envelope pore membrane protein POM 121 OS=Homo sapiens GN=POM1…	6.9	5	0.025	APPTLQAETATKPQATSAPSPAPK+RGEQLTLPPPPQLGYSITAEDLDLEKK+TVEEEDQIFLDGQENK+TVEEEDQIFLDGQENKR
247	sp|Q9UPN7|PP6R1_HUMAN	1.0000	Serine/threonine-protein phosphatase 6 regulatory subunit 1 OS=Homo sapiens GN=PPP6R1 PE=1 SV=5	10.2	5	0.031	ELPSEQQEQWEAFVSGPLAETNKK+MTSAFIDHFGFNDEEFGEQEESVNAPFDK+SQDPTPPSAPQEATEGSK+VAGALVQNTEK+VAGALVQNTEKGPNAEQLR
241	sp|Q9UHV9|PFD2_HUMAN	1.0000	Prefoldin subunit 2 OS=Homo sapiens GN=PFDN2 PE=1 SV=1	32.5	5	0.032	EVLPALENNKEQIQK+GAVSAEQVIAGFNR+IIETLTQQLQAK+MVGGVLVER
240	sp|Q9P2P5-2|HECW2_HUMAN sp|Q9P2P5|HECW2_HUMAN	1.0000	Isoform of Q9P2P5, Isoform 2 of E3 ubiquitin-protein ligase HECW2 OS=Homo sapiens GN=HECW2;E3 ubiquitin-protein ligase HECW2 OS=Homo sapiens GN=HECW2 PE=1 SV=2	5.7	5	0.032	DHLLEDAFNQIMGYSR+DLVGFLNMFANK+EFFFLVSR+LPLQSSRPTSALVHR+TTTWQRPTAPPAPQVLQR
235	sp|Q9NSE4|SYIM_HUMAN	1.0000	Isoleucine--tRNA ligase, mitochondrial OS=Homo sapiens GN=IARS2 PE=1 SV=2	7.7	5	0.032	LVEQHGSDIWWTLPPEQLLPK+QWFINITDIK+SLGNVIHPDVVVNGGQDQSKEPPYGADVLR+TKDEYLINSQTTEHIVK
216	sp|Q99798|ACON_HUMAN tr|A2A274|A2A274_HUMAN	1.0000	Aconitate hydratase, mitochondrial OS=Homo sapiens GN=ACO2 PE=1 SV=2;Isoform of Q99798, Aconitate hydratase, mitochondrial OS=Homo sapiens GN=ACO2 PE=1 SV=1	9.4	5	0.023	NAVTQEFGPVPDTAR+NDANPETHAFVTSPEIVTALAIAGTLK+QGLLPLTFADPADYNK+WVVIGDENYGEGSSR
210	sp|Q96RT1-2|LAP2_HUMAN sp|Q96RT1-3|LAP2_HUMAN sp|Q96RT1-4|LAP2_HUMAN sp|Q96RT1-5|LAP2_HUMAN sp|Q96RT1-6|LAP2_HUMAN sp|Q96RT1-7|LAP2_HUMAN sp|Q96RT1-8|LAP2_HUMAN sp|Q96RT1-9|LAP2_HUMAN sp|Q96RT1|LAP2_HUMAN	1.0000	Isoform of Q96RT1, Isoform 2 of Protein LAP2 OS=Homo sapiens GN=ERBB2IP;Isoform of Q96RT1, Isoform 3 of Protein LAP2 OS=Homo sapiens GN=ERBB2IP;Isoform of Q96RT1, Isoform 4 of Protein LAP2 OS=Homo sapiens GN=ERBB2IP;Isoform of Q96RT1, Isoform 5 of Protein LAP2 OS=Homo sapiens GN=ERBB2IP;Isoform of Q96RT1, Isoform 6 of Protein LAP2 OS=Homo sapiens GN=ERBB2IP;Isoform of Q96RT1, Isoform 7 of Protein…	6.5	5	0.032	AQIPEGDYLSYR+DFNLPEYDLNVEER+FDSNHNPEEPNIIR+GPTSGPQSAPQIYGPPQYNIQYSSSAAVK+IYDILSDNGPQQPSTTVK
207	sp|Q96PK6|RBM14_HUMAN	1.0000	RNA-binding protein 14 OS=Homo sapiens GN=RBM14 PE=1 SV=2	9.0	5	0.032	AQPSVSLGAPYR+ASYVAPLTAQPATYR+LSESQLSFR+TQSSASLAASYAAQQHPQAAASYR
205	sp|Q96JH7|VCIP1_HUMAN	1.0000	Deubiquitinating protein VCIP135 OS=Homo sapiens GN=VCPIP1 PE=1 SV=2	6.9	5	0.031	AFLIEPEHVNTVGYGK+KNPDDYTPVNIDGAHAQR+SSGDYSATFLPGLIPAEK+TGVIGVQPEEVTAAAK+VGDVQGQESESQLPTK
200	sp|Q96AG4|LRC59_HUMAN	1.0000	Leucine-rich repeat-containing protein 59 OS=Homo sapiens GN=LRRC59 PE=1 SV=1	17.9	5	0.029	HEILQWVLQTDSQQ+LVNLQHLDLLNNK+LVTLPVSFAQLK+RHEILQWVLQTDSQQ+WLDLKDNPLDPVLAK
182	sp|Q8NC51-2|PAIRB_HUMAN sp|Q8NC51-3|PAIRB_HUMAN sp|Q8NC51-4|PAIRB_HUMAN sp|Q8NC51|PAIRB_HUMAN	1.0000	Isoform of Q8NC51, Isoform 2 of Plasminogen activator inhibitor 1 RNA-binding protein OS=Homo sapiens GN=SERBP1;Isoform of Q8NC51, Isoform 3 of Plasminogen activator inhibitor 1 RNA-binding protein OS=Homo sapiens GN=SERBP1;Isoform of Q8NC51, Isoform 4 of Plasminogen activator inhibitor 1 RNA-binding protein OS=Homo sapiens GN=SERBP1;Plasminogen activator inhibitor 1 RNA-binding protein OS=Homo s…	17.3	5	0.025	KEETQPPVALKK+SAAQAAAQTNSNAAGK+SKSEEAHAEDSVMDHHFR+SSASAPDVDDPEAFPALA+TDKSSASAPDVDDPEAFPALA
177	sp|Q8IZH2-2|XRN1_HUMAN sp|Q8IZH2|XRN1_HUMAN tr|H7C5E4|H7C5E4_HUMAN	1.0000	Isoform of Q8IZH2, Isoform 2 of 5'-3' exoribonuclease 1 OS=Homo sapiens GN=XRN1;5'-3' exoribonuclease 1 OS=Homo sapiens GN=XRN1 PE=1 SV=1;Isoform of Q8IZH2, 5'-3' exoribonuclease 1 (Fragment) OS=Homo sapiens GN=XRN1 PE=1 SV=1	5.3	5	0.031	APELFSYIAK+LPTSALVNLSHGSR+MQYFQPTIQEK+SSPIAQPASSFQVETASQGHSISHHK
173	sp|Q86YV9|HPS6_HUMAN	1.0000	Hermansky-Pudlak syndrome 6 protein OS=Homo sapiens GN=HPS6 PE=1 SV=1	12.6	5	0.025	ALDAGLALGPSSPLLR+KVLSTDRVHLLEPPAPGMEDEEELETR+LLSDLSAFGGAAR+TLEPSGEASTSLGR+TYLPDEVGPPTPFPEPGAEPPLTVGLLK
155	sp|Q5TH69|BIG3_HUMAN	1.0000	Brefeldin A-inhibited guanine nucleotide-exchange protein 3 OS=Homo sapiens GN=ARFGEF3 PE=1 SV=3	3.1	5	0.032	LFIQSLEGLLPR+NLIDTLSTPLTGR+TITSAHTSSTSTSLESDSASPGVSDHGR+VLETEAVDQPDVVQR
1237a	tr|J3KNZ9|J3KNZ9_HUMAN	1.0000	Isoform of Q9HAH7, Probable fibrosin-1 OS=Homo sapiens GN=FBRS PE=1 SV=1	8.9	5	0.032	ESPGAPPAFASPPDPWGR+FYEAGEELTGPGAVAAAR+LAPPPPPAAAPGTPHLLSK+LGPVPSGLSQK+TSPYGSSLDLSTGSSSRPPPK
1231a	sp|Q9Y679-2|AUP1_HUMAN sp|Q9Y679|AUP1_HUMAN	1.0000	Isoform of Q9Y679, Isoform Short of Ancient ubiquitous protein 1 OS=Homo sapiens GN=AUP1;Ancient ubiquitous protein 1 OS=Homo sapiens GN=AUP1 PE=1 SV=1	15.4	5	0.030	FPSSGPVTPQPTALTFAK+GTQSLPTASASK+LPPTPLLLFPEEEATNGR+VKEVLPHVPLGVIQR
1230a	sp|Q9Y617|SERC_HUMAN	1.0000	Phosphoserine aminotransferase OS=Homo sapiens GN=PSAT1 PE=1 SV=2	12.2	5	0.031	ALELNMLSLK+ASLYNAVTIEDVQK+IINNTENLVR+LPHSVLLEIQK
135	sp|Q13315|ATM_HUMAN	1.0000	Serine-protein kinase ATM OS=Homo sapiens GN=ATM PE=1 SV=4	1.7	5	0.030	DIVDGMGITGVEGVFR+ILPTPETVPFR+LQAIGELESIGELFSR+LVVNLLQLSK
1215a	sp|Q9Y446-2|PKP3_HUMAN sp|Q9Y446|PKP3_HUMAN	1.0000	Isoform of Q9Y446, Isoform PKP3b of Plakophilin-3 OS=Homo sapiens GN=PKP3;Plakophilin-3 OS=Homo sapiens GN=PKP3 PE=1 SV=1	6.6	5	0.026	AASSLLANLWQYNK+GLEWLWSPQIVGLYNR+ILNPLLDR+LSSGFDDIDLPSAVK
1198a	sp|Q9UQ80-2|PA2G4_HUMAN sp|Q9UQ80|PA2G4_HUMAN	1.0000	Isoform of Q9UQ80, Isoform 2 of Proliferation-associated protein 2G4 OS=Homo sapiens GN=PA2G4;Proliferation-associated protein 2G4 OS=Homo sapiens GN=PA2G4 PE=1 SV=3	26.2	5	0.027	EGEFVAQFK+ITSGPFEPDLYKSEMEVQDAELK+KGIAFPTSISVNNCVCHFSPLK+LVKPGNQNTQVTEAWNK+TAENATSGETLEENEAGD
1193a	sp|Q9UNM6-2|PSD13_HUMAN sp|Q9UNM6|PSD13_HUMAN	1.0000	Isoform of Q9UNM6, Isoform 2 of 26S proteasome non-ATPase regulatory subunit 13 OS=Homo sapiens GN=PSMD13;26S proteasome non-ATPase regulatory subunit 13 OS=Homo sapiens GN=PSMD13 PE=1 SV=2	16.0	5	0.031	ETIEDVEEMLNNLPGVTSVHSR+ITVNEVELLVMK+TAWGQQPDLAANEAQLLR+VLDLQQIK
1189a	sp|Q9ULX6|AKP8L_HUMAN	1.0000	A-kinase anchor protein 8-like OS=Homo sapiens GN=AKAP8L PE=1 SV=3	9.3	5	0.032	FGFGFGNGMK+LDMVPHLETDMMQGGVYGSGGER+QTADFLQEYVTNK+TFYEDEMASHLDSK
1188a	sp|Q9ULV4-2|COR1C_HUMAN sp|Q9ULV4-3|COR1C_HUMAN sp|Q9ULV4|COR1C_HUMAN tr|B4E3S0|B4E3S0_HUMAN	1.0000	Isoform of Q9ULV4, Isoform 2 of Coronin-1C OS=Homo sapiens GN=CORO1C;Isoform of Q9ULV4, Isoform 3 of Coronin-1C OS=Homo sapiens GN=CORO1C;Coronin-1C OS=Homo sapiens GN=CORO1C PE=1 SV=1;Isoform of Q9ULV4, Coronin OS=Homo sapiens GN=CORO1C PE=1 SV=1	18.2	5	0.032	KSDLFQDDLYPDTAGPEAALEAEEWFEGK+NADPILISLK+QLALWNPK+YFEITDESPYVHYLNTFSSK
1187a	sp|Q9ULT8|HECD1_HUMAN tr|A0A087X2H1|A0A087X2H1_HUMAN	1.0000	E3 ubiquitin-protein ligase HECTD1 OS=Homo sapiens GN=HECTD1 PE=1 SV=3;Isoform of Q9ULT8, E3 ubiquitin-protein ligase HECTD1 OS=Homo sapiens GN=HECTD1 PE=1 SV=1	2.8	5	0.031	ETSSLESFVR+HVDLGGGLKPPGYYVQR+IFLDESAPDNVLEVTAR+ILYIVASDPYSR+NIATQLESSWELHTNR
1172a	sp|Q9UHX1-2|PUF60_HUMAN sp|Q9UHX1-3|PUF60_HUMAN sp|Q9UHX1-4|PUF60_HUMAN sp|Q9UHX1-5|PUF60_HUMAN sp|Q9UHX1-6|PUF60_HUMAN sp|Q9UHX1|PUF60_HUMAN tr|A0A0J9YVP6|A0A0J9YVP6_HUMAN tr|A0A0J9YXJ8|A0A0J9YXJ8_HUMAN tr|A0A0J9YXX5|A0A0J9YXX5_HUMAN tr|A0A0J9YYL3|A0A0J9YYL3_HUMAN	1.0000	Isoform of Q9UHX1, Isoform 2 of Poly(U)-binding-splicing factor PUF60 OS=Homo sapiens GN=PUF60;Isoform of Q9UHX1, Isoform 3 of Poly(U)-binding-splicing factor PUF60 OS=Homo sapiens GN=PUF60;Isoform of Q9UHX1, Isoform 4 of Poly(U)-binding-splicing factor PUF60 OS=Homo sapiens GN=PUF60;Isoform of Q9UHX1, Isoform 5 of Poly(U)-binding-splicing factor PUF60 OS=Homo sapiens GN=PUF60;Isoform of Q9UHX1, …	13.0	5	0.028	AVTPPMPLLTPATPGGLPPAAAVAAAAATAK+QGEEEDAEIIVK+VGRPSNIGQAQPIIDQLAEEAR
1169a	sp|Q9UHD8-2|SEPT9_HUMAN sp|Q9UHD8-3|SEPT9_HUMAN sp|Q9UHD8-5|SEPT9_HUMAN sp|Q9UHD8-7|SEPT9_HUMAN sp|Q9UHD8|SEPT9_HUMAN	1.0000	Isoform of Q9UHD8, Isoform 2 of Septin-9 OS=Homo sapiens GN=SEPT9;Isoform of Q9UHD8, Isoform 3 of Septin-9 OS=Homo sapiens GN=SEPT9;Isoform of Q9UHD8, Isoform 5 of Septin-9 OS=Homo sapiens GN=SEPT9;Isoform of Q9UHD8, Isoform 7 of Septin-9 OS=Homo sapiens GN=SEPT9;Septin-9 OS=Homo sapiens GN=SEPT9 PE=1 SV=2	18.2	5	0.023	APVDFGYVGIDSILEQMR+DLLIRTHMQNIKDITSSIHFEAYR+LEPKPQPPVAEATPR+VVNIVPVIAK+YLQEEVNINR
1160a	sp|Q9UBX3-2|DIC_HUMAN sp|Q9UBX3|DIC_HUMAN tr|B4DLN1|B4DLN1_HUMAN	1.0000	Isoform of Q9UBX3, Isoform 2 of Mitochondrial dicarboxylate carrier OS=Homo sapiens GN=SLC25A10;Mitochondrial dicarboxylate carrier OS=Homo sapiens GN=SLC25A10 PE=1 SV=2;Uncharacterized protein OS=Homo sapiens PE=2 SV=1	23.3	5	0.023	FAIYETVR+GALVTVGQLSCYDQAK+LGPLAFYK+NYAHALDGLYR+VLLGSVSGLAGGFVGTPADLVNVR
1150a	sp|Q9P2E9-2|RRBP1_HUMAN sp|Q9P2E9-3|RRBP1_HUMAN sp|Q9P2E9|RRBP1_HUMAN tr|A0A087WVV2|A0A087WVV2_HUMAN tr|A0A0A0MRV0|A0A0A0MRV0_HUMAN tr|F8W7S5|F8W7S5_HUMAN	1.0000	Isoform of Q9P2E9, Isoform 1 of Ribosome-binding protein 1 OS=Homo sapiens GN=RRBP1;Isoform of Q9P2E9, Isoform 2 of Ribosome-binding protein 1 OS=Homo sapiens GN=RRBP1;Ribosome-binding protein 1 OS=Homo sapiens GN=RRBP1 PE=1 SV=4;Isoform of Q9P2E9, Ribosome-binding protein 1 OS=Homo sapiens GN=RRBP1 PE=1 SV=1;Isoform of Q9P2E9, Ribosome-binding protein 1 OS=Homo sapiens GN=RRBP1 PE=1 SV=1;Isoform…	7.5	5	0.028	LLATEQEDAAVAK+SHVEDGDIAGAPASSPEAPPAEQDPVQLK+SIEALLEAGQAR+TLQEQLENGPNTQLAR
127	sp|Q12797-10|ASPH_HUMAN sp|Q12797|ASPH_HUMAN	1.0000	Isoform of Q12797, Isoform 10 of Aspartyl/asparaginyl beta-hydroxylase OS=Homo sapiens GN=ASPH;Aspartyl/asparaginyl beta-hydroxylase OS=Homo sapiens GN=ASPH PE=1 SV=3	9.7	5	0.029	GAIETYQEVASLPDVPADLLK+GDWSQFTLWQQGR+LIFIVDVWHPELTPQQR+VLIFDDSFEHEVWQDASSFR
1100a	sp|Q9H3G5|CPVL_HUMAN	1.0000	Probable serine carboxypeptidase CPVL OS=Homo sapiens GN=CPVL PE=1 SV=2	14.3	5	0.026	FLSLPEVR+GDSGQPLFLTPYIEAGK+GGGHILPYDQPLR+GRELSLVGPFPGLNMK+NNDFYVTGESYAGK
1085a	sp|Q9BZQ6-2|EDEM3_HUMAN sp|Q9BZQ6|EDEM3_HUMAN	1.0000	Isoform of Q9BZQ6, Isoform 2 of ER degradation-enhancing alpha-mannosidase-like protein 3 OS=Homo sapiens GN=EDEM3;ER degradation-enhancing alpha-mannosidase-like protein 3 OS=Homo sapiens GN=EDEM3 PE=1 SV=2	8.2	5	0.032	ATGDPYYLEVGK+AVQIVSHPFFGR+AYVLLGDDSFLER+VQLVQHAIQAASSIDAEDGLR+VVLTAGPAQFGLDLSK
1080a	sp|Q9BZE1|RM37_HUMAN tr|S4R369|S4R369_HUMAN	1.0000	39S ribosomal protein L37, mitochondrial OS=Homo sapiens GN=MRPL37 PE=1 SV=2;Isoform of Q9BZE1, 39S ribosomal protein L37, mitochondrial OS=Homo sapiens GN=MRPL37 PE=1 SV=1	14.4	5	0.029	ESLLLQVR+NDTGFQEGYPYPYPHTLYLLDK+VLEQPVVVQSVGTDGR+VYEIPGLEPITFAGK
1078a	sp|Q9BYD3|RM04_HUMAN tr|K7ES61|K7ES61_HUMAN	1.0000	39S ribosomal protein L4, mitochondrial OS=Homo sapiens GN=MRPL4 PE=1 SV=1;Isoform of Q9BYD3, 39S ribosomal protein L4, mitochondrial (Fragment) OS=Homo sapiens GN=MRPL4 PE=1 SV=1	17.3	5	0.032	ATENPEQVASEGLPEPVLR+HQTLVLTLPTVAFLEDK+VGLADLHPDVFATAPR
1071a	sp|Q9BWF3|RBM4_HUMAN	1.0000	RNA-binding protein 4 OS=Homo sapiens GN=RBM4 PE=1 SV=1	23.1	5	0.026	ATAPVPTVGEGYGYGHESELSQASAAAR+HLLPTSGAAATAAAAAAAAAAVTAASTSYYGR+LFIGNLPR+VADLTEQYNEQYGAVR
119	sp|Q01581|HMCS1_HUMAN	1.0000	Hydroxymethylglutaryl-CoA synthase, cytoplasmic OS=Homo sapiens GN=HMGCS1 PE=1 SV=2	12.3	5	0.027	GLRGTHMQHAYDFYKPDMLSEYPIVDGK+IGVFSYGSGLAATLYSLK+LPATAAEPEAAVISNGEH
1068a	sp|Q9BV44|THUM3_HUMAN	1.0000	THUMP domain-containing protein 3 OS=Homo sapiens GN=THUMPD3 PE=1 SV=1	10.5	5	0.030	AANNIASLLTK+DFGGAVQDYFK+TGSVDIIVTDLPFGK+TGSVDIIVTDLPFGKR+TPQAFVHPSEQDGER
1062a	sp|Q9BRX9|WDR83_HUMAN	1.0000	WD repeat domain-containing protein 83 OS=Homo sapiens GN=WDR83 PE=1 SV=1	13.3	5	0.027	AVVLWDVASGQVVR+LLDKDTGELLGEYK+RPEPVQTLDEAR+SRRPEPVQTLDEAR
1057a	sp|Q9BQ67|GRWD1_HUMAN	1.0000	Glutamate-rich WD repeat-containing protein 1 OS=Homo sapiens GN=GRWD1 PE=1 SV=1	12.6	5	0.032	GQVEVFALR+LLQVVEEPQALAAFLR+REPFLLSGGDDGALK+VSWLGEEPVAGVWSEK
117	sp|Q00587-2|BORG5_HUMAN sp|Q00587|BORG5_HUMAN	1.0000	Isoform of Q00587, Isoform 2 of Cdc42 effector protein 1 OS=Homo sapiens GN=CDC42EP1;Cdc42 effector protein 1 OS=Homo sapiens GN=CDC42EP1 PE=1 SV=1	16.7	5	0.032	MASPPAPSPAPPAISPIIK+NAISLPQLNQAAYDSLVVGK+TPVPSTVQANTFEFADAEEDDEVKV
1047a	sp|Q99615|DNJC7_HUMAN tr|K7ESP1|K7ESP1_HUMAN	1.0000	DnaJ homolog subfamily C member 7 OS=Homo sapiens GN=DNAJC7 PE=1 SV=2;Isoform of Q99615, DnaJ homolog subfamily C member 7 (Fragment) OS=Homo sapiens GN=DNAJC7 PE=1 SV=1	26.0	5	0.031	AVQFFVQALR+EAETFKEQGNAYYAK+EALGDAQQSVR+LAYELYTEALGIDPNNIK+YPEAQSVASDILR
1045a	sp|Q99569-2|PKP4_HUMAN sp|Q99569|PKP4_HUMAN tr|A0A0D9SF60|A0A0D9SF60_HUMAN	1.0000	Isoform of Q99569, Isoform 2 of Plakophilin-4 OS=Homo sapiens GN=PKP4;Plakophilin-4 OS=Homo sapiens GN=PKP4 PE=1 SV=2;Isoform of Q99569, Plakophilin-4 OS=Homo sapiens GN=PKP4 PE=1 SV=1	6.5	5	0.029	AEGQTLVQPSVANR+GLPILVELLR+NNYALNTTATYAEPYRPIQYR+STTNYVDFYSTK+TPQEDQWDGVGPIPGLSK
1042a	sp|Q99523|SORT_HUMAN	1.0000	Sortilin OS=Homo sapiens GN=SORT1 PE=1 SV=3	9.4	5	0.032	ADLGALELWR+DPIYFTGLASEPGAR+TEFGMAIGPENSGK+VVLTAEVSGGSR+YSVLQQHAEANGVDGVDALDTASHTNK
1031a	sp|Q96NL0-2|RUN3B_HUMAN sp|Q96NL0-4|RUN3B_HUMAN sp|Q96NL0-5|RUN3B_HUMAN	1.0000	Isoform of Q96NL0, Isoform 2 of RUN domain-containing protein 3B OS=Homo sapiens GN=RUNDC3B;Isoform of Q96NL0, Isoform 4 of RUN domain-containing protein 3B OS=Homo sapiens GN=RUNDC3B;Isoform of Q96NL0, Isoform 5 of RUN domain-containing protein 3B OS=Homo sapiens GN=RUNDC3B	18.2	5	0.026	GEGLDGSFPAVIDYTPYLK+GQVTWFGYESPR+GYLEELLR+LRENQLSESVSQNK+SFWDYIR
1019a	sp|Q96GD4-2|AURKB_HUMAN sp|Q96GD4-4|AURKB_HUMAN sp|Q96GD4-5|AURKB_HUMAN sp|Q96GD4|AURKB_HUMAN tr|J3KT86|J3KT86_HUMAN	1.0000	Isoform of Q96GD4, Isoform 2 of Aurora kinase B OS=Homo sapiens GN=AURKB;Isoform of Q96GD4, Isoform 4 of Aurora kinase B OS=Homo sapiens GN=AURKB;Isoform of Q96GD4, Isoform 5 of Aurora kinase B OS=Homo sapiens GN=AURKB;Aurora kinase B OS=Homo sapiens GN=AURKB PE=1 SV=3;Isoform of Q96GD4, Aurora kinase B (Fragment) OS=Homo sapiens GN=AURKB PE=1 SV=1	26.4	5	0.032	DIKPENLLLGLK+HFTIDDFEIGRPLGK+IADFGWSVHAPSLR+IYLILEYAPR+LPLAQVSAHPWVR
1013a	sp|Q96DI7-2|SNR40_HUMAN sp|Q96DI7|SNR40_HUMAN	1.0000	Isoform of Q96DI7, Isoform 2 of U5 small nuclear ribonucleoprotein 40 kDa protein OS=Homo sapiens GN=SNRNP40;U5 small nuclear ribonucleoprotein 40 kDa protein OS=Homo sapiens GN=SNRNP40 PE=1 SV=1	19.6	5	0.032	FVYVWDTTSR+GHADSVTGLSLSSEGSYLLSNAMDNTVR+QRHELLLGAGSGPGAGQQQATPGALLQAGPPR
1012a	sp|Q96DH6-2|MSI2H_HUMAN sp|Q96DH6|MSI2H_HUMAN tr|B4DHE8|B4DHE8_HUMAN	1.0000	Isoform of Q96DH6, Isoform 2 of RNA-binding protein Musashi homolog 2 OS=Homo sapiens GN=MSI2;RNA-binding protein Musashi homolog 2 OS=Homo sapiens GN=MSI2 PE=1 SV=1;Isoform of Q96DH6, RNA-binding protein Musashi homolog 2 OS=Homo sapiens GN=MSI2 PE=1 SV=1	24.7	5	0.032	GFGFVTFADPASVDK+GFGFVTFENEDVVEK+IFVGGLSANTVVEDVK+MFIGGLSWQTSPDSLR
1005a	sp|Q96AY3|FKB10_HUMAN	1.0000	Peptidyl-prolyl cis-trans isomerase FKBP10 OS=Homo sapiens GN=FKBP10 PE=1 SV=1	6.2	5	0.025	EVQMGDFVR+IIIPPFLAYGEK+KIIIPPFLAYGEK+LKSDEDEERVHEEL
1003a	sp|Q96AE4-2|FUBP1_HUMAN sp|Q96AE4|FUBP1_HUMAN tr|E9PEB5|E9PEB5_HUMAN	1.0000	Isoform of Q96AE4, Isoform 2 of Far upstream element-binding protein 1 OS=Homo sapiens GN=FUBP1;Far upstream element-binding protein 1 OS=Homo sapiens GN=FUBP1 PE=1 SV=3;Isoform of Q96AE4, Far upstream element-binding protein 1 OS=Homo sapiens GN=FUBP1 PE=1 SV=1	8.4	5	0.027	IGGDAGTSLNSNDYGYGGQK+IQFKPDDGTTPER+IQIAPDSGGLPER+LLDQIVEK
1002a	sp|Q96A33-2|CCD47_HUMAN sp|Q96A33|CCD47_HUMAN	1.0000	Isoform of Q96A33, Isoform 2 of Coiled-coil domain-containing protein 47 OS=Homo sapiens GN=CCDC47;Coiled-coil domain-containing protein 47 OS=Homo sapiens GN=CCDC47 PE=1 SV=1	12.3	5	0.027	ELLESNFTLVGDDGTNK+ELLESNFTLVGDDGTNKEATSTGK+TLLFTFNVPGSGNTYPK+VTMNDEDMDTYVFAVGTR
997a	sp|Q92974-2|ARHG2_HUMAN sp|Q92974-3|ARHG2_HUMAN sp|Q92974|ARHG2_HUMAN tr|V9GYM8|V9GYM8_HUMAN	1.0000	Isoform of Q92974, Isoform 2 of Rho guanine nucleotide exchange factor 2 OS=Homo sapiens GN=ARHGEF2;Isoform of Q92974, Isoform 3 of Rho guanine nucleotide exchange factor 2 OS=Homo sapiens GN=ARHGEF2;Rho guanine nucleotide exchange factor 2 OS=Homo sapiens GN=ARHGEF2 PE=1 SV=4;Isoform of Q92974, Rho guanine nucleotide exchange factor 2 OS=Homo sapiens GN=ARHGEF2 PE=1 SV=1	5.8	5	0.028	ELLSNVDEGIYQLEK+EVEGLKDLLVGPGVELLLTPR+YIFPTLDKPSVVSLQNLIVR
988a	sp|Q8WXI9|P66B_HUMAN tr|A0A0U1RRM1|A0A0U1RRM1_HUMAN	1.0000	Transcriptional repressor p66-beta OS=Homo sapiens GN=GATAD2B PE=1 SV=1;Isoform of Q8WXI9, Transcriptional repressor p66-beta OS=Homo sapiens GN=GATAD2B PE=4 SV=1	14.7	5	0.030	ALQQEQEIEQR+LPSRPGAQGVEPQNLR+LQQQAALSPTTAPAVSSVSK+TPVVQNAASIVQPSPAHVGQQGLSK+VIAPNPAQLQGQR
983a	sp|Q8WUA4|TF3C2_HUMAN	1.0000	General transcription factor 3C polypeptide 2 OS=Homo sapiens GN=GTF3C2 PE=1 SV=2	9.4	5	0.029	ADLIPYQDSPEGPDHSSASSGVPNPPK+LEQPDLSSEMSK+RPQQPNPPSAPLVPGLLDQSNPLSTPMPK+WHLLSELEAAPYLPQEEK
980a	sp|Q8TC07-2|TBC15_HUMAN sp|Q8TC07-3|TBC15_HUMAN sp|Q8TC07|TBC15_HUMAN	1.0000	Isoform of Q8TC07, Isoform 2 of TBC1 domain family member 15 OS=Homo sapiens GN=TBC1D15;Isoform of Q8TC07, Isoform 3 of TBC1 domain family member 15 OS=Homo sapiens GN=TBC1D15;TBC1 domain family member 15 OS=Homo sapiens GN=TBC1D15 PE=1 SV=2	6.8	5	0.029	FLLGYFPWDSTKEER+LLIESLEK+TNDQDGLISGILR+VTNYIFDSLR
978a	sp|Q8NI60-3|ADCK3_HUMAN sp|Q8NI60|ADCK3_HUMAN	1.0000	Isoform of Q8NI60, Isoform 3 of Atypical kinase ADCK3, mitochondrial OS=Homo sapiens GN=ADCK3;Atypical kinase ADCK3, mitochondrial OS=Homo sapiens GN=ADCK3 PE=1 SV=1	9.4	5	0.026	AVLGSSPFLSEANAER+LGQMLSIQDDAFINPHLAK+TLNNDLGPNWR+VALLDFGATR
973a	sp|Q8NDF8-3|PAPD5_HUMAN sp|Q8NDF8-5|PAPD5_HUMAN sp|Q8NDF8|PAPD5_HUMAN tr|H3BQM0|H3BQM0_HUMAN	1.0000	Isoform of Q8NDF8, Isoform 3 of Non-canonical poly(A) RNA polymerase PAPD5 OS=Homo sapiens GN=PAPD5;Isoform of Q8NDF8, Isoform 5 of Non-canonical poly(A) RNA polymerase PAPD5 OS=Homo sapiens GN=PAPD5;Non-canonical poly(A) RNA polymerase PAPD5 OS=Homo sapiens GN=PAPD5 PE=1 SV=2;Isoform of Q8NDF8, Non-canonical poly(A) RNA polymerase PAPD5 OS=Homo sapiens GN=PAPD5 PE=1 SV=1	17.8	5	0.027	AGSSASSPPSASSSPHPSAAVPAADPADSASGSSNKR+ELWPSADVQIFGSFK+QAFDYAYVVLSHAVSPIAK+VGSQDVSLESSQAVGK+WENLPLWTLEEALRK
967a	sp|Q8N1F8|S11IP_HUMAN tr|C9JQV3|C9JQV3_HUMAN	1.0000	Serine/threonine-protein kinase 11-interacting protein OS=Homo sapiens GN=STK11IP PE=1 SV=3;Isoform of Q8N1F8, Serine/threonine-protein kinase 11-interacting protein OS=Homo sapiens GN=STK11IP PE=1 SV=1	4.4	5	0.032	DAATGFLLDGK+ELSPLWLLAELR+ELSPLWLLAELRK+HLDLAYNLLEGHR+TVIQEALALDR
931a	sp|Q70CQ3|UBP30_HUMAN tr|B3KUS5|B3KUS5_HUMAN	1.0000	Ubiquitin carboxyl-terminal hydrolase 30 OS=Homo sapiens GN=USP30 PE=1 SV=1;Isoform of Q70CQ3, Ubiquitin carboxyl-terminal hydrolase 30 OS=Homo sapiens GN=USP30 PE=1 SV=1	9.1	5	0.024	NPGPTLELQDGPGAPTPVLNQPGAPK+NPLSTSNQWLWVSDDTVR
927a	sp|Q6PJG6|BRAT1_HUMAN	1.0000	BRCA1-associated ATM activator 1 OS=Homo sapiens GN=BRAT1 PE=1 SV=2	9.3	5	0.029	ASAVTAMGQLSSQGLHAPTSPEHAEAR+DGHADAAQDTEQFVATVLQAASR+DSALEFLTQLSR+GSPNTASAEATLPR
915a	sp|Q68E01-2|INT3_HUMAN sp|Q68E01|INT3_HUMAN	1.0000	Isoform of Q68E01, Isoform 2 of Integrator complex subunit 3 OS=Homo sapiens GN=INTS3;Integrator complex subunit 3 OS=Homo sapiens GN=INTS3 PE=1 SV=1	8.6	5	0.031	DIIHNPQALSPQFTGILQLLQSR+FSDLFSLAEEYEDSSTKPPK+GAAAAAAASGAAGGGGGGAGAGAPGGGR+GKGAAAAAAASGAAGGGGGGAGAGAPGGGR+LAQLTLEQILEHLDNLR
913a	sp|Q658Y4|F91A1_HUMAN	1.0000	Protein FAM91A1 OS=Homo sapiens GN=FAM91A1 PE=1 SV=3	12.8	5	0.029	IIDSGPQLSGSLDYNVVHSLYNK+LSDESLDSFLIELEK+NTILFLR+SPSSLLIANLHLQ+SPVQEASSATDTDTNSQEDPADTASVSSLSLSTGHTK+VQGDYFETLLYK
908a	sp|Q5TAQ9|DCAF8_HUMAN tr|G3V3G9|G3V3G9_HUMAN tr|V9GY54|V9GY54_HUMAN	1.0000	DDB1- and CUL4-associated factor 8 OS=Homo sapiens GN=DCAF8 PE=1 SV=1;Uncharacterized protein OS=Homo sapiens PE=4 SV=1;Isoform of Q5TAQ9, DDB1- and CUL4-associated factor 8 OS=Homo sapiens GN=DCAF8 PE=1 SV=1	13.9	5	0.032	VGLYTIYVNPANTHQFAVGGR+VHDRSEEEEEEEEEEEEEQPR+VVVWDWVR+WQALPALR
902a	sp|Q5JTV8-3|TOIP1_HUMAN tr|J3KN66|J3KN66_HUMAN	1.0000	Isoform of Q5JTV8, Isoform 3 of Torsin-1A-interacting protein 1 OS=Homo sapiens GN=TOR1AIP1;Isoform of Q5JTV8, Torsin-1A-interacting protein 1 OS=Homo sapiens GN=TOR1AIP1 PE=1 SV=1	9.1	5	0.032	QVTGQPQNASFVK+SIQEAPAVSEDLVIR+VNFSEEGETEEDDQDSSHSSVTTVK
1272a	sp|Q12907|LMAN2_HUMAN tr|D6RBV2|D6RBV2_HUMAN	0.9999	Vesicular integral-membrane protein VIP36 OS=Homo sapiens GN=LMAN2 PE=1 SV=1;Isoform of Q12907, Vesicular integral-membrane protein VIP36 OS=Homo sapiens GN=LMAN2 PE=1 SV=1	17.2	5	0.028	DNFHGLAIFLDTYPNDETTER+IEPSVNFLK+LPTGYYFGASAGTGDLSDNHDIISMK
1313a	sp|Q15942|ZYX_HUMAN	0.9997	Zyxin OS=Homo sapiens GN=ZYX PE=1 SV=1	10.7	5	0.023	LGHPEALSAGTGSPQPPSFTYAQQR+VNPFRPGDSEPPPAPGAQR+VSSGYVPPPVATPFSSK
736f	sp|Q04917|1433F_HUMAN	0.9996	14-3-3 protein eta OS=Homo sapiens GN=YWHAH PE=1 SV=4	13.0	5	0.011	AVTELNEPLSNEDR+DSTLIMQLLR+NLLSVAYK
480b	sp|P0C0S5|H2AZ_HUMAN sp|Q71UI9|H2AV_HUMAN	0.9969	Histone H2A.Z OS=Homo sapiens GN=H2AFZ PE=1 SV=2;Histone H2A.V OS=Homo sapiens GN=H2AFV PE=1 SV=3	23.4	5	0.018	AGLQFPVGR+ATIAGGGVIPHIHK+HLQLAIR
1370a	sp|O14545|TRAD1_HUMAN	0.9960	TRAF-type zinc finger domain-containing protein 1 OS=Homo sapiens GN=TRAFD1 PE=1 SV=1	10.8	5	0.022	LDSQPQETSPELPR+NITAQVSIQNNLFEEQERQER+RNEVAIPPNAYDESWGQDGIWIASQLLR
900a	sp|Q53H12|AGK_HUMAN tr|E9PC15|E9PC15_HUMAN	1.0000	Acylglycerol kinase, mitochondrial OS=Homo sapiens GN=AGK PE=1 SV=2;Isoform of Q53H12, Acylglycerol kinase, mitochondrial OS=Homo sapiens GN=AGK PE=1 SV=1	14.0	4	0.024	GDFITIGSR+IPIGFIPLGETSSLSHTLFAESGNK+VQHITDATLAIVK+YWYLGPLK
893a	sp|Q16637-2|SMN_HUMAN sp|Q16637-3|SMN_HUMAN sp|Q16637-4|SMN_HUMAN sp|Q16637|SMN_HUMAN tr|B4DP61|B4DP61_HUMAN tr|E7EQZ4|E7EQZ4_HUMAN	1.0000	Isoform of Q16637, Isoform SMN-delta5 of Survival motor neuron protein OS=Homo sapiens GN=SMN1;Isoform of Q16637, Isoform SMN-delta7 of Survival motor neuron protein OS=Homo sapiens GN=SMN1;Isoform of Q16637, Isoform SMN-delta57 of Survival motor neuron protein OS=Homo sapiens GN=SMN1;Survival motor neuron protein OS=Homo sapiens GN=SMN1 PE=1 SV=1;Isoform of Q16637, Survival motor neuron protein …	15.9	4	0.023	GTGQSDDSDIWDDTALIK+SAPWNSFLPPPPPMPGPR
887a	sp|Q15773|MLF2_HUMAN	1.0000	Myeloid leukemia factor 2 OS=Homo sapiens GN=MLF2 PE=1 SV=1	29.4	4	0.026	DSDSGLEQMSIGHHIR+DVEPEDPMFLMDPFAIHR+LAIQGPEDSPSR+MLSGGFGYSPFLSITDGNMPGTRPASR
877a	sp|Q15370-2|ELOB_HUMAN sp|Q15370|ELOB_HUMAN tr|B8ZZU8|B8ZZU8_HUMAN	1.0000	Isoform of Q15370, Isoform 2 of Transcription elongation factor B polypeptide 2 OS=Homo sapiens GN=TCEB2;Transcription elongation factor B polypeptide 2 OS=Homo sapiens GN=TCEB2 PE=1 SV=1;Isoform of Q15370, Transcription elongation factor B (SIII), polypeptide 2 (18kDa, elongin B), isoform CRA_b OS=Homo sapiens GN=TCEB2 PE=1 SV=1	25.7	4	0.021	ESSTVFELKR+IVEGILK+LYKDDQLLDDGK
872a	sp|Q15181|IPYR_HUMAN	1.0000	Inorganic pyrophosphatase OS=Homo sapiens GN=PPA1 PE=1 SV=2	18.0	4	0.024	LKPGYLEATVDWFR+VIAINVDDPDAANYNDINDVKR+VLGILAMIDEGETDWK+YVANIFPYK
870a	sp|Q15047-3|SETB1_HUMAN sp|Q15047|SETB1_HUMAN	1.0000	Isoform of Q15047, Isoform 3 of Histone-lysine N-methyltransferase SETDB1 OS=Homo sapiens GN=SETDB1;Histone-lysine N-methyltransferase SETDB1 OS=Homo sapiens GN=SETDB1 PE=1 SV=1	5.1	4	0.024	FPWVAFFASK+GKNPLLVPLLYDFR+QLAELETWVIQK+SPLGSTASAPAPSALPAPPAPPVFHGMLER
869a	sp|Q15046-2|SYK_HUMAN sp|Q15046|SYK_HUMAN	1.0000	Isoform of Q15046, Isoform Mitochondrial of Lysine--tRNA ligase OS=Homo sapiens GN=KARS;Lysine--tRNA ligase OS=Homo sapiens GN=KARS PE=1 SV=3	11.7	4	0.020	GELSIIPYEITLLSPCLHMLPHLHFGLKDK+LIFYDLR+VTYHPDGPEGQAYDVDFTPPFR+YLDLILNDFVR
856a	sp|Q14739|LBR_HUMAN	1.0000	Lamin-B receptor OS=Homo sapiens GN=LBR PE=1 SV=2	9.4	4	0.021	KGGSTSSSPSRR+LTPLILKPFGNSISR+NDLSPASSGNAVYDFFIGR+NLLVSGWWGFVR
848a	sp|Q14254|FLOT2_HUMAN tr|E7EMK3|E7EMK3_HUMAN tr|J3QLD9|J3QLD9_HUMAN	1.0000	Flotillin-2 OS=Homo sapiens GN=FLOT2 PE=1 SV=2;Isoform of Q14254, Flotillin-2 OS=Homo sapiens GN=FLOT2 PE=1 SV=1;Isoform of Q14254, Flotillin-2 OS=Homo sapiens GN=FLOT2 PE=1 SV=1	8.9	4	0.023	QIAVEAQEILR+TAEAQLAYELQGAR+VDEIVVLSGDNSK
844a	sp|Q14203-3|DCTN1_HUMAN sp|Q14203-4|DCTN1_HUMAN sp|Q14203-5|DCTN1_HUMAN tr|E7EX90|E7EX90_HUMAN	1.0000	Isoform of Q14203, Isoform 3 of Dynactin subunit 1 OS=Homo sapiens GN=DCTN1;Isoform of Q14203, Isoform 4 of Dynactin subunit 1 OS=Homo sapiens GN=DCTN1;Isoform of Q14203, Isoform 5 of Dynactin subunit 1 OS=Homo sapiens GN=DCTN1;Isoform of Q14203, Dynactin subunit 1 OS=Homo sapiens GN=DCTN1 PE=1 SV=1	5.3	4	0.020	ELTNQQEASVER+GPPPSGIATLVSGIAGGAIPGQAPGSVPGPGLVK+LHISQLQHENSILK
840a	sp|Q14126|DSG2_HUMAN	1.0000	Desmoglein-2 OS=Homo sapiens GN=DSG2 PE=1 SV=2	8.0	4	0.024	ILDVNDNIPVVENK+IVAISEDYPR+IVSLEPAYPPVFYLNK+LPDFESR+QESTSVLLQQSEK+VATPLPDPMASR+VVPSFLPVDQGGSLVGR
838a	sp|Q13838-2|DX39B_HUMAN sp|Q13838|DX39B_HUMAN	1.0000	Isoform of Q13838, Isoform 2 of Spliceosome RNA helicase DDX39B OS=Homo sapiens GN=DDX39B;Spliceosome RNA helicase DDX39B OS=Homo sapiens GN=DDX39B PE=1 SV=1	10.5	4	0.025	DFLLKPELLR+GLAITFVSDENDAK+ILVATNLFGR+VAVFFGGLSIK
837a	sp|Q13813-2|SPTN1_HUMAN sp|Q13813|SPTN1_HUMAN tr|A0A0D9SGF6|A0A0D9SGF6_HUMAN	1.0000	Isoform of Q13813, Isoform 2 of Spectrin alpha chain, non-erythrocytic 1 OS=Homo sapiens GN=SPTAN1;Spectrin alpha chain, non-erythrocytic 1 OS=Homo sapiens GN=SPTAN1 PE=1 SV=3;Isoform of Q13813, Spectrin alpha chain, non-erythrocytic 1 OS=Homo sapiens GN=SPTAN1 PE=1 SV=1	3.2	4	0.021	ELPTAFDYVEFTR+IAALQAFADQLIAAGHYAK+LDPAQSASRENLLEEQGSIALRQEQIDNQTR+LSDDNTIGKEEIQQR
830a	sp|Q13555-10|KCC2G_HUMAN sp|Q13555-2|KCC2G_HUMAN sp|Q13555-3|KCC2G_HUMAN sp|Q13555-4|KCC2G_HUMAN sp|Q13555-5|KCC2G_HUMAN sp|Q13555-6|KCC2G_HUMAN sp|Q13555-7|KCC2G_HUMAN sp|Q13555-8|KCC2G_HUMAN sp|Q13555-9|KCC2G_HUMAN sp|Q13555|KCC2G_HUMAN tr|A0A0A0MS52|A0A0A0MS52_HUMAN tr|A0A0A0MT11|A0A0A0MT11_HUMAN tr|Q5SWX3|Q5SWX3_HUMAN	1.0000	Isoform of Q13555, Isoform 10 of Calcium/calmodulin-dependent protein kinase type II subunit gamma OS=Homo sapiens GN=CAMK2G;Isoform of Q13555, Isoform 2 of Calcium/calmodulin-dependent protein kinase type II subunit gamma OS=Homo sapiens GN=CAMK2G;Isoform of Q13555, Isoform 3 of Calcium/calmodulin-dependent protein kinase type II subunit gamma OS=Homo sapiens GN=CAMK2G;Isoform of Q13555, Isoform…	8.3	4	0.019	AGAYDFPSPEWDTVTPEAK+FTDDYQLFEELGK+FYFENLLSK
828a	sp|Q13501-2|SQSTM_HUMAN sp|Q13501|SQSTM_HUMAN tr|E7EMC7|E7EMC7_HUMAN	1.0000	Isoform of Q13501, Isoform 2 of Sequestosome-1 OS=Homo sapiens GN=SQSTM1;Sequestosome-1 OS=Homo sapiens GN=SQSTM1 PE=1 SV=1;Isoform of Q13501, Sequestosome-1 OS=Homo sapiens GN=SQSTM1 PE=1 SV=1	16.3	4	0.025	AGEARPGPTAESASGPSEDPSVNFLK+LAFPSPFGHLSEGFSHSR+LTPVSPESSSTEEK
92	sp|P51151|RAB9A_HUMAN	1.0000	Ras-related protein Rab-9A OS=Homo sapiens GN=RAB9A PE=1 SV=1	24.9	4	0.021	DATNVAAAFEEAVR+EFIYYADVKEPESFPFVILGNK+SDHLIQTDTVNLHR
820a	sp|Q13309|SKP2_HUMAN tr|A0A0A0MTL5|A0A0A0MTL5_HUMAN	1.0000	S-phase kinase-associated protein 2 OS=Homo sapiens GN=SKP2 PE=1 SV=2;Isoform of Q13309, S-phase kinase-associated protein 2 OS=Homo sapiens GN=SKP2 PE=1 SV=1	11.3	4	0.025	LLSQGVIAFR+LQNLSLEGLR+LSDPIVNTLAK+TLQVFGIVPDGTLQLLK
817a	sp|Q13232|NDK3_HUMAN	1.0000	Nucleoside diphosphate kinase 3 OS=Homo sapiens GN=NME3 PE=1 SV=2	20.1	4	0.026	ALIGATNPADAPPGTIR+EIALWFR+LVQASEELLR
91	sp|P51116|FXR2_HUMAN	1.0000	Fragile X mental retardation syndrome-related protein 2 OS=Homo sapiens GN=FXR2 PE=1 SV=2	11.1	4	0.023	AGYSTDESSSSSLHATR+LQIDEQLR+SYLEFSEDSVQVPR+TGGPAYGPSSDVSTASETESEKREEPNR+VIQEIVDK
800a	sp|Q08945|SSRP1_HUMAN	1.0000	FACT complex subunit SSRP1 OS=Homo sapiens GN=SSRP1 PE=1 SV=1	7.1	4	0.023	ASSGLLYPLER+FYVPPTQEDGVDPVEAFAQNVLSK+VDNIQAGELTEGIWR
793a	sp|Q06787-2|FMR1_HUMAN sp|Q06787-3|FMR1_HUMAN sp|Q06787-4|FMR1_HUMAN sp|Q06787-5|FMR1_HUMAN sp|Q06787-6|FMR1_HUMAN sp|Q06787-7|FMR1_HUMAN sp|Q06787-8|FMR1_HUMAN sp|Q06787-9|FMR1_HUMAN sp|Q06787|FMR1_HUMAN tr|A8MQB8|A8MQB8_HUMAN tr|G3V0J0|G3V0J0_HUMAN tr|R9WNI0|R9WNI0_HUMAN	1.0000	Isoform of Q06787, Isoform 1 of Fragile X mental retardation protein 1 OS=Homo sapiens GN=FMR1;Isoform of Q06787, Isoform 2 of Fragile X mental retardation protein 1 OS=Homo sapiens GN=FMR1;Isoform of Q06787, Isoform 3 of Fragile X mental retardation protein 1 OS=Homo sapiens GN=FMR1;Isoform of Q06787, Isoform 4 of Fragile X mental retardation protein 1 OS=Homo sapiens GN=FMR1;Isoform of Q06787, …	11.2	4	0.029	DINESDEVEVYSR+DSIANATVLLDYHLNYLK+LIQEIVDKSGVVR+LQIDEQLR+SFLEFAEDVIQVPR
792a	sp|Q06587|RING1_HUMAN	1.0000	E3 ubiquitin-protein ligase RING1 OS=Homo sapiens GN=RING1 PE=1 SV=2	10.1	4	0.023	LHNQQALSSSIEEGLR+SLRPDPNFDALISK+TWELSLYELHR
772a	sp|P99999|CYC_HUMAN tr|C9JFR7|C9JFR7_HUMAN	1.0000	Cytochrome c OS=Homo sapiens GN=CYCS PE=1 SV=2;Isoform of P99999, Cytochrome c (Fragment) OS=Homo sapiens GN=CYCS PE=1 SV=1	36.6	4	0.025	ADLIAYLK+GIIWGEDTLMEYLENPK+GIIWGEDTLMEYLENPKK+TGPNLHGLFGR
86	sp|P47914|RL29_HUMAN	1.0000	60S ribosomal protein L29 OS=Homo sapiens GN=RPL29 PE=1 SV=2	14.5	4	0.026	AQAAAPASVPAQAPK+LAYIAHPK
757a	sp|P63208|SKP1_HUMAN tr|E5RJR5|E5RJR5_HUMAN	1.0000	S-phase kinase-associated protein 1 OS=Homo sapiens GN=SKP1 PE=1 SV=2;Isoform of P63208, S-phase kinase-associated protein 1 OS=Homo sapiens GN=SKP1 PE=1 SV=1	18.4	4	0.023	NDFTEEEEAQVR+TDDIPVWDQEFLK+TFNIKNDFTEEEEAQVR
9	sp|O00411|RPOM_HUMAN tr|K7EMH3|K7EMH3_HUMAN	1.0000	DNA-directed RNA polymerase, mitochondrial OS=Homo sapiens GN=POLRMT PE=1 SV=2;Isoform of O00411, DNA-directed RNA polymerase, mitochondrial (Fragment) OS=Homo sapiens GN=POLRMT PE=1 SV=4	11.0	4	0.026	LSLDVEQAPSGQHSQAQLSGQQQR+QLQAESVSEVVVNR
729a	sp|P61964|WDR5_HUMAN	1.0000	WD repeat-containing protein 5 OS=Homo sapiens GN=WDR5 PE=1 SV=1	15.0	4	0.026	AQPTPSSSATQSKPTPVKPNYALK+TLIDDDNPPVSFVK+YILAATLDNTLK
711a	sp|P60660-2|MYL6_HUMAN sp|P60660|MYL6_HUMAN tr|B7Z6Z4|B7Z6Z4_HUMAN tr|F8VPF3|F8VPF3_HUMAN tr|F8W1R7|F8W1R7_HUMAN tr|G3V1V0|G3V1V0_HUMAN tr|G8JLA2|G8JLA2_HUMAN tr|J3KND3|J3KND3_HUMAN	1.0000	Isoform of P60660, Isoform Smooth muscle of Myosin light polypeptide 6 OS=Homo sapiens GN=MYL6;Myosin light polypeptide 6 OS=Homo sapiens GN=MYL6 PE=1 SV=2;Isoform of P60660, Myosin light polypeptide 6 OS=Homo sapiens GN=MYL6 PE=1 SV=1;Isoform of P60660, Myosin light polypeptide 6 (Fragment) OS=Homo sapiens GN=MYL6 PE=1 SV=1;Isoform of P60660, Myosin light polypeptide 6 OS=Homo sapiens GN=MYL6 PE…	29.2	4	0.024	ALGQNPTNAEVLK+HVLVTLGEK+VLDFEHFLPMLQTVAK
704a	sp|P57105|SYJ2B_HUMAN tr|A0A087WUM0|A0A087WUM0_HUMAN tr|A0A087WYV9|A0A087WYV9_HUMAN tr|A0A087X1F5|A0A087X1F5_HUMAN	1.0000	Synaptojanin-2-binding protein OS=Homo sapiens GN=SYNJ2BP PE=1 SV=2;Protein SYNJ2BP-COX16 (Fragment) OS=Homo sapiens GN=SYNJ2BP-COX16 PE=4 SV=1;Isoform of A0A087WUM0, Protein SYNJ2BP-COX16 OS=Homo sapiens GN=SYNJ2BP-COX16 PE=4 SV=1;Isoform of A0A087WUM0, Protein SYNJ2BP-COX16 (Fragment) OS=Homo sapiens GN=SYNJ2BP-COX16 PE=4 SV=5	37.2	4	0.026	GPSGLGFNIVGGTDQQYVSNDSGIYVSR+NLLHQDAVDLFR+VDYLVTEEEINLTR
699a	sp|P55084-2|ECHB_HUMAN sp|P55084|ECHB_HUMAN tr|F5GZQ3|F5GZQ3_HUMAN	1.0000	Isoform of P55084, Isoform 2 of Trifunctional enzyme subunit beta, mitochondrial OS=Homo sapiens GN=HADHB;Trifunctional enzyme subunit beta, mitochondrial OS=Homo sapiens GN=HADHB PE=1 SV=3;Isoform of P55084, Trifunctional enzyme subunit beta, mitochondrial OS=Homo sapiens GN=HADHB PE=1 SV=1	9.3	4	0.022	EVVDYIIFGTVIQEVK+LAAAFAVSR+NVVVVDGVR+VGLPPLEK
682a	sp|P52434-3|RPAB3_HUMAN sp|P52434|RPAB3_HUMAN tr|C9JLU1|C9JLU1_HUMAN	1.0000	Isoform of P52434, Isoform 3 of DNA-directed RNA polymerases I, II, and III subunit RPABC3 OS=Homo sapiens GN=POLR2H;DNA-directed RNA polymerases I, II, and III subunit RPABC3 OS=Homo sapiens GN=POLR2H PE=1 SV=4;Isoform of P52434, DNA-directed RNA polymerases I, II, and III subunit RPABC3 (Fragment) OS=Homo sapiens GN=POLR2H PE=1 SV=7	49.1	4	0.025	LSAYVSYGGLLMR+LVIASTLYEDGTLDDGEYNPTDDRPSR+VYRIEGDETSTEAATR
675a	sp|P51648-2|AL3A2_HUMAN sp|P51648|AL3A2_HUMAN tr|J3QRD1|J3QRD1_HUMAN	1.0000	Isoform of P51648, Isoform 2 of Fatty aldehyde dehydrogenase OS=Homo sapiens GN=ALDH3A2;Fatty aldehyde dehydrogenase OS=Homo sapiens GN=ALDH3A2 PE=1 SV=1;Isoform of P51648, Fatty aldehyde dehydrogenase OS=Homo sapiens GN=ALDH3A2 PE=1 SV=1	13.0	4	0.026	ILSLLEGQK+NVDEAINFINER+VMQEEIFGPILPIVPVK+YIAPTVLTDVDPK
671a	sp|P51149|RAB7A_HUMAN	1.0000	Ras-related protein Rab-7a OS=Homo sapiens GN=RAB7A PE=1 SV=1	25.6	4	0.026	ATIGADFLTK+DPENFPFVVLGNK+EAINVEQAFQTIAR+TLDSWRDEFLIQASPR
664a	sp|P50502|F10A1_HUMAN tr|A0A087X1H6|A0A087X1H6_HUMAN tr|H7C3I1|H7C3I1_HUMAN	1.0000	Hsc70-interacting protein OS=Homo sapiens GN=ST13 PE=1 SV=2;Isoform of P50502, Hsc70-interacting protein OS=Homo sapiens GN=ST13 PE=1 SV=1;Isoform of P50502, Hsc70-interacting protein (Fragment) OS=Homo sapiens GN=ST13 PE=1 SV=1	33.6	4	0.026	AIDLFTDAIK+AIEINPDSAQPYK+LDYDEDASAMLK+VAAIEALNDGELQK
73	sp|P30041|PRDX6_HUMAN	1.0000	Peroxiredoxin-6 OS=Homo sapiens GN=PRDX6 PE=1 SV=3	15.6	4	0.025	FHDFLGDSWGILFSHPR+LSILYPATTGR+NFDEILR
652a	sp|P49748-2|ACADV_HUMAN sp|P49748-3|ACADV_HUMAN sp|P49748|ACADV_HUMAN	1.0000	Isoform of P49748, Isoform 2 of Very long-chain specific acyl-CoA dehydrogenase, mitochondrial OS=Homo sapiens GN=ACADVL;Isoform of P49748, Isoform 3 of Very long-chain specific acyl-CoA dehydrogenase, mitochondrial OS=Homo sapiens GN=ACADVL;Very long-chain specific acyl-CoA dehydrogenase, mitochondrial OS=Homo sapiens GN=ACADVL PE=1 SV=1	9.3	4	0.024	ASNTAEVFFDGVR+GQLTTDQVFPYPSVLNEEQTQFLK+IFEGTNDILR+TPVTDPATGAVK
651a	sp|P49736|MCM2_HUMAN	1.0000	DNA replication licensing factor MCM2 OS=Homo sapiens GN=MCM2 PE=1 SV=4	5.8	4	0.024	DNNELLLFILK+GLALALFGGEPK+IFASIAPSIYGHEDIKR+VAVGELTDEDVK
647a	sp|P49588-2|SYAC_HUMAN sp|P49588|SYAC_HUMAN	1.0000	Isoform of P49588, Isoform 2 of Alanine--tRNA ligase, cytoplasmic OS=Homo sapiens GN=AARS;Alanine--tRNA ligase, cytoplasmic OS=Homo sapiens GN=AARS PE=1 SV=2	5.0	4	0.024	EIADLGEALATAVIPQWQK+GGYVLHIGTIYGDLK+VGAEDADGIDMAYR
646a	sp|P49419-2|AL7A1_HUMAN sp|P49419|AL7A1_HUMAN	1.0000	Isoform of P49419, Isoform 2 of Alpha-aminoadipic semialdehyde dehydrogenase OS=Homo sapiens GN=ALDH7A1;Alpha-aminoadipic semialdehyde dehydrogenase OS=Homo sapiens GN=ALDH7A1 PE=1 SV=5	11.5	4	0.026	ELGLREENEGVYNGSWGGR+IWADIPAPK+VGNPWDPNVLYGPLHTK+VNLLSFTGSTQVGK
639a	sp|P48634-2|PRC2A_HUMAN sp|P48634-3|PRC2A_HUMAN sp|P48634|PRC2A_HUMAN	1.0000	Isoform of P48634, Isoform 2 of Protein PRRC2A OS=Homo sapiens GN=PRRC2A;Isoform of P48634, Isoform 3 of Protein PRRC2A OS=Homo sapiens GN=PRRC2A;Protein PRRC2A OS=Homo sapiens GN=PRRC2A PE=1 SV=3	2.1	4	0.026	AVGTPGGGGGGAVPGISAMSR+LKAEPAAPPAAPSTPAPPPAVPK
632a	sp|P46977|STT3A_HUMAN	1.0000	Dolichyl-diphosphooligosaccharide--protein glycosyltransferase subunit STT3A OS=Homo sapiens GN=STT3A PE=1 SV=2	7.2	4	0.022	AWYPLGR+FYSLLDPSYAK+IIFDDFR+NAEIGNKDFELDVLEEAYTTEHWLVR
624a	sp|P46776|RL27A_HUMAN tr|E9PLL6|E9PLL6_HUMAN	1.0000	60S ribosomal protein L27a OS=Homo sapiens GN=RPL27A PE=1 SV=2;Isoform of P46776, 60S ribosomal protein L27a OS=Homo sapiens GN=RPL27A PE=1 SV=1	31.5	4	0.026	INFDKYHPGYFGK+LWTLVSEQTR+TGAAPIIDVVR
622a	sp|P46060|RAGP1_HUMAN	1.0000	Ran GTPase-activating protein 1 OS=Homo sapiens GN=RANGAP1 PE=1 SV=1	11.2	4	0.026	GAVAMAETLK+LEGNTVGVEAAR+NRLENDGATALAEAFR+SSVLIAQQTDTSDPEK+VINLNDNTFTEK
593a	sp|P40616-2|ARL1_HUMAN sp|P40616|ARL1_HUMAN tr|F8VYN9|F8VYN9_HUMAN	1.0000	Isoform of P40616, Isoform 2 of ADP-ribosylation factor-like protein 1 OS=Homo sapiens GN=ARL1;ADP-ribosylation factor-like protein 1 OS=Homo sapiens GN=ARL1 PE=1 SV=1;Isoform of P40616, ADP-ribosylation factor-like protein 1 OS=Homo sapiens GN=ARL1 PE=1 SV=1	20.7	4	0.025	AILVVFANK+ILILGLDGAGK+SELVAMLEEEELRK
561a	sp|P33316-2|DUT_HUMAN sp|P33316|DUT_HUMAN tr|A0A0C4DGL3|A0A0C4DGL3_HUMAN tr|H0YKC5|H0YKC5_HUMAN tr|H0YNW5|H0YNW5_HUMAN	1.0000	Isoform of P33316, Isoform 2 of Deoxyuridine 5'-triphosphate nucleotidohydrolase, mitochondrial OS=Homo sapiens GN=DUT;Deoxyuridine 5'-triphosphate nucleotidohydrolase, mitochondrial OS=Homo sapiens GN=DUT PE=1 SV=4;Isoform of P33316, DUTP pyrophosphatase, isoform CRA_c OS=Homo sapiens GN=DUT PE=1 SV=1;Isoform of P33316, Deoxyuridine 5'-triphosphate nucleotidohydrolase, mitochondrial (Fragment) O…	20.6	4	0.025	GNVGVVLFNFGK+IFYPEIEEVQALDDTER
552a	sp|P31040-2|SDHA_HUMAN sp|P31040-3|SDHA_HUMAN sp|P31040|SDHA_HUMAN tr|A0A087X1I3|A0A087X1I3_HUMAN tr|D6RFM5|D6RFM5_HUMAN	1.0000	Isoform of P31040, Isoform 2 of Succinate dehydrogenase [ubiquinone] flavoprotein subunit, mitochondrial OS=Homo sapiens GN=SDHA;Isoform of P31040, Isoform 3 of Succinate dehydrogenase [ubiquinone] flavoprotein subunit, mitochondrial OS=Homo sapiens GN=SDHA;Succinate dehydrogenase [ubiquinone] flavoprotein subunit, mitochondrial OS=Homo sapiens GN=SDHA PE=1 SV=2;Isoform of P31040, Succinate dehyd…	11.2	4	0.026	IDEYDYSKPIQGQQK+LGANSLLDLVVFGR+VSDSISAQYPVVDHEFDAVVVGAGGAGLR
549a	sp|P30419-2|NMT1_HUMAN sp|P30419|NMT1_HUMAN	1.0000	Isoform of P30419, Isoform Short of Glycylpeptide N-tetradecanoyltransferase 1 OS=Homo sapiens GN=NMT1;Glycylpeptide N-tetradecanoyltransferase 1 OS=Homo sapiens GN=NMT1 PE=1 SV=2	11.5	4	0.023	AIELFSVGQGPAK+FGIGDGNLQYYLYNWK+LGEVVNTHGPVEPDKDNIR
7	sp|O00299|CLIC1_HUMAN	1.0000	Chloride intracellular channel protein 1 OS=Homo sapiens GN=CLIC1 PE=1 SV=4	12.4	4	0.024	LAALNPESNTAGLDIFAK+NSNPALNDNLEK
539a	sp|P28072|PSB6_HUMAN	1.0000	Proteasome subunit beta type-6 OS=Homo sapiens GN=PSMB6 PE=1 SV=4	17.6	4	0.024	LAAIAESGVER+QVLLGDQIPK+TTTGSYIANR+VTDKLTPIHDR
527a	sp|P26358-2|DNMT1_HUMAN sp|P26358|DNMT1_HUMAN	1.0000	Isoform of P26358, Isoform 2 of DNA (cytosine-5)-methyltransferase 1 OS=Homo sapiens GN=DNMT1;DNA (cytosine-5)-methyltransferase 1 OS=Homo sapiens GN=DNMT1 PE=1 SV=2	2.4	4	0.025	FYFLEAYNAK+LPLFPEPLHVFAPR+LRKEELSEEGYLAK
525a	sp|P25789|PSA4_HUMAN tr|H0YL69|H0YL69_HUMAN tr|H0YMZ1|H0YMZ1_HUMAN	1.0000	Proteasome subunit alpha type-4 OS=Homo sapiens GN=PSMA4 PE=1 SV=1;Isoform of P25789, Proteasome subunit alpha type (Fragment) OS=Homo sapiens GN=PSMA4 PE=1 SV=1;Isoform of P25789, Proteasome subunit alpha type (Fragment) OS=Homo sapiens GN=PSMA4 PE=1 SV=7	15.8	4	0.025	LLDEVFFSEK+SALALAIK+TTIFSPEGR+VEIATLTR
516a	sp|P24666|PPAC_HUMAN	1.0000	Low molecular weight phosphotyrosine protein phosphatase OS=Homo sapiens GN=ACP1 PE=1 SV=3	24.1	4	0.025	IELLGSYDPQK+SPIAEAVFR+VDSAATSGYEIGNPPDYR
511a	sp|P23368|MAOM_HUMAN	1.0000	NAD-dependent malic enzyme, mitochondrial OS=Homo sapiens GN=ME2 PE=1 SV=1	8.4	4	0.021	ALTSQLTDEELAQGR+IETQDIQALR+LFTPDVIR+NTLIQFEDFGNHNAFR
486a	sp|P17812|PYRG1_HUMAN	1.0000	CTP synthase 1 OS=Homo sapiens GN=CTPS1 PE=1 SV=2	8.8	4	0.025	FVGQDVEGER+HRFEVNPVWK+TVQVVPHITDAIQEWVMR+YILVTGGVISGIGK
476a	sp|P14923|PLAK_HUMAN	1.0000	Junction plakoglobin OS=Homo sapiens GN=JUP PE=1 SV=3	8.7	4	0.027	EGLLAIFK+LAEPSQLLK+LLNQPNQWPLVK+SAIVHLINYQDDAELATR+TLVTQNSGVEALIHAILR
53	sp|P09972|ALDOC_HUMAN tr|A8MVZ9|A8MVZ9_HUMAN tr|C9J8F3|C9J8F3_HUMAN tr|J3KSV6|J3KSV6_HUMAN tr|J3QKP5|J3QKP5_HUMAN tr|K7EKH5|K7EKH5_HUMAN	1.0000	Fructose-bisphosphate aldolase C OS=Homo sapiens GN=ALDOC PE=1 SV=2;Isoform of P09972, Fructose-bisphosphate aldolase OS=Homo sapiens GN=ALDOC PE=1 SV=1;Isoform of P09972, Fructose-bisphosphate aldolase C (Fragment) OS=Homo sapiens GN=ALDOC PE=1 SV=1;Isoform of P09972, Fructose-bisphosphate aldolase C (Fragment) OS=Homo sapiens GN=ALDOC PE=1 SV=1;Isoform of P09972, Fructose-bisphosphate aldolase …	17.4	4	0.025	GVVPLAGTDGETTTQGLDGLSER+VDKGVVPLAGTDGETTTQGLDGLSER
468a	sp|P13797-2|PLST_HUMAN sp|P13797-3|PLST_HUMAN sp|P13797|PLST_HUMAN tr|A0A0A0MSQ0|A0A0A0MSQ0_HUMAN	1.0000	Isoform of P13797, Isoform 2 of Plastin-3 OS=Homo sapiens GN=PLS3;Isoform of P13797, Isoform 3 of Plastin-3 OS=Homo sapiens GN=PLS3;Plastin-3 OS=Homo sapiens GN=PLS3 PE=1 SV=4;Isoform of P13797, Plastin-3 OS=Homo sapiens GN=PLS3 PE=1 SV=1	7.7	4	0.024	DGETLEELMKLSPEELLLR+LNLAFVANLFNK+QFVTPADVVSGNPK
443a	sp|P09661|RU2A_HUMAN	1.0000	U2 small nuclear ribonucleoprotein A' OS=Homo sapiens GN=SNRPA1 PE=1 SV=2	20.4	4	0.025	LTAELIEQAAQYTNAVR+NAIANASTLAEVER+SLTYLSILR+TFNPGAGLPTDK
437a	sp|P09211|GSTP1_HUMAN	1.0000	Glutathione S-transferase P OS=Homo sapiens GN=GSTP1 PE=1 SV=2	29.5	4	0.026	ALPGQLKPFETLLSQNQGGK+DQQEAALVDMVNDGVEDLR+FQDGDLTLYQSNTILR+TLGLYGKDQQEAALVDMVNDGVEDLR
49	sp|P08240-2|SRPR_HUMAN sp|P08240|SRPR_HUMAN	1.0000	Isoform of P08240, Isoform 2 of Signal recognition particle receptor subunit alpha OS=Homo sapiens GN=SRPR;Signal recognition particle receptor subunit alpha OS=Homo sapiens GN=SRPR PE=1 SV=2	8.9	4	0.023	DAAGIAMEAIAFAR+EGSDGPLATSKPVPAEK+LIDGIVLTK+NQGFDVVLVDTAGR
425a	sp|P07686|HEXB_HUMAN tr|Q5URX0|Q5URX0_HUMAN	1.0000	Beta-hexosaminidase subunit beta OS=Homo sapiens GN=HEXB PE=1 SV=3;Isoform of P07686, Beta-hexosaminidase subunit beta OS=Homo sapiens GN=HEXB PE=1 SV=1	14.2	4	0.024	LAPGTIVEVWK+LAPGTIVEVWKDSAYPEELSR+VLDIIATINK+VLPEFDTPGHTLSWGK
423a	sp|P07384|CAN1_HUMAN	1.0000	Calpain-1 catalytic subunit OS=Homo sapiens GN=CAPN1 PE=1 SV=1	8.7	4	0.024	LVFVHSAEGNEFWSALLEK+NYPATFWVNPQFK+QLAGEDMEISVK+RPTELLSNPQFIVDGATR
422a	sp|P07339|CATD_HUMAN	1.0000	Cathepsin D OS=Homo sapiens GN=CTSD PE=1 SV=1	10.7	4	0.026	FDGILGMAYPR+LVDQNIFSFYLSR+QPGITFIAAK+VSTLPAITLK
46	sp|P00492|HPRT_HUMAN	1.0000	Hypoxanthine-guanine phosphoribosyltransferase OS=Homo sapiens GN=HPRT1 PE=1 SV=2	21.1	4	0.023	NVLIVEDIIDTGK+SIPMTVDFIR+TMQTLLSLVR+VIGGDDLSTLTGK
43	sp|O95674|CDS2_HUMAN	1.0000	Phosphatidate cytidylyltransferase 2 OS=Homo sapiens GN=CDS2 PE=1 SV=1	16.0	4	0.022	AESAPLPVSADDTPEVLNR+LIQQFLTLRPDQQLHIFNTLR+VAHEPVAPPEDKESESEAKVDGETASDSESR
376a	sp|O95573|ACSL3_HUMAN	1.0000	Long-chain-fatty-acid--CoA ligase 3 OS=Homo sapiens GN=ACSL3 PE=1 SV=3	8.9	4	0.021	EVLNEEDEVQPNGK+IGYSSPQTLADQSSK+LSPEPWTPETGLVTDAFK+VILGQYNWLSYEDVFVR
40	sp|O94874-2|UFL1_HUMAN sp|O94874-3|UFL1_HUMAN sp|O94874|UFL1_HUMAN	1.0000	Isoform of O94874, Isoform 2 of E3 UFM1-protein ligase 1 OS=Homo sapiens GN=UFL1;Isoform of O94874, Isoform 3 of E3 UFM1-protein ligase 1 OS=Homo sapiens GN=UFL1;E3 UFM1-protein ligase 1 OS=Homo sapiens GN=UFL1 PE=1 SV=2	7.3	4	0.025	AVFVPDIYSR+GVIFTEAFVAR+TYDLPGNFLTQALTQR
367a	sp|O94964-2|SOGA1_HUMAN sp|O94964|SOGA1_HUMAN tr|H0YDM2|H0YDM2_HUMAN	1.0000	Isoform of O94964, Isoform 2 of Protein SOGA1 OS=Homo sapiens GN=SOGA1;Protein SOGA1 OS=Homo sapiens GN=SOGA1 PE=1 SV=2;Isoform of O94964, Protein SOGA1 (Fragment) OS=Homo sapiens GN=SOGA1 PE=1 SV=1	3.9	4	0.023	IIIEPGFLFTTAKPK+LLLNELAK+STSSQTVGLASVGTQTIR+YGIVQEFFR
362b	sp|Q13330-3|MTA1_HUMAN sp|Q13330|MTA1_HUMAN tr|E7ESY4|E7ESY4_HUMAN	1.0000	Isoform of Q13330, Isoform 3 of Metastasis-associated protein MTA1 OS=Homo sapiens GN=MTA1;Metastasis-associated protein MTA1 OS=Homo sapiens GN=MTA1 PE=1 SV=2;Isoform of Q13330, Metastasis-associated protein MTA1 OS=Homo sapiens GN=MTA1 PE=1 SV=1	7.7	4	0.021	DFTDIQQDFLPWK+QIDQFLVVAR+SVSSVLSSLTPAK+VGDYVYFENSSSNPYLIR
360a	sp|O76094|SRP72_HUMAN	1.0000	Signal recognition particle subunit SRP72 OS=Homo sapiens GN=SRP72 PE=1 SV=3	8.8	4	0.024	DIHTLAQLISAYSLVDPEK+GTQGATAGASSELDASK+LTNAEGVEFK+TEEALQLYNQIIK
38	sp|O76071|CIAO1_HUMAN	1.0000	Probable cytosolic iron-sulfur protein assembly protein CIAO1 OS=Homo sapiens GN=CIAO1 PE=1 SV=1	8.3	4	0.023	HVVWHPSQELLASASYDDTVK+YQRPEGL
355a	sp|O75821|EIF3G_HUMAN tr|K7EP16|K7EP16_HUMAN	1.0000	Eukaryotic translation initiation factor 3 subunit G OS=Homo sapiens GN=EIF3G PE=1 SV=2;Isoform of O75821, Eukaryotic translation initiation factor 3 subunit G (Fragment) OS=Homo sapiens GN=EIF3G PE=1 SV=1	27.1	4	0.023	EKLPGELEPVQATQNK+ETDLQELFRPFGSISR+LPGELEPVQATQNK
350a	sp|O75534-2|CSDE1_HUMAN sp|O75534-3|CSDE1_HUMAN sp|O75534-4|CSDE1_HUMAN sp|O75534|CSDE1_HUMAN tr|E9PLT0|E9PLT0_HUMAN	1.0000	Isoform of O75534, Isoform 2 of Cold shock domain-containing protein E1 OS=Homo sapiens GN=CSDE1;Isoform of O75534, Isoform 3 of Cold shock domain-containing protein E1 OS=Homo sapiens GN=CSDE1;Isoform of O75534, Isoform 4 of Cold shock domain-containing protein E1 OS=Homo sapiens GN=CSDE1;Cold shock domain-containing protein E1 OS=Homo sapiens GN=CSDE1 PE=1 SV=2;Isoform of O75534, Cold shock dom…	9.9	4	0.025	ATNIEVLSNTFQFTNEAR+DVEGSTSPQIGDKVEFSISDK+EAFGFIER+THSVNGITEEADPTIYSGK
346a	sp|O75400-2|PR40A_HUMAN sp|O75400|PR40A_HUMAN	1.0000	Isoform of O75400, Isoform 2 of Pre-mRNA-processing factor 40 homolog A OS=Homo sapiens GN=PRPF40A;Pre-mRNA-processing factor 40 homolog A OS=Homo sapiens GN=PRPF40A PE=1 SV=2	5.1	4	0.026	ELEDLEGYQNTIVAGSLITK+LAFNSLLEK+QAAPPIELDAVWEDIRER
341a	sp|O75251-2|NDUS7_HUMAN sp|O75251|NDUS7_HUMAN tr|F5GXJ1|F5GXJ1_HUMAN tr|F5H5N1|F5H5N1_HUMAN	1.0000	Isoform of O75251, Isoform 2 of NADH dehydrogenase [ubiquinone] iron-sulfur protein 7, mitochondrial OS=Homo sapiens GN=NDUFS7;NADH dehydrogenase [ubiquinone] iron-sulfur protein 7, mitochondrial OS=Homo sapiens GN=NDUFS7 PE=1 SV=3;Isoform of O75251, NADH dehydrogenase [ubiquinone] iron-sulfur protein 7, mitochondrial OS=Homo sapiens GN=NDUFS7 PE=1 SV=1;Isoform of O75251, NADH dehydrogenase [ubiq…	23.1	4	0.021	ASPRQSDVMIVAGTLTNKMAPALR+LDDLVNWAR+QSDVMIVAGTLTNK+VYDQMPEPR
339a	sp|O75182-2|SIN3B_HUMAN sp|O75182|SIN3B_HUMAN	1.0000	Isoform of O75182, Isoform 2 of Paired amphipathic helix protein Sin3b OS=Homo sapiens GN=SIN3B;Paired amphipathic helix protein Sin3b OS=Homo sapiens GN=SIN3B PE=1 SV=2	5.4	4	0.020	LKQPSEVELEEYYPAFLDMVR+YGTLQEFSFFDK+YVEQYVGTEGASSSPTEGFLLKPVFLQR
331a	sp|O60573|IF4E2_HUMAN	1.0000	Eukaryotic translation initiation factor 4E type 2 OS=Homo sapiens GN=EIF4E2 PE=1 SV=1	16.3	4	0.025	LLFQNLWKPR+QIGTFASVEQFWR+RTPGRPTSSQSYEQNIK+TPGRPTSSQSYEQNIK
35	sp|O75694-2|NU155_HUMAN sp|O75694|NU155_HUMAN tr|E9PF10|E9PF10_HUMAN	1.0000	Isoform of O75694, Isoform 2 of Nuclear pore complex protein Nup155 OS=Homo sapiens GN=NUP155;Nuclear pore complex protein Nup155 OS=Homo sapiens GN=NUP155 PE=1 SV=1;Isoform of O75694, Nuclear pore complex protein Nup155 OS=Homo sapiens GN=NUP155 PE=1 SV=1	4.6	4	0.026	LLEVYDQLFK+LPPGFSASSTVEKPSK+NSQFAGGPLGNPNTTAK+VASVSQNAIVSAAGNIAR
329a	sp|O60506-2|HNRPQ_HUMAN sp|O60506-3|HNRPQ_HUMAN sp|O60506-4|HNRPQ_HUMAN sp|O60506|HNRPQ_HUMAN	1.0000	Isoform of O60506, Isoform 2 of Heterogeneous nuclear ribonucleoprotein Q OS=Homo sapiens GN=SYNCRIP;Isoform of O60506, Isoform 3 of Heterogeneous nuclear ribonucleoprotein Q OS=Homo sapiens GN=SYNCRIP;Isoform of O60506, Isoform 4 of Heterogeneous nuclear ribonucleoprotein Q OS=Homo sapiens GN=SYNCRIP;Heterogeneous nuclear ribonucleoprotein Q OS=Homo sapiens GN=SYNCRIP PE=1 SV=2	13.1	4	0.021	AGPIWDLR+DLFEDELVPLFEK+KYGGPPPDSVYSGQQPSVGTEIFVGK+VAEKLDEIYVAGLVAHSDLDER
317a	sp|O43592|XPOT_HUMAN	1.0000	Exportin-T OS=Homo sapiens GN=XPOT PE=1 SV=2	5.0	4	0.022	ALAYFEQLK+LAQVSPELLLASVR+NAQEALQAIETK+VFSSTLQNWQTTR
316a	sp|O43572|AKA10_HUMAN tr|E7EMD6|E7EMD6_HUMAN	1.0000	A-kinase anchor protein 10, mitochondrial OS=Homo sapiens GN=AKAP10 PE=1 SV=2;Isoform of O43572, A-kinase anchor protein 10, mitochondrial OS=Homo sapiens GN=AKAP10 PE=1 SV=3	8.3	4	0.025	AGTHQVSMETQESSSTLTVASR+SIEQDAVNTFTK+WVQGNTDEAQEELAWK
315a	sp|O43491|E41L2_HUMAN	1.0000	Band 4.1-like protein 2 OS=Homo sapiens GN=EPB41L2 PE=1 SV=1	7.3	4	0.026	GLSPAQADSQFLENAK+ITPLSLQTQGSSHETLNIVEEK+IVITGDGDIDHDQALAQAIR+QASTLIDRPAPHFER
312a	sp|O43379-4|WDR62_HUMAN	1.0000	Isoform of O43379, Isoform 4 of WD repeat-containing protein 62 OS=Homo sapiens GN=WDR62	5.6	4	0.019	ELFPAALGDVEASEAEDHFFNPR+LLGDDDVADGLAFHAK+LQTTFQEALDLYR+NLPTPTSAPTPGLAQGVHAPSTCSYMEATASSR
305a	sp|O15372|EIF3H_HUMAN tr|B3KS98|B3KS98_HUMAN	1.0000	Eukaryotic translation initiation factor 3 subunit H OS=Homo sapiens GN=EIF3H PE=1 SV=1;Isoform of O15372, Eukaryotic translation initiation factor 3 subunit H OS=Homo sapiens GN=EIF3H PE=1 SV=1	11.1	4	0.021	LFKPPQPPAR+NLQLLMDRVDEMSQDIVK+QVQIDGLVVLK
4	sp|O00151|PDLI1_HUMAN	1.0000	PDZ and LIM domain protein 1 OS=Homo sapiens GN=PDLIM1 PE=1 SV=4	21.9	4	0.018	TAASGVEANSRPLDHAQPPSSLVIDKESEVYK+VITNQYNNPAGLYSSENISNFNNALESK+VWSPLVTEEGKR
289a	sp|O00743-3|PPP6_HUMAN sp|O00743|PPP6_HUMAN	1.0000	Isoform of O00743, Isoform 3 of Serine/threonine-protein phosphatase 6 catalytic subunit OS=Homo sapiens GN=PPP6C;Serine/threonine-protein phosphatase 6 catalytic subunit OS=Homo sapiens GN=PPP6C PE=1 SV=1	13.1	4	0.025	GAGWLFGAK+TGGQVPDTNYIFMGDFVDR+VTNEFVHINNLK
280a	sp|O00264|PGRC1_HUMAN	1.0000	Membrane-associated progesterone receptor component 1 OS=Homo sapiens GN=PGRMC1 PE=1 SV=3	30.8	4	0.021	FYGPEGPYGVFAGR+IVRGDQPAASGDSDDDEPPPLPR+LLKEGEEPTVYSDEEEPKDESAR
277a	sp|O00213-2|APBB1_HUMAN sp|O00213-3|APBB1_HUMAN sp|O00213-4|APBB1_HUMAN sp|O00213-5|APBB1_HUMAN sp|O00213-6|APBB1_HUMAN sp|O00213|APBB1_HUMAN tr|A0A075B7G8|A0A075B7G8_HUMAN tr|A0A087WYH9|A0A087WYH9_HUMAN tr|A0A087X0V7|A0A087X0V7_HUMAN tr|J3KPL8|J3KPL8_HUMAN	1.0000	Isoform of O00213, Isoform 2 of Amyloid beta A4 precursor protein-binding family B member 1 OS=Homo sapiens GN=APBB1;Isoform of O00213, Isoform 3 of Amyloid beta A4 precursor protein-binding family B member 1 OS=Homo sapiens GN=APBB1;Isoform of O00213, Isoform 4 of Amyloid beta A4 precursor protein-binding family B member 1 OS=Homo sapiens GN=APBB1;Isoform of O00213, Isoform 5 of Amyloid beta A4 …	11.1	4	0.020	DLLLQLEDETLK+LVDVPFQVEFPAPK+VQDTSGTYYWHIPTGTTQWEPPGR
266a	sp|A6ZKI3|F127A_HUMAN	1.0000	Isoform of O15255, Protein FAM127A OS=Homo sapiens GN=FAM127A PE=1 SV=1	36.3	4	0.023	ESPLLNDYR+LTGPALQWVIPYIK+RVFGWEEDEDF+VTFLITR
261	sp|Q9Y678|COPG1_HUMAN	1.0000	Coatomer subunit gamma-1 OS=Homo sapiens GN=COPG1 PE=1 SV=1	8.1	4	0.027	ALQQYTLEPSEKPFDLK+QLEEEDGSRDSPLFDFIESCLRNK+SIATLAITTLLK+SSPEPVALTESETEYVIR
244	sp|Q9UKL0|RCOR1_HUMAN tr|J3KN32|J3KN32_HUMAN	1.0000	REST corepressor 1 OS=Homo sapiens GN=RCOR1 PE=1 SV=1;Isoform of Q9UKL0, REST corepressor 1 OS=Homo sapiens GN=RCOR1 PE=1 SV=1	10.6	4	0.027	DFQAISDVIGNK+KEKHSTQAK+MPEEEDEAPVLDVR+VGPQYQAVVPDFDPAK
236	sp|Q9NYB0|TE2IP_HUMAN	1.0000	Telomeric repeat-binding factor 2-interacting protein 1 OS=Homo sapiens GN=TERF2IP PE=1 SV=1	11.3	4	0.026	IAFTDADDVAILTYVK+LGPASAADTGSEAKPGALAEGAAEPEPQR
231	sp|Q9HB71-3|CYBP_HUMAN sp|Q9HB71|CYBP_HUMAN	1.0000	Isoform of Q9HB71, Isoform 3 of Calcyclin-binding protein OS=Homo sapiens GN=CACYBP;Calcyclin-binding protein OS=Homo sapiens GN=CACYBP PE=1 SV=2	20.5	4	0.022	ISNYGWDQSDKFVK+KAELLDNEKPAAVVAPITTGYTVK
226	sp|Q9H3S7|PTN23_HUMAN	1.0000	Tyrosine-protein phosphatase non-receptor type 23 OS=Homo sapiens GN=PTPN23 PE=1 SV=1	3.3	4	0.016	ATRPSDDPLSLLDPLWTLNKT+REESEAVEAGDPPEELR+VAYFQSALDKLNEAIK
225	sp|Q9H3P7|GCP60_HUMAN	1.0000	Golgi resident protein GCP60 OS=Homo sapiens GN=ACBD3 PE=1 SV=4	17.8	4	0.027	GPGASGEQPEPGEAAAGGAAEEAR+IQQDADSVITVGR+KNANKPLLDEIVPVYRR+QQEVVVAGSSLPTSSK+THTDSSEKELEPEAAEEALENGPK
224	sp|Q9H0W5|CCDC8_HUMAN	1.0000	Coiled-coil domain-containing protein 8 OS=Homo sapiens GN=CCDC8 PE=1 SV=2	13.2	4	0.022	AEAPADQGSEVTDNQREEAVHDQR+AGAPAEEGAEAADNQREEAADNQR+LASTAVESAGVSSAPEGTSPGDR
213	sp|Q99459|CDC5L_HUMAN	1.0000	Cell division cycle 5-like protein OS=Homo sapiens GN=CDC5L PE=1 SV=2	9.2	4	0.022	GVDYNAEIPFEK+KESDLPSAILQTSGVSEFTK+LGLLGLPAPK+MKILLGGYQSRAMGLMK+QVVQTPNTVLSTPFR
208	sp|Q96QK1|VPS35_HUMAN	1.0000	Vacuolar protein sorting-associated protein 35 OS=Homo sapiens GN=VPS35 PE=1 SV=2	6.0	4	0.020	IPVDTYNNILTVLK+IREDLPNLESSEETEQINK+SEDPDQQYLILNTAR
206	sp|Q96P70|IPO9_HUMAN	1.0000	Importin-9 OS=Homo sapiens GN=IPO9 PE=1 SV=3	6.0	4	0.021	EALVDTLTGILSPVQEVR+ELGENLDQILR+IFTMAEVYGIR+MAAAAAAGAASGLPGPVAQGLK
187	sp|Q8TBC5-2|ZSC18_HUMAN sp|Q8TBC5-3|ZSC18_HUMAN sp|Q8TBC5-4|ZSC18_HUMAN sp|Q8TBC5|ZSC18_HUMAN tr|A0A0C4DG78|A0A0C4DG78_HUMAN	1.0000	Isoform of Q8TBC5, Isoform 2 of Zinc finger and SCAN domain-containing protein 18 OS=Homo sapiens GN=ZSCAN18;Isoform of Q8TBC5, Isoform 3 of Zinc finger and SCAN domain-containing protein 18 OS=Homo sapiens GN=ZSCAN18;Isoform of Q8TBC5, Isoform 4 of Zinc finger and SCAN domain-containing protein 18 OS=Homo sapiens GN=ZSCAN18;Zinc finger and SCAN domain-containing protein 18 OS=Homo sapiens GN=ZSC…	20.3	4	0.024	AGGPPESVEGEAPPAPPEAQR+LLLWGYQLSQPDAASR+RPHPEDGDGQSLEGVSSSGDSAGLEAGQGPGADEPGLSR
184	sp|Q8NF37|PCAT1_HUMAN tr|A0A0G2JQ62|A0A0G2JQ62_HUMAN tr|A0A0G2JRI7|A0A0G2JRI7_HUMAN	1.0000	Lysophosphatidylcholine acyltransferase 1 OS=Homo sapiens GN=LPCAT1 PE=1 SV=2;Isoform of Q8NF37, Lysophosphatidylcholine acyltransferase 1 (Fragment) OS=Homo sapiens GN=LPCAT1 PE=1 SV=1;Isoform of Q8NF37, Lysophosphatidylcholine acyltransferase 1 OS=Homo sapiens GN=LPCAT1 PE=1 SV=1	15.4	4	0.025	GLGLKPEKLEK+TALGVAELTVTDLFR+TLDTIQLAFK
175	sp|Q8IY17-2|PLPL6_HUMAN sp|Q8IY17-3|PLPL6_HUMAN sp|Q8IY17-4|PLPL6_HUMAN sp|Q8IY17-5|PLPL6_HUMAN sp|Q8IY17|PLPL6_HUMAN	1.0000	Isoform of Q8IY17, Isoform 2 of Neuropathy target esterase OS=Homo sapiens GN=PNPLA6;Isoform of Q8IY17, Isoform 3 of Neuropathy target esterase OS=Homo sapiens GN=PNPLA6;Isoform of Q8IY17, Isoform 4 of Neuropathy target esterase OS=Homo sapiens GN=PNPLA6;Isoform of Q8IY17, Isoform 5 of Neuropathy target esterase OS=Homo sapiens GN=PNPLA6;Neuropathy target esterase OS=Homo sapiens GN=PNPLA6 PE=1 S…	5.0	4	0.026	AQPSVVLSAAHTVAAR+ETPGRPPDPTGAPLPGPTGDPVKPTSLETPSAPLLSR+GDLIGVVEALTR
168	sp|Q86TG7-2|PEG10_HUMAN sp|Q86TG7|PEG10_HUMAN tr|A0A087WUL4|A0A087WUL4_HUMAN tr|A0A087WX23|A0A087WX23_HUMAN tr|A0A087WXK2|A0A087WXK2_HUMAN tr|A0A087WZG9|A0A087WZG9_HUMAN tr|B4DSP0|B4DSP0_HUMAN	1.0000	Isoform of Q86TG7, Isoform RF1 of Retrotransposon-derived protein PEG10 OS=Homo sapiens GN=PEG10;Retrotransposon-derived protein PEG10 OS=Homo sapiens GN=PEG10 PE=1 SV=2;Isoform of Q86TG7, Retrotransposon-derived protein PEG10 OS=Homo sapiens GN=PEG10 PE=1 SV=1;Isoform of Q86TG7, Retrotransposon-derived protein PEG10 OS=Homo sapiens GN=PEG10 PE=1 SV=1;Isoform of Q86TG7, Retrotransposon-derived pr…	8.0	4	0.025	EQVEPTPEDEDDDIELR+LTEENTTLREQVEPTPEDEDDDIELR
167	sp|Q7Z736-2|PKHH3_HUMAN sp|Q7Z736-3|PKHH3_HUMAN sp|Q7Z736-4|PKHH3_HUMAN sp|Q7Z736|PKHH3_HUMAN tr|X6R3U4|X6R3U4_HUMAN	1.0000	Isoform of Q7Z736, Isoform 2 of Pleckstrin homology domain-containing family H member 3 OS=Homo sapiens GN=PLEKHH3;Isoform of Q7Z736, Isoform 3 of Pleckstrin homology domain-containing family H member 3 OS=Homo sapiens GN=PLEKHH3;Isoform of Q7Z736, Isoform 4 of Pleckstrin homology domain-containing family H member 3 OS=Homo sapiens GN=PLEKHH3;Pleckstrin homology domain-containing family H member …	6.3	4	0.022	APLETPTQLLLR+LFLALQALEGAR+TEQALPDSELAEYAR
160	sp|Q6P1L8|RM14_HUMAN	1.0000	39S ribosomal protein L14, mitochondrial OS=Homo sapiens GN=MRPL14 PE=1 SV=1	26.2	4	0.026	FDSNNVVLIEDNGNPVGTR+VGDQILLAIK+VLAIAQNFV
159	sp|Q6P1J9|CDC73_HUMAN	1.0000	Parafibromin OS=Homo sapiens GN=CDC73 PE=1 SV=1	14.1	4	0.026	APEQRPAPNAAPVDPTLR+GDEVIFGEFSWPK+KTQTPAAQPVPRPVSQARPPPNQK+NIFAILQSVK+SAPLEIGLQR
148	sp|Q2NKX8|ERC6L_HUMAN tr|B5MDQ0|B5MDQ0_HUMAN	1.0000	DNA excision repair protein ERCC-6-like OS=Homo sapiens GN=ERCC6L PE=1 SV=1;Isoform of Q2NKX8, DNA excision repair protein ERCC-6-like OS=Homo sapiens GN=ERCC6L PE=1 SV=1	7.3	4	0.022	ADIGPNLDQLKDDEILR+ELFTIEDLQNSVTQLQLQSLHAAQR+ISENLMAIIKPYFLR+LNKPQPQPSPLLSTHHTQEEDISSK
1232a	sp|Q9Y6J9|TAF6L_HUMAN	1.0000	TAF6-like RNA polymerase II p300/CBP-associated factor-associated factor 65 kDa subunit 6L OS=Homo sapiens GN=TAF6L PE=1 SV=1	9.0	4	0.022	ELYAFFGDSLATR+EVNLVELALATNIPK+FGTGQPAPTAPRPPGDK+VALQDLQTNSK
1216a	sp|Q9Y4C1|KDM3A_HUMAN tr|F5H070|F5H070_HUMAN	1.0000	Lysine-specific demethylase 3A OS=Homo sapiens GN=KDM3A PE=1 SV=4;Isoform of Q9Y4C1, Lysine-specific demethylase 3A OS=Homo sapiens GN=KDM3A PE=1 SV=2	4.2	4	0.023	HLEHAPSPSDVSNAPEVK+ILDDIFASLVQNK+SSTVLHTFNSTILTPVSNNNSGFLR
1209a	sp|Q9Y2S7|PDIP2_HUMAN	1.0000	Polymerase delta-interacting protein 2 OS=Homo sapiens GN=POLDIP2 PE=1 SV=1	15.5	4	0.026	GVVLFPWQAR+LENLDSDVVQLR+LYDRDVASAAPEKAENPAGHGSK+NHPWLELSDVHR
1205a	sp|Q9Y2G8|DJC16_HUMAN	1.0000	DnaJ homolog subfamily C member 16 OS=Homo sapiens GN=DNAJC16 PE=2 SV=3	6.1	4	0.021	FYIPSWPELD+ISFFHNAVVR+QFVESLLPGNLVEK+YNINIYAPTLLVFK
1174a	sp|Q9UI30|TR112_HUMAN tr|F5GX77|F5GX77_HUMAN	1.0000	Multifunctional methyltransferase subunit TRM112-like protein OS=Homo sapiens GN=TRMT112 PE=1 SV=1;Isoform of Q9UI30, Multifunctional methyltransferase subunit TRM112-like protein OS=Homo sapiens GN=TRMT112 PE=1 SV=1	37.7	4	0.025	GPVEGYEENEEFLR+LLTHNLLSSHVR+VEWSAFLEAADNLR
1167a	sp|Q9UHB9-4|SRP68_HUMAN sp|Q9UHB9|SRP68_HUMAN	1.0000	Isoform of Q9UHB9, Isoform 4 of Signal recognition particle subunit SRP68 OS=Homo sapiens GN=SRP68;Signal recognition particle subunit SRP68 OS=Homo sapiens GN=SRP68 PE=1 SV=2	11.7	4	0.024	IFLLGLADNEAAIVQAESEETKER+LASAFTEEQAVLYNQR+SGGTEGLLAEKLEALITQTR+VEEISPNIR
1164a	sp|Q9UGJ1-2|GCP4_HUMAN sp|Q9UGJ1|GCP4_HUMAN	1.0000	Isoform of Q9UGJ1, Isoform 2 of Gamma-tubulin complex component 4 OS=Homo sapiens GN=TUBGCP4;Gamma-tubulin complex component 4 OS=Homo sapiens GN=TUBGCP4 PE=1 SV=1	7.8	4	0.026	GAAQLSILVK+ILFVGESVQMFENQNVNLTR+SGLQVSQDFPFLHPSETSVLNR
1159a	sp|Q9UBT2-2|SAE2_HUMAN sp|Q9UBT2|SAE2_HUMAN	1.0000	Isoform of Q9UBT2, Isoform 2 of SUMO-activating enzyme subunit 2 OS=Homo sapiens GN=UBA2;SUMO-activating enzyme subunit 2 OS=Homo sapiens GN=UBA2 PE=1 SV=2	16.0	4	0.023	ADPEAAWEPTEAEAR+KPPVPLDWAEVQSQGEETNASDQQNEPQLGLKDQQVLDVK+QFILVMNALDNR+YLFNQLFGEEDADQEVSPDRADPEAAWEPTEAEAR
1149a	sp|Q9P0L0-2|VAPA_HUMAN sp|Q9P0L0|VAPA_HUMAN	1.0000	Isoform of Q9P0L0, Isoform 2 of Vesicle-associated membrane protein-associated protein A OS=Homo sapiens GN=VAPA;Vesicle-associated membrane protein-associated protein A OS=Homo sapiens GN=VAPA PE=1 SV=3	11.2	4	0.026	FKGPFTDVVTTNLK+GPFTDVVTTNLK+HEQILVLDPPTDLK
1145a	sp|Q9NZL9-2|MAT2B_HUMAN sp|Q9NZL9-3|MAT2B_HUMAN sp|Q9NZL9-4|MAT2B_HUMAN sp|Q9NZL9|MAT2B_HUMAN	1.0000	Isoform of Q9NZL9, Isoform 2 of Methionine adenosyltransferase 2 subunit beta OS=Homo sapiens GN=MAT2B;Isoform of Q9NZL9, Isoform 3 of Methionine adenosyltransferase 2 subunit beta OS=Homo sapiens GN=MAT2B;Isoform of Q9NZL9, Isoform 4 of Methionine adenosyltransferase 2 subunit beta OS=Homo sapiens GN=MAT2B;Methionine adenosyltransferase 2 subunit beta OS=Homo sapiens GN=MAT2B PE=1 SV=1	19.3	4	0.026	AVLENNLGAAVLR+RPDVVENQPDAASQLNVDASGNLAK+VLVTGATGLLGR
1135a	sp|Q9NVE7|PANK4_HUMAN tr|A0A0G2JR38|A0A0G2JR38_HUMAN tr|E9PHT6|E9PHT6_HUMAN	1.0000	Pantothenate kinase 4 OS=Homo sapiens GN=PANK4 PE=1 SV=1;Isoform of Q9NVE7, Pantothenate kinase 4 OS=Homo sapiens GN=PANK4 PE=1 SV=1;Isoform of Q9NVE7, Pantothenate kinase 4 (Fragment) OS=Homo sapiens GN=PANK4 PE=1 SV=2	7.5	4	0.025	DVYGGAHQTLGLSGNLIASSFGK+FAIDIGGSLTK+QQPFAYGTLTVR+VYFGGFFIR
1132a	sp|Q9NTK5|OLA1_HUMAN tr|J3KQ32|J3KQ32_HUMAN	1.0000	Obg-like ATPase 1 OS=Homo sapiens GN=OLA1 PE=1 SV=2;Isoform of Q9NTK5, Obg-like ATPase 1 OS=Homo sapiens GN=OLA1 PE=1 SV=1	13.4	4	0.025	IKEWVDKYDPGALVIPFSGALELK+IPAFLNVVDIAGLVK+KGGDGIKPPPIIGR
1129a	sp|Q9NRL3-3|STRN4_HUMAN sp|Q9NRL3|STRN4_HUMAN tr|F5GYK2|F5GYK2_HUMAN	1.0000	Isoform of Q9NRL3, Isoform 3 of Striatin-4 OS=Homo sapiens GN=STRN4;Striatin-4 OS=Homo sapiens GN=STRN4 PE=1 SV=2;Isoform of Q9NRL3, Striatin-4 OS=Homo sapiens GN=STRN4 PE=1 SV=1	9.3	4	0.026	ALIASAGADALAK+APPGPAGLSGGESLLVK+NAALDVEPIHAFR+SLELNGAVEPSEGAPR
1118a	sp|Q9HCU5|PREB_HUMAN	1.0000	Prolactin regulatory element-binding protein OS=Homo sapiens GN=PREB PE=1 SV=2	12.7	4	0.026	APFPLYALQVDPSTGLLIAAGGGGAAK+FGQVPDQPAGLR+LSASLLHSHDTETR
1114a	sp|Q9HC21-2|TPC_HUMAN sp|Q9HC21|TPC_HUMAN	1.0000	Isoform of Q9HC21, Isoform 2 of Mitochondrial thiamine pyrophosphate carrier OS=Homo sapiens GN=SLC25A19;Mitochondrial thiamine pyrophosphate carrier OS=Homo sapiens GN=SLC25A19 PE=1 SV=1	14.1	4	0.023	EGALGFFK+GLSPSLLK+RLQVGGFEHAR+TLTYPLDLFK
123	sp|Q07864|DPOE1_HUMAN tr|F5H1D6|F5H1D6_HUMAN	1.0000	DNA polymerase epsilon catalytic subunit A OS=Homo sapiens GN=POLE PE=1 SV=5;Isoform of Q07864, DNA polymerase OS=Homo sapiens GN=POLE PE=1 SV=1	2.2	4	0.026	AILDWDYYIER+AIPLAIFQAEPTVR+IITIPAALQQVK+VADYWLDVLYSK
1106a	sp|Q9H6Y2|WDR55_HUMAN	1.0000	WD repeat-containing protein 55 OS=Homo sapiens GN=WDR55 PE=1 SV=2	11.7	4	0.026	AIHVLDVEQGQLER+FWDMAQLR+IRDTPEDIVLEAPASGLAFHPAR
1105a	sp|Q9H6T3-2|RPAP3_HUMAN sp|Q9H6T3|RPAP3_HUMAN	1.0000	Isoform of Q9H6T3, Isoform 2 of RNA polymerase II-associated protein 3 OS=Homo sapiens GN=RPAP3;RNA polymerase II-associated protein 3 OS=Homo sapiens GN=RPAP3 PE=1 SV=2	6.2	4	0.025	AIELQLQVK+GIAADGANALLPANR+NSSQDDLFPTSDTPR
1093a	sp|Q9H061|T126A_HUMAN	1.0000	Transmembrane protein 126A OS=Homo sapiens GN=TMEM126A PE=1 SV=1	14.9	4	0.025	GNILSYWIR+IAAGLPMAGIPFLTTDLTYR
1089a	sp|Q9C0D3|ZY11B_HUMAN	1.0000	Protein zyg-11 homolog B OS=Homo sapiens GN=ZYG11B PE=1 SV=2	8.1	4	0.020	HLNHLDISDDKQFTSDIALR+LLADVTHLLLK+NSLLDDLHSAILK+VSGEANETQIAEALKR
1077a	sp|Q9BY77|PDIP3_HUMAN tr|F6VRR5|F6VRR5_HUMAN	1.0000	Polymerase delta-interacting protein 3 OS=Homo sapiens GN=POLDIP3 PE=1 SV=2;Isoform of Q9BY77, Polymerase delta-interacting protein 3 OS=Homo sapiens GN=POLDIP3 PE=1 SV=1	15.0	4	0.021	LVHPGVAEVVFVK+QNLYDLDEDDDGIASVPTK+SSGASVTTQPTEFK+VVQNDAYTAPALPSSIR
1052a	sp|Q99717|SMAD5_HUMAN	1.0000	Mothers against decapentaplegic homolog 5 OS=Homo sapiens GN=SMAD5 PE=1 SV=1	11.4	4	0.026	HNEFNPQHSLLVQFR+RVESPVLPPVLVPR+VESPVLPPVLVPR+VGEAFHASSTSVLVDGFTDPSNNK
1049a	sp|Q99683|M3K5_HUMAN	1.0000	Mitogen-activated protein kinase kinase kinase 5 OS=Homo sapiens GN=MAP3K5 PE=1 SV=1	4.7	4	0.020	LLEELVR+LSALSAGSNEYLR+SQPIEIPELPVFHLNSSGTNTEDSELTDWLR+YSQPLHEEIALHK
1038a	sp|Q96T76-5|MMS19_HUMAN sp|Q96T76-8|MMS19_HUMAN sp|Q96T76-9|MMS19_HUMAN sp|Q96T76|MMS19_HUMAN	1.0000	Isoform of Q96T76, Isoform 4 of MMS19 nucleotide excision repair protein homolog OS=Homo sapiens GN=MMS19;Isoform of Q96T76, Isoform 5 of MMS19 nucleotide excision repair protein homolog OS=Homo sapiens GN=MMS19;Isoform of Q96T76, Isoform 6 of MMS19 nucleotide excision repair protein homolog OS=Homo sapiens GN=MMS19;MMS19 nucleotide excision repair protein homolog OS=Homo sapiens GN=MMS19 PE=1 SV…	5.8	4	0.026	ELKDFLPSLWASIR+ETLPLLLQHLWQVNR+VAALEASGTLAALYPVAFSSHLVPK
1034a	sp|Q96RT7-2|GCP6_HUMAN sp|Q96RT7-3|GCP6_HUMAN sp|Q96RT7|GCP6_HUMAN	1.0000	Isoform of Q96RT7, Isoform 2 of Gamma-tubulin complex component 6 OS=Homo sapiens GN=TUBGCP6;Isoform of Q96RT7, Isoform 3 of Gamma-tubulin complex component 6 OS=Homo sapiens GN=TUBGCP6;Gamma-tubulin complex component 6 OS=Homo sapiens GN=TUBGCP6 PE=1 SV=3	3.4	4	0.025	LFGQVSGGGLPTGDYASEIAPTRPR+LGAGQTPGELLNPLVLNSVLSK+VGENVSDVAPTQPR
114	sp|P63172|DYLT1_HUMAN tr|Q5VTU3|Q5VTU3_HUMAN	1.0000	Dynein light chain Tctex-type 1 OS=Homo sapiens GN=DYNLT1 PE=1 SV=1;Isoform of P63172, Dynein light chain Tctex-type 1 OS=Homo sapiens GN=DYNLT1 PE=1 SV=1	37.0	4	0.024	EAIESAIGGNAYQHSK+VNQWTTNVVEQTLSQLTK
1004a	sp|Q96AX9-11|MIB2_HUMAN sp|Q96AX9-12|MIB2_HUMAN sp|Q96AX9-13|MIB2_HUMAN sp|Q96AX9-14|MIB2_HUMAN sp|Q96AX9-2|MIB2_HUMAN sp|Q96AX9-3|MIB2_HUMAN sp|Q96AX9-4|MIB2_HUMAN sp|Q96AX9-6|MIB2_HUMAN sp|Q96AX9|MIB2_HUMAN tr|E9PD12|E9PD12_HUMAN tr|F2Z2L2|F2Z2L2_HUMAN	1.0000	Isoform of Q96AX9, Isoform 11 of E3 ubiquitin-protein ligase MIB2 OS=Homo sapiens GN=MIB2;Isoform of Q96AX9, Isoform 12 of E3 ubiquitin-protein ligase MIB2 OS=Homo sapiens GN=MIB2;Isoform of Q96AX9, Isoform 13 of E3 ubiquitin-protein ligase MIB2 OS=Homo sapiens GN=MIB2;Isoform of Q96AX9, Isoform 14 of E3 ubiquitin-protein ligase MIB2 OS=Homo sapiens GN=MIB2;Isoform of Q96AX9, Isoform 2 of E3 ubiq…	7.3	4	0.025	AGYQGAHDLLLYDNAQIGVR+LQAGHGEWTDDMAPALGR+LRPDGSEVASAAPAPGPPR+TALQVAAYLGQVELIR
987a	sp|Q8WXF1-2|PSPC1_HUMAN sp|Q8WXF1|PSPC1_HUMAN	1.0000	Isoform of Q8WXF1, Isoform 2 of Paraspeckle component 1 OS=Homo sapiens GN=PSPC1;Paraspeckle component 1 OS=Homo sapiens GN=PSPC1 PE=1 SV=1	16.5	4	0.026	FAQPGTFEFEYASR+LFVGNLPTDITEEDFKR+NLSPVVSNELLEQAFSQFGPVEK+YGEPSEVFINR
970a	sp|Q8NBP0-2|TTC13_HUMAN sp|Q8NBP0|TTC13_HUMAN	1.0000	Isoform of Q8NBP0, Isoform 2 of Tetratricopeptide repeat protein 13 OS=Homo sapiens GN=TTC13;Tetratricopeptide repeat protein 13 OS=Homo sapiens GN=TTC13 PE=2 SV=3	8.1	4	0.023	ALLLNQNHVQTLQLR+IADPDQPVLWLDQMPAR+NLPFLIEDYEEQPGLQPHIK+TLPSVSETFPTLR
964a	sp|Q8N0W3-2|FUK_HUMAN sp|Q8N0W3|FUK_HUMAN	1.0000	Isoform of Q8N0W3, Isoform 2 of L-fucose kinase OS=Homo sapiens GN=FUK;L-fucose kinase OS=Homo sapiens GN=FUK PE=2 SV=2	6.3	4	0.022	ELGPQDLLWMLDHQEDGGEALR+NLLQDVLR+VGSGGATLNALLVAAEHLSAR+VPLVSGVVFFSVETAER
960a	sp|Q8IXI1|MIRO2_HUMAN	1.0000	Mitochondrial Rho GTPase 2 OS=Homo sapiens GN=RHOT2 PE=1 SV=2	6.6	4	0.016	ILLLGEAQVGK+NISELFYYAQK+SAFLQAFLGR+VPIILVGNK
107	sp|P62750|RL23A_HUMAN tr|A8MUS3|A8MUS3_HUMAN tr|H7BY10|H7BY10_HUMAN tr|K7EJV9|K7EJV9_HUMAN tr|K7EMA7|K7EMA7_HUMAN tr|K7ERT8|K7ERT8_HUMAN	1.0000	60S ribosomal protein L23a OS=Homo sapiens GN=RPL23A PE=1 SV=1;Isoform of P62750, 60S ribosomal protein L23a OS=Homo sapiens GN=RPL23A PE=1 SV=1;Isoform of P62750, 60S ribosomal protein L23a (Fragment) OS=Homo sapiens GN=RPL23A PE=1 SV=1;Isoform of P62750, 60S ribosomal protein L23a (Fragment) OS=Homo sapiens GN=RPL23A PE=1 SV=1;Isoform of P62750, 60S ribosomal protein L23a OS=Homo sapiens GN=RPL…	47.1	4	0.026	KLYDIDVAK+LAPDYDALDVANK+VNTLIRPDGEK
955a	sp|Q86Y56|DAAF5_HUMAN	1.0000	Dynein assembly factor 5, axonemal OS=Homo sapiens GN=DNAAF5 PE=1 SV=4	6.2	4	0.025	EGSGLFPDLLVR+LLPGLEADSKPGR+SAELVGTFVSPEVFLK+SYYQSSVQYLYR
952a	sp|Q86VV8-3|RTTN_HUMAN sp|Q86VV8|RTTN_HUMAN	1.0000	Isoform of Q86VV8, Isoform 3 of Rotatin OS=Homo sapiens GN=RTTN;Rotatin OS=Homo sapiens GN=RTTN PE=1 SV=3	1.8	4	0.025	AILLYLLQGR+IGAAALWALIYNYQK+VAANALMSLLAVSR
950a	sp|Q86VM9|ZCH18_HUMAN tr|E7ERS3|E7ERS3_HUMAN	1.0000	Zinc finger CCCH domain-containing protein 18 OS=Homo sapiens GN=ZC3H18 PE=1 SV=2;Isoform of Q86VM9, Zinc finger CCCH domain-containing protein 18 OS=Homo sapiens GN=ZC3H18 PE=1 SV=1	6.1	4	0.021	AGVQSVGEKESLEAAK+QAEPPKKEAATTGPQVK+SSQQPSTPQQAPPGQPQQGTFVAHK
949a	sp|Q86UP2-2|KTN1_HUMAN sp|Q86UP2-3|KTN1_HUMAN sp|Q86UP2-4|KTN1_HUMAN sp|Q86UP2|KTN1_HUMAN	1.0000	Isoform of Q86UP2, Isoform 2 of Kinectin OS=Homo sapiens GN=KTN1;Isoform of Q86UP2, Isoform 3 of Kinectin OS=Homo sapiens GN=KTN1;Isoform of Q86UP2, Isoform 4 of Kinectin OS=Homo sapiens GN=KTN1;Kinectin OS=Homo sapiens GN=KTN1 PE=1 SV=1	4.3	4	0.024	LQALANEQAAAAHELEK+LSDALAVEDDQVAPVPLNVVETSSSVR+QQQVEAVELEAK
948a	sp|Q86T24|KAISO_HUMAN	1.0000	Transcriptional regulator Kaiso OS=Homo sapiens GN=ZBTB33 PE=1 SV=2	7.7	4	0.025	ISDIITR+LPTPVNQATLSQTQGSEK+SISGTAQDGNTEPLPPDSGDKNLVIQK
929a	sp|Q6UUV7-3|CRTC3_HUMAN sp|Q6UUV7|CRTC3_HUMAN	1.0000	Isoform of Q6UUV7, Isoform 3 of CREB-regulated transcription coactivator 3 OS=Homo sapiens GN=CRTC3;CREB-regulated transcription coactivator 3 OS=Homo sapiens GN=CRTC3 PE=1 SV=2	11.7	4	0.023	AFEQLMTDLTLSR+LTQYHGGSLPNVSQLR+SSASEFQPSFHQADNVR+TVLSSSLNNHPQTSVPNASALHPSLR
928a	sp|Q6PKG0-3|LARP1_HUMAN sp|Q6PKG0|LARP1_HUMAN tr|A0A0B4J210|A0A0B4J210_HUMAN tr|E5RH50|E5RH50_HUMAN	1.0000	Isoform of Q6PKG0, Isoform 2 of La-related protein 1 OS=Homo sapiens GN=LARP1;La-related protein 1 OS=Homo sapiens GN=LARP1 PE=1 SV=2;Isoform of Q6PKG0, La-related protein 1 (Fragment) OS=Homo sapiens GN=LARP1 PE=1 SV=4;Isoform of Q6PKG0, La-related protein 1 (Fragment) OS=Homo sapiens GN=LARP1 PE=1 SV=7	11.5	4	0.023	AVTPVPTKTEEVSNLK+EQFDTLTPEPPVDPNQEVPPGPPR+MDADGFLPITLIASFHR+SLPTTVPESPNYR
923a	sp|Q6P444|MTFR2_HUMAN	1.0000	Mitochondrial fission regulator 2 OS=Homo sapiens GN=MTFR2 PE=1 SV=2	14.8	4	0.026	AVDQGISNTSLLNSR+FAFQEDDSFEKENR+NSTNSSSFGLSDER+SWESSPFSSPETSR
921a	sp|Q6NZY4-2|ZCHC8_HUMAN sp|Q6NZY4|ZCHC8_HUMAN	1.0000	Isoform of Q6NZY4, Isoform 2 of Zinc finger CCHC domain-containing protein 8 OS=Homo sapiens GN=ZCCHC8;Zinc finger CCHC domain-containing protein 8 OS=Homo sapiens GN=ZCCHC8 PE=1 SV=2	12.4	4	0.024	DVFANYLTSNFQAPGVK+FKPGVISEELQDALGVTDK+TASGAVDEDALTLEELEEQQRR
917a	sp|Q6AI08|HEAT6_HUMAN	1.0000	HEAT repeat-containing protein 6 OS=Homo sapiens GN=HEATR6 PE=1 SV=1	3.2	4	0.026	KIQQGEEEEKESSGEIEAAPVTGTGR+LEALQVLTLLAR
906a	sp|Q5T160|SYRM_HUMAN	1.0000	Probable arginine--tRNA ligase, mitochondrial OS=Homo sapiens GN=RARS2 PE=1 SV=1	9.2	4	0.026	LELGDVQALSLWQK+LGVYFDEYSGESFYR+STIIGNFIANLK+VGLAALIIQDFK
713b	sp|P38919|IF4A3_HUMAN	0.9999	Eukaryotic initiation factor 4A-III OS=Homo sapiens GN=EIF4A3 PE=1 SV=4	9.5	4	0.013	GIYAYGFEKPSAIQQR+KLDYGQHVVAGTPGR+KVDWLTEK
1284a	sp|Q9UNE7-2|CHIP_HUMAN sp|Q9UNE7|CHIP_HUMAN tr|H3BS86|H3BS86_HUMAN tr|H3BUD0|H3BUD0_HUMAN	0.9999	Isoform of Q9UNE7, Isoform 2 of E3 ubiquitin-protein ligase CHIP OS=Homo sapiens GN=STUB1;E3 ubiquitin-protein ligase CHIP OS=Homo sapiens GN=STUB1 PE=1 SV=2;Isoform of Q9UNE7, E3 ubiquitin-protein ligase CHIP (Fragment) OS=Homo sapiens GN=STUB1 PE=1 SV=7;Isoform of Q9UNE7, E3 ubiquitin-protein ligase CHIP (Fragment) OS=Homo sapiens GN=STUB1 PE=1 SV=2	14.1	4	0.018	LNFGDDIPSALR+RIHQESELHSYLSR
1280a	sp|Q9H078-2|CLPB_HUMAN sp|Q9H078-3|CLPB_HUMAN sp|Q9H078-5|CLPB_HUMAN	0.9999	Isoform of Q9H078, Isoform 2 of Caseinolytic peptidase B protein homolog OS=Homo sapiens GN=CLPB;Isoform of Q9H078, Isoform 3 of Caseinolytic peptidase B protein homolog OS=Homo sapiens GN=CLPB;Isoform of Q9H078, Isoform 5 of Caseinolytic peptidase B protein homolog OS=Homo sapiens GN=CLPB	9.7	4	0.022	EQGIHSLEVLITR+EVADVLVDGYNVHYGAR+FIGSPPGYVGHEEGGQLTK
1233a	sp|Q9Y6Y8|S23IP_HUMAN	0.9999	SEC23-interacting protein OS=Homo sapiens GN=SEC23IP PE=1 SV=1	4.3	4	0.025	VANQIKEEEEKQVVEAEK+VIVQFQPSSVPDEWGTTQDGQTRPR
414c	sp|P50750-2|CDK9_HUMAN sp|P50750|CDK9_HUMAN	0.9998	Isoform of P50750, Isoform 2 of Cyclin-dependent kinase 9 OS=Homo sapiens GN=CDK9;Cyclin-dependent kinase 9 OS=Homo sapiens GN=CDK9 PE=1 SV=3	7.3	4	0.014	IADFGLAR+IGQGTFGEVFK+VVTLWYRPPELLLGER
1297a	sp|P29122-2|PCSK6_HUMAN sp|P29122-3|PCSK6_HUMAN sp|P29122-4|PCSK6_HUMAN sp|P29122-5|PCSK6_HUMAN sp|P29122-6|PCSK6_HUMAN sp|P29122-7|PCSK6_HUMAN sp|P29122-8|PCSK6_HUMAN sp|P29122|PCSK6_HUMAN tr|A0A087WY68|A0A087WY68_HUMAN tr|A0A087WZR0|A0A087WZR0_HUMAN tr|H0Y3Q0|H0Y3Q0_HUMAN tr|H7BXT3|H7BXT3_HUMAN	0.9998	Isoform of P29122, Isoform PACE4A-II of Proprotein convertase subtilisin/kexin type 6 OS=Homo sapiens GN=PCSK6;Isoform of P29122, Isoform PACE4B of Proprotein convertase subtilisin/kexin type 6 OS=Homo sapiens GN=PCSK6;Isoform of P29122, Isoform PACE4C of Proprotein convertase subtilisin/kexin type 6 OS=Homo sapiens GN=PCSK6;Isoform of P29122, Isoform PACE4CS of Proprotein convertase subtilisin/k…	8.2	4	0.018	MLDGDVTDVVEAK+NHPDLAPNYDSYASYDVNGNDYDPSPR
412e	sp|Q7RTS7|K2C74_HUMAN tr|F8W1S1|F8W1S1_HUMAN	0.9990	Keratin, type II cytoskeletal 74 OS=Homo sapiens GN=KRT74 PE=1 SV=2;Isoform of Q7RTS7, Keratin, type II cytoskeletal 74 OS=Homo sapiens GN=KRT74 PE=1 SV=1	5.9	4	0.011	FASFIDK+FASFIDKVR+QLNIKSSGDKGNFSVHSAVVPR
1348	sp|Q9Y5S9-2|RBM8A_HUMAN sp|Q9Y5S9|RBM8A_HUMAN	0.9989	Isoform of Q9Y5S9, Isoform 2 of RNA-binding protein 8A OS=Homo sapiens GN=RBM8A;RNA-binding protein 8A OS=Homo sapiens GN=RBM8A PE=1 SV=1	11.0	4	0.021	MREDYDSVEQDGDEPGPQR
414d	sp|P07947|YES_HUMAN tr|J3QRU1|J3QRU1_HUMAN	0.9979	Tyrosine-protein kinase Yes OS=Homo sapiens GN=YES1 PE=1 SV=3;Isoform of P07947, Tyrosine-protein kinase OS=Homo sapiens GN=YES1 PE=1 SV=1	6.3	4	0.013	FQIINNTEGDWWEAR+IADFGLAR+WTAPEAALYGR
414e	sp|Q00535-2|CDK5_HUMAN sp|Q00535|CDK5_HUMAN	0.9967	Isoform of Q00535, Isoform 2 of Cyclin-dependent-like kinase 5 OS=Homo sapiens GN=CDK5;Cyclin-dependent-like kinase 5 OS=Homo sapiens GN=CDK5 PE=1 SV=3	7.3	4	0.008	DLLQNLLK+IADFGLAR+IGEGTYGTVFK
414f	sp|Q00536-2|CDK16_HUMAN sp|Q00536-3|CDK16_HUMAN sp|Q00536|CDK16_HUMAN tr|E5RGN0|E5RGN0_HUMAN	0.9944	Isoform of Q00536, Isoform 2 of Cyclin-dependent kinase 16 OS=Homo sapiens GN=CDK16;Isoform of Q00536, Isoform 3 of Cyclin-dependent kinase 16 OS=Homo sapiens GN=CDK16;Cyclin-dependent kinase 16 OS=Homo sapiens GN=CDK16 PE=1 SV=1;Isoform of Q00536, Cyclin-dependent kinase 16 (Fragment) OS=Homo sapiens GN=CDK16 PE=1 SV=1	10.7	4	0.011	GIDKTNGAPEQIGLDESGGGGGSDPGEAPTR+IADFGLAR+LGEGTYATVYK
414g	sp|Q9NYV4-2|CDK12_HUMAN sp|Q9NYV4|CDK12_HUMAN	0.9898	Isoform of Q9NYV4, Isoform 2 of Cyclin-dependent kinase 12 OS=Homo sapiens GN=CDK12;Cyclin-dependent kinase 12 OS=Homo sapiens GN=CDK12 PE=1 SV=2	1.7	4	0.010	EPSAYQSSTR+IADFGLAR+VPLALHPVVGQPFLK
414h	sp|Q00537-2|CDK17_HUMAN sp|Q00537|CDK17_HUMAN tr|F5H6Z0|F5H6Z0_HUMAN	0.9761	Isoform of Q00537, Isoform 2 of Cyclin-dependent kinase 17 OS=Homo sapiens GN=CDK17;Cyclin-dependent kinase 17 OS=Homo sapiens GN=CDK17 PE=1 SV=2;Isoform of Q00537, Cyclin-dependent kinase 17 OS=Homo sapiens GN=CDK17 PE=1 SV=1	4.0	4	0.010	IADFGLAR+LFLYQILR+LGEGTYATVYK
894a	sp|Q16658|FSCN1_HUMAN	1.0000	Fascin OS=Homo sapiens GN=FSCN1 PE=1 SV=3	13.2	3	0.020	KNGQLAASVETAGDSELFLMK+LINRPIIVFR+LVARPEPATGYTLEFR+SSYDVFQLEFNDGAYNIK
881a	sp|Q15428|SF3A2_HUMAN	1.0000	Splicing factor 3A subunit 2 OS=Homo sapiens GN=SF3A2 PE=1 SV=2	10.6	3	0.015	MEKPPAPPSLPAGPPGVK+QLALETIDINKDPYFMK+TGSGGVASSSESNR
880a	sp|Q15427|SF3B4_HUMAN	1.0000	Splicing factor 3B subunit 4 OS=Homo sapiens GN=SF3B4 PE=1 SV=1	13.0	3	0.019	LLYDTFSAFGVILQTPK+NQDATVYVGGLDEK+VTGQHQGYGFVEFLSEEDADYAIK
98	sp|P53999|TCP4_HUMAN	1.0000	Activated RNA polymerase II transcriptional coactivator p15 OS=Homo sapiens GN=SUB1 PE=1 SV=3	18.9	3	0.019	EQISDIDDAVR+GISLNPEQWSQLK+GISLNPEQWSQLKEQISDIDDAVR
871a	sp|Q15102|PA1B3_HUMAN	1.0000	Platelet-activating factor acetylhydrolase IB subunit gamma OS=Homo sapiens GN=PAFAH1B3 PE=1 SV=1	15.2	3	0.016	AIVQLVNER+LLAQDQGQGAPLLEPAP+VVVLGLLPR
97	sp|P52907|CAZA1_HUMAN	1.0000	F-actin-capping protein subunit alpha-1 OS=Homo sapiens GN=CAPZA1 PE=1 SV=3	11.9	3	0.019	DVQDSLTVSNEAQTAK+FITHAPPGEFNEVFNDVR
854a	sp|Q14683|SMC1A_HUMAN tr|G8JLG1|G8JLG1_HUMAN	1.0000	Structural maintenance of chromosomes protein 1A OS=Homo sapiens GN=SMC1A PE=1 SV=2;Isoform of Q14683, Structural maintenance of chromosomes protein OS=Homo sapiens GN=SMC1A PE=1 SV=2	2.1	3	0.017	AQVQLQLFK+LVIDVIR+LYHNEVEIEK
832a	sp|Q13618-2|CUL3_HUMAN sp|Q13618|CUL3_HUMAN	1.0000	Isoform of Q13618, Isoform 2 of Cullin-3 OS=Homo sapiens GN=CUL3;Cullin-3 OS=Homo sapiens GN=CUL3 PE=1 SV=2	8.6	3	0.020	ALVSEEGEGKNPVDYIQGLLDLK+QTIAGDFEYFLNLNSR+VLTTGYWPTQSATPK+YVNSIWDLLK
93	sp|P51511|MMP15_HUMAN	1.0000	Matrix metalloproteinase-15 OS=Homo sapiens GN=MMP15 PE=1 SV=1	5.8	3	0.017	IDTAIWWEPTGHTFFFQEDR+VWEQATPLVFQEVPYEDIR
829a	sp|Q13526|PIN1_HUMAN tr|K7EN45|K7EN45_HUMAN	1.0000	Peptidyl-prolyl cis-trans isomerase NIMA-interacting 1 OS=Homo sapiens GN=PIN1 PE=1 SV=1;Isoform of Q13526, Peptidyl-prolyl cis-trans isomerase NIMA-interacting 1 (Fragment) OS=Homo sapiens GN=PIN1 PE=1 SV=1	37.8	3	0.019	TGEMSGPVFTDSGIHIILR+TKEEALELINGYIQK
826a	sp|Q13442|HAP28_HUMAN	1.0000	28 kDa heat- and acid-stable phosphoprotein OS=Homo sapiens GN=PDAP1 PE=1 SV=1	22.1	3	0.019	GVEGLIDIENPNR+KVTQLDLDGPK+QYTSPEEIDAQLQAEK
810a	sp|Q12979-2|ABR_HUMAN sp|Q12979-4|ABR_HUMAN sp|Q12979|ABR_HUMAN tr|A0A0G2JQ41|A0A0G2JQ41_HUMAN tr|B7Z683|B7Z683_HUMAN	1.0000	Isoform of Q12979, Isoform Short of Active breakpoint cluster region-related protein OS=Homo sapiens GN=ABR;Isoform of Q12979, Isoform 4 of Active breakpoint cluster region-related protein OS=Homo sapiens GN=ABR;Active breakpoint cluster region-related protein OS=Homo sapiens GN=ABR PE=2 SV=2;Isoform of Q12979, Active breakpoint cluster region-related protein (Fragment) OS=Homo sapiens GN=ABR PE=…	3.7	3	0.019	ISGVATDIQALK+SYLFLLSSDYER
806a	sp|Q12899|TRI26_HUMAN tr|A2AE48|A2AE48_HUMAN	1.0000	Tripartite motif-containing protein 26 OS=Homo sapiens GN=TRIM26 PE=1 SV=1;Isoform of Q12899, Tripartite motif-containing protein 26 (Fragment) OS=Homo sapiens GN=TRIM26 PE=1 SV=1	15.7	3	0.019	ENIRPVWQLASLVENIER+GEADILAALK+LALVISELEGK
803a	sp|Q10570|CPSF1_HUMAN	1.0000	Cleavage and polyadenylation specificity factor subunit 1 OS=Homo sapiens GN=CPSF1 PE=1 SV=2	2.8	3	0.019	EVLLVALGSR+TLSLHYFEEPELR+VLVDSSFGQPTTQGEAR
801a	sp|Q08AE8-2|SPIR1_HUMAN sp|Q08AE8|SPIR1_HUMAN	1.0000	Isoform of Q08AE8, Isoform 2 of Protein spire homolog 1 OS=Homo sapiens GN=SPIRE1;Protein spire homolog 1 OS=Homo sapiens GN=SPIRE1 PE=1 SV=3	5.9	3	0.019	DALSLEEILR+SAHEIILDFIR+TEAVGGEGPREPGAAGGAAGGSR
89	sp|P50579-3|MAP2_HUMAN sp|P50579|MAP2_HUMAN tr|F8VSC4|F8VSC4_HUMAN tr|G3V1U3|G3V1U3_HUMAN	1.0000	Isoform of P50579, Isoform 3 of Methionine aminopeptidase 2 OS=Homo sapiens GN=METAP2;Methionine aminopeptidase 2 OS=Homo sapiens GN=METAP2 PE=1 SV=1;Isoform of P50579, Methionine aminopeptidase 2 (Fragment) OS=Homo sapiens GN=METAP2 PE=1 SV=1;Isoform of P50579, Methionine aminopeptidase OS=Homo sapiens GN=METAP2 PE=1 SV=1	15.5	3	0.019	GPSAAGEQEPDKESGASVDEVAR+SKGPSAAGEQEPDKESGASVDEVAR
788a	sp|Q04726-2|TLE3_HUMAN sp|Q04726-3|TLE3_HUMAN sp|Q04726-4|TLE3_HUMAN sp|Q04726-5|TLE3_HUMAN sp|Q04726-6|TLE3_HUMAN sp|Q04726-7|TLE3_HUMAN sp|Q04726|TLE3_HUMAN tr|A0A0D9SES8|A0A0D9SES8_HUMAN tr|F5H7D6|F5H7D6_HUMAN tr|H0YKN8|H0YKN8_HUMAN tr|H0YKT5|H0YKT5_HUMAN tr|H0YL70|H0YL70_HUMAN tr|H0YNT2|H0YNT2_HUMAN	1.0000	Isoform of Q04726, Isoform 2 of Transducin-like enhancer protein 3 OS=Homo sapiens GN=TLE3;Isoform of Q04726, Isoform 3 of Transducin-like enhancer protein 3 OS=Homo sapiens GN=TLE3;Isoform of Q04726, Isoform 4 of Transducin-like enhancer protein 3 OS=Homo sapiens GN=TLE3;Isoform of Q04726, Isoform 5 of Transducin-like enhancer protein 3 OS=Homo sapiens GN=TLE3;Isoform of Q04726, Isoform 6 of Tra…	3.4	3	0.019	LWTGGLDNTVR+NDAPTPGTSTTPGLR
782a	sp|Q02086-2|SP2_HUMAN sp|Q02086|SP2_HUMAN	1.0000	Isoform of Q02086, Isoform 2 of Transcription factor Sp2 OS=Homo sapiens GN=SP2;Transcription factor Sp2 OS=Homo sapiens GN=SP2 PE=1 SV=3	9.2	3	0.019	IGPPAVEAAVTPPAPPQPTPR+VVQAASATLPTVPQKPSQNFQIQAAEPTPTQVYIR
777a	sp|Q01085-2|TIAR_HUMAN sp|Q01085|TIAR_HUMAN	1.0000	Isoform of Q01085, Isoform 2 of Nucleolysin TIAR OS=Homo sapiens GN=TIAL1;Nucleolysin TIAR OS=Homo sapiens GN=TIAL1 PE=1 SV=1	11.2	3	0.016	FEDVVNQSSPK+LDAENAIVHMGGQWLGGR+QTFSPFGQIMEIR
771a	sp|P98170|XIAP_HUMAN	1.0000	E3 ubiquitin-protein ligase XIAP OS=Homo sapiens GN=XIAP PE=1 SV=2	9.1	3	0.019	AGFLYTGEGDTVR+SLEVLVADLVNAQK+TFANFPSGSPVSASTLAR
755a	sp|P63010-2|AP2B1_HUMAN sp|P63010-3|AP2B1_HUMAN sp|P63010|AP2B1_HUMAN tr|A0A087X253|A0A087X253_HUMAN	1.0000	Isoform of P63010, Isoform 2 of AP-2 complex subunit beta OS=Homo sapiens GN=AP2B1;Isoform of P63010, Isoform 3 of AP-2 complex subunit beta OS=Homo sapiens GN=AP2B1;AP-2 complex subunit beta OS=Homo sapiens GN=AP2B1 PE=1 SV=1;Isoform of P63010, AP-2 complex subunit beta OS=Homo sapiens GN=AP2B1 PE=1 SV=1	5.7	3	0.017	KPSETQELVQQVLSLATQDSDNPDLR+LQNNNVYTIAK+NVEGQDMLYQSLK
753a	sp|P62917|RL8_HUMAN tr|E9PKZ0|E9PKZ0_HUMAN tr|G3V1A1|G3V1A1_HUMAN	1.0000	60S ribosomal protein L8 OS=Homo sapiens GN=RPL8 PE=1 SV=2;Isoform of P62917, 60S ribosomal protein L8 (Fragment) OS=Homo sapiens GN=RPL8 PE=1 SV=1;Isoform of P62917, 60S ribosomal protein L8 OS=Homo sapiens GN=RPL8 PE=1 SV=1	16.8	3	0.019	ASGNYATVISHNPETK+GIVKDIIHDPGR
752a	sp|P62913-2|RL11_HUMAN sp|P62913|RL11_HUMAN	1.0000	Isoform of P62913, Isoform 2 of 60S ribosomal protein L11 OS=Homo sapiens GN=RPL11;60S ribosomal protein L11 OS=Homo sapiens GN=RPL11 PE=1 SV=2	13.0	3	0.019	VLEQLTGQTPVFSK+YDGIILPGK
751a	sp|P62899-2|RL31_HUMAN sp|P62899-3|RL31_HUMAN sp|P62899|RL31_HUMAN tr|B7Z4C8|B7Z4C8_HUMAN tr|B7Z4E3|B7Z4E3_HUMAN tr|C9JU56|C9JU56_HUMAN tr|H7C2W9|H7C2W9_HUMAN	1.0000	Isoform of P62899, Isoform 2 of 60S ribosomal protein L31 OS=Homo sapiens GN=RPL31;Isoform of P62899, Isoform 3 of 60S ribosomal protein L31 OS=Homo sapiens GN=RPL31;60S ribosomal protein L31 OS=Homo sapiens GN=RPL31 PE=1 SV=1;Isoform of P62899, 60S ribosomal protein L31 OS=Homo sapiens GN=RPL31 PE=1 SV=1;Isoform of P62899, 60S ribosomal protein L31 OS=Homo sapiens GN=RPL31 PE=1 SV=1;Isoform of P…	19.2	3	0.019	LYTLVTYVPVTTFK+SAINEVVTR
84	sp|P46020-2|KPB1_HUMAN sp|P46020-3|KPB1_HUMAN sp|P46020|KPB1_HUMAN tr|A6NIT2|A6NIT2_HUMAN tr|A6NMN0|A6NMN0_HUMAN	1.0000	Isoform of P46020, Isoform 2 of Phosphorylase b kinase regulatory subunit alpha, skeletal muscle isoform OS=Homo sapiens GN=PHKA1;Isoform of P46020, Isoform 3 of Phosphorylase b kinase regulatory subunit alpha, skeletal muscle isoform OS=Homo sapiens GN=PHKA1;Phosphorylase b kinase regulatory subunit alpha, skeletal muscle isoform OS=Homo sapiens GN=PHKA1 PE=1 SV=2;Isoform of P46020, Phosphorylas…	5.1	3	0.017	AALEALDELDLFGVK+ETSSLQEQADILYMLYTMK+SVRPTDSNVSPAISIHEIGAVGATK
743a	sp|P62495-2|ERF1_HUMAN sp|P62495|ERF1_HUMAN tr|B7Z7P8|B7Z7P8_HUMAN	1.0000	Isoform of P62495, Isoform 2 of Eukaryotic peptide chain release factor subunit 1 OS=Homo sapiens GN=ETF1;Eukaryotic peptide chain release factor subunit 1 OS=Homo sapiens GN=ETF1 PE=1 SV=3;Isoform of P62495, Eukaryotic peptide chain release factor subunit 1 OS=Homo sapiens GN=ETF1 PE=1 SV=1	10.6	3	0.019	FGATLEIVTDKSQEGSQFVK+GFGGIGGILR+LSVLGAITSVQQR
83	sp|P42766|RL35_HUMAN tr|F2Z388|F2Z388_HUMAN	1.0000	60S ribosomal protein L35 OS=Homo sapiens GN=RPL35 PE=1 SV=2;Isoform of P42766, 60S ribosomal protein L35 OS=Homo sapiens GN=RPL35 PE=1 SV=1	28.1	3	0.016	QLDDLKVELSQLR+VLTVINQTQK+VLTVINQTQKENLR
740a	sp|P62314|SMD1_HUMAN	1.0000	Small nuclear ribonucleoprotein Sm D1 OS=Homo sapiens GN=SNRPD1 PE=1 SV=1	28.6	3	0.015	NGTQVHGTITGVDVSMNTHLK+NREPVQLETLSIR
739a	sp|P62304|RUXE_HUMAN	1.0000	Small nuclear ribonucleoprotein E OS=Homo sapiens GN=SNRPE PE=1 SV=1	25.0	3	0.019	GDNITLLQSVSN+VMVQPINLIFR
727a	sp|P61619|S61A1_HUMAN tr|B4DR61|B4DR61_HUMAN	1.0000	Protein transport protein Sec61 subunit alpha isoform 1 OS=Homo sapiens GN=SEC61A1 PE=1 SV=2;Isoform of P61619, Protein transport protein Sec61 subunit alpha isoform 1 OS=Homo sapiens GN=SEC61A1 PE=1 SV=1	6.3	3	0.019	AFSPTTVNTGR+ETSMVHELNR+IIEVGDTPK
725a	sp|P61353|RL27_HUMAN	1.0000	60S ribosomal protein L27 OS=Homo sapiens GN=RPL27 PE=1 SV=2	27.9	3	0.019	NIDDGTSDRPYSHALVAGIDR+VVLVLAGR+YSVDIPLDK
80	sp|P36507|MP2K2_HUMAN	1.0000	Dual specificity mitogen-activated protein kinase kinase 2 OS=Homo sapiens GN=MAP2K2 PE=1 SV=1	15.5	3	0.018	ISELGAGNGGVVTK+KLEELELDEQQKK+RKPVLPALTINPTIAEGPSPTSEGASEANLVDLQK
720a	sp|P61201-2|CSN2_HUMAN sp|P61201|CSN2_HUMAN tr|B4DIH5|B4DIH5_HUMAN	1.0000	Isoform of P61201, Isoform 2 of COP9 signalosome complex subunit 2 OS=Homo sapiens GN=COPS2;COP9 signalosome complex subunit 2 OS=Homo sapiens GN=COPS2 PE=1 SV=1;Isoform of P61201, COP9 signalosome complex subunit 2 OS=Homo sapiens GN=COPS2 PE=1 SV=1	11.6	3	0.015	ALYEQSLHIK+SAIPHPLIMGVIR+YTALDKWTNQLNSLNQAVVSK
718a	sp|P61019-2|RAB2A_HUMAN sp|P61019|RAB2A_HUMAN	1.0000	Isoform of P61019, Isoform 2 of Ras-related protein Rab-2A OS=Homo sapiens GN=RAB2A;Ras-related protein Rab-2A OS=Homo sapiens GN=RAB2A PE=1 SV=1	16.0	3	0.018	IQEGVFDINNEANGIK+TASNVEEAFINTAK
715a	sp|P60891-2|PRPS1_HUMAN sp|P60891|PRPS1_HUMAN tr|B1ALA9|B1ALA9_HUMAN	1.0000	Isoform of P60891, Isoform 2 of Ribose-phosphate pyrophosphokinase 1 OS=Homo sapiens GN=PRPS1;Ribose-phosphate pyrophosphokinase 1 OS=Homo sapiens GN=PRPS1 PE=1 SV=2;Isoform of P60891, Ribose-phosphate pyrophosphokinase 1 OS=Homo sapiens GN=PRPS1 PE=1 SV=1	19.7	3	0.016	LNVDFALIHK+THNGESVSYLFSHVPL+VYAILTHGIFSGPAISR
77	sp|P30520|PURA2_HUMAN	1.0000	Adenylosuccinate synthetase isozyme 2 OS=Homo sapiens GN=ADSS PE=1 SV=3	9.9	3	0.019	FIEDELQIPVK+TLPGWNTDISNAR+VGIGAFPTEQDNEIGELLQTR
691a	sp|P53992|SC24C_HUMAN tr|G5EA31|G5EA31_HUMAN	1.0000	Protein transport protein Sec24C OS=Homo sapiens GN=SEC24C PE=1 SV=3;Isoform of P53992, Protein transport protein Sec24C OS=Homo sapiens GN=SEC24C PE=1 SV=1	4.1	3	0.019	GQVPPLVTTNFLVK+LFLFHTSLPIAEAPGK+SPVESTTEPPAVR
686a	sp|P53350|PLK1_HUMAN	1.0000	Serine/threonine-protein kinase PLK1 OS=Homo sapiens GN=PLK1 PE=1 SV=1	5.6	3	0.019	AGVPGVAAPGAPAAAPPAK+LILYNDGDSLQYIER
666a	sp|P50748|KNTC1_HUMAN	1.0000	Kinetochore-associated protein 1 OS=Homo sapiens GN=KNTC1 PE=1 SV=1	1.6	3	0.019	IQQAIENVDFSTAK+LGISFQPVFR+STSLFETAWEAK
659a	sp|P50213|IDH3A_HUMAN tr|H0YL72|H0YL72_HUMAN	1.0000	Isocitrate dehydrogenase [NAD] subunit alpha, mitochondrial OS=Homo sapiens GN=IDH3A PE=1 SV=1;Isoform of P50213, Isocitrate dehydrogenase [NAD] subunit alpha, mitochondrial OS=Homo sapiens GN=IDH3A PE=1 SV=1	12.4	3	0.019	APIQWEER+ENTEGEYSGIEHVIVDGVVQSIK+IAEFAFEYAR
657a	sp|P49821-2|NDUV1_HUMAN sp|P49821|NDUV1_HUMAN tr|G3V0I5|G3V0I5_HUMAN	1.0000	Isoform of P49821, Isoform 2 of NADH dehydrogenase [ubiquinone] flavoprotein 1, mitochondrial OS=Homo sapiens GN=NDUFV1;NADH dehydrogenase [ubiquinone] flavoprotein 1, mitochondrial OS=Homo sapiens GN=NDUFV1 PE=1 SV=4;Isoform of P49821, NADH dehydrogenase (Ubiquinone) flavoprotein 1, 51kDa, isoform CRA_c OS=Homo sapiens GN=NDUFV1 PE=1 SV=1	8.1	3	0.019	GPDWILGEIK+HAGGVTGGWDNLLAVIPGGSSTPLIPK
648a	sp|P49643|PRI2_HUMAN	1.0000	DNA primase large subunit OS=Homo sapiens GN=PRIM2 PE=1 SV=2	5.9	3	0.014	IPFADALDLFR+LAYCQSEELRR+LGFESIYK
641a	sp|P49005|DPOD2_HUMAN tr|A0A087WWF6|A0A087WWF6_HUMAN tr|F8W8R3|F8W8R3_HUMAN	1.0000	DNA polymerase delta subunit 2 OS=Homo sapiens GN=POLD2 PE=1 SV=1;Isoform of P49005, DNA polymerase delta subunit 2 OS=Homo sapiens GN=POLD2 PE=1 SV=1;Isoform of P49005, DNA polymerase delta subunit 2 OS=Homo sapiens GN=POLD2 PE=1 SV=1	6.2	3	0.019	FLGTSGQNVSDIFR+VPVATYTNSSQPFR
626a	sp|P46778|RL21_HUMAN	1.0000	60S ribosomal protein L21 OS=Homo sapiens GN=RPL21 PE=1 SV=2	20.6	3	0.018	TNGKEPELLEPIPYEFMA+VYNVTQHAVGIVVNK
625a	sp|P46777|RL5_HUMAN	1.0000	60S ribosomal protein L5 OS=Homo sapiens GN=RPL5 PE=1 SV=3	11.1	3	0.018	GAVDGGLSIPHSTK+QFSQYIK+YLMEEDEDAYKK
615a	sp|P43246-2|MSH2_HUMAN sp|P43246|MSH2_HUMAN tr|E9PHA6|E9PHA6_HUMAN tr|V9H019|V9H019_HUMAN	1.0000	Isoform of P43246, Isoform 2 of DNA mismatch repair protein Msh2 OS=Homo sapiens GN=MSH2;DNA mismatch repair protein Msh2 OS=Homo sapiens GN=MSH2 PE=1 SV=1;Isoform of P43246, DNA mismatch repair protein Msh2 OS=Homo sapiens GN=MSH2 PE=1 SV=1;Isoform of P43246, DNA mismatch repair protein Msh2 OS=Homo sapiens GN=MSH2 PE=1 SV=1	4.3	3	0.017	ALNLFQGSVEDTTGSQSLAALLNK+DSLIIIDELGR
613a	sp|P43034|LIS1_HUMAN	1.0000	Platelet-activating factor acetylhydrolase IB subunit alpha OS=Homo sapiens GN=PAFAH1B1 PE=1 SV=2	10.5	3	0.019	LNEAKEEFTSGGPLGQK+TAPYVVTGSVDQTVK+VWDYETGDFER
612a	sp|P42771-4|CDN2A_HUMAN sp|P42771|CDN2A_HUMAN tr|J3QRG6|J3QRG6_HUMAN	1.0000	Isoform of P42771, Isoform 5 of Cyclin-dependent kinase inhibitor 2A OS=Homo sapiens GN=CDKN2A;Cyclin-dependent kinase inhibitor 2A OS=Homo sapiens GN=CDKN2A PE=1 SV=2;Isoform of P42771, Cyclin-dependent kinase inhibitor 2A OS=Homo sapiens GN=CDKN2A PE=1 SV=1	21.0	3	0.013	ALLEAGALPNAPNSYGR+EGFLDTLVVLHR
67	sp|P23284|PPIB_HUMAN	1.0000	Peptidyl-prolyl cis-trans isomerase B OS=Homo sapiens GN=PPIB PE=1 SV=2	15.7	3	0.019	DTNGSQFFITTVK+TVDNFVALATGEK+VIFGLFGK
596a	sp|P40937-2|RFC5_HUMAN sp|P40937|RFC5_HUMAN	1.0000	Isoform of P40937, Isoform 2 of Replication factor C subunit 5 OS=Homo sapiens GN=RFC5;Replication factor C subunit 5 OS=Homo sapiens GN=RFC5 PE=1 SV=1	15.4	3	0.019	FINEDRLPHLLLYGPPGTGK+GPILSFASTR+LVILDEADAMTQDAQNALR
585a	sp|P38606-2|VATA_HUMAN sp|P38606|VATA_HUMAN	1.0000	Isoform of P38606, Isoform 2 of V-type proton ATPase catalytic subunit A OS=Homo sapiens GN=ATP6V1A;V-type proton ATPase catalytic subunit A OS=Homo sapiens GN=ATP6V1A PE=1 SV=2	6.2	3	0.015	TALVANTSNMPVAAR+VGSHITGGDIYGIVSENSLIK
65	sp|P18754-2|RCC1_HUMAN sp|P18754|RCC1_HUMAN tr|C9J3R0|C9J3R0_HUMAN tr|C9JMJ4|C9JMJ4_HUMAN tr|C9JQZ4|C9JQZ4_HUMAN tr|C9JRH2|C9JRH2_HUMAN tr|C9JW69|C9JW69_HUMAN	1.0000	Isoform of P18754, Isoform 2 of Regulator of chromosome condensation OS=Homo sapiens GN=RCC1;Regulator of chromosome condensation OS=Homo sapiens GN=RCC1 PE=1 SV=1;Isoform of P18754, Regulator of chromosome condensation (Fragment) OS=Homo sapiens GN=RCC1 PE=1 SV=7;Isoform of P18754, Regulator of chromosome condensation (Fragment) OS=Homo sapiens GN=RCC1 PE=1 SV=1;Isoform of P18754, Regulator of c…	12.9	3	0.019	VFLWGSFR+VPELFANR+VVQVSAGDSHTAALTDDGR
582a	sp|P36871|PGM1_HUMAN	1.0000	Phosphoglucomutase-1 OS=Homo sapiens GN=PGM1 PE=1 SV=3	7.5	3	0.019	ADNFEYSDPVDGSISR+IALYETPTGWK+TQAYQDQKPGTSGLR
579a	sp|P36551|HEM6_HUMAN	1.0000	Oxygen-dependent coproporphyrinogen-III oxidase, mitochondrial OS=Homo sapiens GN=CPOX PE=1 SV=3	10.1	3	0.019	AGVSISVVHGNLSEEAAK+ATSLGRPEEEEDELAHR+AVVPSYIPLVK
575a	sp|P35637-2|FUS_HUMAN sp|P35637|FUS_HUMAN tr|H3BPE7|H3BPE7_HUMAN	1.0000	Isoform of P35637, Isoform Short of RNA-binding protein FUS OS=Homo sapiens GN=FUS;RNA-binding protein FUS OS=Homo sapiens GN=FUS PE=1 SV=1;Isoform of P35637, RNA-binding protein FUS OS=Homo sapiens GN=FUS PE=1 SV=1	7.8	3	0.019	AAIDWFDGK+AAIDWFDGKEFSGNPIK+APKPDGPGGGPGGSHMGGNYGDDR
568a	sp|P35222|CTNB1_HUMAN tr|B4DGU4|B4DGU4_HUMAN	1.0000	Catenin beta-1 OS=Homo sapiens GN=CTNNB1 PE=1 SV=1;Isoform of P35222, Catenin beta-1 OS=Homo sapiens GN=CTNNB1 PE=1 SV=1	5.8	3	0.021	AAVSHWQQQSYLDSGIHSGATTTAPSLSGK+EGLLAIFK+LVQLLVR
63	sp|P17174-2|AATC_HUMAN sp|P17174|AATC_HUMAN	1.0000	Isoform of P17174, Isoform 2 of Aspartate aminotransferase, cytoplasmic OS=Homo sapiens GN=GOT1;Aspartate aminotransferase, cytoplasmic OS=Homo sapiens GN=GOT1 PE=1 SV=3	8.2	3	0.019	IANDNSLNHEYLPILGLAEFR+LALGDDSPALK
559a	sp|P32969|RL9_HUMAN tr|D6RAN4|D6RAN4_HUMAN	1.0000	60S ribosomal protein L9 OS=Homo sapiens GN=RPL9 PE=1 SV=1;Isoform of P32969, 60S ribosomal protein L9 (Fragment) OS=Homo sapiens GN=RPL9 PE=1 SV=7	26.4	3	0.015	KELATVRTICSHVQNMIK+KFLDGIYVSEK+TILSNQTVDIPENVDITLK
543a	sp|P29597|TYK2_HUMAN tr|E9PM19|E9PM19_HUMAN tr|E9PPF2|E9PPF2_HUMAN	1.0000	Non-receptor tyrosine-protein kinase TYK2 OS=Homo sapiens GN=TYK2 PE=1 SV=3;Isoform of P29597, Tyrosine-protein kinase OS=Homo sapiens GN=TYK2 PE=1 SV=1;Isoform of P29597, Tyrosine-protein kinase OS=Homo sapiens GN=TYK2 PE=1 SV=1	4.8	3	0.019	DGIHGPLLEPFVQAK+LGLAEGTSPFIK+MVVAQQLASALSYLENK
536a	sp|P27816-2|MAP4_HUMAN sp|P27816-4|MAP4_HUMAN sp|P27816-5|MAP4_HUMAN sp|P27816-6|MAP4_HUMAN sp|P27816|MAP4_HUMAN tr|E7EVA0|E7EVA0_HUMAN tr|F8W9U4|F8W9U4_HUMAN tr|H0Y2V1|H0Y2V1_HUMAN tr|H7C4C5|H7C4C5_HUMAN	1.0000	Isoform of P27816, Isoform 2 of Microtubule-associated protein 4 OS=Homo sapiens GN=MAP4;Isoform of P27816, Isoform 4 of Microtubule-associated protein 4 OS=Homo sapiens GN=MAP4;Isoform of P27816, Isoform 5 of Microtubule-associated protein 4 OS=Homo sapiens GN=MAP4;Isoform of P27816, Isoform 6 of Microtubule-associated protein 4 OS=Homo sapiens GN=MAP4;Microtubule-associated protein 4 OS=Homo sa…	5.6	3	0.018	LATNTSAPDLK+TTTLSGTAPAAGVVPSR+VGSLDNVGHLPAGGAVK
515a	sp|P24534|EF1B_HUMAN	1.0000	Elongation factor 1-beta OS=Homo sapiens GN=EEF1B2 PE=1 SV=3	28.0	3	0.018	LVPVGYGIK+SPAGLQVLNDYLADK+YGPADVEDTTGSGATDSKDDDDIDLFGSDDEEESEEAKR
505a	sp|P22234-2|PUR6_HUMAN sp|P22234|PUR6_HUMAN tr|D6RF62|D6RF62_HUMAN	1.0000	Isoform of P22234, Isoform 2 of Multifunctional protein ADE2 OS=Homo sapiens GN=PAICS;Multifunctional protein ADE2 OS=Homo sapiens GN=PAICS PE=1 SV=3;Isoform of P22234, Multifunctional protein ADE2 OS=Homo sapiens GN=PAICS PE=1 SV=1	13.5	3	0.016	ASILNTWISLK+EIVLADVIDNDSWR+IKAEYEGDGIPTVFVAVAGR
482a	sp|P16435|NCPR_HUMAN	1.0000	NADPH--cytochrome P450 reductase OS=Homo sapiens GN=POR PE=1 SV=2	6.4	3	0.019	DGALTQLNVAFSR+FAVFGLGNK+TNVLYELAQYASEPSEQELLR
471a	sp|P13861-2|KAP2_HUMAN sp|P13861|KAP2_HUMAN	1.0000	Isoform of P13861, Isoform 2 of cAMP-dependent protein kinase type II-alpha regulatory subunit OS=Homo sapiens GN=PRKAR2A;cAMP-dependent protein kinase type II-alpha regulatory subunit OS=Homo sapiens GN=PRKAR2A PE=1 SV=2	11.5	3	0.016	AATIVATSEGSLWGLDR+APASVLPAATPR+GQYFGELALVTNKPR
465a	sp|P13473-2|LAMP2_HUMAN sp|P13473-3|LAMP2_HUMAN sp|P13473|LAMP2_HUMAN	1.0000	Isoform of P13473, Isoform LAMP-2B of Lysosome-associated membrane glycoprotein 2 OS=Homo sapiens GN=LAMP2;Isoform of P13473, Isoform LAMP-2C of Lysosome-associated membrane glycoprotein 2 OS=Homo sapiens GN=LAMP2;Lysosome-associated membrane glycoprotein 2 OS=Homo sapiens GN=LAMP2 PE=1 SV=2	7.1	3	0.019	GILTVDELLAIR+IPLNDLFR+YLDFVFAVK
6	sp|O00267-2|SPT5H_HUMAN sp|O00267|SPT5H_HUMAN	1.0000	Isoform of O00267, Isoform 2 of Transcription elongation factor SPT5 OS=Homo sapiens GN=SUPT5H;Transcription elongation factor SPT5 OS=Homo sapiens GN=SUPT5H PE=1 SV=1	4.6	3	0.018	FAVALDSEQNNIHVK+SLGGDVASDGDFLIFEGNR+VVSISSEHLEPITPTK
451a	sp|P10599|THIO_HUMAN	1.0000	Thioredoxin OS=Homo sapiens GN=TXN PE=1 SV=3	30.5	3	0.019	EKLEATINELV+LEATINELV+MIKPFFHSLSEK+VGEFSGANK
447a	sp|P0DN76|U2AF5_HUMAN sp|Q01081|U2AF1_HUMAN	1.0000	Splicing factor U2AF 35 kDa subunit-like protein OS=Homo sapiens GN=U2AF1L5 PE=3 SV=1;Splicing factor U2AF 35 kDa subunit OS=Homo sapiens GN=U2AF1 PE=1 SV=3	12.9	3	0.019	NPQNSSQSADGLR+WFNGQPIHAELSPVTDFR
50	sp|P08574|CY1_HUMAN	1.0000	Cytochrome c1, heme protein, mitochondrial OS=Homo sapiens GN=CYC1 PE=1 SV=3	8.6	3	0.019	GLLSSLDHTSIR+LFDYFPKPYPNSEAAR
435a	sp|P08758|ANXA5_HUMAN tr|E9PHT9|E9PHT9_HUMAN	1.0000	Annexin A5 OS=Homo sapiens GN=ANXA5 PE=1 SV=2;Isoform of P08758, Annexin OS=Homo sapiens GN=ANXA5 PE=1 SV=1	22.7	3	0.019	GLGTDEESILTLLTSR+GTVTDFPGFDER+VLTEIIASR
48	sp|P07954-2|FUMH_HUMAN sp|P07954|FUMH_HUMAN	1.0000	Isoform of P07954, Isoform Cytoplasmic of Fumarate hydratase, mitochondrial OS=Homo sapiens GN=FH;Fumarate hydratase, mitochondrial OS=Homo sapiens GN=FH PE=1 SV=3	16.3	3	0.020	AAAEVNQDYGLDPK+ETAIELGYLTAEQFDEWVKPK+IYELAAGGTAVGTGLNTR+THTQDAVPLTLGQEFSGYVQQVK
429a	sp|P08133-2|ANXA6_HUMAN sp|P08133|ANXA6_HUMAN tr|E5RK69|E5RK69_HUMAN	1.0000	Isoform of P08133, Isoform 2 of Annexin A6 OS=Homo sapiens GN=ANXA6;Annexin A6 OS=Homo sapiens GN=ANXA6 PE=1 SV=3;Isoform of P08133, Annexin OS=Homo sapiens GN=ANXA6 PE=1 SV=1	8.9	3	0.019	GFGSDKEAILDIITSR+GLGTDEDTIIDIITHR+SEIDLLNIR
47	sp|P05386|RLA1_HUMAN	1.0000	60S acidic ribosomal protein P1 OS=Homo sapiens GN=RPLP1 PE=1 SV=1	14.0	3	0.019	AAGVNVEPFWPGLFAK
44	sp|O96005-3|CLPT1_HUMAN sp|O96005-4|CLPT1_HUMAN sp|O96005|CLPT1_HUMAN	1.0000	Isoform of O96005, Isoform 2 of Cleft lip and palate transmembrane protein 1 OS=Homo sapiens GN=CLPTM1;Isoform of O96005, Isoform 3 of Cleft lip and palate transmembrane protein 1 OS=Homo sapiens GN=CLPTM1;Cleft lip and palate transmembrane protein 1 OS=Homo sapiens GN=CLPTM1 PE=1 SV=1	9.5	3	0.019	EEASTSLPTKPTQGASSASEPQEAPPKPAEDK+SPWNFLGDELYEQSDEEQDSVK
399a	sp|P04637-4|P53_HUMAN sp|P04637-7|P53_HUMAN sp|P04637|P53_HUMAN tr|A0A087WZU8|A0A087WZU8_HUMAN tr|A0A087X1Q1|A0A087X1Q1_HUMAN tr|A0A0U1RQC9|A0A0U1RQC9_HUMAN	1.0000	Isoform of P04637, Isoform 4 of Cellular tumor antigen p53 OS=Homo sapiens GN=TP53;Isoform of P04637, Isoform 7 of Cellular tumor antigen p53 OS=Homo sapiens GN=TP53;Cellular tumor antigen p53 OS=Homo sapiens GN=TP53 PE=1 SV=4;Isoform of P04637, Cellular tumor antigen p53 OS=Homo sapiens GN=TP53 PE=1 SV=1;Isoform of P04637, Cellular tumor antigen p53 OS=Homo sapiens GN=TP53 PE=1 SV=1;Isoform of P…	17.1	3	0.019	ELNEALELKDAQAGKEPGGSR+RPILTIITLEDSSGNLLGR
42	sp|O95602|RPA1_HUMAN tr|B9ZVN9|B9ZVN9_HUMAN	1.0000	DNA-directed RNA polymerase I subunit RPA1 OS=Homo sapiens GN=POLR1A PE=1 SV=2;Isoform of O95602, DNA-directed RNA polymerase OS=Homo sapiens GN=POLR1A PE=1 SV=1	3.7	3	0.015	AALNLPEAASYDEVR+ELVLNTEGINLPELFK+SRGEQEGDEEEEGHIVDAEAEEGDADASDAK
392a	sp|P02786|TFR1_HUMAN	1.0000	Transferrin receptor protein 1 OS=Homo sapiens GN=TFRC PE=1 SV=2	6.8	3	0.020	ILNIFGVIK+LAVDEEENADNNTK+SAFSNLFGGEPLSYTR+VSASPLLYTLIEK
5	sp|O00217|NDUS8_HUMAN tr|E9PKH6|E9PKH6_HUMAN tr|E9PN51|E9PN51_HUMAN tr|E9PPW7|E9PPW7_HUMAN tr|F8W9K7|F8W9K7_HUMAN	1.0000	NADH dehydrogenase [ubiquinone] iron-sulfur protein 8, mitochondrial OS=Homo sapiens GN=NDUFS8 PE=1 SV=1;Isoform of O00217, NADH dehydrogenase [ubiquinone] iron-sulfur protein 8, mitochondrial (Fragment) OS=Homo sapiens GN=NDUFS8 PE=1 SV=1;Isoform of O00217, NADH dehydrogenase [ubiquinone] iron-sulfur protein 8, mitochondrial (Fragment) OS=Homo sapiens GN=NDUFS8 PE=1 SV=1;Isoform of O00217, NADH …	18.2	3	0.019	GLGMTLSYLFR+TLLWTELFR
370a	sp|O95299-2|NDUAA_HUMAN sp|O95299|NDUAA_HUMAN tr|A0A087WXC5|A0A087WXC5_HUMAN tr|E7ESZ7|E7ESZ7_HUMAN	1.0000	Isoform of O95299, Isoform 2 of NADH dehydrogenase [ubiquinone] 1 alpha subcomplex subunit 10, mitochondrial OS=Homo sapiens GN=NDUFA10;NADH dehydrogenase [ubiquinone] 1 alpha subcomplex subunit 10, mitochondrial OS=Homo sapiens GN=NDUFA10 PE=1 SV=1;Isoform of O95299, NADH dehydrogenase [ubiquinone] 1 alpha subcomplex subunit 10, mitochondrial OS=Homo sapiens GN=NDUFA10 PE=1 SV=1;Isoform of O9529…	13.5	3	0.019	ITSAYLQDIENAYKK+LLQYSDALEHLLTTGQGVVLER+YGMWHFLLGDK
366a	sp|O94955|RHBT3_HUMAN	1.0000	Rho-related BTB domain-containing protein 3 OS=Homo sapiens GN=RHOBTB3 PE=1 SV=2	8.8	3	0.019	DTAFPGASHESSGNPPLR+SPLVSGDESSLLLNAASTVARPVFTEYQASAFGNVK
361a	sp|O94763-2|RMP_HUMAN sp|O94763-3|RMP_HUMAN sp|O94763-4|RMP_HUMAN sp|O94763|RMP_HUMAN	1.0000	Isoform of O94763, Isoform 2 of Unconventional prefoldin RPB5 interactor 1 OS=Homo sapiens GN=URI1;Isoform of O94763, Isoform 3 of Unconventional prefoldin RPB5 interactor 1 OS=Homo sapiens GN=URI1;Isoform of O94763, Isoform 4 of Unconventional prefoldin RPB5 interactor 1 OS=Homo sapiens GN=URI1;Unconventional prefoldin RPB5 interactor 1 OS=Homo sapiens GN=URI1 PE=1 SV=3	9.8	3	0.019	AFVDVVNGEYVPR+LVHTNEVTVLLGDNWFAK+TSDIFEADIANDVK
359a	sp|O75976|CBPD_HUMAN	1.0000	Carboxypeptidase D OS=Homo sapiens GN=CPD PE=1 SV=2	4.1	3	0.018	AIIENLIQK+IVIVPSLNPDGR+LTAGLGSLIPEGDAGPDAAGPDAAGPLLPGRPQVK
358a	sp|O75964|ATP5L_HUMAN tr|E9PN17|E9PN17_HUMAN	1.0000	ATP synthase subunit g, mitochondrial OS=Homo sapiens GN=ATP5L PE=1 SV=3;Isoform of O75964, ATP synthase subunit g, mitochondrial OS=Homo sapiens GN=ATP5L PE=1 SV=1	48.7	3	0.016	LATFWYYAK+TPALVNAAVTYSKPR+VELVPPTPAEIPR
351a	sp|O75592-2|MYCB2_HUMAN sp|O75592|MYCB2_HUMAN	1.0000	Isoform of O75592, Isoform 2 of E3 ubiquitin-protein ligase MYCBP2 OS=Homo sapiens GN=MYCBP2;E3 ubiquitin-protein ligase MYCBP2 OS=Homo sapiens GN=MYCBP2 PE=1 SV=3	2.0	3	0.017	GTYTTDDSPSDIAEIRLDKVVPLK+IAGQISASVAQQR+IDEALINSHVLATSEIFASK+LTSIFPIAYDGEVLLR+VNGTITFIDEIHNDDGVWLR
37	sp|O76003|GLRX3_HUMAN	1.0000	Glutaredoxin-3 OS=Homo sapiens GN=GLRX3 PE=1 SV=2	7.5	3	0.019	AYSNWPTYPQLYVK+GELVGGLDIVK
342a	sp|O75340-2|PDCD6_HUMAN sp|O75340|PDCD6_HUMAN tr|A0A024QZ42|A0A024QZ42_HUMAN	1.0000	Isoform of O75340, Isoform 2 of Programmed cell death protein 6 OS=Homo sapiens GN=PDCD6;Programmed cell death protein 6 OS=Homo sapiens GN=PDCD6 PE=1 SV=1;Isoform of O75340, HCG1985580, isoform CRA_c OS=Homo sapiens GN=PDCD6 PE=1 SV=1	28.1	3	0.019	AGVNFSEFTGVWK+LSDQFHDILIR+YITDWQNVFR
336a	sp|O60942-2|MCE1_HUMAN sp|O60942|MCE1_HUMAN	1.0000	Isoform of O60942, Isoform 2 of mRNA-capping enzyme OS=Homo sapiens GN=RNGTT;mRNA-capping enzyme OS=Homo sapiens GN=RNGTT PE=1 SV=1	5.1	3	0.018	EMLFEFIDR+LGAIFLEGVTVK+YLIYDIIK
34	sp|O75600-2|KBL_HUMAN sp|O75600|KBL_HUMAN	1.0000	Isoform of O75600, Isoform 2 of 2-amino-3-ketobutyrate coenzyme A ligase, mitochondrial OS=Homo sapiens GN=GCAT;2-amino-3-ketobutyrate coenzyme A ligase, mitochondrial OS=Homo sapiens GN=GCAT PE=1 SV=1	10.0	3	0.018	ALGGASGGYTTGPGPLVSLLR+GTDELLGVMDQVTIINSTLGK
322a	sp|O43819|SCO2_HUMAN	1.0000	Protein SCO2 homolog, mitochondrial OS=Homo sapiens GN=SCO2 PE=1 SV=3	16.2	3	0.019	QAAVGQGDFHLLDHR+QGPAETGGQGQPQGPGLR+SAEQISDSVR
321a	sp|O43776|SYNC_HUMAN	1.0000	Asparagine--tRNA ligase, cytoplasmic OS=Homo sapiens GN=NARS PE=1 SV=1	7.7	3	0.019	EPFPTIYVDSQKENER+FLTWILNR+SPAGSIVHELNPNFQPPK
33	sp|O75347|TBCA_HUMAN tr|E5RHG6|E5RHG6_HUMAN tr|E5RIW3|E5RIW3_HUMAN tr|E5RJD8|E5RJD8_HUMAN	1.0000	Tubulin-specific chaperone A OS=Homo sapiens GN=TBCA PE=1 SV=3;Isoform of O75347, Tubulin-specific chaperone A OS=Homo sapiens GN=TBCA PE=1 SV=2;Isoform of O75347, Tubulin-specific chaperone A OS=Homo sapiens GN=TBCA PE=1 SV=1;Isoform of O75347, Tubulin-specific chaperone A OS=Homo sapiens GN=TBCA PE=1 SV=1	21.4	3	0.019	ILENEKDLEEAEEYKEAR
311a	sp|O43347|MSI1H_HUMAN	1.0000	RNA-binding protein Musashi homolog 1 OS=Homo sapiens GN=MSI1 PE=1 SV=1	13.3	3	0.019	GFGFVTFMDQAGVDK+IFVGGLSVNTTVEDVK+SYTGLAPGYTYQFPEFR
310a	sp|O43251-6|RFOX2_HUMAN sp|O43251-8|RFOX2_HUMAN	1.0000	Isoform of O43251, Isoform 6 of RNA binding protein fox-1 homolog 2 OS=Homo sapiens GN=RBFOX2;Isoform of O43251, Isoform 8 of RNA binding protein fox-1 homolog 2 OS=Homo sapiens GN=RBFOX2	14.0	3	0.018	ESELELPVPGAGGDGADPGLSK+GFGFVTFENSADADR+YAQPATATAATAAAAAAAAYSDGYGR
307a	sp|O15460-2|P4HA2_HUMAN sp|O15460|P4HA2_HUMAN	1.0000	Isoform of O15460, Isoform IIa of Prolyl 4-hydroxylase subunit alpha-2 OS=Homo sapiens GN=P4HA2;Prolyl 4-hydroxylase subunit alpha-2 OS=Homo sapiens GN=P4HA2 PE=1 SV=1	8.1	3	0.018	SAADAEGYLAHPVNAYK+SSWLEEDDDPVVAR+YYDVMSDEEIER
304a	sp|O15371-2|EIF3D_HUMAN sp|O15371-3|EIF3D_HUMAN sp|O15371|EIF3D_HUMAN	1.0000	Isoform of O15371, Isoform 2 of Eukaryotic translation initiation factor 3 subunit D OS=Homo sapiens GN=EIF3D;Isoform of O15371, Isoform 3 of Eukaryotic translation initiation factor 3 subunit D OS=Homo sapiens GN=EIF3D;Eukaryotic translation initiation factor 3 subunit D OS=Homo sapiens GN=EIF3D PE=1 SV=1	8.2	3	0.017	IFHTVTTTDDPVIR+SDWEVKEEMDFPQLMK+SVYSWDIVVQR
294a	sp|O14786|NRP1_HUMAN tr|E9PEP6|E9PEP6_HUMAN tr|Q5JWQ6|Q5JWQ6_HUMAN	1.0000	Neuropilin-1 OS=Homo sapiens GN=NRP1 PE=1 SV=3;Isoform of O14786, Neuropilin-1 OS=Homo sapiens GN=NRP1 PE=1 SV=2;Isoform of O14786, Neuropilin-1 OS=Homo sapiens GN=NRP1 PE=1 SV=1	5.0	3	0.019	SFEGNNNYDTPELR+TGPIQDHTGDGNFIYSQADENQK
293a	sp|O14744-2|ANM5_HUMAN sp|O14744|ANM5_HUMAN	1.0000	Isoform of O14744, Isoform 2 of Protein arginine N-methyltransferase 5 OS=Homo sapiens GN=PRMT5;Protein arginine N-methyltransferase 5 OS=Homo sapiens GN=PRMT5 PE=1 SV=4	5.2	3	0.018	AAILPTSIFLTNK+DWNTLIVGK+YSQYQQAIYK
290a	sp|O14579-3|COPE_HUMAN sp|O14579|COPE_HUMAN tr|A0A087X0I4|A0A087X0I4_HUMAN tr|M0QXB4|M0QXB4_HUMAN	1.0000	Isoform of O14579, Isoform 3 of Coatomer subunit epsilon OS=Homo sapiens GN=COPE;Coatomer subunit epsilon OS=Homo sapiens GN=COPE PE=1 SV=3;Isoform of O14579, Coatomer subunit epsilon OS=Homo sapiens GN=COPE PE=1 SV=1;Isoform of O14579, Coatomer protein complex, subunit epsilon, isoform CRA_g OS=Homo sapiens GN=COPE PE=1 SV=1	18.8	3	0.016	FGVVLDEIKPSSAPELQAVR+SVDVTNTTFLLMAASIYLHDQNPDAALR
285b	sp|P27986-4|P85A_HUMAN sp|P27986|P85A_HUMAN	1.0000	Isoform of P27986, Isoform 4 of Phosphatidylinositol 3-kinase regulatory subunit alpha OS=Homo sapiens GN=PIK3R1;Phosphatidylinositol 3-kinase regulatory subunit alpha OS=Homo sapiens GN=PIK3R1 PE=1 SV=2	8.1	3	0.016	TAIEAFNETIK+TATGYGFAEPYNLYSSLK+VLSEIFSPMLFR+YQQDQVVKEDNIEAVGKK
29	sp|O75052-3|CAPON_HUMAN sp|O75052|CAPON_HUMAN tr|E9PSG0|E9PSG0_HUMAN	1.0000	Isoform of O75052, Isoform 3 of Carboxyl-terminal PDZ ligand of neuronal nitric oxide synthase protein OS=Homo sapiens GN=NOS1AP;Carboxyl-terminal PDZ ligand of neuronal nitric oxide synthase protein OS=Homo sapiens GN=NOS1AP PE=1 SV=3;Isoform of O75052, Carboxyl-terminal PDZ ligand of neuronal nitric oxide synthase protein OS=Homo sapiens GN=NOS1AP PE=1 SV=1	13.8	3	0.019	ASTATAEETDIDAVEVPLPGNDVLEFSR+LSLQHTQQNADGQEDGESER
276a	sp|O00193|SMAP_HUMAN tr|E9PM92|E9PM92_HUMAN	1.0000	Small acidic protein OS=Homo sapiens GN=SMAP PE=1 SV=1;Isoform of O00193, Small acidic protein OS=Homo sapiens GN=C11orf58 PE=1 SV=2	29.3	3	0.018	INEELESQYQQSMDSK+SASPDDDLGSSNWEAADLGNEER+TGEEDKKINEELESQYQQSMDSK
273a	sp|O00154-4|BACH_HUMAN sp|O00154-5|BACH_HUMAN sp|O00154-6|BACH_HUMAN sp|O00154-7|BACH_HUMAN sp|O00154|BACH_HUMAN	1.0000	Isoform of O00154, Isoform 4 of Cytosolic acyl coenzyme A thioester hydrolase OS=Homo sapiens GN=ACOT7;Isoform of O00154, Isoform 5 of Cytosolic acyl coenzyme A thioester hydrolase OS=Homo sapiens GN=ACOT7;Isoform of O00154, Isoform 6 of Cytosolic acyl coenzyme A thioester hydrolase OS=Homo sapiens GN=ACOT7;Isoform of O00154, Isoform 7 of Cytosolic acyl coenzyme A thioester hydrolase OS=Homo sapi…	8.2	3	0.019	AASAFFTYVSLSQEGR+ATLWYVPLSLK
27	sp|O60725|ICMT_HUMAN	1.0000	Protein-S-isoprenylcysteine O-methyltransferase OS=Homo sapiens GN=ICMT PE=1 SV=1	9.5	3	0.017	AAMFTAGSNFNHVVQNEK+VPTGLPFIK
260	sp|Q9Y5Y2|NUBP2_HUMAN tr|B7Z6P0|B7Z6P0_HUMAN tr|H3BQR2|H3BQR2_HUMAN	1.0000	Cytosolic Fe-S cluster assembly factor NUBP2 OS=Homo sapiens GN=NUBP2 PE=1 SV=1;Isoform of Q9Y5Y2, Cytosolic Fe-S cluster assembly factor NUBP2 OS=Homo sapiens GN=NUBP2 PE=1 SV=1;Isoform of Q9Y5Y2, Cytosolic Fe-S cluster assembly factor NUBP2 OS=Homo sapiens GN=NUBP2 PE=1 SV=1	40.8	3	0.019	GGGEELAQLAGVPFLGSVPLDPALMR+TLEEGHDFIQEFPGSPAFAALTSIAQK
259	sp|Q9Y512|SAM50_HUMAN	1.0000	Sorting and assembly machinery component 50 homolog OS=Homo sapiens GN=SAMM50 PE=1 SV=3	4.5	3	0.019	VTGQFPWSSLR+WSYGAGIVLR
255	sp|Q9Y3I1-2|FBX7_HUMAN sp|Q9Y3I1-3|FBX7_HUMAN sp|Q9Y3I1|FBX7_HUMAN	1.0000	Isoform of Q9Y3I1, Isoform 2 of F-box only protein 7 OS=Homo sapiens GN=FBXO7;Isoform of Q9Y3I1, Isoform 3 of F-box only protein 7 OS=Homo sapiens GN=FBXO7;F-box only protein 7 OS=Homo sapiens GN=FBXO7 PE=1 SV=1	11.0	3	0.019	DLFTASNDPLLWR+FDPVGPLPGPNPILPGR+LFKDQLVYPLLAFTR
252	sp|Q9Y2X9-2|ZN281_HUMAN sp|Q9Y2X9|ZN281_HUMAN	1.0000	Isoform of Q9Y2X9, Isoform 2 of Zinc finger protein 281 OS=Homo sapiens GN=ZNF281;Zinc finger protein 281 OS=Homo sapiens GN=ZNF281 PE=1 SV=1	6.8	3	0.017	NLESSTGFQIPSQELASQIDPQKDIEPR+TSWGFLQSLVSIK+TTYQIENFAQAFGSQFK
250	sp|Q9Y2T2|AP3M1_HUMAN	1.0000	AP-3 complex subunit mu-1 OS=Homo sapiens GN=AP3M1 PE=1 SV=1	12.0	3	0.019	GLVNLQSGAPKPEENPSLNIQFK+SVVNSITGSSNVGDTLPTGQLSNIPWR
249	sp|Q9Y262-2|EIF3L_HUMAN sp|Q9Y262|EIF3L_HUMAN tr|B0QY89|B0QY89_HUMAN tr|B0QY90|B0QY90_HUMAN	1.0000	Isoform of Q9Y262, Isoform 2 of Eukaryotic translation initiation factor 3 subunit L OS=Homo sapiens GN=EIF3L;Eukaryotic translation initiation factor 3 subunit L OS=Homo sapiens GN=EIF3L PE=1 SV=1;Isoform of Q9Y262, Eukaryotic translation initiation factor 3 subunit L OS=Homo sapiens GN=EIF3L PE=1 SV=1;Isoform of Q9Y262, Eukaryotic translation initiation factor 3 subunit L OS=Homo sapiens GN=EIF…	7.7	3	0.019	QLEVYTSGGDPESVAGEYGR+VFSDEVQQQAQLSTIR
243	sp|Q9UKJ3-2|GPTC8_HUMAN sp|Q9UKJ3|GPTC8_HUMAN	1.0000	Isoform of Q9UKJ3, Isoform 2 of G patch domain-containing protein 8 OS=Homo sapiens GN=GPATCH8;G patch domain-containing protein 8 OS=Homo sapiens GN=GPATCH8 PE=1 SV=2	2.8	3	0.019	LGVSFSFAK+VGDSDGSSNLDGKKEDEDPQDGGSLASTLSK
242	sp|Q9UKF6|CPSF3_HUMAN tr|G5E9W3|G5E9W3_HUMAN	1.0000	Cleavage and polyadenylation specificity factor subunit 3 OS=Homo sapiens GN=CPSF3 PE=1 SV=1;Isoform of Q9UKF6, Cleavage and polyadenylation specific factor 3, 73kDa, isoform CRA_b OS=Homo sapiens GN=CPSF3 PE=1 SV=1	5.7	3	0.019	GLIPVFALGR+LTGDVEELEIQEKPALK+NTEAVTLNFR
25	sp|O43683-2|BUB1_HUMAN sp|O43683-3|BUB1_HUMAN sp|O43683|BUB1_HUMAN	1.0000	Isoform of O43683, Isoform 2 of Mitotic checkpoint serine/threonine-protein kinase BUB1 OS=Homo sapiens GN=BUB1;Isoform of O43683, Isoform 3 of Mitotic checkpoint serine/threonine-protein kinase BUB1 OS=Homo sapiens GN=BUB1;Mitotic checkpoint serine/threonine-protein kinase BUB1 OS=Homo sapiens GN=BUB1 PE=1 SV=1	4.2	3	0.019	KLHQVVETSHEDLPASQER+VANTSSFHTTPNTSLGMVQATPSK
239	sp|Q9P032|NDUF4_HUMAN	1.0000	NADH dehydrogenase [ubiquinone] 1 alpha subcomplex assembly factor 4 OS=Homo sapiens GN=NDUFAF4 PE=1 SV=1	18.9	3	0.019	EQISLYPEVK+HPSTNSLLR+ISIVEALTLLNNHK
237	sp|Q9NYU1|UGGG2_HUMAN	1.0000	UDP-glucose:glycoprotein glucosyltransferase 2 OS=Homo sapiens GN=UGGT2 PE=1 SV=4	1.9	3	0.016	ANPGAWILR+GILAAFLTQK+LGIIYNPTSK
230	sp|Q9H9T3-2|ELP3_HUMAN sp|Q9H9T3-4|ELP3_HUMAN sp|Q9H9T3-5|ELP3_HUMAN sp|Q9H9T3|ELP3_HUMAN tr|B4DKA4|B4DKA4_HUMAN	1.0000	Isoform of Q9H9T3, Isoform 2 of Elongator complex protein 3 OS=Homo sapiens GN=ELP3;Isoform of Q9H9T3, Isoform 3 of Elongator complex protein 3 OS=Homo sapiens GN=ELP3;Isoform of Q9H9T3, Isoform 4 of Elongator complex protein 3 OS=Homo sapiens GN=ELP3;Elongator complex protein 3 OS=Homo sapiens GN=ELP3 PE=1 SV=2;Isoform of Q9H9T3, Elongator complex protein 3 OS=Homo sapiens GN=ELP3 PE=1 SV=1	6.3	3	0.018	GTGLYELWK+ILALVPPWTR+LYPTLVIR
229	sp|Q9H936|GHC1_HUMAN tr|A0A0D9SEI9|A0A0D9SEI9_HUMAN tr|A0A0D9SFE1|A0A0D9SFE1_HUMAN tr|E9PJH7|E9PJH7_HUMAN tr|E9PS95|E9PS95_HUMAN tr|K4DIA8|K4DIA8_HUMAN tr|K4DIB8|K4DIB8_HUMAN	1.0000	Mitochondrial glutamate carrier 1 OS=Homo sapiens GN=SLC25A22 PE=1 SV=1;Isoform of Q9H936, Mitochondrial glutamate carrier 1 (Fragment) OS=Homo sapiens GN=SLC25A22 PE=1 SV=1;Isoform of Q9H936, Mitochondrial glutamate carrier 1 (Fragment) OS=Homo sapiens GN=SLC25A22 PE=1 SV=1;Isoform of Q9H936, Mitochondrial glutamate carrier 1 (Fragment) OS=Homo sapiens GN=SLC25A22 PE=1 SV=5;Isoform of Q9H936, Mi…	17.3	3	0.019	ILAAQGQLSAQGGAQPSVEAPAAPRPTATQLTR+KILAAQGQLSAQGGAQPSVEAPAAPRPTATQLTR
227	sp|Q9H5Q4|TFB2M_HUMAN	1.0000	Dimethyladenosine transferase 2, mitochondrial OS=Homo sapiens GN=TFB2M PE=1 SV=1	11.1	3	0.019	LYLIQMIPR+NLGIEAVPWTADIPLK+VVALESDKTFIPHLESLGK
23	sp|O43172-2|PRP4_HUMAN sp|O43172|PRP4_HUMAN	1.0000	Isoform of O43172, Isoform 2 of U4/U6 small nuclear ribonucleoprotein Prp4 OS=Homo sapiens GN=PRPF4;U4/U6 small nuclear ribonucleoprotein Prp4 OS=Homo sapiens GN=PRPF4 PE=1 SV=2	4.8	3	0.019	GHNTNVGAIVFHPK+IWTHPGWSPLK
220	sp|Q9BSJ8-2|ESYT1_HUMAN sp|Q9BSJ8|ESYT1_HUMAN	1.0000	Isoform of Q9BSJ8, Isoform 2 of Extended synaptotagmin-1 OS=Homo sapiens GN=ESYT1;Extended synaptotagmin-1 OS=Homo sapiens GN=ESYT1 PE=1 SV=1	3.6	3	0.019	LLVPLVPDLQDVAQLR+LTPRPTAAELEEVLQVNSLIQTQK
219	sp|Q9BRK4|LZTS2_HUMAN	1.0000	Leucine zipper putative tumor suppressor 2 OS=Homo sapiens GN=LZTS2 PE=1 SV=2	12.1	3	0.019	AGQLDAEAAGLREPPVPPATADPFLLAESDEAK+NSLSSLPTYSTGGAEPTTSSPGGHLPSHGSGR+QLEQELQQLSLELEAR
217	sp|Q99959-2|PKP2_HUMAN sp|Q99959|PKP2_HUMAN tr|B8QGS9|B8QGS9_HUMAN	1.0000	Isoform of Q99959, Isoform 1 of Plakophilin-2 OS=Homo sapiens GN=PKP2;Plakophilin-2 OS=Homo sapiens GN=PKP2 PE=1 SV=2;Isoform of Q99959, Plakophilin-2 OS=Homo sapiens GN=PKP2 PE=1 SV=1	7.8	3	0.019	AHLTVGQAAAGGSGNLLTER+NLVFEDNDNKLEVAELNGVPR+TVLGQQILGQLDSSSLALPSEAK
215	sp|Q99757|THIOM_HUMAN tr|M0QXH0|M0QXH0_HUMAN	1.0000	Thioredoxin, mitochondrial OS=Homo sapiens GN=TXN2 PE=1 SV=2;Isoform of Q99757, Thioredoxin, mitochondrial OS=Homo sapiens GN=TXN2 PE=1 SV=1	73.4	3	0.018	FVGIKDEDQLEAFLK+NGDVVDKFVGIKDEDQLEAFLK+VDIDDHTDLAIEYEVSAVPTVLAMK
214	sp|Q99747-2|SNAG_HUMAN sp|Q99747|SNAG_HUMAN	1.0000	Isoform of Q99747, Isoform 2 of Gamma-soluble NSF attachment protein OS=Homo sapiens GN=NAPG;Gamma-soluble NSF attachment protein OS=Homo sapiens GN=NAPG PE=1 SV=1	13.0	3	0.017	AVQLYQQTANVFENEER+LGLSLVVPGGGIK
212	sp|Q99436|PSB7_HUMAN	1.0000	Proteasome subunit beta type-7 OS=Homo sapiens GN=PSMB7 PE=1 SV=1	5.4	3	0.016	LDFLRPYTVPNK+LDFLRPYTVPNKK+NKLDFLRPYTVPNKK
201	sp|Q96CS3|FAF2_HUMAN	1.0000	FAS-associated factor 2 OS=Homo sapiens GN=FAF2 PE=1 SV=2	6.1	3	0.019	FQIEANFPR+VTDPVGDIVSFMHSFEEK
198	sp|Q969X5-2|ERGI1_HUMAN sp|Q969X5|ERGI1_HUMAN	1.0000	Isoform of Q969X5, Isoform 2 of Endoplasmic reticulum-Golgi intermediate compartment protein 1 OS=Homo sapiens GN=ERGIC1;Endoplasmic reticulum-Golgi intermediate compartment protein 1 OS=Homo sapiens GN=ERGIC1 PE=1 SV=1	11.1	3	0.019	IIPAIWFR+LTSNPLASHDYILK
196	sp|Q93009-3|UBP7_HUMAN sp|Q93009|UBP7_HUMAN tr|H3BND8|H3BND8_HUMAN	1.0000	Isoform of Q93009, Isoform 3 of Ubiquitin carboxyl-terminal hydrolase 7 OS=Homo sapiens GN=USP7;Ubiquitin carboxyl-terminal hydrolase 7 OS=Homo sapiens GN=USP7 PE=1 SV=2;Isoform of Q93009, Ubiquitin carboxyl-terminal hydrolase 7 (Fragment) OS=Homo sapiens GN=USP7 PE=1 SV=1	4.6	3	0.013	AGFIQDTSLILYEEVKPNLTER+LSEVLQAVTDHDIPQQLVER
194	sp|Q92820|GGH_HUMAN	1.0000	Gamma-glutamyl hydrolase OS=Homo sapiens GN=GGH PE=1 SV=2	7.2	3	0.018	TAFYLAEFFVNEAR+YYIAASYVK
193	sp|Q92791|SC65_HUMAN tr|K7ERA3|K7ERA3_HUMAN	1.0000	Synaptonemal complex protein SC65 OS=Homo sapiens GN=P3H4 PE=1 SV=1;Isoform of Q92791, Synaptonemal complex protein SC65 (Fragment) OS=Homo sapiens GN=P3H4 PE=1 SV=1	15.8	3	0.019	AVAAAYTFLQR+DSVMQQNLVYYR+LPYQYLHYALFK
190	sp|Q8WW22-2|DNJA4_HUMAN sp|Q8WW22-3|DNJA4_HUMAN sp|Q8WW22|DNJA4_HUMAN tr|C9JDE6|C9JDE6_HUMAN tr|F5H170|F5H170_HUMAN	1.0000	Isoform of Q8WW22, Isoform 2 of DnaJ homolog subfamily A member 4 OS=Homo sapiens GN=DNAJA4;Isoform of Q8WW22, Isoform 3 of DnaJ homolog subfamily A member 4 OS=Homo sapiens GN=DNAJA4;DnaJ homolog subfamily A member 4 OS=Homo sapiens GN=DNAJA4 PE=1 SV=1;Isoform of Q8WW22, DnaJ homolog subfamily A member 4 OS=Homo sapiens GN=DNAJA4 PE=1 SV=2;Isoform of Q8WW22, DnaJ homolog subfamily A member 4 OS=…	10.4	3	0.019	GKNVVHQLSVTLEDLYNGVTK+NVVHQLSVTLEDLYNGVTKK
183	sp|Q8NDZ2-3|SIMC1_HUMAN sp|Q8NDZ2-4|SIMC1_HUMAN sp|Q8NDZ2|SIMC1_HUMAN tr|F6R0L0|F6R0L0_HUMAN	1.0000	Isoform of Q8NDZ2, Isoform 3 of SUMO-interacting motif-containing protein 1 OS=Homo sapiens GN=SIMC1;Isoform of Q8NDZ2, Isoform 4 of SUMO-interacting motif-containing protein 1 OS=Homo sapiens GN=SIMC1;SUMO-interacting motif-containing protein 1 OS=Homo sapiens GN=SIMC1 PE=1 SV=3;Isoform of Q8NDZ2, SUMO-interacting motif-containing protein 1 OS=Homo sapiens GN=SIMC1 PE=1 SV=1	5.4	3	0.018	LLLFYAADLNPDAEPFQK
176	sp|Q8IZ69-2|TRM2A_HUMAN sp|Q8IZ69|TRM2A_HUMAN tr|F2Z2W7|F2Z2W7_HUMAN	1.0000	Isoform of Q8IZ69, Isoform 2 of tRNA (uracil-5-)-methyltransferase homolog A OS=Homo sapiens GN=TRMT2A;tRNA (uracil-5-)-methyltransferase homolog A OS=Homo sapiens GN=TRMT2A PE=1 SV=2;Isoform of Q8IZ69, tRNA (uracil-5-)-methyltransferase homolog A OS=Homo sapiens GN=TRMT2A PE=1 SV=1	6.9	3	0.016	ALLPWLLEQR+LSPEELAELK+VADVVTPLWTVPYAEQLER
172	sp|Q86XI2-2|CNDG2_HUMAN sp|Q86XI2|CNDG2_HUMAN tr|H0Y6U5|H0Y6U5_HUMAN	1.0000	Isoform of Q86XI2, Isoform 2 of Condensin-2 complex subunit G2 OS=Homo sapiens GN=NCAPG2;Condensin-2 complex subunit G2 OS=Homo sapiens GN=NCAPG2 PE=1 SV=1;Isoform of Q86XI2, Condensin-2 complex subunit G2 (Fragment) OS=Homo sapiens GN=NCAPG2 PE=1 SV=1	4.3	3	0.019	ADLESLLQTPGGKPR+FASVLPEYLK+LSHPLLEQLLPALR
166	sp|Q7L8L6|FAKD5_HUMAN	1.0000	FAST kinase domain-containing protein 5 OS=Homo sapiens GN=FASTKD5 PE=1 SV=1	5.4	3	0.016	IQLFDTQDLINVLK+LAVQFTNR+LSTHLQQEGSELLWYLAEK
161	sp|Q6P1N0-2|C2D1A_HUMAN sp|Q6P1N0|C2D1A_HUMAN tr|K7EJY5|K7EJY5_HUMAN	1.0000	Isoform of Q6P1N0, Isoform 2 of Coiled-coil and C2 domain-containing protein 1A OS=Homo sapiens GN=CC2D1A;Coiled-coil and C2 domain-containing protein 1A OS=Homo sapiens GN=CC2D1A PE=1 SV=1;Isoform of Q6P1N0, Coiled-coil and C2 domain-containing protein 1A (Fragment) OS=Homo sapiens GN=CC2D1A PE=1 SV=1	7.4	3	0.019	GPASTPTYSPAPTQPAPR+TLENLLASIR
158	sp|Q6DN90-2|IQEC1_HUMAN sp|Q6DN90|IQEC1_HUMAN tr|A0A087WWK8|A0A087WWK8_HUMAN tr|A0A0C4DGT3|A0A0C4DGT3_HUMAN	1.0000	Isoform of Q6DN90, Isoform 2 of IQ motif and SEC7 domain-containing protein 1 OS=Homo sapiens GN=IQSEC1;IQ motif and SEC7 domain-containing protein 1 OS=Homo sapiens GN=IQSEC1 PE=1 SV=1;Isoform of Q6DN90, IQ motif and SEC7 domain-containing protein 1 OS=Homo sapiens GN=IQSEC1 PE=1 SV=1;Isoform of Q6DN90, IQ motif and SEC7 domain-containing protein 1 OS=Homo sapiens GN=IQSEC1 PE=1 SV=1	5.4	3	0.019	GFVPDTPVGVAHFLLQR+NSWDSPAFSNDVIR+VLINFNAPNPQDR
157	sp|Q5ZPR3-3|CD276_HUMAN sp|Q5ZPR3-4|CD276_HUMAN sp|Q5ZPR3|CD276_HUMAN tr|A0A0C4DGH0|A0A0C4DGH0_HUMAN	1.0000	Isoform of Q5ZPR3, Isoform 3 of CD276 antigen OS=Homo sapiens GN=CD276;Isoform of Q5ZPR3, Isoform 4 of CD276 antigen OS=Homo sapiens GN=CD276;CD276 antigen OS=Homo sapiens GN=CD276 PE=1 SV=1;Isoform of Q5ZPR3, CD276 antigen OS=Homo sapiens GN=CD276 PE=1 SV=1	11.3	3	0.019	NPVLQQDAHSSVTITPQR+SPTGAVEVQVPEDPVVALVGTDATLR
150	sp|Q5JPH6-2|SYEM_HUMAN sp|Q5JPH6|SYEM_HUMAN tr|H3BTB7|H3BTB7_HUMAN	1.0000	Isoform of Q5JPH6, Isoform 2 of Probable glutamate--tRNA ligase, mitochondrial OS=Homo sapiens GN=EARS2;Probable glutamate--tRNA ligase, mitochondrial OS=Homo sapiens GN=EARS2 PE=1 SV=2;Isoform of Q5JPH6, Probable glutamate--tRNA ligase, mitochondrial OS=Homo sapiens GN=EARS2 PE=1 SV=1	7.5	3	0.019	FAPSPTGFLHLGGLR+LELYAQATEALLK+TALYNYIFAK
141	sp|Q15056-2|IF4H_HUMAN sp|Q15056|IF4H_HUMAN	1.0000	Isoform of Q15056, Isoform Short of Eukaryotic translation initiation factor 4H OS=Homo sapiens GN=EIF4H;Eukaryotic translation initiation factor 4H OS=Homo sapiens GN=EIF4H PE=1 SV=5	21.9	3	0.019	EALTYDGALLGDR+GSNMDFREPTEEER+TVATPLNQVANPNSAIFGGARPR
15	sp|O14776-2|TCRG1_HUMAN sp|O14776|TCRG1_HUMAN tr|G3V220|G3V220_HUMAN	1.0000	Isoform of O14776, Isoform 2 of Transcription elongation regulator 1 OS=Homo sapiens GN=TCERG1;Transcription elongation regulator 1 OS=Homo sapiens GN=TCERG1 PE=1 SV=2;Isoform of O14776, Transcription elongation regulator 1 OS=Homo sapiens GN=TCERG1 PE=1 SV=1	3.5	3	0.018	EALFNEFVAAAR+LFNEHIEALTK+LSMWDRPDDLIGR
138	sp|Q14202-2|ZMYM3_HUMAN sp|Q14202|ZMYM3_HUMAN tr|A6NHB5|A6NHB5_HUMAN tr|A6NHN7|A6NHN7_HUMAN	1.0000	Isoform of Q14202, Isoform 2 of Zinc finger MYM-type protein 3 OS=Homo sapiens GN=ZMYM3;Zinc finger MYM-type protein 3 OS=Homo sapiens GN=ZMYM3 PE=1 SV=2;Isoform of Q14202, Zinc finger MYM-type protein 3 OS=Homo sapiens GN=ZMYM3 PE=1 SV=1;Isoform of Q14202, Zinc finger MYM-type protein 3 OS=Homo sapiens GN=ZMYM3 PE=1 SV=1	2.6	3	0.015	EIYEELGRPGEEDLD+SAPTAPTPPPPPPPATPR
1236a	tr|G3V325|G3V325_HUMAN	1.0000	Protein ATP5J2-PTCD1 OS=Homo sapiens GN=ATP5J2-PTCD1 PE=4 SV=1	4.5	3	0.019	DFSPSGIFGAFQR+LGELPSWILMR+LVEALDLFER
1229a	sp|Q9Y5Z4|HEBP2_HUMAN	1.0000	Heme-binding protein 2 OS=Homo sapiens GN=HEBP2 PE=1 SV=1	19.5	3	0.019	APEDAGPQPGSYEIR+NQEQLLTLASILR+VYYTAGYNSPVK
1223a	sp|Q9Y520-3|PRC2C_HUMAN sp|Q9Y520-4|PRC2C_HUMAN sp|Q9Y520-5|PRC2C_HUMAN sp|Q9Y520-6|PRC2C_HUMAN sp|Q9Y520-7|PRC2C_HUMAN sp|Q9Y520|PRC2C_HUMAN tr|E7EPN9|E7EPN9_HUMAN	1.0000	Isoform of Q9Y520, Isoform 3 of Protein PRRC2C OS=Homo sapiens GN=PRRC2C;Isoform of Q9Y520, Isoform 4 of Protein PRRC2C OS=Homo sapiens GN=PRRC2C;Isoform of Q9Y520, Isoform 5 of Protein PRRC2C OS=Homo sapiens GN=PRRC2C;Isoform of Q9Y520, Isoform 6 of Protein PRRC2C OS=Homo sapiens GN=PRRC2C;Isoform of Q9Y520, Isoform 7 of Protein PRRC2C OS=Homo sapiens GN=PRRC2C;Protein PRRC2C OS=Homo sapiens GN=…	2.0	3	0.019	AAGSPSSSDQDEKLPGQDESTAGTSEQNDILK+VKDAQQVEPEGQEKPSPATVR
1221a	sp|Q9Y4W2-2|LAS1L_HUMAN sp|Q9Y4W2-3|LAS1L_HUMAN sp|Q9Y4W2|LAS1L_HUMAN	1.0000	Isoform of Q9Y4W2, Isoform 2 of Ribosomal biogenesis protein LAS1L OS=Homo sapiens GN=LAS1L;Isoform of Q9Y4W2, Isoform 3 of Ribosomal biogenesis protein LAS1L OS=Homo sapiens GN=LAS1L;Ribosomal biogenesis protein LAS1L OS=Homo sapiens GN=LAS1L PE=1 SV=2	9.0	3	0.015	FVNLISER+GALQGSAWQVSSEDVR+TDTLGLSCGVGSGNCSNSSSSNFEGLLWSQGQLHGLK
134	sp|Q13151|ROA0_HUMAN	1.0000	Heterogeneous nuclear ribonucleoprotein A0 OS=Homo sapiens GN=HNRNPA0 PE=1 SV=1	16.7	3	0.019	GDVAEGDLIEHFSQFGTVEK+GFGFVYFQNHDAADK+LFIGGLNVQTSESGLR
1213a	sp|Q9Y3D0|MIP18_HUMAN tr|H3BNV7|H3BNV7_HUMAN	1.0000	Mitotic spindle-associated MMXD complex subunit MIP18 OS=Homo sapiens GN=FAM96B PE=1 SV=1;Isoform of Q9Y3D0, Mitotic spindle-associated MMXD complex subunit MIP18 (Fragment) OS=Homo sapiens GN=FAM96B PE=1 SV=1	31.1	3	0.019	EIFDLIR+SGERPVTAGEEDEQVPDSIDAR+SINDPEHPLTLEELNVVEQVR
1212a	sp|Q9Y2Z4|SYYM_HUMAN	1.0000	Tyrosine--tRNA ligase, mitochondrial OS=Homo sapiens GN=YARS2 PE=1 SV=2	8.2	3	0.016	DKTSPFELYQFFVR+LGLEALAANHQQLFTDGR+MAAPILR
1211b	sp|Q14161-5|GIT2_HUMAN sp|Q14161-8|GIT2_HUMAN sp|Q14161-9|GIT2_HUMAN sp|Q14161|GIT2_HUMAN tr|R4GNG3|R4GNG3_HUMAN	1.0000	Isoform of Q14161, Isoform 5 of ARF GTPase-activating protein GIT2 OS=Homo sapiens GN=GIT2;Isoform of Q14161, Isoform 8 of ARF GTPase-activating protein GIT2 OS=Homo sapiens GN=GIT2;Isoform of Q14161, Isoform 9 of ARF GTPase-activating protein GIT2 OS=Homo sapiens GN=GIT2;ARF GTPase-activating protein GIT2 OS=Homo sapiens GN=GIT2 PE=1 SV=2;Isoform of Q14161, ARF GTPase-activating protein GIT2 (Fr…	8.4	3	0.010	KLQTLQSENSNLRK+LLSLGAQANFFHPEK+QATTNVYQVQTGSEYTDTSNHSSLK
1206a	sp|Q9Y2I1|NISCH_HUMAN	1.0000	Nischarin OS=Homo sapiens GN=NISCH PE=1 SV=3	4.3	3	0.020	EEGQGEQGEEEDEEEEEEEDVAENR+TLNLAGNLLESLSGLHK+TLNLAGNLLESLSGLHKLYSLVNLDLR+VPLSTVLLDPTR
133	sp|Q13131-2|AAPK1_HUMAN sp|Q13131|AAPK1_HUMAN	1.0000	Isoform of Q13131, Isoform 2 of 5'-AMP-activated protein kinase catalytic subunit alpha-1 OS=Homo sapiens GN=PRKAA1;5'-AMP-activated protein kinase catalytic subunit alpha-1 OS=Homo sapiens GN=PRKAA1 PE=1 SV=4	6.3	3	0.019	NHQDPLAVAYHLIIDNRR+TYLLDFR+VPFLVAETPR
1190a	sp|Q9UM54-6|MYO6_HUMAN tr|A0A0A0MRM8|A0A0A0MRM8_HUMAN	1.0000	Isoform of Q9UM54, Isoform 6 of Unconventional myosin-VI OS=Homo sapiens GN=MYO6;Isoform of Q9UM54, Unconventional myosin-VI OS=Homo sapiens GN=MYO6 PE=1 SV=1	3.0	3	0.017	IAQSEAELISDEAQADLALR+SVTDYAQQNPAAQIPAR
1185a	sp|Q9UL18|AGO1_HUMAN	1.0000	Protein argonaute-1 OS=Homo sapiens GN=AGO1 PE=1 SV=3	3.9	3	0.019	ELLIQFYK+LLANYFEVDIPK+YAQGADSVEPMFR
1184a	sp|Q9UKY7-2|CDV3_HUMAN sp|Q9UKY7|CDV3_HUMAN	1.0000	Isoform of Q9UKY7, Isoform 2 of Protein CDV3 homolog OS=Homo sapiens GN=CDV3;Protein CDV3 homolog OS=Homo sapiens GN=CDV3 PE=1 SV=1	33.8	3	0.019	AASAAGAAGSAGGSSGAAGAAGGGAGAGTRPGDGGTASAGAAGPGAATK+KTPQGPPEIYSDTQFPSLQSTAK
1183a	sp|Q9UKV5|AMFR_HUMAN	1.0000	E3 ubiquitin-protein ligase AMFR OS=Homo sapiens GN=AMFR PE=1 SV=2	10.1	3	0.019	ALSQPEAGPGEPDQLTASLQPEPPAPARPSAGGPR+SDSIRPALNSPVERPSSDQEEGETSAQTER
1181a	sp|Q9UKM7|MA1B1_HUMAN	1.0000	Endoplasmic reticulum mannosyl-oligosaccharide 1,2-alpha-mannosidase OS=Homo sapiens GN=MAN1B1 PE=1 SV=2	9.7	3	0.020	ILGGLLSAYHLSGDSLFLR+IPYSDVNIGTGVAHPPR+LTFVGELAHGR+VPSGGYSSINNVQDPQKPEPR
1173a	sp|Q9UHY1|NRBP_HUMAN tr|F8W6G1|F8W6G1_HUMAN	1.0000	Nuclear receptor-binding protein OS=Homo sapiens GN=NRBP1 PE=1 SV=1;Isoform of Q9UHY1, Nuclear receptor-binding protein OS=Homo sapiens GN=NRBP1 PE=1 SV=1	10.1	3	0.019	AVFDNLIQLEHLNIVK+ELLFHPALFEVPSLK+EPVQTLYSQSPALELDKFLEDVR
129	sp|Q12874|SF3A3_HUMAN	1.0000	Splicing factor 3A subunit 3 OS=Homo sapiens GN=SF3A3 PE=1 SV=1	8.2	3	0.019	SALLALGLK+SLESLDTSLFAK+WQPDTEEEYEDSSGNVVNKK
1163a	sp|Q9UGI8-2|TES_HUMAN sp|Q9UGI8|TES_HUMAN	1.0000	Isoform of Q9UGI8, Isoform 2 of Testin OS=Homo sapiens GN=TES;Testin OS=Homo sapiens GN=TES PE=1 SV=1	11.9	3	0.018	EKQPVAGSEGAQYR+KNVSINTVTYEWAPPVQNQALAR+STPAAVGAMEDK
1161a	sp|Q9UDY4|DNJB4_HUMAN	1.0000	DnaJ homolog subfamily B member 4 OS=Homo sapiens GN=DNAJB4 PE=1 SV=1	10.7	3	0.019	EIYDQFGEEGLKGGAGGTDGQGGTFR+IIGYGLPFPK
1156a	sp|Q9UBL3-2|ASH2L_HUMAN sp|Q9UBL3-3|ASH2L_HUMAN sp|Q9UBL3|ASH2L_HUMAN tr|F5H8F7|F5H8F7_HUMAN	1.0000	Isoform of Q9UBL3, Isoform 2 of Set1/Ash2 histone methyltransferase complex subunit ASH2 OS=Homo sapiens GN=ASH2L;Isoform of Q9UBL3, Isoform 3 of Set1/Ash2 histone methyltransferase complex subunit ASH2 OS=Homo sapiens GN=ASH2L;Set1/Ash2 histone methyltransferase complex subunit ASH2 OS=Homo sapiens GN=ASH2L PE=1 SV=1;Isoform of Q9UBL3, Set1/Ash2 histone methyltransferase complex subunit ASH2 OS=…	7.6	3	0.019	FGLLDQDLSNIGPAYDNQK+LGWSQPLGNLQAPLGYDK
1154a	sp|Q9UBE0|SAE1_HUMAN tr|M0QZS6|M0QZS6_HUMAN	1.0000	SUMO-activating enzyme subunit 1 OS=Homo sapiens GN=SAE1 PE=1 SV=1;Isoform of Q9UBE0, SUMO-activating enzyme subunit 1 OS=Homo sapiens GN=SAE1 PE=1 SV=1	10.6	3	0.018	NDVLDSLGISPDLLPEDFVR+NLILAGVK
1153a	sp|Q9UBB6-2|NCDN_HUMAN sp|Q9UBB6-3|NCDN_HUMAN sp|Q9UBB6|NCDN_HUMAN	1.0000	Isoform of Q9UBB6, Isoform 2 of Neurochondrin OS=Homo sapiens GN=NCDN;Isoform of Q9UBB6, Isoform 3 of Neurochondrin OS=Homo sapiens GN=NCDN;Neurochondrin OS=Homo sapiens GN=NCDN PE=1 SV=1	6.0	3	0.019	EAKNDSEQFAALLLVTK+ILGAWLAEETSSLRK+IPILSTFLTAR
1148a	sp|Q9P0J7|KCMF1_HUMAN	1.0000	E3 ubiquitin-protein ligase KCMF1 OS=Homo sapiens GN=KCMF1 PE=1 SV=2	13.6	3	0.019	SAGGQLNSSGPSASQLQQLQMQLQLER+SNMHFTSSSTGGLSSSQSSYSPSNR
1142a	sp|Q9NXS2-3|QPCTL_HUMAN sp|Q9NXS2|QPCTL_HUMAN	1.0000	Isoform of Q9NXS2, Isoform 2 of Glutaminyl-peptide cyclotransferase-like protein OS=Homo sapiens GN=QPCTL;Glutaminyl-peptide cyclotransferase-like protein OS=Homo sapiens GN=QPCTL PE=1 SV=2	14.6	3	0.019	ELRVPLIGSLPEAR+HLAQLMESIPHSPGPTR+TPGSPGNLQVR
1141a	sp|Q9NXR1-2|NDE1_HUMAN sp|Q9NXR1|NDE1_HUMAN tr|X5DR54|X5DR54_HUMAN	1.0000	Isoform of Q9NXR1, Isoform 2 of Nuclear distribution protein nudE homolog 1 OS=Homo sapiens GN=NDE1;Nuclear distribution protein nudE homolog 1 OS=Homo sapiens GN=NDE1 PE=1 SV=2;Isoform of Q9NXR1, Nuclear distribution protein nudE homolog 1 (Fragment) OS=Homo sapiens GN=NDE1 PE=1 SV=1	12.8	3	0.019	ELEQANDDLER+ISALNIVGDLLR+NAFLESELDEKENLLESVQR
1140a	sp|Q9NW64-2|RBM22_HUMAN sp|Q9NW64|RBM22_HUMAN	1.0000	Isoform of Q9NW64, Isoform 2 of Pre-mRNA-splicing factor RBM22 OS=Homo sapiens GN=RBM22;Pre-mRNA-splicing factor RBM22 OS=Homo sapiens GN=RBM22 PE=1 SV=1	12.1	3	0.017	SDVNKEYYTQNMER+TITTLYVGGLGDTITETDLR+YYGINDPVADK
1138a	sp|Q9NVV4-2|PAPD1_HUMAN sp|Q9NVV4|PAPD1_HUMAN	1.0000	Isoform of Q9NVV4, Isoform 2 of Poly(A) RNA polymerase, mitochondrial OS=Homo sapiens GN=MTPAP;Poly(A) RNA polymerase, mitochondrial OS=Homo sapiens GN=MTPAP PE=1 SV=1	5.3	3	0.016	FAIETVK+ISGNFLMEFQVK+SPPILPTLDSLK
1134a	sp|Q9NUJ3|T11L1_HUMAN tr|E9PJ55|E9PJ55_HUMAN	1.0000	T-complex protein 11-like protein 1 OS=Homo sapiens GN=TCP11L1 PE=1 SV=1;Isoform of Q9NUJ3, T-complex protein 11-like protein 1 OS=Homo sapiens GN=TCP11L1 PE=1 SV=1	6.9	3	0.019	EIFSVLDLMK+ETLLSFLLPGHTR+FVTVEELLETAR
1130a	sp|Q9NSD9|SYFB_HUMAN	1.0000	Phenylalanine--tRNA ligase beta subunit OS=Homo sapiens GN=FARSB PE=1 SV=3	5.1	3	0.017	AAGASDVVLYK+LFEISDIVIK+TTLLPGLLK
1124a	sp|Q9NPA8-2|ENY2_HUMAN sp|Q9NPA8|ENY2_HUMAN	1.0000	Isoform of Q9NPA8, Isoform 2 of Transcription and mRNA export factor ENY2 OS=Homo sapiens GN=ENY2;Transcription and mRNA export factor ENY2 OS=Homo sapiens GN=ENY2 PE=1 SV=1	27.1	3	0.018	GLEHVTVDDLVAEITPK+TFLAQHASL
1120a	sp|Q9HDC9-2|APMAP_HUMAN sp|Q9HDC9|APMAP_HUMAN	1.0000	Isoform of Q9HDC9, Isoform 2 of Adipocyte plasma membrane-associated protein OS=Homo sapiens GN=APMAP;Adipocyte plasma membrane-associated protein OS=Homo sapiens GN=APMAP PE=1 SV=2	10.7	3	0.017	LLLSSETPIEGK+RPLRPQVVTDDDGQAPEAK
1115a	sp|Q9HC38-2|GLOD4_HUMAN sp|Q9HC38|GLOD4_HUMAN tr|F6TLX2|F6TLX2_HUMAN	1.0000	Isoform of Q9HC38, Isoform 2 of Glyoxalase domain-containing protein 4 OS=Homo sapiens GN=GLOD4;Glyoxalase domain-containing protein 4 OS=Homo sapiens GN=GLOD4 PE=1 SV=1;Isoform of Q9HC38, Glyoxalase domain-containing protein 4 OS=Homo sapiens GN=GLOD4 PE=1 SV=1	17.8	3	0.016	ILTPLVSLDTPGK+KLEWPLTEVAEGVFETEAPGGYK+LLDDAMAADKSDEWFAK
1113a	sp|Q9HC07|TM165_HUMAN	1.0000	Transmembrane protein 165 OS=Homo sapiens GN=TMEM165 PE=1 SV=1	13.9	3	0.019	LLNGPGDVETGTSITVPQKK+NKEPPAPAQQLQPQPVAVQGPEPAR
[truncated: 845 more rows]
