# Supplementary material for: Comparative interactome analysis of α-arrestin families in human and Drosophila
Source: eLife. 2024 Jan 25;12:RP88328. doi: 10.7554/eLife.88328 (PMC10945707; doi:10.7554/eLife.88328)
Supplement: Figure 1—source data 1. [file elife-88328-fig1-data1.zip › Human/TXNIP/interact-TXNIP_2.prot.tsv]

entry no.	protein	protein probability	protein description	percent coverage	tot indep spectra	percent share of spectrum ids	peptides
1	sp|GFP_AEQVI|	1.0000	sp GFP_AEQVI	74.8	826	6.324	AEVKFEGDTLVNR+AEVKFEGDTLVNRIELK+EDGNILGHK+EDGNILGHKLEYNYNSHNVYIMADK+EDGNILGHKLEYNYNSHNVYIMADKQK+FEGDTLVNR+FEGDTLVNRIELK+FSVSGEGEGDATYGK+FSVSGEGEGDATYGKLTLK+GEELFTGVVPILVELDGDVNGHK+GIDFKEDGNILGHK+GIDFKEDGNILGHKLEYNYNSHNVYIMADK+HNIEDGSVQLADHYQQNTPIGDGPVLLPDNHYLSTQSALSK+IRHNIEDGSVQLADHYQQNTPIGDGPVLLPDNHYLSTQSALSK+LEYNYNSHNVYIMADK+LEYNYNSHNVYIMADKQK+NGIKVNFK+NGIKVNFKIR+SAMPEGYVQER+SAMPEGYVQERTIFFKDDG…
805a	sp|Q9H3M7|TXNIP_HUMAN	1.0000	Thioredoxin-interacting protein OS=Homo sapiens GN=TXNIP PE=1 SV=1	45.5	492	3.767	AAIVARHTYLANGQTK+AAIVARHTYLANGQTKVLTQK+AFLDRPSQPTQETK+AFLDRPSQPTQETKK+FGFELPQGPLGTSFK+FGFELPQGPLGTSFKGK+HTYLANGQTK+HTYLANGQTKVLTQK+IKSFEVVFNDPEK+IKSFEVVFNDPEKVYGSGEK+KNFEVVDLVDVNTPDLMAPVSAK+KNFEVVDLVDVNTPDLMAPVSAKK+KVILDLPLVIGSR+LESPTTPLLDDMDGSQDSPIFMYAPEFK+NFEVVDLVDVNTPDLMAPVSAK+NFEVVDLVDVNTPDLMAPVSAKK+QTSEYLR+SFEVVFNDPEK+SFEVVFNDPEKVYGSGEK+VILDLPLVIGSR+VLTQKLSSVR+YEDTLLLEDQPTGENEMVIMRPGNK+YEDTL…
306a	sp|P07437|TBB5_HUMAN tr|Q5JP53|Q5JP53_HUMAN	1.0000	Tubulin beta chain OS=Homo sapiens GN=TUBB PE=1 SV=2;Isoform of P07437, Tubulin beta chain OS=Homo sapiens GN=TUBB PE=1 SV=1	56.6	375	1.143	AILVDLEPGTMDSVR+ALTVPELTQQVFDAK+EVDEQMLNVQNK+FPGQLNADLR+FPGQLNADLRK+FWEVISDEHGIDPTGTYHGDSDLQLDR+GHYTEGAELVDSVLDVVR+GHYTEGAELVDSVLDVVRK+IMNTFSVVPSPK+IREEYPDR+IREEYPDRIMNTFSVVPSPK+ISEQFTAMFR+ISEQFTAMFRR+ISVYYNEATGGK+ISVYYNEATGGKYVPR+KLAVNMVPFPR+LAVNMVPFPR+LHFFMPGFAPLTSR+MAVTFIGNSTAIQELFK+MAVTFIGNSTAIQELFKR+MSMKEVDEQMLNVQNK+NSSYFVEWIPNNVK+RISEQFTAMFR+SGPFGQIFRPDNFVFGQSGAGNNWAK+YLTVAAVFR
306b	sp|P68371|TBB4B_HUMAN	1.0000	Tubulin beta-4B chain OS=Homo sapiens GN=TUBB4B PE=1 SV=1	53.3	328	0.699	ALTVPELTQQMFDAK+AVLVDLEPGTMDSVR+EVDEQMLNVQNK+FPGQLNADLR+FPGQLNADLRK+FWEVISDEHGIDPTGTYHGDSDLQLER+GHYTEGAELVDSVLDVVR+GHYTEGAELVDSVLDVVRK+IMNTFSVVPSPK+INVYYNEATGGK+IREEYPDR+IREEYPDRIMNTFSVVPSPK+ISEQFTAMFR+ISEQFTAMFRR+KLAVNMVPFPR+LAVNMVPFPR+LHFFMPGFAPLTSR+MSATFIGNSTAIQELFK+MSATFIGNSTAIQELFKR+MSMKEVDEQMLNVQNK+NSSYFVEWIPNNVK+RISEQFTAMFR+SGPFGQIFRPDNFVFGQSGAGNNWAK+YLTVAAVFR
306c	sp|Q13885|TBB2A_HUMAN	1.0000	Tubulin beta-2A chain OS=Homo sapiens GN=TUBB2A PE=1 SV=1	53.3	310	0.696	AILVDLEPGTMDSVR+ALTVPELTQQMFDSK+EVDEQMLNVQNK+FPGQLNADLR+FPGQLNADLRK+FWEVISDEHGIDPTGSYHGDSDLQLER+GHYTEGAELVDSVLDVVR+GHYTEGAELVDSVLDVVRK+IMNTFSVMPSPK+INVYYNEAAGNK+IREEYPDR+ISEQFTAMFR+ISEQFTAMFRR+KLAVNMVPFPR+LAVNMVPFPR+LHFFMPGFAPLTSR+MSATFIGNSTAIQELFK+MSATFIGNSTAIQELFKR+MSMKEVDEQMLNVQNK+NSSYFVEWIPNNVK+RISEQFTAMFR+SGPFGQIFRPDNFVFGQSGAGNNWAK+YLTVAAIFR
311a	sp|P08670|VIME_HUMAN	1.0000	Vimentin OS=Homo sapiens GN=VIM PE=1 SV=4	79.6	283	2.050	DGQVINETSQHHDDLE+DNLAEDIMR+EEAENTLQSFR+EEAENTLQSFRQDVDNASLAR+EKLQEEMLQR+EKLQEEMLQREEAENTLQSFR+EMEENFAVEAANYQDTIGR+ETNLDSLPLVDTHSK+ETNLDSLPLVDTHSKR+EYQDLLNVK+FADLSEAANR+FANYIDK+FLEQQNK+GTNESLER+HLREYQDLLNVK+ILLAELEQLK+ILLAELEQLKGQGK+ISLPLPNFSSLNLR+KLLEGEESR+KVESLQEEIAFLK+KVESLQEEIAFLKK+LGDLYEEEMR+LGDLYEEEMRELR+LLEGEESR+LLQDSVDFSLADAINTEFK+LLQDSVDFSLADAINTEFKNTR+LQDEIQNMK+LQDEIQNMKEEMAR+LQEEMLQR+LQ…
326b	sp|P0DMV8|HS71A_HUMAN sp|P0DMV9|HS71B_HUMAN tr|A0A0G2JIW1|A0A0G2JIW1_HUMAN	1.0000	Heat shock 70 kDa protein 1A OS=Homo sapiens GN=HSPA1A PE=1 SV=1;Heat shock 70 kDa protein 1B OS=Homo sapiens GN=HSPA1B PE=1 SV=1;Isoform of P0DMV9, Heat shock 70 kDa protein 1B OS=Homo sapiens GN=HSPA1B PE=1 SV=1	52.3	272	1.932	AFYPEEISSMVLTK+AQIHDLVLVGGSTR+ATAGDTHLGGEDFDNR+ATAGDTHLGGEDFDNRLVNHFVEEFK+DAGVIAGLNVLR+DNNLLGR+EIAEAYLGYPVTNAVITVPAYFNDSQR+FELSGIPPAPR+FGDPVVQSDMK+GGSGSGPTIEEVD+HWPFQVINDGDKPK+IINEPTAAAIAYGLDR+ITITNDK+ITITNDKGR+KFGDPVVQSDMK+KFGDPVVQSDMKHWPFQVINDGDKPK+LDKAQIHDLVLVGGSTR+LLQDFFNGR+LLQDFFNGRDLNK+LVNHFVEEFK+LVNHFVEEFKR+MKEIAEAYLGYPVTNAVITVPAYFNDSQR+MVQEAEKYKAEDEVQR+NALESYAFNMK+NAVITVPAYFNDSQR+NQVALNPQ…
306d	sp|P04350|TBB4A_HUMAN	1.0000	Tubulin beta-4A chain OS=Homo sapiens GN=TUBB4A PE=1 SV=2	51.4	243	0.491	ALTVPELTQQMFDAK+AVLVDLEPGTMDSVR+EVDEQMLSVQSK+FPGQLNADLR+FPGQLNADLRK+FWEVISDEHGIDPTGTYHGDSDLQLER+GHYTEGAELVDAVLDVVR+IMNTFSVVPSPK+INVYYNEATGGNYVPR+ISEQFTAMFR+ISEQFTAMFRR+KLAVNMVPFPR+LAVNMVPFPR+LHFFMPGFAPLTSR+MAATFIGNSTAIQELFK+NSSYFVEWIPNNVK+RISEQFTAMFR+SGPFGQIFRPDNFVFGQSGAGNNWAK+YLTVAAVFR
511a	sp|P60709|ACTB_HUMAN sp|P63261|ACTG_HUMAN	1.0000	Actin, cytoplasmic 1 OS=Homo sapiens GN=ACTB PE=1 SV=1;Actin, cytoplasmic 2 OS=Homo sapiens GN=ACTG1 PE=1 SV=1	60.3	208	1.102	AGFAGDDAPR+AVFPSIVGRPR+DLTDYLMK+DLYANTVLSGGTTMYPGIADR+DSYVGDEAQSK+DSYVGDEAQSKR+EITALAPSTMK+GYSFTTTAER+GYSFTTTAEREIVR+HQGVMVGMGQK+IIAPPER+IKIIAPPERK+IWHHTFYNELR+KDLYANTVLSGGTTMYPGIADR+LDLAGRDLTDYLMK+QEYDESGPSIVHR+QEYDESGPSIVHRK+RGILTLK+SYELPDGQVITIGNER+TTGIVMDSGDGVTHTVPIYEGYALPHAILR+VAPEEHPVLLTEAPLNPK+YPIEHGIVTNWDDMEK
326a	sp|P11142|HSP7C_HUMAN	1.0000	Heat shock cognate 71 kDa protein OS=Homo sapiens GN=HSPA8 PE=1 SV=1	59.8	203	1.280	ARFEELNADLFR+DAGTIAGLNVLR+DNNLLGK+DNNLLGKFELTGIPPAPR+EIAEAYLGK+FDDAVVQSDMK+FEELNADLFR+HWPFMVVNDAGRPK+IINEPTAAAIAYGLDK+IINEPTAAAIAYGLDKK+ITITNDK+ITITNDKGR+KVGAERNVLIFDLGGGTFDVSI+LDKSQIHDIVLVGGSTR+LLQDFFNGK+LLQDFFNGKELNK+LSKEDIER+LYQSAGGMPGGMPGGFPGGGAPPSGGASSGPTIEEVD+MKEIAEAYLGK+MVNHFIAEFK+MVNHFIAEFKR+NQTAEKEEFEHQQKELEK+NQVAMNPTNTVFDAK+NQVAMNPTNTVFDAKR+NSLESYAFNMK+QTQTFTTYSDNQPGVLIQVYEGER+RFDDAVVQS…
306e	sp|Q13509|TBB3_HUMAN tr|A0A0B4J269|A0A0B4J269_HUMAN	1.0000	Tubulin beta-3 chain OS=Homo sapiens GN=TUBB3 PE=1 SV=2;Uncharacterized protein OS=Homo sapiens PE=1 SV=1	29.8	176	0.325	AILVDLEPGTMDSVR+ALTVPELTQQMFDAK+FPGQLNADLR+FPGQLNADLRK+GHYTEGAELVDSVLDVVR+GHYTEGAELVDSVLDVVRK+IMNTFSVVPSPK+ISEQFTAMFR+ISEQFTAMFRR+KLAVNMVPFPR+LAVNMVPFPR+MSSTFIGNSTAIQELFK+NSSYFVEWIPNNVK+RISEQFTAMFR+YLTVATVFR
311b	sp|P05787-2|K2C8_HUMAN sp|P05787|K2C8_HUMAN	1.0000	Isoform of P05787, Isoform 2 of Keratin, type II cytoskeletal 8 OS=Homo sapiens GN=KRT8;Keratin, type II cytoskeletal 8 OS=Homo sapiens GN=KRT8 PE=1 SV=7	80.7	167	1.196	AEAESMYQIK+AEAESMYQIKYEELQSLAGK+AQYEDIANR+ASLEAAIADAEQR+ASLEAAIADAEQRGELAIK+ASLEAAIADAEQRGELAIKDANAK+DGKLVSESSDVLPK+DVDEAYMNKVELESR+ELQSQISDTSVVLSMDNSR+EYQELMNVK+FASFIDK+FASFIDKVR+FLEQQNK+GELAIKDANAK+GGLGGGYGGASGMGGITAVTVNQSLLSPLVLEVDPNIQAVR+KDVDEAYMNKVELESR+KLLEGEESR+KLLEGEESRLESGMQNMSIHTK+LALDIEIATYR+LALDIEIATYRK+LEAELGNMQGLVEDFK+LEAELGNMQGLVEDFKNK+LEGLTDEINFLR+LESGMQNMSIHTK+LKLEAELGNMQGLVEDFK+…
306f	sp|Q9BUF5|TBB6_HUMAN	1.0000	Tubulin beta-6 chain OS=Homo sapiens GN=TUBB6 PE=1 SV=1	52.7	146	0.342	AALVDLEPGTMDSVR+ALTVPELTQQMFDAR+FPGQLNADLR+FPGQLNADLRK+FWEVISDEHGIDPAGGYVGDSALQLER+GHYTEGAELVDAVLDVVR+IMNTFSVMPSPK+INVYYNESSSQK+ISEQFSAMFR+KLAVNMVPFPR+LAVNMVPFPR+LHFFMPGFAPLTSR+LTTPTYGDLNHLVSATMSGVTTSLR+MASTFIGNSTAIQELFK+NSSYFVEWIPNNVK+SGPFGQLFRPDNFIFGQTGAGNNWAK+YLTVATVFR
215a	sp|O14654|IRS4_HUMAN	1.0000	Insulin receptor substrate 4 OS=Homo sapiens GN=IRS4 PE=1 SV=1	38.6	140	1.090	AAAAAAAAAASGAAIPPLIPPR+AAAAAAAAAASGAAIPPLIPPRR+AAVSAFPTDSLER+AFDEDEDDPYVPMRPGVATPLVSSSDYMPMAPQNVSASK+AIGDGEDEMLFTR+ANPLSLDSAR+APDTNKEDDSKDNDSESDYMFMAPGAGAIPK+AVSVPASFFR+DAASKPSGEGSFSKPGDGGSPSKPSDHEPPK+DAASKPSGEGSFSKPGDGGSPSKPSDHEPPKNK+DVWQVIVKPR+EADSSSDYVNMDFTK+EADSSSDYVNMDFTKR+ESNTPAPSTQGLPDSWGIIAEPR+EVKDAEIPEGAAR+EVSYNWDPK+FVTPSEPVAHSR+GAQDVAGGSNPGAHNPSANLAR+GDNQAGGAAAAAAAPEPPPR+GLDKEVSYNWDPK+G…
552a	sp|P68363|TBA1B_HUMAN	1.0000	Tubulin alpha-1B chain OS=Homo sapiens GN=TUBA1B PE=1 SV=1	48.6	129	0.510	AFVHWYVGEGMEEGEFSEAR+AVFVDLEPTVIDEVR+DVNAAIATIK+DYEEVGVDSVEGEGEEEGEEY+EDAANNYAR+EIIDLVLDR+FDGALNVDLTEFQTNLVPYPR+FDLMYAK+IHFPLATYAPVISAEK+LDHKFDLMYAK+LISQIVSSITASLR+LSVDYGK+LSVDYGKK+NLDIERPTYTNLNR+QIFHPEQLITGK+QLFHPEQLITGKEDAANNYAR+RNLDIERPTYTNLNR+TIGGGDDSFNTFFSETGAGK+VGINYQPPTVVPGGDLAK
552b	sp|Q71U36-2|TBA1A_HUMAN sp|Q71U36|TBA1A_HUMAN	1.0000	Isoform of Q71U36, Isoform 2 of Tubulin alpha-1A chain OS=Homo sapiens GN=TUBA1A;Tubulin alpha-1A chain OS=Homo sapiens GN=TUBA1A PE=1 SV=1	52.6	123	0.466	AFVHWYVGEGMEEGEFSEAR+AVFVDLEPTVIDEVR+DVNAAIATIK+DYEEVGVDSVEGEGEEEGEEY+EDAANNYAR+EIIDLVLDR+FDGALNVDLTEFQTNLVPYPR+FDLMYAK+IHFPLATYAPVISAEK+LDHKFDLMYAK+LIGQIVSSITASLR+LSVDYGK+LSVDYGKK+NLDIERPTYTNLNR+QIFHPEQLITGK+QLFHPEQLITGKEDAANNYAR+RNLDIERPTYTNLNR+TIGGGDDSFNTFFSETGAGK+VGINYQPPTVVPGGDLAK
273a	sp|O95714|HERC2_HUMAN	1.0000	E3 ubiquitin-protein ligase HERC2 OS=Homo sapiens GN=HERC2 PE=1 SV=2	24.3	120	0.923	AAGPEPQALDEFTSLLIADDTR+AALSFAFAFLR+ADFLSNDDYAVYVR+ALSFTGSALAALVK+DFVIQVLDK+DGGFWTVIDGK+DKWQPLLSTVTGVHK+DNEATSEEFEAMSLPFTVPSASGQDIQLSSK+DPLGASYLGVPSDADSSAASNK+DRQHGPVVELNR+EIDEQEANASTFHR+EIVSSEDAVTPSAVTPSAPSASARPFIPVTDDLGAASIIAETMTK+EKEIDEQEANASTFHR+EQDEQLVQWMNR+EQQALAVQSATTTLSALR+ETAPVQLPVSGPELAAMMK+EWSDWSSELR+EWSDWSSELRIPGDELK+FISDGSVNGWGWR+FKELGIQPVPLQTITNENPSGPSLGTIPQAR+FTVYPIMPAAGPK+GILISQGK+…
511b	sp|P68032|ACTC_HUMAN sp|P68133|ACTS_HUMAN	1.0000	Actin, alpha cardiac muscle 1 OS=Homo sapiens GN=ACTC1 PE=1 SV=1;Actin, alpha skeletal muscle OS=Homo sapiens GN=ACTA1 PE=1 SV=1	34.0	115	0.391	AGFAGDDAPR+AVFPSIVGRPR+DLTDYLMK+DSYVGDEAQSK+DSYVGDEAQSKR+EITALAPSTMK+HQGVMVGMGQK+IIAPPER+IKIIAPPERK+IWHHTFYNELR+LDLAGRDLTDYLMK+RGILTLK+SYELPDGQVITIGNER+YPIEHGIITNWDDMEK
310a	sp|P08238|HS90B_HUMAN	1.0000	Heat shock protein HSP 90-beta OS=Homo sapiens GN=HSP90AB1 PE=1 SV=4	39.9	114	0.632	ADLINNLGTIAK+ALLFIPR+APFDLFENK+APFDLFENKK+EDQTEYLEER+EDQTEYLEERR+EGLELPEDEEEK+EGLELPEDEEEKKK+EKYIDQEELNK+ELISNASDALDK+ELISNASDALDKIR+ELKIDIIPNPQER+EQVANSAFVER+FYEAFSK+GVVDSEDIPLNLSR+HFSVEGQLEFR+HLEINPDHPIVETLR+HNDDEQYAWESSAGGSFTVR+HSQFIGYPITLYLEK+IDIIPNPQER+IRYESLTDPSKLDSGK+KHLEINPDHPIVETLR+LGLGIDEDEVAAEEPNAAVPDEIPPLEGDEDASR+LGLGIDEDEVAAEEPNAAVPDEIPPLEGDEDASRMEEVD+NPDDITQEEYGEFYK+RAPFDLFENK+RAPFD…
321a	sp|P10412|H14_HUMAN sp|P16402|H13_HUMAN	1.0000	Histone H1.4 OS=Homo sapiens GN=HIST1H1E PE=1 SV=2;Histone H1.3 OS=Homo sapiens GN=HIST1H1D PE=1 SV=2	29.7	113	0.710	ALAAAGYDVEK+ALAAAGYDVEKNNSR+ASGPPVSELITK+ERSGVSLAALK+GTGASGSFK+GTGASGSFKLNK+KALAAAGYDVEK+KALAAAGYDVEKNNSR+KASGPPVSELITK+RKASGPPVSELITK+SGVSLAALK+SGVSLAALKK+SLVSKGTLVQTK
312a	sp|P08727|K1C19_HUMAN	1.0000	Keratin, type I cytoskeletal 19 OS=Homo sapiens GN=KRT19 PE=1 SV=4	69.8	104	0.692	AALEDTLAETEAR+ALEAANGELEVK+DAEAWFTSR+DKILGATIENSR+DYSHYYTTIQDLR+DYSHYYTTIQDLRDK+EVAGHTEQLQMSR+FETEQALR+FGPGVAFR+FVSSSSSGAYGGGYGGVLTASDGLLAGNEK+GQVGGQVSVEVDSAPGTDLAK+ILGATIENSR+ITMQNLNDR+IVLQIDNAR+KDAEAWFTSR+KNHEEEISTLR+LAADDFR+LASYLDK+LASYLDKVR+LEQEIATYR+MSVEADINGLR+MSVEADINGLRR+NHEEEISTLR+QSSATSSFGGLGGGSVR+SLLEGQEDHYNNLSASK+SQYEVMAEQNR+SQYEVMAEQNRK+SRLEQEIATYR+TDLEMQIEGLKEELAYLK+TDLEMQIEGLKEELAY…
310b	sp|P07900-2|HS90A_HUMAN sp|P07900|HS90A_HUMAN	1.0000	Isoform of P07900, Isoform 2 of Heat shock protein HSP 90-alpha OS=Homo sapiens GN=HSP90AA1;Heat shock protein HSP 90-alpha OS=Homo sapiens GN=HSP90AA1 PE=1 SV=5	41.9	97	0.500	ADLINNLGTIAK+AILFVPR+DNSTMGYMAAK+DQVANSAFVER+EDQTEYLEER+EDQTEYLEERR+EGLELPEDEEEK+EGLELPEDEEEKKK+EKYIDQEELNK+ELHINLIPNK+ELHINLIPNKQDR+ELISNSSDALDK+ELISNSSDALDKIR+FYEQFSK+GVVDSEDIPLNLSR+HFSVEGQLEFR+HIYYITGETK+HIYYITGETKDQVANSAFVER+HLEINPDHSIIETLR+HNDDEQYAWESSAGGSFTVR+HSQFIGYPITLFVEK+HSQFIGYPITLFVEKER+IRYESLTDPSKLDSGK+KHLEINPDHSIIETLR+LGIHEDSQNR+LGLGIDEDDPTADDTSAAVTEEMPPLEGDDDTSR+NPDDITNEEYGEFYK+RAP…
829a	sp|Q9NVI7-2|ATD3A_HUMAN	1.0000	Isoform of Q9NVI7, Isoform 2 of ATPase family AAA domain-containing protein 3A OS=Homo sapiens GN=ATAD3A	59.2	96	0.490	AEGPGRGDEPSPS+ATLNAFLYR+DALNLAQMQEQTLQLEQQSK+DKWSNFDPTGLER+FMLVLASNQPEQFDWAINDR+GEGAGPPPPLPPAQPGAEGGGDR+GLGDRPAPK+GLLLFVDEADAFLR+INEMVHFDLPGQEER+INEMVHFDLPGQEERER+ITVLEALR+KLALHSGMDYAIMTGGDVAPMGR+KQEESVQKQEAMR+LALHSGMDYAIMTGGDVAPMGR+LAQFDYGR+LFDWANTSR+LKEYEAAVEQLK+LKEYEAAVEQLKSEQIR+LLSRPQDALEGVVLSPSLEAR+LTEGMSGR+MYFDKYVLKPATEGK+NATLVAGR+NILMYGPPGTGK+QQQLLNEENLR+QRYEDQLK+QRYEDQLKQQQLLNEENLR+QTVLES…
302a	sp|P06899|H2B1J_HUMAN sp|P23527|H2B1O_HUMAN sp|P33778|H2B1B_HUMAN sp|Q16778|H2B2E_HUMAN	1.0000	Histone H2B type 1-J OS=Homo sapiens GN=HIST1H2BJ PE=1 SV=3;Histone H2B type 1-O OS=Homo sapiens GN=HIST1H2BO PE=1 SV=3;Histone H2B type 1-B OS=Homo sapiens GN=HIST1H2BB PE=1 SV=2;Histone H2B type 2-E OS=Homo sapiens GN=HIST2H2BE PE=1 SV=3	41.3	89	0.354	AMGIMNSFVNDIFER+EIQTAVR+ESYSIYVYK+KESYSIYVYK+LLLPGELAK+QVHPDTGISSK
302b	sp|O60814|H2B1K_HUMAN sp|P57053|H2BFS_HUMAN sp|P58876|H2B1D_HUMAN sp|P62807|H2B1C_HUMAN sp|Q5QNW6-2|H2B2F_HUMAN sp|Q5QNW6|H2B2F_HUMAN sp|Q93079|H2B1H_HUMAN sp|Q99877|H2B1N_HUMAN sp|Q99879|H2B1M_HUMAN sp|Q99880|H2B1L_HUMAN tr|B2R4S9|B2R4S9_HUMAN tr|U3KQK0|U3KQK0_HUMAN	1.0000	Histone H2B type 1-K OS=Homo sapiens GN=HIST1H2BK PE=1 SV=3;Histone H2B type F-S OS=Homo sapiens GN=H2BFS PE=1 SV=2;Histone H2B type 1-D OS=Homo sapiens GN=HIST1H2BD PE=1 SV=2;Histone H2B type 1-C/E/F/G/I OS=Homo sapiens GN=HIST1H2BC PE=1 SV=4;Isoform of Q5QNW6, Isoform 2 of Histone H2B type 2-F OS=Homo sapiens GN=HIST2H2BF;Histone H2B type 2-F OS=Homo sapiens GN=HIST2H2BF PE=1 SV=3;Histone H2B t…	41.3	88	0.348	AMGIMNSFVNDIFER+EIQTAVR+ESYSVYVYK+KESYSVYVYK+LLLPGELAK+QVHPDTGISSK
267a	sp|O95071-2|UBR5_HUMAN sp|O95071|UBR5_HUMAN	1.0000	Isoform of O95071, Isoform 2 of E3 ubiquitin-protein ligase UBR5 OS=Homo sapiens GN=UBR5;E3 ubiquitin-protein ligase UBR5 OS=Homo sapiens GN=UBR5 PE=1 SV=2	27.4	83	0.650	AASTAPSSTSTPAASSAGLIYIDPSNLR+AEQENNFPTSSIAFLGQNER+AMNQQTTLDTPQLER+ARVDEAMELIIAHGR+ATFLGLTNEK+AYPAAITILETAQK+AYSIVIR+DPDWLDLPPISSLGMGVHSLINLPANSTIKKK+EEEKVNEEQWSLR+EGEEQPVLPEETESSKPGPSAHDLAAQLK+ENGADSILDLGLVDSSEK+EVVFVEDVK+FAQLALER+GDFLNYALSLMR+GLLDVLPK+IDELQVVK+IGFSVQPDRLELGKPDNNDGSK+IGHLLPEEQVYLNQQSGTIR+IVLLSANSIR+KEDLFGRPSQGLYSSSASSGK+LEHTAQTYSELQGER+LLTATNLVTLPNSR+LSLELFGR+LTYQDAVNLQNYVEEK+LYV…
325a	sp|P11021|GRP78_HUMAN	1.0000	78 kDa glucose-regulated protein OS=Homo sapiens GN=HSPA5 PE=1 SV=2	53.1	76	0.603	AKFEELNMDLFR+DAGTIAGLNVMR+DNHLLGTFDLTGIPPAPR+EFFNGKEPSR+ELEEIVQPIISK+FEELNMDLFR+IDTRNELESYAYSLK+IEIESFYEGEDFSETLTR+IEWLESHQDADIEDFK+IINEPTAAAIAYGLDK+IINEPTAAAIAYGLDKR+ITITNDQNR+ITPSYVAFTPEGER+KKELEEIVQPIISK+KSDIDEIVLVGGSTR+KSQIFSTASDNQPTVTIK+KTKPYIQVDIGGGQTK+KVTHAVVTVPAYFNDAQR+LTPEEIER+LYGSAGPPPTGEEDTAEKDEL+MKETAEAYLGK+MKETAEAYLGKK+MVNDAEKFAEEDKK+NELESYAYSLK+NQLTSNPENTVFDAK+NQLTSNPENTVFDAKR+SDIDE…
543a	sp|P62829|RL23_HUMAN	1.0000	60S ribosomal protein L23 OS=Homo sapiens GN=RPL23 PE=1 SV=1	42.9	65	0.501	DGVFLYFEDNAGVIVNNK+DGVFLYFEDNAGVIVNNKGEMK+GSAITGPVAK+KDGVFLYFEDNAGVIVNNK+KDGVFLYFEDNAGVIVNNKGEMK+LNRLPAAGVGDMVMATVK+LNRLPAAGVGDMVMATVKK+LPAAGVGDMVMATVK+LPAAGVGDMVMATVKK+NLYIISVK
391a	sp|P27708|PYR1_HUMAN tr|F8VPD4|F8VPD4_HUMAN	1.0000	CAD protein OS=Homo sapiens GN=CAD PE=1 SV=3;Isoform of P27708, CAD protein OS=Homo sapiens GN=CAD PE=1 SV=1	25.9	65	0.501	AAFALGGLGSGFASNR+AHWTPFEGQK+ALKEENIQTLLINPNIATVQTSQGLADK+ASDPGLPAEEPKEK+ATGYPLAYVAAK+DQMSHLFNVAHTLR+EATAGNPGGQTVR+FLSSAAAVSK+GEVAYIDGQVLVPPGYGQDVR+GQPFGAAVSTAGEVVFQTGMVGYPEALTDPSYK+GQPLPPDLLQQAK+HPQPGAVELAAK+IHRASDPGLPAEEPKEK+IIAHAQLLEQHR+KNILLTIGSYK+LAADFSVPLIIDIK+LALGIPLPELR+LFVEALGQIGPAPPLK+LGGAVLSFSEATSSVQK+LGYPVLVR+LLDTIGISQPQWR+LSLDDLLQR+LVQNGTEPSSLPFLDPNARPLVPEVSIK+MAEIGEHVAPSEAANSLEQAQAAA…
511c	sp|Q562R1|ACTBL_HUMAN	1.0000	Beta-actin-like protein 2 OS=Homo sapiens GN=ACTBL2 PE=1 SV=2	21.5	64	0.170	DLTDYLMK+HQGVMVGMGQK+IIAPPER+IKIIAPPERK+LDLAGRDLTDYLMK+SYELPDGQVITIGNER+TTGIVMDSGDGVTHIVPIYEGYALPHAILR
829b	sp|Q5T9A4|ATD3B_HUMAN	1.0000	ATPase family AAA domain-containing protein 3B OS=Homo sapiens GN=ATAD3B PE=1 SV=1	40.6	62	0.260	DKWSNFDPTGLER+EALNLAQMQEQTLQLEQQSK+EIAQLAVSWQATAYASK+GEGAGPPPPLPPAQPGAEGGGDR+GLGDRPAPK+ITVLEALR+KLALHSGMDYAIMTGGDVAPMGR+KQEESVQKQEAMR+LALHSGMDYAIMTGGDVAPMGR+LAQFDYGR+LFDWANTSR+LKEYEAAVEQLK+LKEYEAAVEQLKSEQIR+LLSRPQDVLEGVVLSPSLEAR+LTEGMSGR+QQQLLNEENLR+QRYEDQLK+QRYEDQLKQQQLLNEENLR+QTVLESIR+TAGTLFGEGFR+VRDIAIATR+VTATVAGLTLLAVGVYSAK+VTATVAGLTLLAVGVYSAKNATAVTGR+YEDQLKQQQLLNEENLR
591a	sp|Q13263-2|TIF1B_HUMAN sp|Q13263|TIF1B_HUMAN	1.0000	Isoform of Q13263, Isoform 2 of Transcription intermediary factor 1-beta OS=Homo sapiens GN=TRIM28;Transcription intermediary factor 1-beta OS=Homo sapiens GN=TRIM28 PE=1 SV=5	34.5	59	0.468	ADVQSIIGLQR+DHQYQFLEDAVR+FASWALESDNNTALLLSK+FQWDLNAWTK+FSAVLVEPPPMSLPGAGLSSQELSGGPGDGP+GAAAAATGQPGTAPAGTPGAPPLAGMAIVK+IVAERPGTNSTGPAPMAPPR+KLLASLVK+LDLDLTADSQPPVFK+LSPPYSSPQEFAQDVGR+LTEDKADVQSIIGLQR+MAILQIMK+MIVDPVEPHGEMK+MNEAFGDTK+QGSGSSQPMEVQEGYGFGSGDDPYSSAEPHVSGVK+QGSGSSQPMEVQEGYGFGSGDDPYSSAEPHVSGVKR+VFPGSTTEDYNLIVIER
551a	sp|P68104|EF1A1_HUMAN	1.0000	Elongation factor 1-alpha 1 OS=Homo sapiens GN=EEF1A1 PE=1 SV=1	34.0	59	0.446	EHALLAYTLGVK+EVSTYIK+EVSTYIKK+IGGIGTVPVGR+LPLQDVYK+QLIVGVNK+QTVAVGVIK+STTTGHLIYK+SVEMHHEALSEALPGDNVGFNVK+THINIVVIGHVDSGK+TIEKFEK+VETGVLKPGMVVTFAPVNVTTEVK+YEEIVKEVSTYIK+YYVTIIDAPGHR+YYVTIIDAPGHRDFIK
326c	sp|P54652|HSP72_HUMAN	1.0000	Heat shock-related 70 kDa protein 2 OS=Homo sapiens GN=HSPA2 PE=1 SV=1	28.6	59	0.203	ARFEELNADLFR+DAGTITGLNVLR+DNNLLGK+FEELNADLFR+IINEPTAAAIAYGLDK+IINEPTAAAIAYGLDKK+ITITNDK+ITITNDKGR+LDKGQIQEIVLVGGSTR+LLQDFFNGK+LLQDFFNGKELNK+NQVAMNPTNTIFDAK+STAGDTHLGGEDFDNR+TFFPEEISSMVLTK+TTPSYVAFTDTER+VEIIANDQGNR+VHSAVITVPAYFNDSQR+VQVEYKGETK
426a	sp|P38646|GRP75_HUMAN	1.0000	Stress-70 protein, mitochondrial OS=Homo sapiens GN=HSPA9 PE=1 SV=2	44.3	56	0.437	AQFEGIVTDLIR+ASNGDAWVEAHGK+DAGQISGLNVLR+EMAGDNKLLGQFTLIGIPPAPR+EQQIVIQSSGGLSK+EQQIVIQSSGGLSKDDIENMVK+ERVEAVNMAEGIIHDTETK+ETGVDLTKDNMALQR+KSQVFSTAADGQTQVEIK+LLGQFTLIGIPPAPR+LYSPSQIGAFVLMK+MKETAENYLGHTAK+NAVITVPAYFNDSQR+QAASSLQQASLK+QAVTNPNNTFYATK+RYDDPEVQK+RYDDPEVQKDIK+SDIGEVILVGGMTR+SQVFSTAADGQTQVEIK+STNGDTFLGGEDFDQALLR+TTPSVVAFTADGER+VEAVNMAEGIIHDTETK+VINEPTAAALAYGLDK+VINEPTAAALAYGLDKSEDK+VLENAE…
311c	sp|P04264|K2C1_HUMAN	1.0000	Keratin, type II cytoskeletal 1 OS=Homo sapiens GN=KRT1 PE=1 SV=6	49.2	56	0.397	AEAESLYQSK+AEAESLYQSKYEELQITAGR+AQYEDIAQK+DVDGAYMTK+DYQELMNTK+FASFIDK+FASFIDKVR+GGGGGGYGSGGSSYGSGGGSYGSGGGGGGGR+GSYGSGGSSYGSGGGSYGSGGGGGGHGSYGSGSSSGGYR+LALDIEIATYR+LDSELKNMQDMVEDYR+LLEGEESR+LLRDYQELMNTK+LNDLEDALQQAKEDLAR+MSGECAPNVSVSVSTSHTTISGGGSR+NKLNDLEDALQQAK+NKLNDLEDALQQAKEDLAR+NMQDMVEDYR+QISNLQQSISDAEQR+QISNLQQSISDAEQRGENALK+QISNLQQSISDAEQRGENALKDAK+SGGGFSSGSAGIINYQR+SISISVAR+SKAEAESLYQSK+SL…
312b	sp|P05783|K1C18_HUMAN	1.0000	Keratin, type I cytoskeletal 18 OS=Homo sapiens GN=KRT18 PE=1 SV=2	62.1	55	0.393	AQIFANTVDNAR+AQYDELAR+DWSHYFK+ETMQSLNDR+GGMGSGGLATGIAGGLAGMGGIQNEK+GGMGSGGLATGIAGGLAGMGGIQNEKETMQSLNDR+GLQAQIASSGLTVEVDAPK+IIEDLRAQIFANTVDNAR+IVLQIDNAR+LAADDFR+LASYLDR+LEAEIATYR+LLEDGEDFNLGDALDSSNSMQTIQK+LQLETEIEALKEELLFMK+NHEEEVKGLQAQIASSGLTVEVDAPK+QAQEYEALLNIK+QSVENDIHGLR+QSVENDIHGLRK+RLLEDGEDFNLGDALDSSNSMQTIQK+SLGSVQAPSYGARPVSSAASVYAGAGGSGSR+STFSTNYR+TVQSLEIDLDSMR+VIDDTNITR+VKLEAEIATYR+VKYETEL…
65	sp|P46013-2|KI67_HUMAN sp|P46013|KI67_HUMAN tr|A0A087WV66|A0A087WV66_HUMAN	1.0000	Isoform of P46013, Isoform Short of Antigen KI-67 OS=Homo sapiens GN=MKI67;Antigen KI-67 OS=Homo sapiens GN=MKI67 PE=1 SV=2;Isoform of P46013, Antigen KI-67 OS=Homo sapiens GN=MKI67 PE=1 SV=1	23.0	50	0.387	AAVGEEKDINTFVGTPVEK+AEALEDLVGFK+ALEDLAGFK+ALEDLVDFK+AMDTPKPAVSDEKNINTFVETPVQK+AQALEDLAGFKELFQTPGTDKPTTDEK+AQALEELTGFR+AQPLEDLAGFTELSETSGHTQESLTAGK+AQSLVISPPAPSPR+ASQPDLVDTPTSSKPQPK+DIVEELSALK+EKAEALEDLVGFK+ELFQTPGHTEEAVAAGK+FTQTSGETTDADKEPAGEDK+FTQTSGETTDADKEPAGEDKGIK+KADVEEEFLALR+KADVEEESLALR+KADVEEESLALRK+KEVKEELSAVER+KKPNPVEEEPSR+LDLAGTLPGSK+LDLLGNLPGSK+LQTPKEK+LTQTSGETTHTDKEPVGEGK+QILDPAASVTG…
404a	sp|P31689|DNJA1_HUMAN	1.0000	DnaJ homolog subfamily A member 1 OS=Homo sapiens GN=DNAJA1 PE=1 SV=2	43.1	49	0.377	ELYDKGGEQAIK+ETTYYDVLGVKPNATQEELK+ETTYYDVLGVKPNATQEELKK+EVEETDEMDQVELVDFDPNQER+FKQISQAYEVLSDAK+HYNGEAYEDDEHHPR+ILEVHIDK+ITFHGEGDQEPGLEPGDIIIVLDQK+KEVEETDEMDQVELVDFDPNQER+NVVHQLSVTLEDLYNGATR+QISQAYEVLSDAK+QISQAYEVLSDAKK+TIVITSHPGQIVK+VNFPENGFLSPDK+VNFPENGFLSPDKLSLLEK
555a	sp|P78527|PRKDC_HUMAN	1.0000	DNA-dependent protein kinase catalytic subunit OS=Homo sapiens GN=PRKDC PE=1 SV=3	13.1	48	0.360	AALSALESFLK+AQEPESGLSEETQVK+AYVPALQMAFK+DLLLNTMSQEEK+DVDFMYVELIQR+EIFNFVLK+FLDALELSQSPMLLELMTEVLCR+FYGELALK+GIFTSEIGTK+HNLEIIK+HSSLITPLQAVAQR+ILELSGSSSEDSEKVIAGLYQR+IMEFTTTLLNTSPEGWK+KEEENASVIDSAELQAYPALVVEK+LATTILQHWK+LGASLAFNNIYR+LGNPIVPLNIR+LLALNSLYSPK+LLNFLMK+LNESTFDTQITK+LQETLSAADR+LSDFNDITNMLLLK+LSFAVPFR+LVINTEEVFRPYAK+LYSLALHPNAFK+MDPMNIWDDIITNR+NLDLAVLELMQSSVDNTK+NLLTVTSSDEMMK+NLSSNEAISLE…
446a	sp|P46379-2|BAG6_HUMAN sp|P46379-3|BAG6_HUMAN sp|P46379|BAG6_HUMAN tr|A0A024RCR6|A0A024RCR6_HUMAN tr|A0A0G2JK23|A0A0G2JK23_HUMAN	1.0000	Isoform of P46379, Isoform 2 of Large proline-rich protein BAG6 OS=Homo sapiens GN=BAG6;Isoform of P46379, Isoform 3 of Large proline-rich protein BAG6 OS=Homo sapiens GN=BAG6;Large proline-rich protein BAG6 OS=Homo sapiens GN=BAG6 PE=1 SV=2;Isoform of P46379, HLA-B associated transcript 3, isoform CRA_a OS=Homo sapiens GN=BAT3 PE=1 SV=1;Isoform of P46379, Large proline-rich protein BAG6 OS=Homo …	25.3	46	0.357	AAGARPLTSPESLSR+AGSSESIAAFIQR+APPQTHLPSGASSGTGSASATHGGGSPPGTR+ASPEPQRENASPAPGTTAEEAMSR+DIQTLLSR+DLEAPEVQESYR+ENASPAPGTTAEEAMSR+ESFSLVQVQPGVDIIR+LINLVGESLR+LLGNTFVALSDLR+LQEDPNYSPQR+LQVVLEHMPVGPDAILR+MATHTLITGLEEYVR+RVGDPPQPLPEEPMEVQGAER+SFFHQHYLGGQEPTPSNIR+TFIVGAQMNVK+TMQGEGPQLLLSEAVSR+VIHLVER+YYEVLGAAATTDYNNNHEGREEDQR
658a	sp|Q5T4S7-2|UBR4_HUMAN sp|Q5T4S7-3|UBR4_HUMAN sp|Q5T4S7-4|UBR4_HUMAN sp|Q5T4S7|UBR4_HUMAN	1.0000	Isoform of Q5T4S7, Isoform 2 of E3 ubiquitin-protein ligase UBR4 OS=Homo sapiens GN=UBR4;Isoform of Q5T4S7, Isoform 3 of E3 ubiquitin-protein ligase UBR4 OS=Homo sapiens GN=UBR4;Isoform of Q5T4S7, Isoform 4 of E3 ubiquitin-protein ligase UBR4 OS=Homo sapiens GN=UBR4;E3 ubiquitin-protein ligase UBR4 OS=Homo sapiens GN=UBR4 PE=1 SV=1	10.3	43	0.329	AAPPPPPPPPPLESSPR+AVEMTDQLMVPTLGSQEGAFENVR+AVSNINTLLDKADR+AVWLPGSQTELAIVTADFVK+AYLLQNFNEEGTTEKPSK+DNPEATQQMNDLIIGK+FADKETLIQFLR+FAMEQSFSADTGGGGR+FLSRPALPFILR+GVLPYVGNLITK+HTLLSLVR+IIPYLSFGEVEK+IISLDLPVAEVYKK+ILGPAESDEFLAR+ITVLQLSALLK+LLALEEATLSTDLQQGYALK+LLQTLPQLR+LQGFAAVLAIGSSR+NVFIAQNVASLQELGGSEK+QLLQLLTTYIVR+QVLFTPATQAAR+SLLEYWK+SLTGLLSSFVEVESIKR+SNPSVLQGLLR+TGSTSSKEDDYESDAATIVQK+TLSDVEDQKELAS…
324a	sp|P10809|CH60_HUMAN	1.0000	60 kDa heat shock protein, mitochondrial OS=Homo sapiens GN=HSPD1 PE=1 SV=2	48.3	43	0.337	ALMLQGVDLLADAVAVTMGPK+DMAIATGGAVFGEEGLTLNLEDVQPHDLGK+GVMLAVDAVIAELKK+GYISPYFINTSK+IGIEIIK+IMQSSSEVGYDAMAGDFVNMVEK+IPAMTIAK+IQEIIEQLDVTTSEYEK+IQEIIEQLDVTTSEYEKEK+ISSIQSIVPALEIANAHR+KISSIQSIVPALEIANAHR+LSDGVAVLK+LVQDVANNTNEEAGDGTTTATVLAR+NAGVEGSLIVEK+RIQEIIEQLDVTTSEYEKEK+TLKIPAMTIAK+TLNDELEIIEGMK+TLNDELEIIEGMKFDR+TVIIEQSWGSPK+VGEVIVTKDDAMLLK+VGGTSDVEVNEK+VGLQVVAVK+VTDALNATR
299a	sp|P06733|ENOA_HUMAN	1.0000	Alpha-enolase OS=Homo sapiens GN=ENO1 PE=1 SV=2	62.7	42	0.309	AAVPSGASTGIYEALELR+AAVPSGASTGIYEALELRDNDK+AAVPSGASTGIYEALELRDNDKTR+AGYTDKVVIGMDVAASEFFR+DATNVGDEGGFAPNILENK+DATNVGDEGGFAPNILENKEGLELLK+DYPVVSIEDPFDQDDWGAWQK+EAMRIGAEVYHNLK+FTASAGIQVVGDDLTVTNPK+FTASAGIQVVGDDLTVTNPKR+GNPTVEVDLFTSK+HIADLAGNSEVILPVPAFNVINGGSHAGNK+IEEELGSK+IGAEVYHNLK+KLNVTEQEKIDK+LAMQEFMILPVGAANFR+LAQANGWGVMVSHR+LMIEMDGTENK+SFIKDYPVVSIEDPFDQDDWGAWQK+SGKYDLDFKSPDDPSR+TIAPALVSK+VVIGMDVA…
858a	sp|Q9UJV9|DDX41_HUMAN tr|J3KNN5|J3KNN5_HUMAN	1.0000	Probable ATP-dependent RNA helicase DDX41 OS=Homo sapiens GN=DDX41 PE=1 SV=2;Isoform of Q9UJV9, Probable ATP-dependent RNA helicase DDX41 (Fragment) OS=Homo sapiens GN=DDX41 PE=1 SV=1	41.3	41	0.301	AGAASLDVIQEVEYVKEEAK+ARTDEVPAGGSRSEAEDEDDEDYVPYVPLR+DMIGIAFTGSGK+DVLVATDVASK+DYLAHSSMDF+FPAAILR+GIHHPTPIQIQGIPTILSGR+GVEAVAIHGGKDQEER+HGVHMMVATPGR+ILESVAEGR+KADVDAIHEYLLLK+KDVLVATDVASK+KIQNFAK+LLQEDSSPLLR+MIDMGFEGDIR+QTLLFSATMPK+SALVKPVTINVGR+SEAEDEDDEDYVPYVPLR+TDEVPAGGSRSEAEDEDDEDYVPYVPLR+TIFSYFK+TPPPVLIFAEK+YHILVEGDGIPPPIK+YLALDEADR
741a	sp|Q96EY1-2|DNJA3_HUMAN	1.0000	Isoform of Q96EY1, Isoform 2 of DnaJ homolog subfamily A member 3, mitochondrial OS=Homo sapiens GN=DNAJA3	33.1	41	0.317	AQGLYETINVTIPPGTQTDQK+EIFITFR+EKFSQLAEAYEVLSDEVK+FSQLAEAYEVLSDEVK+FSQLAEAYEVLSDEVKR+GGPTVDPEELFR+INSYGYGDHYIHIK+KAYYQLAK+KQYDAYGSAGFDPGASGSQHSYWK+QQSLILSYAEDETDVEGTVNGVTLTSSGK+VMIPVPAGVEDGQTVR
330a	sp|P12236|ADT3_HUMAN	1.0000	ADP/ATP translocase 3 OS=Homo sapiens GN=SLC25A6 PE=1 SV=4	30.9	40	0.147	AAYFGVYDTAK+DFLAGGIAAAISK+EQGVLSFWR+GAWSNVLR+GMGGAFVLVLYDEIKK+GMLPDPK+IPKEQGVLSFWR+LLLQVQHASK+QIFLGGVDK+QIFLGGVDKHTQFWR+YFPTQALNFAFK+YFPTQALNFAFKDK+YFPTQALNFAFKDKYK
232a	sp|O43707|ACTN4_HUMAN	1.0000	Alpha-actinin-4 OS=Homo sapiens GN=ACTN4 PE=1 SV=2	31.8	40	0.265	AGTQIENIDEDFRDGLK+AIMTYVSSFYHAFSGAQK+DGLAFNALIHR+EAILAIHK+ETTDTDTADQVIASFK+FAIQDISVEETSAK+GISQEQMQEFR+GYEEWLLNEIR+HRDYETATLSDIK+HRPELIEYDK+HTNYTMEHIR+ISNRPAFMPSEGK+KDDPVTNLNNAFEVAEK+LASDLLEWIR+LLEVLSGER+LSGSNPYTTVTPQIINSK+LVSIGAEEIVDGNAK+MAPYQGPDAVPGALDYK+MLDAEDIVNTARPDEK+QFASQANVVGPWIQTK+RQFASQANVVGPWIQTK+TINEVENQILTR+VGWEQLLTTIAR+VLAVNQENEHLMEDYEK
671a	sp|Q6P2Q9|PRP8_HUMAN	1.0000	Pre-mRNA-processing-splicing factor 8 OS=Homo sapiens GN=PRPF8 PE=1 SV=2	17.8	39	0.300	ADWWTNTAHYNR+ALDIPLVK+ALNMAIPGGPK+AQIAGYLYGVSPPDNPQVK+AVFWDIK+DLILADYGK+EELGLIEQAYDNPHEALSR+FSPIPFPPLSYK+FTLWWSPTINR+GPGNPVPGPLAPLPDYMSEEKLQEK+HDPNMKYELQLANPK+HGDEIITSTTSNYETQTFSSK+IDLTLLNR+IMADNPSWDGEK+ISLIQIFR+ITDAYLDQYLWYEADK+ITDAYLDQYLWYEADKR+LIVDHNIADYMTAK+LLILALER+LTLEDLEDSWDR+LVVDSHVQYR+QILMASGSTTFTK+SGMSHEEDQLIPNLYR+SVTTVQWENSFVSVYSK+TAEEVAALIR+TEDPDLPAFYFDPLINPISHR+TILQHLSEAWR+TNHIYVSSDD…
414a	sp|P35527|K1C9_HUMAN	1.0000	Keratin, type I cytoskeletal 9 OS=Homo sapiens GN=KRT9 PE=1 SV=3	52.2	39	0.273	DIENQYETQITQIEHEVSSSGQEVQSSAK+EIETYHNLLEGGQEDFESSGAGK+FSSSSGYGGGSSR+GGGGSFGYSYGGGSGGGFSASSLGGGFGGGSR+GGSGGSHGGGSGFGGESGGSYGGGEEASGSGGGYGGGSGK+HGVQELEIELQSQLSK+HGVQELEIELQSQLSKK+IKFEMEQNLR+KDIENQYETQITQIEHEVSSSGQEVQSSAK+LASYLDK+LASYLDKVQALEEANNDLENK+MTLDDFR+NHKEEMSQLTGQNSGDVNVEINVAPGK+QFSSSYLSR+QGVDADINGLR+QVLDNLTMEK+SDLEMQYETLQEELMALKK+SGGGGGGGLGSGGSIR+STMQELNSR+TLLDIDNTR+TLNDMRQEYEQLIAK+VQALEEAN…
330b	sp|P05141|ADT2_HUMAN	1.0000	ADP/ATP translocase 2 OS=Homo sapiens GN=SLC25A5 PE=1 SV=7	34.6	39	0.147	AAYFGIYDTAK+DFLAGGVAAAISK+EQGVLSFWR+GAWSNVLR+GMGGAFVLVLYDEIKK+GMLPDPK+IPKEQGVLSFWR+LLLQVQHASK+QIFLGGVDK+QIFLGGVDKR+YFPTQALNFAFK+YFPTQALNFAFKDK+YFPTQALNFAFKDKYK
894a	sp|Q9Y5V3-2|MAGD1_HUMAN sp|Q9Y5V3|MAGD1_HUMAN	1.0000	Isoform of Q9Y5V3, Isoform 2 of Melanoma-associated antigen D1 OS=Homo sapiens GN=MAGED1;Melanoma-associated antigen D1 OS=Homo sapiens GN=MAGED1 PE=1 SV=3	35.1	37	0.290	APLAAGTWR+APTADTQTQNVNQAK+ASEAVLWEALR+ASEAVLWEALRK+AWNDTTKAPTADTQTQNVNQAK+DVAILQER+DVPNTQPKAAFKSQNATPK+EYTDVYPEIIER+FIAEVQK+GPNAAYDFSQAATTGELAANK+GPNGVYDFSQAHNAK+HPLLGDLR+INNLNVEENSSGDQR+IPFTFWAR+KINNLNVEENSSGDQR+LLTYEFVK+MATSQADIETDPGISEPDGATAQTSADGSQAQNLESR+RVPNSNPPEYEFLWGLR+SAPVPVTTQNPPGAPPNVLWQTPLAWQNPSGWQNQTAR+VGPNATYNFSQSLNANDLANSRPK+VPNSNPPEYEFLWGLR
611a	sp|Q14257-2|RCN2_HUMAN sp|Q14257|RCN2_HUMAN	1.0000	Isoform of Q14257, Isoform 2 of Reticulocalbin-2 OS=Homo sapiens GN=RCN2;Reticulocalbin-2 OS=Homo sapiens GN=RCN2 PE=1 SV=1	46.7	37	0.281	AEELHYPLGER+EALLGVQEDVDEYVK+KLSEEEILENPDLFLTSEATDYGR+LSEEEILENPDLFLTSEATDYGR+NGDGFVSLEEFLGDYR+NSDDTVTWDEYNIQMYDR+QLHDDYFYHDEL+QQFVEYDKNSDDTVTWDEYNIQMYDR+RSDYDREALLGVQEDVDEYVK+SDYDREALLGVQEDVDEYVK+VIDFDENTALDDAEEESFR+VIDFDENTALDDAEEESFRK+WDPTANEDPEWILVEK+WDPTANEDPEWILVEKDR
381a	sp|P25705|ATPA_HUMAN	1.0000	ATP synthase subunit alpha, mitochondrial OS=Homo sapiens GN=ATP5A1 PE=1 SV=1	45.0	37	0.272	AVDSLVPIGR+EAYPGDVFYLHSR+ELIIGDR+FENAFLSHVVSQHQALLGTIR+GIRPAINVGLSVSR+GMSLNLEPDNVGVVVFGNDK+GYLDKLEPSK+HALIIYDDLSK+ILGADTSVDLEETGR+LKEIVTNFLAGFEA+NVQAEEMVEFSSGLK+QGQYSPMAIEEQVAVIYAGVR+RTGAIVDVPVGEELLGR+STVAQLVK+TGAIVDVPVGEELLGR+TGTAEMSSILEER+TSIAIDTIINQK+VLSIGDGIAR+VVDALGNAIDGK+VVDALGNAIDGKGPIGSK
41	sp|P17096-3|HMGA1_HUMAN sp|P17096|HMGA1_HUMAN	1.0000	Isoform of P17096, Isoform HMG-R of High mobility group protein HMG-I/HMG-Y OS=Homo sapiens GN=HMGA1;High mobility group protein HMG-I/HMG-Y OS=Homo sapiens GN=HMGA1 PE=1 SV=3	23.4	37	0.269	EPSEVPTPK+KQPPVSPGTALVGSQK+KQPPVSPGTALVGSQKEPSEVPTPK+QPPVSPGTALVGSQK+QPPVSPGTALVGSQKEPSEVPTPK
196	sp|TRYP_PIG|	1.0000	sp TRYP_PIG	25.1	37	0.269	IITHPNFNGNTLDNDIMLIK+IITHPNFNGNTLDNDIMLIKLSSPATLNSR+LGEHNIDVLEGNEQFINAAK+LSSPATLNSR+VATVSLPR
321b	sp|Q02539|H11_HUMAN	0.9986	Histone H1.1 OS=Homo sapiens GN=HIST1H1A PE=1 SV=3	28.8	37	0.094	ALAAAGYDVEK+ALAAAGYDVEKNNSR+GGVSLAALK+GTGASGSFK+GTGASGSFKLNK+KALAAAGYDVEK+KALAAAGYDVEKNNSR+KASSVETKPGASK+SLVSKGTLVQTK
640a	sp|Q16531|DDB1_HUMAN	1.0000	DNA damage-binding protein 1 OS=Homo sapiens GN=DDB1 PE=1 SV=1	25.4	35	0.270	ALVSEWKEPQAK+ALYYLQIHPQELR+DLLFILTAK+EMLGGEIIPR+GDFILVGDLMR+GESKDLLFILTAK+IAVMELFRPK+IEVQDTSGGTTALRPSASTQALSSSVSSSK+IVVFQYSDGK+IVVFQYSDGKLQTVAEK+KTEPATGFIDGDLIESFLDISRPK+LEIYVVTAEGLRPVK+LLASINSTVR+LYDGLFK+LYEWTTEK+MQEVVANLQYDDGSGMK+MQEVVANLQYDDGSGMKR+QSGESIDIITR+SDPNRETDDTLVLSFVGQTR+SVLLLAYKPMEGNFEEIAR+TKGDFILVGDLMR+TVPLYESPR+VTLGTQPTVLR+YLAIAPPIIK+YLLGDMEGR
622a	sp|Q15029-2|U5S1_HUMAN sp|Q15029-3|U5S1_HUMAN sp|Q15029|U5S1_HUMAN	1.0000	Isoform of Q15029, Isoform 2 of 116 kDa U5 small nuclear ribonucleoprotein component OS=Homo sapiens GN=EFTUD2;Isoform of Q15029, Isoform 3 of 116 kDa U5 small nuclear ribonucleoprotein component OS=Homo sapiens GN=EFTUD2;116 kDa U5 small nuclear ribonucleoprotein component OS=Homo sapiens GN=EFTUD2 PE=1 SV=1	29.1	35	0.279	AFIPAIDSFGFETDLR+DSIVQGFQWGTR+FFDDPMLLELAK+FNTTSVIK+GHVTQDAPIPGSPLYTIK+GLSEDVSISK+GNEEAQIFRPLK+IAVEPVNPSELPK+ILAQVVGDVDTSLPR+ILDAVVAQEPLHR+ITMIAEPLEK+IYADTFGDINYQEFAK+KGLSEDVSISK+LGEFFQTK+LWGDIYFNPK+MYSTDDGVQFHAFGR+RLWGDIYFNPK+RVVYSAFLMATPR+SFVEFILEPLYK+STPVTVVLPDTK+TLDELGIHLTK+TLDELGIHLTKEELK+VLSGTIHAGQPVK+VPAGNWVLIEGVDQPIVK+VVYSAFLMATPR
360a	sp|P21333-2|FLNA_HUMAN sp|P21333|FLNA_HUMAN tr|Q5HY54|Q5HY54_HUMAN tr|Q60FE5|Q60FE5_HUMAN	1.0000	Isoform of P21333, Isoform 2 of Filamin-A OS=Homo sapiens GN=FLNA;Filamin-A OS=Homo sapiens GN=FLNA PE=1 SV=4;Isoform of P21333, Filamin-A OS=Homo sapiens GN=FLNA PE=1 SV=1;Isoform of P21333, Filamin A OS=Homo sapiens GN=FLNA PE=1 SV=1	17.0	35	0.265	AEAGVPAEFSIWTR+AFGPGLQGGSAGSPAR+ANLPQSFQVDTSK+ASGPGLNTTGVPASLPVEFTIDAK+EGPYSISVLYGDEEVPR+FADQHVPGSPFSVK+FNEEHIPDSPFVVPVASPSGDAR+GAGTGGLGLAVEGPSEAK+GLVEPVDVVDNADGTQTVNYVPSR+IANLQTDLSDGLR+LIALLEVLSQK+LPQLPITNFSR+LSPFMADIR+LYSVSYLLK+SAGQGEVLVYVEDPAGHQEEAK+SPFEVYVDK+SPFSVAVSPSLDLSK+TGVAVNKPAEFTVDAK+VANPSGNLTETYVQDR+VAQPTITDNKDGTVTVR+VTAQGPGLEPSGNIANK+VTYTPMAPGSYLISIK+WGDEHIPGSPYR+YAPSEAGLHEMDIR+YGGDE…
580a	sp|Q12905|ILF2_HUMAN tr|B4DY09|B4DY09_HUMAN	1.0000	Interleukin enhancer-binding factor 2 OS=Homo sapiens GN=ILF2 PE=1 SV=2;Isoform of Q12905, Interleukin enhancer-binding factor 2 OS=Homo sapiens GN=ILF2 PE=1 SV=1	47.2	34	0.270	AQDPSEVLTMLTNETGFEISSSDATVK+GTMTTGHNVADLVVILK+ILGQEGDASYLASEISTWDGVIVTPSEK+ILITTVPPNLR+ILPTLEAVAALGNK+KILGQEGDASYLASEISTWDGVIVTPSEK+KLDPELHLDIK+LDPELHLDIK+NQDLAPNSAEQASILSLVTK+QPLALNVAYR+RNQDLAPNSAEQASILSLVTK+VKPAPDETSFSEALLK+VKPAPDETSFSEALLKR+VLQSALAAIR
321c	sp|P22492|H1T_HUMAN	0.9941	Histone H1t OS=Homo sapiens GN=HIST1H1T PE=2 SV=4	16.4	34	0.084	ALAAAGYDVEK+ALAAAGYDVEKNNSR+GTGASGSFK+KALAAAGYDVEK+KALAAAGYDVEKNNSR+KVPNLSVSK
885a	sp|Q9Y3Y2-3|CHTOP_HUMAN sp|Q9Y3Y2-4|CHTOP_HUMAN sp|Q9Y3Y2|CHTOP_HUMAN tr|X6R700|X6R700_HUMAN	1.0000	Isoform of Q9Y3Y2, Isoform 2 of Chromatin target of PRMT1 protein OS=Homo sapiens GN=CHTOP;Isoform of Q9Y3Y2, Isoform 3 of Chromatin target of PRMT1 protein OS=Homo sapiens GN=CHTOP;Chromatin target of PRMT1 protein OS=Homo sapiens GN=CHTOP PE=1 SV=2;Isoform of Q9Y3Y2, Chromatin target of PRMT1 protein OS=Homo sapiens GN=CHTOP PE=1 SV=1	37.1	33	0.238	ASMQQQQQLASAR+EQLDNQLDAYMSK+GHLDAELDAYMAQTDPETND+LAQQMENRPSVQAALK+NKQPTPVNIR+RLAQQMENRPSVQAALK+TKGHLDAELDAYMAQTDPETND
847a	sp|Q9UBS4|DJB11_HUMAN	1.0000	DnaJ homolog subfamily B member 11 OS=Homo sapiens GN=DNAJB11 PE=1 SV=1	28.2	33	0.257	DGMEYPFIGEGEPHVDGEPGDLR+EQLTEEAR+FQDLGAAYEVLSDSEK+FQDLGAAYEVLSDSEKR+GEGLPNFDNNNIK+KGEGLPNFDNNNIK+KLALQLHPDRNPDDPQAQEK+LALQLHPDRNPDDPQAQEK+TLEVEIEPGVR+TLEVEIEPGVRDGMEYPFIGEGEPHVDGEPGDLR+TTQLGPGR
751a	sp|Q96PU5-5|NED4L_HUMAN sp|Q96PU5-6|NED4L_HUMAN sp|Q96PU5-7|NED4L_HUMAN sp|Q96PU5|NED4L_HUMAN	1.0000	Isoform of Q96PU5, Isoform 5 of E3 ubiquitin-protein ligase NEDD4-like OS=Homo sapiens GN=NEDD4L;Isoform of Q96PU5, Isoform 6 of E3 ubiquitin-protein ligase NEDD4-like OS=Homo sapiens GN=NEDD4L;Isoform of Q96PU5, Isoform 7 of E3 ubiquitin-protein ligase NEDD4-like OS=Homo sapiens GN=NEDD4L;E3 ubiquitin-protein ligase NEDD4-like OS=Homo sapiens GN=NEDD4L PE=1 SV=2	28.8	33	0.253	AVKDTLSNPQSPQPSPYNSPKPQHK+DTLSNPQSPQPSPYNSPKPQHK+EWFFLISK+ITQWEDPR+KPADIPNRFEMK+LDLPPYETFEDLREK+LLDGFFIRPFYK+LLFEVFDENR+LLMAVENAQGFEGVD+LQNPAITGPAVPYSR+LWIEFESEK+QITLNDMESVDSEYYNSLK+RLQITPDSNGEQFSSLIQR+SLSSPTVTLSAPLEGAK+TSLNPNDLGPLPPGWEER+TSPQELSEELSR+TTQWHRPSLMDVSSESDNNIR+TTTWTRPIMQLAEDGASGSATNSNNHLIEPQIR+VTQSFLPPGWEMR
745a	sp|Q96JN8-2|NEUL4_HUMAN sp|Q96JN8|NEUL4_HUMAN tr|I3L100|I3L100_HUMAN tr|I3L2W2|I3L2W2_HUMAN	1.0000	Isoform of Q96JN8, Isoform 2 of Neuralized-like protein 4 OS=Homo sapiens GN=NEURL4;Neuralized-like protein 4 OS=Homo sapiens GN=NEURL4 PE=1 SV=2;Isoform of Q96JN8, Neuralized-like protein 4 (Fragment) OS=Homo sapiens GN=NEURL4 PE=1 SV=7;Isoform of Q96JN8, Neuralized-like protein 4 OS=Homo sapiens GN=NEURL4 PE=1 SV=1	19.3	32	0.238	AAGYAHGLVFSTK+AAPAAQAEPER+AGDTVGVVR+ALRDGELFEIVIQK+DGELFEIVIQK+DGEVFQVR+DNEMFEIR+FHQLHGSNAVITNGGR+FQELLLLPEDYFMPPPK+FQELLLLPEDYFMPPPKR+GADDTMHILVDGEDMGPAATGIAK+LGLTTLAPGEMGPGAGGGGPGLPPSLPELR+NILLSNGNR+NVWAVLDLYGPVR+QQPGQEFNHGLVLSR+RQQPGQEFNHGLVLSR+SEFNDAIVISNR+SFPLHSPVAGVAHR+SVLEEYGQDLDQLGEGDR+TALRPHATDDFNHGVVLSSR+VEELDEKWAGSLR+VWAVVDLYGK
258a	sp|O75643|U520_HUMAN	1.0000	U5 small nuclear ribonucleoprotein 200 kDa helicase OS=Homo sapiens GN=SNRNP200 PE=1 SV=2	16.1	32	0.257	AIFEIVLNR+ANSNLVLQADR+DEPTGEVLSLVGK+DIDAFWLQR+DTLGLFLR+EEGWWVVIGDAK+GLFYFDNSFRPVPLEQTYVGITEK+GLIEIISNAAEYENIPIR+GNIIISTPEKWDILSR+IIYIAPMR+IVALSSSLSNAK+KADEVLEILK+LELSVHLQPITR+LIGLSATLPNYEDVATFLR+LYDLNHNEIGELIR+MDTDLETMDLDQGGEALAPR+MTQNPNYYNLQGISHR+NIEMTQEDVR+SLVQEMVGSFGK+SPTLYGISHDDLKGDPLLDQR+TGNFQVTELGR+TLVEDLFADK+TNLLLQAHLSR+VPIPVKESIEEPSAK+VVLLTGETSTDLK+YAQAGFEGFK
621a	sp|Q15020|SART3_HUMAN	1.0000	Squamous cell carcinoma antigen recognized by T-cells 3 OS=Homo sapiens GN=SART3 PE=1 SV=1	18.6	31	0.228	AAEKEAALVQQEEEKAEQR+ALQRPSAAAPQAENGPAAAPAVAAPAATEAPK+EAALVQQEEEKAEQR+ELWDSIMTR+GLALWEAYR+GLAYVEYENESQASQAVMK+HGVDHQVISVTFEK+IQLIFER+RRVENSIPAAGETQNVEVAAGPAGK+RVENSIPAAGETQNVEVAAGPAGK+TQLSLLPR+VAISNPPQR+VENSIPAAGETQNVEVAAGPAGK+YANMWLEYYNLER+YKPYEEALLQAEAPR
298a	sp|P06576|ATPB_HUMAN	1.0000	ATP synthase subunit beta, mitochondrial OS=Homo sapiens GN=ATP5B PE=1 SV=3	43.7	31	0.231	AHGGYSVFAGVGER+AIAELGIYPAVDPLDSTSR+EGNDLYHEMIESGVINLK+ETRLVLEVAQHLGESTVRTIAMDGTEGLVR+FTQAGSEVSALLGR+IGLFGGAGVGK+IMDPNIVGSEHYDVAR+IMNVIGEPIDER+IMNVIGEPIDERGPIK+IPSAVGYQPTLATDMGTMQER+LVLEVAQHLGESTVR+TIAMDGTEGLVR+TREGNDLYHEMIESGVINLK+TVLIMELINNVAK+VALTGLTVAEYFR+VALVYGQMNEPPGAR+VLDSGAPIKIPVGPETLGR+VVDLLAPYAK
802a	sp|Q9H0M0-3|WWP1_HUMAN sp|Q9H0M0|WWP1_HUMAN	1.0000	Isoform of Q9H0M0, Isoform 3 of NEDD4-like E3 ubiquitin-protein ligase WWP1 OS=Homo sapiens GN=WWP1;NEDD4-like E3 ubiquitin-protein ligase WWP1 OS=Homo sapiens GN=WWP1 PE=1 SV=1	24.9	30	0.199	ATIDLKQALLIHNR+FIDTGFSLPFYK+FIDTGFSLPFYKR+GEEGLDYGGIAR+GGPQIAYER+LLFAIEETEGFGQE+LPLGGFAELMGSNGPQK+LQLQVTVSSAK+NFEQWQSQR+NQLQGAMQQFNQR+QIIWFWQFVK+QQSGNANTETLPSGWEQR+QTLFEDSFQQIMALKPYDLR+SILEPDTSNSR+TQGLQNEEPLPEGWEIR+TTQWEDPRTQGLQNEEPLPEGWEIR+TTTWQRPTMESVR
338a	sp|P14678-2|RSMB_HUMAN sp|P14678-3|RSMB_HUMAN sp|P14678|RSMB_HUMAN sp|P63162-2|RSMN_HUMAN sp|P63162|RSMN_HUMAN tr|A8MT02|A8MT02_HUMAN tr|J3QLE5|J3QLE5_HUMAN	1.0000	Isoform of P14678, Isoform SM-B of Small nuclear ribonucleoprotein-associated proteins B and B' OS=Homo sapiens GN=SNRPB;Isoform of P14678, Isoform SM-B1 of Small nuclear ribonucleoprotein-associated proteins B and B' OS=Homo sapiens GN=SNRPB;Small nuclear ribonucleoprotein-associated proteins B and B' OS=Homo sapiens GN=SNRPB PE=1 SV=2;Isoform of P63162, Isoform 2 of Small nuclear ribonucleoprot…	19.5	29	0.222	GENLVSMTVEGPPPK+GENLVSMTVEGPPPKDTGIAR+IFIGTFK+MLQHIDYR+RVLGLVLLR+VLGLVLLR
232b	sp|Q01082|SPTB2_HUMAN tr|A0A087WUZ3|A0A087WUZ3_HUMAN	1.0000	Spectrin beta chain, non-erythrocytic 1 OS=Homo sapiens GN=SPTBN1 PE=1 SV=2;Isoform of Q01082, Spectrin beta chain, non-erythrocytic 1 OS=Homo sapiens GN=SPTBN1 PE=1 SV=1	17.0	29	0.218	DASVAEAWLLGQEPYLSSR+DLDDFQSWLSR+EAEKLESEHPDQAQAILSR+EIEELQSQAQALSQEGK+EIGQSVDEVEK+ELEAENYHDIKR+EQWANLEQLSAIR+EVDDLEQWIAER+HLLGVEDLLQK+HQILEQAVEDYAETVHQLSK+IVSSSDVGHDEYSTQSLVK+KHEAIETDIAAYEER+LAEISDVWEEMK+LILEVHQFSR+LLDPEDISVDHPDEK+LLEVLSGER+LTTLELLEVR+LVSDGNINSDRIQEK+LVSQDNFGFDLPAVEAATK+QAEAFLNNQEYVLAHTEMPTTLEGAEAAIK+QALQDTLALYK+QNLLSQSHAYQQFLR+SQNIVTDSSSLSAEAIR+TAASGIPYHSEVPVSLK+TALPAQSAATLPAR+T…
203a	sp|ALBU_BOVIN|	1.0000	sp ALBU_BOVIN	24.9	29	0.234	AEFVEVTK+DAFLGSFLYEYSR+FKDLGEEHFK+HLVDEPQNLIK+HPYFYAPELLYYANK+KQTALVELLK+KVPQVSTPTLVEVSR+LGEYGFQNALIVR+LSQKFPK+LVNELTEFAK+LVTDLTK+QTALVELLK+RHPEYAVSVLLR+RHPYFYAPELLYYANK+TVMENFVAFVDK+YLYEIAR
564a	sp|Q01813|PFKAP_HUMAN	1.0000	ATP-dependent 6-phosphofructokinase, platelet type OS=Homo sapiens GN=PFKP PE=1 SV=2	25.5	28	0.183	AIGVLTSGGDAQGMNAAVR+ASYDVSDSGQLEHVQPWSV+EIGWTDVGGWTGQGGSILGTK+ELVVTQLGYDTR+EWSGLLEELAR+IIEVVDAIMTTAQSHQR+LNIIIVAEGAIDTQNKPITSEK+LPDDQIPK+MLAIYDGFDGFAK+NVIFQPVAELK+NVIFQPVAELKK+NVLGHMQQGGAPSPFDR+SFAGNLNTYK+TFVLEVMGR+YLEEIATQMR
312c	sp|P02533|K1C14_HUMAN	1.0000	Keratin, type I cytoskeletal 14 OS=Homo sapiens GN=KRT14 PE=1 SV=4	33.9	28	0.108	ALEEANADLEVK+APSTYGGGLSVSSSR+ASLENSLEETK+DAEEWFFTK+EVATNSELVQSGK+GQVGGDVNVEMDAAPGVDLSR+LAADDFR+LASYLDK+LASYLDKVR+LEQEIATYR+LLEGEDAHLSSSQFSSGSQSSR+MSVEADINGLR+MSVEADINGLRR+TRLEQEIATYR+VLDELTLAR+VTMQNLNDR
242a	sp|O60884|DNJA2_HUMAN	1.0000	DnaJ homolog subfamily A member 2 OS=Homo sapiens GN=DNAJA2 PE=1 SV=1	35.4	28	0.218	DGNDLHMTYK+EISFAYEVLSNPEK+EISFAYEVLSNPEKR+ELYDRYGEQGLR+EYHPDKNPNAGDKFK+FDVQFPENNWINPDK+GEGMPQYR+ILEVHVDK+ITFTGEADQAPGVEPGDIVLLLQEK+LYDILGVPPGASENELK+LYDILGVPPGASENELKK+RGEDMMHPLK+VSLEDLYNGK
581b	sp|Q12906|ILF3_HUMAN	1.0000	Interleukin enhancer-binding factor 3 OS=Homo sapiens GN=ILF3 PE=1 SV=3	29.5	27	0.107	AYAALAALEK+DSSKGEDSAEETEAKPAVVAPAPVVEAVSTPSAAFPSDATAEQGPILTK+EDITQSAQHALR+FVMEVEVDGQK+HSSVYPTQEELEAVQNMVSHTER+LFPDTPLALDANK+LNQLKPGLQYK+QGGYSQSNYNSPGSGQNYSGPPSSYQSSQGGYGR+QQREDITQSAQHALR+SGGNSYGSGGASYNPGSHGGYGGGSGGGSSYQGK+VLAGETLSVNDPPDVLDR+VLGMDPLPSK+VLQDMGLPTGAEGR+VPTWGPLR+YELISETGGSHDKR
581a	sp|Q12906-7|ILF3_HUMAN	1.0000	Isoform of Q12906, Isoform 7 of Interleukin enhancer-binding factor 3 OS=Homo sapiens GN=ILF3	29.0	27	0.114	AYAALAALEK+DSSKGEDSAEETEAKPAVVAPAPVVEAVSTPSAAFPSDATAENVK+EDITQSAQHALR+FVMEVEVDGQK+HSSVYPTQEELEAVQNMVSHTER+LFPDTPLALDANK+LNQLKPGLQYK+QGGYSQSNYNSPGSGQNYSGPPSSYQSSQGGYGR+QQREDITQSAQHALR+SGGNSYGSGGASYNPGSHGGYGGGSGGGSSYQGK+VLAGETLSVNDPPDVLDR+VLGMDPLPSK+VLQDMGLPTGAEGR+VPTWGPLR+YELISETGGSHDKR
330c	sp|P12235|ADT1_HUMAN	1.0000	ADP/ATP translocase 1 OS=Homo sapiens GN=SLC25A4 PE=1 SV=4	30.2	27	0.078	AAYFGVYDTAK+DFLAGGVAAAVSK+EQGFLSFWR+GAWSNVLR+GMGGAFVLVLYDEIKK+GMLPDPK+LLLQVQHASK+YFPTQALNFAFK+YFPTQALNFAFKDK+YFPTQALNFAFKDKYK
312d	sp|P08779|K1C16_HUMAN	1.0000	Keratin, type I cytoskeletal 16 OS=Homo sapiens GN=KRT16 PE=1 SV=4	41.0	27	0.133	ALEEANADLEVK+APSTYGGGLSVSSR+ASLENSLEETK+DAETWFLSK+GQTGGDVNVEMDAAPGVDLSR+IIAATIENAQPILQIDNAR+LAADDFR+LASYLDK+LASYLDKVR+LEQEIATYR+LLEGEDAHLSSQQASGQSYSSR+QTVEADVNGLRR+TEELNKEVASNSELVQSSR+TKYEHELALR+TRLEQEIATYR+VLDELTLAR+VTMQNLNDR
779a	sp|Q9BUJ2-2|HNRL1_HUMAN sp|Q9BUJ2-4|HNRL1_HUMAN sp|Q9BUJ2|HNRL1_HUMAN tr|A0A0A0MRA5|A0A0A0MRA5_HUMAN tr|B7Z4B8|B7Z4B8_HUMAN	1.0000	Isoform of Q9BUJ2, Isoform 2 of Heterogeneous nuclear ribonucleoprotein U-like protein 1 OS=Homo sapiens GN=HNRNPUL1;Isoform of Q9BUJ2, Isoform 4 of Heterogeneous nuclear ribonucleoprotein U-like protein 1 OS=Homo sapiens GN=HNRNPUL1;Heterogeneous nuclear ribonucleoprotein U-like protein 1 OS=Homo sapiens GN=HNRNPUL1 PE=1 SV=2;Isoform of Q9BUJ2, Heterogeneous nuclear ribonucleoprotein U-like prot…	21.2	26	0.199	EALGGQALYPHVLVK+HLPSTEPDPHVVR+INEEISVK+LIQIAAR+NPPGASTYNK+NYILDQTNVYGSAQR+QGAPTSFLPPEASQLKPDR+QNQFYDTQVIK+QNQFYDTQVIKQENESGYER+RPLEMEQQQAYRPEMK+RTDEEGKDVPDHAVLEMK+WMGIAFR+YNILGTNAIMDK
564b	sp|P17858|PFKAL_HUMAN	1.0000	ATP-dependent 6-phosphofructokinase, liver type OS=Homo sapiens GN=PFKL PE=1 SV=6	26.3	26	0.175	AIGVLTSGGDAQGMNAAVR+AMDDKRFDEATQLR+AMLWLSEK+EQWWLSLR+GGSFENNWNIYK+GQLESIVENIR+GQVQEVGWHDVAGWLGR+IMEVIDAITTTAQSHQR+ISMAAYVSGELEHVTR+SEWGSLLEELVAEGK+SNFSLAILNVGAPAAGMNAAVR+TFVLEVMGR+TNVLGHLQQGGAPTPFDR+VFLIYEGYEGLVEGGENIK
293a	sp|P05387|RLA2_HUMAN	1.0000	60S acidic ribosomal protein P2 OS=Homo sapiens GN=RPLP2 PE=1 SV=1	94.8	26	0.198	ILDSVGIEADDDR+ILDSVGIEADDDRLNK+KEESEESDDDMGFGLFD+LASVPAGGAVAVSAAPGSAAPAAGSAPAAAEEK+LASVPAGGAVAVSAAPGSAAPAAGSAPAAAEEKK+LASVPAGGAVAVSAAPGSAAPAAGSAPAAAEEKKDEK+NIEDVIAQGIGK+VISELNGKNIEDVIAQGIGK+YVASYLLAALGGNSSPSAK
347b	sp|P67809|YBOX1_HUMAN	1.0000	Nuclease-sensitive element-binding protein 1 OS=Homo sapiens GN=YBX1 PE=1 SV=3	50.0	25	0.154	AADPPAENSSAPEAEQGGAE+EDGNEEDKENQGDETQGQQPPQR+GAEAANVTGPGGVPVQGSK+NDTKEDVFVHQTAIK+NDTKEDVFVHQTAIKK+NGYGFINR+NYQQNYQNSESGEKNEGSESAPEGQAQQR+RPQYSNPPVQGEVMEGADNQGAGEQGRPVR+SVGDGETVEFDVVEGEK+SVGDGETVEFDVVEGEKGAEAANVTGPGGVPVQGSK
209a	sp|O00308|WWP2_HUMAN	1.0000	NEDD4-like E3 ubiquitin-protein ligase WWP2 OS=Homo sapiens GN=WWP2 PE=1 SV=2	33.8	25	0.195	AGVALPFEK+DLESIDPEFYNSIVWIK+DSSGTAVAPENR+EKLLYAIEETEGFGQE+FIDTGFTLPFYK+FLYQSSSASTDHDPLGPLPPGWEK+FYYVDHNTR+GEEGLDYGGIAR+INSYVEVAVDGLPSETKK+LPVGGFAELIGSNGPQK+MENMQLTLNLQTENK+NQLQGAMQHFSQR+NYEQWQSQR+QIQWFWQVVK+QTLFEDSFQQIMNMKPYDLR+RLYIIMR+TQGMIQEPALPPGWEMK+TTPATGEQSPGAR+TTTWERPLPPGWEK+TTTWQRPTAEYVR+VTEENKEEYIMLLTDWR
625a	sp|Q15293|RCN1_HUMAN	1.0000	Reticulocalbin-1 OS=Homo sapiens GN=RCN1 PE=1 SV=1	62.8	24	0.184	AADLNGDLTATR+DGKLDKDEIR+DKDDKISWEEYK+EEFTAFLHPEEFEHMK+EEILENWNMFVGSQATNYGEDLTK+EIVVLETLEDIDK+EQFNEFR+HWILPQDYDHAQAEAR+IDNDGDGFVTTEELK+ISWEEYK+IVDRIDNDGDGFVTTEELK+QATYGYYLGNPAEFHDSSDHHTFK+QATYGYYLGNPAEFHDSSDHHTFKK+TFDQLTPDESKER+VVRPDSELGERPPEDNQSFQYDHEAFLGK+VVRPDSELGERPPEDNQSFQYDHEAFLGKEDSK+YIFDNVAK
460a	sp|P49327|FAS_HUMAN	1.0000	Fatty acid synthase OS=Homo sapiens GN=FASN PE=1 SV=3	10.1	24	0.191	AFEVSENGNLVVSGK+AGLYGLPR+EDGLAQQQTQLNLR+FDASFFGVHPK+GTHTGVWVGVSGSETSEALSR+GVDLVLNSLAEEK+GYDYGPHFQGILEASLEGDSGR+HGLYLPTR+LHLSGIDANPNALFPPVEFPAPR+LPEDPLLSGLLDSPALK+LQVVDQPLPVR+SEGVVAVLLTK+SLLVNPEGPTLMR+VAAAVDLIIK+VLEALLPLK+VLEALLPLKGLEER+VLFPATGYLSIVWK+VVEVLAGHGHLYSR+VVVQVLAEEPEAVLK
38	sp|P13639|EF2_HUMAN	1.0000	Elongation factor 2 OS=Homo sapiens GN=EEF2 PE=1 SV=4	18.5	24	0.173	ARPFPDGLAEDIDKGEVSAR+AYLPVNESFGFTADLR+EDLYLKPIQR+EGIPALDNFLDKL+FSVSPVVR+GPLMMYISK+GVQYLNEIKDSVVAGFQWATK+KEDLYLKPIQR+NMSVIAHVDHGK+VFSGLVSTGLK+WLPAGDALLQMITIHLPSPVTAQK+YEWDVAEAR+YLAEKYEWDVAEAR
311e	sp|P48668|K2C6C_HUMAN	1.0000	Keratin, type II cytoskeletal 6C OS=Homo sapiens GN=KRT6C PE=1 SV=3	31.9	24	0.104	ADTLTDEINFLR+AIGGGLSSVGGGSSTIK+ALYDAELSQMQTHISDTSVVLSMDNNR+AQYEEIAQR+EYQELMNVK+FASFIDK+FASFIDKVR+FLEQQNK+LALDVEIATYRK+NLDLDSIIAEVK+QLDSIVGER+QNLEPLFEQYINNLR+SGFSSISVSR+TAAENEFVTLKK+WTLLQEQGTK+YEELQVTAGR
311d	sp|P35908|K22E_HUMAN	1.0000	Keratin, type II cytoskeletal 2 epidermal OS=Homo sapiens GN=KRT2 PE=1 SV=2	39.1	24	0.147	AQYEEIAQR+DVDNAYMIK+FASFIDK+FASFIDKVR+GFSSGSAVVSGGSR+GGGFGGGSSFGGGSGFSGGGFGGGGFGGGR+HGGGGGGFGGGGFGSR+LALDVEIATYRK+LNDLEEALQQAKEDLAR+NLDLDSIIAEVK+SISISVAGGGGGFGAAGGFGGR+SKEEAEALYHSK+TAAENDFVTLK+TSQNSELNNMQDLVEDYKK+VDLLNQEIEFLK+VLYDAEISQIHQSVTDTNVILSMDNSR+YEELQVTVGR+YLDGLTAER
309a	sp|P07910-2|HNRPC_HUMAN tr|B2R5W2|B2R5W2_HUMAN tr|B4DY08|B4DY08_HUMAN tr|G3V4C1|G3V4C1_HUMAN tr|G3V4W0|G3V4W0_HUMAN	1.0000	Isoform of P07910, Isoform C1 of Heterogeneous nuclear ribonucleoproteins C1/C2 OS=Homo sapiens GN=HNRNPC;Isoform of P07910, Heterogeneous nuclear ribonucleoproteins C1/C2 OS=Homo sapiens GN=HNRNPC PE=1 SV=1;Isoform of P07910, Heterogeneous nuclear ribonucleoproteins C1/C2 OS=Homo sapiens GN=HNRNPC PE=1 SV=1;Isoform of P07910, Heterogeneous nuclear ribonucleoproteins C1/C2 OS=Homo sapiens GN=HNRN…	37.4	24	0.177	GFAFVQYVNER+LKGDDLQAIK+LKGDDLQAIKK+MIAGQVLDINLAAEPK+QKVDSLLENLEK+SAAEMYGSSFDLDYDFQR+SDVEAIFSK+VFIGNLNTLVVK+VPPPPPIAR
808a	sp|Q9H6S0|YTDC2_HUMAN	1.0000	Probable ATP-dependent RNA helicase YTHDC2 OS=Homo sapiens GN=YTHDC2 PE=1 SV=2	17.6	23	0.167	ALPTDWLIYDEMTR+APEPPPALIVR+DVNTNSENWAVVK+EMFLEDILR+FHPASVLSQPQYK+FQNMLEFQTPELLR+FSDFLLTK+FTAGAFSDHMALLR+GESEFDSFR+GFASQVEQLISMGANVHSK+GGGDIRDVNTNSENWAVVK+GIWSTTPSNER+GNVFAVEAENR+GSKSPSPRPNMPVR+IAVNIALER+IGQTIGYQIR+LASNALQEPSSFR+LSQSLGLVSK+QQTTLTEWYSAQENSFKPESQR+SQDWGSAGLGGVFK+TQLLGQLR
722a	sp|Q92945|FUBP2_HUMAN	1.0000	Far upstream element-binding protein 2 OS=Homo sapiens GN=KHSRP PE=1 SV=4	30.9	23	0.179	AINQQTGAFVEISR+GGGGPGGGGPGGGSAGGPSQPPGGGGPGIR+GGGGPGGGGPGGGSAGGPSQPPGGGGPGIRK+IGGDAATTVNNSTPDFGFGGQK+IGGDAATTVNNSTPDFGFGGQKR+IGGGIDVPVPR+IGQQPQQPGAPPQQDYTK+IINDLLQSLR+LASQGDSISSQLGPIHPPPR+MILIQDGSQNTNVDKPLR+QAQVATGGGPGAPPGSQPDYSAAWAEYYR+SVSLTGAPESVQK+TSMTEEYRVPDGMVGLIIGR+VQISPDSGGLPER
687a	sp|Q7Z6Z7-2|HUWE1_HUMAN sp|Q7Z6Z7-3|HUWE1_HUMAN sp|Q7Z6Z7|HUWE1_HUMAN	1.0000	Isoform of Q7Z6Z7, Isoform 2 of E3 ubiquitin-protein ligase HUWE1 OS=Homo sapiens GN=HUWE1;Isoform of Q7Z6Z7, Isoform 3 of E3 ubiquitin-protein ligase HUWE1 OS=Homo sapiens GN=HUWE1;E3 ubiquitin-protein ligase HUWE1 OS=Homo sapiens GN=HUWE1 PE=1 SV=3	7.0	23	0.175	AGSSTPGDAPPAVAEVQGR+AIQDPAFSDGIR+EINYILR+EMFNPMYALFR+GNDTPLALESTNTEKETSLEETK+IVNQPSSLFGSK+LFGHSSTSALSAILR+LFLASLAAAGSGTDAQVALVNEVK+LGSSGLGSASSIQAAVR+LLGPSAAADILQLSSSLPLQSR+LLSLISIALPENK+LLVGNDDVHIIAR+MVNPTTVLESPHSLPAK+QSTTHLADGPFAVLVDYIR+QVVNQVWEAADVLIK+SAATSGAGSTTSGVVSGSLGSR+SLLSILQR+TNIFQIQR+VLLSPDYLPAMR+VPLQGFAALEGMNGIQK
648a	sp|Q3ZCQ8-2|TIM50_HUMAN sp|Q3ZCQ8|TIM50_HUMAN	1.0000	Isoform of Q3ZCQ8, Isoform 2 of Mitochondrial import inner membrane translocase subunit TIM50 OS=Homo sapiens GN=TIMM50;Mitochondrial import inner membrane translocase subunit TIM50 OS=Homo sapiens GN=TIMM50 PE=1 SV=2	27.5	23	0.175	AQGPQQQPGSEGPSYAK+IPDEFDNDPILVQQLR+QNLFLGSLTSR+RAPDQAAEIGSR+SNKQNLFLGSLTSR+TIALNGVEDVR+TVLEHYALEDDPLAAFK+VLLDLSAFLK
466a	sp|P49790|NU153_HUMAN	1.0000	Nuclear pore complex protein Nup153 OS=Homo sapiens GN=NUP153 PE=1 SV=2	20.5	23	0.180	EGSVLDILK+FGLSSGLSNPVSLTPFQFGVSNLGQEEKKEELPK+FGVSSSSSGPSQTLTSTGNFK+FVASKPLEEEEMEVPVLPK+GFDTSSSSSNSAASSSFK+IGVSSDSGSINPMSEGFK+ITPEPAVSNTEEPSTTSTASNYPDVLTRPSLHR+KPAFNLSAFGTLSPSLGNSSILK+LMTPKPVSIATNR+NTSLPPLWSPEAER+NVFSSSGTSFSGR+QLSAQSYGVTSSTAR+RIPSIVSSPLNSPLDR+SVYFKPSLTPSGEFR+TSQLGDSPFYPGK+TTLSASGTGFGDK+VQMTSPSSTGSPMFK
337a	sp|P14618|KPYM_HUMAN	1.0000	Pyruvate kinase PKM OS=Homo sapiens GN=PKM PE=1 SV=4	32.8	23	0.180	EAEAAIYHLQLFEELRR+GADFLVTEVENGGSLGSK+GADFLVTEVENGGSLGSKK+GDLGIEIPAEK+GVNLPGAAVDLPAVSEK+GVNLPGAAVDLPAVSEKDIQDLK+IYVDDGLISLQVK+KGVNLPGAAVDLPAVSEK+KGVNLPGAAVDLPAVSEKDIQDLK+LAPITSDPTEATAVGAVEASFK+LNFSHGTHEYHAETIK+RFDEILEASDGIMVAR+TATESFASDPILYRPVAVALDTK+TATESFASDPILYRPVAVALDTKGPEIR+VNFAMNVGK
253a	sp|O75475|PSIP1_HUMAN	1.0000	PC4 and SFRS1-interacting protein OS=Homo sapiens GN=PSIP1 PE=1 SV=1	27.5	23	0.168	AVDITTPK+DFKPGDLIFAK+DIFPYSENK+DIFPYSENKEK+IDNLDVNR+KGFNEGLWEIDNNPK+LPIFFFGTHETAFLGPK+NMFLVGEGDSVITQVLNK+QSNASSDVEVEEKETSVSK+QVETEEAGVVTTATASVNLK+QVETEEAGVVTTATASVNLKVSPK+VDEVPDGAVKPPTNK
606a	sp|Q14160-3|SCRIB_HUMAN sp|Q14160|SCRIB_HUMAN tr|A0A0G2JNZ2|A0A0G2JNZ2_HUMAN tr|A0A0G2JPP5|A0A0G2JPP5_HUMAN	1.0000	Isoform of Q14160, Isoform 3 of Protein scribble homolog OS=Homo sapiens GN=SCRIB;Protein scribble homolog OS=Homo sapiens GN=SCRIB PE=1 SV=4;Isoform of Q14160, Protein scribble homolog OS=Homo sapiens GN=SCRIB PE=1 SV=1;Isoform of Q14160, Protein scribble homolog OS=Homo sapiens GN=SCRIB PE=1 SV=1	17.6	22	0.164	AFAAVPTSHPPEDAPAQPPTPGPAASPEQLSFR+AGDAGIFVSR+AGGPLGLSIVGGSDHSSHPFGVQEPGVFISK+ALAAVPSAGSVQR+ALWLAENQAQPMLR+DPTDEGIFISK+ELPGQTLHWGPEATEAAGR+GLGFSIAGGK+LGLSDNEIQR+LPDGFTQLR+LPLLPPESPGPLR+LQSLPFALTHLNLK+MVEPENAVTITPLRPEDDYSPR+RLPDGIGQLK+SLEELLLDANQLR+SLPASLSFLVK+VLSINGVDVTEAR+VSVIQFLEAPIGDEDAEEAAAEKR+YFELEVR
363a	sp|P22087|FBRL_HUMAN	1.0000	rRNA 2'-O-methyltransferase fibrillarin OS=Homo sapiens GN=FBL PE=1 SV=2	34.0	22	0.174	DHAVVVGVYRPPPK+GKEDALVTK+IVALNAHTFLR+LAAAILGGVDQIHIKPGAK+MQQENMKPQEQLTLEPYER+NLVPGESVYGEK+NLVPGESVYGEKR+RVSISEGDDKIEYR+TNIIPVIEDAR+VSISEGDDKIEYR
355a	sp|P19338|NUCL_HUMAN	1.0000	Nucleolin OS=Homo sapiens GN=NCL PE=1 SV=3	27.5	22	0.162	ALELTGLK+EAMEDGEIDGNKVTLDWAKPK+EVFEDAAEIR+FGYVDFESAEDLEK+GFGFVDFNSEEDAK+GIAYIEFK+GLSEDTTEETLKESFDGSVR+KFGYVDFESAEDLEK+LELQGPR+NDLAVVDVR+QKVEGTEPTTAFNLFVGNLNFNK+SISLYYTGEK+TEADAEKTFEEK+TGISDVFAK+TLVLSNLSYSATEETLQEVFEK+VEGTEPTTAFNLFVGNLNFNK+VTQDELKEVFEDAAEIR
312e	sp|P13645|K1C10_HUMAN	1.0000	Keratin, type I cytoskeletal 10 OS=Homo sapiens GN=KRT10 PE=1 SV=6	26.7	22	0.128	ELTTEIDNNIEQISSYK+GSLGGGFSSGGFSGGSFSR+IRLENEIQTYR+LAADDFR+LASYLDK+LASYLDKVR+LENEIQTYR+LKYENEVALR+NHEEEMKDLR+NVSTGDVNVEMNAAPGVDLTQLLNNMR+SKELTTEIDNNIEQISSYK+SLLEGEGSSGGGGR+SQYEQLAEQNRK+VLDELTLTK+VTMQNLNDR
836a	sp|Q9NYU2-2|UGGG1_HUMAN sp|Q9NYU2|UGGG1_HUMAN	1.0000	Isoform of Q9NYU2, Isoform 2 of UDP-glucose:glycoprotein glucosyltransferase 1 OS=Homo sapiens GN=UGGT1;UDP-glucose:glycoprotein glucosyltransferase 1 OS=Homo sapiens GN=UGGT1 PE=1 SV=3	19.3	21	0.156	AIWAALQTQTSNAAK+ANPGAWILR+AYNYVAQEVDDYHAFQTLTHIYNK+EGETYFDVVAVVDPVTR+GQYQGLSQDPNSLSNLDQDLPNNMIHQVPIK+GYYEQTGVGPLPVVLFNGMPFER+HYIFNPR+ILASPVELALVVMK+IVPEWQDYDQEIK+IYSHDGTDSPPDADEVVIVLNNFK+KYPYVEVNSILGIDSAYDR+LGIEGLSLHNVLK+LNIQPSEADYAVDIR+LRDLHPDLEGQLK+SGYWASHLAGR+TAVSSELRTEVEENQK+VWQLQDLSFQTAAR+YVLEPEISFTSDNSFAK
724a	sp|Q93008-1|USP9X_HUMAN sp|Q93008|USP9X_HUMAN	1.0000	Isoform of Q93008, Isoform 2 of Probable ubiquitin carboxyl-terminal hydrolase FAF-X OS=Homo sapiens GN=USP9X;Probable ubiquitin carboxyl-terminal hydrolase FAF-X OS=Homo sapiens GN=USP9X PE=1 SV=3	10.3	21	0.162	ALTLQDLDNIWAAQAGK+AQENYEGSEEVSPPQTK+DDVFGYPQQFEDKPALSK+EIYTNLGPR+ELDMEPYTVAGVAK+FNDYFEFPR+HSGDYFTLLR+LAQQISDEASR+LEGDNVNPESQLIQQSEQSESETAGSTK+LLLTAIGYGHVR+LLQISSFNGK+LVGVLVHSGQASGGHYYSYIIQR+LYSVVSQLIR+MDTIDQDDELIR+NNFLPNADMETR+QVDDLEVWSHTNDTIGSVR+SGGLPLVLSMLTR+VVIQSNDDIASR+WVVPVLPK
617a	sp|Q14974|IMB1_HUMAN	1.0000	Importin subunit beta-1 OS=Homo sapiens GN=KPNB1 PE=1 SV=2	17.0	21	0.148	AAVENLPTFLVELSR+LAATNALLNSLEFTK+LLETTDRPDGHQNNLR+LQQVLQMESHIQSTSDR+SDYDMVDYLNELR+SNEILTAIIQGMR+SSAYESLMEIVK+TVSPDRLELEAAQK+VAAGLQIK+VLANPGNSQVAR+YMEAFKPFLGIGLK
483a	sp|P52292|IMA1_HUMAN	1.0000	Importin subunit alpha-1 OS=Homo sapiens GN=KPNA2 PE=1 SV=1	25.5	21	0.171	EATWTMSNITAGR+EKQPPIDNIIR+FVSFLGR+GINSSNVENQLQATQAAR+LLGASELPIVTPALR+NKNPAPPIDAVEQILPTLVR+NNQGTVNWSVDDIVK+NPAPPIDAVEQILPTLVR+NVSSFPDDATSPLQENR+RIEVNVELRK+TGVVPQLVK
347a	sp|P16989|YBOX3_HUMAN	1.0000	Y-box-binding protein 3 OS=Homo sapiens GN=YBX3 PE=1 SV=4	48.4	21	0.091	AGEAPTENPAPPTQQSSAE+GAEAANVTGPDGVPVEGSR+IQAGEIGEMKDGVPEGAQLQGPVHR+NDTKEDVFVHQTAIK+NDTKEDVFVHQTAIKK+NGYGFINR+NYAGEEEEEGSGSSEGFDPPATDR+SPVGSGAPQAAAPAPAAHVAGNPGGDAAPAATGTAAAASLATAAGSEDAEK+SPVGSGAPQAAAPAPAAHVAGNPGGDAAPAATGTAAAASLATAAGSEDAEKK+SVGDGETVEFDVVEGEK+SVGDGETVEFDVVEGEKGAEAANVTGPDGVPVEGSR
286a	sp|P04406-2|G3P_HUMAN sp|P04406|G3P_HUMAN	1.0000	Isoform of P04406, Isoform 2 of Glyceraldehyde-3-phosphate dehydrogenase OS=Homo sapiens GN=GAPDH;Glyceraldehyde-3-phosphate dehydrogenase OS=Homo sapiens GN=GAPDH PE=1 SV=3	49.1	21	0.162	GALQNIIPASTGAAK+LEKPAKYDDIKK+LISWYDNEFGYSNR+LTGMAFR+LVINGNPITIFQER+LVINGNPITIFQERDPSK+VIHDNFGIVEGLMTTVHAITATQK+VIISAPSADAPMFVMGVNHEK+VVDLMAHMASKE+WGDAGAEYVVESTGVFTTMEK
147	sp|Q92616|GCN1_HUMAN	1.0000	eIF-2-alpha kinase activator GCN1 OS=Homo sapiens GN=GCN1 PE=1 SV=6	9.5	21	0.157	ALGTLVSHVTLR+ALQAAIQQLAEAQPEATAK+ALVAVLLSR+GLGILSLK+ILDVASLEVLNEVNRR+ILPEIIPILEEGLR+LMDEAVLALR+LMPEIVATASK+LSSFWQLIVDEK+LTSADALRPSVVSITGPLIR+LYRPPPVLDALGR+QGEEVFQSLSK+VDPLFTELLNGIR+VISESPPDQWEAR+VLPLEALVTDAGEVTEAGK+VLPQLISTITASVQNPALR+VVLPYLVPK+YSSDVQEMILSSATADRIPIAVSGVR
857a	sp|Q9UJS0-2|CMC2_HUMAN sp|Q9UJS0|CMC2_HUMAN	1.0000	Isoform of Q9UJS0, Isoform 2 of Calcium-binding mitochondrial carrier protein Aralar2 OS=Homo sapiens GN=SLC25A13;Calcium-binding mitochondrial carrier protein Aralar2 OS=Homo sapiens GN=SLC25A13 PE=1 SV=2	35.0	20	0.143	ASFANEDGQVSPGSLLLAGAIAGMPAASLVTPADVIK+ASGDSARPVLLQVAESAYR+DLGFFGIYK+FGLGSVAGAVGATAVYPIDLVK+FGLYLPLFKPSVSTSK+GLIPQLIGVAPEK+IAPLEEGTLPFNLAEAQR+INLPAPNPDHVGGYK+LAVATFAGIENK+LQVAGEITTGPR+LTVNDFVR+NGEFFMSPNDFVTR+STGSFVGELMYK+TVELLSGVVDQTK+VTAIDFR+YEGFFGLYR+YLNIFGESQPNPK
806a	sp|Q9H6F5|CCD86_HUMAN	1.0000	Coiled-coil domain-containing protein 86 OS=Homo sapiens GN=CCDC86 PE=1 SV=1	37.8	20	0.153	ALVEFESNPEETREPGSPPSVQR+DTLALLQK+FSQMLQDKPLR+GQHEPSKPPPAGETVTGGFGAK+KAEVVQVIR+KLNKEELPVIPK+LGGLRPESPESLTSVSR+LQQGAGLESPQGQPEPGAASPQR+LQQGAGLESPQGQPEPGAASPQRQQDLHLESPQR+QQDLHLESPQR
788a	sp|Q9BY77-2|PDIP3_HUMAN	1.0000	Isoform of Q9BY77, Isoform 2 of Polymerase delta-interacting protein 3 OS=Homo sapiens GN=POLDIP3	41.3	20	0.089	FAASGGFLHHMAGLSSSK+LVHPGVAEVVFVK+QNLYDLDEDDDGIASVPTK+RVNSASSSNPPAEVDPDTILK+SSGASVTTQPTEFK+SSPAAFINPPIGTVTPALK+TIQNLYDLDEDDDGIASVPTK+TLVNKEEPPKELPAAEPVLSPLEGTK+VGIQQGLLSQSTR+VNSASSSNPPAEVDPDTILK+VVQNDAYTAPALPSSIR
757a	sp|Q99460-2|PSMD1_HUMAN sp|Q99460|PSMD1_HUMAN	1.0000	Isoform of Q99460, Isoform 2 of 26S proteasome non-ATPase regulatory subunit 1 OS=Homo sapiens GN=PSMD1;26S proteasome non-ATPase regulatory subunit 1 OS=Homo sapiens GN=PSMD1 PE=1 SV=2	28.1	20	0.147	AAVESLGFILFR+DTSEDIEELVEPVAAHGPK+EAINLLEPMTNDPVNYVR+EALQLMATYLPK+FTATASLGVIHK+IEEEEQEPEPPEPFEYIDD+LLHVAVSDVNDDVRR+MITSAAGIISLLDEDEPQLK+NAQAIEDMVGYAQETQHEK+QAIGIALETR+TILESNDVPGMLAYSLK+TNLYQDDAVTGEAAGLALGLVMLGSK+TVGTPIASVPGSTNTGTVPGSEKDSDSMETEEK+VSTAVLSITAK+YQPFKPLSIGGIIILK
506a	sp|P58107|EPIPL_HUMAN	1.0000	Epiplakin OS=Homo sapiens GN=EPPK1 PE=1 SV=2	22.1	20	0.161	AVPVWDVLASGYVSGAAR+AVPVWDVLASGYVSR+AVTGYTDPYTGQQISLFQAMQK+CVPDPDTGLYMLQLAGR+EELLAEFGSGTLDLPALTR+EGQGEGETQEAAAAAAAAR+ELIQEYGAQSGGLEK+GFFDPNTHENLTYVQLLR+GYFDEEMNR+LLEAQIATGGVIDPVHSHR+LSVEEAVAAGVVGGEIQEK+LTAIIEEAEEAPGARPQLQDAWR+RLTAIIEEAEEAPGARPQLQDAWR+TLQEVTEMDSVKR+VLADPSDDTKGFFDPNTHENLTYVQLLR
462a	sp|P49411|EFTU_HUMAN	1.0000	Elongation factor Tu, mitochondrial OS=Homo sapiens GN=TUFM PE=1 SV=2	37.2	20	0.157	AEAGDNLGALVR+DKPHVNVGTIGHVDHGK+DLEKPFLLPVEAVYSVPGR+GITINAAHVEYSTAAR+GLVMVKPGSIKPHQK+GTVVTGTLER+LLDAVDTYIPVPAR+QIGVEHVVVYVNK+TIGTGLVTNTLAMTEEEK+TIGTGLVTNTLAMTEEEKNIK+TTLTAAITK+TVVTGIEMFHK+YEEIDNAPEER
343a	sp|P16104|H2AX_HUMAN sp|Q96QV6|H2A1A_HUMAN	1.0000	Histone H2AX OS=Homo sapiens GN=H2AFX PE=1 SV=2;Histone H2A type 1-A OS=Homo sapiens GN=HIST1H2AA PE=1 SV=3	35.1	20	0.058	AGLQFPVGR+HLQLAIR+HLQLAIRNDEELNK+LLGGVTIAQGGVLPNIQAVLLPK+VTIAQGGVLPNIQAVLLPK
318a	sp|P0CG47|UBB_HUMAN sp|P0CG48|UBC_HUMAN sp|P62979|RS27A_HUMAN sp|P62987|RL40_HUMAN tr|B4DV12|B4DV12_HUMAN tr|F5GXK7|F5GXK7_HUMAN tr|F5GYU3|F5GYU3_HUMAN tr|F5H265|F5H265_HUMAN tr|F5H2Z3|F5H2Z3_HUMAN tr|F5H388|F5H388_HUMAN tr|F5H6Q2|F5H6Q2_HUMAN tr|F5H747|F5H747_HUMAN tr|J3QKN0|J3QKN0_HUMAN tr|J3QS39|J3QS39_HUMAN tr|J3QTR3|J3QTR3_HUMAN tr|Q5PY61|Q5PY61_HUMAN tr|Q96C32|Q96C32_HUMAN	1.0000	Polyubiquitin-B OS=Homo sapiens GN=UBB PE=1 SV=1;Polyubiquitin-C OS=Homo sapiens GN=UBC PE=1 SV=3;Ubiquitin-40S ribosomal protein S27a OS=Homo sapiens GN=RPS27A PE=1 SV=2;Ubiquitin-60S ribosomal protein L40 OS=Homo sapiens GN=UBA52 PE=1 SV=2;Isoform of P0CG47, Polyubiquitin-B OS=Homo sapiens GN=UBB PE=1 SV=1;Isoform of P0CG48, Polyubiquitin-C (Fragment) OS=Homo sapiens GN=UBC PE=1 SV=2;Isoform of…	61.8	20	0.150	ESTLHLVLR+IQDKEGIPPDQQR+TITLEVEPSDTIENVK+TLSDYNIQK
133	sp|Q86V81|THOC4_HUMAN tr|E9PB61|E9PB61_HUMAN	1.0000	THO complex subunit 4 OS=Homo sapiens GN=ALYREF PE=1 SV=3;Isoform of Q86V81, THO complex subunit 4 OS=Homo sapiens GN=ALYREF PE=1 SV=1	35.0	20	0.159	MDMSLDDIIK+QLPDKWQHDLFDSGFGGGAGVETGGK+QQLSAEELDAQLDAYNAR+QYNGVPLDGRPMNIQLVTSQIDAQR+SLGTADVHFER+WQHDLFDSGFGGGAGVETGGK
343d	sp|P0C0S8|H2A1_HUMAN sp|P20671|H2A1D_HUMAN sp|Q16777|H2A2C_HUMAN sp|Q6FI13|H2A2A_HUMAN sp|Q96KK5|H2A1H_HUMAN sp|Q99878|H2A1J_HUMAN sp|Q9BTM1|H2AJ_HUMAN tr|A0A0U1RR32|A0A0U1RR32_HUMAN tr|A0A0U1RRH7|A0A0U1RRH7_HUMAN	0.9997	Histone H2A type 1 OS=Homo sapiens GN=HIST1H2AG PE=1 SV=2;Histone H2A type 1-D OS=Homo sapiens GN=HIST1H2AD PE=1 SV=2;Histone H2A type 2-C OS=Homo sapiens GN=HIST2H2AC PE=1 SV=4;Histone H2A type 2-A OS=Homo sapiens GN=HIST2H2AA3 PE=1 SV=3;Histone H2A type 1-H OS=Homo sapiens GN=HIST1H2AH PE=1 SV=3;Histone H2A type 1-J OS=Homo sapiens GN=HIST1H2AJ PE=1 SV=3;Histone H2A.J OS=Homo sapiens GN=H2AFJ P…	35.9	20	0.054	AGLQFPVGR+HLQLAIR+HLQLAIRNDEELNK+NDEELNKLLGK+VTIAQGGVLPNIQAVLLPK
852a	sp|Q9UHB6-4|LIMA1_HUMAN sp|Q9UHB6|LIMA1_HUMAN	1.0000	Isoform of Q9UHB6, Isoform 4 of LIM domain and actin-binding protein 1 OS=Homo sapiens GN=LIMA1;LIM domain and actin-binding protein 1 OS=Homo sapiens GN=LIMA1 PE=1 SV=1	29.4	19	0.149	DLWASKNENEEILERPAQLANAR+ETPHSPGVEDAPIAK+GWSMSEQSEESVGGR+HEVEKSEISENTDASGKIEK+IAWPPPTELGSSGSALEEGIK+ISANENSLAVR+ISENSYSLDDLEIGPGQLSSSTFDSEKNESR+LSLGTYASLHGR+QSSSTNYTNELK+QWTSLSLR+SEVQQPVHPKPLSPDSR+SRPFTVAASFQSTSVK+WPPEDEISKPEVPEDVDLDLKK
788b	sp|Q9BY77|PDIP3_HUMAN	1.0000	Polymerase delta-interacting protein 3 OS=Homo sapiens GN=POLDIP3 PE=1 SV=2	39.9	19	0.081	FAASGGFLHHMAGLSSSK+LVHPGVAEVVFVK+QNLYDLDEDDDGIASVPTK+RVNSASSSNPPAEVDPDTILK+SSGASVTTQPTEFK+SSPAAFINPPIGTVTPALK+TIQVPQQK+TLVNKEEPPKELPAAEPVLSPLEGTK+VGIQQGLLSQSTR+VNSASSSNPPAEVDPDTILK+VVQNDAYTAPALPSSIR
630a	sp|Q15393|SF3B3_HUMAN	1.0000	Splicing factor 3B subunit 3 OS=Homo sapiens GN=SF3B3 PE=1 SV=4	14.4	19	0.147	FSNTGEDWYVLVGVAK+HGLEVSEMAVSELPGNPNAVWTVR+HIANYISGIQTIGHR+LGAVFNQVAFPLQYTPR+LPPNTNDEVDEDPTGNK+LVNNGEKLEFLHK+MFLYNLTLQR+NENQLIIFADDTYPR+TPVEEVPAAIAPFQGR+TVLDPVTGDLSDTR+WVTTASLLDYDTVAGADK
474a	sp|P50990|TCPQ_HUMAN	1.0000	T-complex protein 1 subunit theta OS=Homo sapiens GN=CCT8 PE=1 SV=4	32.3	19	0.149	AIADTGANVVVTGGK+APGFAQMLK+AVDDGVNTFK+DIDEVSSLLR+DMLEAGILDTYLGK+FAEAFEAIPR+GSTDNLMDDIER+HFSGLEEAVYR+ILGSGISSSSVLHGMVFK+LATNAAVTVLR+LFVTNDAATILR+LVPGGGATEIELAK+NVGLDIEAEVPAVK+TAEELMNFSK+YNIMLVR
387a	sp|P26599-2|PTBP1_HUMAN sp|P26599-3|PTBP1_HUMAN sp|P26599|PTBP1_HUMAN tr|A0A0U1RRM4|A0A0U1RRM4_HUMAN tr|A6NLN1|A6NLN1_HUMAN	1.0000	Isoform of P26599, Isoform 2 of Polypyrimidine tract-binding protein 1 OS=Homo sapiens GN=PTBP1;Isoform of P26599, Isoform 3 of Polypyrimidine tract-binding protein 1 OS=Homo sapiens GN=PTBP1;Polypyrimidine tract-binding protein 1 OS=Homo sapiens GN=PTBP1 PE=1 SV=1;Isoform of P26599, Polypyrimidine tract-binding protein 1 OS=Homo sapiens GN=PTBP1 PE=4 SV=1;Isoform of P26599, Polypyrimidine tract …	30.2	19	0.147	EGQEDQGLTK+GQPIYIQFSNHK+HQNVQLPR+IAIPGLAGAGNSVLLVSNLNPER+KLPIDVTEGEVISLGLPFGK+NFQNIFPPSATLHLSNIPPSVSEEDLK+NNQFQALLQYADPVSAQHAK+NQAFIEMNTEEAANTMVNYYTSVTPVLR+VLFSSNGGVVK+VTNILMLK
256a	sp|O75533|SF3B1_HUMAN	1.0000	Splicing factor 3B subunit 1 OS=Homo sapiens GN=SF3B1 PE=1 SV=3	18.3	19	0.126	AALDEAQGVGLDSTGYYDQEIYGGSDSR+IVDDLKDEAEQYRK+IWDPTPSHTPAGAATPGR+IYNDDKNTYIR+IYNSIYIGSQDALIAHYPR+KAALDEAQGVGLDSTGYYDQEIYGGSDSR+LDPFADGGKTPDPK+LLVDVDESTLSPEEQKER+LSSWDQAETPGHTPSLR+NRPLSDEELDAMFPEGYK+SRWDETPASQMGGSTPVLTPGK+SVNDQPSGNLPFLKPDDIQYFDK+THEDIEAQIR+VLPPPAGYVPIR+WDETPASQMGGSTPVLTPGK+WDQTADQTPGATPK
176	sp|Q9HCN8|SDF2L_HUMAN	1.0000	Stromal cell-derived factor 2-like protein 1 OS=Homo sapiens GN=SDF2L1 PE=1 SV=2	41.6	19	0.150	AMEGIFIKPSVEPSAGHDEL+FQHVGTSVFLSVTGEQYGSPIR+GQHEVHGMPSANTHNTWK+LTHVLTGK+YGSGSGQQSVTGVEASDDANSYWR
18	sp|O60232|SSA27_HUMAN tr|E9PK41|E9PK41_HUMAN tr|H0YEB6|H0YEB6_HUMAN tr|H0YEK1|H0YEK1_HUMAN	1.0000	Sjoegren syndrome/scleroderma autoantigen 1 OS=Homo sapiens GN=SSSCA1 PE=1 SV=1;Isoform of O60232, Sjoegren syndrome/scleroderma autoantigen 1 OS=Homo sapiens GN=SSSCA1 PE=1 SV=1;Isoform of O60232, Sjoegren syndrome/scleroderma autoantigen 1 (Fragment) OS=Homo sapiens GN=SSSCA1 PE=1 SV=1;Isoform of O60232, Sjoegren syndrome/scleroderma autoantigen 1 (Fragment) OS=Homo sapiens GN=SSSCA1 PE=1 SV=1	9.9	19	0.151	LMGDYLLR
343c	sp|P04908|H2A1B_HUMAN sp|Q7L7L0|H2A3_HUMAN sp|Q93077|H2A1C_HUMAN	0.9999	Histone H2A type 1-B/E OS=Homo sapiens GN=HIST1H2AB PE=1 SV=2;Histone H2A type 3 OS=Homo sapiens GN=HIST3H2A PE=1 SV=3;Histone H2A type 1-C OS=Homo sapiens GN=HIST1H2AC PE=1 SV=3	35.4	19	0.050	AGLQFPVGR+HLQLAIR+HLQLAIRNDEELNK+NDEELNKLLGR+VTIAQGGVLPNIQAVLLPK
771a	sp|Q9BRK5|CAB45_HUMAN	1.0000	45 kDa calcium-binding protein OS=Homo sapiens GN=SDF4 PE=1 SV=1	38.1	18	0.138	AVDPDGDGHVSWDEYK+DLGGFDEDAEPR+DLGGFDEDAEPRR+GFHQEVFLGK+LEMDGHLNR+LMVIFSK+LNEELKVDEETQEVLENLK+LNEELKVDEETQEVLENLKDR+QMIAVADENQNHHLEPEEVLK+TAEHFQEAMEESK+VANREENEILPPDHLNGVK+YSEFFTGSK
559a	sp|Q00325-2|MPCP_HUMAN sp|Q00325|MPCP_HUMAN	1.0000	Isoform of Q00325, Isoform B of Phosphate carrier protein, mitochondrial OS=Homo sapiens GN=SLC25A3;Phosphate carrier protein, mitochondrial OS=Homo sapiens GN=SLC25A3 PE=1 SV=2	26.9	18	0.132	FGFYEVFK+FVVPKPR+GIFNGFSVTLK+GIFNGFSVTLKEDGVR+GSSASLVLK+GVAPLWMR+IQTQPGYANTLR+LPRPPPPEMPESLK+TVEALYK+VLYSNMLGEENTYLWR
452a	sp|P46939-2|UTRO_HUMAN sp|P46939|UTRO_HUMAN	1.0000	Isoform of P46939, Isoform 2 of Utrophin OS=Homo sapiens GN=UTRN;Utrophin OS=Homo sapiens GN=UTRN PE=1 SV=2	6.2	18	0.131	DFGPSSQHFLSTSVQLPWQR+ENALQDSILAR+LEDSSNQVTQAVAK+LEPQSMVWLPVLHR+LLDPEDVAVQLPDKK+LLMSLEELIK+MTELFQSLADLNNVR+QLGEVAAFGGSNIEPSVR+QNALEAEWR+QSLPSLK+SNIVTVGDVEEINK+SSLLPTDYLVEINK+STTELGENLQELR+TVNDLSSQLSPLDLHPSLK+VLYNDLGAQVTEGKQDLER
402a	sp|P30876|RPB2_HUMAN tr|C9J2Y9|C9J2Y9_HUMAN	1.0000	DNA-directed RNA polymerase II subunit RPB2 OS=Homo sapiens GN=POLR2B PE=1 SV=1;Isoform of P30876, DNA-directed RNA polymerase OS=Homo sapiens GN=POLR2B PE=1 SV=2	14.6	18	0.117	GEIGDATPFNDAVNVQK+GKDFNLELAIK+ISNLLSDYGYHLR+IVATLPYIK+IVEDAPPIDLQAEAQHASGEVEEPPR+LTFASTLSHLR+QEVPIIIVFR+QQLDSFDEFIQMSVQR+TSETGIVDQVMVTLNQEGYK+TVIKEGEEQLQTQHQK+TVTLPENEDELESTNR+VSANKGEIGDATPFNDAVNVQK
40	sp|P15924-2|DESP_HUMAN sp|P15924-3|DESP_HUMAN sp|P15924|DESP_HUMAN	1.0000	Isoform of P15924, Isoform DPII of Desmoplakin OS=Homo sapiens GN=DSP;Isoform of P15924, Isoform DSPIa of Desmoplakin OS=Homo sapiens GN=DSP;Desmoplakin OS=Homo sapiens GN=DSP PE=1 SV=3	9.9	18	0.142	AFIGFEGVK+AITGFDDPFSGK+ALLQAILQTEDMLK+AQQIHSQTSQQYPLYDLDLGK+FLEFQYLTGGLVDPEVHGR+GFFDPNTEENLTYLQLK+IEVLEEELR+ISITEGIER+LLEAQIASGGVVDPVNSVFLPK+LLEAQIATGGIIDPK+LVFDGLR+QLQNIIQATSR+SGSLSLTQFADMISLK+SMVEDITGLR+SVEEVASEIQPFLR+TGSQYDIQDAIDK+YIELLTR
310c	sp|P14625|ENPL_HUMAN	1.0000	Endoplasmin OS=Homo sapiens GN=HSP90B1 PE=1 SV=1	23.3	18	0.114	EAVEKEFEPLLNWMK+EEASDYLELDTIK+EFEPLLNWMK+EGSRTDDEVVQREEEAIQLDGLNASQIR+ELISNASDALDK+ELISNASDALDKIR+FAFQAEVNR+FQSSHHPTDITSLDQYVER+GLFDEYGSK+GVVDSDDLPLNVSR+LIINSLYK+LISLTDENALSGNEELTVK+NLLHVTDTGVGMTR+RVFITDDFHDMMPK+SILFVPTSAPR
301a	sp|P06748-2|NPM_HUMAN sp|P06748|NPM_HUMAN	1.0000	Isoform of P06748, Isoform 2 of Nucleophosmin OS=Homo sapiens GN=NPM1;Nucleophosmin OS=Homo sapiens GN=NPM1 PE=1 SV=2	28.7	18	0.122	DELHIVEAEAMNYEGSPIK+MSVQPTVSLGGFEITPPVVLR+MTDQEAIQDLWQWR+TVSLGAGAKDELHIVEAEAMNYEGSPIK+VDNDENEHQLSLR
277a	sp|O95831-3|AIFM1_HUMAN sp|O95831|AIFM1_HUMAN	1.0000	Isoform of O95831, Isoform 3 of Apoptosis-inducing factor 1, mitochondrial OS=Homo sapiens GN=AIFM1;Apoptosis-inducing factor 1, mitochondrial OS=Homo sapiens GN=AIFM1 PE=1 SV=1	26.6	18	0.133	AALSASEGEEVPQDK+AALSASEGEEVPQDKAPSHVPFLLIGGGTAAFAAAR+ALGTEVIQLFPEK+ELWFSDDPNVTK+GVIFYLR+ILPEYLSNWTMEK+ISGLGLTPEQK+KVETDHIVAAVGLEPNVELAK+TGGLEIDSDFGGFR+VLIVSEDPELPYMRPPLSK+VMPNAIVQSVGVSSGK
226a	sp|O43242|PSMD3_HUMAN	1.0000	26S proteasome non-ATPase regulatory subunit 3 OS=Homo sapiens GN=PSMD3 PE=1 SV=2	30.0	18	0.143	AIRDGVIEASINHEK+AKPPPGGGEQEPPPPPAPQDVEMKEEAATGGGSTGEADGK+AVQGFFTSNNATR+DGVIEASINHEK+ELDTVTLEDIKEHVK+HDADGQATLLNLLLR+ISLADIAQK+LQLDSPEDAEFIVAK+NYLHYSLYDQAEK+SLMPYFLLTQAVR+VYEFLDKLDVVR
211a	sp|O00425|IF2B3_HUMAN	1.0000	Insulin-like growth factor 2 mRNA-binding protein 3 OS=Homo sapiens GN=IGF2BP3 PE=1 SV=2	20.7	18	0.134	ILVPTQFVGAIIGK+IPVSGPFLVK+ITISPLQELTLYNPER+KIQEILTQVK+LNGFQLENFTLK+LYIGNLSENAAPSDLESIFK+LYIGNLSENAAPSDLESIFKDAK+MVIITGPPEAQFK+TVNELQNLSSAEVVVPR+VAYIPDEMAAQQNPLQQPR
873a	sp|Q9Y265|RUVB1_HUMAN	1.0000	RuvB-like 1 OS=Homo sapiens GN=RUVBL1 PE=1 SV=1	36.6	17	0.135	ALESSIAPIVIFASNR+AQTEGINISEEALNHLGEIGTK+AVLLAGPPGTGK+GLGLDESGLAK+GTEDITSPHGIPLDLLDR+LDPSIFESLQK+QAASGLVGQENAR+TALALAIAQELGSK+TEVLMENFR+TMLYTPQEMK+VEAGDVIYIEANSGAVK+YSVQLLTPANLLAK
645a	sp|Q16795|NDUA9_HUMAN	1.0000	NADH dehydrogenase [ubiquinone] 1 alpha subcomplex subunit 9, mitochondrial OS=Homo sapiens GN=NDUFA9 PE=1 SV=2	34.0	17	0.130	DAFPEAIIVKPSDIFGR+FGPIPLGSLGWK+FIHVSHLNANIK+FLNSFASMHR+GIVNAVKDPDANGK+IPQAIAQLSK+LPHLPGLEDLGIQATPLELK+MGSQVIIPYR+NFDFEDVFVK+VFEISPFEPWITR
641b	sp|Q16576|RBBP7_HUMAN tr|E9PC52|E9PC52_HUMAN	1.0000	Histone-binding protein RBBP7 OS=Homo sapiens GN=RBBP7 PE=1 SV=1;Isoform of Q16576, Histone-binding protein RBBP7 OS=Homo sapiens GN=RBBP7 PE=1 SV=1	26.2	17	0.059	DYALHWLVLGTHTSDEQNHLVVAR+EMFEDTVEER+IGEEQSAEDAEDGPPELLFIHGGHTAK+LMIWDTR+LNVWDLSK+TPSSDVLVFDYTK+TVALWDLR+YMPQNPHIIATK
641a	sp|Q16576-2|RBBP7_HUMAN	1.0000	Isoform of Q16576, Isoform 2 of Histone-binding protein RBBP7 OS=Homo sapiens GN=RBBP7	23.2	17	0.058	DYALHWLVLGTHTSDEQNHLVVAR+IGEEQSAEDAEDGPPELLFIHGGHTAK+LMIWDTR+LNVWDLSK+TPSSDVLVFDYTK+TVALWDLR+TVFEDTVEER+YMPQNPHIIATK
624a	sp|Q15233|NONO_HUMAN	1.0000	Non-POU domain-containing octamer-binding protein OS=Homo sapiens GN=NONO PE=1 SV=4	23.6	17	0.113	AAPGAEFAPNKR+AGEVFIHK+EKLEMEMEAAR+FAQPGSFEYEYAMR+FGQAATMEGIGAIGGTPPAFNR+GIVEFSGKPAAR+LFVGNLPPDITEEEMR+TLAEIAKVELDNMPLR+VELDNMPLR
618a	sp|Q14978-2|NOLC1_HUMAN sp|Q14978-3|NOLC1_HUMAN sp|Q14978|NOLC1_HUMAN tr|A0A0A0MRM9|A0A0A0MRM9_HUMAN	1.0000	Isoform of Q14978, Isoform Beta of Nucleolar and coiled-body phosphoprotein 1 OS=Homo sapiens GN=NOLC1;Isoform of Q14978, Isoform 3 of Nucleolar and coiled-body phosphoprotein 1 OS=Homo sapiens GN=NOLC1;Nucleolar and coiled-body phosphoprotein 1 OS=Homo sapiens GN=NOLC1 PE=1 SV=2;Isoform of Q14978, Nucleolar and coiled-body phosphoprotein 1 (Fragment) OS=Homo sapiens GN=NOLC1 PE=1 SV=1	9.4	17	0.121	AALSLPAK+DNQLSEVANK+LQTPNTFPK+NKPGPYSSVPPPSAPPPK+NKPGPYSSVPPPSAPPPKK+VADNSFDAK+VREEEIEVDSR
601a	sp|Q13813-3|SPTN1_HUMAN sp|Q13813|SPTN1_HUMAN	1.0000	Isoform of Q13813, Isoform 3 of Spectrin alpha chain, non-erythrocytic 1 OS=Homo sapiens GN=SPTAN1;Spectrin alpha chain, non-erythrocytic 1 OS=Homo sapiens GN=SPTAN1 PE=1 SV=3	9.1	17	0.125	DLAALGDKVNSLGETAER+DLSSVQTLLTK+DVDETISWIK+DVEDEETWIR+EAFLNTEDKGDSLDSVEALIK+ELPTAFDYVEFTR+GVIDMGNSLIER+IAALQAFADQLIAAGHYAK+LIQSHPESAEDLQEK+LQQSHPLSATQIQVK+LQTASDESYKDPTNIQSK+QGFVPAAYVK+RQDLEDSLQAQQYFADANEAESWMR+TATDEAYKDPSNLQGK+VLETAEDIQER
486b	sp|P31943|HNRH1_HUMAN tr|G8JLB6|G8JLB6_HUMAN	1.0000	Heterogeneous nuclear ribonucleoprotein H OS=Homo sapiens GN=HNRNPH1 PE=1 SV=4;Isoform of P31943, Heterogeneous nuclear ribonucleoprotein H OS=Homo sapiens GN=HNRNPH1 PE=1 SV=1	29.2	17	0.105	ATENDIYNFFSPLNPVR+EGRPSGEAFVELESEDEVK+HTGPNSPDTANDGFVR+SNNVEMDWVLK+STGEAFVQFASQEIAEK+VHIEIGPDGR+VTGEADVEFATHEDAVAAMSK+YVELFLNSTAGASGGAYEHR
486a	sp|P52597|HNRPF_HUMAN	1.0000	Heterogeneous nuclear ribonucleoprotein F OS=Homo sapiens GN=HNRNPF PE=1 SV=3	31.1	17	0.098	ATENDIYNFFSPLNPVR+FMSVQRPGPYDRPGTAR+HSGPNSADSANDGFVR+ITGEAFVQFASQELAEK+QSGEAFVELGSEDDVK+RYIGIVK+TEMDWVLK+VHIEIGPDGR+VTGEADVEFATHEEAVAAMSK
347c	sp|P16989-2|YBOX3_HUMAN	1.0000	Isoform of P16989, Isoform 2 of Y-box-binding protein 3 OS=Homo sapiens GN=YBX3	51.2	17	0.063	AGEAPTENPAPPTQQSSAE+GAEAANVTGPDGVPVEGSR+NAGEIGEMKDGVPEGAQLQGPVHR+NDTKEDVFVHQTAIK+NDTKEDVFVHQTAIKK+NGYGFINR+SPVGSGAPQAAAPAPAAHVAGNPGGDAAPAATGTAAAASLATAAGSEDAEK+SPVGSGAPQAAAPAPAAHVAGNPGGDAAPAATGTAAAASLATAAGSEDAEKK+SVGDGETVEFDVVEGEK+SVGDGETVEFDVVEGEKGAEAANVTGPDGVPVEGSR
236a	sp|O43852-3|CALU_HUMAN sp|O43852|CALU_HUMAN	1.0000	Isoform of O43852, Isoform 3 of Calumenin OS=Homo sapiens GN=CALU;Calumenin OS=Homo sapiens GN=CALU PE=1 SV=2	48.9	17	0.072	DWILPSDYDHAEAEAR+EEIVDKYDLFVGSQATDFGEALVR+EQFVEFR+HLVYESDQNKDGK+IDGDKDGFVTVDELKDWIK+MADKDGDLIATK+MDKEETKDWILPSDYDHAEAEAR+TEREQFVEFR+TFDQLTPEESKER+VHHEPQLSDK+VHNDAQSFDYDHDAFLGAEEAK+WIYEDVER
197a	sp|A3KMH1-3|VWA8_HUMAN sp|A3KMH1|VWA8_HUMAN	1.0000	Isoform of A3KMH1, Isoform 3 of von Willebrand factor A domain-containing protein 8 OS=Homo sapiens GN=VWA8;von Willebrand factor A domain-containing protein 8 OS=Homo sapiens GN=VWA8 PE=1 SV=2	12.0	17	0.130	DGLIVYEDSPLVK+DLLGQDVFLIGPPGPLR+DTTVQTLTLQPSVK+EKVPNVPQEALDK+ELTLPEQTFMGYWTIGQAR+FPTEGLSSVVR+GPALINIQEYPIER+IGAVSAPIYNAHEK+ILPPGEVPLKDIYPK+LSQYPNENLHSAVTK+NVLPVLNNLLENR+RGELEPQLGSPQQKPK+RLSQYPNENLHSAVTK+SLADQGIINYPYSTR+TLILEGLEK+VIALGLPVPR+YGIPIGAKPTSVQLAK
590a	sp|Q13200|PSMD2_HUMAN	1.0000	26S proteasome non-ATPase regulatory subunit 2 OS=Homo sapiens GN=PSMD2 PE=1 SV=3	17.0	16	0.123	APVQPQQSPAAAPGGTDEKPSGK+AVPLALALISVSNPR+DKAPVQPQQSPAAAPGGTDEKPSGK+EPLLTLVK+LGEKDTSLYRPALEELRR+LKEIYENMAPGENKR+LLTDDGNKWLYK+LNILDTLSK+MNLASSFVNGFVNAAFGQDK+SSTTSMTSVPKPLK+VGQAVDVVGQAGKPK+VQREPLLTLVK
554a	sp|P78371|TCPB_HUMAN	1.0000	T-complex protein 1 subunit beta OS=Homo sapiens GN=CCT2 PE=1 SV=4	31.8	16	0.126	DASLMVTNDGATILK+EALLSSAVDHGSDEVK+GATQQILDEAER+ILIANTGMDTDKIK+LALVTGGEIASTFDHPELVK+LGGSLADSYLDEGFLLDK+LGGSLADSYLDEGFLLDKK+LTSFIGAIAIGDLVK+MLPTIIADNAGYDSADLVAQLR+QVLLSAAEAAEVILR+VQDDEVGDGTTSVTVLAAELLR
461a	sp|P49368|TCPG_HUMAN tr|B4DUR8|B4DUR8_HUMAN	1.0000	T-complex protein 1 subunit gamma OS=Homo sapiens GN=CCT3 PE=1 SV=4;Isoform of P49368, T-complex protein 1 subunit gamma OS=Homo sapiens GN=CCT3 PE=1 SV=1	34.6	16	0.120	ALDDMISTLKK+AMTGVEQWPYR+AVAQALEVIPR+EILSEVER+ELGIWEPLAVK+GISDLAQHYLMR+IVLLDSSLEYK+IVSRPEELREDDVGTGAGLLEIK+KGESQTDIEITREEDFTR+MLLDPMGGIVMTNDGNAILR+NVLLDPQLVPGGGASEMAVAHALTEK+TAVETAVLLLR
435a	sp|P41229-2|KDM5C_HUMAN sp|P41229-3|KDM5C_HUMAN sp|P41229-5|KDM5C_HUMAN sp|P41229|KDM5C_HUMAN	1.0000	Isoform of P41229, Isoform 2 of Lysine-specific demethylase 5C OS=Homo sapiens GN=KDM5C;Isoform of P41229, Isoform 3 of Lysine-specific demethylase 5C OS=Homo sapiens GN=KDM5C;Isoform of P41229, Isoform 5 of Lysine-specific demethylase 5C OS=Homo sapiens GN=KDM5C;Lysine-specific demethylase 5C OS=Homo sapiens GN=KDM5C PE=1 SV=2	10.1	16	0.115	DLPVGLEELR+EALASLPSSPGLLQSLLER+GVLEQVEAYQAEAR+IRPPADWQPPFAVEVDNFR+LQAEPRPEEPPNYPAAPASDPLR+QALASEDVTALLGR+QLGVEVPEAQQLQR+VAGLQMTLTELR+VQGLLENGDSVTSPEK+YTLDELPAMLHK
366a	sp|P22314-2|UBA1_HUMAN sp|P22314|UBA1_HUMAN	1.0000	Isoform of P22314, Isoform 2 of Ubiquitin-like modifier-activating enzyme 1 OS=Homo sapiens GN=UBA1;Ubiquitin-like modifier-activating enzyme 1 OS=Homo sapiens GN=UBA1 PE=1 SV=3	17.5	16	0.121	AAVATFLQSVQVPEFTPK+ALPAVQQNNLDEDLIR+ALPAVQQNNLDEDLIRK+ATLPSPDKLPGFK+IHVSDQELQSANASVDDSRLEELK+LAGTQPLEVLEAVQR+LQTSSVLVSGLR+NEEDAAELVALAQAVNAR+NFPNAIEHTLQWAR+QPAENVNQYLTDPK+SLVASLAEPDFVVTDFAK+YDGQVAVFGSDLQEK
346a	sp|P16615-2|AT2A2_HUMAN sp|P16615-3|AT2A2_HUMAN sp|P16615-5|AT2A2_HUMAN sp|P16615|AT2A2_HUMAN	1.0000	Isoform of P16615, Isoform 2 of Sarcoplasmic/endoplasmic reticulum calcium ATPase 2 OS=Homo sapiens GN=ATP2A2;Isoform of P16615, Isoform 3 of Sarcoplasmic/endoplasmic reticulum calcium ATPase 2 OS=Homo sapiens GN=ATP2A2;Isoform of P16615, Isoform 5 of Sarcoplasmic/endoplasmic reticulum calcium ATPase 2 OS=Homo sapiens GN=ATP2A2;Sarcoplasmic/endoplasmic reticulum calcium ATPase 2 OS=Homo sapiens G…	22.0	16	0.111	AEIGIAMGSGTAVAK+AFTGREFDELNPSAQR+AMGVVVATGVNTEIGK+DIVPGDIVEIAVGDKVPADIR+GAPEGVIDR+IGIFGQDEDVTSK+IVEFLQSFDEITAMTGDGVNDAPALK+IVEFLQSFDEITAMTGDGVNDAPALKK+MNVFDTELK+NAENAIEALKEYEPEMGK+NMLFSGTNIAAGK+TASEMVLADDNFSTIVAAVEEGR+TVEEVLGHFGVNESTGLSLEQVKK+VDQSILTGESVSVIK
294a	sp|P05388|RLA0_HUMAN	1.0000	60S acidic ribosomal protein P0 OS=Homo sapiens GN=RPLP0 PE=1 SV=1	38.2	16	0.120	AFLADPSAFVAAAPVAAATTAAPAAAAAPAK+AFLADPSAFVAAAPVAAATTAAPAAAAAPAKVEAK+EDLTEIRDMLLANK+GHLENNPALEK+GNVGFVFTK+GNVGFVFTKEDLTEIR+GTIEILSDVQLIK+IIQLLDDYPK+TSFFQALGITTK+VLALSVETDYTFPLAEK
292a	sp|P05114|HMGN1_HUMAN	1.0000	Non-histone chromosomal protein HMG-14 OS=Homo sapiens GN=HMGN1 PE=1 SV=3	52.0	16	0.106	EDLPAENGETK+EDLPAENGETKTEESPASDEAGEK+EDLPAENGETKTEESPASDEAGEKEAK+GKQAEVANQETKEDLPAENGETK+QAEVANQETKEDLPAENGETK+QAEVANQETKEDLPAENGETKTEESPASDEAGEK+TEESPASDEAGEKEAK+VSSAEGAAKEEPK
233a	sp|O43795-2|MYO1B_HUMAN sp|O43795|MYO1B_HUMAN tr|E9PDF6|E9PDF6_HUMAN	1.0000	Isoform of O43795, Isoform 2 of Unconventional myosin-Ib OS=Homo sapiens GN=MYO1B;Unconventional myosin-Ib OS=Homo sapiens GN=MYO1B PE=1 SV=3;Isoform of O43795, Unconventional myosin-Ib OS=Homo sapiens GN=MYO1B PE=1 SV=1	17.3	16	0.123	ALYPSSVGQPFQGAYLEINKNPK+EQLLQSNPVLEAFGNAK+GDFLFSSDHLIEMATK+IFLLTNNNLLLADQK+LEASELFK+LFSWIVNR+LLQSNPVLEAFGNAK+NFYELSPHIFALSDEAYR+SEVPLVDVTK+SSALVIQSYIR+VLYQVEGFVDKNNDLLYR+VNGVDDAANFR+VSMSSQNDGFFAVHLK+VSTTLNVAQAYYAR+YNYLSLDSAK
212a	sp|O00459|P85B_HUMAN	1.0000	Phosphatidylinositol 3-kinase regulatory subunit beta OS=Homo sapiens GN=PIK3R2 PE=1 SV=2	26.0	16	0.124	APPPPSSPPPGGAPDGSEPSPDFPALLVEK+DGAPEPGLTLPDLPEQFSPPDVAPPLLVK+EAAGPVGPALEPPTLPLHR+EYDQLYEEYTR+IQGEYTLTLR+SFLLALPAPLVTPEASAEAR+TAIEAFNETIK+TATGFGFAEPYNLYGSLK+TDWSLSDVDQWDTAALADGIK+YQQDQIVKEDSVEAVGAQLK
200a	sp|A7E2V4-3|ZSWM8_HUMAN sp|A7E2V4-4|ZSWM8_HUMAN sp|A7E2V4-5|ZSWM8_HUMAN sp|A7E2V4|ZSWM8_HUMAN tr|S4R393|S4R393_HUMAN tr|S4R3H3|S4R3H3_HUMAN tr|S4R410|S4R410_HUMAN	1.0000	Isoform of A7E2V4, Isoform 3 of Zinc finger SWIM domain-containing protein 8 OS=Homo sapiens GN=ZSWIM8;Isoform of A7E2V4, Isoform 4 of Zinc finger SWIM domain-containing protein 8 OS=Homo sapiens GN=ZSWIM8;Isoform of A7E2V4, Isoform 5 of Zinc finger SWIM domain-containing protein 8 OS=Homo sapiens GN=ZSWIM8;Zinc finger SWIM domain-containing protein 8 OS=Homo sapiens GN=ZSWIM8 PE=1 SV=1;Isoform o…	10.8	16	0.118	APVSESLSR+DGLVIPLVELSAK+FAQYLISELPQQILPTAQR+GGWAPTSWGR+GREPEGVWNLLSIVR+HGGPSAPGALQPLTSGSAGPAQPGSVAGAGPGPTEGFTEK+IAFWSFPENEEDIR+LAYQESEVAALLK+LIHLTPADYDDFVNAIR+NWNSETPGDEELGFEAAVAALGMK+VYPPVPEQLQLR+WLLGLAAK
876a	sp|Q9Y2J2-2|E41L3_HUMAN sp|Q9Y2J2|E41L3_HUMAN tr|A0A0A0MRA8|A0A0A0MRA8_HUMAN tr|A8K968|A8K968_HUMAN	1.0000	Isoform of Q9Y2J2, Isoform 2 of Band 4.1-like protein 3 OS=Homo sapiens GN=EPB41L3;Band 4.1-like protein 3 OS=Homo sapiens GN=EPB41L3 PE=1 SV=2;Isoform of Q9Y2J2, Band 4.1-like protein 3 OS=Homo sapiens GN=EPB41L3 PE=1 SV=1;Isoform of Q9Y2J2, Band 4.1-like protein 3 OS=Homo sapiens GN=EPB41L3 PE=1 SV=1	23.3	15	0.107	AVLEQEETAAASR+EGSALTEGAK+EGSALTEGAKEEGGEEVAK+GISQTNLITTVTPEK+GKEGSALTEGAKEEGGEEVAK+IVITGDADIDHDQALAQAIK+TESSGIETEPTVHHLPLSTEK+TETISFGSVSPGGVK+TFLETSTDTAVTNEWEK+VILLDGSEYTCDVEK+VVHASGDASYSAGDSGDAAAQPAFTGIK+VVQETVLVEER
758a	sp|Q99470|SDF2_HUMAN	1.0000	Stromal cell-derived factor 2 OS=Homo sapiens GN=SDF2 PE=1 SV=2	36.0	15	0.112	AMEGIFMKPSELLK+EVHGMAQPSQNNYWK+HSSTEVLLSVTGEQYGRPISGQK+YGSGSGQQSVTGVTSVDDSNSYWR
64	sp|P45974-2|UBP5_HUMAN sp|P45974|UBP5_HUMAN	1.0000	Isoform of P45974, Isoform Short of Ubiquitin carboxyl-terminal hydrolase 5 OS=Homo sapiens GN=USP5;Ubiquitin carboxyl-terminal hydrolase 5 OS=Homo sapiens GN=USP5 PE=1 SV=2	19.4	15	0.121	DRVTSAVEALLSADSASR+FASFPDYLVIQIK+GTGLQPGEEELPDIAPPLVTPDEPK+IFQNAPTDPTQDFSTQVAK+IGEWELIQESGVPLKPLFGPGYTGIR+IVILPDYLEIAR+MALPELVR+SAADSISESVPVGPK+SSENPNEVFR+VTSAVEALLSADSASR+YFDGSGGNNHAVEHYR
529a	sp|P62258-2|1433E_HUMAN sp|P62258|1433E_HUMAN	1.0000	Isoform of P62258, Isoform SV of 14-3-3 protein epsilon OS=Homo sapiens GN=YWHAE;14-3-3 protein epsilon OS=Homo sapiens GN=YWHAE PE=1 SV=1	41.2	15	0.082	DNLTLWTSDMQGDGEEQNKEALQDVEDENQ+DSTLIMQLLR+EAAENSLVAYK+HLIPAANTGESK+NLLSVAYK+VAGMDVELTVEER+YLAEFATGNDR+YLAEFATGNDRK
488a	sp|P52926|HMGA2_HUMAN tr|F5H2A4|F5H2A4_HUMAN tr|F5H2U8|F5H2U8_HUMAN	1.0000	High mobility group protein HMGI-C OS=Homo sapiens GN=HMGA2 PE=1 SV=1;Isoform of P52926, High mobility group protein HMGI-C OS=Homo sapiens GN=HMGA2 PE=1 SV=1;Isoform of P52926, High mobility group protein HMGI-C OS=Homo sapiens GN=HMGA2 PE=1 SV=1	45.5	15	0.118	GEGAGQPSTSAQGQPAAPAPQK+GEGAGQPSTSAQGQPAAPAPQKR+KQQQEPTGEPSPK+KWPQQVVQK
475a	sp|P50991|TCPD_HUMAN	1.0000	T-complex protein 1 subunit delta OS=Homo sapiens GN=CCT4 PE=1 SV=4	26.7	15	0.110	ALIAGGGAPEIELALR+AYILNLVK+DALSDLALHFLNK+GIHPTIISESFQK+LVIEEAER+MIQDGKGDVTITNDGATILK+QMQVLHPAARMLVELSK+TDMDNQIVVSDYAQMDR+VIDPATATSVDLR+VVSQYSSLLSPMSVNAVMK
350a	sp|P17987|TCPA_HUMAN	1.0000	T-complex protein 1 subunit alpha OS=Homo sapiens GN=TCP1 PE=1 SV=1	26.6	15	0.111	FATEAAITILR+LGVQVVITDPEKLDQIR+LLEVEHPAAK+MLVDDIGDVTITNDGATILK+QAGVFEPTIVK+QKIHPTSVISGYR+SLLVIPNTLAVNAAQDSTDLVAK+SSLGPVGLDK+WIGLDLSNGKPR+YFVEAGAMAVR+YPVNSVNILK
329a	sp|P11940-2|PABP1_HUMAN sp|P11940|PABP1_HUMAN tr|A0A087WTT1|A0A087WTT1_HUMAN tr|E7EQV3|E7EQV3_HUMAN	1.0000	Isoform of P11940, Isoform 2 of Polyadenylate-binding protein 1 OS=Homo sapiens GN=PABPC1;Polyadenylate-binding protein 1 OS=Homo sapiens GN=PABPC1 PE=1 SV=2;Isoform of P11940, Polyadenylate-binding protein OS=Homo sapiens GN=PABPC1 PE=1 SV=1;Isoform of P11940, Polyadenylate-binding protein OS=Homo sapiens GN=PABPC1 PE=1 SV=1	25.1	15	0.077	AKEFTNVYIK+ALDTMNFDVIK+EFSPFGTITSAK+GFGFVSFER+GYGFVHFETQEAAER+ITGMLLEIDNSELLHMLESPESLR+IVATKPLYVALAQR+RSLGYAYVNFQQPADAER+SGVGNIFIK+SLGYAYVNFQQPADAER+YQGVNLYVK
312f	sp|Q04695|K1C17_HUMAN	1.0000	Keratin, type I cytoskeletal 17 OS=Homo sapiens GN=KRT17 PE=1 SV=2	20.6	15	0.044	DAEDWFFSK+EVATNSELVQSGK+FETEQALR+GQVGGEINVEMDAAPGVDLSR+LAADDFR+LASYLDK+LASYLDKVR+LEQEIATYR+TKFETEQALR+TRLEQEIATYR+VLDELTLAR
311f	sp|P13647|K2C5_HUMAN	1.0000	Keratin, type II cytoskeletal 5 OS=Homo sapiens GN=KRT5 PE=1 SV=3	18.3	15	0.054	FASFIDK+FASFIDKVR+FLEQQNK+LAELEEALQK+LALDVEIATYRK+NLDLDSIIAEVK+QLDSIVGER+QNLEPLFEQYINNLR+SFSTASAITPSVSR+WTLLQEQGTK+YEELQQTAGR
290a	sp|P04844-2|RPN2_HUMAN sp|P04844|RPN2_HUMAN	1.0000	Isoform of P04844, Isoform 2 of Dolichyl-diphosphooligosaccharide--protein glycosyltransferase subunit 2 OS=Homo sapiens GN=RPN2;Dolichyl-diphosphooligosaccharide--protein glycosyltransferase subunit 2 OS=Homo sapiens GN=RPN2 PE=1 SV=3	25.5	15	0.121	EETVLATVQALQTASHLSQQADLR+FSSGYYDFLVEVEGDNR+ISTEVGITNVDLSTVDKDQSIAPK+LQVTNVLSQPLTQATVK+NFESLSEAFSVASAAAVLSHNR+SIVEEIEDLVAR+TSFTPVGDVFELNFMNVK+YHVPVVVVPEGSASDTHEQAILR
236b	sp|O43852-2|CALU_HUMAN sp|O43852-4|CALU_HUMAN	1.0000	Isoform of O43852, Isoform 2 of Calumenin OS=Homo sapiens GN=CALU;Isoform of O43852, Isoform 4 of Calumenin OS=Homo sapiens GN=CALU	47.3	15	0.060	DWILPSDYDHAEAEAR+EEIVDKYDLFVGSQATDFGEALVR+EQFVEFR+HLVYESDQNKDGK+LGMIVDKIDADKDGFVTEGELK+MADKDGDLIATK+MDKEETKDWILPSDYDHAEAEAR+TEREQFVEFR+TFDQLTPEESKER+VHHEPQLSDK+VHNDAQSFDYDHDAFLGAEEAK
225a	sp|O43175|SERA_HUMAN	1.0000	D-3-phosphoglycerate dehydrogenase OS=Homo sapiens GN=PHGDH PE=1 SV=4	21.2	15	0.107	AGTGVDNVDLEAATRK+DLPLLLFR+GGIVDEGALLR+GTIQVITQGTSLK+ILQDGGLQVVEK+KILQDGGLQVVEK+QADVNLVNAK+TLGILGLGR+TQTSDPAMLPTMIGLLAEAGVR+VTADVINAAEK
20	sp|O75306-2|NDUS2_HUMAN sp|O75306|NDUS2_HUMAN	1.0000	Isoform of O75306, Isoform 2 of NADH dehydrogenase [ubiquinone] iron-sulfur protein 2, mitochondrial OS=Homo sapiens GN=NDUFS2;NADH dehydrogenase [ubiquinone] iron-sulfur protein 2, mitochondrial OS=Homo sapiens GN=NDUFS2 PE=1 SV=2	33.9	15	0.110	APGFAHLAGLDK+ETAHWKPPPWNDVDPPKDTIVK+IKAPGFAHLAGLDK+LDELEELLTNNR+MFEFYER+NITLNFGPQHPAAHGVLR+QWQPDVEWAQQFGGAVMYPSK+TIDIGVVTAEEALNYGFSGVMLR+TQPYDVYDQVEFDVPVGSR+TYLQALPYFDR+VLFGEITR
100	sp|Q07065|CKAP4_HUMAN	1.0000	Cytoskeleton-associated protein 4 OS=Homo sapiens GN=CKAP4 PE=1 SV=2	24.9	14	0.104	ASVSQVEADLK+ERDFTSLENTVEER+LEGLGSSEADQDGLASTVR+LQHVEDGVLSMQVASAR+QREELGQGLQGVEQK+SINDNIAIFTEVQK+STLQTMESDIYTEVR+SVGELPSTVESLQK+VASLEESEGNKQDLK+VQSLQATFGTFESILR
872a	sp|Q9Y230|RUVB2_HUMAN	1.0000	RuvB-like 2 OS=Homo sapiens GN=RUVBL2 PE=1 SV=3	26.1	14	0.113	AAGVVLEMIR+ALESDMAPVLIMATNR+AVLIAGQPGTGK+EVVHTVSLHEIDVINSR+GLGLDDALEPR+GTSYQSPHGIPIDLLDR+LLIVSTTPYSEK+TQGFLALFSGDTGEIK+VYSLFLDESR
853a	sp|Q9UHD2|TBK1_HUMAN	1.0000	Serine/threonine-protein kinase TBK1 OS=Homo sapiens GN=TBK1 PE=1 SV=1	22.6	14	0.111	ELAENNHILER+EPLNTIGLIYEK+IASTLLLYQELMR+IISSNQELIYEGR+IITGKPSGAISGVQK+INLEAAELGEISDIHTK+LSPGGSLADAWAHQEGTHPK+LSSSQGTIETSLQDIDSR+TGDLFAIK+TTEENPIFVVSR+VIGEDGQSVYK+YQEYTNELQETLPQK
756a	sp|Q96TA2-2|YMEL1_HUMAN sp|Q96TA2-3|YMEL1_HUMAN sp|Q96TA2|YMEL1_HUMAN	1.0000	Isoform of Q96TA2, Isoform 2 of ATP-dependent zinc metalloprotease YME1L1 OS=Homo sapiens GN=YME1L1;Isoform of Q96TA2, Isoform 3 of ATP-dependent zinc metalloprotease YME1L1 OS=Homo sapiens GN=YME1L1;ATP-dependent zinc metalloprotease YME1L1 OS=Homo sapiens GN=YME1L1 PE=1 SV=2	21.1	14	0.103	AVAGEADVPFYYASGSEFDEMFVGVGASR+GILLVGPPGTGK+GPTLGHVSLLPENDRWNETR+GTVGFSGAELENLVNQAALK+LSPETQSAIEQEIR+NLAEALLTYETLDAK+TGFAEGFLK+VAEELIFGTDHITTGASSDFDNATK
81	sp|P54886-2|P5CS_HUMAN sp|P54886|P5CS_HUMAN	1.0000	Isoform of P54886, Isoform Short of Delta-1-pyrroline-5-carboxylate synthase OS=Homo sapiens GN=ALDH18A1;Delta-1-pyrroline-5-carboxylate synthase OS=Homo sapiens GN=ALDH18A1 PE=1 SV=2	17.2	14	0.109	AALWALQGGTSVVIANGTHPK+EMAIPVLEAR+GKDHVVSDFSEHGSLK+LASIVEQVSVLQNQGR+LIDIFYPGDQQSVTFGTK+MIDLIIPR+MLATLEPEQR+VGTFFSEVKPAGPTVEQQGEMAR+VSGHVITDIVEGK+VSGHVITDIVEGKK
77	sp|P53621-2|COPA_HUMAN sp|P53621|COPA_HUMAN	1.0000	Isoform of P53621, Isoform 2 of Coatomer subunit alpha OS=Homo sapiens GN=COPA;Coatomer subunit alpha OS=Homo sapiens GN=COPA PE=1 SV=2	15.4	14	0.113	ASNLENSTYDLYTIPK+DADSITLFDVQQK+DVAVMQLR+GFFEGTIASK+GVNWAAFHPTMPLIVSGADDR+LLHDQVGVIQFGPYK+LLQPPAPIMPLDTNWPLLTVSK+LSFLYLITGNLEK+LVGQSIIAYLQK+NLSPGAVESDVR+QELILSNSEDK+QQPLFVSGGDDYK+SILLSVPLLVVDNK+VWDISGLR
626b	sp|Q15366-4|PCBP2_HUMAN sp|Q15366-5|PCBP2_HUMAN sp|Q15366-7|PCBP2_HUMAN sp|Q15366-8|PCBP2_HUMAN	1.0000	Isoform of Q15366, Isoform 4 of Poly(rC)-binding protein 2 OS=Homo sapiens GN=PCBP2;Isoform of Q15366, Isoform 5 of Poly(rC)-binding protein 2 OS=Homo sapiens GN=PCBP2;Isoform of Q15366, Isoform 7 of Poly(rC)-binding protein 2 OS=Homo sapiens GN=PCBP2;Isoform of Q15366, Isoform 8 of Poly(rC)-binding protein 2 OS=Homo sapiens GN=PCBP2	34.9	14	0.082	ESTGAQVQVAGDMLPNSTER+EVGSIIGK+GVTIPYRPKPSSSPVIFAGGQAYTIQGQYAIPQPDLTK+IANPVEGSTDR+IITLAGPTNAIFK+QVTITGSAASISLAQYLINVR
560a	sp|Q00610-2|CLH1_HUMAN sp|Q00610|CLH1_HUMAN tr|A0A087WVQ6|A0A087WVQ6_HUMAN	1.0000	Isoform of Q00610, Isoform 2 of Clathrin heavy chain 1 OS=Homo sapiens GN=CLTC;Clathrin heavy chain 1 OS=Homo sapiens GN=CLTC PE=1 SV=5;Isoform of Q00610, Clathrin heavy chain OS=Homo sapiens GN=CLTC PE=1 SV=1	14.0	14	0.113	ADDPSSYMEVVQAANTSGNWEELVK+AHMGMFTELAILYSK+ISGETIFVTAPHEATAGIIGVNR+IVLDNSVFSEHR+IYIDSNNNPER+KFNALFAQGNYSEAAK+LAELEEFINGPNNAHIQQVGDR+LHIIEVGTPPTGNQPFPK+LLYNNVSNFGR+NLQNLLILTAIK+NNLAGAEELFAR+QLPLVKPYLR+SVNESLNNLFITEEDYQALR+TLQIFNIEMK+WLLLTGISAQQNR
524a	sp|P61978-2|HNRPK_HUMAN sp|P61978-3|HNRPK_HUMAN sp|P61978|HNRPK_HUMAN	1.0000	Isoform of P61978, Isoform 2 of Heterogeneous nuclear ribonucleoprotein K OS=Homo sapiens GN=HNRNPK;Isoform of P61978, Isoform 3 of Heterogeneous nuclear ribonucleoprotein K OS=Homo sapiens GN=HNRNPK;Heterogeneous nuclear ribonucleoprotein K OS=Homo sapiens GN=HNRNPK PE=1 SV=1	31.8	14	0.111	DLAGSIIGK+GSYGDLGGPIITTQVTIPK+IDEPLEGSEDR+IILDLISESPIK+IITITGTQDQIQNAQYLLQNSVK+LLIHQSLAGGIIGVK+NLPLPPPPPPR+NTDEMVELR+RPAEDMEEEQAFKR+TDYNASVSVPDSSGPER
386a	sp|P26373|RL13_HUMAN	1.0000	60S ribosomal protein L13 OS=Homo sapiens GN=RPL13 PE=1 SV=4	38.9	14	0.110	GFSLEELR+KGDSSAEELKLATQLTGPVMPVR+LATQLTGPVMPVR+NGMVLKPHFHK+STESLQANVQR+TIGISVDPR+VATWFNQPAR+VITEEEKNFK
369a	sp|P22695|QCR2_HUMAN	1.0000	Cytochrome b-c1 complex subunit 2, mitochondrial OS=Homo sapiens GN=UQCRC2 PE=1 SV=3	27.6	14	0.104	AVAFQNPQTHVIENLHAAAYR+LPNGLVIASLENYSPVSR+MALIGLGVSHPVLK+QVAEQFLNMR+SMAASGNLGHTPFVDEL+TIAQGNLSNTDVQAAK+VTSEELHYFVQNHFTSAR+WEVADLQPQLK
349a	sp|P17980|PRS6A_HUMAN tr|E9PM69|E9PM69_HUMAN tr|R4GNH3|R4GNH3_HUMAN	1.0000	26S protease regulatory subunit 6A OS=Homo sapiens GN=PSMC3 PE=1 SV=3;Isoform of P17980, 26S protease regulatory subunit 6A OS=Homo sapiens GN=PSMC3 PE=1 SV=1;Isoform of P17980, 26S protease regulatory subunit 6A OS=Homo sapiens GN=PSMC3 PE=1 SV=1	33.2	14	0.101	AMEVDERPTEQYSDIGGLDK+EKAPSIIFIDELDAIGTK+GVLMYGPPGTGK+KMNVSPDVNYEELAR+LAGPQLVQMFIGDGAK+MNVSPDVNYEELAR+QTYFLPVIGLVDAEK+TMLELLNQLDGFQPNTQVK+VDILDPALLR+VIAATNRVDILDPALLR
311h	sp|Q16352|AINX_HUMAN	1.0000	Alpha-internexin OS=Homo sapiens GN=INA PE=1 SV=2	31.3	14	0.085	ALEAELAALR+EYQDLLNVK+FANLNEQAAR+HLREYQDLLNVK+HSAEVAGYQDSIGQLENDLR+KVESLLDELAFVR+NLQSAEEWYK+RPPASDGLDLSQAAAR+SNIEETTISSQKI+TNEKEQLQGLNDR+TSQIGESFEEILEETVISTK+VSSTGLSLKKEEEEEEASK
311g	sp|P07196|NFL_HUMAN	1.0000	Neurofilament light polypeptide OS=Homo sapiens GN=NEFL PE=1 SV=3	22.5	14	0.094	ALYEQEIR+EYQDLLNVK+IDSLMDEISFLK+LSFTSVGSITSGYSQSSQVFGR+NMQNAEEWFK+QALQGEREGLEETLR+SAYGGLQTSSYLMSTR+SAYSSYSAPVSSSLSVR+VLEAELLVLR+YLKEYQDLLNVK
254a	sp|O75489|NDUS3_HUMAN	1.0000	NADH dehydrogenase [ubiquinone] iron-sulfur protein 3, mitochondrial OS=Homo sapiens GN=NDUFS3 PE=1 SV=1	40.9	14	0.110	DFPLSGYVELR+FEIVYNLLSLR+ILTDYGFEGHPFR+KFDLNSPWEAFPVYR+QLSAFGEYVAEILPK+SLVDLTAVDVPTR+TYTDELTPIESAVSVFK+VVAEPVELAQEFRK
232c	sp|P12814-2|ACTN1_HUMAN sp|P12814-3|ACTN1_HUMAN sp|P12814-4|ACTN1_HUMAN sp|P12814|ACTN1_HUMAN tr|H9KV75|H9KV75_HUMAN	0.9998	Isoform of P12814, Isoform 2 of Alpha-actinin-1 OS=Homo sapiens GN=ACTN1;Isoform of P12814, Isoform 3 of Alpha-actinin-1 OS=Homo sapiens GN=ACTN1;Isoform of P12814, Isoform 4 of Alpha-actinin-1 OS=Homo sapiens GN=ACTN1;Alpha-actinin-1 OS=Homo sapiens GN=ACTN1 PE=1 SV=2;Isoform of P12814, Alpha-actinin-1 OS=Homo sapiens GN=ACTN1 PE=1 SV=1	12.3	14	0.056	AIMTYVSSFYHAFSGAQK+FAIQDISVEETSAK+GYEEWLLNEIR+HTNYTMEHIR+LASDLLEWIR+LLETIDQLYLEYAK+LLEVLSGER+TINEVENQILTR+VGWEQLLTTIAR
710a	sp|Q8NG27-3|PJA1_HUMAN sp|Q8NG27|PJA1_HUMAN	1.0000	Isoform of Q8NG27, Isoform 3 of E3 ubiquitin-protein ligase Praja-1 OS=Homo sapiens GN=PJA1;E3 ubiquitin-protein ligase Praja-1 OS=Homo sapiens GN=PJA1 PE=1 SV=2	26.2	13	0.087	ADFLPQSSVASQSSSEGK+DKLDPVPAAR+EQTLSSSGESWETLPGKEEREPPQAK+IFFDTDDDDDMPHSTSR+RGMAYGHIDSYGADDSEEEGAGPVERPPVR+RSWDDSESSGTNLNIDNEDYSR+SLAGPPPHFSSFSR+SWDDSESSGTNLNIDNEDYSR+WRDTANDNEGHSDGLAR
656a	sp|Q5SSJ5-2|HP1B3_HUMAN sp|Q5SSJ5|HP1B3_HUMAN	1.0000	Isoform of Q5SSJ5, Isoform 2 of Heterochromatin protein 1-binding protein 3 OS=Homo sapiens GN=HP1BP3;Heterochromatin protein 1-binding protein 3 OS=Homo sapiens GN=HP1BP3 PE=1 SV=1	14.8	13	0.094	GASGSFVVVQK+LEDVLPLAFTR+MDAILTEAIK+NGWMEQISGK+SSAVDPEPQVK+SSAVDPEPQVKLEDVLPLAFTR+TIPSWATLSASQLAR+YPSLELER
626a	sp|Q15365|PCBP1_HUMAN	1.0000	Poly(rC)-binding protein 1 OS=Homo sapiens GN=PCBP1 PE=1 SV=2	23.0	13	0.077	ESTGAQVQVAGDMLPNSTER+EVGSIIGK+IANPVEGSSGR+IITLTGPTNAIFK+QGANINEIR+QVTITGSAASISLAQYLINAR
605a	sp|Q14157-1|UBP2L_HUMAN sp|Q14157-3|UBP2L_HUMAN sp|Q14157-4|UBP2L_HUMAN sp|Q14157-5|UBP2L_HUMAN sp|Q14157|UBP2L_HUMAN tr|F8W726|F8W726_HUMAN	1.0000	Isoform of Q14157, Isoform 2 of Ubiquitin-associated protein 2-like OS=Homo sapiens GN=UBAP2L;Isoform of Q14157, Isoform 3 of Ubiquitin-associated protein 2-like OS=Homo sapiens GN=UBAP2L;Isoform of Q14157, Isoform 4 of Ubiquitin-associated protein 2-like OS=Homo sapiens GN=UBAP2L;Isoform of Q14157, Isoform 5 of Ubiquitin-associated protein 2-like OS=Homo sapiens GN=UBAP2L;Ubiquitin-associated pr…	18.5	13	0.099	DGSLASNPYSGDLTK+FPLDYYSIPFPTPTTPLTGR+GGSTTGSQFLEQFK+IDLAVLLGK+IFTASNVSSVPLPAENVTITAGQR+LAQMISDHNDADFEEK+NGFSSVQATQLQTTQSVEGATGSAVK+QAFTPSSTMMEVFLQEK+SPAVATSTAAPPPPSSPLPSK+TATEEWGTEDWNEDLSETK
548a	sp|P63173|RL38_HUMAN	1.0000	60S ribosomal protein L38 OS=Homo sapiens GN=RPL38 PE=1 SV=2	52.9	13	0.097	IEEIKDFLLTAR+KIEEIKDFLLTAR+LKQSLPPGLAVK+QSLPPGLAVK+YLYTLVITDKEK
497a	sp|P55209-2|NP1L1_HUMAN sp|P55209|NP1L1_HUMAN tr|F5H4R6|F5H4R6_HUMAN tr|F8VY35|F8VY35_HUMAN tr|F8W020|F8W020_HUMAN tr|F8W0J6|F8W0J6_HUMAN tr|H0YIV4|H0YIV4_HUMAN	1.0000	Isoform of P55209, Isoform 2 of Nucleosome assembly protein 1-like 1 OS=Homo sapiens GN=NAP1L1;Nucleosome assembly protein 1-like 1 OS=Homo sapiens GN=NAP1L1 PE=1 SV=1;Isoform of P55209, Nucleosome assembly protein 1-like 1 OS=Homo sapiens GN=NAP1L1 PE=1 SV=1;Isoform of P55209, Nucleosome assembly protein 1-like 1 (Fragment) OS=Homo sapiens GN=NAP1L1 PE=1 SV=1;Isoform of P55209, Nucleosome assemb…	42.5	13	0.085	FYEEVHDLER+FYEEVHDLERK+GIPEFWLTVFK+KYAVLYQPLFDK+KYAVLYQPLFDKR+LDGLVETPTGYIESLPR+NVDLLSDMVQEHDEPILK+QLTVQMMQNPQILAALQER
451a	sp|P46821|MAP1B_HUMAN	1.0000	Microtubule-associated protein 1B OS=Homo sapiens GN=MAP1B PE=1 SV=2	6.6	13	0.089	AAEAGGAEEQYGFLTTPTK+AVLDALLEGK+DLTGQVPTPVVK+ITSFPESEGYSYETSTK+SPSDSGYSYETIGK+SSYYVVSGNDPAAEEPSR+SVGNTIDPVILFQK+TLEVVSPSQSVTGSAGHTPYYQSPTDEK+TPEEGGYSYDISEK+VLFPGNSTQYNILEGLEK
416a	sp|P35606-2|COPB2_HUMAN sp|P35606|COPB2_HUMAN	1.0000	Isoform of P35606, Isoform 2 of Coatomer subunit beta' OS=Homo sapiens GN=COPB2;Coatomer subunit beta' OS=Homo sapiens GN=COPB2 PE=1 SV=2	20.1	13	0.102	AAESLADPTEYENLFPGLK+DGKNNVAFMSYFLQGK+GSNNVALGYDEGSIIVK+IAYQLAVEAESEQK+NVMEEGKDFQPSR+QYPLVTPNEER+SFGSAQEFAWAHDSSEYAIR+SFKPDFGAESIYGGFLLGVR+STAQQELDGKPASPTPVIVASHTANKEEK+SVNGLAFYDWDNTELIR
377a	sp|P24928|RPB1_HUMAN tr|A0A0C4DGZ0|A0A0C4DGZ0_HUMAN	1.0000	DNA-directed RNA polymerase II subunit RPB1 OS=Homo sapiens GN=POLR2A PE=1 SV=2;Isoform of P24928, DNA-directed RNA polymerase OS=Homo sapiens GN=POLR2A PE=1 SV=1	9.0	13	0.099	AHNNELEPTPGNTLR+INISQVIAVVGQQNVEGK+ISPWLLR+LVIVNGDDPLSR+MSVTEGGIKYPETTEGGRPK+NEQNGAAAHVIAEDVK+QTFENQVNR+TPSLTVFLLGQSAR+TVITPDPNLSIDQVGVPR+YSPTSPTYSPTSPK+YSPTSPTYSPTSPVYTPTSPK
367a	sp|P22392-2|NDKB_HUMAN sp|P22392|NDKB_HUMAN tr|Q32Q12|Q32Q12_HUMAN	1.0000	Isoform of P22392, Isoform 3 of Nucleoside diphosphate kinase B OS=Homo sapiens GN=NME2;Nucleoside diphosphate kinase B OS=Homo sapiens GN=NME2 PE=1 SV=1;Isoform of P22392, Nucleoside diphosphate kinase OS=Homo sapiens GN=NME1-NME2 PE=1 SV=1	43.4	13	0.090	DRPFFPGLVK+GLVGEIIK+TFIAIKPDGVQR+VMLGETNPADSKPGTIR+YMNSGPVVAMVWEGLNVVK
362a	sp|P21796|VDAC1_HUMAN	1.0000	Voltage-dependent anion-selective channel protein 1 OS=Homo sapiens GN=VDAC1 PE=1 SV=2	44.5	13	0.092	KLETAVNLAWTAGNSNTR+LTFDSSFSPNTGKK+LTLSALIDGK+TDEFQLHTNVNDGTEFGGSIYQK+TKSENGLEFTSSGSANTETTK+VNNSSLIGLGYTQTLKPGIK+VTQSNFAVGYK+WNTDNTLGTEITVEDQLAR
343b	sp|P0C0S5|H2AZ_HUMAN sp|Q71UI9|H2AV_HUMAN	1.0000	Histone H2A.Z OS=Homo sapiens GN=H2AFZ PE=1 SV=2;Histone H2A.V OS=Homo sapiens GN=H2AFV PE=1 SV=3	31.2	13	0.052	AGLQFPVGR+ATIAGGGVIPHIHK+GDEELDSLIK+HLQLAIR+HLQLAIRGDEELDSLIK
323a	sp|P10644|KAP0_HUMAN	1.0000	cAMP-dependent protein kinase type I-alpha regulatory subunit OS=Homo sapiens GN=PRKAR1A PE=1 SV=1	29.4	13	0.100	GAISAEVYTEEDAASYVR+HNIQALLK+LGPSDYFGEIALLMNRPR+LTVADALEPVQFEDGQK+MYEEFLSK+RGAISAEVYTEEDAASYVR+RSENEEFVEVGR+TDSREDEISPPPPNPVVK+VSILESLDKWER
311j	sp|P17661|DESM_HUMAN	1.0000	Desmin OS=Homo sapiens GN=DES PE=1 SV=3	10.0	13	0.045	EYQDLLNVK+HLREYQDLLNVK+KLLEGEESR+LLEGEESR+RIESLNEEIAFLK+TNEKVELQELNDR+VELQELNDR
297a	sp|P06493|CDK1_HUMAN tr|A0A024QZP7|A0A024QZP7_HUMAN	1.0000	Cyclin-dependent kinase 1 OS=Homo sapiens GN=CDK1 PE=1 SV=3;Isoform of P06493, Cyclin-dependent kinase 1 OS=Homo sapiens GN=CDK1 PE=1 SV=1	38.0	13	0.096	AFGIPIR+ALGTPNNEVWPEVESLQDYK+ALGTPNNEVWPEVESLQDYKNTFPK+DLKPQNLLIDDKGTIK+IADFGLAR+IGEGTYGVVYK+IRLESEEEGVPSTAIR+LESEEEGVPSTAIR+MALNHPYFNDLDNQIK+NLDENGLDLLSK+SPEVLLGSAR
241a	sp|O60762|DPM1_HUMAN tr|H0Y368|H0Y368_HUMAN tr|Q5QPK2|Q5QPK2_HUMAN	1.0000	Dolichol-phosphate mannosyltransferase subunit 1 OS=Homo sapiens GN=DPM1 PE=1 SV=1;Isoform of O60762, Dolichol-phosphate mannosyltransferase subunit 1 (Fragment) OS=Homo sapiens GN=DPM1 PE=1 SV=1;Isoform of O60762, Dolichol-phosphate mannosyltransferase subunit 1 OS=Homo sapiens GN=DPM1 PE=1 SV=1	48.1	13	0.099	EGNFDIVSGTR+FIPEFIR+GANFLTQILLRPGASDLTGSFR+HATGNYIIIMDADLSHHPK+KLGLGTAYIHGMK+LGGNEIVSFLK+QKEGNFDIVSGTR+QLNYTIGEVPISFVDR+YKGNGGVYGWDLK+YSVLLPTYNER
233b	sp|O00159-2|MYO1C_HUMAN sp|O00159-3|MYO1C_HUMAN sp|O00159|MYO1C_HUMAN tr|F5H6E2|F5H6E2_HUMAN	1.0000	Isoform of O00159, Isoform 2 of Unconventional myosin-Ic OS=Homo sapiens GN=MYO1C;Isoform of O00159, Isoform 3 of Unconventional myosin-Ic OS=Homo sapiens GN=MYO1C;Unconventional myosin-Ic OS=Homo sapiens GN=MYO1C PE=1 SV=4;Isoform of O00159, Unconventional myosin-Ic OS=Homo sapiens GN=MYO1C PE=1 SV=1	13.0	13	0.099	DGTIDFTPGSELLITK+GEELLSPLNLEQAAYAR+KRPETVATQFK+LLQSNPVLEAFGNAK+LLSVEGSTLR+NPQSYLYLVK+TFTWLVGK+TLFATEDALEVR+TSFLLNLR+VLQALGSEPIQYAVPVVK+YLGLLENLR
213a	sp|O00571-2|DDX3X_HUMAN sp|O00571|DDX3X_HUMAN tr|A0A0D9SF53|A0A0D9SF53_HUMAN tr|A0A0D9SFB3|A0A0D9SFB3_HUMAN tr|A0A0D9SG12|A0A0D9SG12_HUMAN	1.0000	Isoform of O00571, Isoform 2 of ATP-dependent RNA helicase DDX3X OS=Homo sapiens GN=DDX3X;ATP-dependent RNA helicase DDX3X OS=Homo sapiens GN=DDX3X PE=1 SV=3;Isoform of O00571, ATP-dependent RNA helicase DDX3X OS=Homo sapiens GN=DDX3X PE=1 SV=1;Isoform of O00571, ATP-dependent RNA helicase DDX3X OS=Homo sapiens GN=DDX3X PE=1 SV=1;Isoform of O00571, ATP-dependent RNA helicase DDX3X OS=Homo sapiens…	22.3	13	0.088	DLLDLLVEAK+DSLTLVFVETK+HAIPIIK+HVINFDLPSDIEEYVHR+LEQELFSGGNTGINFEK+MLDMGFEPQIR+QYPISLVLAPTR+SFLLDLLNATGK+SPILVATAVAAR+TIVFVETK+VGNLGLATSFFNER+VGSTSENITQK+YLVLDEADR
817a	sp|Q9NNW5|WDR6_HUMAN tr|A0A087X295|A0A087X295_HUMAN	1.0000	WD repeat-containing protein 6 OS=Homo sapiens GN=WDR6 PE=1 SV=1;Isoform of Q9NNW5, WD repeat-containing protein 6 OS=Homo sapiens GN=WDR6 PE=1 SV=1	15.3	12	0.094	AGAGAPVVGSGSSGGGNAFTGLGPVSTLPSLHGK+AVAVWGIGTPGGPQDPQPGLTAHVVSAGGR+DGAYYQLFVR+DGQLQPVLR+GMNWLAGLR+LFLLQDSGR+LLAGEGPDVLVYSLDFGGHLR+QAWVITGGDDSGIR+SWAFSDTEAAMAFAYLK+VVPINTPTAAVDQTLFPGK
736a	sp|Q96CW5|GCP3_HUMAN	1.0000	Gamma-tubulin complex component 3 OS=Homo sapiens GN=TUBGCP3 PE=1 SV=2	15.3	12	0.076	ATNAQFDSPEILR+AVFDQIIELQNAQDAIYR+DILYVFQGIDGK+EIEGQWGVTAAEEEEENKR+LAWTLTANQPSSQATTSK+SEADVAQQFQYAVR+VIGSNFAPTVERDEFLVAEK+VSSYATLFAQALPR+YLLLGQGDFIR
573a	sp|Q07157-2|ZO1_HUMAN sp|Q07157|ZO1_HUMAN tr|A0A087X0K9|A0A087X0K9_HUMAN tr|G3V1L9|G3V1L9_HUMAN tr|G5E9E7|G5E9E7_HUMAN	1.0000	Isoform of Q07157, Isoform Short of Tight junction protein ZO-1 OS=Homo sapiens GN=TJP1;Tight junction protein ZO-1 OS=Homo sapiens GN=TJP1 PE=1 SV=3;Isoform of Q07157, Tight junction protein ZO-1 OS=Homo sapiens GN=TJP1 PE=1 SV=1;Isoform of Q07157, Tight junction protein 1 (Zona occludens 1), isoform CRA_a OS=Homo sapiens GN=TJP1 PE=1 SV=1;Isoform of Q07157, Tight junction protein 1 (Zona occlud…	9.1	12	0.091	AEQLASVQYTLPK+AIPVSPSAVEEDEDEDGHTVVATAR+APGFGFGIAISGGR+DGNIQEGDVVLK+EAGFLRPVTIFGPIADVAR+EAIQQQQNQLVWVSEGK+EEAVLFLLDLPK+EGLEEGDQILR+INGTVTENMSLTDAK+IVESDVGDSFYIR
561a	sp|Q00839-2|HNRPU_HUMAN sp|Q00839|HNRPU_HUMAN	1.0000	Isoform of Q00839, Isoform Short of Heterogeneous nuclear ribonucleoprotein U OS=Homo sapiens GN=HNRNPU;Heterogeneous nuclear ribonucleoprotein U OS=Homo sapiens GN=HNRNPU PE=1 SV=6	14.4	12	0.098	EKPYFPIPEEYTFIQNVPLEDR+GYFEYIEENK+GYFEYIEENKYSR+KAEVEGKDLPEHAVLK+LQAALDDEEAGGRPAMEPGNGSLDLGGDSAGR+NFILDQTNVSAAAQR+SSGPTSLFAVTVAPPGAR
527a	sp|P62195-2|PRS8_HUMAN sp|P62195|PRS8_HUMAN	1.0000	Isoform of P62195, Isoform 2 of 26S protease regulatory subunit 8 OS=Homo sapiens GN=PSMC5;26S protease regulatory subunit 8 OS=Homo sapiens GN=PSMC5 PE=1 SV=1	24.1	12	0.081	EHAPSIIFMDEIDSIGSSR+EVIELPVKHPELFEALGIAQPK+GVILYGPPGTGK+IDILDSALLRPGR+IEELQLIVNDK+RVHVTQEDFEMAVAK+TMLELLNQLDGFEATK
471a	sp|P50402|EMD_HUMAN	1.0000	Emerin OS=Homo sapiens GN=EMD PE=1 SV=1	47.2	12	0.097	APGAGLGQDR+GYNDDYYEESYFTTR+IFEYETQR+KEDALLYQSK+LSPPSSSAASSYSFSDLNSTR+RLSPPSSSAASSYSFSDLNSTR+RYNIPHGPVVGSTR+SSLDLSYYPTSSSTSFMSSSSSSSSWLTR+TYGEPESAGPSR+YNIPHGPVVGSTR
438a	sp|P42694|HELZ_HUMAN tr|J3QS41|J3QS41_HUMAN	1.0000	Probable helicase with zinc finger domain OS=Homo sapiens GN=HELZ PE=1 SV=2;Isoform of P42694, Probable helicase with zinc finger domain OS=Homo sapiens GN=HELZ PE=1 SV=1	9.9	12	0.081	AIAQPGPILPSHLNSFIDENPSGLPIGEALDR+DIEVASNPAFPQR+LTSSAEDEVETTYSR+NSTAFYNNAEVFEVVER+QVDLESNPQNRSPESRPSVVYPSTK+SHEAIINYTSELFYEGK+TIIDFEPNETTDLEK+TVSSSSLPSLEEYEPR+TYVLNPLAPEFIPR+VNAVYLLPVPK+YQIPLSADQLFTQSVLDK
401a	sp|P30153|2AAA_HUMAN	1.0000	Serine/threonine-protein phosphatase 2A 65 kDa regulatory subunit A alpha isoform OS=Homo sapiens GN=PPP2R1A PE=1 SV=4	27.0	12	0.081	AISHEHSPSDLEAHFVPLVK+IGPILDNSTLQSEVKPILEK+LAGGDWFTSR+LSTIALALGVER+LTQDQDVDVK+QLSQSLLPAIVELAEDAK+SALASVIMGLSPI+SEIIPMFSNLASDEQDSVR+TDLVPAFQNLMK+VLAMSGDPNYLHR+YMVADKFTELQK
360b	sp|O75369-2|FLNB_HUMAN sp|O75369-3|FLNB_HUMAN sp|O75369-6|FLNB_HUMAN sp|O75369-8|FLNB_HUMAN sp|O75369-9|FLNB_HUMAN sp|O75369|FLNB_HUMAN	1.0000	Isoform of O75369, Isoform 2 of Filamin-B OS=Homo sapiens GN=FLNB;Isoform of O75369, Isoform 3 of Filamin-B OS=Homo sapiens GN=FLNB;Isoform of O75369, Isoform 6 of Filamin-B OS=Homo sapiens GN=FLNB;Isoform of O75369, Isoform 8 of Filamin-B OS=Homo sapiens GN=FLNB;Isoform of O75369, Isoform 9 of Filamin-B OS=Homo sapiens GN=FLNB;Filamin-B OS=Homo sapiens GN=FLNB PE=1 SV=2	7.4	12	0.081	AGPGTLSVTIEGPSK+EAGAGGLSIAVEGPSK+FNDEHIPESPYLVPVIAPSDDAR+GAGIGGLGITVEGPSESK+GEAGVPAEFSIWTR+LIALLEVLSQK+SPFEVQVGPEAGMQK+SPFTVGVAAPLDLSK+VLFASQEIPASPFR+VTASGPGLSSYGVPASLPVDFAIDAR+YTPTQQGNMQVLVTYGGDPIPK
311i	sp|P07197|NFM_HUMAN tr|E7ESP9|E7ESP9_HUMAN	1.0000	Neurofilament medium polypeptide OS=Homo sapiens GN=NEFM PE=1 SV=3;Isoform of P07197, Neurofilament medium polypeptide OS=Homo sapiens GN=NEFM PE=1 SV=1	14.4	12	0.077	AQVQLDSDHLEEDIHR+DIEEASLVK+EIEAEIQALR+EYQDLLNVK+HLREYQDLLNVK+KAESPVKEEAVAEVVTITK+LTEAAEQNKEAIR+QASHAQLGDAYDQEIR+SQLESHSDQNMHQAEEWFK+VQSLQDEVAFLR
29	sp|P07305-2|H10_HUMAN sp|P07305|H10_HUMAN	1.0000	Isoform of P07305, Isoform 2 of Histone H1.0 OS=Homo sapiens GN=H1F0;Histone H1.0 OS=Homo sapiens GN=H1F0 PE=1 SV=3	12.4	12	0.078	LVTTGVLK+RLVTTGVLK+YSDMIVAAIQAEK
28	sp|P05204|HMGN2_HUMAN	1.0000	Non-histone chromosomal protein HMG-17 OS=Homo sapiens GN=HMGN2 PE=1 SV=3	36.7	12	0.091	EGNNPAENGDAKTDQAQK+LSAKPAPPKPEPKPK
213b	sp|P17844|DDX5_HUMAN tr|J3KTA4|J3KTA4_HUMAN	1.0000	Probable ATP-dependent RNA helicase DDX5 OS=Homo sapiens GN=DDX5 PE=1 SV=1;Isoform of P17844, Probable ATP-dependent RNA helicase DDX5 OS=Homo sapiens GN=DDX5 PE=1 SV=1	22.5	12	0.077	APILIATDVASR+FVINYDYPNSSEDYIHR+MLDMGFEPQIR+NFYQEHPDLAR+QNFTEPTAIQAQGWPVALSGLDMVGVAQTGSGK+QTLMWSATWPK+QVSDLISVLR+TGTAYTFFTPNNIK+TIVFVETK+TTYLVLDEADR+YLVLDEADR
120	sp|Q16891-2|MIC60_HUMAN sp|Q16891-3|MIC60_HUMAN sp|Q16891-4|MIC60_HUMAN sp|Q16891|MIC60_HUMAN tr|B9A067|B9A067_HUMAN tr|C9J406|C9J406_HUMAN tr|H7C463|H7C463_HUMAN	1.0000	Isoform of Q16891, Isoform 2 of MICOS complex subunit MIC60 OS=Homo sapiens GN=IMMT;Isoform of Q16891, Isoform 3 of MICOS complex subunit MIC60 OS=Homo sapiens GN=IMMT;Isoform of Q16891, Isoform 4 of MICOS complex subunit MIC60 OS=Homo sapiens GN=IMMT;MICOS complex subunit MIC60 OS=Homo sapiens GN=IMMT PE=1 SV=1;Isoform of Q16891, MICOS complex subunit MIC60 OS=Homo sapiens GN=IMMT PE=1 SV=2;Isof…	16.7	12	0.089	ELDSITPEVLPGWK+LSEQELQFR+LSQEQVDNFTLDINTAYAR+QTASVTLQAIAAQNAAVQAVNAHSNILK+TSSAETPTIPLGSAVEAIK+VQEQELKSEFEQNLSEK+VVSQYHELVVQAR
803a	sp|Q9H1E3|NUCKS_HUMAN	1.0000	Nuclear ubiquitous casein and cyclin-dependent kinase substrate 1 OS=Homo sapiens GN=NUCKS1 PE=1 SV=1	23.5	11	0.076	ATVTPSPVK+ATVTPSPVKGK+KVVDYSQFQESDDADEDYGR+TPSPKEEDEEPESPPEKK+VVDYSQFQESDDADEDYGR+VVDYSQFQESDDADEDYGRDSGPPTKK
802b	sp|Q96J02-2|ITCH_HUMAN sp|Q96J02-3|ITCH_HUMAN sp|Q96J02|ITCH_HUMAN	1.0000	Isoform of Q96J02, Isoform 2 of E3 ubiquitin-protein ligase Itchy homolog OS=Homo sapiens GN=ITCH;Isoform of Q96J02, Isoform 3 of E3 ubiquitin-protein ligase Itchy homolog OS=Homo sapiens GN=ITCH;E3 ubiquitin-protein ligase Itchy homolog OS=Homo sapiens GN=ITCH PE=1 SV=2	11.4	11	0.062	EFDPLGPLPPGWEK+FIDTGFSLPFYK+FIDTGFSLPFYKR+FIYGNQDLFATSQSK+ITQWEDPR+IYYVDHFTR+LLFAIEETEGFGQE+SQLQGAMQQFNQR
796a	sp|Q9C0B9|ZCHC2_HUMAN	1.0000	Zinc finger CCHC domain-containing protein 2 OS=Homo sapiens GN=ZCCHC2 PE=1 SV=6	13.3	11	0.080	AQNNSAHGDYMQNNESSLIEQAPIPQDGLTVAPHR+FYPVYPAPNVVANTSGSGPK+GGAEDERGEDGDGEQDAEKDGSGPEGGIVEPR+GLGPPVAGGAAAGAGMPGGGGGPSAALR+QLFSSSSQAFLQSQK+THQELQEFLLK+TIGMLVPSPVAISAIR
774a	sp|Q9BSJ2-4|GCP2_HUMAN sp|Q9BSJ2|GCP2_HUMAN	1.0000	Isoform of Q9BSJ2, Isoform 3 of Gamma-tubulin complex component 2 OS=Homo sapiens GN=TUBGCP2;Gamma-tubulin complex component 2 OS=Homo sapiens GN=TUBGCP2 PE=1 SV=2	13.7	11	0.081	ILPVAASYSAVTR+IQEDYNDKYWDQR+LDFNGFYTER+LDGELGGQTLEHSTVLGLPAGAEER+NLDPLVYLLSK+TFLVDPNLDLSIR+VHGGDGAEVYIDLLQK+WPLSLIINR+YTIVQQQIPSFLQK
763a	sp|Q99707|METH_HUMAN	1.0000	Methionine synthase OS=Homo sapiens GN=MTR PE=1 SV=2	11.9	11	0.084	AYEDDGDDYSSIMVK+IGPYTNFVNIGER+IPLLIGGATTSK+ISGGLSNLSFSFR+IVGDLFGAGK+KAAEEVTLQTGIKR+LADIEQSTGIR+NITFDELVEAYQEQAK+TLRDEINAILQK+VLNGTVEEEDPYQGTIVLATVK+YSAPVIHVLDASK
748a	sp|Q96L93-2|KI16B_HUMAN	1.0000	Isoform of Q96L93, Isoform 2 of Kinesin-like protein KIF16B OS=Homo sapiens GN=KIF16B	12.0	11	0.086	AGGDEDGEELEKAQLR+FQIFQELDQLQK+HLVQNYGDVEELMDAGNINR+INAYIEEEVQR+LLEKHDESVTDVTEVPQDFEK+LREQQEIELQK+NIINKPTINEDANVK+NVSTVELVFLQK+SPDYVSQEMVFK+TFTYDFSFYSADTK+TLLAQGNQIALLDSPTALSMEEK
668a	sp|Q6IAN0|DRS7B_HUMAN tr|A0A0C4DGQ8|A0A0C4DGQ8_HUMAN	1.0000	Dehydrogenase/reductase SDR family member 7B OS=Homo sapiens GN=DHRS7B PE=1 SV=2;Isoform of Q6IAN0, Dehydrogenase/reductase SDR family member 7B OS=Homo sapiens GN=DHRS7B PE=1 SV=1	30.6	11	0.082	GTIMDTTVDVDKR+NAVVVITGATSGLGK+NGGALEELIR+QGHIVAISSIQGK+SPVEVAQDVLAAVGK+SPVEVAQDVLAAVGKK+TLAPGLFFSLMASR+VMETNYFGPVALTK
661a	sp|Q5VUA4|ZN318_HUMAN	1.0000	Zinc finger protein 318 OS=Homo sapiens GN=ZNF318 PE=1 SV=2	5.5	11	0.084	AFGGEEVILK+ASSLPSSAPAVK+DLYDIFYSSGGK+ESSADLLLPPDIISK+FLDPEFR+ILSMLADSTSTQEK+ISAPELLLHSPAR+STGSTYGFLQPLTR+TIGLDIGVAEISQLAAR+VAQILGINIFDK
632a	sp|Q15459|SF3A1_HUMAN	1.0000	Splicing factor 3A subunit 1 OS=Homo sapiens GN=SF3A1 PE=1 SV=1	14.8	11	0.085	ASKPLPPAPAPDEYLVSPITGEK+IGEEEIQKPEEK+LTAQFVAR+QFLTQLMQK+QSDDEVYAPGLDIESSLK+RTDIFGVEETAIGK+TQQAAQANITLQEQIEAIHK+VQAQVIQETIVPK
615a	sp|Q14676-2|MDC1_HUMAN sp|Q14676|MDC1_HUMAN	1.0000	Isoform of Q14676, Isoform 2 of Mediator of DNA damage checkpoint protein 1 OS=Homo sapiens GN=MDC1;Mediator of DNA damage checkpoint protein 1 OS=Homo sapiens GN=MDC1 PE=1 SV=3	9.5	11	0.072	SQLPAEGDAGAEWAAAVLK+TPEPVVPTAPEPHPTTSTDQPVTPK+TPETLVPTAPK+TPETVVPAAPELQPSTSTDQPVTPEPTSR+TPETVVPTAPELQASASTDQPVTSEPTSR+TPETVVPTAPELQISTSTDQPVTPKPTSR+TPETVVPTAPELQPSTSTDQPVTPEPTSQATR
599a	sp|Q13627-2|DYR1A_HUMAN sp|Q13627-3|DYR1A_HUMAN sp|Q13627-4|DYR1A_HUMAN sp|Q13627-5|DYR1A_HUMAN sp|Q13627|DYR1A_HUMAN	1.0000	Isoform of Q13627, Isoform 1 of Dual specificity tyrosine-phosphorylation-regulated kinase 1A OS=Homo sapiens GN=DYRK1A;Isoform of Q13627, Isoform 2 of Dual specificity tyrosine-phosphorylation-regulated kinase 1A OS=Homo sapiens GN=DYRK1A;Isoform of Q13627, Isoform 3 of Dual specificity tyrosine-phosphorylation-regulated kinase 1A OS=Homo sapiens GN=DYRK1A;Isoform of Q13627, Isoform 4 of Dual sp…	15.3	11	0.083	AFLNQAQIEVR+AYDRVEQEWVAIK+HINEVYYAK+IQPYYALQHSFFK+IVEVLGIPPAHILDQAPK+KVYNDGYDDDNYDYIVK+VYNDGYDDDNYDYIVK
575a	sp|Q08380|LG3BP_HUMAN	1.0000	Galectin-3-binding protein OS=Homo sapiens GN=LGALS3BP PE=1 SV=1	20.3	11	0.088	ASHEEVEGLVEK+AVDTWSWGER+ELSEALGQIFDSQR+IYTSPTWSAFVTDSSWSAR+SDLAVPSELALLK+TLQALEFHTVPFQLLAR+YSSDYFQAPSDYR+YYPYQSFQTPQHPSFLFQDKR
512a	sp|P60842|IF4A1_HUMAN	1.0000	Eukaryotic initiation factor 4A-I OS=Homo sapiens GN=EIF4A1 PE=1 SV=1	28.1	11	0.078	ATQALVLAPTR+GFKDQIYDIFQK+GIYAYGFEKPSAIQQR+GYDVIAQAQSGTGK+LNSNTQVVLLSATMPSDVLEVTK+LQMEAPHIIVGTPGR+MFVLDEADEMLSR+VLITTDLLAR
500a	sp|P56192|SYMC_HUMAN	1.0000	Methionine--tRNA ligase, cytoplasmic OS=Homo sapiens GN=MARS PE=1 SV=2	17.3	11	0.088	FFGGYVPEMVLTPDDQR+GFVLQDTVEQLR+GVGVFGDMAQDTGIPADIWR+ITQDIFQQLLK+LENDQIESLR+NNSELLNNLGNFINR+NPEQVDLYQFMAK+QLAVAEGKPPEAPK+TLPGSDWTPNAQFITR+TSPKPAVVETVTTAKPQQIQALMDEVTK
379a	sp|P25205-2|MCM3_HUMAN sp|P25205|MCM3_HUMAN	1.0000	Isoform of P25205, Isoform 2 of DNA replication licensing factor MCM3 OS=Homo sapiens GN=MCM3;DNA replication licensing factor MCM3 OS=Homo sapiens GN=MCM3 PE=1 SV=3	15.3	11	0.089	ALKDFVASIDATYAK+DAQPSFSAEDIAK+DSEEPFSSVEIQAALSK+GDINILLIGDPSVAK+IIKPVLTQESATYIAEEYSR+LIVNVNDLR+LLNNAFEELVAFQR+SVDVILDDDLVDK+VALLDVFR
320a	sp|P10321|1C07_HUMAN tr|A2AEA2|A2AEA2_HUMAN	1.0000	Isoform of Q95604, HLA class I histocompatibility antigen, Cw-7 alpha chain OS=Homo sapiens GN=HLA-C PE=1 SV=3;Isoform of Q95604, HLA class I histocompatibility antigen, Cw-6 alpha chain OS=Homo sapiens GN=HLA-C PE=1 SV=2	31.1	11	0.084	APWVEQEGPEYWDR+APWVEQEGPEYWDRETQK+DGEDQTQDTELVETRPAGDGTFQK+FISVGYVDDTQFVR+GYDQSAYDGKDYIALNEDLR+SWTAADTAAQITQR+WAAVVVPSGQEQR+YFDTAVSRPGR
289a	sp|P04843|RPN1_HUMAN	1.0000	Dolichyl-diphosphooligosaccharide--protein glycosyltransferase subunit 1 OS=Homo sapiens GN=RPN1 PE=1 SV=1	19.8	11	0.088	ALTSEIALLQSR+ATSFLLALEPELEAR+FPLFGGWK+FVDHVFDEQVIDSLTVK+IDHILDAL+LPVALDPGAK+NIEIDSPYEISR+QPDSGISSIR+SEDLLDYGPFR+VTAEVVLAHLGGGSTSR
259a	sp|O75717|WDHD1_HUMAN	1.0000	WD repeat and HMG-box DNA-binding protein 1 OS=Homo sapiens GN=WDHD1 PE=1 SV=1	11.8	11	0.081	AAELTATQVEEEEEEEDFRK+FTTNANHVVFNGDGTK+GHDAPVLSLSFDPK+IAAGSSDFLVK+LLAIPVEK+LNAGYSNTATEWSQPR+LSAFAFKQE+SGAVTFSSQGR+SHILEDDENSVDISMLK+TGFQMWLEENR
252a	sp|O75439|MPPB_HUMAN	1.0000	Mitochondrial-processing peptidase subunit beta OS=Homo sapiens GN=PMPCB PE=1 SV=2	18.6	11	0.085	AVEILADIIQNSTLGEAEIER+AVEILADIIQNSTLGEAEIERER+DLVDYITTHYK+IDAVNAETIR+RIPIPELEAR+SPAIAAVGPIK+STQAATQVVLNVPETR+TILGPTENIK
221a	sp|O15027-5|SC16A_HUMAN sp|O15027|SC16A_HUMAN tr|J3KNL6|J3KNL6_HUMAN	1.0000	Isoform of O15027, Isoform 5 of Protein transport protein Sec16A OS=Homo sapiens GN=SEC16A;Protein transport protein Sec16A OS=Homo sapiens GN=SEC16A PE=1 SV=3;Isoform of O15027, Protein transport protein Sec16A OS=Homo sapiens GN=SEC16A PE=1 SV=1	7.7	11	0.087	ADSGPTQPPLSLSPAPETK+EKPEEESLAAPTWLVHLQQVER+GGIGASENLENPPK+GLANPEPAPEPK+LLPSAPQTLPDGPLASPAR+LVLIGSNHSLPFLK+NGLWGHALLLASK+QNGTVVGTDIAELLLR+QSGPGAPNLDR+VLSSAASLPGSELPSSRPEGSQGGELSR
194	sp|Q9Y4B6-2|VPRBP_HUMAN sp|Q9Y4B6-3|VPRBP_HUMAN sp|Q9Y4B6|VPRBP_HUMAN	1.0000	Isoform of Q9Y4B6, Isoform 2 of Protein VPRBP OS=Homo sapiens GN=VPRBP;Isoform of Q9Y4B6, Isoform 3 of Protein VPRBP OS=Homo sapiens GN=VPRBP;Protein VPRBP OS=Homo sapiens GN=VPRBP PE=1 SV=3	12.9	11	0.089	EADLPMTAASHSSAFTPVTAAASPVSLPR+EGIVENLFK+HSFTEDHYVEFSK+LLTLFNPDLANNYK+LRELQLQEVALR+MPITDADQIR+TFNATDYKPIATIDVK+VLLSLLSIK+VSGKPLLIGTDVSLAR+YAAELIER
131	sp|Q6P5Z2|PKN3_HUMAN	1.0000	Serine/threonine-protein kinase N3 OS=Homo sapiens GN=PKN3 PE=1 SV=1	15.7	11	0.089	AAVPGYPQPSGTPVKPTALTGTLQVR+ALAEAQAQLQESSQK+EASDPATPSNFLPK+GRGELASEVLAVLK+ISSLEASGSPEPGPELLAEELQHR+KTPLGEEMTPPPKPPR+LYLPQEPTSEETPR+TTNWQALLAR+VLLVQFK
125	sp|Q5T0W9|FA83B_HUMAN	1.0000	Protein FAM83B OS=Homo sapiens GN=FAM83B PE=1 SV=1	15.2	11	0.077	ALWENGTYQHSVSSLASVSSQR+EGYVSHHNTPAQSFANR+FNTEQIQYR+IESSIQPTSNMPNTSINRPEIK+IESYLNDHSEATPDSNGSALGDRFEGYDNPENLK+KPSDSLSVASSSR+SFPLFDNSK+SSPLLNYNTGVYR+VSDFLAEEEINYILK
828a	sp|Q9NVI1|FANCI_HUMAN	1.0000	Fanconi anemia group I protein OS=Homo sapiens GN=FANCI PE=1 SV=4	9.9	10	0.072	ALDVTDKEGEEREDADVSVTQR+EGDLTNLLQNQAVK+FQDQVLDLLK+LGANILLETFK+LKGQVSQETLSEEASSQATLPNQPVEK+SYVSTMILEVVK+TADKLQEFLQTLR+YAVNVALQK+YTSIPTSVEESGKK
766a	sp|Q99832-3|TCPH_HUMAN sp|Q99832|TCPH_HUMAN	1.0000	Isoform of Q99832, Isoform 3 of T-complex protein 1 subunit eta OS=Homo sapiens GN=CCT7;T-complex protein 1 subunit eta OS=Homo sapiens GN=CCT7 PE=1 SV=2	26.3	10	0.070	ALEIIPR+ATISNDGATILK+IKEIAVTVK+LPIGDVATQYFADR+QQLLIGAYAK+QVKPYVEEGLHPQIIIR+SQDAEVGDGTTSVTLLAAEFLK+TATQLAVNK+TFSYAGFEMQPK+VQGGALEDSQLVAGVAFKK
760a	sp|Q99567|NUP88_HUMAN	1.0000	Nuclear pore complex protein Nup88 OS=Homo sapiens GN=NUP88 PE=1 SV=2	14.7	10	0.076	AYTASLGETAVAFDFGPLAAVPK+EDVEVAESPLR+ELQLIPDQLR+IYSLREPQTPTNVIILSEAEEESLVLNK+NQSPTEAEKPASSSLPSSPPPQLLTR+VLAETPDSFEK
744a	sp|Q96HS1|PGAM5_HUMAN	1.0000	Serine/threonine-protein phosphatase PGAM5, mitochondrial OS=Homo sapiens GN=PGAM5 PE=1 SV=2	36.0	10	0.074	AIETTDIISR+EGAPIEPDPPVSHWKPEAVQYYEDGAR+EPLSLINVR+EQAELTGLR+HSQYHVDGSLEK+HSQYHVDGSLEKDR+LSLNNGSITHLVIRPNGR+NVESGEEELASK+NVESGEEELASKLDHYK
732a	sp|Q96C92-4|SDCG3_HUMAN	1.0000	Isoform of Q96C92, Isoform 4 of Serologically defined colon cancer antigen 3 OS=Homo sapiens GN=SDCCAG3	32.3	10	0.079	KLNEVQSFSEAQTEMVR+LKQEISLLQAQVSNFQR+LNEVQSFSEAQTEMVR+QNADVALQNLR+SLAIPDDDRFEDLEEANPFSFR+TLQISYDALKDENSK+VSPASPAGSPSADFAVHGESLGDR+VVMNSAQASIK
677a	sp|Q6PJT7-2|ZC3HE_HUMAN sp|Q6PJT7-5|ZC3HE_HUMAN sp|Q6PJT7|ZC3HE_HUMAN	1.0000	Isoform of Q6PJT7, Isoform 2 of Zinc finger CCCH domain-containing protein 14 OS=Homo sapiens GN=ZC3H14;Isoform of Q6PJT7, Isoform 5 of Zinc finger CCCH domain-containing protein 14 OS=Homo sapiens GN=ZC3H14;Zinc finger CCCH domain-containing protein 14 OS=Homo sapiens GN=ZC3H14 PE=1 SV=1	19.4	10	0.080	AISEAQESVTK+ISPPIKEEETKGDSVEK+LQFQQQQNSIHAAK+LSEEVVVAPNQESGMK+QLEDPNGSFSNAEMSELSVAQKPEK+SSDTNIFDSNVPSNK+TGSISSSVSVPAKPER+TSQEELLAEVVQGQSR+WIRPQTSE
650a	sp|Q53GQ0|DHB12_HUMAN	1.0000	Very-long-chain 3-oxoacyl-CoA reductase OS=Homo sapiens GN=HSD17B12 PE=1 SV=2	19.6	10	0.073	GVFVQSVLPYFVATK+IRKPTLDKPSPETFVK+KPTLDKPSPETFVK+MTQLVLPGMVER+SKGVFVQSVLPYFVATK+TIAVDFASEDIYDKIK
594a	sp|Q13435|SF3B2_HUMAN tr|A0A087WZZ5|A0A087WZZ5_HUMAN tr|E9PPJ0|E9PPJ0_HUMAN	1.0000	Splicing factor 3B subunit 2 OS=Homo sapiens GN=SF3B2 PE=1 SV=2;Isoform of Q13435, Splicing factor 3B subunit 2 OS=Homo sapiens GN=SF3B2 PE=1 SV=1;Isoform of Q13435, Splicing factor 3B subunit 2 OS=Homo sapiens GN=SF3B2 PE=1 SV=1	9.6	10	0.067	GIEKPPFELPDFIK+GPPPPPGDENREMDDPSVGPK+LAQQQAALLMQQEER+SSLGQSASETEEDTVSVSK+SSLGQSASETEEDTVSVSKK+VGEPVALSEEER+VGEPVALSEEERLK
574a	sp|Q08211|DHX9_HUMAN	1.0000	ATP-dependent RNA helicase A OS=Homo sapiens GN=DHX9 PE=1 SV=4	8.6	10	0.080	AIEPPPLDAVIEAEHTLR+ELDALDANDELTPLGR+LGGIGQFLAK+QPAIISQLDPVNER+TPLHEIALSIK+TTQVPQFILDDFIQNDR+YPSPFFVFGEK+YQILPLHSQIPR
529b	sp|P63104|1433Z_HUMAN	1.0000	14-3-3 protein zeta/delta OS=Homo sapiens GN=YWHAZ PE=1 SV=1	30.6	10	0.045	DSTLIMQLLR+FLIPNASQAESK+GIVDQSQQAYQEAFEISK+GIVDQSQQAYQEAFEISKK+NLLSVAYK+SVTEQGAELSNEER+YLAEVAAGDDKK
525a	sp|P62136|PP1A_HUMAN	1.0000	Serine/threonine-protein phosphatase PP1-alpha catalytic subunit OS=Homo sapiens GN=PPP1CA PE=1 SV=1	27.3	10	0.055	AHQVVEDGYEFFAK+EIFLSQPILLELEAPLK+IKYPENFFLLR+LLEVQGSRPGK+LNLDSIIGR+NVQLTENEIR+YGQFSGLNPGGRPITPPR
459a	sp|P48643|TCPE_HUMAN tr|E7ENZ3|E7ENZ3_HUMAN	1.0000	T-complex protein 1 subunit epsilon OS=Homo sapiens GN=CCT5 PE=1 SV=1;Isoform of P48643, T-complex protein 1 subunit epsilon OS=Homo sapiens GN=CCT5 PE=1 SV=1	21.6	10	0.078	AVTIFIR+DVDFELIK+FSELTAEK+IADGYEQAAR+ISDSVLVDIKDTEPLIQTAK+LGFAGLVQEISFGTTK+LMGLEALK+QQISLATQMVR+WVGGPEIELIAIATGGR
52	sp|P28331-2|NDUS1_HUMAN sp|P28331-3|NDUS1_HUMAN sp|P28331-4|NDUS1_HUMAN sp|P28331-5|NDUS1_HUMAN sp|P28331|NDUS1_HUMAN tr|B4DJ81|B4DJ81_HUMAN	1.0000	Isoform of P28331, Isoform 2 of NADH-ubiquinone oxidoreductase 75 kDa subunit, mitochondrial OS=Homo sapiens GN=NDUFS1;Isoform of P28331, Isoform 3 of NADH-ubiquinone oxidoreductase 75 kDa subunit, mitochondrial OS=Homo sapiens GN=NDUFS1;Isoform of P28331, Isoform 4 of NADH-ubiquinone oxidoreductase 75 kDa subunit, mitochondrial OS=Homo sapiens GN=NDUFS1;Isoform of P28331, Isoform 5 of NADH-ubiqu…	19.0	10	0.071	ALSEIAGMTLPYDTLDQVR+FASEIAGVDDLGTTGR+GLLTYTSWEDALSR+IASQVAALDLGYKPGVEAIR+NDGAAILAAVSSIAQK+VALIGSPVDLTYTYDHLGDSPK+VAVTPPGLAR
448a	sp|P46778|RL21_HUMAN	1.0000	60S ribosomal protein L21 OS=Homo sapiens GN=RPL21 PE=1 SV=2	31.9	10	0.047	GTWVQLK+HGVVPLATYMR+TNGKEPELLEPIPYEFMA+VYNVTQHAVGIVVNK
429a	sp|P40227|TCPZ_HUMAN	1.0000	T-complex protein 1 subunit zeta OS=Homo sapiens GN=CCT6A PE=1 SV=3	20.7	10	0.077	AQAALAVNISAAR+DGNVLLHEMQIQHPTASLIAK+GIDPFSLDALSK+IITEGFEAAK+QADLYISEGLHPR+VATAQDDITGDGTTSNVLIIGELLK+VLAQNSGFDLQETLVK
357a	sp|P19387|RPB3_HUMAN	1.0000	DNA-directed RNA polymerase II subunit RPB3 OS=Homo sapiens GN=POLR2C PE=1 SV=2	42.5	10	0.077	HTVYPKPEEWPK+ITELTDENVK+KLSDLQTQLSHEIQSDVLTIN+LGLIPLISDDIVDK+NRDNDPNDYVEQDDILIVK+SEYSELDEDESQAPYDPNGKPER+WNPTAGVAFEYDPDNALR
303a	sp|P07195|LDHB_HUMAN	1.0000	L-lactate dehydrogenase B chain OS=Homo sapiens GN=LDHB PE=1 SV=2	23.1	10	0.080	FIIPQIVK+GLTSVINQK+IVADKDYSVTANSK+IVVVTAGVR+LIAPVAEEEATVPNNK+MVVESAYEVIK+SADTLWDIQK
275a	sp|O95816|BAG2_HUMAN	1.0000	BAG family molecular chaperone regulator 2 OS=Homo sapiens GN=BAG2 PE=1 SV=1	25.1	10	0.071	FLDDLGNAK+IIDEVVNK+IIDEVVNKFLDDLGNAK+LLESLDQLELR+QISDGEREELNLTANR+RLETLIR+TLQQNAESR
260a	sp|O75955|FLOT1_HUMAN	1.0000	Flotillin-1 OS=Homo sapiens GN=FLOT1 PE=1 SV=3	24.8	10	0.074	AAYDIEVNTR+AQADLAYQLQVAK+AQQVAVQEQEIAR+DIHDDQDYLHSLGK+TEAEIAHIALETLEGHQR+VASSDLVNMGISVVSYTLK+VQVQVVER+VTGEVLDILTR
220a	sp|O14980|XPO1_HUMAN	1.0000	Exportin-1 OS=Homo sapiens GN=XPO1 PE=1 SV=1	11.8	10	0.078	AIIASNIMYIVGQYPR+AVGHPFVIQLGR+IYLDMLNVYK+LLSEEVFDFSSGQITQVK+MAKPEEVLVVENDQGEVVR+QLYLPMLFK+YMLLPNQVWDSIIQQATK+YMLLPNQVWDSIIQQATKNVDILKDPETVK+YYGLQILENVIK
198a	sp|A5YKK6-2|CNOT1_HUMAN sp|A5YKK6|CNOT1_HUMAN	1.0000	Isoform of A5YKK6, Isoform 2 of CCR4-NOT transcription complex subunit 1 OS=Homo sapiens GN=CNOT1;CCR4-NOT transcription complex subunit 1 OS=Homo sapiens GN=CNOT1 PE=1 SV=2	5.3	10	0.075	AVEGLLDATSGADADLLLR+DAIAALGLLQK+GAFGVGQEQIDAFLK+GNAPEGLPQLMEVVR+GQQELLYVVPFVAK+LPDPFTPNLK+SLDLIESLLR+SLLEVVVLSR+SPVTFLSDLR+YLFLNAIANQLR
134	sp|Q86VI3|IQGA3_HUMAN tr|F2Z2E2|F2Z2E2_HUMAN	1.0000	Ras GTPase-activating-like protein IQGAP3 OS=Homo sapiens GN=IQGAP3 PE=1 SV=2;Isoform of Q86VI3, Ras GTPase-activating-like protein IQGAP3 OS=Homo sapiens GN=IQGAP3 PE=1 SV=1	8.3	10	0.079	AQVTGDPGAVLWLEEIR+GQSALQEILGK+GVLVEIEDLPASHFR+MALGVAAINQAIK+NGYQGLVDELAK+NWINQTEAQTGQR+TLSALLLPAAGLDDVSLPVAPR+VEQPQDVVTGNPTVVR+VLAVSLINEALDK
96	sp|P83731|RL24_HUMAN tr|C9JNW5|C9JNW5_HUMAN tr|C9JXB8|C9JXB8_HUMAN	1.0000	60S ribosomal protein L24 OS=Homo sapiens GN=RPL24 PE=1 SV=1;Isoform of P83731, 60S ribosomal protein L24 OS=Homo sapiens GN=RPL24 PE=1 SV=1;Isoform of P83731, 60S ribosomal protein L24 OS=Homo sapiens GN=RPL24 PE=1 SV=1	24.8	9	0.069	AITGASLADIMAK+QINWTVLYR+VFQFLNAK
762a	sp|Q99623-2|PHB2_HUMAN sp|Q99623|PHB2_HUMAN tr|F5GY37|F5GY37_HUMAN tr|J3KPX7|J3KPX7_HUMAN	1.0000	Isoform of Q99623, Isoform 2 of Prohibitin-2 OS=Homo sapiens GN=PHB2;Prohibitin-2 OS=Homo sapiens GN=PHB2 PE=1 SV=2;Isoform of Q99623, Prohibitin-2 OS=Homo sapiens GN=PHB2 PE=1 SV=1;Isoform of Q99623, Prohibitin-2 OS=Homo sapiens GN=PHB2 PE=1 SV=2	34.5	9	0.063	DLQMVNISLR+FNASQLITQR+IGGVQQDTILAEGLHFR+IPWFQYPIIYDIR+LLLGAGAVAYGVR+VLPSIVNEVLK+VLSRPNAQELPSMYQR
725a	sp|Q93062-2|RBPMS_HUMAN sp|Q93062-3|RBPMS_HUMAN sp|Q93062-4|RBPMS_HUMAN sp|Q93062-5|RBPMS_HUMAN sp|Q93062|RBPMS_HUMAN tr|B4E3T4|B4E3T4_HUMAN	1.0000	Isoform of Q93062, Isoform B of RNA-binding protein with multiple splicing OS=Homo sapiens GN=RBPMS;Isoform of Q93062, Isoform C of RNA-binding protein with multiple splicing OS=Homo sapiens GN=RBPMS;Isoform of Q93062, Isoform D of RNA-binding protein with multiple splicing OS=Homo sapiens GN=RBPMS;Isoform of Q93062, Isoform E of RNA-binding protein with multiple splicing OS=Homo sapiens GN=RBPMS…	58.7	9	0.074	AEKENTPSEANLQEEEVR+ELYLLFRPFK+ENTPSEANLQEEEVR+FDPEIPQTLR+LVGTPNPSTPLPNTVPQFIAR+QPVGFVSFDSR+TLFVSGLPLDIKPR
689a	sp|Q7Z7L1|SLN11_HUMAN	1.0000	Schlafen family member 11 OS=Homo sapiens GN=SLFN11 PE=1 SV=2	12.8	9	0.064	DYLEYGEILPFPESQLVEFK+ELFVHGLPGSGK+ELQQLLFSVPPGYLR+ENFEHIQHIVIDEAQNFR+GILIFSR+GVYQELPNSDPADPNSDPADLIFQK+LVNMGGYTGK+YTPESLWR
657a	sp|Q5SW79-2|CE170_HUMAN sp|Q5SW79-3|CE170_HUMAN sp|Q5SW79|CE170_HUMAN tr|H0Y2V6|H0Y2V6_HUMAN	1.0000	Isoform of Q5SW79, Isoform 2 of Centrosomal protein of 170 kDa OS=Homo sapiens GN=CEP170;Isoform of Q5SW79, Isoform 3 of Centrosomal protein of 170 kDa OS=Homo sapiens GN=CEP170;Centrosomal protein of 170 kDa OS=Homo sapiens GN=CEP170 PE=1 SV=1;Isoform of Q5SW79, Centrosomal protein of 170 kDa (Fragment) OS=Homo sapiens GN=CEP170 PE=1 SV=1	8.0	9	0.063	ASVASEVSTTSSTSKPPTGR+GTPLYGQPSWWGDDEVDEKR+IPPLVHSKTPEGNNGRSGDPRPQAAEP+LGEASDSELADADKASVASEVSTTSSTSKPPTGR+LQQQEQREEAQWTPTK+SGDPRPQAAEPPDHLTITR+TLLHLGSSAPGK
616a	sp|Q14697-2|GANAB_HUMAN sp|Q14697|GANAB_HUMAN tr|E9PKU7|E9PKU7_HUMAN tr|F5H6X6|F5H6X6_HUMAN	1.0000	Isoform of Q14697, Isoform 2 of Neutral alpha-glucosidase AB OS=Homo sapiens GN=GANAB;Neutral alpha-glucosidase AB OS=Homo sapiens GN=GANAB PE=1 SV=3;Isoform of Q14697, Neutral alpha-glucosidase AB OS=Homo sapiens GN=GANAB PE=1 SV=1;Isoform of Q14697, Neutral alpha-glucosidase AB OS=Homo sapiens GN=GANAB PE=1 SV=1	13.7	9	0.063	AEKDEPGAWEETFK+FGAVWTGDNTAEWDHLK+LDLLEDR+LSVSGRDENSVELTMAEGPYK+MMDYLQGSGETPQTDVR+QYASLTGTQALPPLFSLGYHQSR+VVIIGAGKPAAVVLQTK
607a	sp|Q14204|DYHC1_HUMAN	1.0000	Cytoplasmic dynein 1 heavy chain 1 OS=Homo sapiens GN=DYNC1H1 PE=1 SV=5	2.9	9	0.067	ILDDDTIITTLENLKR+INEWLTLVEK+IQGLTVEQAEAVVR+LNTQEIFDDWAR+VFEEDALSWEDKLNR+VLRPQVTAVAQQNQGEVPEPQDMK+VQVALEELQDLK+VTDFGDKVEDPTFLNQLQSGVNR+VTFVNFTVTR
572a	sp|Q07021|C1QBP_HUMAN	1.0000	Complement component 1 Q subcomponent-binding protein, mitochondrial OS=Homo sapiens GN=C1QBP PE=1 SV=1	33.3	9	0.071	AFVDFLSDEIKEER+EVSFQSTGESEWK+ITVTFNINNSIPPTFDGEEEPSQGQK+MSGGWELELNGTEAK+VEEQEPELTSTPNFVVEVIK+VEEQEPELTSTPNFVVEVIKNDDGKK
568a	sp|Q02978|M2OM_HUMAN tr|I3L1P8|I3L1P8_HUMAN	1.0000	Mitochondrial 2-oxoglutarate/malate carrier protein OS=Homo sapiens GN=SLC25A11 PE=1 SV=3;Isoform of Q02978, Mitochondrial 2-oxoglutarate/malate carrier protein (Fragment) OS=Homo sapiens GN=SLC25A11 PE=1 SV=1	31.1	9	0.072	AVVVNAAQLASYSQSK+GIYTGLSAGLLR+ITREEGVLTLWR+LGIYTVLFER+LTGADGTPPGFLLK+NVFNALIR+TSFHALTSILK+YEGFFSLWK
558a	sp|P82979|SARNP_HUMAN tr|H0YHG0|H0YHG0_HUMAN	1.0000	SAP domain-containing ribonucleoprotein OS=Homo sapiens GN=SARNP PE=1 SV=3;Uncharacterized protein (Fragment) OS=Homo sapiens PE=1 SV=1	34.8	9	0.071	FGISSVPTK+FGIVTSSAGTGTTEDTEAK+FGLNVSSISR+FNVPVSLESK+FNVPVSLESKK+GLSSDNKPMVNLDK+ITSEIPQTER
530a	sp|P62263|RS14_HUMAN	1.0000	40S ribosomal protein S14 OS=Homo sapiens GN=RPS14 PE=1 SV=3	31.8	9	0.070	ADRDESSPYAAMLAAQDVAQR+IEDVTPIPSDSTR+IEDVTPIPSDSTRR+TPGPGAQSALR+VKADRDESSPYAAMLAAQDVAQR
527b	sp|P62191-2|PRS4_HUMAN sp|P62191|PRS4_HUMAN	1.0000	Isoform of P62191, Isoform 2 of 26S protease regulatory subunit 4 OS=Homo sapiens GN=PSMC1;26S protease regulatory subunit 4 OS=Homo sapiens GN=PSMC1 PE=1 SV=1	25.6	9	0.063	AVANQTSATFLR+GVILYGPPGTGK+IETLDPALIRPGR+KQEGTPEGLYL+TMLELLNQLDGFDSR+VAEEHAPSIVFIDEIDAIGTK+VAEEHAPSIVFIDEIDAIGTKR+VVGSELIQK
522a	sp|P61962|DCAF7_HUMAN	1.0000	DDB1- and CUL4-associated factor 7 OS=Homo sapiens GN=DCAF7 PE=1 SV=1	30.7	9	0.071	DMFASVGADGSVR+GVYPDLLATSGDYLR+HLEHSTIIYEDPQHHPLLR+LALGSFVEEYNNK+LMWIPDTK+NTFDHPYPTTK+TQLIAHDKEVYDIAFSR+VNLVSGHVK
59	sp|P42677|RS27_HUMAN tr|Q5T4L4|Q5T4L4_HUMAN	1.0000	40S ribosomal protein S27 OS=Homo sapiens GN=RPS27 PE=1 SV=3;Isoform of P42677, 40S ribosomal protein S27 OS=Homo sapiens GN=RPS27 PE=1 SV=1	39.4	9	0.049	DLLHPSPEEEK+DLLHPSPEEEKRK+LVQSPNSYFMDVK
487a	sp|P52701-3|MSH6_HUMAN sp|P52701|MSH6_HUMAN	1.0000	Isoform of P52701, Isoform 3 of DNA mismatch repair protein Msh6 OS=Homo sapiens GN=MSH6;DNA mismatch repair protein Msh6 OS=Homo sapiens GN=MSH6 PE=1 SV=2	10.1	9	0.066	AAAAPGASPSPGGDAAWSEAGPGPRPLAR+EKLSDGIGVMLPQVLK+FPDLTVELNR+GTQTYSVLEGDPSENYSK+IHNVGSPLKSQNHPDSRAIMYEETTYSK+LANLPEEVIQK+YQLEIPENFTTR
432a	sp|P40926|MDHM_HUMAN	1.0000	Malate dehydrogenase, mitochondrial OS=Homo sapiens GN=MDH2 PE=1 SV=3	30.5	9	0.072	AGAGSATLSMAYAGAR+ANTFVAELK+FVFSLVDAMNGK+IFGVTTLDIVR+LTLYDIAHTPGVAADLSHIETK+VAVLGASGGIGQPLSLLLK+VDFPQDQLTALTGR
428a	sp|P39656-3|OST48_HUMAN sp|P39656|OST48_HUMAN tr|A0A0C4DGS1|A0A0C4DGS1_HUMAN	1.0000	Isoform of P39656, Isoform 3 of Dolichyl-diphosphooligosaccharide--protein glycosyltransferase 48 kDa subunit OS=Homo sapiens GN=DDOST;Dolichyl-diphosphooligosaccharide--protein glycosyltransferase 48 kDa subunit OS=Homo sapiens GN=DDOST PE=1 SV=4;Isoform of P39656, Dolichyl-diphosphooligosaccharide--protein glycosyltransferase 48 kDa subunit OS=Homo sapiens GN=DDOST PE=1 SV=1	18.3	9	0.065	GFELTFK+NTLLIAGLQAR+TADDPSLSLIK+TLVLLDNLNVR+WVFKEEGVLR+WVPFDGDDIQLEFVR+YSQTGNYELAVALSR
420a	sp|P35998|PRS7_HUMAN	1.0000	26S protease regulatory subunit 7 OS=Homo sapiens GN=PSMC2 PE=1 SV=3	21.0	9	0.071	FDDGAGGDNEVQR+FVNLGIEPPK+FVVDLSDQVAPTDIEEGMR+GVLLFGPPGTGK+KIEFSLPDLEGR+LREVVETPLLHPER+QVEDDIQQLLK
417a	sp|P35637-2|FUS_HUMAN sp|P35637|FUS_HUMAN tr|H3BPE7|H3BPE7_HUMAN	1.0000	Isoform of P35637, Isoform Short of RNA-binding protein FUS OS=Homo sapiens GN=FUS;RNA-binding protein FUS OS=Homo sapiens GN=FUS PE=1 SV=1;Isoform of P35637, RNA-binding protein FUS OS=Homo sapiens GN=FUS PE=1 SV=1	13.1	9	0.072	AAIDWFDGK+AAIDWFDGKEFSGNPIK+APKPDGPGGGPGGSHMGGNYGDDR+GEATVSFDDPPSAK+LKGEATVSFDDPPSAK+TGQPMINLYTDR
372a	sp|P23396|RS3_HUMAN	1.0000	40S ribosomal protein S3 OS=Homo sapiens GN=RPS3 PE=1 SV=2	34.2	9	0.069	ELAEDGYSGVEVR+FGFPEGSVELYAEK+FVADGIFK+FVDGLMIHSGDPVNYYVDTAVR+GGKPEPPAMPQPVPTA+IMLPWDPTGK
371a	sp|P23258|TBG1_HUMAN sp|Q9NRH3|TBG2_HUMAN	1.0000	Tubulin gamma-1 chain OS=Homo sapiens GN=TUBG1 PE=1 SV=2;Tubulin gamma-2 chain OS=Homo sapiens GN=TUBG2 PE=2 SV=1	22.8	9	0.071	AVLLDLEPR+DVFFYQADDEHYIPR+KLANFIPWGPASIQVALSR+KSPYLPSAHR+LANFIPWGPASIQVALSR+LHFLMTGYTPLTTDQSVASVR+LYNPENIYLSEHGGGAGNNWASGFSQGEK
340a	sp|P14923|PLAK_HUMAN	1.0000	Junction plakoglobin OS=Homo sapiens GN=JUP PE=1 SV=3	13.3	9	0.073	ALMGSPQLVAAVVR+LAEPSQLLK+LIILANGGPQALVQIMR+LLNDEDPVVVTK+LLNQPNQWPLVK+LNYGIPAIVK+LVQLLVK+SAIVHLINYQDDAELATR
332a	sp|P12277|KCRB_HUMAN	1.0000	Creatine kinase B-type OS=Homo sapiens GN=CKB PE=1 SV=1	24.4	9	0.072	GTGGVDTAAVGGVFDVSNADR+LAVEALSSLDGDLAGR+LEQGQAIDDLMPAQK+LGFSEVELVQMVVDGVK+TFLVWVNEEDHLR+VLTPELYAELR
310d	sp|Q12931-2|TRAP1_HUMAN sp|Q12931|TRAP1_HUMAN	1.0000	Isoform of Q12931, Isoform 2 of Heat shock protein 75 kDa, mitochondrial OS=Homo sapiens GN=TRAP1;Heat shock protein 75 kDa, mitochondrial OS=Homo sapiens GN=TRAP1 PE=1 SV=3	9.4	9	0.049	AFLDALQNQAEASSK+ELISNASDALEK+ELLQESALIR+FFEDYGLFMR+GVVDSEDIPLNLSR
274a	sp|O95793-2|STAU1_HUMAN sp|O95793-3|STAU1_HUMAN sp|O95793|STAU1_HUMAN tr|Q5JW30|Q5JW30_HUMAN	1.0000	Isoform of O95793, Isoform Short of Double-stranded RNA-binding protein Staufen homolog 1 OS=Homo sapiens GN=STAU1;Isoform of O95793, Isoform 3 of Double-stranded RNA-binding protein Staufen homolog 1 OS=Homo sapiens GN=STAU1;Double-stranded RNA-binding protein Staufen homolog 1 OS=Homo sapiens GN=STAU1 PE=1 SV=2;Isoform of O95793, Double-stranded RNA-binding protein Staufen homolog 1 OS=Homo sap…	22.3	9	0.067	ELLYGGTSPTAETILK+ILQNEPLPER+KEKEPEYTLLTER+LLSELDQQSTEMPR+LPPLPAVER+VQGFQVEYKDFPK+VSVGEFVGEGEGK+VTFFEPGSGDENGTSNKEDEFR
143	sp|Q8WUM0|NU133_HUMAN	1.0000	Nuclear pore complex protein Nup133 OS=Homo sapiens GN=NUP133 PE=1 SV=2	10.9	9	0.073	EESLEKEPEYVPWTATSGPGGIR+EYEIPSNLTPADVFFR+GLPLGSAVSSPVLFSPVGR+GTPTRMFPHHSITESVNYDVKTFGSSLPVK+KGLPLGSAVSSPVLFSPVGR+LSDLVNTAILIALNKR+NSGLVSITSR+VAYPQADSNLR
641c	sp|Q09028-2|RBBP4_HUMAN sp|Q09028-3|RBBP4_HUMAN sp|Q09028-4|RBBP4_HUMAN sp|Q09028|RBBP4_HUMAN tr|H0YF10|H0YF10_HUMAN	0.9985	Isoform of Q09028, Isoform 2 of Histone-binding protein RBBP4 OS=Homo sapiens GN=RBBP4;Isoform of Q09028, Isoform 3 of Histone-binding protein RBBP4 OS=Homo sapiens GN=RBBP4;Isoform of Q09028, Isoform 4 of Histone-binding protein RBBP4 OS=Homo sapiens GN=RBBP4;Histone-binding protein RBBP4 OS=Homo sapiens GN=RBBP4 PE=1 SV=3;Isoform of Q09028, Histone-binding protein RBBP4 (Fragment) OS=Homo sapie…	30.4	9	0.028	IGEEQSPEDAEDGPPELLFIHGGHTAK+LMIWDTR+LNVWDLSK+TPSSDVLVFDYTK+TVALWDLR
865a	sp|Q9UMS4|PRP19_HUMAN	1.0000	Pre-mRNA-processing factor 19 OS=Homo sapiens GN=PRPF19 PE=1 SV=1	17.9	8	0.062	ALQDEWDAVMLHSFTLR+KVTSVVFHPSQDLVFSASPDATIR+TLQLDNNFEVK+TVPEELVKPEELSK+VTSVVFHPSQDLVFSASPDATIR+YIAENGTDPINNQPLSEEQLIDIK
838a	sp|Q9P035|HACD3_HUMAN	1.0000	Very-long-chain (3R)-3-hydroxyacyl-CoA dehydratase 3 OS=Homo sapiens GN=HACD3 PE=1 SV=2	19.9	8	0.060	FSFTLPYPVK+LESEGSPETLTNLR+LESEGSPETLTNLRK+QVNITVQK+RPLFLAPDFDR+VELSDVQNPAISITENVLHFK+VSQWWER
85	sp|P62318-2|SMD3_HUMAN sp|P62318|SMD3_HUMAN	1.0000	Isoform of P62318, Isoform 2 of Small nuclear ribonucleoprotein Sm D3 OS=Homo sapiens GN=SNRPD3;Small nuclear ribonucleoprotein Sm D3 OS=Homo sapiens GN=SNRPD3 PE=1 SV=1	15.8	8	0.063	FLILPDMLK+VAQLEQVYIR
706a	sp|Q8NCA5-2|FA98A_HUMAN sp|Q8NCA5|FA98A_HUMAN	1.0000	Isoform of Q8NCA5, Isoform 2 of Protein FAM98A OS=Homo sapiens GN=FAM98A;Protein FAM98A OS=Homo sapiens GN=FAM98A PE=1 SV=1	14.7	8	0.064	AQEGGGSEVFQELK+HQGGWTDGGSGGGGGYQDGGYR+IEAINQAIANEYEVR+LDVTVQSFGWSDR+TTISVAHLLAAR
695a	sp|Q8IWZ3-4|ANKH1_HUMAN sp|Q8IWZ3-6|ANKH1_HUMAN sp|Q8IWZ3|ANKH1_HUMAN	1.0000	Isoform of Q8IWZ3, Isoform 4 of Ankyrin repeat and KH domain-containing protein 1 OS=Homo sapiens GN=ANKHD1;Isoform of Q8IWZ3, Isoform 6 of Ankyrin repeat and KH domain-containing protein 1 OS=Homo sapiens GN=ANKHD1;Ankyrin repeat and KH domain-containing protein 1 OS=Homo sapiens GN=ANKHD1 PE=1 SV=1	4.1	8	0.049	AEVVSLLLDR+LEALLEAAGIGK+TGLTPLMEAASGGYAEVGR+TVSLPLSSPNIK+VFLQGPAPVGTPSFNR+VSTSPVGLPSIDPSGSSPSSSSAPLASFSGIPGTR
685a	sp|Q7Z494|NPHP3_HUMAN	1.0000	Nephrocystin-3 OS=Homo sapiens GN=NPHP3 PE=1 SV=1	7.4	8	0.065	AVPLYELAVEIR+DLGLLSQAIVPLQR+ELEALATLYQK+GVGAGGLLGASFK+LNDLVAAPAPIPPLLVSGGPGSGK+LWPTLHLDPLSPK+WLIDPLPVNVR
623a	sp|Q15149-2|PLEC_HUMAN sp|Q15149-3|PLEC_HUMAN sp|Q15149-4|PLEC_HUMAN sp|Q15149-5|PLEC_HUMAN sp|Q15149-6|PLEC_HUMAN sp|Q15149-7|PLEC_HUMAN sp|Q15149-8|PLEC_HUMAN sp|Q15149-9|PLEC_HUMAN sp|Q15149|PLEC_HUMAN	1.0000	Isoform of Q15149, Isoform 2 of Plectin OS=Homo sapiens GN=PLEC;Isoform of Q15149, Isoform 3 of Plectin OS=Homo sapiens GN=PLEC;Isoform of Q15149, Isoform 4 of Plectin OS=Homo sapiens GN=PLEC;Isoform of Q15149, Isoform 5 of Plectin OS=Homo sapiens GN=PLEC;Isoform of Q15149, Isoform 6 of Plectin OS=Homo sapiens GN=PLEC;Isoform of Q15149, Isoform 7 of Plectin OS=Homo sapiens GN=PLEC;Isoform of Q151…	4.0	8	0.066	AVTGYRDPYTGQSVSLFQALKK+DLLPSDMAVALLEAQAGTGHIIDPATSAR+EGLTSIEEVTK+GYFDEEMNR+LAQGHTTVDELAR+LLDAQLSTGGIVDPSK+LLDPEDVDVPQPDEK+LLEAQIATGGVIDPVHSHR+LQEAGILSAEELQR+QLLEEELAR+TQLASWSDPTEETGPVAGILDTETLEK
589a	sp|Q13188-2|STK3_HUMAN sp|Q13188|STK3_HUMAN	1.0000	Isoform of Q13188, Isoform 2 of Serine/threonine-protein kinase 3 OS=Homo sapiens GN=STK3;Serine/threonine-protein kinase 3 OS=Homo sapiens GN=STK3 PE=1 SV=2	16.7	8	0.064	AIFMIPTNPPPTFR+DLITEAMEIK+LADFGVAGQLTDTMAK+LSEDSLTKQPEEVFDVLEK+QPEEVFDVLEK+TLIEDEIATILK+VPQDGDFDFLK
585a	sp|Q13049|TRI32_HUMAN	1.0000	E3 ubiquitin-protein ligase TRIM32 OS=Homo sapiens GN=TRIM32 PE=1 SV=2	13.6	8	0.063	ELTLQDVELLK+EMDMSPEEVVASPR+FFTGSLAEVEK+ITSLTQLTDNLTVLK+QADVALLEETADEEEPELTASLPR+VGHVGPLQIGQAVK
577a	sp|Q10713|MPPA_HUMAN	1.0000	Mitochondrial-processing peptidase subunit alpha OS=Homo sapiens GN=PMPCA PE=1 SV=2	21.5	8	0.060	EFILMGGTVDTVELER+EMVEIITK+FDSKDEILLTLEK+GKPAVAALGDLTDLPTYEHIQTALSSK+LYLNVLNR+SVAQYTGGIAK+YLLGVQPAWGSAEAVDIDR+YLSGIAHFLEK
540a	sp|P62750|RL23A_HUMAN tr|A8MUS3|A8MUS3_HUMAN tr|H7BY10|H7BY10_HUMAN tr|K7EJV9|K7EJV9_HUMAN tr|K7ERT8|K7ERT8_HUMAN	1.0000	60S ribosomal protein L23a OS=Homo sapiens GN=RPL23A PE=1 SV=1;Isoform of P62750, 60S ribosomal protein L23a OS=Homo sapiens GN=RPL23A PE=1 SV=1;Isoform of P62750, 60S ribosomal protein L23a (Fragment) OS=Homo sapiens GN=RPL23A PE=1 SV=1;Isoform of P62750, 60S ribosomal protein L23a (Fragment) OS=Homo sapiens GN=RPL23A PE=1 SV=1;Isoform of P62750, 60S ribosomal protein L23a (Fragment) OS=Homo sap…	44.2	8	0.060	FPLTTESAMK+KIEDNNTLVFIVDVK+KLYDIDVAK+LAPDYDALDVANK+NKLDHYAIIK+VNTLIRPDGEK+VNTLIRPDGEKK
505a	sp|P57740|NU107_HUMAN	1.0000	Nuclear pore complex protein Nup107 OS=Homo sapiens GN=NUP107 PE=1 SV=1	9.6	8	0.064	EADLDVATITK+EYLGANWTLEK+LYHDPNVNGGTELEPVEGNPYR+SGFGEISSPVIR+TVVEALFQR+VLLQASQDENFGNTTPR+YLFTLIR
501a	sp|P56537|IF6_HUMAN	1.0000	Eukaryotic translation initiation factor 6 OS=Homo sapiens GN=EIF6 PE=1 SV=1	31.4	8	0.054	ETEEILADVLK+HGLLVPNNTTDQELQHIR+LNEAQPSTIATSMR+NSLPDTVQIR+TSIEDQDELSSLLQVPLVAGTVNR
494a	sp|P55036|PSMD4_HUMAN	1.0000	26S proteasome non-ATPase regulatory subunit 4 OS=Homo sapiens GN=PSMD4 PE=1 SV=1	20.2	8	0.060	AAAASAAEAGIATTGTEDSDDALLK+LTAFVNTLNGK+MTISQQEFGR+NAMGSLASQATK+RAAAASAAEAGIATTGTEDSDDALLK+VNVDIINFGEEEVNTEK
482a	sp|P52272-2|HNRPM_HUMAN sp|P52272|HNRPM_HUMAN tr|A0A087X0X3|A0A087X0X3_HUMAN	1.0000	Isoform of P52272, Isoform 2 of Heterogeneous nuclear ribonucleoprotein M OS=Homo sapiens GN=HNRNPM;Heterogeneous nuclear ribonucleoprotein M OS=Homo sapiens GN=HNRNPM PE=1 SV=3;Isoform of P52272, Heterogeneous nuclear ribonucleoprotein M OS=Homo sapiens GN=HNRNPM PE=1 SV=1	14.0	8	0.056	AFITNIPFDVK+GNFGGSFAGSFGGAGGHAPGVAR+INEILSNALK+LGSTVFVANLDYK+MGPAMGPALGAGIER+NLPFDFTWK+VGEVTYVELLMDAEGK
467a	sp|P49792|RBP2_HUMAN	1.0000	E3 SUMO-protein ligase RanBP2 OS=Homo sapiens GN=RANBP2 PE=1 SV=2	3.3	8	0.048	DTSFLGSDDIGNIDVREPELEDLTR+ELLQSFDSALQSVK+ELVGPPLAETVFTPK+FGESTTGFNFSFK+IIDDSDSNLSVVK+NSIPEPIDPLFK+YIASVQGSTPSPR
450a	sp|P46783|RS10_HUMAN	1.0000	40S ribosomal protein S10 OS=Homo sapiens GN=RPS10 PE=1 SV=1	23.6	8	0.061	AEAGAGSATEFQFR+DYLHLPPEIVPATLR+IAIYELLFK+KAEAGAGSATEFQFR
437a	sp|P42356|PI4KA_HUMAN tr|J3KN10|J3KN10_HUMAN	1.0000	Phosphatidylinositol 4-kinase alpha OS=Homo sapiens GN=PI4KA PE=1 SV=4;Isoform of P42356, Phosphatidylinositol 4-kinase alpha OS=Homo sapiens GN=PI4KA PE=1 SV=1	3.8	8	0.061	DFLVIPSPVLVK+ISVTNEHSESTLNVMSGK+ISWQAAIFK+LDPGAVSDVPEAIK+SPLLTFPSKEPLR+TLLLSLLATEIER
436a	sp|P42166|LAP2A_HUMAN	1.0000	Lamina-associated polypeptide 2, isoform alpha OS=Homo sapiens GN=TMPO PE=1 SV=2	17.4	8	0.043	AYEAAASALQIATHTAFVAK+EATQILSVPK+GPPDFSSDEEREPTPVLGSGAAAAGR+SSSSSSQPEHSAMLVSTAASPSLIK+SSTPLPTISSSAENTR+VIEEEWQQVDR+YGVNPGPIVGTTR
50	sp|P28070|PSB4_HUMAN	1.0000	Proteasome subunit beta type-4 OS=Homo sapiens GN=PSMB4 PE=1 SV=4	36.4	8	0.065	FEGGVVIAADMLGSYGSLAR+FQIATVTEK+QPVLSQTEAR+QVLGQMVIDEELLGDGHSYSPR+TQNPMVTGTSVLGVK+VNNSTMLGASGDYADFQYLK
49	sp|P26641-2|EF1G_HUMAN sp|P26641|EF1G_HUMAN	1.0000	Isoform of P26641, Isoform 2 of Elongation factor 1-gamma OS=Homo sapiens GN=EEF1G;Elongation factor 1-gamma OS=Homo sapiens GN=EEF1G PE=1 SV=3	16.0	8	0.064	EYFSWEGAFQHVGK+ILGLLDAYLK+KLDPGSEETQTLVR+STFVLDEFKR+TFLVGER+VLSAPPHFHFGQTNR
390a	sp|P27694|RFA1_HUMAN	1.0000	Replication protein A 70 kDa DNA-binding subunit OS=Homo sapiens GN=RPA1 PE=1 SV=2	16.4	8	0.060	ATAFNEQVDKFFPLIEVNK+ATVMDVKPVDYR+GWFDAEGQALDGVSISDLK+RLVMSIR+SLSVLSSSTIIANPDIPEAYK+VIDQQNGLYR+VVPIASLTPYQSK
380a	sp|P25685|DNJB1_HUMAN	1.0000	DnaJ homolog subfamily B member 1 OS=Homo sapiens GN=DNAJB1 PE=1 SV=4	17.4	8	0.056	FKEIAEAYDVLSDPR+ILTIEVK+KVPGEGLPLPK+NPFDTFFGQR+TIPVVFK+TVLEQVLPI
368a	sp|P22626|ROA2_HUMAN	1.0000	Heterogeneous nuclear ribonucleoproteins A2/B1 OS=Homo sapiens GN=HNRNPA2B1 PE=1 SV=2	25.8	8	0.062	GFGFVTFDDHDPVDK+GGGGNFGPGPGSNFR+IDTIEIITDR+KLFIGGLSFETTEESLR+LFIGGLSFETTEESLR+NMGGPYGGGNYGPGGSGGSGGYGGR+TLETVPLER
329b	sp|Q13310-2|PABP4_HUMAN sp|Q13310-3|PABP4_HUMAN sp|Q13310|PABP4_HUMAN tr|B1ANR0|B1ANR0_HUMAN	1.0000	Isoform of Q13310, Isoform 2 of Polyadenylate-binding protein 4 OS=Homo sapiens GN=PABPC4;Isoform of Q13310, Isoform 3 of Polyadenylate-binding protein 4 OS=Homo sapiens GN=PABPC4;Polyadenylate-binding protein 4 OS=Homo sapiens GN=PABPC4 PE=1 SV=1;Isoform of Q13310, Polyadenylate-binding protein OS=Homo sapiens GN=PABPC4 PE=1 SV=1	14.5	8	0.038	AKEFTNVYIK+ALDTMNFDVIK+EFSPFGSITSAK+ITGMLLEIDNSELLHMLESPESLR+IVGSKPLYVALAQR+RSLGYAYVNFQQPADAER+SLGYAYVNFQQPADAER
315a	sp|P09543-2|CN37_HUMAN sp|P09543|CN37_HUMAN	1.0000	Isoform of P09543, Isoform CNPI of 2',3'-cyclic-nucleotide 3'-phosphodiesterase OS=Homo sapiens GN=CNP;2',3'-cyclic-nucleotide 3'-phosphodiesterase OS=Homo sapiens GN=CNP PE=1 SV=2	20.4	8	0.065	AIFTGYYGK+APGAEEYAQQDVLK+APGAEEYAQQDVLKK+ILVLDDTNHER+MDLVTYFGK+NQWQLSADDLKK+VELSEQQLQLWPSDVDKLSPTDNLPR
314a	sp|P09012|SNRPA_HUMAN tr|M0QZG7|M0QZG7_HUMAN	1.0000	U1 small nuclear ribonucleoprotein A OS=Homo sapiens GN=SNRPA PE=1 SV=3;Isoform of P09012, U1 small nuclear ribonucleoprotein A (Fragment) OS=Homo sapiens GN=SNRPA PE=1 SV=1	26.1	8	0.065	EVSSATNALR+GQAFVIFK+KAVQGGGATPVVGAVQGPVPGMPPMTQAPR
304a	sp|P07237|PDIA1_HUMAN	1.0000	Protein disulfide-isomerase OS=Homo sapiens GN=P4HB PE=1 SV=3	15.6	8	0.064	EADDIVNWLK+ENLLDFIK+ILEFFGLK+ILFIFIDSDHTDNQR+LITLEEEMTK+MDSTANEVEAVK+VDATEESDLAQQYGVR
288a	sp|P04792|HSPB1_HUMAN	1.0000	Heat shock protein beta-1 OS=Homo sapiens GN=HSPB1 PE=1 SV=2	40.0	8	0.065	GPSWDPFR+KYTLPPGVDPTQVSSSLSPEGTLTVEAPMPK+LATQSNEITIPVTFESR+LFDQAFGLPR+VSLDVNHFAPDELTVK
284a	sp|P04075-2|ALDOA_HUMAN sp|P04075|ALDOA_HUMAN tr|H3BQN4|H3BQN4_HUMAN tr|J3KPS3|J3KPS3_HUMAN	1.0000	Isoform of P04075, Isoform 2 of Fructose-bisphosphate aldolase A OS=Homo sapiens GN=ALDOA;Fructose-bisphosphate aldolase A OS=Homo sapiens GN=ALDOA PE=1 SV=2;Isoform of P04075, Fructose-bisphosphate aldolase OS=Homo sapiens GN=ALDOA PE=1 SV=1;Isoform of P04075, Fructose-bisphosphate aldolase OS=Homo sapiens GN=ALDOA PE=1 SV=1	28.3	8	0.059	ADDGRPFPQVIK+FSHEEIAMATVTALR+GILAADESTGSIAK+IGEHTPSALAIMENANVLAR+LQSIGTENTEENRR+RLQSIGTENTEENRR+VDKGVVPLAGTNGETTTQGLDGLSER
268a	sp|O95163|ELP1_HUMAN	1.0000	Elongator complex protein 1 OS=Homo sapiens GN=IKBKAP PE=1 SV=3	8.0	8	0.053	FITVGWGR+INLNLIYDHNPK+NYMAFLDSQTATFSR+SVVLQLADGQIFK+TLQAGLSSNHVSHGEVLR+VFLGNVETFIK+VHELQGNAPSDPDAVSAEEALK+VLVTVFR
23	sp|O75746-2|CMC1_HUMAN sp|O75746|CMC1_HUMAN	1.0000	Isoform of O75746, Isoform 2 of Calcium-binding mitochondrial carrier protein Aralar1 OS=Homo sapiens GN=SLC25A12;Calcium-binding mitochondrial carrier protein Aralar1 OS=Homo sapiens GN=SLC25A12 PE=1 SV=2	13.8	8	0.044	FGLYLPK+GLIPQLIGVAPEK+IAPLAEGALPYNLAELQR+LATATFAGIENK+LQVAGEITTGPR+LTVNDFVR+YEGFFGLYR
211b	sp|Q9NZI8|IF2B1_HUMAN	1.0000	Insulin-like growth factor 2 mRNA-binding protein 1 OS=Homo sapiens GN=IGF2BP1 PE=1 SV=2	15.6	8	0.057	DQTPDENDQVIVK+ITISSLQDLTLYNPER+LLVPTQYVGAIIGK+LYIGNLNESVTPADLEK+MVIITGPPEAQFK+TVNELQNLTAAEVVVPR
207a	sp|O00231-2|PSD11_HUMAN sp|O00231|PSD11_HUMAN	1.0000	Isoform of O00231, Isoform 2 of 26S proteasome non-ATPase regulatory subunit 11 OS=Homo sapiens GN=PSMD11;26S proteasome non-ATPase regulatory subunit 11 OS=Homo sapiens GN=PSMD11 PE=1 SV=3	24.4	8	0.060	EQSILELGSLLAK+IMLNTPEDVQALVSGK+LYDNLLEQNLIR+TAYSYFYEAFEGYDSIDSPK+VIEPFSR+VQIEHISSLIK+YQEALHLGSQLLR+YVRPFLNSISK
15	sp|O43164-2|PJA2_HUMAN sp|O43164|PJA2_HUMAN	1.0000	Isoform of O43164, Isoform 2 of E3 ubiquitin-protein ligase Praja-2 OS=Homo sapiens GN=PJA2;E3 ubiquitin-protein ligase Praja-2 OS=Homo sapiens GN=PJA2 PE=1 SV=4	11.8	8	0.058	AGDDYEVLELDDVPK+KLISSSQVDQETGFNRHEAK+LISSSQVDQETGFNR+LISSSQVDQETGFNRHEAK+NHGSSPEQVVRPK+SSAGDTEFVHQNSQEIQR+YQESLGNTVFELENR
903	sp|P13378-2|HXD8_HUMAN sp|P13378|HXD8_HUMAN tr|A0A0A0MTF4|A0A0A0MTF4_HUMAN	0.9999	Isoform of P13378, Isoform 2 of Homeobox protein Hox-D8 OS=Homo sapiens GN=HOXD8;Homeobox protein Hox-D8 OS=Homo sapiens GN=HOXD8 PE=2 SV=2;Isoform of P13378, Homeobox protein Hox-D8 OS=Homo sapiens GN=HOXD8 PE=1 SV=1	6.5	8	0.057	MSSYFVNPLYSK
898a	tr|A0A087WZ13|A0A087WZ13_HUMAN tr|E9PAU2|E9PAU2_HUMAN	1.0000	Isoform of Q8IY67, Ribonucleoprotein PTB-binding 1 OS=Homo sapiens GN=RAVER1 PE=1 SV=1;Isoform of Q8IY67, Ribonucleoprotein PTB-binding 1 OS=Homo sapiens GN=RAVER1 PE=1 SV=1	13.0	7	0.053	DSGPLPTPPGVSLLGEPPKDYR+LPPEPGLSDSYSFDYPSDMGPR+RPAEGPPTNPPAPGGGSSSSK+SSGGSGGGPLSHFYSGSPTSYFTSGLQAGLK
893a	sp|Q9Y5Q9|TF3C3_HUMAN	1.0000	General transcription factor 3C polypeptide 3 OS=Homo sapiens GN=GTF3C3 PE=1 SV=1	9.6	7	0.055	ALEALEPMYDPDTLAQDANAAQQELK+GKLSAEENPDDSEVPSSSGINSTK+ISFEEFER+ISLSTLQQQLGQPEK+VVDLAPLHLDAR
870a	sp|Q9UQ35|SRRM2_HUMAN	1.0000	Serine/arginine repetitive matrix protein 2 OS=Homo sapiens GN=SRRM2 PE=1 SV=2	4.0	7	0.056	AAFGISDSYVDGSSFDPQR+GEFSASPMLK+IPAASAAAMNLASAR+QSHSGSISPYPKVK+SSTGPEPPAPTPLLAER+TAAALAPASLTSAR+TPQAPASANLVGPR+VPLSAYER
863a	sp|Q9ULW0|TPX2_HUMAN	1.0000	Targeting protein for Xklp2 OS=Homo sapiens GN=TPX2 PE=1 SV=2	15.5	7	0.050	ANLQQAIVTPLKPVDNTYYK+LALAGIGQPVKK+MPTKEDEEEDEPVVIK+RMAEVEAQKAQQLEEAR+SKKDDINLLPSK+STAELEAEELEKLQQYK+TFDETVSTYVPLAQQVEDFHKR
842a	sp|Q9P2J5|SYLC_HUMAN	1.0000	Leucine--tRNA ligase, cytoplasmic OS=Homo sapiens GN=LARS PE=1 SV=2	8.2	7	0.056	GTGVVTSVPSDSPDDIAALR+LALADAGDTVEDANFVEAMADAGILR+LYTWVEWVK+SFITTDVNPYYDSFVR+STGNFLTLTQAIDK+VFEVNASNLEK
835a	sp|Q9NXW2-2|DJB12_HUMAN sp|Q9NXW2|DJB12_HUMAN tr|J3KPS0|J3KPS0_HUMAN	1.0000	Isoform of Q9NXW2, Isoform 2 of DnaJ homolog subfamily B member 12 OS=Homo sapiens GN=DNAJB12;DnaJ homolog subfamily B member 12 OS=Homo sapiens GN=DNAJB12 PE=1 SV=4;Isoform of Q9NXW2, DnaJ (Hsp40) homolog, subfamily B, member 12, isoform CRA_c OS=Homo sapiens GN=DNAJB12 PE=1 SV=1	23.5	7	0.054	AIGTAYAVLSNPEK+ALIESLNQKPQTAGDQPPPTDTTHATHR+DYYEILGVSR+GYTAEQVAAVK+VTDHLGVVYYVGDTFSEEYTGSSLK
826a	sp|Q9NTJ3|SMC4_HUMAN	1.0000	Structural maintenance of chromosomes protein 4 OS=Homo sapiens GN=SMC4 PE=1 SV=2	7.1	7	0.050	DTLVADNLDQATR+ELEANVLATAPDK+LGDLGAIDEK+LIEQEEYLNVQVK+NTNAAEESLPEIQK+SNNIINETTTR+TESPATAAETASEELDNR
799a	sp|Q9H019-3|MFR1L_HUMAN sp|Q9H019|MFR1L_HUMAN	1.0000	Isoform of Q9H019, Isoform 3 of Mitochondrial fission regulator 1-like OS=Homo sapiens GN=MTFR1L;Mitochondrial fission regulator 1-like OS=Homo sapiens GN=MTFR1L PE=1 SV=2	22.9	7	0.055	ASSFADMMGILK+FALKEEDISR+HTWKPSPLIVMQR+SLLKEEDPAVLISEVLR+TTELQDELSHLR
797a	sp|Q9C0C7-2|AMRA1_HUMAN sp|Q9C0C7-3|AMRA1_HUMAN sp|Q9C0C7-4|AMRA1_HUMAN sp|Q9C0C7-5|AMRA1_HUMAN sp|Q9C0C7|AMRA1_HUMAN tr|A0A075B6T1|A0A075B6T1_HUMAN	1.0000	Isoform of Q9C0C7, Isoform 2 of Activating molecule in BECN1-regulated autophagy protein 1 OS=Homo sapiens GN=AMBRA1;Isoform of Q9C0C7, Isoform 3 of Activating molecule in BECN1-regulated autophagy protein 1 OS=Homo sapiens GN=AMBRA1;Isoform of Q9C0C7, Isoform 4 of Activating molecule in BECN1-regulated autophagy protein 1 OS=Homo sapiens GN=AMBRA1;Isoform of Q9C0C7, Isoform 5 of Activating molec…	8.7	7	0.054	EVPEPGTAASGPGEGEGSEYGASGEDALSR+GLLPEAGQLAER+LELSSSASPQEER+SGTVSQEALHQDMPEESSEEDSLR+STFLLAFSPDR+WLPEPGLGLAYGTNK
787a	sp|Q9BXW9|FACD2_HUMAN	1.0000	Fanconi anemia group D2 protein OS=Homo sapiens GN=FANCD2 PE=1 SV=2	5.2	7	0.050	EQDSDESYDDSD+KIEPGTAADSQQIHEEK+LLLGIDILQPAIIK+SHIANEVEENDSIFVK+TGESQNQLAVDQIAFQK
767a	sp|Q99856|ARI3A_HUMAN	1.0000	AT-rich interactive domain-containing protein 3A OS=Homo sapiens GN=ARID3A PE=1 SV=2	14.5	7	0.047	ALQQNFLAMAAQLPMSIR+EEDSAIPITVPGR+GLNLPTSITSAAFTLR+GLSNPNELQAAIDSNRR+LPVSSLGLAASTNGSSITPAPK
761a	sp|Q99615-2|DNJC7_HUMAN sp|Q99615|DNJC7_HUMAN	1.0000	Isoform of Q99615, Isoform 2 of DnaJ homolog subfamily C member 7 OS=Homo sapiens GN=DNAJC7;DnaJ homolog subfamily C member 7 OS=Homo sapiens GN=DNAJC7 PE=1 SV=2	11.9	7	0.049	AVQFFVQALR+EALGDAQQSVR+EVGEAFTILSDPK+LAYELYTEALGIDPNNIK
733a	sp|Q96CP6-2|GRM1A_HUMAN sp|Q96CP6-3|GRM1A_HUMAN sp|Q96CP6|GRM1A_HUMAN tr|M0QZ12|M0QZ12_HUMAN	1.0000	Isoform of Q96CP6, Isoform 2 of GRAM domain-containing protein 1A OS=Homo sapiens GN=GRAMD1A;Isoform of Q96CP6, Isoform 3 of GRAM domain-containing protein 1A OS=Homo sapiens GN=GRAMD1A;GRAM domain-containing protein 1A OS=Homo sapiens GN=GRAMD1A PE=1 SV=2;Isoform of Q96CP6, GRAM domain-containing protein 1A OS=Homo sapiens GN=GRAMD1A PE=1 SV=1	12.2	7	0.057	ASVELLDEMK+EVGDVIALSDITSSGAADR+FTDVTLSPWSGDSK+GGVPGTPSTQSLGSR+LLINSVFHVGAER+RVLTYTIPISNPLGPK
721a	sp|Q92769-3|HDAC2_HUMAN sp|Q92769|HDAC2_HUMAN	1.0000	Isoform of Q92769, Isoform 2 of Histone deacetylase 2 OS=Homo sapiens GN=HDAC2;Histone deacetylase 2 OS=Homo sapiens GN=HDAC2 PE=1 SV=2	13.5	7	0.053	DGIDDESYGQIFKPIISK+LHISPSNMTNQNTPEYMEK+MTHNLLLNYGLYR+SIRPDNMSEYSK
699a	sp|Q8IYB3-2|SRRM1_HUMAN sp|Q8IYB3|SRRM1_HUMAN tr|A9Z1X7|A9Z1X7_HUMAN	1.0000	Isoform of Q8IYB3, Isoform 2 of Serine/arginine repetitive matrix protein 1 OS=Homo sapiens GN=SRRM1;Serine/arginine repetitive matrix protein 1 OS=Homo sapiens GN=SRRM1 PE=1 SV=2;Isoform of Q8IYB3, Serine/arginine repetitive matrix protein 1 OS=Homo sapiens GN=SRRM1 PE=1 SV=1	8.8	7	0.057	AVAAAAAAAVTPAAIAAATTTLAQEEPVAAPEPK+KETESEAEDNLDDLEK+VKEPSVQEATSTSDILK+VNLEVIKPWITK
678a	sp|Q6R327-3|RICTR_HUMAN sp|Q6R327|RICTR_HUMAN	1.0000	Isoform of Q6R327, Isoform 3 of Rapamycin-insensitive companion of mTOR OS=Homo sapiens GN=RICTOR;Rapamycin-insensitive companion of mTOR OS=Homo sapiens GN=RICTOR PE=1 SV=1	5.1	7	0.058	ALSYASLDKEDLLSPINQNTLQR+ILAPYTDFHYR+ILNSLTLPNKK+LVVESSTSSHMKIR+YLIQDSSILQK+YVDLIEEQLNEALTTYR
662a	sp|Q5XG87|PAPD7_HUMAN	1.0000	Non-canonical poly(A) RNA polymerase PAPD7 OS=Homo sapiens GN=PAPD7 PE=1 SV=3	15.2	7	0.057	AAALSGGGGPGAQAPRPGTPWK+GGAFFNFADGAPSAPGTANGHPGPR+GSHGHTQGGGYSSVGSGGVRPPVGNR+QAGVEGTASLK+QVFDYAYIVLSHAVSPLAR+WERPPLQLLEQALR
649a	sp|Q4VCS5|AMOT_HUMAN	1.0000	Angiomotin OS=Homo sapiens GN=AMOT PE=1 SV=1	9.0	7	0.040	AQPSSASYQPVPADPFAIVSR+AQQMVEILSDENR+EKEKLEAELATAR+GPPPEYPFK+GQQHASVGAAFYVTGVTNQK+GSLGILLGGDYR+VSEAYENLVK
637a	sp|Q15758|AAAT_HUMAN	1.0000	Neutral amino acid transporter B(0) OS=Homo sapiens GN=SLC1A5 PE=1 SV=2	15.9	7	0.050	EVLDSFLDLAR+KNPYRFLWGIVTPLATAFGTSSSSATLPLMMK+NIFPSNLVSAAFR+SELPLDPLPVPTEEGNPLLK+STEPELIQVK
635a	sp|Q15645|PCH2_HUMAN	1.0000	Pachytene checkpoint protein 2 homolog OS=Homo sapiens GN=TRIP13 PE=1 SV=2	15.0	7	0.057	ELEMIGFIENNVSK+HSNVVILTTSNITEK+LSLLLNDISR+NVQSVSIIDTELK+VVNAVLTQIDQIK
629a	sp|Q15386|UBE3C_HUMAN	1.0000	Ubiquitin-protein ligase E3C OS=Homo sapiens GN=UBE3C PE=1 SV=3	6.4	7	0.056	LILIESR+LIWLYQNLIK+NYIYEDAYDKLSPENEPDLK+QGLANVVSLEWLR+SFTNYSGGYSADHPVIK+SLYLLINSK
609a	sp|Q14247-3|SRC8_HUMAN sp|Q14247|SRC8_HUMAN	1.0000	Isoform of Q14247, Isoform 3 of Src substrate cortactin OS=Homo sapiens GN=CTTN;Src substrate cortactin OS=Homo sapiens GN=CTTN PE=1 SV=2	21.6	7	0.051	ASAGHAVSIAQDDAGADDWETDPDFVNDVSEKEQR+GPVSGTEPEPVYSMEAADYR+LRENVFQEHQTLK+NASTFEDVTQVSSAYQK+VDQSAVGFEYQGK+YGLFPANYVELRQ
584a	sp|Q13011|ECH1_HUMAN	1.0000	Delta(3,5)-Delta(2,4)-dienoyl-CoA isomerase, mitochondrial OS=Homo sapiens GN=ECH1 PE=1 SV=2	20.7	7	0.057	EVDVGLAADVGTLQR+LTGSSAQEEASGVALGEAPDHSYESLR+VIGNQSLVNELAFTAR+YQETFNVIER
570a	sp|Q04837|SSBP_HUMAN	1.0000	Single-stranded DNA-binding protein, mitochondrial OS=Homo sapiens GN=SSBP1 PE=1 SV=1	41.9	7	0.052	IDYGEYMDKNNVR+NPVTIFSLATNEMWR+QATTIIADNIIFLSDQTK+RQATTIIADNIIFLSDQTK+SGDSEVYQLGDVSQK
547a	sp|P62937|PPIA_HUMAN	1.0000	Peptidyl-prolyl cis-trans isomerase A OS=Homo sapiens GN=PPIA PE=1 SV=2	24.2	7	0.051	EGMNIVEAMER+SIYGEKFEDENFILK+VKEGMNIVEAMER+VSFELFADK+VSFELFADKVPK
63	sp|P43686-2|PRS6B_HUMAN sp|P43686|PRS6B_HUMAN	1.0000	Isoform of P43686, Isoform 2 of 26S protease regulatory subunit 6B OS=Homo sapiens GN=PSMC4;26S protease regulatory subunit 6B OS=Homo sapiens GN=PSMC4 PE=1 SV=2	16.3	7	0.054	ADTLDPALLRPGR+EAVELPLTHFELYK+LIFSTITSK+MNLSEEVDLEDYVARPDK+VVGSEFVQK
535a	sp|P62316|SMD2_HUMAN	1.0000	Small nuclear ribonucleoprotein Sm D2 OS=Homo sapiens GN=SNRPD2 PE=1 SV=1	32.2	7	0.052	EEEEFNTGPLSVLTQSVK+GDSVIVVLR+REEEEFNTGPLSVLTQSVK+SEMTPEELQK
529d	sp|P31946-2|1433B_HUMAN sp|P31946|1433B_HUMAN	1.0000	Isoform of P31946, Isoform Short of 14-3-3 protein beta/alpha OS=Homo sapiens GN=YWHAB;14-3-3 protein beta/alpha OS=Homo sapiens GN=YWHAB PE=1 SV=3	21.3	7	0.023	AVTEQGHELSNEER+DSTLIMQLLR+NLLSVAYK+QTTVSNSQQAYQEAFEISKK
529c	sp|P27348|1433T_HUMAN	1.0000	14-3-3 protein theta OS=Homo sapiens GN=YWHAQ PE=1 SV=1	26.1	7	0.024	AVTEQGAELSNEER+DSTLIMQLLR+NLLSVAYK+QTIDNSQGAYQEAFDISK+VISSIEQKTDTSDK
519a	sp|P61289-2|PSME3_HUMAN sp|P61289-3|PSME3_HUMAN sp|P61289|PSME3_HUMAN	1.0000	Isoform of P61289, Isoform 2 of Proteasome activator complex subunit 3 OS=Homo sapiens GN=PSME3;Isoform of P61289, Isoform 3 of Proteasome activator complex subunit 3 OS=Homo sapiens GN=PSME3;Proteasome activator complex subunit 3 OS=Homo sapiens GN=PSME3 PE=1 SV=1	24.0	7	0.052	IEDGNNFGVSIQEETVAELR+ITSEAEDLVANFFPK+SNQQLVDIIEK+TVESEAASYLDQISR
495a	sp|P55060-3|XPO2_HUMAN sp|P55060|XPO2_HUMAN	1.0000	Isoform of P55060, Isoform 3 of Exportin-2 OS=Homo sapiens GN=CSE1L;Exportin-2 OS=Homo sapiens GN=CSE1L PE=1 SV=3	8.8	7	0.045	AADEEAFEDNSEEYIR+AADEEAFEDNSEEYIRR+ANIVHLMLSSPEQIQK+GSNTIASAAADKIPGLLGVFQK+LLQTDDEEEAGLLELLK+SANVNEFPVLK
492a	sp|P53618|COPB_HUMAN	1.0000	Coatomer subunit beta OS=Homo sapiens GN=COPB1 PE=1 SV=3	9.8	7	0.054	EAGELKPEEEITVGPVQK+LVTEMGTYATQSALSSSRPTK+NAVLAIYTIYR+NVTVQPDDPISFMQLTAK+SLGEIPIVESEIKK+VLQDLVMDILR
481a	sp|P51665|PSMD7_HUMAN	1.0000	26S proteasome non-ATPase regulatory subunit 7 OS=Homo sapiens GN=PSMD7 PE=1 SV=2	21.9	7	0.057	DLGLPTEAYISVEEVHDDGTPTSK+SVVALHNLINNK+TFEHVTSEIGAEEAEEVGVEHLLR+VVGVLLGSWQK
479a	sp|P51648-2|AL3A2_HUMAN sp|P51648|AL3A2_HUMAN	1.0000	Isoform of P51648, Isoform 2 of Fatty aldehyde dehydrogenase OS=Homo sapiens GN=ALDH3A2;Fatty aldehyde dehydrogenase OS=Homo sapiens GN=ALDH3A2 PE=1 SV=1	14.2	7	0.048	ILSLLEGQK+LGLLLLTFLGIVAAVLVK+NVDEAINFINER+VMQEEIFGPILPIVPVK+YIAPTVLTDVDPK
478a	sp|P51617-2|IRAK1_HUMAN sp|P51617-3|IRAK1_HUMAN sp|P51617-4|IRAK1_HUMAN sp|P51617|IRAK1_HUMAN tr|D3YTB5|D3YTB5_HUMAN tr|H7C224|H7C224_HUMAN	1.0000	Isoform of P51617, Isoform 2 of Interleukin-1 receptor-associated kinase 1 OS=Homo sapiens GN=IRAK1;Isoform of P51617, Isoform 3 of Interleukin-1 receptor-associated kinase 1 OS=Homo sapiens GN=IRAK1;Isoform of P51617, Isoform 4 of Interleukin-1 receptor-associated kinase 1 OS=Homo sapiens GN=IRAK1;Interleukin-1 receptor-associated kinase 1 OS=Homo sapiens GN=IRAK1 PE=1 SV=2;Isoform of P51617, In…	11.1	7	0.055	AHSGAAPWQPLAAPSGASAQAAEQLQR+FAGSSPSQSSMVAR+GPNQPVESDESLGGLSAALR+LDILLGTAR
477a	sp|P51608-2|MECP2_HUMAN sp|P51608|MECP2_HUMAN tr|A0A087WXF0|A0A087WXF0_HUMAN	1.0000	Isoform of P51608, Isoform B of Methyl-CpG-binding protein 2 OS=Homo sapiens GN=MECP2;Methyl-CpG-binding protein 2 OS=Homo sapiens GN=MECP2 PE=1 SV=1;Isoform of P51608, Methyl-CpG-binding protein 2 OS=Homo sapiens GN=MECP2 PE=1 SV=1	15.8	7	0.046	AEGGGATTSTQVMVIK+EVVKPLLVSTLGEK+SAGKYDVYLINPQGK+TQPAVATAATAAEK+VGDTSLDPNDFDFTVTGR
476a	sp|P51571|SSRD_HUMAN	1.0000	Translocon-associated protein subunit delta OS=Homo sapiens GN=SSR4 PE=1 SV=1	30.6	7	0.057	FFDEESYSLLR+NNEDISIIPPLFTVSVDHR+VQNMALYADVGGK+YQVSWSLDHK
472a	sp|P50454|SERPH_HUMAN	1.0000	Serpin H1 OS=Homo sapiens GN=SERPINH1 PE=1 SV=2	19.1	7	0.049	AATLAERSAGLAFSLYQAMAK+AVAISLPK+DTQSGSLLFIGR+GVVEVTHDLQK+HLAGLGLTEAIDKNK+SAGLAFSLYQAMAK+TGLYNYYDDEKEK
444a	sp|P45880-1|VDAC2_HUMAN sp|P45880-2|VDAC2_HUMAN sp|P45880|VDAC2_HUMAN tr|A0A0A0MR02|A0A0A0MR02_HUMAN	1.0000	Isoform of P45880, Isoform 1 of Voltage-dependent anion-selective channel protein 2 OS=Homo sapiens GN=VDAC2;Isoform of P45880, Isoform 2 of Voltage-dependent anion-selective channel protein 2 OS=Homo sapiens GN=VDAC2;Voltage-dependent anion-selective channel protein 2 OS=Homo sapiens GN=VDAC2 PE=1 SV=2;Isoform of P45880, Voltage-dependent anion-selective channel protein 2 (Fragment) OS=Homo sapi…	30.9	7	0.055	GFGFGLVK+LTFDTTFSPNTGKK+LTLSALVDGK+TGDFQLHTNVNDGTEFGGSIYQK+VNNSSLIGVGYTQTLRPGVK+YQLDPTASISAK
421a	sp|P36542|ATPG_HUMAN	1.0000	ATP synthase subunit gamma, mitochondrial OS=Homo sapiens GN=ATP5C1 PE=1 SV=1	20.5	7	0.057	ELIEIISGAAALD+HLLIGVSSDR+IYGLGSLALYEK+NASEMIDKLTLTFNR+THSDQFLVAFK
405a	sp|P31948-2|STIP1_HUMAN sp|P31948|STIP1_HUMAN	1.0000	Isoform of P31948, Isoform 2 of Stress-induced-phosphoprotein 1 OS=Homo sapiens GN=STIP1;Stress-induced-phosphoprotein 1 OS=Homo sapiens GN=STIP1 PE=1 SV=1	16.0	7	0.048	AAALEFLNR+ELDPTNMTYITNQAAVYFEK+LAYINPDLALEEK+TLLSDPTYR+TVDLKPDWGK+TYEEGLKHEANNPQLK+YKDAIHFYNK
394a	sp|P28074|PSB5_HUMAN	1.0000	Proteasome subunit beta type-5 OS=Homo sapiens GN=PSMB5 PE=1 SV=3	33.5	7	0.056	ATAGAYIASQTVKK+DAYSGGAVNLYHVR+GPGLYYVDSEGNR+GYSYDLEVEQAYDLAR+HGVIVAADSR+ISGATFSVGSGSVYAYGVMDR
393a	sp|P28066|PSA5_HUMAN	1.0000	Proteasome subunit alpha type-5 OS=Homo sapiens GN=PSMA5 PE=1 SV=3	25.3	7	0.052	AIGSASEGAQSSLQEVYHK+EELEEVIKDI+ITSPLMEPSSIEK+LFQVEYAIEAIK+SSLIILK
370a	sp|P23246|SFPQ_HUMAN	1.0000	Splicing factor, proline- and glutamine-rich OS=Homo sapiens GN=SFPQ PE=1 SV=2	8.8	7	0.056	ANLSLLR+FGQGGAGPVGGQGPR+GIVEFASKPAAR+LFVGNLPADITEDEFKR+YGEPGEVFINK
43	sp|P20618|PSB1_HUMAN	1.0000	Proteasome subunit beta type-1 OS=Homo sapiens GN=PSMB1 PE=1 SV=2	27.8	7	0.057	AGGSASAMLQPLLDNQVGFK+DVFISAAER+GAVYSFDPVGSYQR+LSEGFSIHTR+NMQNVEHVPLSLDR
310e	sp|Q9NQH7-2|XPP3_HUMAN sp|Q9NQH7-4|XPP3_HUMAN sp|Q9NQH7|XPP3_HUMAN	1.0000	Isoform of Q9NQH7, Isoform 2 of Probable Xaa-Pro aminopeptidase 3 OS=Homo sapiens GN=XPNPEP3;Isoform of Q9NQH7, Isoform 4 of Probable Xaa-Pro aminopeptidase 3 OS=Homo sapiens GN=XPNPEP3;Probable Xaa-Pro aminopeptidase 3 OS=Homo sapiens GN=XPNPEP3 PE=1 SV=1	13.8	7	0.038	AILFVPR+APVEEAFLYAK+LTSQAFIETMFTSK+SGTDGAIALTGVDEAYTLEEFQHLLPK
33	sp|P09972|ALDOC_HUMAN tr|A8MVZ9|A8MVZ9_HUMAN tr|C9J8F3|C9J8F3_HUMAN tr|J3KSV6|J3KSV6_HUMAN tr|J3QKP5|J3QKP5_HUMAN tr|K7EKH5|K7EKH5_HUMAN	1.0000	Fructose-bisphosphate aldolase C OS=Homo sapiens GN=ALDOC PE=1 SV=2;Isoform of P09972, Fructose-bisphosphate aldolase OS=Homo sapiens GN=ALDOC PE=1 SV=1;Isoform of P09972, Fructose-bisphosphate aldolase C (Fragment) OS=Homo sapiens GN=ALDOC PE=1 SV=1;Isoform of P09972, Fructose-bisphosphate aldolase C (Fragment) OS=Homo sapiens GN=ALDOC PE=1 SV=1;Isoform of P09972, Fructose-bisphosphate aldolase …	17.4	7	0.047	GVVPLAGTDGETTTQGLDGLSER+VDKGVVPLAGTDGETTTQGLDGLSER
300a	sp|P06744-2|G6PI_HUMAN sp|P06744|G6PI_HUMAN tr|A0A0A0MTS2|A0A0A0MTS2_HUMAN	1.0000	Isoform of P06744, Isoform 2 of Glucose-6-phosphate isomerase OS=Homo sapiens GN=GPI;Glucose-6-phosphate isomerase OS=Homo sapiens GN=GPI PE=1 SV=4;Isoform of P06744, Glucose-6-phosphate isomerase (Fragment) OS=Homo sapiens GN=GPI PE=1 SV=1	17.6	7	0.054	FAAYFQQGDMESNGK+ILLANFLAQTEALMR+KIEPELDGSAQVTSHDASTNGLINFIK+NLVTEDVMR+TFTTQETITNAETAK+TLAQLNPESSLFIIASK
293b	sp|P05386|RLA1_HUMAN	1.0000	60S acidic ribosomal protein P1 OS=Homo sapiens GN=RPLP1 PE=1 SV=1	28.9	7	0.052	AAGVNVEPFWPGLFAK+KEESEESDDDMGFGLFD
204a	sp|DHE3_BOVIN| sp|P00367|DHE3_HUMAN	1.0000	sp DHE3_BOVIN ;Glutamate dehydrogenase 1, mitochondrial OS=Homo sapiens GN=GLUD1 PE=1 SV=2	13.6	7	0.050	DDGSWEVIEGYR+HGGTIPIVPTAEFQDR+IIAEGANGPTTPEADKIFLER+MVEGFFDR+YNLGLDLR+YSTDVSVDEVK
146	sp|Q92522|H1X_HUMAN	1.0000	Histone H1x OS=Homo sapiens GN=H1FX PE=1 SV=1	23.5	7	0.057	ALVQNDTLLQVK+GAPAAATAPAPTAHK+KVPWFDQQNGR+RGAPAAATAPAPTAHK+YSQLVVETIRR
14	sp|O43143|DHX15_HUMAN	1.0000	Pre-mRNA-splicing factor ATP-dependent RNA helicase DHX15 OS=Homo sapiens GN=DHX15 PE=1 SV=2	10.3	7	0.053	ASTNAMLISAGLPPLK+EAMNDPLLER+FTDILVR+HRLDLGEDYPSGK+IRVESLLVTAISK+LQLPVWEYKDR+TLATDILMGVLK
329c	sp|Q9H361|PABP3_HUMAN	0.9878	Polyadenylate-binding protein 3 OS=Homo sapiens GN=PABPC3 PE=1 SV=2	10.5	7	0.024	ALDTMNFDVIK+GFGFVSFER+IVATKPLYVALAQR+VANTSTQTVGPRPAAAAAAAATPAVRTVPRYK
894b	sp|Q96JG8-2|MAGD4_HUMAN sp|Q96JG8-4|MAGD4_HUMAN sp|Q96JG8|MAGD4_HUMAN	1.0000	Isoform of Q96JG8, Isoform 2 of Melanoma-associated antigen D4 OS=Homo sapiens GN=MAGED4;Isoform of Q96JG8, Isoform 4 of Melanoma-associated antigen D4 OS=Homo sapiens GN=MAGED4;Melanoma-associated antigen D4 OS=Homo sapiens GN=MAGED4 PE=1 SV=3	6.5	6	0.032	AFGSLGPGLR+ASEAVLWEALR+ASEAVLWEALRK+RPAPAQEAATEGPSAASGVPQTGPGR
889a	sp|Q9Y4W6|AFG32_HUMAN	1.0000	AFG3-like protein 2 OS=Homo sapiens GN=AFG3L2 PE=1 SV=2	8.0	6	0.048	GAILTGPPGTGK+HFEQAIER+NLETLQQELGIEGENR+QIFIGPPDIK+VALLLLEK+VGQISFDLPR
99	sp|Q06210-2|GFPT1_HUMAN sp|Q06210|GFPT1_HUMAN	1.0000	Isoform of Q06210, Isoform 2 of Glutamine--fructose-6-phosphate aminotransferase [isomerizing] 1 OS=Homo sapiens GN=GFPT1;Glutamine--fructose-6-phosphate aminotransferase [isomerizing] 1 OS=Homo sapiens GN=GFPT1 PE=1 SV=3	9.4	6	0.043	AVEYYFASDASAVIEHTNR+EIFEQPESVVNTMR+GYDFESETDTETIAK+VIFLEDDDVAAVVDGR
886a	sp|Q9Y446-2|PKP3_HUMAN sp|Q9Y446|PKP3_HUMAN	1.0000	Isoform of Q9Y446, Isoform PKP3b of Plakophilin-3 OS=Homo sapiens GN=PKP3;Plakophilin-3 OS=Homo sapiens GN=PKP3 PE=1 SV=1	9.2	6	0.042	AASSLLANLWQYNK+ADYDTLSLR+AGGLDWPEATEVSPSR+HTTEAAAGALQNITAGDRR+LSSGFDDIDLPSAVK
880a	sp|Q9Y2X3|NOP58_HUMAN	1.0000	Nucleolar protein 58 OS=Homo sapiens GN=NOP58 PE=1 SV=1	14.6	6	0.045	LIAHAGSLLNLAK+LSELLPEEVEAEVK+SQMDGLIPGVEPR+VKVEEEEEEKVAEEEETSVK+YDAFGEDSSSAMGVENR
97	sp|Q00587-2|BORG5_HUMAN sp|Q00587|BORG5_HUMAN	1.0000	Isoform of Q00587, Isoform 2 of Cdc42 effector protein 1 OS=Homo sapiens GN=CDC42EP1;Cdc42 effector protein 1 OS=Homo sapiens GN=CDC42EP1 PE=1 SV=1	22.7	6	0.049	GGDVFGDTSFLSNHGGSSGSTHR+MASPPAPSPAPPAISPIIK+NAISLPQLNQAAYDSLVVGK+TPVPSTVQANTFEFADAEEDDEVKV
867a	sp|Q9UNF1-2|MAGD2_HUMAN sp|Q9UNF1|MAGD2_HUMAN tr|Q5H909|Q5H909_HUMAN	1.0000	Isoform of Q9UNF1, Isoform 2 of Melanoma-associated antigen D2 OS=Homo sapiens GN=MAGED2;Melanoma-associated antigen D2 OS=Homo sapiens GN=MAGED2 PE=1 SV=2;Isoform of Q9UNF1, Melanoma-associated antigen D2 OS=Homo sapiens GN=MAGED2 PE=1 SV=2	18.9	6	0.060	AQETEAAPSQAPADEPEPESAAAQSQENQDTRPK+EAPATQASSTTQLTDTQVLAAENK+EYTDVYPEIIER+GPIAFWAR+KVSHVADTK+LQSSQEPEAPPPR+SSEAVIWEVLR
866a	sp|Q9UMY1|NOL7_HUMAN	1.0000	Nucleolar protein 7 OS=Homo sapiens GN=NOL7 PE=1 SV=2	26.8	6	0.037	AAVQFLNNAWGIQK+FLSLANK+LLPDTILEK+LTTASQTNIK+QQAAQAFIHNSLYGPGTNR+RREELFIEQK
859a	sp|Q9UKM9-2|RALY_HUMAN sp|Q9UKM9|RALY_HUMAN	1.0000	Isoform of Q9UKM9, Isoform 1 of RNA-binding protein Raly OS=Homo sapiens GN=RALY;RNA-binding protein Raly OS=Homo sapiens GN=RALY PE=1 SV=1	24.1	6	0.042	KGDGGGAGGGGGGGGSGGGGSGGGGGGGSSRPPAPQENTTSEAGLPQGEAR+KKGDGGGAGGGGGGGGSGGGGSGGGGGGGSS+KSDVETIFSK+SSELQAIK+VFIGNLNTAIVK
844a	sp|Q9UBB6-2|NCDN_HUMAN sp|Q9UBB6-3|NCDN_HUMAN sp|Q9UBB6|NCDN_HUMAN	1.0000	Isoform of Q9UBB6, Isoform 2 of Neurochondrin OS=Homo sapiens GN=NCDN;Isoform of Q9UBB6, Isoform 3 of Neurochondrin OS=Homo sapiens GN=NCDN;Neurochondrin OS=Homo sapiens GN=NCDN PE=1 SV=1	7.3	6	0.041	IFDAVGFTFPNR+ILGAWLAEETSSLRK+IPILSTFLTAR+NDSEQFAALLLVTK
839a	sp|Q9P0J0-2|NDUAD_HUMAN sp|Q9P0J0|NDUAD_HUMAN	1.0000	Isoform of Q9P0J0, Isoform 2 of NADH dehydrogenase [ubiquinone] 1 alpha subcomplex subunit 13 OS=Homo sapiens GN=NDUFA13;NADH dehydrogenase [ubiquinone] 1 alpha subcomplex subunit 13 OS=Homo sapiens GN=NDUFA13 PE=1 SV=3	52.1	6	0.046	ENLEEEAIIMK+IALLPLLQAETDRR+LQIEDFEAR+VGESVFHTTR+VKQDMPPPGGYGPIDYKR+WVPPLIGELYGLR
837a	sp|Q9NZ01|TECR_HUMAN	1.0000	Very-long-chain enoyl-CoA reductase OS=Homo sapiens GN=TECR PE=1 SV=1	19.2	6	0.036	EFRDYPPLR+HYEVEILDAK+LPVGTTATLYFR+MKHYEVEILDAK+SLKDEDVLQK+THPQWYPAR+YDFTSSR
830a	sp|Q9NVW2|RNF12_HUMAN	1.0000	E3 ubiquitin-protein ligase RLIM OS=Homo sapiens GN=RLIM PE=1 SV=3	15.9	6	0.041	DNNLLGTPGESTEEELLR+FSLEINVNR+NASQGAGSSDTAASGESTGSGQRPPTIVLDLQVR+QQISGPELLSR+SQTPNNTVTYESER+SRSPLHPMSEIPR
795a	sp|Q9C037-2|TRIM4_HUMAN sp|Q9C037|TRIM4_HUMAN	1.0000	Isoform of Q9C037, Isoform Beta of E3 ubiquitin-protein ligase TRIM4 OS=Homo sapiens GN=TRIM4;E3 ubiquitin-protein ligase TRIM4 OS=Homo sapiens GN=TRIM4 PE=1 SV=2	13.1	6	0.047	FQVAVNLAEDTAHPK+KVMHLQDVEVK+LNQTIASLK+SEIQDVNYSLEAVK+SQAPTLELLQNPK
794a	sp|Q9BZQ6-2|EDEM3_HUMAN sp|Q9BZQ6|EDEM3_HUMAN	1.0000	Isoform of Q9BZQ6, Isoform 2 of ER degradation-enhancing alpha-mannosidase-like protein 3 OS=Homo sapiens GN=EDEM3;ER degradation-enhancing alpha-mannosidase-like protein 3 OS=Homo sapiens GN=EDEM3 PE=1 SV=2	5.9	6	0.049	ATGDPYYLEVGK+AVQIVSHPFFGR+AYVLLGDDSFLER+VVLTAGPAQFGLDLSK
791a	sp|Q9BZH6|WDR11_HUMAN	1.0000	WD repeat-containing protein 11 OS=Homo sapiens GN=WDR11 PE=1 SV=1	5.9	6	0.046	LIAMYNDGAEVWDTK+LITAIYADYAR+LLLDPEFTLLQR+LPDLSLDNMIGQSAIAGEEHPR+NELQLVDLPTGR
783a	sp|Q9BW92|SYTM_HUMAN	1.0000	Threonine--tRNA ligase, mitochondrial OS=Homo sapiens GN=TARS2 PE=1 SV=1	12.1	6	0.049	AEASGGLGGLTR+GPSTEYGFYHDFFLGK+GTRVYNALVAFIRAEYAHR+IDAVAWNTTPYQLAR+LGEWDLPEAVQR+VSGISFPTTELLR+VYNALVAFIR
768a	sp|Q99959-2|PKP2_HUMAN sp|Q99959|PKP2_HUMAN	1.0000	Isoform of Q99959, Isoform 1 of Plakophilin-2 OS=Homo sapiens GN=PKP2;Plakophilin-2 OS=Homo sapiens GN=PKP2 PE=1 SV=2	10.6	6	0.049	AHLTVGQAAAGGSGNLLTER+IMAISAGDAYASNK+IQEQVQQTLAR+NLVFEDNDNKLEVAELNGVPR+TVLGQQILGQLDSSSLALPSEAK
86	sp|P62805|H4_HUMAN	1.0000	Histone H4 OS=Homo sapiens GN=HIST1H4A PE=1 SV=2	41.7	6	0.047	DNIQGITKPAIR+ISGLIYEETR+TVTAMDVVYALKR+VFLENVIR
753a	sp|Q96RT1-2|LAP2_HUMAN sp|Q96RT1-3|LAP2_HUMAN sp|Q96RT1-5|LAP2_HUMAN sp|Q96RT1-6|LAP2_HUMAN sp|Q96RT1-8|LAP2_HUMAN sp|Q96RT1-9|LAP2_HUMAN sp|Q96RT1|LAP2_HUMAN	1.0000	Isoform of Q96RT1, Isoform 2 of Protein LAP2 OS=Homo sapiens GN=ERBB2IP;Isoform of Q96RT1, Isoform 3 of Protein LAP2 OS=Homo sapiens GN=ERBB2IP;Isoform of Q96RT1, Isoform 5 of Protein LAP2 OS=Homo sapiens GN=ERBB2IP;Isoform of Q96RT1, Isoform 6 of Protein LAP2 OS=Homo sapiens GN=ERBB2IP;Isoform of Q96RT1, Isoform 8 of Protein LAP2 OS=Homo sapiens GN=ERBB2IP;Isoform of Q96RT1, Isoform 9 of Protein…	7.5	6	0.046	DFNLPEYDLNVEER+EQLIDYLMLK+FDSNHNPEEPNIIR+GPTSGPQSAPQIYGPPQYNIQYSSSAAVK+IIQANGYSFINIEHGQAVSLLK+TFQNTVELIIVR
749a	sp|Q96N67-2|DOCK7_HUMAN sp|Q96N67-3|DOCK7_HUMAN sp|Q96N67-4|DOCK7_HUMAN sp|Q96N67-5|DOCK7_HUMAN sp|Q96N67-6|DOCK7_HUMAN sp|Q96N67|DOCK7_HUMAN tr|H0Y7L2|H0Y7L2_HUMAN	1.0000	Isoform of Q96N67, Isoform 2 of Dedicator of cytokinesis protein 7 OS=Homo sapiens GN=DOCK7;Isoform of Q96N67, Isoform 3 of Dedicator of cytokinesis protein 7 OS=Homo sapiens GN=DOCK7;Isoform of Q96N67, Isoform 4 of Dedicator of cytokinesis protein 7 OS=Homo sapiens GN=DOCK7;Isoform of Q96N67, Isoform 5 of Dedicator of cytokinesis protein 7 OS=Homo sapiens GN=DOCK7;Isoform of Q96N67, Isoform 6 of…	3.1	6	0.038	FGDLDEQEFVYKEPAITK+IANMFELSVPFR+NSLPDALLPNLLDR+SAVRPASLNLNR+VLIPIHEANR
705a	sp|Q8N9M1-2|CS047_HUMAN sp|Q8N9M1-3|CS047_HUMAN sp|Q8N9M1|CS047_HUMAN	1.0000	Isoform of Q8N9M1, Isoform 2 of Uncharacterized protein C19orf47 OS=Homo sapiens GN=C19orf47;Isoform of Q8N9M1, Isoform 3 of Uncharacterized protein C19orf47 OS=Homo sapiens GN=C19orf47;Uncharacterized protein C19orf47 OS=Homo sapiens GN=C19orf47 PE=1 SV=1	22.8	6	0.046	ADTTTGSKPTGVFSR+GSSSSEGLGAQMDHAGTVSVFK+LGAAALVPEAQDSQVTSTK+RLGAAALVPEAQDSQVTSTK+RTLVGPR
702a	sp|Q8N1F7-2|NUP93_HUMAN sp|Q8N1F7|NUP93_HUMAN tr|H3BVG0|H3BVG0_HUMAN	1.0000	Isoform of Q8N1F7, Isoform 2 of Nuclear pore complex protein Nup93 OS=Homo sapiens GN=NUP93;Nuclear pore complex protein Nup93 OS=Homo sapiens GN=NUP93 PE=1 SV=2;Isoform of Q8N1F7, Nuclear pore complex protein Nup93 OS=Homo sapiens GN=NUP93 PE=1 SV=1	8.2	6	0.043	EALQYFYFLR+ESMLVEWEQVK+LLSPVVPQISAPQSNK+LTLSQFQK+LVPLNQESVEER
701a	sp|Q8N163-2|CCAR2_HUMAN sp|Q8N163|CCAR2_HUMAN	1.0000	Isoform of Q8N163, Isoform 2 of Cell cycle and apoptosis regulator protein 2 OS=Homo sapiens GN=CCAR2;Cell cycle and apoptosis regulator protein 2 OS=Homo sapiens GN=CCAR2 PE=1 SV=2	7.7	6	0.037	AAYNPGQAVPWNAVK+FAEFQYLQPGPPR+IQVSSEKEAAPDAGAEPITADSDPAYSSK+VLLLSSPGLEELYR
693a	sp|Q86XP3|DDX42_HUMAN	1.0000	ATP-dependent RNA helicase DDX42 OS=Homo sapiens GN=DDX42 PE=1 SV=1	9.3	6	0.044	DILIDPIR+DIPVLVATDVAAR+GFGFGGFAISAGK+GIRDDIEEEDDQEAYFR+GVAYTLLTPK+VVQGDIGEANEDVTQIVEILHSGPSK
682a	sp|Q7Z2W4-2|ZCCHV_HUMAN sp|Q7Z2W4|ZCCHV_HUMAN	1.0000	Isoform of Q7Z2W4, Isoform 2 of Zinc finger CCCH-type antiviral protein 1 OS=Homo sapiens GN=ZC3HAV1;Zinc finger CCCH-type antiviral protein 1 OS=Homo sapiens GN=ZC3HAV1 PE=1 SV=3	14.2	6	0.050	ASLEDAPVDDLTR+FVVLETGGEAGITR+SGTQDIQPGPLFNNNADGVATDITSTR+SSLGSLQTPEAVTTR+VALVNDSLSDVTSTTSSR+YSHEVLSEENFK
681a	sp|Q7L5D6-2|GET4_HUMAN sp|Q7L5D6|GET4_HUMAN	1.0000	Isoform of Q7L5D6, Isoform 2 of Golgi to ER traffic protein 4 homolog OS=Homo sapiens GN=GET4;Golgi to ER traffic protein 4 homolog OS=Homo sapiens GN=GET4 PE=1 SV=1	18.6	6	0.049	AEVEVADELLENLAK+IGQLFFGVPPK+SSASVVFTTYTQK+VFSLMDPNSPER
667a	sp|Q69YN2|C19L1_HUMAN	1.0000	CWF19-like protein 1 OS=Homo sapiens GN=CWF19L1 PE=1 SV=2	13.8	6	0.047	EVLASEAILNVPDKSDWR+FIALANVGNPEK+GVDILLTSPWPK+KAPIQTYVLGANNQETVK+NHIILQENAQHATR
642a	sp|Q16637-2|SMN_HUMAN sp|Q16637-3|SMN_HUMAN sp|Q16637-4|SMN_HUMAN sp|Q16637|SMN_HUMAN tr|B4DP61|B4DP61_HUMAN tr|E7EQZ4|E7EQZ4_HUMAN	1.0000	Isoform of Q16637, Isoform SMN-delta5 of Survival motor neuron protein OS=Homo sapiens GN=SMN1;Isoform of Q16637, Isoform SMN-delta7 of Survival motor neuron protein OS=Homo sapiens GN=SMN1;Isoform of Q16637, Isoform SMN-delta57 of Survival motor neuron protein OS=Homo sapiens GN=SMN1;Survival motor neuron protein OS=Homo sapiens GN=SMN1 PE=1 SV=1;Isoform of Q16637, Survival motor neuron protein …	15.9	6	0.042	GTGQSDDSDIWDDTALIK+SAPWNSFLPPPPPMPGPR
578a	sp|Q12789-3|TF3C1_HUMAN sp|Q12789|TF3C1_HUMAN	1.0000	Isoform of Q12789, Isoform 2 of General transcription factor 3C polypeptide 1 OS=Homo sapiens GN=GTF3C1;General transcription factor 3C polypeptide 1 OS=Homo sapiens GN=GTF3C1 PE=1 SV=4	5.1	6	0.035	EVVDEGLIPGDGLGAAGLDSSFYGHLK+GPFVTWQVVR+NLIIEAVTNLR+QRTTKYISCVFAEESDLSR+TIKQESGRAGVRPSSSGSAWEACSEAPSK+TVPPVDIVFER
566a	sp|Q02790|FKBP4_HUMAN	1.0000	Peptidyl-prolyl cis-trans isomerase FKBP4 OS=Homo sapiens GN=FKBP4 PE=1 SV=3	12.4	6	0.039	DKFSFDLGKGEVIK+FEIGEGENLDLPYGLER+IVSWLEYESSFSNEEAQK+LYANMFER
565a	sp|Q01844-3|EWS_HUMAN sp|Q01844-5|EWS_HUMAN sp|Q01844-6|EWS_HUMAN sp|Q01844|EWS_HUMAN tr|B0QYK0|B0QYK0_HUMAN	1.0000	Isoform of Q01844, Isoform 3 of RNA-binding protein EWS OS=Homo sapiens GN=EWSR1;Isoform of Q01844, Isoform 5 of RNA-binding protein EWS OS=Homo sapiens GN=EWSR1;Isoform of Q01844, Isoform 6 of RNA-binding protein EWS OS=Homo sapiens GN=EWSR1;RNA-binding protein EWS OS=Homo sapiens GN=EWSR1 PE=1 SV=1;Isoform of Q01844, RNA-binding protein EWS OS=Homo sapiens GN=EWSR1 PE=1 SV=1	8.8	6	0.049	AAVEWFDGKDFQGSK+GDATVSYEDPPTAK+QDHPSSMGVYGQESGGFSGPGENR
564c	sp|P08237-2|PFKAM_HUMAN sp|P08237-3|PFKAM_HUMAN sp|P08237|PFKAM_HUMAN	1.0000	Isoform of P08237, Isoform 2 of ATP-dependent 6-phosphofructokinase, muscle type OS=Homo sapiens GN=PFKM;Isoform of P08237, Isoform 3 of ATP-dependent 6-phosphofructokinase, muscle type OS=Homo sapiens GN=PFKM;ATP-dependent 6-phosphofructokinase, muscle type OS=Homo sapiens GN=PFKM PE=1 SV=2	8.3	6	0.038	ALVFQPVAELKDQTDFEHR+GQIEEAGWSYVGGWTGQGGSK+TFVLEVMGR+VLVVHDGFEGLAK
545a	sp|P62899-2|RL31_HUMAN sp|P62899-3|RL31_HUMAN sp|P62899|RL31_HUMAN tr|B7Z4C8|B7Z4C8_HUMAN tr|B7Z4E3|B7Z4E3_HUMAN tr|C9JU56|C9JU56_HUMAN tr|H7C2W9|H7C2W9_HUMAN	1.0000	Isoform of P62899, Isoform 2 of 60S ribosomal protein L31 OS=Homo sapiens GN=RPL31;Isoform of P62899, Isoform 3 of 60S ribosomal protein L31 OS=Homo sapiens GN=RPL31;60S ribosomal protein L31 OS=Homo sapiens GN=RPL31 PE=1 SV=1;Isoform of P62899, 60S ribosomal protein L31 OS=Homo sapiens GN=RPL31 PE=1 SV=1;Isoform of P62899, 60S ribosomal protein L31 OS=Homo sapiens GN=RPL31 PE=1 SV=1;Isoform of P…	33.3	6	0.043	EYTINIHK+LYTLVTYVPVTTFK+NEDEDSPNKLYTLVTYVPVTTFK+SAINEVVTR
542a	sp|P62826|RAN_HUMAN tr|B5MDF5|B5MDF5_HUMAN tr|J3KQE5|J3KQE5_HUMAN	1.0000	GTP-binding nuclear protein Ran OS=Homo sapiens GN=RAN PE=1 SV=3;Isoform of P62826, GTP-binding nuclear protein Ran OS=Homo sapiens GN=RAN PE=1 SV=1;Isoform of P62826, GTP-binding nuclear protein Ran (Fragment) OS=Homo sapiens GN=RAN PE=1 SV=1	25.0	6	0.041	FNVWDTAGQEK+HLTGEFEK+LVLVGDGGTGK+NLQYYDISAK+SNYNFEKPFLWLAR
538a	sp|P62701|RS4X_HUMAN	1.0000	40S ribosomal protein S4, X isoform OS=Homo sapiens GN=RPS4X PE=1 SV=2	19.0	6	0.046	GIPHLVTHDAR+GNKPWISLPR+LSNIFVIGK+LTIAEER+VNDTIQIDLETGK
537a	sp|P62424|RL7A_HUMAN	1.0000	60S ribosomal protein L7a OS=Homo sapiens GN=RPL7A PE=1 SV=2	21.4	6	0.043	HWGGNVLGPK+LKVPPAINQFTQALDR+NFGIGQDIQPK+QTATQLLK+TNYNDRYDEIRR
531a	sp|P62269|RS18_HUMAN	1.0000	40S ribosomal protein S18 OS=Homo sapiens GN=RPS18 PE=1 SV=3	32.2	6	0.048	AGELTEDEVER+IAFAITAIK+IPDWFLNR+VLNTNIDGR+YSQVLANGLDNK
528a	sp|P62249|RS16_HUMAN	1.0000	40S ribosomal protein S16 OS=Homo sapiens GN=RPS16 PE=1 SV=2	39.7	6	0.046	EIKDILIQYDR+GPLQSVQVFGR+LLEPVLLLGK+VKGGGHVAQIYAIR+VNGRPLEMIEPR
491a	sp|P53396-2|ACLY_HUMAN sp|P53396|ACLY_HUMAN	1.0000	Isoform of P53396, Isoform 2 of ATP-citrate synthase OS=Homo sapiens GN=ACLY;ATP-citrate synthase OS=Homo sapiens GN=ACLY PE=1 SV=3	6.8	6	0.047	AFDSGIIPMEFVNK+EAYPEEAYIADLDAK+LLQDHPWLLSQNLVVKPDQLIK+TIAIIAEGIPEALTR+TILSLMTR
424a	sp|P37198|NUP62_HUMAN	1.0000	Nuclear pore glycoprotein p62 OS=Homo sapiens GN=NUP62 PE=1 SV=3	14.8	6	0.045	EQSGTIYLQHADEEREK+HFLQQATQVNAWDR+ILNAHMDSLQWIDQNSALLQR+LAENIDAQLKR+RLDQELDFILSQQK
423a	sp|P37108|SRP14_HUMAN	1.0000	Signal recognition particle 14 kDa protein OS=Homo sapiens GN=SRP14 PE=1 SV=2	27.2	6	0.049	EVNKFQMAYSNLLR+FQMAYSNLLR+KGTVEGFEPADNK+TSGSVYITLK
411a	sp|P35222|CTNB1_HUMAN tr|B4DGU4|B4DGU4_HUMAN	1.0000	Catenin beta-1 OS=Homo sapiens GN=CTNNB1 PE=1 SV=1;Isoform of P35222, Catenin beta-1 OS=Homo sapiens GN=CTNNB1 PE=1 SV=1	7.6	6	0.044	AAVSHWQQQSYLDSGIHSGATTTAPSLSGK+NEGVATYAAAVLFR+TSMGGTQQQFVEGVR
409a	sp|P34932|HSP74_HUMAN tr|A0A087WTS8|A0A087WTS8_HUMAN tr|A0A087WYC1|A0A087WYC1_HUMAN	1.0000	Heat shock 70 kDa protein 4 OS=Homo sapiens GN=HSPA4 PE=1 SV=4;Isoform of P34932, Heat shock 70 kDa protein 4 OS=Homo sapiens GN=HSPA4 PE=1 SV=1;Isoform of P34932, Heat shock 70 kDa protein 4 OS=Homo sapiens GN=HSPA4 PE=1 SV=1	18.5	6	0.049	AGGIETIANEYSDR+EDIYAVEIVGGATR+EFSITDVVPYPISLR+ELSTTLNADEAVTR+SNLAYDIVQLPTGLTGIK+VLATAFDTTLGGR
408a	sp|P33993|MCM7_HUMAN	1.0000	DNA replication licensing factor MCM7 OS=Homo sapiens GN=MCM7 PE=1 SV=4	12.0	6	0.048	GSSGVGLTAAVLR+IAQPGDHVSVTGIFLPILR+LFADAVQELLPQYK+QVVQGLLSETYLEAHR+SITVLVEGENTR+SPQNQYPAELMR
400a	sp|P30101|PDIA3_HUMAN	1.0000	Protein disulfide-isomerase A3 OS=Homo sapiens GN=PDIA3 PE=1 SV=4	15.0	6	0.041	DLLIAYYDVDYEK+ELSDFISYLQR+GFPTIYFSPANK+IFRDGEEAGAYDGPR+LAPEYEAAATR+SDVLELTDDNFESR
395a	sp|P28340|DPOD1_HUMAN tr|M0R2B7|M0R2B7_HUMAN	1.0000	DNA polymerase delta catalytic subunit OS=Homo sapiens GN=POLD1 PE=1 SV=2;Isoform of P28340, DNA polymerase OS=Homo sapiens GN=POLD1 PE=1 SV=1	6.3	6	0.042	IFEPILGEGR+SEGGEDYTGATVIEPLK+VGGLLAFAK+VQTFPFLGR+VSANSVYGFTGAQVGK+WGEPEPFLR
382a	sp|P25786-2|PSA1_HUMAN sp|P25786|PSA1_HUMAN	1.0000	Isoform of P25786, Isoform Long of Proteasome subunit alpha type-1 OS=Homo sapiens GN=PSMA1;Proteasome subunit alpha type-1 OS=Homo sapiens GN=PSMA1 PE=1 SV=1	17.9	6	0.048	AQPAQPADEPAEKADEPMEH+ETLPAEQDLTTK+NQYDNDVTVWSPQGR
376a	sp|P24752|THIL_HUMAN	1.0000	Acetyl-CoA acetyltransferase, mitochondrial OS=Homo sapiens GN=ACAT1 PE=1 SV=1	8.7	6	0.048	FGNEVIPVTVTVK+LEDLIVK+TPIGSFLGSLSLLPATK
353a	sp|P18621-3|RL17_HUMAN sp|P18621|RL17_HUMAN tr|A0A087WXM6|A0A087WXM6_HUMAN tr|A0A0A6YYL6|A0A0A6YYL6_HUMAN tr|J3KRX5|J3KRX5_HUMAN tr|J3QQT2|J3QQT2_HUMAN	1.0000	Isoform of P18621, Isoform 3 of 60S ribosomal protein L17 OS=Homo sapiens GN=RPL17;60S ribosomal protein L17 OS=Homo sapiens GN=RPL17 PE=1 SV=3;Isoform of P18621, 60S ribosomal protein L17 (Fragment) OS=Homo sapiens GN=RPL17 PE=3 SV=1;Protein RPL17-C18orf32 OS=Homo sapiens GN=RPL17-C18orf32 PE=3 SV=1;Isoform of P18621, 60S ribosomal protein L17 (Fragment) OS=Homo sapiens GN=RPL17 PE=3 SV=1;Isofor…	28.4	6	0.042	EQIVPKPEEEVAQK+GLDVDSLVIEHIQVNK+QWGWTQGR+YSLDPENPTK
345a	sp|P16278-3|BGAL_HUMAN sp|P16278|BGAL_HUMAN	1.0000	Isoform of P16278, Isoform 3 of Beta-galactosidase OS=Homo sapiens GN=GLB1;Beta-galactosidase OS=Homo sapiens GN=GLB1 PE=1 SV=2	11.6	6	0.044	AYVAVDGIPQGVLER+HHLGDDVVLFTTDGAHK+MFEIDYSR+SLYPLTFIQVK+TEAVASSLYDILAR+YISGSIHYSR
307a	sp|P07737|PROF1_HUMAN	1.0000	Profilin-1 OS=Homo sapiens GN=PFN1 PE=1 SV=2	57.1	6	0.042	DSLLQDGEFSMDLR+DSPSVWAAVPGK+SSFYVNGLTLGGQK+STGGAPTFNVTVTK+TFVNITPAEVGVLVGKDR+TLVLLMGK
280a	sp|P00338-3|LDHA_HUMAN sp|P00338-4|LDHA_HUMAN sp|P00338|LDHA_HUMAN	1.0000	Isoform of P00338, Isoform 3 of L-lactate dehydrogenase A chain OS=Homo sapiens GN=LDHA;Isoform of P00338, Isoform 4 of L-lactate dehydrogenase A chain OS=Homo sapiens GN=LDHA;L-lactate dehydrogenase A chain OS=Homo sapiens GN=LDHA PE=1 SV=2	28.8	6	0.050	DLADELALVDVIEDK+DQLIYNLLK+DQLIYNLLKEEQTPQNK+QVVESAYEVIK+SADTLWGIQK+TLHPDLGTDKDKEQWK+VTLTSEEEAR
278a	sp|O95905-2|ECD_HUMAN sp|O95905-3|ECD_HUMAN sp|O95905|ECD_HUMAN	1.0000	Isoform of O95905, Isoform 2 of Protein ecdysoneless homolog OS=Homo sapiens GN=ECD;Isoform of O95905, Isoform 3 of Protein ecdysoneless homolog OS=Homo sapiens GN=ECD;Protein ecdysoneless homolog OS=Homo sapiens GN=ECD PE=1 SV=1	13.3	6	0.042	EFPELVAR+ESESVSKEEKEQNYDLTEVSESMK+GAELPREPSEAPITFDADSFLNYFDK+GGVPAHMFGVTK+WLDPENSTNR
272a	sp|O95684-2|FR1OP_HUMAN sp|O95684|FR1OP_HUMAN tr|A0A087WV25|A0A087WV25_HUMAN	1.0000	Isoform of O95684, Isoform 2 of FGFR1 oncogene partner OS=Homo sapiens GN=FGFR1OP;FGFR1 oncogene partner OS=Homo sapiens GN=FGFR1OP PE=1 SV=1;Isoform of O95684, FGFR1 oncogene partner OS=Homo sapiens GN=FGFR1OP PE=1 SV=1	21.4	6	0.041	ANDEANQSDTSVSLSEPK+IGSLGLGTGEDDDYVDDFNSTSHR+QAGSLASLSDAPPLK+SGLSSLAGAPSLK+SGLSSLAGAPSLKDSESK
250a	sp|O75376-2|NCOR1_HUMAN sp|O75376|NCOR1_HUMAN	1.0000	Isoform of O75376, Isoform 2 of Nuclear receptor corepressor 1 OS=Homo sapiens GN=NCOR1;Nuclear receptor corepressor 1 OS=Homo sapiens GN=NCOR1 PE=1 SV=2	3.9	6	0.034	EQPLGLPYPATR+NFGLIASYLER+NQVSSQTPQQPPTSTFQNSPSALVSTPVR+QMRQLSVIPPMMFDAEQR+SSHLEVSQASQLLQQQQQQQLR
246a	sp|O75190|DNJB6_HUMAN	1.0000	DnaJ homolog subfamily B member 6 OS=Homo sapiens GN=DNAJB6 PE=1 SV=2	21.5	6	0.042	APGPWDPLASAAGLK+EGLNGGGGGGSHFDSPFEFGFTFR+IVENGQERVEVEEDGQLK+QVAEAYEVLSDAK+VEVEEDGQLK
26	sp|P00403|COX2_HUMAN	1.0000	Cytochrome c oxidase subunit 2 OS=Homo sapiens GN=MT-CO2 PE=1 SV=1	23.3	6	0.042	ILYMTDEVNDPSLTIK+LLDVDNRVVLPIEAPIR+MMITSQDVLHSWAVPTLGLK+VVLPIEAPIR
237a	sp|O43933|PEX1_HUMAN tr|A0A0C4DG33|A0A0C4DG33_HUMAN	1.0000	Peroxisome biogenesis factor 1 OS=Homo sapiens GN=PEX1 PE=1 SV=1;Isoform of O43933, Peroxisome biogenesis factor 1 OS=Homo sapiens GN=PEX1 PE=1 SV=1	7.7	6	0.046	KQETSWGLTEINAFK+NFAELYESFQNPK+NIFLLSPNLLQK+TVFYSWLQQSTTTMLPLVISEEEFIKLETKDGLK+VVPLDNIFR+YPELFANLPIR
228a	sp|O43390-2|HNRPR_HUMAN sp|O43390-3|HNRPR_HUMAN sp|O43390|HNRPR_HUMAN	1.0000	Isoform of O43390, Isoform 2 of Heterogeneous nuclear ribonucleoprotein R OS=Homo sapiens GN=HNRNPR;Isoform of O43390, Isoform 3 of Heterogeneous nuclear ribonucleoprotein R OS=Homo sapiens GN=HNRNPR;Heterogeneous nuclear ribonucleoprotein R OS=Homo sapiens GN=HNRNPR PE=1 SV=1	8.2	6	0.034	AGPIWDLR+DLYEDELVPLFEK+EFNEEGALSVLQQFK+NLATTVTEEILEK
218a	sp|O14818|PSA7_HUMAN	1.0000	Proteasome subunit alpha type-7 OS=Homo sapiens GN=PSMA7 PE=1 SV=1	29.0	6	0.046	AITVFSPDGHLFQVEYAQEAVK+AITVFSPDGHLFQVEYAQEAVKK+ALLEVVQSGGK+ILNPEEIEK+LYQTDPSGTYHAWK+NYTDEAIETDDLTIK
213c	sp|Q92841-1|DDX17_HUMAN sp|Q92841-2|DDX17_HUMAN sp|Q92841-3|DDX17_HUMAN sp|Q92841|DDX17_HUMAN tr|H3BLZ8|H3BLZ8_HUMAN	1.0000	Isoform of Q92841, Isoform 2 of Probable ATP-dependent RNA helicase DDX17 OS=Homo sapiens GN=DDX17;Isoform of Q92841, Isoform 3 of Probable ATP-dependent RNA helicase DDX17 OS=Homo sapiens GN=DDX17;Isoform of Q92841, Isoform 4 of Probable ATP-dependent RNA helicase DDX17 OS=Homo sapiens GN=DDX17;Probable ATP-dependent RNA helicase DDX17 OS=Homo sapiens GN=DDX17 PE=1 SV=2;Isoform of Q92841, Probab…	13.1	6	0.035	APILIATDVASR+ELAQQVQQVADDYGK+LIQLMEEIMAEKENK+MLDMGFEPQIR+QTLMWSATWPK+VLEEANQAINPK+YLVLDEADR
206a	sp|O00165-2|HAX1_HUMAN sp|O00165-5|HAX1_HUMAN sp|O00165|HAX1_HUMAN	1.0000	Isoform of O00165, Isoform 2 of HCLS1-associated protein X-1 OS=Homo sapiens GN=HAX1;Isoform of O00165, Isoform 5 of HCLS1-associated protein X-1 OS=Homo sapiens GN=HAX1;HCLS1-associated protein X-1 OS=Homo sapiens GN=HAX1 PE=1 SV=2	29.4	6	0.049	FHDNFGFDDLVR+GFFGFPGPR+IFGGVLESDAR+ITKPDGIVEER+TREDNDLDSQVSQEGLGPVLQPQPK
168	sp|Q9BUH6|PAXX_HUMAN	1.0000	Protein PAXX OS=Homo sapiens GN=C9orf142 PE=1 SV=2	26.5	6	0.048	ASLTLSGGPSALAFDLSK+FGLSAAEDITPR+KPAGGVDFDET+RLAAAEETAVSPR
117	sp|Q15084-2|PDIA6_HUMAN sp|Q15084-3|PDIA6_HUMAN sp|Q15084-4|PDIA6_HUMAN sp|Q15084-5|PDIA6_HUMAN sp|Q15084|PDIA6_HUMAN	1.0000	Isoform of Q15084, Isoform 2 of Protein disulfide-isomerase A6 OS=Homo sapiens GN=PDIA6;Isoform of Q15084, Isoform 3 of Protein disulfide-isomerase A6 OS=Homo sapiens GN=PDIA6;Isoform of Q15084, Isoform 4 of Protein disulfide-isomerase A6 OS=Homo sapiens GN=PDIA6;Isoform of Q15084, Isoform 5 of Protein disulfide-isomerase A6 OS=Homo sapiens GN=PDIA6;Protein disulfide-isomerase A6 OS=Homo sapiens …	13.5	6	0.043	GSFSEQGINEFLR+GSTAPVGGGAFPTIVER+LAAVDATVNQVLASR+TGEAIVDAALSALR
106	sp|Q13112|CAF1B_HUMAN	1.0000	Chromatin assembly factor 1 subunit B OS=Homo sapiens GN=CHAF1B PE=1 SV=1	14.0	6	0.048	AIVEFLSNLAR+GSSPGPRPVEGTPASR+LASAGVDTNVR+VNDNKEPEQIAFQDEDEAQLNKENWTVVK+VTLNTLQAWSK
529e	sp|P61981|1433G_HUMAN	0.9996	14-3-3 protein gamma OS=Homo sapiens GN=YWHAG PE=1 SV=2	13.0	6	0.015	DSTLIMQLLR+NLLSVAYK+NVTELNEPLSNEER
529f	sp|Q04917|1433F_HUMAN	0.9982	14-3-3 protein eta OS=Homo sapiens GN=YWHAH PE=1 SV=4	13.0	6	0.014	AVTELNEPLSNEDR+DSTLIMQLLR+NLLSVAYK
899a	tr|B4DLN1|B4DLN1_HUMAN	1.0000	Uncharacterized protein OS=Homo sapiens PE=2 SV=1	12.2	5	0.040	LGPLAFYK+LVESLPQEIK+NYIQGINLVQAK+VLLGSVSGLAGGFVGTPADLVNVR
892a	sp|Q9Y5Q8-2|TF3C5_HUMAN sp|Q9Y5Q8-3|TF3C5_HUMAN sp|Q9Y5Q8|TF3C5_HUMAN tr|Q5T7U1|Q5T7U1_HUMAN	1.0000	Isoform of Q9Y5Q8, Isoform 2 of General transcription factor 3C polypeptide 5 OS=Homo sapiens GN=GTF3C5;Isoform of Q9Y5Q8, Isoform 3 of General transcription factor 3C polypeptide 5 OS=Homo sapiens GN=GTF3C5;General transcription factor 3C polypeptide 5 OS=Homo sapiens GN=GTF3C5 PE=1 SV=2;Isoform of Q9Y5Q8, General transcription factor 3C polypeptide 5 OS=Homo sapiens GN=GTF3C5 PE=1 SV=1	11.2	5	0.039	EAFFHQELPLYIPPPIFSR+FSTSSLLLR+HGYAPSDLPVK+STYNYSLPITVK
883a	sp|Q9Y3F4-2|STRAP_HUMAN sp|Q9Y3F4|STRAP_HUMAN	1.0000	Isoform of Q9Y3F4, Isoform 2 of Serine-threonine kinase receptor-associated protein OS=Homo sapiens GN=STRAP;Serine-threonine kinase receptor-associated protein OS=Homo sapiens GN=STRAP PE=1 SV=1	24.6	5	0.041	FSPDGELYASGSEDGTLR+KALWCSEDK+SFEAPATINSASLHPEKEFLVAGGEDFK+TVDFTQDSNYLLTGGQDK+YDYNSGEELESYK
879a	sp|Q9Y2W2|WBP11_HUMAN	1.0000	WW domain-binding protein 11 OS=Homo sapiens GN=WBP11 PE=1 SV=1	6.4	5	0.040	AQLSQYFDAVK+ATATISAKPQITNPK+AVSILPLLGHGVPR+KATATISAKPQITNPK
874a	sp|Q9Y285-2|SYFA_HUMAN sp|Q9Y285|SYFA_HUMAN tr|K7ER00|K7ER00_HUMAN	1.0000	Isoform of Q9Y285, Isoform 2 of Phenylalanine--tRNA ligase alpha subunit OS=Homo sapiens GN=FARSA;Phenylalanine--tRNA ligase alpha subunit OS=Homo sapiens GN=FARSA PE=1 SV=3;Isoform of Q9Y285, Phenylalanine--tRNA ligase alpha subunit OS=Homo sapiens GN=FARSA PE=1 SV=1	12.2	5	0.041	LDAEPRPPPTQEAA+RLEASDGGLDSAELAAELGMEHQAVVGAVK+SLQALGEVIEAELR
868a	sp|Q9UNM6-2|PSD13_HUMAN sp|Q9UNM6|PSD13_HUMAN	1.0000	Isoform of Q9UNM6, Isoform 2 of 26S proteasome non-ATPase regulatory subunit 13 OS=Homo sapiens GN=PSMD13;26S proteasome non-ATPase regulatory subunit 13 OS=Homo sapiens GN=PSMD13 PE=1 SV=2	13.8	5	0.037	ITVNEVELLVMK+LNIGDLQVTK+QLTFEEIAK+VLDLQQIK+YYQTIGNHASYYK
864a	sp|Q9ULX6|AKP8L_HUMAN	1.0000	A-kinase anchor protein 8-like OS=Homo sapiens GN=AKAP8L PE=1 SV=3	9.3	5	0.039	FGFGFGNGMK+LDMVPHLETDMMQGGVYGSGGER+QTADFLQEYVTNK+TFYEDEMASHLDSK
862a	sp|Q9ULV4-2|COR1C_HUMAN sp|Q9ULV4-3|COR1C_HUMAN sp|Q9ULV4|COR1C_HUMAN tr|B4E3S0|B4E3S0_HUMAN	1.0000	Isoform of Q9ULV4, Isoform 2 of Coronin-1C OS=Homo sapiens GN=CORO1C;Isoform of Q9ULV4, Isoform 3 of Coronin-1C OS=Homo sapiens GN=CORO1C;Coronin-1C OS=Homo sapiens GN=CORO1C PE=1 SV=1;Isoform of Q9ULV4, Coronin OS=Homo sapiens GN=CORO1C PE=1 SV=1	20.3	5	0.035	AIFLADGNVFTTGFSR+CDLISIPKKTTDTASVQNEAK+NADPILISLK+QLALWNPK+YFEITDESPYVHYLNTFSSK
851a	sp|Q9UH99-2|SUN2_HUMAN sp|Q9UH99-3|SUN2_HUMAN sp|Q9UH99|SUN2_HUMAN	1.0000	Isoform of Q9UH99, Isoform 2 of SUN domain-containing protein 2 OS=Homo sapiens GN=SUN2;Isoform of Q9UH99, Isoform 3 of SUN domain-containing protein 2 OS=Homo sapiens GN=SUN2;SUN domain-containing protein 2 OS=Homo sapiens GN=SUN2 PE=1 SV=3	14.4	5	0.037	DFAIFGFDEDLQQEGTLLGK+EAAASLSLTLQK+GTGGSESSR+IGLADYALESGGASVISTR+SSLEELHGDANWGEDLR+YSQGDDDGSSSSGGSSVAGSQSTLFK
850a	sp|Q9UGJ1-2|GCP4_HUMAN sp|Q9UGJ1|GCP4_HUMAN	1.0000	Isoform of Q9UGJ1, Isoform 2 of Gamma-tubulin complex component 4 OS=Homo sapiens GN=TUBGCP4;Gamma-tubulin complex component 4 OS=Homo sapiens GN=TUBGCP4 PE=1 SV=1	11.4	5	0.037	GAAQLSILVK+ILFVGESVQMFENQNVNLTR+LMVEESDLLGQLK+SGLQVSQDFPFLHPSETSVLNR+VEILPSYIPVR
827a	sp|Q9NU22|MDN1_HUMAN	1.0000	Midasin OS=Homo sapiens GN=MDN1 PE=1 SV=2	1.2	5	0.034	ALVLANPEVSLWR+DSQMALVESLEYVR+DVNALPETLSDALR+GLSLGFLEK+ITPYDVQLGYSVLSR
815a	sp|Q9HC21-2|TPC_HUMAN sp|Q9HC21|TPC_HUMAN	1.0000	Isoform of Q9HC21, Isoform 2 of Mitochondrial thiamine pyrophosphate carrier OS=Homo sapiens GN=SLC25A19;Mitochondrial thiamine pyrophosphate carrier OS=Homo sapiens GN=SLC25A19 PE=1 SV=1	17.1	5	0.037	ALISPFDVIK+EGALGFFK+GLSPSLLK+SEGPQVFYK+TLTYPLDLFK
813a	sp|Q9HAV4|XPO5_HUMAN	1.0000	Exportin-5 OS=Homo sapiens GN=XPO5 PE=1 SV=1	4.9	5	0.037	DPLLLAIIPK+FDFDSDEDFNAFFNSSR+IFSFLLNTLQENVNK+VLSDVDAFIAYVGTDQK
811a	sp|Q9H857-2|NT5D2_HUMAN sp|Q9H857-3|NT5D2_HUMAN sp|Q9H857-4|NT5D2_HUMAN sp|Q9H857|NT5D2_HUMAN	1.0000	Isoform of Q9H857, Isoform 2 of 5'-nucleotidase domain-containing protein 2 OS=Homo sapiens GN=NT5DC2;Isoform of Q9H857, Isoform 3 of 5'-nucleotidase domain-containing protein 2 OS=Homo sapiens GN=NT5DC2;Isoform of Q9H857, Isoform 4 of 5'-nucleotidase domain-containing protein 2 OS=Homo sapiens GN=NT5DC2;5'-nucleotidase domain-containing protein 2 OS=Homo sapiens GN=NT5DC2 PE=1 SV=1	11.3	5	0.039	ALFNAQFGSIFR+IDAFHYVQLGTAYR+TGAIIPELER+VDFTFYPR
785a	sp|Q9BWH6-2|RPAP1_HUMAN sp|Q9BWH6|RPAP1_HUMAN tr|H3BRE8|H3BRE8_HUMAN	1.0000	Isoform of Q9BWH6, Isoform 2 of RNA polymerase II-associated protein 1 OS=Homo sapiens GN=RPAP1;RNA polymerase II-associated protein 1 OS=Homo sapiens GN=RPAP1 PE=1 SV=3;Isoform of Q9BWH6, RNA polymerase II-associated protein 1 OS=Homo sapiens GN=RPAP1 PE=1 SV=1	6.4	5	0.032	DTSSVAVNLPVPSGVAFPAVFLR+IIAEAPQELALPPEEAEMLSTEALR+LLSSFDLR+LWAVAASYGQGGYLYR
767b	sp|Q8IVW6-4|ARI3B_HUMAN sp|Q8IVW6|ARI3B_HUMAN	1.0000	Isoform of Q8IVW6, Isoform 4 of AT-rich interactive domain-containing protein 3B OS=Homo sapiens GN=ARID3B;AT-rich interactive domain-containing protein 3B OS=Homo sapiens GN=ARID3B PE=1 SV=2	18.2	5	0.036	GLNLPTSITSAAFTLR+LAVPVTLASQQAGTR+LVTQPTLLSATAGRPSGSTPLGPLAR+RPSYSSSLFGYSPAAATAAAAAGAPALLSPPK+VPPTAAVAQVFER
764a	sp|Q99714-2|HCD2_HUMAN sp|Q99714|HCD2_HUMAN	1.0000	Isoform of Q99714, Isoform 2 of 3-hydroxyacyl-CoA dehydrogenase type-2 OS=Homo sapiens GN=HSD17B10;3-hydroxyacyl-CoA dehydrogenase type-2 OS=Homo sapiens GN=HSD17B10 PE=1 SV=3	23.8	5	0.036	GGIVGMTLPIAR+GVIINTASVAAFEGQVGQAAYSASK+LVGQGASAVLLDLPNSGGEAQAK
754a	sp|Q96S59|RANB9_HUMAN	1.0000	Ran-binding protein 9 OS=Homo sapiens GN=RANBP9 PE=1 SV=1	7.0	5	0.039	DKFSYIGLSQNNLR+LYPAVDEQETPLPR+NPNLLFTLK+STDQTVLEELASIK
750a	sp|Q96NL0-2|RUN3B_HUMAN sp|Q96NL0-4|RUN3B_HUMAN sp|Q96NL0-5|RUN3B_HUMAN	1.0000	Isoform of Q96NL0, Isoform 2 of RUN domain-containing protein 3B OS=Homo sapiens GN=RUNDC3B;Isoform of Q96NL0, Isoform 4 of RUN domain-containing protein 3B OS=Homo sapiens GN=RUNDC3B;Isoform of Q96NL0, Isoform 5 of RUN domain-containing protein 3B OS=Homo sapiens GN=RUNDC3B	17.6	5	0.037	GEGLDGSFPAVIDYTPYLK+GQVTWFGYESPR+GYLEELLR+HLSEYISTALR+YQLTLEQK
743a	sp|Q96HC4|PDLI5_HUMAN	1.0000	PDZ and LIM domain protein 5 OS=Homo sapiens GN=PDLIM5 PE=1 SV=5	9.9	5	0.031	ASAAPKPEPVPVQK+GPFLVALGK+KANNSQEPSPQLASSVASTR+SPSWQRPNQGVPSTGR
742a	sp|Q96GD4-2|AURKB_HUMAN sp|Q96GD4-4|AURKB_HUMAN sp|Q96GD4-5|AURKB_HUMAN sp|Q96GD4|AURKB_HUMAN tr|J3KT86|J3KT86_HUMAN	1.0000	Isoform of Q96GD4, Isoform 2 of Aurora kinase B OS=Homo sapiens GN=AURKB;Isoform of Q96GD4, Isoform 4 of Aurora kinase B OS=Homo sapiens GN=AURKB;Isoform of Q96GD4, Isoform 5 of Aurora kinase B OS=Homo sapiens GN=AURKB;Aurora kinase B OS=Homo sapiens GN=AURKB PE=1 SV=3;Isoform of Q96GD4, Aurora kinase B (Fragment) OS=Homo sapiens GN=AURKB PE=1 SV=1	26.9	5	0.041	DIKPENLLLGLK+HFTIDDFEIGRPLGK+IADFGWSVHAPSLR+IADFGWSVHAPSLRR+IYLILEYAPR+LPLAQVSAHPWVR
737a	sp|Q96D53|ADCK4_HUMAN	1.0000	AarF domain-containing protein kinase 4 OS=Homo sapiens GN=ADCK4 PE=1 SV=2	15.8	5	0.039	IQDLIPVLLR+LQSEGGSGLDSSPFLSEANAER+QLLANDPFFR+QPDAATAGSLPTKGDSWVDPS+VASLEEVPFAAASIGQVHQGLLR
734a	sp|Q96CS3|FAF2_HUMAN	1.0000	FAS-associated factor 2 OS=Homo sapiens GN=FAF2 PE=1 SV=2	12.6	5	0.034	FQIEANFPR+HTLEQHNWNIEAAVQDR+QQQDEAYLASLR+VTDPVGDIVSFMHSFEEK
731a	sp|Q96C57|CL043_HUMAN tr|F5H7W8|F5H7W8_HUMAN	1.0000	Uncharacterized protein C12orf43 OS=Homo sapiens GN=C12orf43 PE=1 SV=2;Isoform of Q96C57, Chromosome 12 open reading frame 43, isoform CRA_a OS=Homo sapiens GN=C12orf43 PE=1 SV=2	18.7	5	0.038	AGAANSQLSTSQPSLR+EAAVSASDILQESAIHSPGTVEK+LFFTSVPGGR
729a	sp|Q96AX9-11|MIB2_HUMAN sp|Q96AX9-13|MIB2_HUMAN sp|Q96AX9-14|MIB2_HUMAN sp|Q96AX9-2|MIB2_HUMAN sp|Q96AX9-3|MIB2_HUMAN sp|Q96AX9-5|MIB2_HUMAN sp|Q96AX9-6|MIB2_HUMAN sp|Q96AX9|MIB2_HUMAN tr|E9PD12|E9PD12_HUMAN tr|F2Z2L2|F2Z2L2_HUMAN	1.0000	Isoform of Q96AX9, Isoform 11 of E3 ubiquitin-protein ligase MIB2 OS=Homo sapiens GN=MIB2;Isoform of Q96AX9, Isoform 13 of E3 ubiquitin-protein ligase MIB2 OS=Homo sapiens GN=MIB2;Isoform of Q96AX9, Isoform 14 of E3 ubiquitin-protein ligase MIB2 OS=Homo sapiens GN=MIB2;Isoform of Q96AX9, Isoform 2 of E3 ubiquitin-protein ligase MIB2 OS=Homo sapiens GN=MIB2;Isoform of Q96AX9, Isoform 3 of E3 ubiqu…	9.7	5	0.040	AGYQGAHDLLLYDNAQIGVR+HQLLPLVADGAGGDPGPLQLLSR+LRPDGSEVASAAPAPGPPR+SVASVTWADGTTNVYR+WGQQDGGEGGVGTVVELGR
717a	sp|Q8WXF1-2|PSPC1_HUMAN sp|Q8WXF1|PSPC1_HUMAN	1.0000	Isoform of Q8WXF1, Isoform 2 of Paraspeckle component 1 OS=Homo sapiens GN=PSPC1;Paraspeckle component 1 OS=Homo sapiens GN=PSPC1 PE=1 SV=1	18.8	5	0.036	AELDGTILK+FAQPGTFEFEYASR+LFVGNLPTDITEEDFKR+NLSPVVSNELLEQAFSQFGPVEK+YGEPSEVFINR
715a	sp|Q8WVX9|FACR1_HUMAN	1.0000	Fatty acyl-CoA reductase 1 OS=Homo sapiens GN=FAR1 PE=1 SV=1	8.9	5	0.038	APAFLYDIYLR+KYVLNEEMSGLPAAR+NVLLTGATGFLGK+TFNIDVR+YVLNEEMSGLPAAR
708a	sp|Q8NF37|PCAT1_HUMAN tr|A0A0G2JQ62|A0A0G2JQ62_HUMAN	1.0000	Lysophosphatidylcholine acyltransferase 1 OS=Homo sapiens GN=LPCAT1 PE=1 SV=2;Isoform of Q8NF37, Lysophosphatidylcholine acyltransferase 1 (Fragment) OS=Homo sapiens GN=LPCAT1 PE=1 SV=1	9.4	5	0.040	GLGLKPEKLEK+NPALYASNVR+TALGVAELTVTDLFR+TLDTIQLAFK
80	sp|P54136-2|SYRC_HUMAN sp|P54136|SYRC_HUMAN	1.0000	Isoform of P54136, Isoform Monomeric of Arginine--tRNA ligase, cytoplasmic OS=Homo sapiens GN=RARS;Arginine--tRNA ligase, cytoplasmic OS=Homo sapiens GN=RARS PE=1 SV=2	8.7	5	0.036	IYDALDVSLIER+LFEFAGYDVLR+SDGGYTYDTSDLAAIK+VIVDFSSPNIAK
698a	sp|Q8IY17-2|PLPL6_HUMAN sp|Q8IY17-3|PLPL6_HUMAN sp|Q8IY17-4|PLPL6_HUMAN sp|Q8IY17-5|PLPL6_HUMAN sp|Q8IY17|PLPL6_HUMAN	1.0000	Isoform of Q8IY17, Isoform 2 of Neuropathy target esterase OS=Homo sapiens GN=PNPLA6;Isoform of Q8IY17, Isoform 3 of Neuropathy target esterase OS=Homo sapiens GN=PNPLA6;Isoform of Q8IY17, Isoform 4 of Neuropathy target esterase OS=Homo sapiens GN=PNPLA6;Isoform of Q8IY17, Isoform 5 of Neuropathy target esterase OS=Homo sapiens GN=PNPLA6;Neuropathy target esterase OS=Homo sapiens GN=PNPLA6 PE=1 S…	7.3	5	0.036	AQPSVVLSAAHTVAAR+ETPGRPPDPTGAPLPGPTGDPVKPTSLETPSAPLLSR+LGASALDSIQEFR+LPVEAFSAVFTK+VLTGNTIALVLGGGGAR
690a	sp|Q86U42-2|PABP2_HUMAN sp|Q86U42|PABP2_HUMAN	1.0000	Isoform of Q86U42, Isoform 2 of Polyadenylate-binding protein 2 OS=Homo sapiens GN=PABPN1;Polyadenylate-binding protein 2 OS=Homo sapiens GN=PABPN1 PE=1 SV=3	23.6	5	0.035	APPGAPGPGPGSGAPGSQEEEEEPGLVEGDPGDGAIEDPELEAIK+GFAYIEFSDK+GFAYIEFSDKESVR+TSLALDESLFR
680a	sp|Q70CQ3|UBP30_HUMAN tr|B3KUS5|B3KUS5_HUMAN	1.0000	Ubiquitin carboxyl-terminal hydrolase 30 OS=Homo sapiens GN=USP30 PE=1 SV=1;Isoform of Q70CQ3, Ubiquitin carboxyl-terminal hydrolase 30 OS=Homo sapiens GN=USP30 PE=1 SV=1	9.9	5	0.037	LNKNPGPTLELQDGPGAPTPVLNQPGAPK+NPGPTLELQDGPGAPTPVLNQPGAPK+NPLSTSNQWLWVSDDTVRK
674a	sp|Q6P996-3|PDXD1_HUMAN sp|Q6P996-4|PDXD1_HUMAN sp|Q6P996-5|PDXD1_HUMAN sp|Q6P996|PDXD1_HUMAN tr|H3BND4|H3BND4_HUMAN	1.0000	Isoform of Q6P996, Isoform 3 of Pyridoxal-dependent decarboxylase domain-containing protein 1 OS=Homo sapiens GN=PDXDC1;Isoform of Q6P996, Isoform 4 of Pyridoxal-dependent decarboxylase domain-containing protein 1 OS=Homo sapiens GN=PDXDC1;Isoform of Q6P996, Isoform 5 of Pyridoxal-dependent decarboxylase domain-containing protein 1 OS=Homo sapiens GN=PDXDC1;Pyridoxal-dependent decarboxylase domai…	9.5	5	0.032	FFQELPGSDPVFK+GVPHPEDDHSQVEGPESLR+TFNLTAGSLESTEPIYVYK+YEDFVVDGFNVLYNK
655a	sp|Q5SRE5-2|NU188_HUMAN sp|Q5SRE5|NU188_HUMAN	1.0000	Isoform of Q5SRE5, Isoform 2 of Nucleoporin NUP188 homolog OS=Homo sapiens GN=NUP188;Nucleoporin NUP188 homolog OS=Homo sapiens GN=NUP188 PE=1 SV=1	5.2	5	0.036	ELSQIEAELNK+ELWTILLGR+GAPSSPATGVLPSPQGK+KEPLTQAVGLSTQAEGTRTLK+QELSSELSTLLSSLSR+QLFLDVLDGTK
646a	sp|Q2TAY7|SMU1_HUMAN	1.0000	WD40 repeat-containing protein SMU1 OS=Homo sapiens GN=SMU1 PE=1 SV=2	12.1	5	0.041	AAVKDVEEEKFPTQLSR+DSSQILSASFDQTIR+SLGSTAGTDITVNSVILLPK+YIHLENLLAR
644a	sp|Q16763|UBE2S_HUMAN	1.0000	Ubiquitin-conjugating enzyme E2 S OS=Homo sapiens GN=UBE2S PE=1 SV=2	29.7	5	0.040	ALASGTEASSTDPGAPGGPGGAEGPMAK+DWTAELGIR+EVTTLTADPPDGIK+LLTEIHGGAGGPSGR
629b	sp|P62277|RS13_HUMAN	1.0000	40S ribosomal protein S13 OS=Homo sapiens GN=RPS13 PE=1 SV=2	21.2	5	0.033	GLTPSQIGVILR+KGLTPSQIGVILR+LILIESR+LTSDDVKEQIYK
628a	sp|Q15370-2|ELOB_HUMAN sp|Q15370|ELOB_HUMAN tr|B8ZZU8|B8ZZU8_HUMAN	1.0000	Isoform of Q15370, Isoform 2 of Transcription elongation factor B polypeptide 2 OS=Homo sapiens GN=TCEB2;Transcription elongation factor B polypeptide 2 OS=Homo sapiens GN=TCEB2 PE=1 SV=1;Isoform of Q15370, Transcription elongation factor B (SIII), polypeptide 2 (18kDa, elongin B), isoform CRA_b OS=Homo sapiens GN=TCEB2 PE=1 SV=1	25.7	5	0.039	ESSTVFELK+ESSTVFELKR+IVEGILK+LYKDDQLLDDGK
620a	sp|Q15019-2|SEPT2_HUMAN sp|Q15019-3|SEPT2_HUMAN sp|Q15019|SEPT2_HUMAN	1.0000	Isoform of Q15019, Isoform 2 of Septin-2 OS=Homo sapiens GN=SEPT2;Isoform of Q15019, Isoform 3 of Septin-2 OS=Homo sapiens GN=SEPT2;Septin-2 OS=Homo sapiens GN=SEPT2 PE=1 SV=1	22.2	5	0.033	ASIPFSVVGSNQLIEAK+QQPTQFINPETPGYVGFANLPNQVHR+STLINSLFLTDLYPER+TIISYIDEQFER+VNIVPVIAK
614a	sp|Q14596-2|NBR1_HUMAN sp|Q14596|NBR1_HUMAN	1.0000	Isoform of Q14596, Isoform 2 of Next to BRCA1 gene 1 protein OS=Homo sapiens GN=NBR1;Next to BRCA1 gene 1 protein OS=Homo sapiens GN=NBR1 PE=1 SV=3	8.0	5	0.039	FMWGNLTLASTEK+GAEGKPGVEAGQEPAEAGER+LPAALEQVR+VSFDLNTIQIK+YLDEENEEVSINSQGEYEEALK
612a	sp|Q14318-2|FKBP8_HUMAN sp|Q14318|FKBP8_HUMAN	1.0000	Isoform of Q14318, Isoform 2 of Peptidyl-prolyl cis-trans isomerase FKBP8 OS=Homo sapiens GN=FKBP8;Peptidyl-prolyl cis-trans isomerase FKBP8 OS=Homo sapiens GN=FKBP8 PE=1 SV=2	14.6	5	0.039	ADFVLAANSYDLAIK+TAVDGPDLEMLTGQER+TLVPGPPGSSRPVK+VDMTFEEEAQLLQLK
610a	sp|Q14254|FLOT2_HUMAN tr|E7EMK3|E7EMK3_HUMAN tr|J3QLD9|J3QLD9_HUMAN	1.0000	Flotillin-2 OS=Homo sapiens GN=FLOT2 PE=1 SV=2;Isoform of Q14254, Flotillin-2 OS=Homo sapiens GN=FLOT2 PE=1 SV=1;Isoform of Q14254, Flotillin-2 OS=Homo sapiens GN=FLOT2 PE=1 SV=1	17.3	5	0.041	ELLAVACEQFLGK+NVVLQTLEGHLR+QIAVEAQEILR+QVLLAQAEAEK+TAEAQLAYELQGAR+VDEIVVLSGDNSK
598a	sp|Q13608|PEX6_HUMAN	1.0000	Peroxisome assembly factor 2 OS=Homo sapiens GN=PEX6 PE=1 SV=2	8.4	5	0.040	AQDLPADVQTAFPHELEVPALSEGQR+GLGLFQGEWVWVAQAR+LLALGSGAWVR+LQPGGALLTGTSSVLLR+LQPSVSEQELLR
588a	sp|Q13162|PRDX4_HUMAN tr|H7C3T4|H7C3T4_HUMAN	1.0000	Peroxiredoxin-4 OS=Homo sapiens GN=PRDX4 PE=1 SV=1;Isoform of Q13162, Peroxiredoxin-4 (Fragment) OS=Homo sapiens GN=PRDX4 PE=1 SV=1	31.1	5	0.032	DYGVYLEDSGHTLR+GLFIIDDK+GLFIIDDKGILR+IPLLSDLTHQISK+QITLNDLPVGR
582a	sp|Q12948|FOXC1_HUMAN	1.0000	Forkhead box protein C1 OS=Homo sapiens GN=FOXC1 PE=1 SV=3	9.8	5	0.040	GSPQSAAAELSSGLLASAAASSR+QGWQNSIR+QPPPAPPEQADGNAPGPQPPPVR
67	sp|P46977-2|STT3A_HUMAN sp|P46977|STT3A_HUMAN	1.0000	Isoform of P46977, Isoform 2 of Dolichyl-diphosphooligosaccharide--protein glycosyltransferase subunit STT3A OS=Homo sapiens GN=STT3A;Dolichyl-diphosphooligosaccharide--protein glycosyltransferase subunit STT3A OS=Homo sapiens GN=STT3A PE=1 SV=2	7.5	5	0.038	EAYYWLR+ENDYYTPTGEFR+FGQVYTEAK+FYSLLDPSYAK+IIFDDFR
576a	sp|Q10570|CPSF1_HUMAN	1.0000	Cleavage and polyadenylation specificity factor subunit 1 OS=Homo sapiens GN=CPSF1 PE=1 SV=2	4.4	5	0.033	ADFHVGAHVNTFWR+EVLLVALGSR+NVLDGELLNR+SSFLPSYIIDVR+VLVDSSFGQPTTQGEAR
567a	sp|Q02809-2|PLOD1_HUMAN sp|Q02809|PLOD1_HUMAN	1.0000	Isoform of Q02809, Isoform 2 of Procollagen-lysine,2-oxoglutarate 5-dioxygenase 1 OS=Homo sapiens GN=PLOD1;Procollagen-lysine,2-oxoglutarate 5-dioxygenase 1 OS=Homo sapiens GN=PLOD1 PE=1 SV=2	10.0	5	0.032	FLGSGGFIGYAPNLSK+IFQNLDGALDEVVLK+IQALGLGEDWNVEK+LTHYHEGLPTTR+VGVWNVPYISNIYLIK
536a	sp|P62333|PRS10_HUMAN tr|A0A087X2I1|A0A087X2I1_HUMAN	1.0000	26S protease regulatory subunit 10B OS=Homo sapiens GN=PSMC6 PE=1 SV=1;Isoform of P62333, 26S protease regulatory subunit 10B OS=Homo sapiens GN=PSMC6 PE=1 SV=1	14.4	5	0.038	ALQSVGQIVGEVLK+EVIELPLTNPELFQR+HGEIDYEAIVK+VVSSSIVDKYIGESAR
526a	sp|P62158|CALM_HUMAN tr|E7EMB3|E7EMB3_HUMAN tr|E7ETZ0|E7ETZ0_HUMAN tr|H0Y7A7|H0Y7A7_HUMAN	1.0000	Calmodulin OS=Homo sapiens GN=CALM1 PE=1 SV=2;Isoform of P62158, Calmodulin OS=Homo sapiens GN=CALM2 PE=1 SV=1;Isoform of P62158, Calmodulin OS=Homo sapiens GN=CALM1 PE=1 SV=1;Isoform of P62158, Calmodulin (Fragment) OS=Homo sapiens GN=CALM2 PE=1 SV=1	22.1	5	0.041	EAFSLFDKDGDGTITTK+VFDKDGNGYISAAELR
523a	sp|P61964|WDR5_HUMAN	1.0000	WD repeat-containing protein 5 OS=Homo sapiens GN=WDR5 PE=1 SV=1	26.9	5	0.036	AQPTPSSSATQSKPTPVKPNYALK+FSPNGEWLASSSADK+LGISDVAWSSDSNLLVSASDDKTLK+TLIDDDNPPVSFVK+YILAATLDNTLK
518a	sp|P61247|RS3A_HUMAN tr|D6RG13|D6RG13_HUMAN tr|D6RI02|D6RI02_HUMAN tr|E9PFI5|E9PFI5_HUMAN tr|H0Y8L7|H0Y8L7_HUMAN	1.0000	40S ribosomal protein S3a OS=Homo sapiens GN=RPS3A PE=1 SV=2;Isoform of P61247, 40S ribosomal protein S3a (Fragment) OS=Homo sapiens GN=RPS3A PE=1 SV=1;Isoform of P61247, 40S ribosomal protein S3a OS=Homo sapiens GN=RPS3A PE=1 SV=1;Isoform of P61247, 40S ribosomal protein S3a OS=Homo sapiens GN=RPS3A PE=1 SV=1;Isoform of P61247, 40S ribosomal protein S3a (Fragment) OS=Homo sapiens GN=RPS3A PE=1 S…	27.4	5	0.039	APAMFNIR+VFEVSLADLQNDEVAFR+VFEVSLADLQNDEVAFRK
515a	sp|P60953|CDC42_HUMAN	1.0000	Cell division control protein 42 homolog OS=Homo sapiens GN=CDC42 PE=1 SV=2	19.9	5	0.033	NVFDEAILAALEPPEPK+TPFLLVGTQIDLRDDPSTIEK
514a	sp|P60900|PSA6_HUMAN tr|G3V295|G3V295_HUMAN tr|G3V3I1|G3V3I1_HUMAN tr|G3V3U4|G3V3U4_HUMAN tr|G3V5Z7|G3V5Z7_HUMAN	1.0000	Proteasome subunit alpha type-6 OS=Homo sapiens GN=PSMA6 PE=1 SV=1;Isoform of P60900, Proteasome subunit alpha type OS=Homo sapiens GN=PSMA6 PE=1 SV=1;Isoform of P60900, Proteasome subunit alpha type OS=Homo sapiens GN=PSMA6 PE=1 SV=1;Isoform of P60900, Proteasome subunit alpha type OS=Homo sapiens GN=PSMA6 PE=1 SV=1;Isoform of P60900, Proteasome subunit alpha type OS=Homo sapiens GN=PSMA6 PE=1 S…	36.4	5	0.041	AINQGGLTSVAVR+KVPDKLLDSSTVTHLFK+LLDSSTVTHLFK+LYQVEYAFK
513a	sp|P60866-2|RS20_HUMAN sp|P60866|RS20_HUMAN	1.0000	Isoform of P60866, Isoform 2 of 40S ribosomal protein S20 OS=Homo sapiens GN=RPS20;40S ribosomal protein S20 OS=Homo sapiens GN=RPS20 PE=1 SV=1	22.7	5	0.035	DTGKTPVEPEVAIHR+LIDLHSPSEIVK+TPVEPEVAIHR
508a	sp|P60174-1|TPIS_HUMAN sp|P60174|TPIS_HUMAN	1.0000	Isoform of P60174, Isoform 2 of Triosephosphate isomerase OS=Homo sapiens GN=TPI1;Triosephosphate isomerase OS=Homo sapiens GN=TPI1 PE=1 SV=3	16.9	5	0.030	VIADNVKDWSK+VTNGAFTGEISPGMIK+VVLAYEPVWAIGTGK
497b	sp|Q99733-2|NP1L4_HUMAN sp|Q99733|NP1L4_HUMAN	1.0000	Isoform of Q99733, Isoform 2 of Nucleosome assembly protein 1-like 4 OS=Homo sapiens GN=NAP1L4;Nucleosome assembly protein 1-like 4 OS=Homo sapiens GN=NAP1L4 PE=1 SV=1	11.5	5	0.028	FYEEVHDLER+FYEEVHDLERK+LDNVPHTPSSYIETLPK+QVPNESFFNFFNPLK
489a	sp|P53007|TXTP_HUMAN	1.0000	Tricarboxylate transport protein, mitochondrial OS=Homo sapiens GN=SLC25A1 PE=1 SV=2	15.8	5	0.040	FFVMTSLR+GLSSLLYGSIPK+GTYQGLTATVLK+LLNKVWKTD+TQLQLDER
480a	sp|P51659-2|DHB4_HUMAN sp|P51659-3|DHB4_HUMAN sp|P51659|DHB4_HUMAN tr|E7EWE5|E7EWE5_HUMAN	1.0000	Isoform of P51659, Isoform 2 of Peroxisomal multifunctional enzyme type 2 OS=Homo sapiens GN=HSD17B4;Isoform of P51659, Isoform 3 of Peroxisomal multifunctional enzyme type 2 OS=Homo sapiens GN=HSD17B4;Peroxisomal multifunctional enzyme type 2 OS=Homo sapiens GN=HSD17B4 PE=1 SV=3;Isoform of P51659, Peroxisomal multifunctional enzyme type 2 OS=Homo sapiens GN=HSD17B4 PE=1 SV=1	9.8	5	0.040	ATSTATSGFAGAIGQK+IDVVVNNAGILR+LGLLGLANSLAIEGR+VAVAIPNRPPDAVLTDTTSLNQAALYR
457a	sp|P48556|PSMD8_HUMAN tr|K7EJR3|K7EJR3_HUMAN tr|R4GMR5|R4GMR5_HUMAN	1.0000	26S proteasome non-ATPase regulatory subunit 8 OS=Homo sapiens GN=PSMD8 PE=1 SV=2;Isoform of P48556, 26S proteasome non-ATPase regulatory subunit 8 (Fragment) OS=Homo sapiens GN=PSMD8 PE=1 SV=7;Isoform of P48556, 26S proteasome non-ATPase regulatory subunit 8 OS=Homo sapiens GN=PSMD8 PE=1 SV=1	19.5	5	0.037	HPVSLEQYLMEGSYNK+ILFFNTPK+LVLLELNFLPTTGTK+VAEFHTELER
436b	sp|P42167|LAP2B_HUMAN tr|G5E972|G5E972_HUMAN	1.0000	Isoform of P42166, Lamina-associated polypeptide 2, isoforms beta/gamma OS=Homo sapiens GN=TMPO PE=1 SV=2;Isoform of P42166, Lamina-associated polypeptide 2, isoforms beta/gamma OS=Homo sapiens GN=TMPO PE=1 SV=1	20.3	5	0.028	GAAGRPLELSDFR+GPPDFSSDEEREPTPVLGSGAAAAGR+HASPILPITEFSDIPR+SSTPLPTISSSAENTR+YGVNPGPIVGTTR
434a	sp|P40939|ECHA_HUMAN	1.0000	Trifunctional enzyme subunit alpha, mitochondrial OS=Homo sapiens GN=HADHA PE=1 SV=2	7.5	5	0.039	GFYIYQEGVK+LTAYAMTIPFVR+TLQEVTQLSQEAQR+TVLGTPEVLLGALPGAGGTQR
410a	sp|P35221-2|CTNA1_HUMAN sp|P35221|CTNA1_HUMAN	1.0000	Isoform of P35221, Isoform 2 of Catenin alpha-1 OS=Homo sapiens GN=CTNNA1;Catenin alpha-1 OS=Homo sapiens GN=CTNNA1 PE=1 SV=1	6.6	5	0.033	LLILADMADVYK+NLMNAVVQTVK+TSVQTEDDQLIAGQSAR+VIHVVTSEMDNYEPGVYTEK
406a	sp|P32119|PRDX2_HUMAN	1.0000	Peroxiredoxin-2 OS=Homo sapiens GN=PRDX2 PE=1 SV=5	18.7	5	0.048	EGGLGPLNIPLLADVTR+GLFIIDGK+KEGGLGPLNIPLLADVTR+QITVNDLPVGR
396a	sp|P29401-2|TKT_HUMAN sp|P29401|TKT_HUMAN	1.0000	Isoform of P29401, Isoform 2 of Transketolase OS=Homo sapiens GN=TKT;Transketolase OS=Homo sapiens GN=TKT PE=1 SV=3	11.2	5	0.037	HQPTAIIAK+ILATPPQEDAPSVDIANIR+ISSDLDGHPVPK+SVPTSTVFYPSDGVATEK+VLDPFTIKPLDR
389a	sp|P27635|RL10_HUMAN tr|A0A087WV22|A0A087WV22_HUMAN tr|F8W7C6|F8W7C6_HUMAN tr|X1WI28|X1WI28_HUMAN	1.0000	60S ribosomal protein L10 OS=Homo sapiens GN=RPL10 PE=1 SV=4;Isoform of P27635, 60S ribosomal protein L10 OS=Homo sapiens GN=RPL10 PE=1 SV=1;Isoform of P27635, 60S ribosomal protein L10 OS=Homo sapiens GN=RPL10 PE=1 SV=2;Isoform of P27635, 60S ribosomal protein L10 (Fragment) OS=Homo sapiens GN=RPL10 PE=1 SV=6	22.7	5	0.037	FNADEFEDMVAEK+FNADEFEDMVAEKR+GAFGKPQGTVAR+VHIGQVIMSIR
383a	sp|P25787|PSA2_HUMAN tr|A0A024RA52|A0A024RA52_HUMAN	1.0000	Proteasome subunit alpha type-2 OS=Homo sapiens GN=PSMA2 PE=1 SV=2;Isoform of P25787, Proteasome subunit alpha type OS=Homo sapiens GN=PSMA2 PE=1 SV=1	30.3	5	0.041	GYSFSLTTFSPSGK+HIGLVYSGMGPDYR+KLAQQYYLVYQEPIPTAQLVQR+LVQIEYALAAVAGGAPSVGIK
378a	sp|P25054-2|APC_HUMAN sp|P25054|APC_HUMAN	1.0000	Isoform of P25054, Isoform Short of Adenomatous polyposis coli protein OS=Homo sapiens GN=APC;Adenomatous polyposis coli protein OS=Homo sapiens GN=APC PE=1 SV=2	3.8	5	0.034	GAKPSVKSELSPVARQTSQIGGSSK+QASSDSDSILSLK+SESEDLQQVIASVLR+SQTNTLAIIESGGGILR+TPASKSPSEGQTATTSPRGAKPSVK+VTSHTELTSNQQSANK
373a	sp|P23526|SAHH_HUMAN	1.0000	Adenosylhomocysteinase OS=Homo sapiens GN=AHCY PE=1 SV=4	14.4	5	0.039	GISEETTTGVHNLYK+KLDEAVAEAHLGK+VADIGLAAWGR+VPAINVNDSVTKSK+YPQLLPGIR
348a	sp|P17612-2|KAPCA_HUMAN sp|P17612|KAPCA_HUMAN	1.0000	Isoform of P17612, Isoform 2 of cAMP-dependent protein kinase catalytic subunit alpha OS=Homo sapiens GN=PRKACA;cAMP-dependent protein kinase catalytic subunit alpha OS=Homo sapiens GN=PRKACA PE=1 SV=2	16.9	5	0.032	DLKPENLLIDQQGYIQVTDFGFAK+ILQAVNFPFLVK+KVEAPFIPK+WFATTDWIAIYQR
341a	sp|P15311|EZRI_HUMAN tr|E7EQR4|E7EQR4_HUMAN	1.0000	Ezrin OS=Homo sapiens GN=EZR PE=1 SV=4;Isoform of P15311, Ezrin OS=Homo sapiens GN=EZR PE=1 SV=3	8.0	5	0.037	APDFVFYAPR+IGFPWSEIR+QLLTLSSELSQAR+SQEQLAAELAEYTAK
333a	sp|P12956|XRCC6_HUMAN tr|B1AHC9|B1AHC9_HUMAN	1.0000	X-ray repair cross-complementing protein 6 OS=Homo sapiens GN=XRCC6 PE=1 SV=2;Isoform of P12956, X-ray repair cross-complementing protein 6 OS=Homo sapiens GN=XRCC6 PE=1 SV=1	12.5	5	0.035	DTGIFLDLMHLK+ILELDQFK+LGSLVDEFKELVYPPDYNPEGK+NIYVLQELDNPGAK+SDSFENPVLQQHFR
331a	sp|P12268|IMDH2_HUMAN tr|H0Y4R1|H0Y4R1_HUMAN	1.0000	Inosine-5'-monophosphate dehydrogenase 2 OS=Homo sapiens GN=IMPDH2 PE=1 SV=2;Isoform of P12268, Inosine-5'-monophosphate dehydrogenase 2 (Fragment) OS=Homo sapiens GN=IMPDH2 PE=1 SV=1	9.1	5	0.037	NLIDAGVDALR+REDLVVAPAGITLK+TSSAQVEGGVHSLHSYEK
322a	sp|P10599|THIO_HUMAN	1.0000	Thioredoxin OS=Homo sapiens GN=TXN PE=1 SV=3	42.9	5	0.038	EKLEATINELV+LEATINELV+MIKPFFHSLSEK+TAFQEALDAAGDK+VGEFSGANK+VGEFSGANKEKLEATINELV
317a	sp|P09661|RU2A_HUMAN	1.0000	U2 small nuclear ribonucleoprotein A' OS=Homo sapiens GN=SNRPA1 PE=1 SV=2	25.1	5	0.040	GGPSPGDVEAIK+LTAELIEQAAQYTNAVR+NAIANASTLAEVER+SLTYLSILR+TFNPGAGLPTDK
308a	sp|P07814|SYEP_HUMAN	1.0000	Bifunctional glutamate/proline--tRNA ligase OS=Homo sapiens GN=EPRS PE=1 SV=5	4.6	5	0.040	FAGGDYTTTIEAFISASGR+NPEVGLKPVWYSPK+SLYDEVAAQGEVVR+THVADFAPEVAWVTR+VIDPVAPR
285a	sp|P04181|OAT_HUMAN	1.0000	Ornithine aminotransferase, mitochondrial OS=Homo sapiens GN=OAT PE=1 SV=1	14.4	5	0.035	FAPPLVIKEDELR+GLLNAIVIK+HQVLFIADEIQTGLAR+IVFAAGNFWGR+TVQGPPTSDDIFER
282a	sp|P00558-2|PGK1_HUMAN sp|P00558|PGK1_HUMAN	1.0000	Isoform of P00558, Isoform 2 of Phosphoglycerate kinase 1 OS=Homo sapiens GN=PGK1;Phosphoglycerate kinase 1 OS=Homo sapiens GN=PGK1 PE=1 SV=3	17.5	5	0.034	ALESPERPFLAILGGAK+ITLPVDFVTADKFDENAK+LGDVYVNDAFGTAHR+VLNNMEIGTSLFDEEGAK
276a	sp|O95817|BAG3_HUMAN	1.0000	BAG family molecular chaperone regulator 3 OS=Homo sapiens GN=BAG3 PE=1 SV=3	12.7	5	0.040	AAPSTAPAEATPPKPGEAEAPPK+ELLALDSVDPEGR+EVDSKPVSQKPPPPSEKVEVK+IDPQTGWPFFVDHNSR
271a	sp|O95425-2|SVIL_HUMAN sp|O95425-3|SVIL_HUMAN sp|O95425-4|SVIL_HUMAN sp|O95425|SVIL_HUMAN	1.0000	Isoform of O95425, Isoform 2 of Supervillin OS=Homo sapiens GN=SVIL;Isoform of O95425, Isoform SV3 of Supervillin OS=Homo sapiens GN=SVIL;Isoform of O95425, Isoform SV4 of Supervillin OS=Homo sapiens GN=SVIL;Supervillin OS=Homo sapiens GN=SVIL PE=1 SV=2	3.9	5	0.038	AAEFGEPTSEQTGTAAGK+SVNLTEQNSNNSAVPYKR+YGLTLDPEADSEYLSR+YQTQPVTLGEVEQVQSGK
265a	sp|O94832|MYO1D_HUMAN tr|J3QRN6|J3QRN6_HUMAN tr|K7EIG7|K7EIG7_HUMAN	1.0000	Unconventional myosin-Id OS=Homo sapiens GN=MYO1D PE=1 SV=2;Isoform of O94832, Unconventional myosin-Id OS=Homo sapiens GN=MYO1D PE=1 SV=1;Isoform of O94832, Unconventional myosin-Id OS=Homo sapiens GN=MYO1D PE=1 SV=1	4.6	5	0.039	DIIDKQHTEQEASYGR+IGELVGVLVNHFK+VTDEMFLEALNSK
255a	sp|O75521-2|ECI2_HUMAN sp|O75521|ECI2_HUMAN tr|A0A0C4DGA2|A0A0C4DGA2_HUMAN tr|F1LLU7|F1LLU7_HUMAN	1.0000	Isoform of O75521, Isoform 2 of Enoyl-CoA delta isomerase 2, mitochondrial OS=Homo sapiens GN=ECI2;Enoyl-CoA delta isomerase 2, mitochondrial OS=Homo sapiens GN=ECI2 PE=1 SV=4;Isoform of O75521, Enoyl-CoA delta isomerase 2, mitochondrial OS=Homo sapiens GN=ECI2 PE=1 SV=1;Isoform of O75521, Enoyl-CoA delta isomerase 2, mitochondrial OS=Homo sapiens GN=ECI2 PE=1 SV=1	26.4	5	0.034	NAINTEMYHEIMR+QNYVDLVSSLSPSLESSSQVEPGTDR+QNYVDLVSSLSPSLESSSQVEPGTDRK+WDAWNALGSLPK
251a	sp|O75396|SC22B_HUMAN	1.0000	Vesicle-trafficking protein SEC22b OS=Homo sapiens GN=SEC22B PE=1 SV=4	16.7	5	0.035	GEALSALDSK+IMVANIEEVLQR+NLGSINTELQDVQR
235a	sp|O43837|IDH3B_HUMAN tr|A0A087WZN1|A0A087WZN1_HUMAN	1.0000	Isocitrate dehydrogenase [NAD] subunit beta, mitochondrial OS=Homo sapiens GN=IDH3B PE=1 SV=2;Isoform of O43837, Isocitrate dehydrogenase [NAD] subunit, mitochondrial OS=Homo sapiens GN=IDH3B PE=1 SV=1	14.0	5	0.037	DMGGYSTTTDFIK+EQTEGEYSSLEHESAR+FAFDYATK+NIANPTAMLLSASNMLR
230a	sp|O43464-2|HTRA2_HUMAN sp|O43464-3|HTRA2_HUMAN sp|O43464|HTRA2_HUMAN tr|A0A0C4DG44|A0A0C4DG44_HUMAN	1.0000	Isoform of O43464, Isoform 2 of Serine protease HTRA2, mitochondrial OS=Homo sapiens GN=HTRA2;Isoform of O43464, Isoform 3 of Serine protease HTRA2, mitochondrial OS=Homo sapiens GN=HTRA2;Serine protease HTRA2, mitochondrial OS=Homo sapiens GN=HTRA2 PE=1 SV=2;Isoform of O43464, Serine protease HTRA2, mitochondrial (Fragment) OS=Homo sapiens GN=HTRA2 PE=1 SV=1	21.3	5	0.033	EVPISNGSGFVVAADGLIVTNAHVVADR+LLSGDTYEAVVTAVDPVADIATLR+SQYNFIADVVEK+VTAGISFAIPSDR
219a	sp|O14950|ML12B_HUMAN sp|P19105|ML12A_HUMAN tr|J3QRS3|J3QRS3_HUMAN	1.0000	Myosin regulatory light chain 12B OS=Homo sapiens GN=MYL12B PE=1 SV=2;Myosin regulatory light chain 12A OS=Homo sapiens GN=MYL12A PE=1 SV=2;Isoform of P19105, Myosin regulatory light chain 12A OS=Homo sapiens GN=MYL12A PE=1 SV=1	34.5	5	0.033	ATSNVFAMFDQSQIQEFK+ELLTTMGDRFTDEEVDELYR+FTDEEVDELYR+GNFNYIEFTR+LNGTDPEDVIR
217a	sp|O14786|NRP1_HUMAN tr|E9PEP6|E9PEP6_HUMAN tr|Q5JWQ6|Q5JWQ6_HUMAN	1.0000	Neuropilin-1 OS=Homo sapiens GN=NRP1 PE=1 SV=3;Isoform of O14786, Neuropilin-1 OS=Homo sapiens GN=NRP1 PE=1 SV=2;Isoform of O14786, Neuropilin-1 OS=Homo sapiens GN=NRP1 PE=1 SV=1	6.7	5	0.032	NLSALENYNFELVDGVK+SFEGNNNYDTPELR+SSSGILSMVFYTDSAIAK
212b	sp|P27986-4|P85A_HUMAN sp|P27986|P85A_HUMAN	1.0000	Isoform of P27986, Isoform 4 of Phosphatidylinositol 3-kinase regulatory subunit alpha OS=Homo sapiens GN=PIK3R1;Phosphatidylinositol 3-kinase regulatory subunit alpha OS=Homo sapiens GN=PIK3R1 PE=1 SV=2	5.7	5	0.030	TAIEAFNETIK+TATGYGFAEPYNLYSSLK+VLSEIFSPMLFR
201a	sp|A8CG34-2|P121C_HUMAN sp|A8CG34|P121C_HUMAN sp|Q96HA1-2|P121A_HUMAN sp|Q96HA1-3|P121A_HUMAN sp|Q96HA1|P121A_HUMAN tr|A0A075B7F8|A0A075B7F8_HUMAN tr|A0A087WY75|A0A087WY75_HUMAN	1.0000	Isoform of A8CG34, Isoform 2 of Nuclear envelope pore membrane protein POM 121C OS=Homo sapiens GN=POM121C;Nuclear envelope pore membrane protein POM 121C OS=Homo sapiens GN=POM121C PE=1 SV=2;Isoform of Q96HA1, Isoform 2 of Nuclear envelope pore membrane protein POM 121 OS=Homo sapiens GN=POM121;Isoform of Q96HA1, Isoform 3 of Nuclear envelope pore membrane protein POM 121 OS=Homo sapiens GN=POM1…	4.2	5	0.035	APPTLQAETATKPQATSAPSPAPK+TVEEEDQIFLDGQENK+TVEEEDQIFLDGQENKR
3	sp|O00232-2|PSD12_HUMAN sp|O00232|PSD12_HUMAN	1.0000	Isoform of O00232, Isoform 2 of 26S proteasome non-ATPase regulatory subunit 12 OS=Homo sapiens GN=PSMD12;26S proteasome non-ATPase regulatory subunit 12 OS=Homo sapiens GN=PSMD12 PE=1 SV=3	10.1	5	0.039	DPNNLLNDWSQK+GSLESPATDVFGSTEEGEKR+KGSLESPATDVFGSTEEGEK+LAGIINFQRPK
182	sp|Q9P2P5-2|HECW2_HUMAN sp|Q9P2P5|HECW2_HUMAN	1.0000	Isoform of Q9P2P5, Isoform 2 of E3 ubiquitin-protein ligase HECW2 OS=Homo sapiens GN=HECW2;E3 ubiquitin-protein ligase HECW2 OS=Homo sapiens GN=HECW2 PE=1 SV=2	6.3	5	0.036	EFFFLVSR+GVVQQTESLVR+QPNIFEILQER+RAVSETESLDQGSEPSQVSSETEPSDPAR+TTTWQRPTAPPAPQVLQR
178	sp|Q9NY12-2|GAR1_HUMAN sp|Q9NY12|GAR1_HUMAN	1.0000	Isoform of Q9NY12, Isoform 2 of H/ACA ribonucleoprotein complex subunit 1 OS=Homo sapiens GN=GAR1;H/ACA ribonucleoprotein complex subunit 1 OS=Homo sapiens GN=GAR1 PE=1 SV=1	14.1	5	0.036	DFYFSVK+EQIGKVDEIFGQLR+FYIDPYK+VDEIFGQLR
162	sp|Q99569-2|PKP4_HUMAN sp|Q99569|PKP4_HUMAN tr|A0A0D9SF60|A0A0D9SF60_HUMAN	1.0000	Isoform of Q99569, Isoform 2 of Plakophilin-4 OS=Homo sapiens GN=PKP4;Plakophilin-4 OS=Homo sapiens GN=PKP4 PE=1 SV=2;Isoform of Q99569, Plakophilin-4 OS=Homo sapiens GN=PKP4 PE=1 SV=1	6.4	5	0.039	AAAQVLNTLWQYR+AQSPSYVISTGVSPSR+DGWNQNHFITPVSTLER+SAVSPDLHITPIYEGR+STTNYVDFYSTK
161	sp|Q99459|CDC5L_HUMAN	1.0000	Cell division cycle 5-like protein OS=Homo sapiens GN=CDC5L PE=1 SV=2	7.0	5	0.038	ESDLPSAILQTSGVSEFTK+GVDYNAEIPFEK+LGLLGLPAPK+QVVQTPNTVLSTPFR
159	sp|Q96SB3|NEB2_HUMAN tr|D3DTX6|D3DTX6_HUMAN	1.0000	Neurabin-2 OS=Homo sapiens GN=PPP1R9B PE=1 SV=2;Isoform of Q96SB3, Neurabin-2 OS=Homo sapiens GN=PPP1R9B PE=1 SV=1	7.2	5	0.040	ETQAQYQALER+HAVTEAEIQQLKR+ISELEGNLQTLR+SAYEAGIQALKPPDAPGPDEAPK
157	sp|Q96PK6|RBM14_HUMAN	1.0000	RNA-binding protein 14 OS=Homo sapiens GN=RBM14 PE=1 SV=2	10.3	5	0.040	AQPSASLGVGYR+AQPSVSLGAAYR+AQPSVSLGAPYR+LSESQLSFR+TQSSASLAASYAAQQHPQAAASYR
144	sp|Q8WW12-2|PCNP_HUMAN sp|Q8WW12|PCNP_HUMAN	1.0000	Isoform of Q8WW12, Isoform 2 of PEST proteolytic signal-containing nuclear protein OS=Homo sapiens GN=PCNP;PEST proteolytic signal-containing nuclear protein OS=Homo sapiens GN=PCNP PE=1 SV=2	39.2	5	0.041	AGAAGGPEEEAEKPVK+ETVPTLAPK+FGFAIGSQTTK+SAEEEAADLPTKPTK
136	sp|Q8IX01-3|SUGP2_HUMAN sp|Q8IX01-4|SUGP2_HUMAN sp|Q8IX01|SUGP2_HUMAN tr|M0R2Z9|M0R2Z9_HUMAN tr|M0R3F6|M0R3F6_HUMAN	1.0000	Isoform of Q8IX01, Isoform 3 of SURP and G-patch domain-containing protein 2 OS=Homo sapiens GN=SUGP2;Isoform of Q8IX01, Isoform 4 of SURP and G-patch domain-containing protein 2 OS=Homo sapiens GN=SUGP2;SURP and G-patch domain-containing protein 2 OS=Homo sapiens GN=SUGP2 PE=1 SV=2;Isoform of Q8IX01, SURP and G-patch domain-containing protein 2 OS=Homo sapiens GN=SUGP2 PE=1 SV=1;Isoform of Q8IX0…	8.3	5	0.037	IPLGLDLK+NTPSPDVTLGTNPGTEDIQFPIQK+SLALLGQTFSLASSFR+VDNEFLNMLLDK+VVGTIDQLVK
130	sp|Q6P1L8|RM14_HUMAN	1.0000	39S ribosomal protein L14, mitochondrial OS=Homo sapiens GN=MRPL14 PE=1 SV=1	35.9	5	0.041	FDSNNVVLIEDNGNPVGTR+VGDQILLAIK+VLAIAQNFV+VVDNSALGNSPYHR
129	sp|Q6P1J9|CDC73_HUMAN	1.0000	Parafibromin OS=Homo sapiens GN=CDC73 PE=1 SV=1	13.7	5	0.040	APEQRPAPNAAPVDPTLR+DLLGYLNGEASTSASIDR+GDEVIFGEFSWPK+NIFAILQSVK+VVAVFVQGPAWQFK
122	sp|Q5JTZ9|SYAM_HUMAN	1.0000	Alanine--tRNA ligase, mitochondrial OS=Homo sapiens GN=AARS2 PE=1 SV=1	4.7	5	0.031	AAFLNFFR+DIWLSLGVPASR+GVQLDSAGLER+LDVTTQTPLTPEQLR
119	sp|Q15334|L2GL1_HUMAN tr|A0A087WW77|A0A087WW77_HUMAN	1.0000	Lethal(2) giant larvae protein homolog 1 OS=Homo sapiens GN=LLGL1 PE=1 SV=3;Isoform of Q15334, Lethal(2) giant larvae protein homolog 1 OS=Homo sapiens GN=LLGL1 PE=1 SV=1	8.0	5	0.037	APVVAIAVLDGR+IVSAGEQQSPQPVSSALSWPITGGR+IYGAPGVEFTGLHR+TGPLPWPAGFQPR+TVEHGFPNQPSALAFDPELR
116	sp|Q14999-2|CUL7_HUMAN sp|Q14999|CUL7_HUMAN	1.0000	Isoform of Q14999, Isoform 2 of Cullin-7 OS=Homo sapiens GN=CUL7;Cullin-7 OS=Homo sapiens GN=CUL7 PE=1 SV=2	4.3	5	0.031	FLPDDEAAQALGK+MLDDYEEISAGDEGEFR+SPGSIFQPQLADVSPGLPAAQAQPSFR+VPLGPGLHAYPDELIR
115	sp|Q14980-2|NUMA1_HUMAN sp|Q14980-5|NUMA1_HUMAN sp|Q14980|NUMA1_HUMAN tr|A0A087WY61|A0A087WY61_HUMAN tr|H0YFY6|H0YFY6_HUMAN	1.0000	Isoform of Q14980, Isoform 2 of Nuclear mitotic apparatus protein 1 OS=Homo sapiens GN=NUMA1;Isoform of Q14980, Isoform 5 of Nuclear mitotic apparatus protein 1 OS=Homo sapiens GN=NUMA1;Nuclear mitotic apparatus protein 1 OS=Homo sapiens GN=NUMA1 PE=1 SV=2;Isoform of Q14980, Nuclear mitotic apparatus protein 1 OS=Homo sapiens GN=NUMA1 PE=1 SV=1;Isoform of Q14980, Nuclear mitotic apparatus protein…	7.5	5	0.040	ASMQPIQIAEGTGITTR+KLDVEEPDSANSSFYSTR+LGSPDYGNSALLSLPGYRPTTR+VSLEPHQGPGTPESK
112	sp|Q14258|TRI25_HUMAN	1.0000	E3 ubiquitin/ISG15 ligase TRIM25 OS=Homo sapiens GN=TRIM25 PE=1 SV=2	9.8	5	0.039	FDTIYQILLK+LPTFGAPEQLVDLK+LQEPTPSSGDPGEHDPASTHK+RDEFEFLEK+VLETFLAK
101	sp|Q08J23-2|NSUN2_HUMAN sp|Q08J23-3|NSUN2_HUMAN sp|Q08J23|NSUN2_HUMAN	1.0000	Isoform of Q08J23, Isoform 2 of tRNA (cytosine(34)-C(5))-methyltransferase OS=Homo sapiens GN=NSUN2;Isoform of Q08J23, Isoform 3 of tRNA (cytosine(34)-C(5))-methyltransferase OS=Homo sapiens GN=NSUN2;tRNA (cytosine(34)-C(5))-methyltransferase OS=Homo sapiens GN=NSUN2 PE=1 SV=2	12.8	5	0.041	DGQWFTDWDAVPHSR+EDPFVFIPEDDPLFPPIEK+LAQEGIYTLYPFINSR+SEGALELADVSNELPGLK
945a	tr|H3BR34|H3BR34_HUMAN	0.9999	Isoform of P07438, Metallothionein OS=Homo sapiens GN=MT1B PE=3 SV=1	40.0	5	0.024	KLLLLLPR+MDPNCSCTTGGSCACAGSCK
907	sp|P61513|RL37A_HUMAN tr|C9J4Z3|C9J4Z3_HUMAN	0.9999	60S ribosomal protein L37a OS=Homo sapiens GN=RPL37A PE=1 SV=2;Isoform of P61513, 60S ribosomal protein L37a OS=Homo sapiens GN=RPL37A PE=1 SV=1	26.5	5	0.033	TVAGGAWTYNTTSAVTVK
1000	sp|P17096-2|HMGA1_HUMAN	0.9992	Isoform of P17096, Isoform HMG-Y of High mobility group protein HMG-I/HMG-Y OS=Homo sapiens GN=HMGA1	14.6	5	0.044	EPSEVPTPK+KQPPKEPSEVPTPK
311k	sp|Q7Z794|K2C1B_HUMAN	0.9987	Keratin, type II cytoskeletal 1b OS=Homo sapiens GN=KRT77 PE=2 SV=3	3.1	5	0.013	FASFIDK+FASFIDKVR+LLEGEESR+QLLEGEESR
525b	sp|P62140|PP1B_HUMAN	0.9976	Serine/threonine-protein phosphatase PP1-beta catalytic subunit OS=Homo sapiens GN=PPP1CB PE=1 SV=3	15.9	5	0.019	AHQVVEDGYEFFAK+EIFLSQPILLELEAPLK+IKYPENFFLLR+IVQMTEAEVR
525c	sp|P36873-2|PP1G_HUMAN sp|P36873|PP1G_HUMAN tr|F8VYE8|F8VYE8_HUMAN tr|F8W0W8|F8W0W8_HUMAN	0.9904	Isoform of P36873, Isoform Gamma-2 of Serine/threonine-protein phosphatase PP1-gamma catalytic subunit OS=Homo sapiens GN=PPP1CC;Serine/threonine-protein phosphatase PP1-gamma catalytic subunit OS=Homo sapiens GN=PPP1CC PE=1 SV=1;Isoform of P36873, Serine/threonine-protein phosphatase OS=Homo sapiens GN=PPP1CC PE=1 SV=1;Isoform of P36873, Serine/threonine-protein phosphatase OS=Homo sapiens GN=PP…	17.1	5	0.017	AHQVVEDGYEFFAK+EIFLSQPILLELEAPLK+IKYPENFFLLR+NVQLQENEIR
401b	sp|P30154-2|2AAB_HUMAN sp|P30154-4|2AAB_HUMAN sp|P30154-5|2AAB_HUMAN sp|P30154|2AAB_HUMAN	0.9895	Isoform of P30154, Isoform 2 of Serine/threonine-protein phosphatase 2A 65 kDa regulatory subunit A beta isoform OS=Homo sapiens GN=PPP2R1B;Isoform of P30154, Isoform 4 of Serine/threonine-protein phosphatase 2A 65 kDa regulatory subunit A beta isoform OS=Homo sapiens GN=PPP2R1B;Isoform of P30154, Isoform 5 of Serine/threonine-protein phosphatase 2A 65 kDa regulatory subunit A beta isoform OS=Hom…	10.5	5	0.021	IGPILDTNALQGEVKPVLQK+LSTIALALGVER+QLSQSLLPAIVELAEDAK
897a	sp|Q9Y6U3|ADSV_HUMAN	1.0000	Adseverin OS=Homo sapiens GN=SCIN PE=1 SV=4	9.0	4	0.030	DYQTSPLLETQAEDHPPR+ELQGYESNDFVSYFK+GQIIYTWQGANATR+SELIVVEEGSEPSELIK
895a	sp|Q9Y679-2|AUP1_HUMAN sp|Q9Y679|AUP1_HUMAN	1.0000	Isoform of Q9Y679, Isoform Short of Ancient ubiquitous protein 1 OS=Homo sapiens GN=AUP1;Ancient ubiquitous protein 1 OS=Homo sapiens GN=AUP1 PE=1 SV=1	8.8	4	0.033	FPSSGPVTPQPTALTFAK+LPPTPLLLFPEEEATNGR
888a	sp|Q9Y4R8|TELO2_HUMAN	1.0000	Telomere length regulation protein TEL2 homolog OS=Homo sapiens GN=TELO2 PE=1 SV=2	6.0	4	0.032	FNSVAGHFFFPLLQR+LAALTQGSYLHQR+QQTQPGFILLR+VVALPDHLGNR
884a	sp|Q9Y3I1|FBX7_HUMAN	1.0000	F-box only protein 7 OS=Homo sapiens GN=FBXO7 PE=1 SV=1	9.0	4	0.028	DLFTASNDPLLWR+FDPVGPLPGPNPILPGR+TWPLEVPETEPTLGHLR
882a	sp|Q9Y3E1|HDGR3_HUMAN tr|A0A024R216|A0A024R216_HUMAN	1.0000	Hepatoma-derived growth factor-related protein 3 OS=Homo sapiens GN=HDGFRP3 PE=1 SV=1;Isoform of Q9Y3E1, Hepatoma-derived growth factor, related protein 3, isoform CRA_a OS=Homo sapiens GN=HDGFRP3 PE=1 SV=1	19.7	4	0.033	AGDLVFAK+IDELPEGAVKPPANK+YPIFFFGTHETAFLGPK
881a	sp|Q9Y3D0|MIP18_HUMAN tr|H3BNV7|H3BNV7_HUMAN	1.0000	Mitotic spindle-associated MMXD complex subunit MIP18 OS=Homo sapiens GN=FAM96B PE=1 SV=1;Isoform of Q9Y3D0, Mitotic spindle-associated MMXD complex subunit MIP18 (Fragment) OS=Homo sapiens GN=FAM96B PE=1 SV=1	31.1	4	0.033	EIFDLIR+SGERPVTAGEEDEQVPDSIDAR+SINDPEHPLTLEELNVVEQVR
878a	sp|Q9Y2S7|PDIP2_HUMAN	1.0000	Polymerase delta-interacting protein 2 OS=Homo sapiens GN=POLDIP2 PE=1 SV=1	15.5	4	0.032	GVVLFPWQAR+IFSLSGTLETVR+LENLDSDVVQLR+LYDRDVASAAPEKAENPAGHGSK
875a	sp|Q9Y2I1|NISCH_HUMAN	1.0000	Nischarin OS=Homo sapiens GN=NISCH PE=1 SV=3	3.3	4	0.030	LISLLAR+TLNLAGNLLESLSGLHK+VPLSTVLLDPTR+YFSEPLQDFWHQK
871a	sp|Q9Y224|CN166_HUMAN	1.0000	UPF0568 protein C14orf166 OS=Homo sapiens GN=C14orf166 PE=1 SV=1	12.3	4	0.033	AGVMALANLLQIQR+INEAIVAVQAIIADPK
845a	sp|Q9UBF2-2|COPG2_HUMAN sp|Q9UBF2|COPG2_HUMAN	1.0000	Isoform of Q9UBF2, Isoform 2 of Coatomer subunit gamma-2 OS=Homo sapiens GN=COPG2;Coatomer subunit gamma-2 OS=Homo sapiens GN=COPG2 PE=1 SV=1	6.7	4	0.033	ATFYLNVLQQR+SIATLAITTLLK+SSEPVQLTEAETEYFVR+VVLENEAVR
843a	sp|Q9UBB4-2|ATX10_HUMAN sp|Q9UBB4|ATX10_HUMAN	1.0000	Isoform of Q9UBB4, Isoform 2 of Ataxin-10 OS=Homo sapiens GN=ATXN10;Ataxin-10 OS=Homo sapiens GN=ATXN10 PE=1 SV=1	10.2	4	0.032	ITSDEPLTKDDIPVFLR+NLTEDNSQNQDLIAK+VTLLDLMIAK
840a	sp|Q9P289-2|STK26_HUMAN sp|Q9P289|STK26_HUMAN tr|B4E0Y9|B4E0Y9_HUMAN tr|Q8NBY1|Q8NBY1_HUMAN	1.0000	Isoform of Q9P289, Isoform 2 of Serine/threonine-protein kinase 26 OS=Homo sapiens GN=STK26;Serine/threonine-protein kinase 26 OS=Homo sapiens GN=STK26 PE=1 SV=2;Isoform of Q9P289, Serine/threonine-protein kinase 26 OS=Homo sapiens GN=STK26 PE=1 SV=1;Isoform of Q9P289, Serine/threonine-protein kinase 26 OS=Homo sapiens GN=STK26 PE=1 SV=1	13.9	4	0.032	AANVLLSEQGDVK+LADFGVAGQLTDTQIKR+TSYLTELIDR+VLFLIPK
824a	sp|Q9NRG9-2|AAAS_HUMAN sp|Q9NRG9|AAAS_HUMAN tr|F8VZ44|F8VZ44_HUMAN	1.0000	Isoform of Q9NRG9, Isoform 2 of Aladin OS=Homo sapiens GN=AAAS;Aladin OS=Homo sapiens GN=AAAS PE=1 SV=1;Isoform of Q9NRG9, Aladin OS=Homo sapiens GN=AAAS PE=1 SV=1	10.0	4	0.032	GALLSVGWSTGR+GGGVTNLLWSPDGSK+IAHIPLYFVNAQFPR
820a	sp|Q9NPE3|NOP10_HUMAN	1.0000	H/ACA ribonucleoprotein complex subunit 3 OS=Homo sapiens GN=NOP10 PE=1 SV=1	37.5	4	0.028	MFLQYYLNEQGDR+VLMTQQPRPVL
819a	sp|Q9NPA8-2|ENY2_HUMAN sp|Q9NPA8|ENY2_HUMAN	1.0000	Isoform of Q9NPA8, Isoform 2 of Transcription and mRNA export factor ENY2 OS=Homo sapiens GN=ENY2;Transcription and mRNA export factor ENY2 OS=Homo sapiens GN=ENY2 PE=1 SV=1	27.1	4	0.033	GLEHVTVDDLVAEITPK+TFLAQHASL
816a	sp|Q9HCM4-3|E41L5_HUMAN sp|Q9HCM4-4|E41L5_HUMAN sp|Q9HCM4|E41L5_HUMAN	1.0000	Isoform of Q9HCM4, Isoform 3 of Band 4.1-like protein 5 OS=Homo sapiens GN=EPB41L5;Isoform of Q9HCM4, Isoform 4 of Band 4.1-like protein 5 OS=Homo sapiens GN=EPB41L5;Band 4.1-like protein 5 OS=Homo sapiens GN=EPB41L5 PE=1 SV=3	7.6	4	0.032	GQTPAQAETNYLNK+IGLFFWPK+SNIDVNINSQEEVVK+VSLLDGTDVSVDLPK
91	sp|P62917|RL8_HUMAN tr|E9PKZ0|E9PKZ0_HUMAN tr|G3V1A1|G3V1A1_HUMAN	1.0000	60S ribosomal protein L8 OS=Homo sapiens GN=RPL8 PE=1 SV=2;Isoform of P62917, 60S ribosomal protein L8 (Fragment) OS=Homo sapiens GN=RPL8 PE=1 SV=1;Isoform of P62917, 60S ribosomal protein L8 OS=Homo sapiens GN=RPL8 PE=1 SV=1	10.2	4	0.028	ASGNYATVISHNPETK+ASGNYATVISHNPETKK
801a	sp|Q9H078-2|CLPB_HUMAN sp|Q9H078-3|CLPB_HUMAN sp|Q9H078-5|CLPB_HUMAN	1.0000	Isoform of Q9H078, Isoform 2 of Caseinolytic peptidase B protein homolog OS=Homo sapiens GN=CLPB;Isoform of Q9H078, Isoform 3 of Caseinolytic peptidase B protein homolog OS=Homo sapiens GN=CLPB;Isoform of Q9H078, Isoform 5 of Caseinolytic peptidase B protein homolog OS=Homo sapiens GN=CLPB	12.1	4	0.030	ELLDGGANPLQR+EQGIHSLEVLITR+EVADVLVDGYNVHYGAR+FIGSPPGYVGHEEGGQLTK
800a	sp|Q9H061|T126A_HUMAN	1.0000	Transmembrane protein 126A OS=Homo sapiens GN=TMEM126A PE=1 SV=1	22.1	4	0.028	GNILSYWIR+IAAGLPMAGIPFLTTDLTYR+SNNKENITIVDISR
89	sp|P62857|RS28_HUMAN	1.0000	40S ribosomal protein S28 OS=Homo sapiens GN=RPS28 PE=1 SV=1	36.2	4	0.032	EGDVLTLLESER+GPVREGDVLTLLESER+VEFMDDTSR
786a	sp|Q9BXS6-2|NUSAP_HUMAN sp|Q9BXS6-3|NUSAP_HUMAN sp|Q9BXS6-4|NUSAP_HUMAN sp|Q9BXS6-5|NUSAP_HUMAN sp|Q9BXS6-6|NUSAP_HUMAN sp|Q9BXS6|NUSAP_HUMAN	1.0000	Isoform of Q9BXS6, Isoform 2 of Nucleolar and spindle-associated protein 1 OS=Homo sapiens GN=NUSAP1;Isoform of Q9BXS6, Isoform 3 of Nucleolar and spindle-associated protein 1 OS=Homo sapiens GN=NUSAP1;Isoform of Q9BXS6, Isoform 4 of Nucleolar and spindle-associated protein 1 OS=Homo sapiens GN=NUSAP1;Isoform of Q9BXS6, Isoform 5 of Nucleolar and spindle-associated protein 1 OS=Homo sapiens GN=NU…	10.6	4	0.031	ENNYLNQHVNR+TITGNSAAVITPFK+VPSPPDEHQEAENAVSSGNR
784a	sp|Q9BWF3|RBM4_HUMAN	1.0000	RNA-binding protein 4 OS=Homo sapiens GN=RBM4 PE=1 SV=1	14.3	4	0.032	ATAPVPTVGEGYGYGHESELSQASAAAR+LFIGNLPR+VADLTEQYNEQYGAVR
88	sp|P62851|RS25_HUMAN	1.0000	40S ribosomal protein S25 OS=Homo sapiens GN=RPS25 PE=1 SV=1	24.0	4	0.033	AALQELLSK+DKLNNLVLFDK+LITPAVVSER+LNNLVLFDK
780a	sp|Q9BUP0|EFHD1_HUMAN	1.0000	EF-hand domain-containing protein D1 OS=Homo sapiens GN=EFHD1 PE=1 SV=1	20.9	4	0.031	APTASADAELSAQLSR+DGFIDLMELK+LSEIDVALEGVK+RLDINEGAARPR
778a	sp|Q9BU76-3|MMTA2_HUMAN sp|Q9BU76-4|MMTA2_HUMAN sp|Q9BU76|MMTA2_HUMAN	1.0000	Isoform of Q9BU76, Isoform 3 of Multiple myeloma tumor-associated protein 2 OS=Homo sapiens GN=MMTAG2;Isoform of Q9BU76, Isoform 4 of Multiple myeloma tumor-associated protein 2 OS=Homo sapiens GN=MMTAG2;Multiple myeloma tumor-associated protein 2 OS=Homo sapiens GN=MMTAG2 PE=1 SV=1	23.9	4	0.032	EALLAALGYK+ENYLGNSLMAPVGR+LLGLGSASGSVGR
772a	sp|Q9BRT8-3|CBWD1_HUMAN sp|Q9BRT8|CBWD1_HUMAN tr|A0A087X140|A0A087X140_HUMAN	1.0000	Isoform of Q9BRT8, Isoform 3 of COBW domain-containing protein 1 OS=Homo sapiens GN=CBWD1;COBW domain-containing protein 1 OS=Homo sapiens GN=CBWD1 PE=1 SV=1;Isoform of Q9BRT8, COBW domain-containing protein 1 OS=Homo sapiens GN=CBWD1 PE=1 SV=1	17.0	4	0.032	HLTEEKPDGLINEATR+IPVTIITGYLGAGK+SINGLGQILETQR+VAVILNEFGEGSALEK
770a	sp|Q9BQ70|TCF25_HUMAN	1.0000	Transcription factor 25 OS=Homo sapiens GN=TCF25 PE=1 SV=1	7.2	4	0.032	IEDSTGLNRPGPAPLSSR+LSPISHGNTIALFFR+SSTGEASENGLEDIDR
765a	sp|Q99729-2|ROAA_HUMAN sp|Q99729-3|ROAA_HUMAN tr|A0A087WZV1|A0A087WZV1_HUMAN tr|D6R9P3|D6R9P3_HUMAN tr|D6RBZ0|D6RBZ0_HUMAN tr|D6RD18|D6RD18_HUMAN	1.0000	Isoform of Q99729, Isoform 2 of Heterogeneous nuclear ribonucleoprotein A/B OS=Homo sapiens GN=HNRNPAB;Isoform of Q99729, Isoform 3 of Heterogeneous nuclear ribonucleoprotein A/B OS=Homo sapiens GN=HNRNPAB;Isoform of Q99729, Heterogeneous nuclear ribonucleoprotein A/B OS=Homo sapiens GN=HNRNPAB PE=1 SV=1;Isoform of Q99729, Heterogeneous nuclear ribonucleoprotein A/B OS=Homo sapiens GN=HNRNPAB PE=…	19.3	4	0.029	EVYQQQQYGSGGR+EYFGEFGEIEAIELPMDPK+GFGFILFK+IFVGGLNPEATEEK
752a	sp|Q96QD9-2|UIF_HUMAN sp|Q96QD9-3|UIF_HUMAN sp|Q96QD9|UIF_HUMAN	1.0000	Isoform of Q96QD9, Isoform 2 of UAP56-interacting factor OS=Homo sapiens GN=FYTTD1;Isoform of Q96QD9, Isoform 3 of UAP56-interacting factor OS=Homo sapiens GN=FYTTD1;UAP56-interacting factor OS=Homo sapiens GN=FYTTD1 PE=1 SV=3	19.5	4	0.028	GVPLQFDINSVGK+NIEQYFPVLK+TAVPSFLTK+VQAQLNTEQLLDDVVAK
84	sp|P62241|RS8_HUMAN tr|Q5JR95|Q5JR95_HUMAN	1.0000	40S ribosomal protein S8 OS=Homo sapiens GN=RPS8 PE=1 SV=2;Isoform of P62241, 40S ribosomal protein S8 OS=Homo sapiens GN=RPS8 PE=1 SV=1	24.5	4	0.029	ELEFYLR+IIDVVYNASNNELVR+ISSLLEEQFQQGK+LTPEEEEILNK
740a	sp|Q96EP0-3|RNF31_HUMAN sp|Q96EP0|RNF31_HUMAN tr|H0YKX0|H0YKX0_HUMAN	1.0000	Isoform of Q96EP0, Isoform 3 of E3 ubiquitin-protein ligase RNF31 OS=Homo sapiens GN=RNF31;E3 ubiquitin-protein ligase RNF31 OS=Homo sapiens GN=RNF31 PE=1 SV=1;Isoform of Q96EP0, E3 ubiquitin-protein ligase RNF31 (Fragment) OS=Homo sapiens GN=RNF31 PE=1 SV=1	5.0	4	0.032	AELALSLLQETPR+GLGLGTEGPQGTGGLEPDLAR+LAQPPSLVVDSR
727a	sp|Q969V3-2|NCLN_HUMAN sp|Q969V3|NCLN_HUMAN tr|K7EMW4|K7EMW4_HUMAN	1.0000	Isoform of Q969V3, Isoform 2 of Nicalin OS=Homo sapiens GN=NCLN;Nicalin OS=Homo sapiens GN=NCLN PE=1 SV=2;Isoform of Q969V3, Nicalin OS=Homo sapiens GN=NCLN PE=1 SV=1	9.2	4	0.032	INLAEDVLAWEHER+LLDFSYEQYQK+QTQAASASQGSASAAEVLLR
720a	sp|Q92621|NU205_HUMAN	1.0000	Nuclear pore complex protein Nup205 OS=Homo sapiens GN=NUP205 PE=1 SV=3	3.0	4	0.031	ASTEGVAIQGQQGTR+LAWALALR+LTAPEDVFSK+SGLAIVSQHDLDQLQADAINAFGESLQK
716a	sp|Q8WVZ9|KBTB7_HUMAN	1.0000	Kelch repeat and BTB domain-containing protein 7 OS=Homo sapiens GN=KBTBD7 PE=1 SV=1	8.8	4	0.030	LDSLDIESER+LLLITSTTPQWK+SLVPVPNSSSSSSSSNSLVSAAENPPQR+VSLSEANVQR
713a	sp|Q8TEM1|PO210_HUMAN	1.0000	Nuclear pore membrane glycoprotein 210 OS=Homo sapiens GN=NUP210 PE=1 SV=3	3.6	4	0.027	ELYLEDSPLELK+KASPPSGLWSPAYASH+LPSQYNFAMNVLGR+LYEITIEVFDKFSNK+VGQALELPLR
712a	sp|Q8TB37|NUBPL_HUMAN	1.0000	Iron-sulfur protein NUBPL OS=Homo sapiens GN=NUBPL PE=1 SV=3	16.9	4	0.027	AIGLLDVDVYGPSVPK+EASDTGQPIVFSQPESDEAK+STTAVNLALALAANDSSK
711a	sp|Q8NI60-3|ADCK3_HUMAN sp|Q8NI60|ADCK3_HUMAN	1.0000	Isoform of Q8NI60, Isoform 3 of Atypical kinase ADCK3, mitochondrial OS=Homo sapiens GN=ADCK3;Atypical kinase ADCK3, mitochondrial OS=Homo sapiens GN=ADCK3 PE=1 SV=1	6.2	4	0.026	AVLGSSPFLSEANAER+TLNNDLGPNWR+VALLDFGATR
709a	sp|Q8NFH5-2|NUP53_HUMAN sp|Q8NFH5|NUP53_HUMAN	1.0000	Isoform of Q8NFH5, Isoform 2 of Nucleoporin NUP53 OS=Homo sapiens GN=NUP35;Nucleoporin NUP53 OS=Homo sapiens GN=NUP35 PE=1 SV=1	16.8	4	0.029	SIYDDISSPGLGSTPLTSR+SPLLAGGSPPQPVVPAHKDK+TLGTPTQPGSTPR
700a	sp|Q8IZL8|PELP1_HUMAN tr|C9JFV4|C9JFV4_HUMAN	1.0000	Proline-, glutamic acid- and leucine-rich protein 1 OS=Homo sapiens GN=PELP1 PE=1 SV=2;Isoform of Q8IZL8, Proline-, glutamic acid- and leucine-rich protein 1 OS=Homo sapiens GN=PELP1 PE=1 SV=2	4.0	4	0.030	LASFFLSR+LHGSVGGAQNLSALGALVSLSNAR+LPSLGAGFSQGLK
691a	sp|Q86UT6-2|NLRX1_HUMAN sp|Q86UT6|NLRX1_HUMAN	1.0000	Isoform of Q86UT6, Isoform 2 of NLR family member X1 OS=Homo sapiens GN=NLRX1;NLR family member X1 OS=Homo sapiens GN=NLRX1 PE=1 SV=1	4.1	4	0.028	ALPLLFNLIK+NLAEWFSR+NLDALENAQAIK+TLLPVFLR
686a	sp|Q7Z6I8|CE024_HUMAN	1.0000	UPF0461 protein C5orf24 OS=Homo sapiens GN=C5orf24 PE=1 SV=1	24.5	4	0.029	AADQFDIYSSQQSK+AVHGVEETSSEVKPPNE+QDPLNETHLQTTSGR
683a	sp|Q7Z3U7-2|MON2_HUMAN sp|Q7Z3U7-5|MON2_HUMAN sp|Q7Z3U7-6|MON2_HUMAN sp|Q7Z3U7|MON2_HUMAN	1.0000	Isoform of Q7Z3U7, Isoform 2 of Protein MON2 homolog OS=Homo sapiens GN=MON2;Isoform of Q7Z3U7, Isoform 5 of Protein MON2 homolog OS=Homo sapiens GN=MON2;Isoform of Q7Z3U7, Isoform 6 of Protein MON2 homolog OS=Homo sapiens GN=MON2;Protein MON2 homolog OS=Homo sapiens GN=MON2 PE=1 SV=3	2.6	4	0.025	AWDVLLDHIQSAALSK+LFSPNIK+LQLLLLNPLK+TGFNMDDLQK
673a	sp|Q6P4A7|SFXN4_HUMAN	1.0000	Sideroflexin-4 OS=Homo sapiens GN=SFXN4 PE=1 SV=1	22.0	4	0.033	DAVPAFIEPNVR+IQSPTEETEIFYHR+SLATVHPDSSNLIPK+SLLMAGAVASSTFLGVIPQFVQMK+YGLTGPWIK
670a	sp|Q6NUQ4-2|TM214_HUMAN sp|Q6NUQ4|TM214_HUMAN	1.0000	Isoform of Q6NUQ4, Isoform 2 of Transmembrane protein 214 OS=Homo sapiens GN=TMEM214;Transmembrane protein 214 OS=Homo sapiens GN=TMEM214 PE=1 SV=2	5.9	4	0.032	SLQETIQSLK+SLSPFAITYLDR+YDLTPAIQTTSTLYER
665a	sp|Q658Y4|F91A1_HUMAN tr|E7ER68|E7ER68_HUMAN	1.0000	Protein FAM91A1 OS=Homo sapiens GN=FAM91A1 PE=1 SV=3;Isoform of Q658Y4, Protein FAM91A1 OS=Homo sapiens GN=FAM91A1 PE=1 SV=1	7.2	4	0.032	IIDSGPQLSGSLDYNVVHSLYNK+LSDESLDSFLIELEK+NTILFLR+VQGDYFETLLYK
663a	sp|Q5XKP0|MIC13_HUMAN	1.0000	MICOS complex subunit MIC13 OS=Homo sapiens GN=MIC13 PE=1 SV=1	35.6	4	0.032	DSWNAGIMTVMSALSVAPSK+GSVAGGAVYLVYDQELLGPSDK
659a	sp|Q5TAQ9|DCAF8_HUMAN tr|G3V3G9|G3V3G9_HUMAN	1.0000	DDB1- and CUL4-associated factor 8 OS=Homo sapiens GN=DCAF8 PE=1 SV=1;Uncharacterized protein OS=Homo sapiens PE=4 SV=1	8.2	4	0.028	IWAPTAEASTELTGLKDVIK+VGLYTIYVNPANTHQFAVGGR+VVVWDWVR
653a	sp|Q5JTV8-3|TOIP1_HUMAN tr|J3KN66|J3KN66_HUMAN	1.0000	Isoform of Q5JTV8, Isoform 3 of Torsin-1A-interacting protein 1 OS=Homo sapiens GN=TOR1AIP1;Isoform of Q5JTV8, Torsin-1A-interacting protein 1 OS=Homo sapiens GN=TOR1AIP1 PE=1 SV=1	8.9	4	0.032	SIQEAPAVSEDLVIR+SQPAILLLTAAR+VNFSEEGETEEDDQDSSHSSVTTVK
643a	sp|Q16643-2|DREB_HUMAN sp|Q16643-3|DREB_HUMAN sp|Q16643|DREB_HUMAN	1.0000	Isoform of Q16643, Isoform 2 of Drebrin OS=Homo sapiens GN=DBN1;Isoform of Q16643, Isoform 3 of Drebrin OS=Homo sapiens GN=DBN1;Drebrin OS=Homo sapiens GN=DBN1 PE=1 SV=4	8.2	4	0.033	LAASGEGGLQELSGHFENQK+SPSDSSTASTPVAEQIER+YVLINWVGEDVPDAR
639a	sp|Q15797|SMAD1_HUMAN sp|Q99717|SMAD5_HUMAN	1.0000	Mothers against decapentaplegic homolog 1 OS=Homo sapiens GN=SMAD1 PE=1 SV=1;Mothers against decapentaplegic homolog 5 OS=Homo sapiens GN=SMAD5 PE=1 SV=1	8.2	4	0.032	RVESPVLPPVLVPR+VESPVLPPVLVPR+VGEAFHASSTSVLVDGFTDPSNNK
636a	sp|Q15717-2|ELAV1_HUMAN sp|Q15717|ELAV1_HUMAN	1.0000	Isoform of Q15717, Isoform 2 of ELAV-like protein 1 OS=Homo sapiens GN=ELAVL1;ELAV-like protein 1 OS=Homo sapiens GN=ELAVL1 PE=1 SV=2	20.9	4	0.030	NVALLSQLYHSPAR+SEAEEAITSFNGHKPPGSSEPITVK+TNLIVNYLPQNMTQDELR+VLVDQTTGLSR
634a	sp|Q15637-2|SF01_HUMAN sp|Q15637-3|SF01_HUMAN sp|Q15637-4|SF01_HUMAN sp|Q15637-5|SF01_HUMAN sp|Q15637-6|SF01_HUMAN sp|Q15637-7|SF01_HUMAN sp|Q15637|SF01_HUMAN	1.0000	Isoform of Q15637, Isoform 2 of Splicing factor 1 OS=Homo sapiens GN=SF1;Isoform of Q15637, Isoform 3 of Splicing factor 1 OS=Homo sapiens GN=SF1;Isoform of Q15637, Isoform 4 of Splicing factor 1 OS=Homo sapiens GN=SF1;Isoform of Q15637, Isoform 5 of Splicing factor 1 OS=Homo sapiens GN=SF1;Isoform of Q15637, Isoform 6 of Splicing factor 1 OS=Homo sapiens GN=SF1;Isoform of Q15637, Isoform 7 of Sp…	5.5	4	0.027	QGIETPEDQNDLRK+TVIPGMPTVIPPGLTR
627a	sp|Q15369-2|ELOC_HUMAN sp|Q15369|ELOC_HUMAN tr|E5RHG8|E5RHG8_HUMAN	1.0000	Isoform of Q15369, Isoform 2 of Transcription elongation factor B polypeptide 1 OS=Homo sapiens GN=TCEB1;Transcription elongation factor B polypeptide 1 OS=Homo sapiens GN=TCEB1 PE=1 SV=1;Isoform of Q15369, Transcription elongation factor B polypeptide 1 (Fragment) OS=Homo sapiens GN=TCEB1 PE=1 SV=1	37.1	4	0.033	AMLSGPGQFAENETNEVNFR+LISSDGHEFIVKR
619a	sp|Q15008-2|PSMD6_HUMAN sp|Q15008-3|PSMD6_HUMAN sp|Q15008-4|PSMD6_HUMAN sp|Q15008|PSMD6_HUMAN	1.0000	Isoform of Q15008, Isoform 2 of 26S proteasome non-ATPase regulatory subunit 6 OS=Homo sapiens GN=PSMD6;Isoform of Q15008, Isoform 3 of 26S proteasome non-ATPase regulatory subunit 6 OS=Homo sapiens GN=PSMD6;Isoform of Q15008, Isoform 4 of 26S proteasome non-ATPase regulatory subunit 6 OS=Homo sapiens GN=PSMD6;26S proteasome non-ATPase regulatory subunit 6 OS=Homo sapiens GN=PSMD6 PE=1 SV=1	12.6	4	0.033	GAEILEVLHSLPAVR+IDKVNEIVETNRPDSK+IGLFYMDNDLITR
69	sp|P48681|NEST_HUMAN	1.0000	Nestin OS=Homo sapiens GN=NES PE=1 SV=2	1.5	4	0.032	DNLAEELEGVAGR+SLETEILESLK
597a	sp|Q13555-10|KCC2G_HUMAN sp|Q13555-2|KCC2G_HUMAN sp|Q13555-3|KCC2G_HUMAN sp|Q13555-4|KCC2G_HUMAN sp|Q13555-5|KCC2G_HUMAN sp|Q13555-6|KCC2G_HUMAN sp|Q13555-7|KCC2G_HUMAN sp|Q13555-8|KCC2G_HUMAN sp|Q13555-9|KCC2G_HUMAN sp|Q13555|KCC2G_HUMAN tr|A0A0A0MS52|A0A0A0MS52_HUMAN tr|A0A0A0MT11|A0A0A0MT11_HUMAN tr|Q5SWX3|Q5SWX3_HUMAN	1.0000	Isoform of Q13555, Isoform 10 of Calcium/calmodulin-dependent protein kinase type II subunit gamma OS=Homo sapiens GN=CAMK2G;Isoform of Q13555, Isoform 2 of Calcium/calmodulin-dependent protein kinase type II subunit gamma OS=Homo sapiens GN=CAMK2G;Isoform of Q13555, Isoform 3 of Calcium/calmodulin-dependent protein kinase type II subunit gamma OS=Homo sapiens GN=CAMK2G;Isoform of Q13555, Isoform…	12.1	4	0.030	AGAYDFPSPEWDTVTPEAK+FTDDYQLFEELGK+FYFENLLSK+ITEQLIEAINNGDFEAYTK
593a	sp|Q13428-2|TCOF_HUMAN sp|Q13428-3|TCOF_HUMAN sp|Q13428-4|TCOF_HUMAN sp|Q13428-6|TCOF_HUMAN sp|Q13428-7|TCOF_HUMAN sp|Q13428-8|TCOF_HUMAN sp|Q13428|TCOF_HUMAN tr|E7ETY2|E7ETY2_HUMAN tr|J3KQ96|J3KQ96_HUMAN	1.0000	Isoform of Q13428, Isoform 2 of Treacle protein OS=Homo sapiens GN=TCOF1;Isoform of Q13428, Isoform 3 of Treacle protein OS=Homo sapiens GN=TCOF1;Isoform of Q13428, Isoform 4 of Treacle protein OS=Homo sapiens GN=TCOF1;Isoform of Q13428, Isoform 6 of Treacle protein OS=Homo sapiens GN=TCOF1;Isoform of Q13428, Isoform 7 of Treacle protein OS=Homo sapiens GN=TCOF1;Isoform of Q13428, Isoform 8 of Tr…	5.0	4	0.033	AGKTGNSMPHPATGKTVANLLSGK+GSLGSQGAKDEPEEELQK+LASTNSSVLGADLPSSMK+VLTELLEQER
588b	sp|Q06830|PRDX1_HUMAN tr|A0A0A0MSI0|A0A0A0MSI0_HUMAN	1.0000	Peroxiredoxin-1 OS=Homo sapiens GN=PRDX1 PE=1 SV=1;Isoform of Q06830, Peroxiredoxin-1 (Fragment) OS=Homo sapiens GN=PRDX1 PE=1 SV=1	25.1	4	0.032	GLFIIDDK+GLFIIDDKGILR+LVQAFQFTDK+QITVNDLPVGR+TIAQDYGVLK
586a	sp|Q13148|TADBP_HUMAN tr|A0A087WX29|A0A087WX29_HUMAN	1.0000	TAR DNA-binding protein 43 OS=Homo sapiens GN=TARDBP PE=1 SV=1;Isoform of Q13148, TAR DNA-binding protein 43 (Fragment) OS=Homo sapiens GN=TARDBP PE=1 SV=1	27.2	4	0.030	FGGNPGGFGNQGGFGNSR+GISVHISNAEPK+LVEGILHAPDAGWGNLVYVVNYPK+TSDLIVLGLPWK
583a	sp|Q12979-2|ABR_HUMAN sp|Q12979-4|ABR_HUMAN sp|Q12979|ABR_HUMAN tr|A0A0G2JQ41|A0A0G2JQ41_HUMAN	1.0000	Isoform of Q12979, Isoform Short of Active breakpoint cluster region-related protein OS=Homo sapiens GN=ABR;Isoform of Q12979, Isoform 4 of Active breakpoint cluster region-related protein OS=Homo sapiens GN=ABR;Active breakpoint cluster region-related protein OS=Homo sapiens GN=ABR PE=2 SV=2;Isoform of Q12979, Active breakpoint cluster region-related protein (Fragment) OS=Homo sapiens GN=ABR PE=…	7.5	4	0.031	ATATTSQPVLTIQQIETIFYK+GQIQLDPQTVETK+ISGVATDIQALK+SYLFLLSSDYER
562a	sp|Q01085-2|TIAR_HUMAN sp|Q01085|TIAR_HUMAN	1.0000	Isoform of Q01085, Isoform 2 of Nucleolysin TIAR OS=Homo sapiens GN=TIAL1;Nucleolysin TIAR OS=Homo sapiens GN=TIAL1 PE=1 SV=1	13.9	4	0.024	FEDVVNQSSPK+GYGFVSFYNK+LDAENAIVHMGGQWLGGR+QTFSPFGQIMEIR
557a	sp|P82970|HMGN5_HUMAN tr|Q5JSK6|Q5JSK6_HUMAN tr|Q5JSL0|Q5JSL0_HUMAN	1.0000	High mobility group nucleosome-binding domain-containing protein 5 OS=Homo sapiens GN=HMGN5 PE=1 SV=1;Isoform of P82970, High mobility group nucleosome-binding domain-containing protein 5 (Fragment) OS=Homo sapiens GN=HMGN5 PE=1 SV=1;Isoform of P82970, High mobility group nucleosome-binding domain-containing protein 5 (Fragment) OS=Homo sapiens GN=HMGN5 PE=1 SV=1	27.0	4	0.024	ITEAPASEKEIVEVKEENIEDATEK+LSAMLVPVTPEVKPK
556a	sp|P80723|BASP1_HUMAN	1.0000	Brain acid soluble protein 1 OS=Homo sapiens GN=BASP1 PE=1 SV=2	29.1	4	0.033	AAEAAAAPAESAAPAAGEEPSKEEGEPK+AEPPKAPEQEQAAPGPAAGGEAPK+ETPAATEAPSSTPK
549a	sp|P63208|SKP1_HUMAN tr|E5RJR5|E5RJR5_HUMAN	1.0000	S-phase kinase-associated protein 1 OS=Homo sapiens GN=SKP1 PE=1 SV=2;Isoform of P63208, S-phase kinase-associated protein 1 OS=Homo sapiens GN=SKP1 PE=1 SV=1	28.2	4	0.031	NDFTEEEEAQVR+TFNIKNDFTEEEEAQVR+TFNIKNDFTEEEEAQVRK+TMLEDLGMDDEGDDDPVPLPNVNAAILK
544a	sp|P62854|RS26_HUMAN	1.0000	40S ribosomal protein S26 OS=Homo sapiens GN=RPS26 PE=1 SV=3	20.9	4	0.032	DISEASVFDAYVLPK+NIVEAAAVR
541a	sp|P62753|RS6_HUMAN	1.0000	40S ribosomal protein S6 OS=Homo sapiens GN=RPS6 PE=1 SV=1	15.7	4	0.032	KGEKDIPGLTDTTVPR+LIEVDDER+MATEVAADALGEEWK
62	sp|P43307-2|SSRA_HUMAN sp|P43307|SSRA_HUMAN tr|C9IZQ1|C9IZQ1_HUMAN tr|C9J3L8|C9J3L8_HUMAN tr|C9J5W0|C9J5W0_HUMAN tr|E9PAL7|E9PAL7_HUMAN	1.0000	Isoform of P43307, Isoform 2 of Translocon-associated protein subunit alpha OS=Homo sapiens GN=SSR1;Translocon-associated protein subunit alpha OS=Homo sapiens GN=SSR1 PE=1 SV=3;Isoform of P43307, Translocon-associated protein subunit alpha OS=Homo sapiens GN=SSR1 PE=1 SV=1;Isoform of P43307, Translocon-associated protein subunit alpha OS=Homo sapiens GN=SSR1 PE=1 SV=1;Isoform of P43307, Transloc…	8.9	4	0.033	FLVGFTNK+GTEDFIVESLDASFR
534a	sp|P62314|SMD1_HUMAN	1.0000	Small nuclear ribonucleoprotein Sm D1 OS=Homo sapiens GN=SNRPD1 PE=1 SV=1	28.6	4	0.032	NGTQVHGTITGVDVSMNTHLK+NREPVQLETLSIR
532a	sp|P62280|RS11_HUMAN tr|M0QZC5|M0QZC5_HUMAN	1.0000	40S ribosomal protein S11 OS=Homo sapiens GN=RPS11 PE=1 SV=3;Isoform of P62280, 40S ribosomal protein S11 OS=Homo sapiens GN=RPS11 PE=1 SV=1	22.9	4	0.027	EAIEGTYIDKK+ILSGVVTK+VLLGETGK
7	sp|O00567|NOP56_HUMAN tr|H0Y653|H0Y653_HUMAN tr|H0YDU4|H0YDU4_HUMAN	1.0000	Nucleolar protein 56 OS=Homo sapiens GN=NOP56 PE=1 SV=4;Isoform of O00567, Nucleolar protein 56 (Fragment) OS=Homo sapiens GN=NOP56 PE=1 SV=1;Isoform of O00567, Nucleolar protein 56 (Fragment) OS=Homo sapiens GN=NOP56 PE=1 SV=1	20.1	4	0.032	MSQVAPSLSALIGEAVGAR+YGLIFHSTFIGR+YPASTVQILGAEK
521a	sp|P61604|CH10_HUMAN	1.0000	10 kDa heat shock protein, mitochondrial OS=Homo sapiens GN=HSPE1 PE=1 SV=2	32.4	4	0.031	FLPLFDR+VLQATVVAVGSGSK+VVLDDKDYFLFR
520a	sp|P61353|RL27_HUMAN	1.0000	60S ribosomal protein L27 OS=Homo sapiens GN=RPL27 PE=1 SV=2	36.8	4	0.027	DVFRDPALKR+NIDDGTSDRPYSHALVAGIDR+VVLVLAGR+VYNYNHLMPTR
517a	sp|P61160|ARP2_HUMAN	1.0000	Actin-related protein 2 OS=Homo sapiens GN=ACTR2 PE=1 SV=1	14.2	4	0.033	GYAFNHSADFETVR+HLWDYTFGPEK+ILLTEPPMNPTK+VGNIEIKDLMVGDEASELR
509a	sp|P60228|EIF3E_HUMAN	1.0000	Eukaryotic translation initiation factor 3 subunit E OS=Homo sapiens GN=EIF3E PE=1 SV=1	9.0	4	0.031	LGHVVMGNNAVSPYQQVIEK+NALSSLWGK+QLQAETEPIVK
507a	sp|P59998-3|ARPC4_HUMAN sp|P59998|ARPC4_HUMAN tr|F8WCF6|F8WCF6_HUMAN	1.0000	Isoform of P59998, Isoform 3 of Actin-related protein 2/3 complex subunit 4 OS=Homo sapiens GN=ARPC4;Actin-related protein 2/3 complex subunit 4 OS=Homo sapiens GN=ARPC4 PE=1 SV=3;Isoform of A0A0A6YYG9, Actin-related protein 2/3 complex subunit 4 OS=Homo sapiens GN=ARPC4-TTLL3 PE=3 SV=1	22.6	4	0.032	AENFFILR+ELLLQPVTISR+IVAEEFLK+VLIEGSINSVR
58	sp|P37802-2|TAGL2_HUMAN sp|P37802|TAGL2_HUMAN tr|X6RJP6|X6RJP6_HUMAN	1.0000	Isoform of P37802, Isoform 2 of Transgelin-2 OS=Homo sapiens GN=TAGLN2;Transgelin-2 OS=Homo sapiens GN=TAGLN2 PE=1 SV=3;Isoform of P37802, Transgelin-2 (Fragment) OS=Homo sapiens GN=TAGLN2 PE=1 SV=1	21.9	4	0.030	DDGLFSGDPNWFPKK+QMEQISQFLQAAER+TLMNLGGLAVAR
504a	sp|P57678|GEMI4_HUMAN tr|I3L2C7|I3L2C7_HUMAN	1.0000	Gem-associated protein 4 OS=Homo sapiens GN=GEMIN4 PE=1 SV=2;Isoform of P57678, Gem-associated protein 4 OS=Homo sapiens GN=GEMIN4 PE=1 SV=1	5.2	4	0.032	ALEDITASIAMAVIQQK+SIAEGIGPEER+TNPSVSSLLQR+VLQPHPVTPSDTETR
503a	sp|P57088|TMM33_HUMAN tr|D6RAA6|D6RAA6_HUMAN	1.0000	Transmembrane protein 33 OS=Homo sapiens GN=TMEM33 PE=1 SV=2;Isoform of P57088, Transmembrane protein 33 (Fragment) OS=Homo sapiens GN=TMEM33 PE=1 SV=1	12.2	4	0.032	ALLANALTSALR+SVLDKLSANQQNILK
499a	sp|P55884-2|EIF3B_HUMAN sp|P55884|EIF3B_HUMAN	1.0000	Isoform of P55884, Isoform 2 of Eukaryotic translation initiation factor 3 subunit B OS=Homo sapiens GN=EIF3B;Eukaryotic translation initiation factor 3 subunit B OS=Homo sapiens GN=EIF3B PE=1 SV=3	4.8	4	0.032	GTQGVVTNFEIFR+TSIFWNDVKDPVSIEER+VTLMQLPTR
498a	sp|P55786|PSA_HUMAN tr|E9PLK3|E9PLK3_HUMAN	1.0000	Puromycin-sensitive aminopeptidase OS=Homo sapiens GN=NPEPPS PE=1 SV=2;Isoform of P55786, Puromycin-sensitive aminopeptidase OS=Homo sapiens GN=NPEPPS PE=1 SV=1	6.7	4	0.031	AGIISTVEVLK+ATFDISLVVPK+LNLGTVGFYRTQYSSAMLESLLPGIR+VLGATLLPDLIQK
485a	sp|P52565|GDIR1_HUMAN tr|J3KRE2|J3KRE2_HUMAN tr|J3KTF8|J3KTF8_HUMAN tr|J3QQX2|J3QQX2_HUMAN	1.0000	Rho GDP-dissociation inhibitor 1 OS=Homo sapiens GN=ARHGDIA PE=1 SV=3;Isoform of P52565, Rho GDP-dissociation inhibitor 1 OS=Homo sapiens GN=ARHGDIA PE=1 SV=1;Isoform of P52565, Rho GDP-dissociation inhibitor 1 (Fragment) OS=Homo sapiens GN=ARHGDIA PE=1 SV=7;Isoform of P52565, Rho GDP-dissociation inhibitor 1 OS=Homo sapiens GN=ARHGDIA PE=1 SV=1	24.8	4	0.027	AEEYEFLTPVEEAPK+SIQEIQELDKDDESLR+SIQEIQELDKDDESLRK
484a	sp|P52434-3|RPAB3_HUMAN sp|P52434|RPAB3_HUMAN tr|C9JLU1|C9JLU1_HUMAN	1.0000	Isoform of P52434, Isoform 3 of DNA-directed RNA polymerases I, II, and III subunit RPABC3 OS=Homo sapiens GN=POLR2H;DNA-directed RNA polymerases I, II, and III subunit RPABC3 OS=Homo sapiens GN=POLR2H PE=1 SV=4;Isoform of P52434, DNA-directed RNA polymerases I, II, and III subunit RPABC3 (Fragment) OS=Homo sapiens GN=POLR2H PE=1 SV=7	49.1	4	0.026	LSAYVSYGGLLMR+LVIASTLYEDGTLDDGEYNPTDDRPSR+VYRIEGDETSTEAATR
470a	sp|P50395-2|GDIB_HUMAN sp|P50395|GDIB_HUMAN	1.0000	Isoform of P50395, Isoform 2 of Rab GDP dissociation inhibitor beta OS=Homo sapiens GN=GDI2;Rab GDP dissociation inhibitor beta OS=Homo sapiens GN=GDI2 PE=1 SV=2	7.8	4	0.031	DLGTESQIFISR+SPYLYPLYGLGELPQGFAR
465a	sp|P49721|PSB2_HUMAN	1.0000	Proteasome subunit beta type-2 OS=Homo sapiens GN=PSMB2 PE=1 SV=1	25.4	4	0.031	FILNLPTFSVR+IIDKNGIHDLDNISFPK+NGYELSPTAAANFTR+YYTPTISR
463a	sp|P49419-2|AL7A1_HUMAN sp|P49419|AL7A1_HUMAN	1.0000	Isoform of P49419, Isoform 2 of Alpha-aminoadipic semialdehyde dehydrogenase OS=Homo sapiens GN=ALDH7A1;Alpha-aminoadipic semialdehyde dehydrogenase OS=Homo sapiens GN=ALDH7A1 PE=1 SV=5	7.8	4	0.032	IWADIPAPK+VGNPWDPNVLYGPLHTK+VNLLSFTGSTQVGK
53	sp|P29966|MARCS_HUMAN tr|A0A087WZH7|A0A087WZH7_HUMAN	1.0000	Myristoylated alanine-rich C-kinase substrate OS=Homo sapiens GN=MARCKS PE=1 SV=4;Isoform of P29966, Myristoylated alanine-rich C-kinase substrate OS=Homo sapiens GN=MARCKS PE=1 SV=1	20.9	4	0.033	EAPAEGEAAEPGSPTAAEGEAASAASSTSSPK+GEAAAERPGEAAVASSPSK+GEPAAAAAPEAGASPVEK
456a	sp|P48444|COPD_HUMAN tr|B0YIW6|B0YIW6_HUMAN	1.0000	Coatomer subunit delta OS=Homo sapiens GN=ARCN1 PE=1 SV=1;Isoform of P48444, Archain 1, isoform CRA_a OS=Homo sapiens GN=ARCN1 PE=1 SV=1	8.2	4	0.032	ENVNLAQIR+IEGLLAAFPK+LFTAESLIGLK+NSNILEDLETLR
454a	sp|P47897-2|SYQ_HUMAN sp|P47897|SYQ_HUMAN	1.0000	Isoform of P47897, Isoform 2 of Glutamine--tRNA ligase OS=Homo sapiens GN=QARS;Glutamine--tRNA ligase OS=Homo sapiens GN=QARS PE=1 SV=1	6.9	4	0.030	AINFNFGYAK+ATGILLYGLASR+EAATQAQQTLGSTIDK+GFHQVPFAPIVFIER
453a	sp|P47755|CAZA2_HUMAN	1.0000	F-actin-capping protein subunit alpha-2 OS=Homo sapiens GN=CAPZA2 PE=1 SV=3	21.0	4	0.030	DIQDSLTVSNEVQTAK+FIIHAPPGEFNEVFNDVR+IVEAAENEYQTAISENYQTMSDTTFK
452b	sp|P11532-10|DMD_HUMAN sp|P11532-2|DMD_HUMAN sp|P11532-3|DMD_HUMAN sp|P11532-4|DMD_HUMAN sp|P11532-5|DMD_HUMAN sp|P11532-6|DMD_HUMAN sp|P11532-7|DMD_HUMAN sp|P11532-8|DMD_HUMAN sp|P11532-9|DMD_HUMAN sp|P11532|DMD_HUMAN tr|A0A075B6G3|A0A075B6G3_HUMAN tr|A0A087WTU7|A0A087WTU7_HUMAN tr|A0A087WV90|A0A087WV90_HUMAN tr|E7EQR9|E7EQR9_HUMAN tr|E7EQS5|E7EQS5_HUMAN tr|E7ESB2|E7ESB2_HUMAN tr|E9PDN5|E9PDN5_H…	1.0000	Isoform of P11532, Isoform 10 of Dystrophin OS=Homo sapiens GN=DMD;Isoform of P11532, Isoform 1 of Dystrophin OS=Homo sapiens GN=DMD;Isoform of P11532, Isoform 2 of Dystrophin OS=Homo sapiens GN=DMD;Isoform of P11532, Isoform 3 of Dystrophin OS=Homo sapiens GN=DMD;Isoform of P11532, Isoform 5 of Dystrophin OS=Homo sapiens GN=DMD;Isoform of P11532, Isoform 6 of Dystrophin OS=Homo sapiens GN=DMD;Is…	11.2	4	0.028	LEPQSMVWLPVLHR+LGLLLHDSIQIPR+MTELYQSLADLNNVR+VNGTTVSSPSTSLQR
449a	sp|P46781|RS9_HUMAN tr|A0A024R4M0|A0A024R4M0_HUMAN tr|B5MCT8|B5MCT8_HUMAN tr|C9JM19|C9JM19_HUMAN	1.0000	40S ribosomal protein S9 OS=Homo sapiens GN=RPS9 PE=1 SV=3;Isoform of P46781, 40S ribosomal protein S9 OS=Homo sapiens GN=RPS9 PE=1 SV=1;Isoform of P46781, 40S ribosomal protein S9 OS=Homo sapiens GN=RPS9 PE=1 SV=1;Isoform of P46781, 40S ribosomal protein S9 OS=Homo sapiens GN=RPS9 PE=1 SV=1	23.0	4	0.033	IEDFLER+LDYILGLK+LFEGNALLR+LIGEYGLR
442a	sp|P43694-2|GATA4_HUMAN sp|P43694|GATA4_HUMAN tr|A0A087WZ09|A0A087WZ09_HUMAN	1.0000	Isoform of P43694, Isoform 2 of Transcription factor GATA-4 OS=Homo sapiens GN=GATA4;Transcription factor GATA-4 OS=Homo sapiens GN=GATA4 PE=1 SV=2;Isoform of P43694, Transcription factor GATA-4 OS=Homo sapiens GN=GATA4 PE=1 SV=1	13.2	4	0.032	EAAAYSSGGGAAGAGLAGR+FSFPGTTGSLAAAAAAAAAR+QDSWNSLVLADSHGDIITA
441a	sp|P43243|MATR3_HUMAN tr|A0A0R4J2E8|A0A0R4J2E8_HUMAN tr|A8MXP9|A8MXP9_HUMAN	1.0000	Matrin-3 OS=Homo sapiens GN=MATR3 PE=1 SV=2;Isoform of P43243, Matrin-3 OS=Homo sapiens GN=MATR3 PE=4 SV=1;Isoform of P43243, Matrin-3 OS=Homo sapiens GN=MATR3 PE=1 SV=1	6.5	4	0.028	GDADQASNILASFGLSAR+IGPYQPNVPVGIDYVIPK+VIHLSNLPHSGYSDSAVLK
6	sp|O00560-2|SDCB1_HUMAN sp|O00560|SDCB1_HUMAN tr|B4DHN5|B4DHN5_HUMAN tr|E9PBU7|E9PBU7_HUMAN tr|G5EA09|G5EA09_HUMAN	1.0000	Isoform of O00560, Isoform 2 of Syntenin-1 OS=Homo sapiens GN=SDCBP;Syntenin-1 OS=Homo sapiens GN=SDCBP PE=1 SV=1;Isoform of O00560, Syntenin-1 OS=Homo sapiens GN=SDCBP PE=1 SV=1;Isoform of O00560, Syntenin-1 OS=Homo sapiens GN=SDCBP PE=1 SV=1;Isoform of O00560, Syndecan binding protein (Syntenin), isoform CRA_a OS=Homo sapiens GN=SDCBP PE=1 SV=1	14.2	4	0.026	VIQAQTAFSANPANPAILSEASAPIPHDGNLYPR
431a	sp|P40763-2|STAT3_HUMAN sp|P40763-3|STAT3_HUMAN sp|P40763|STAT3_HUMAN	1.0000	Isoform of P40763, Isoform Del-701 of Signal transducer and activator of transcription 3 OS=Homo sapiens GN=STAT3;Isoform of P40763, Isoform 3 of Signal transducer and activator of transcription 3 OS=Homo sapiens GN=STAT3;Signal transducer and activator of transcription 3 OS=Homo sapiens GN=STAT3 PE=1 SV=2	9.6	4	0.032	EGGVTFTWVEK+LLQTAATAAQQGGQANHPTAAVVTEK+QFLAPWIESQDWAYAASK+VVENLQDDFDFNYK
430a	sp|P40616-2|ARL1_HUMAN sp|P40616|ARL1_HUMAN tr|F8VYN9|F8VYN9_HUMAN	1.0000	Isoform of P40616, Isoform 2 of ADP-ribosylation factor-like protein 1 OS=Homo sapiens GN=ARL1;ADP-ribosylation factor-like protein 1 OS=Homo sapiens GN=ARL1 PE=1 SV=1;Isoform of P40616, ADP-ribosylation factor-like protein 1 OS=Homo sapiens GN=ARL1 PE=1 SV=1	20.7	4	0.027	AILVVFANK+ILILGLDGAGK+SELVAMLEEEELRK
422a	sp|P36578|RL4_HUMAN	1.0000	60S ribosomal protein L4 OS=Homo sapiens GN=RPL4 PE=1 SV=5	14.5	4	0.031	IEEVPELPLVVEDKVEGYKK+MINTDLSR+NIPGITLLNVSK+QPYAVSELAGHQTSAESWGTGR
419a	sp|P35659|DEK_HUMAN	1.0000	Protein DEK OS=Homo sapiens GN=DEK PE=1 SV=1	9.1	4	0.032	EPFTIAQGK+NVGQFSGFPFEK+VYENYPTYDLTER
415a	sp|P35579|MYH9_HUMAN	1.0000	Myosin-9 OS=Homo sapiens GN=MYH9 PE=1 SV=4	3.5	4	0.026	DFSALESQLQDTQELLQEENR+IAEFTTNLTEEEEK+QLLQANPILEAFGNAK+TQLEELEDELQATEDAK
412a	sp|P35232|PHB_HUMAN tr|C9JW96|C9JW96_HUMAN	1.0000	Prohibitin OS=Homo sapiens GN=PHB PE=1 SV=1;Isoform of P35232, Prohibitin (Fragment) OS=Homo sapiens GN=PHB PE=1 SV=2	22.0	4	0.033	AAELIANSLATAGDGLIELR+FDAGELITQR+IFTSIGEDYDER+ILFRPVASQLPR
403a	sp|P31040-2|SDHA_HUMAN sp|P31040-3|SDHA_HUMAN sp|P31040|SDHA_HUMAN tr|A0A087X1I3|A0A087X1I3_HUMAN tr|D6RFM5|D6RFM5_HUMAN	1.0000	Isoform of P31040, Isoform 2 of Succinate dehydrogenase [ubiquinone] flavoprotein subunit, mitochondrial OS=Homo sapiens GN=SDHA;Isoform of P31040, Isoform 3 of Succinate dehydrogenase [ubiquinone] flavoprotein subunit, mitochondrial OS=Homo sapiens GN=SDHA;Succinate dehydrogenase [ubiquinone] flavoprotein subunit, mitochondrial OS=Homo sapiens GN=SDHA PE=1 SV=2;Isoform of P31040, Succinate dehyd…	5.6	4	0.031	IDEYDYSKPIQGQQK+LGANSLLDLVVFGR
388a	sp|P26639-2|SYTC_HUMAN sp|P26639|SYTC_HUMAN	1.0000	Isoform of P26639, Isoform 2 of Threonine--tRNA ligase, cytoplasmic OS=Homo sapiens GN=TARS;Threonine--tRNA ligase, cytoplasmic OS=Homo sapiens GN=TARS PE=1 SV=3	6.6	4	0.031	AELNPWPEYIYTR+FLGDIEVWDQAEK+IYGISFPDPK+NELSGALTGLTR
385a	sp|P26196|DDX6_HUMAN	1.0000	Probable ATP-dependent RNA helicase DDX6 OS=Homo sapiens GN=DDX6 PE=1 SV=2	11.2	4	0.024	GPVKPTGGPGGGGTQTQQQMNQLK+SGAYLIPLLER+SIEEQLGTEIKPIPSNIDK
384a	sp|P25789|PSA4_HUMAN tr|H0YL69|H0YL69_HUMAN tr|H0YMA1|H0YMA1_HUMAN tr|H0YMI6|H0YMI6_HUMAN tr|H0YMZ1|H0YMZ1_HUMAN	1.0000	Proteasome subunit alpha type-4 OS=Homo sapiens GN=PSMA4 PE=1 SV=1;Isoform of P25789, Proteasome subunit alpha type (Fragment) OS=Homo sapiens GN=PSMA4 PE=1 SV=1;Isoform of P25789, Proteasome subunit alpha type (Fragment) OS=Homo sapiens GN=PSMA4 PE=1 SV=1;Isoform of P25789, Proteasome subunit alpha type (Fragment) OS=Homo sapiens GN=PSMA4 PE=1 SV=1;Isoform of P25789, Proteasome subunit alpha typ…	14.8	4	0.032	LLDEVFFSEK+SALALAIK+TTIFSPEGR
359a	sp|P20700|LMNB1_HUMAN tr|A0A0D9SFE5|A0A0D9SFE5_HUMAN tr|E9PBF6|E9PBF6_HUMAN	1.0000	Lamin-B1 OS=Homo sapiens GN=LMNB1 PE=1 SV=2;Isoform of P20700, Lamin B1, isoform CRA_a OS=Homo sapiens GN=LMNB1 PE=1 SV=1;Isoform of P20700, Lamin-B1 OS=Homo sapiens GN=LMNB1 PE=1 SV=1	15.5	4	0.031	ALYETELADAR+IESLSSQLSNLQK+LSSEMNTSTVNSAR+LYKEELEQTYHAK
354a	sp|P18669|PGAM1_HUMAN	1.0000	Phosphoglycerate mutase 1 OS=Homo sapiens GN=PGAM1 PE=1 SV=2	18.1	4	0.030	ALPFWNEEIVPQIK+SYDVPPPPMEPDHPFYSNISK+VLIAAHGNSLR
328a	sp|P11717|MPRI_HUMAN	1.0000	Cation-independent mannose-6-phosphate receptor OS=Homo sapiens GN=IGF2R PE=1 SV=3	1.7	4	0.032	FLHQDIDSGQGIR+SFSLGDIYFK+VPIDGPPIDIGR+YDLSALVR
327a	sp|P11441|UBL4A_HUMAN	1.0000	Ubiquitin-like protein 4A OS=Homo sapiens GN=UBL4A PE=1 SV=1	28.7	4	0.032	FLHPEVTETMEK+LADSPPPQVWQLISK+LTLDDIER+VLLEEGEAQR
36	sp|P11586|C1TC_HUMAN tr|F5H2F4|F5H2F4_HUMAN	1.0000	C-1-tetrahydrofolate synthase, cytoplasmic OS=Homo sapiens GN=MTHFD1 PE=1 SV=3;Isoform of P11586, C-1-tetrahydrofolate synthase, cytoplasmic OS=Homo sapiens GN=MTHFD1 PE=1 SV=1	5.9	4	0.033	EIGLLSEEVELYGETK+GALALAQAVQR+TDTESELDLISR+YVVVTGITPTPLGEGK
32	sp|P09874|PARP1_HUMAN	1.0000	Poly [ADP-ribose] polymerase 1 OS=Homo sapiens GN=PARP1 PE=1 SV=4	6.2	4	0.031	GGAAVDPDSGLEHSAHVLEK+GGSDDSSKDPIDVNYEK+TLGDFAAEYAK+VVSEDFLQDVSASTK
295a	sp|P05455|LA_HUMAN	1.0000	Lupus La protein OS=Homo sapiens GN=SSB PE=1 SV=2	13.0	4	0.032	EGIILFK+GSIFVVFDSIESAK+LTTDFNVIVEALSK+SPSKPLPEVTDEYKNDVK
291a	sp|P05023-3|AT1A1_HUMAN sp|P05023-4|AT1A1_HUMAN sp|P05023|AT1A1_HUMAN	1.0000	Isoform of P05023, Isoform 3 of Sodium/potassium-transporting ATPase subunit alpha-1 OS=Homo sapiens GN=ATP1A1;Isoform of P05023, Isoform 4 of Sodium/potassium-transporting ATPase subunit alpha-1 OS=Homo sapiens GN=ATP1A1;Sodium/potassium-transporting ATPase subunit alpha-1 OS=Homo sapiens GN=ATP1A1 PE=1 SV=1	4.9	4	0.032	AVFQANQENLPILK+IVEIPFNSTNK+LNIPVSQVNPR+SPDFTNENPLETR
269a	sp|O95271|TNKS1_HUMAN tr|E7EQ52|E7EQ52_HUMAN	1.0000	Tankyrase-1 OS=Homo sapiens GN=TNKS PE=1 SV=2;Isoform of O95271, Poly [ADP-ribose] polymerase OS=Homo sapiens GN=TNKS PE=1 SV=1	4.6	4	0.028	DNWNYTPLHEAAIK+EGDTDIQDLLR+NQEGQTPLDLATADDIR+QVTELLLR
266a	sp|O94927|HAUS5_HUMAN	1.0000	HAUS augmin-like complex subunit 5 OS=Homo sapiens GN=HAUS5 PE=1 SV=2	5.4	4	0.024	AQFLQNLLLPQAK+LQGLVEEVER+SPGEVLALVQR
264a	sp|O94822-3|LTN1_HUMAN sp|O94822|LTN1_HUMAN	1.0000	Isoform of O94822, Isoform 3 of E3 ubiquitin-protein ligase listerin OS=Homo sapiens GN=LTN1;E3 ubiquitin-protein ligase listerin OS=Homo sapiens GN=LTN1 PE=1 SV=6	2.6	4	0.027	FLSTLLDSFSSSR+LADISINYVNER+LMPENPTYAETAVEVPNKDPK
262a	sp|O94763-2|RMP_HUMAN sp|O94763-3|RMP_HUMAN sp|O94763|RMP_HUMAN	1.0000	Isoform of O94763, Isoform 2 of Unconventional prefoldin RPB5 interactor 1 OS=Homo sapiens GN=URI1;Isoform of O94763, Isoform 3 of Unconventional prefoldin RPB5 interactor 1 OS=Homo sapiens GN=URI1;Unconventional prefoldin RPB5 interactor 1 OS=Homo sapiens GN=URI1 PE=1 SV=3	13.7	4	0.032	AFVDVVNGEYVPR+LLPLSVTPEAFSGTVIEK+LVHTNEVTVLLGDNWFAK+TSDIFEADIANDVK
261a	sp|O76094|SRP72_HUMAN	1.0000	Signal recognition particle subunit SRP72 OS=Homo sapiens GN=SRP72 PE=1 SV=3	9.7	4	0.030	DIHTLAQLISAYSLVDPEK+GTQGATAGASSELDASK+TEEALQLYNQIIK+YGQNGDFTRALKTVNK
249a	sp|O75367-2|H2AY_HUMAN sp|O75367-3|H2AY_HUMAN sp|O75367|H2AY_HUMAN	1.0000	Isoform of O75367, Isoform 1 of Core histone macro-H2A.1 OS=Homo sapiens GN=H2AFY;Isoform of O75367, Isoform 3 of Core histone macro-H2A.1 OS=Homo sapiens GN=H2AFY;Core histone macro-H2A.1 OS=Homo sapiens GN=H2AFY PE=1 SV=4	16.3	4	0.032	AGVIFPVGR+GVTIASGGVLPNIHPELLAK+NGPLEVAGAAVSAGHGLPAK+SIAFPSIGSGR
248a	sp|O75340-2|PDCD6_HUMAN sp|O75340|PDCD6_HUMAN tr|A0A024QZ42|A0A024QZ42_HUMAN	1.0000	Isoform of O75340, Isoform 2 of Programmed cell death protein 6 OS=Homo sapiens GN=PDCD6;Programmed cell death protein 6 OS=Homo sapiens GN=PDCD6 PE=1 SV=1;Isoform of O75340, HCG1985580, isoform CRA_c OS=Homo sapiens GN=PDCD6 PE=1 SV=1	28.1	4	0.032	AGVNFSEFTGVWK+LSDQFHDILIR+YITDWQNVFR
245a	sp|O75143-2|ATG13_HUMAN sp|O75143-3|ATG13_HUMAN sp|O75143-4|ATG13_HUMAN sp|O75143-5|ATG13_HUMAN sp|O75143|ATG13_HUMAN	1.0000	Isoform of O75143, Isoform 2 of Autophagy-related protein 13 OS=Homo sapiens GN=ATG13;Isoform of O75143, Isoform 3 of Autophagy-related protein 13 OS=Homo sapiens GN=ATG13;Isoform of O75143, Isoform 4 of Autophagy-related protein 13 OS=Homo sapiens GN=ATG13;Isoform of O75143, Isoform 5 of Autophagy-related protein 13 OS=Homo sapiens GN=ATG13;Autophagy-related protein 13 OS=Homo sapiens GN=ATG13 P…	7.5	4	0.027	EGGVPLAPNQPVHGTQADQER+INLAFMSTR
240a	sp|O60716-10|CTND1_HUMAN sp|O60716-11|CTND1_HUMAN sp|O60716-12|CTND1_HUMAN sp|O60716-13|CTND1_HUMAN sp|O60716-14|CTND1_HUMAN sp|O60716-15|CTND1_HUMAN sp|O60716-16|CTND1_HUMAN sp|O60716-17|CTND1_HUMAN sp|O60716-18|CTND1_HUMAN sp|O60716-19|CTND1_HUMAN sp|O60716-20|CTND1_HUMAN sp|O60716-21|CTND1_HUMAN sp|O60716-22|CTND1_HUMAN sp|O60716-23|CTND1_HUMAN sp|O60716-24|CTND1_HUMAN sp|O60716-25|CTND1_HUMAN…	1.0000	Isoform of O60716, Isoform 2AB of Catenin delta-1 OS=Homo sapiens GN=CTNND1;Isoform of O60716, Isoform 2AC of Catenin delta-1 OS=Homo sapiens GN=CTNND1;Isoform of O60716, Isoform 2BC of Catenin delta-1 OS=Homo sapiens GN=CTNND1;Isoform of O60716, Isoform 2A of Catenin delta-1 OS=Homo sapiens GN=CTNND1;Isoform of O60716, Isoform 2B of Catenin delta-1 OS=Homo sapiens GN=CTNND1;Isoform of O60716, Is…	6.5	4	0.030	AAALVLQTIWGYK+ALSAIADLLTNEHER+GYELLFQPEVVR+SQSSHSYDDSTLPLIDR
238a	sp|O60318|GANP_HUMAN	1.0000	Germinal-center associated nuclear protein OS=Homo sapiens GN=MCM3AP PE=1 SV=2	3.2	4	0.024	KYDVPLSWEQAR+SQLSVFEVVPGTDQVDHAAAVK+STIFPLDGVVR+VAHGALSDGAIDAVETQK
231a	sp|O43572|AKA10_HUMAN tr|E7EMD6|E7EMD6_HUMAN	1.0000	A-kinase anchor protein 10, mitochondrial OS=Homo sapiens GN=AKAP10 PE=1 SV=2;Isoform of O43572, A-kinase anchor protein 10, mitochondrial OS=Homo sapiens GN=AKAP10 PE=1 SV=3	8.3	4	0.024	AGTHQVSMETQESSSTLTVASR+SIEQDAVNTFTK+WVQGNTDEAQEELAWK
224a	sp|O15397|IPO8_HUMAN	1.0000	Importin-8 OS=Homo sapiens GN=IPO8 PE=1 SV=2	4.4	4	0.030	EYFEFSEFFLK+IINFAPSLLR+IIVSDHVEFPVR+TALQEVYTLAEHR
22	sp|O75694-2|NU155_HUMAN sp|O75694|NU155_HUMAN tr|E9PF10|E9PF10_HUMAN	1.0000	Isoform of O75694, Isoform 2 of Nuclear pore complex protein Nup155 OS=Homo sapiens GN=NUP155;Nuclear pore complex protein Nup155 OS=Homo sapiens GN=NUP155 PE=1 SV=1;Isoform of O75694, Nuclear pore complex protein Nup155 OS=Homo sapiens GN=NUP155 PE=1 SV=1	4.1	4	0.029	HLLVSNVGGDGEEIER+ISLQAIQQLVR+LLEVYDQLFK+NSQFAGGPLGNPNTTAK
199a	sp|A6ZKI3|F127A_HUMAN	1.0000	Isoform of O15255, Protein FAM127A OS=Homo sapiens GN=FAM127A PE=1 SV=1	37.2	4	0.030	ESPLLNDYR+LTGPALQWVIPYIKK+RVFGWEEDEDF+VTFLITR
193	sp|Q9Y490|TLN1_HUMAN	1.0000	Talin-1 OS=Homo sapiens GN=TLN1 PE=1 SV=3	4.0	4	0.026	GSQAQPDSPSAQLALIAASQSFLQPGGK+LLAALLEDEGGSGRPLLQAAK+QAAASATQTIAAAQHAASTPK+RVAGSVTELIQAAEAMK+TLAESALQLLYTAK
175	sp|Q9HAV7|GRPE1_HUMAN	1.0000	GrpE protein homolog 1, mitochondrial OS=Homo sapiens GN=GRPEL1 PE=1 SV=2	21.2	4	0.024	DLLEVADVLEK+NSGQNLEEDMGQSEQKADPPATEK+TLRPALVGVVK
160	sp|Q96SK2-2|TM209_HUMAN sp|Q96SK2-3|TM209_HUMAN sp|Q96SK2|TM209_HUMAN	1.0000	Isoform of Q96SK2, Isoform 2 of Transmembrane protein 209 OS=Homo sapiens GN=TMEM209;Isoform of Q96SK2, Isoform 3 of Transmembrane protein 209 OS=Homo sapiens GN=TMEM209;Transmembrane protein 209 OS=Homo sapiens GN=TMEM209 PE=1 SV=2	7.7	4	0.029	LGSPDSTSPSSSPTFWNYSR+SSPTVYNSPTDKEDYMTDLR
155	sp|Q96I24|FUBP3_HUMAN	1.0000	Far upstream element-binding protein 3 OS=Homo sapiens GN=FUBP3 PE=1 SV=2	9.1	4	0.030	IDSIPHLNNSTPLVDPSVYGYGVQK+IQFKPDDGISPER+SINQQSGAHVELQR
154	sp|Q96FF7|YS003_HUMAN tr|A0A044PY82|A0A044PY82_HUMAN	1.0000	Uncharacterized protein LOC113230 OS=Homo sapiens PE=2 SV=4;Protein LOC113230 OS=Homo sapiens GN=LOC113230 PE=1 SV=1	17.4	4	0.027	SVYGTAEFKEPTPSLTASR+VLGSAPPPFTPSLLEQEVR
142	sp|Q8TAE8|G45IP_HUMAN	1.0000	Growth arrest and DNA damage-inducible proteins-interacting protein 1 OS=Homo sapiens GN=GADD45GIP1 PE=1 SV=1	21.2	4	0.024	AAALAAAVAQDPAASGAPSS+LQAEAQELLGYQVDPR+WPDPEDLLTPR
141	sp|Q8NC51-2|PAIRB_HUMAN sp|Q8NC51-3|PAIRB_HUMAN sp|Q8NC51-4|PAIRB_HUMAN sp|Q8NC51|PAIRB_HUMAN	1.0000	Isoform of Q8NC51, Isoform 2 of Plasminogen activator inhibitor 1 RNA-binding protein OS=Homo sapiens GN=SERBP1;Isoform of Q8NC51, Isoform 3 of Plasminogen activator inhibitor 1 RNA-binding protein OS=Homo sapiens GN=SERBP1;Isoform of Q8NC51, Isoform 4 of Plasminogen activator inhibitor 1 RNA-binding protein OS=Homo sapiens GN=SERBP1;Plasminogen activator inhibitor 1 RNA-binding protein OS=Homo s…	17.6	4	0.033	FDQLFDDESDPFEVLK+SAAQAAAQTNSNAAGK+SKSEEAHAEDSVMDHHFR+SSASAPDVDDPEAFPALA
139	sp|Q8N488|RYBP_HUMAN	1.0000	RING1 and YY1-binding protein OS=Homo sapiens GN=RYBP PE=1 SV=2	19.3	4	0.031	INSQLVAQQVAQQYATPPPPKK+SDILKDPPSEANSIQSANATTK
138	sp|Q8IZH2-2|XRN1_HUMAN sp|Q8IZH2|XRN1_HUMAN tr|H7C5E4|H7C5E4_HUMAN	1.0000	Isoform of Q8IZH2, Isoform 2 of 5'-3' exoribonuclease 1 OS=Homo sapiens GN=XRN1;5'-3' exoribonuclease 1 OS=Homo sapiens GN=XRN1 PE=1 SV=1;Isoform of Q8IZH2, 5'-3' exoribonuclease 1 (Fragment) OS=Homo sapiens GN=XRN1 PE=1 SV=1	3.1	4	0.031	APELFSYIAK+LPTSALVNLSHGSR+QVVPFVYQTIVK
137	sp|Q8IXW5-2|RPAP2_HUMAN sp|Q8IXW5|RPAP2_HUMAN	1.0000	Isoform of Q8IXW5, Isoform 2 of Putative RNA polymerase II subunit B1 CTD phosphatase RPAP2 OS=Homo sapiens GN=RPAP2;Putative RNA polymerase II subunit B1 CTD phosphatase RPAP2 OS=Homo sapiens GN=RPAP2 PE=1 SV=1	10.1	4	0.028	FFEAQIPK+FITPAHYSDVVDER+SQDSEEHDSTFPLIDSSSQNQIR+VNTQSSSNSTLPER
132	sp|Q6ZRY4|RBPS2_HUMAN	1.0000	RNA-binding protein with multiple splicing 2 OS=Homo sapiens GN=RBPMS2 PE=1 SV=1	21.5	4	0.035	ELYLLFRPFK+FDPENPQTLR+QPVGFVIFDSR+TLFVSGLPVDIKPR
124	sp|Q5SWA1|PR15B_HUMAN	1.0000	Protein phosphatase 1 regulatory subunit 15B OS=Homo sapiens GN=PPP1R15B PE=1 SV=1	10.4	4	0.027	ELGSSPSGPLNIQR+FPTPLGPENSGNPTLLSSAQPETR+GQDLPTPDQDNGYHSLEEEHSLLR+WLDFAGVYSALR
113	sp|Q14566|MCM6_HUMAN	1.0000	DNA replication licensing factor MCM6 OS=Homo sapiens GN=MCM6 PE=1 SV=1	4.9	4	0.032	DFYVAFQDLPTR+EIESEIDSEEELINK+RGVLLMLFGGVPK
12	sp|O15294-2|OGT1_HUMAN sp|O15294-3|OGT1_HUMAN sp|O15294-4|OGT1_HUMAN sp|O15294|OGT1_HUMAN	1.0000	Isoform of O15294, Isoform 2 of UDP-N-acetylglucosamine--peptide N-acetylglucosaminyltransferase 110 kDa subunit OS=Homo sapiens GN=OGT;Isoform of O15294, Isoform 1 of UDP-N-acetylglucosamine--peptide N-acetylglucosaminyltransferase 110 kDa subunit OS=Homo sapiens GN=OGT;Isoform of O15294, Isoform 4 of UDP-N-acetylglucosamine--peptide N-acetylglucosaminyltransferase 110 kDa subunit OS=Homo sapien…	7.1	4	0.029	ISPTFADAYSNMGNTLK+ISSPLFNTK+LVSIVADQLEK+VPNSVLWLLR
110	sp|Q14152-2|EIF3A_HUMAN sp|Q14152|EIF3A_HUMAN	1.0000	Isoform of Q14152, Isoform 2 of Eukaryotic translation initiation factor 3 subunit A OS=Homo sapiens GN=EIF3A;Eukaryotic translation initiation factor 3 subunit A OS=Homo sapiens GN=EIF3A PE=1 SV=1	3.0	4	0.030	FNVLQYVVPEVK+LTSLVPFVDAFQLER+VLLATLSIPITPER
109	sp|Q14008-2|CKAP5_HUMAN sp|Q14008-3|CKAP5_HUMAN sp|Q14008|CKAP5_HUMAN	1.0000	Isoform of Q14008, Isoform 2 of Cytoskeleton-associated protein 5 OS=Homo sapiens GN=CKAP5;Isoform of Q14008, Isoform 3 of Cytoskeleton-associated protein 5 OS=Homo sapiens GN=CKAP5;Cytoskeleton-associated protein 5 OS=Homo sapiens GN=CKAP5 PE=1 SV=3	2.5	4	0.021	DAAFEALGTALK+EGLDEVAGIINDAK+IILLKPIIK+NLGIPIITVLGDSK
11	sp|O15063|K0355_HUMAN	1.0000	Uncharacterized protein KIAA0355 OS=Homo sapiens GN=KIAA0355 PE=1 SV=2	4.6	4	0.029	APQAGAHTPLTPQPGLAPQQQSPK+EAYAPQISLEGSR+LQSILNIGNFPR
935a	sp|Q12904-2|AIMP1_HUMAN sp|Q12904|AIMP1_HUMAN	0.9999	Isoform of Q12904, Isoform 2 of Aminoacyl tRNA synthase complex-interacting multifunctional protein 1 OS=Homo sapiens GN=AIMP1;Aminoacyl tRNA synthase complex-interacting multifunctional protein 1 OS=Homo sapiens GN=AIMP1 PE=1 SV=2	14.7	4	0.018	GAEADQIIEYLK+ITFDAFPGEPDKELNPK+QQSIAGSADSKPIDVSR
297b	sp|Q00536-2|CDK16_HUMAN sp|Q00536-3|CDK16_HUMAN sp|Q00536|CDK16_HUMAN tr|E5RGN0|E5RGN0_HUMAN	0.9998	Isoform of Q00536, Isoform 2 of Cyclin-dependent kinase 16 OS=Homo sapiens GN=CDK16;Isoform of Q00536, Isoform 3 of Cyclin-dependent kinase 16 OS=Homo sapiens GN=CDK16;Cyclin-dependent kinase 16 OS=Homo sapiens GN=CDK16 PE=1 SV=1;Isoform of Q00536, Cyclin-dependent kinase 16 (Fragment) OS=Homo sapiens GN=CDK16 PE=1 SV=1	13.2	4	0.022	GIDKTNGAPEQIGLDESGGGGGSDPGEAPTR+IADFGLAR+LGEGTYATVYK+QLSMTLRGGRGIDK
1007a	sp|Q8NF91-4|SYNE1_HUMAN sp|Q8NF91|SYNE1_HUMAN tr|A0A0C4DG40|A0A0C4DG40_HUMAN tr|E7ENN3|E7ENN3_HUMAN	0.9991	Isoform of Q8NF91, Isoform 4 of Nesprin-1 OS=Homo sapiens GN=SYNE1;Nesprin-1 OS=Homo sapiens GN=SYNE1 PE=1 SV=4;Isoform of Q8NF91, Nesprin-1 OS=Homo sapiens GN=SYNE1 PE=1 SV=1;Isoform of Q8NF91, Nesprin-1 OS=Homo sapiens GN=SYNE1 PE=1 SV=2	0.8	4	0.020	KEYASLIELTTQSLSELEAQFLR+VLFTSLADNK+VLFTSLADNKYIILQK+WLVEVSYLPMSGLGSVPIPLQQAR
1028a	sp|Q8TEP8-3|CE192_HUMAN tr|H0Y966|H0Y966_HUMAN	0.9975	Isoform of Q8TEP8, Isoform 3 of Centrosomal protein of 192 kDa OS=Homo sapiens GN=CEP192;Isoform of Q8TEP8, Centrosomal protein of 192 kDa (Fragment) OS=Homo sapiens GN=CEP192 PE=1 SV=1	2.2	4	0.018	KDVLDFGDLTYGGWK+LSLGEFFAQR+QISSSDILDSAEEFSAK
348b	sp|P22694-2|KAPCB_HUMAN sp|P22694-3|KAPCB_HUMAN sp|P22694-4|KAPCB_HUMAN sp|P22694-5|KAPCB_HUMAN sp|P22694-6|KAPCB_HUMAN sp|P22694-7|KAPCB_HUMAN sp|P22694-9|KAPCB_HUMAN sp|P22694|KAPCB_HUMAN tr|A0A087WVC4|A0A087WVC4_HUMAN tr|A0A0A0MS54|A0A0A0MS54_HUMAN	0.9973	Isoform of P22694, Isoform 2 of cAMP-dependent protein kinase catalytic subunit beta OS=Homo sapiens GN=PRKACB;Isoform of P22694, Isoform 3 of cAMP-dependent protein kinase catalytic subunit beta OS=Homo sapiens GN=PRKACB;Isoform of P22694, Isoform 4 of cAMP-dependent protein kinase catalytic subunit beta OS=Homo sapiens GN=PRKACB;Isoform of P22694, Isoform 5 of cAMP-dependent protein kinase cata…	10.1	4	0.023	ILQAVNFPFLVR+KVEAPFIPK+WFATTDWIAIYQR
1046a	sp|A7MCY6|TBKB1_HUMAN	0.9928	TANK-binding kinase 1-binding protein 1 OS=Homo sapiens GN=TBKBP1 PE=1 SV=1	12.5	4	0.018	GGSGLSHAGWPGSTPSVSDLER+RSPVPPSCQSPSPQR+VGDDQVNLALAYTELTEELGR+YPLISDFGEEHGFSLYEIK
1102	sp|Q15651-2|HMGN3_HUMAN sp|Q15651|HMGN3_HUMAN tr|A0A087WZE9|A0A087WZE9_HUMAN	0.9903	Isoform of Q15651, Isoform 2 of High mobility group nucleosome-binding domain-containing protein 3 OS=Homo sapiens GN=HMGN3;High mobility group nucleosome-binding domain-containing protein 3 OS=Homo sapiens GN=HMGN3 PE=1 SV=2;Isoform of Q15651, High mobility group nucleosome-binding domain-containing protein 3 OS=Homo sapiens GN=HMGN3 PE=1 SV=1	19.5	4	0.033	LSAKPAPPKPEPKPR
900a	tr|H0YH82|H0YH82_HUMAN	1.0000	Isoform of O75390, Citrate synthase, mitochondrial (Fragment) OS=Homo sapiens GN=CS PE=1 SV=1	18.9	3	0.017	AAVLGPLTLTWTGLTISPTC+GLVYETSVLDPDEGIR
896a	sp|Q9Y6J9|TAF6L_HUMAN	1.0000	TAF6-like RNA polymerase II p300/CBP-associated factor-associated factor 65 kDa subunit 6L OS=Homo sapiens GN=TAF6L PE=1 SV=1	7.9	3	0.025	EVNLVELALATNIPK+GSGGGGPASASGPAASESRPLPR+VALQDLQTNSK
891a	sp|Q9Y5B6|PAXB1_HUMAN	1.0000	PAX3- and PAX7-binding protein 1 OS=Homo sapiens GN=PAXBP1 PE=1 SV=2	3.9	3	0.023	LQLLTWTPLEAK+TLQELSIDGLLNR+YLVHLADTIYR
887a	sp|Q9Y4L1-2|HYOU1_HUMAN sp|Q9Y4L1|HYOU1_HUMAN tr|A0A087WWI4|A0A087WWI4_HUMAN tr|A0A087X054|A0A087X054_HUMAN tr|E9PJ21|E9PJ21_HUMAN tr|K7EQK2|K7EQK2_HUMAN	1.0000	Isoform of Q9Y4L1, Isoform 2 of Hypoxia up-regulated protein 1 OS=Homo sapiens GN=HYOU1;Hypoxia up-regulated protein 1 OS=Homo sapiens GN=HYOU1 PE=1 SV=1;Isoform of Q9Y4L1, Hypoxia up-regulated protein 1 OS=Homo sapiens GN=HYOU1 PE=1 SV=1;Isoform of Q9Y4L1, Hypoxia up-regulated protein 1 OS=Homo sapiens GN=HYOU1 PE=1 SV=1;Isoform of Q9Y4L1, Hypoxia up-regulated protein 1 (Fragment) OS=Homo sapien…	7.2	3	0.022	NINADEAAAMGAVYQAAALSK+VLQLINDNTATALSYGVFR
98	sp|Q02878|RL6_HUMAN	1.0000	60S ribosomal protein L6 OS=Homo sapiens GN=RPL6 PE=1 SV=3	12.8	3	0.024	AVDSQILPK+HLTDAYFK+HQEGEIFDTEKEKYEITEQR
877a	sp|Q9Y2L1|RRP44_HUMAN	1.0000	Exosome complex exonuclease RRP44 OS=Homo sapiens GN=DIS3 PE=1 SV=2	4.8	3	0.025	ASLTYAEAQLR+IETRQASTLEGR+IIVAIDGWPR+NVIVLQTVLQEVR
869a	sp|Q9UPY3-2|DICER_HUMAN sp|Q9UPY3|DICER_HUMAN	1.0000	Isoform of Q9UPY3, Isoform 2 of Endoribonuclease Dicer OS=Homo sapiens GN=DICER1;Endoribonuclease Dicer OS=Homo sapiens GN=DICER1 PE=1 SV=3	2.4	3	0.018	ISLSPFSTTDSAYEWK+KSGFMLSLQMLELITR+LPSDPFTHLAPK
861a	sp|Q9ULT8|HECD1_HUMAN tr|A0A087X2H1|A0A087X2H1_HUMAN tr|H0YJP0|H0YJP0_HUMAN	1.0000	E3 ubiquitin-protein ligase HECTD1 OS=Homo sapiens GN=HECTD1 PE=1 SV=3;Isoform of Q9ULT8, E3 ubiquitin-protein ligase HECTD1 OS=Homo sapiens GN=HECTD1 PE=1 SV=1;Isoform of Q9ULT8, E3 ubiquitin-protein ligase HECTD1 (Fragment) OS=Homo sapiens GN=HECTD1 PE=1 SV=2	2.9	3	0.024	ETSSLESFVR+GQVKPSTSSQPILSAPGPTK+ILYIVASDPYSR
856a	sp|Q9UHX1-2|PUF60_HUMAN sp|Q9UHX1-3|PUF60_HUMAN sp|Q9UHX1-4|PUF60_HUMAN sp|Q9UHX1-5|PUF60_HUMAN sp|Q9UHX1-6|PUF60_HUMAN sp|Q9UHX1|PUF60_HUMAN tr|A0A0J9YVP6|A0A0J9YVP6_HUMAN tr|A0A0J9YVR6|A0A0J9YVR6_HUMAN tr|A0A0J9YWM1|A0A0J9YWM1_HUMAN tr|A0A0J9YXJ8|A0A0J9YXJ8_HUMAN tr|A0A0J9YXX5|A0A0J9YXX5_HUMAN tr|A0A0J9YYL3|A0A0J9YYL3_HUMAN tr|E9PMU7|E9PMU7_HUMAN tr|E9PN18|E9PN18_HUMAN tr|E9PQ56|E9PQ56_HUMAN tr…	1.0000	Isoform of Q9UHX1, Isoform 2 of Poly(U)-binding-splicing factor PUF60 OS=Homo sapiens GN=PUF60;Isoform of Q9UHX1, Isoform 3 of Poly(U)-binding-splicing factor PUF60 OS=Homo sapiens GN=PUF60;Isoform of Q9UHX1, Isoform 4 of Poly(U)-binding-splicing factor PUF60 OS=Homo sapiens GN=PUF60;Isoform of Q9UHX1, Isoform 5 of Poly(U)-binding-splicing factor PUF60 OS=Homo sapiens GN=PUF60;Isoform of Q9UHX1, …	7.6	3	0.022	LGLPPLTPEQQEALQK+VGRPSNIGQAQPIIDQLAEEAR
855a	sp|Q9UHI6|DDX20_HUMAN	1.0000	Probable ATP-dependent RNA helicase DDX20 OS=Homo sapiens GN=DDX20 PE=1 SV=2	5.0	3	0.025	AQHLADILSSK+IPFNQALVFSNLHSR+LSFSDTYQDYEEYWR
848a	sp|Q9UDY4|DNJB4_HUMAN	1.0000	DnaJ homolog subfamily B member 4 OS=Homo sapiens GN=DNAJB4 PE=1 SV=1	16.0	3	0.024	EGDETPNSIPADIVFIIK+EIYDQFGEEGLKGGAGGTDGQGGTFR+IIGYGLPFPK
846a	sp|Q9UBM7|DHCR7_HUMAN	1.0000	7-dehydrocholesterol reductase OS=Homo sapiens GN=DHCR7 PE=1 SV=1	5.9	3	0.022	GYFFPTSAR+LLVSGFWGVAR+YTAAVPYR
841a	sp|Q9P2F8|SI1L2_HUMAN	1.0000	Signal-induced proliferation-associated 1-like protein 2 OS=Homo sapiens GN=SIPA1L2 PE=1 SV=2	2.1	3	0.020	FSFITLGAK+VAVATLTHEQMIDLLR+VPTPALQPLSR
834a	sp|Q9NXS2-3|QPCTL_HUMAN sp|Q9NXS2|QPCTL_HUMAN	1.0000	Isoform of Q9NXS2, Isoform 2 of Glutaminyl-peptide cyclotransferase-like protein OS=Homo sapiens GN=QPCTL;Glutaminyl-peptide cyclotransferase-like protein OS=Homo sapiens GN=QPCTL PE=1 SV=2	14.6	3	0.023	ELRVPLIGSLPEAR+HLAQLMESIPHSPGPTR+TPGSPGNLQVR
833a	sp|Q9NXR1-2|NDE1_HUMAN sp|Q9NXR1|NDE1_HUMAN tr|X5DR54|X5DR54_HUMAN	1.0000	Isoform of Q9NXR1, Isoform 2 of Nuclear distribution protein nudE homolog 1 OS=Homo sapiens GN=NDE1;Nuclear distribution protein nudE homolog 1 OS=Homo sapiens GN=NDE1 PE=1 SV=2;Isoform of Q9NXR1, Nuclear distribution protein nudE homolog 1 (Fragment) OS=Homo sapiens GN=NDE1 PE=1 SV=1	10.7	3	0.024	ELEQANDDLER+ISALNIVGDLLR+QISALEDDLAQTK
832a	sp|Q9NXE4-10|NSMA3_HUMAN sp|Q9NXE4-2|NSMA3_HUMAN sp|Q9NXE4-6|NSMA3_HUMAN sp|Q9NXE4-8|NSMA3_HUMAN tr|H7BXF4|H7BXF4_HUMAN	1.0000	Isoform of Q9NXE4, Isoform 10 of Sphingomyelin phosphodiesterase 4 OS=Homo sapiens GN=SMPD4;Isoform of Q9NXE4, Isoform 2 of Sphingomyelin phosphodiesterase 4 OS=Homo sapiens GN=SMPD4;Isoform of Q9NXE4, Isoform 6 of Sphingomyelin phosphodiesterase 4 OS=Homo sapiens GN=SMPD4;Isoform of Q9NXE4, Isoform 8 of Sphingomyelin phosphodiesterase 4 OS=Homo sapiens GN=SMPD4;Isoform of Q9NXE4, Sphingomyelin p…	7.2	3	0.024	ESFTPTEEHVLVVR+LFVGFLNR+RFEIEYQGDPELQPIR
831a	sp|Q9NW64-2|RBM22_HUMAN sp|Q9NW64|RBM22_HUMAN	1.0000	Isoform of Q9NW64, Isoform 2 of Pre-mRNA-splicing factor RBM22 OS=Homo sapiens GN=RBM22;Pre-mRNA-splicing factor RBM22 OS=Homo sapiens GN=RBM22 PE=1 SV=1	12.7	3	0.021	EISNSDGTRPVGMLGK+TITTLYVGGLGDTITETDLR+YYGINDPVADK
825a	sp|Q9NRL3-2|STRN4_HUMAN sp|Q9NRL3-3|STRN4_HUMAN sp|Q9NRL3|STRN4_HUMAN tr|F5GYK2|F5GYK2_HUMAN tr|M0R0P4|M0R0P4_HUMAN tr|R4GN16|R4GN16_HUMAN	1.0000	Isoform of Q9NRL3, Isoform 2 of Striatin-4 OS=Homo sapiens GN=STRN4;Isoform of Q9NRL3, Isoform 3 of Striatin-4 OS=Homo sapiens GN=STRN4;Striatin-4 OS=Homo sapiens GN=STRN4 PE=1 SV=2;Isoform of Q9NRL3, Striatin-4 OS=Homo sapiens GN=STRN4 PE=1 SV=1;Isoform of Q9NRL3, Striatin-4 (Fragment) OS=Homo sapiens GN=STRN4 PE=1 SV=2;Isoform of Q9NRL3, Striatin-4 (Fragment) OS=Homo sapiens GN=STRN4 PE=1 SV=2	23.7	3	0.018	APPGPAGLSGGESLLVK+SLELNGAVEPSEGAPR
823a	sp|Q9NR30-2|DDX21_HUMAN sp|Q9NR30|DDX21_HUMAN	1.0000	Isoform of Q9NR30, Isoform 2 of Nucleolar RNA helicase 2 OS=Homo sapiens GN=DDX21;Nucleolar RNA helicase 2 OS=Homo sapiens GN=DDX21 PE=1 SV=5	5.2	3	0.020	EGAFSNFPISEETIK+GVTFLFPIQAK+TFSFAIPLIEK
822a	sp|Q9NQC7-2|CYLD_HUMAN sp|Q9NQC7|CYLD_HUMAN	1.0000	Isoform of Q9NQC7, Isoform 2 of Ubiquitin carboxyl-terminal hydrolase CYLD OS=Homo sapiens GN=CYLD;Ubiquitin carboxyl-terminal hydrolase CYLD OS=Homo sapiens GN=CYLD PE=1 SV=1	4.1	3	0.024	FASLQPVSNQIER+MSLEDLHSLDSR+NTWYIDEVAEDPAK
814a	sp|Q9HC07|TM165_HUMAN	1.0000	Transmembrane protein 165 OS=Homo sapiens GN=TMEM165 PE=1 SV=1	13.9	3	0.021	LLNGPGDVETGTSITVPQK+LLNGPGDVETGTSITVPQKK+NKEPPAPAQQLQPQPVAVQGPEPAR
809a	sp|Q9H6T3-2|RPAP3_HUMAN sp|Q9H6T3|RPAP3_HUMAN	1.0000	Isoform of Q9H6T3, Isoform 2 of RNA polymerase II-associated protein 3 OS=Homo sapiens GN=RPAP3;RNA polymerase II-associated protein 3 OS=Homo sapiens GN=RPAP3 PE=1 SV=2	6.2	3	0.024	AIELQLQVK+GIAADGANALLPANR+NSSQDDLFPTSDTPR
90	sp|P62861|RS30_HUMAN tr|E9PR30|E9PR30_HUMAN	1.0000	Isoform of P35544, 40S ribosomal protein S30 OS=Homo sapiens GN=FAU PE=1 SV=1;Isoform of P35544, 40S ribosomal protein S30 OS=Homo sapiens GN=FAU PE=1 SV=1	18.6	3	0.024	FVNVVPTFGK+FVNVVPTFGKK
798a	sp|Q9GZS3|WDR61_HUMAN tr|H0YN81|H0YN81_HUMAN	1.0000	WD repeat-containing protein 61 OS=Homo sapiens GN=WDR61 PE=1 SV=1;Isoform of Q9GZS3, WD repeat-containing protein 61 (Fragment) OS=Homo sapiens GN=WDR61 PE=1 SV=1	19.7	3	0.024	ENSETVVTGSLDDLVK+LLHTLEGHAMPIR+SIDAGPVDAWTLAFSPDSQYLATGTHVGK
793a	sp|Q9BZL6-2|KPCD2_HUMAN sp|Q9BZL6|KPCD2_HUMAN tr|B4DTS2|B4DTS2_HUMAN	1.0000	Isoform of Q9BZL6, Isoform 2 of Serine/threonine-protein kinase D2 OS=Homo sapiens GN=PRKD2;Serine/threonine-protein kinase D2 OS=Homo sapiens GN=PRKD2 PE=1 SV=2;Isoform of Q9BZL6, Serine/threonine-protein kinase OS=Homo sapiens GN=PRKD2 PE=1 SV=1	4.3	3	0.022	NEVAILQSLR+SVVGTPAYLAPEVLLNQGYNR
792a	sp|Q9BZK7|TBL1R_HUMAN tr|A0A0D9SF63|A0A0D9SF63_HUMAN	1.0000	F-box-like/WD repeat-containing protein TBL1XR1 OS=Homo sapiens GN=TBL1XR1 PE=1 SV=1;Isoform of Q9BZK7, F-box-like/WD repeat-containing protein TBL1XR1 OS=Homo sapiens GN=TBL1XR1 PE=1 SV=1	8.6	3	0.019	IWNLSENSTSGSTQLVLR+LAQQQAAAAAAAAAAASQQGSAK
790a	sp|Q9BZE1|RM37_HUMAN tr|S4R369|S4R369_HUMAN	1.0000	39S ribosomal protein L37, mitochondrial OS=Homo sapiens GN=MRPL37 PE=1 SV=2;Isoform of Q9BZE1, 39S ribosomal protein L37, mitochondrial OS=Homo sapiens GN=MRPL37 PE=1 SV=1	9.2	3	0.023	ESLLLQVR+VLEQPVVVQSVGTDGR+VYEIPGLEPITFAGK
782a	sp|Q9BVV7|TIM21_HUMAN	1.0000	Mitochondrial import inner membrane translocase subunit Tim21 OS=Homo sapiens GN=TIMM21 PE=1 SV=1	19.4	3	0.025	ENPGSGEYDFR+SHPEVIGVFGESVK+TIIIEDNRSQDD+YIFVEIESYPR
781a	sp|Q9BV44|THUM3_HUMAN	1.0000	THUMP domain-containing protein 3 OS=Homo sapiens GN=THUMPD3 PE=1 SV=1	7.3	3	0.023	AANNIASLLTK+DFGGAVQDYFK+TGSVDIIVTDLPFGK
777a	sp|Q9BU61|NDUF3_HUMAN	1.0000	NADH dehydrogenase [ubiquinone] 1 alpha subcomplex assembly factor 3 OS=Homo sapiens GN=NDUFAF3 PE=1 SV=1	19.6	3	0.025	EAAQAMYIDSYNSR+IEIVVVGTGDR+LSPADDELYQR
776a	sp|Q9BTY7|HGH1_HUMAN	1.0000	Protein HGH1 homolog OS=Homo sapiens GN=HGH1 PE=1 SV=1	12.3	3	0.024	ALVNLAADPGLHETLLAADPGLPAR+LLPFLAPGAR+LLPLTQYPDSSVR
773a	sp|Q9BRX9|WDR83_HUMAN	1.0000	WD repeat domain-containing protein 83 OS=Homo sapiens GN=WDR83 PE=1 SV=1	13.3	3	0.020	AVVLWDVASGQVVR+LLDKDTGELLGEYK+SRRPEPVQTLDEAR
87	sp|P62847-2|RS24_HUMAN sp|P62847-3|RS24_HUMAN sp|P62847-4|RS24_HUMAN sp|P62847|RS24_HUMAN tr|A0A087WUS0|A0A087WUS0_HUMAN tr|E7ETK0|E7ETK0_HUMAN	1.0000	Isoform of P62847, Isoform 2 of 40S ribosomal protein S24 OS=Homo sapiens GN=RPS24;Isoform of P62847, Isoform 3 of 40S ribosomal protein S24 OS=Homo sapiens GN=RPS24;Isoform of P62847, Isoform 4 of 40S ribosomal protein S24 OS=Homo sapiens GN=RPS24;40S ribosomal protein S24 OS=Homo sapiens GN=RPS24 PE=1 SV=1;Isoform of P62847, 40S ribosomal protein S24 OS=Homo sapiens GN=RPS24 PE=1 SV=1;Isoform o…	20.8	3	0.024	TTGFGMIYDSLDYAK+TTPDVIFVFGFR
769a	sp|Q9BQ67|GRWD1_HUMAN	1.0000	Glutamate-rich WD repeat-containing protein 1 OS=Homo sapiens GN=GRWD1 PE=1 SV=1	7.0	3	0.024	LLQVVEEPQALAAFLR+REPFLLSGGDDGALK
759a	sp|Q99523|SORT_HUMAN	1.0000	Sortilin OS=Homo sapiens GN=SORT1 PE=1 SV=3	4.5	3	0.024	ADLGALELWR+DPIYFTGLASEPGAR+VVLTAEVSGGSR
755a	sp|Q96T17-2|MA7D2_HUMAN	1.0000	Isoform of Q96T17, Isoform 2 of MAP7 domain-containing protein 2 OS=Homo sapiens GN=MAP7D2	6.7	3	0.024	AENSAALGKPTAGTTDAGEAAK+EGTLAQQAAGPQGEEALEK+LLTPTQSSLAR
747a	sp|Q96KA5-2|CLP1L_HUMAN sp|Q96KA5|CLP1L_HUMAN	1.0000	Isoform of Q96KA5, Isoform 2 of Cleft lip and palate transmembrane protein 1-like protein OS=Homo sapiens GN=CLPTM1L;Cleft lip and palate transmembrane protein 1-like protein OS=Homo sapiens GN=CLPTM1L PE=1 SV=1	9.8	3	0.022	LALNVMADNFVFDGSSLPADVHR+LQLSVYTTTR+TVHYLPILFIDQLSNR
738a	sp|Q96DH6-2|MSI2H_HUMAN sp|Q96DH6|MSI2H_HUMAN tr|B4DHE8|B4DHE8_HUMAN	1.0000	Isoform of Q96DH6, Isoform 2 of RNA-binding protein Musashi homolog 2 OS=Homo sapiens GN=MSI2;RNA-binding protein Musashi homolog 2 OS=Homo sapiens GN=MSI2 PE=1 SV=1;Isoform of Q96DH6, RNA-binding protein Musashi homolog 2 OS=Homo sapiens GN=MSI2 PE=1 SV=1	18.3	3	0.024	GFGFVTFADPASVDK+GFGFVTFENEDVVEK+IFVGGLSANTVVEDVK
735a	sp|Q96CU9-3|FXRD1_HUMAN sp|Q96CU9|FXRD1_HUMAN	1.0000	Isoform of Q96CU9, Isoform 3 of FAD-dependent oxidoreductase domain-containing protein 1 OS=Homo sapiens GN=FOXRED1;FAD-dependent oxidoreductase domain-containing protein 1 OS=Homo sapiens GN=FOXRED1 PE=1 SV=2	6.4	3	0.023	FQTIDLSPFLFTR+NINEYLAVVDAPPLDLR
730a	sp|Q96BK5|PINX1_HUMAN	1.0000	PIN2/TERF1-interacting telomerase inhibitor 1 OS=Homo sapiens GN=PINX1 PE=1 SV=2	10.7	3	0.025	NKPQVPVPGSDISETQVER+WAVDPQNTAWSNDDSK
728a	sp|Q96A33-2|CCD47_HUMAN sp|Q96A33|CCD47_HUMAN	1.0000	Isoform of Q96A33, Isoform 2 of Coiled-coil domain-containing protein 47 OS=Homo sapiens GN=CCDC47;Coiled-coil domain-containing protein 47 OS=Homo sapiens GN=CCDC47 PE=1 SV=1	9.4	3	0.021	RQDLLNVLAR+TLLFTFNVPGSGNTYPK+VTMNDEDMDTYVFAVGTR
82	sp|P56134-2|ATPK_HUMAN sp|P56134-3|ATPK_HUMAN sp|P56134-4|ATPK_HUMAN sp|P56134|ATPK_HUMAN tr|C9JJT5|C9JJT5_HUMAN tr|C9JU26|C9JU26_HUMAN tr|G3V325|G3V325_HUMAN	1.0000	Isoform of P56134, Isoform 2 of ATP synthase subunit f, mitochondrial OS=Homo sapiens GN=ATP5J2;Isoform of P56134, Isoform 3 of ATP synthase subunit f, mitochondrial OS=Homo sapiens GN=ATP5J2;Isoform of P56134, Isoform 4 of ATP synthase subunit f, mitochondrial OS=Homo sapiens GN=ATP5J2;ATP synthase subunit f, mitochondrial OS=Homo sapiens GN=ATP5J2 PE=1 SV=3;Isoform of G3V325, Protein ATP5J2-PTC…	49.0	3	0.025	DFSPSGIFGAFQR+LGELPSWILMR
718a	sp|Q92598-2|HS105_HUMAN sp|Q92598-3|HS105_HUMAN sp|Q92598-4|HS105_HUMAN sp|Q92598|HS105_HUMAN tr|A0A0A0MSM0|A0A0A0MSM0_HUMAN	1.0000	Isoform of Q92598, Isoform Beta of Heat shock protein 105 kDa OS=Homo sapiens GN=HSPH1;Isoform of Q92598, Isoform 3 of Heat shock protein 105 kDa OS=Homo sapiens GN=HSPH1;Isoform of Q92598, Isoform 4 of Heat shock protein 105 kDa OS=Homo sapiens GN=HSPH1;Heat shock protein 105 kDa OS=Homo sapiens GN=HSPH1 PE=1 SV=1;Isoform of Q92598, Heat shock protein 105 kDa OS=Homo sapiens GN=HSPH1 PE=1 SV=1	4.7	3	0.022	DISTTLNADEAVAR+KVDQPPEAKKPK+NAVEEYVYEFR
704a	sp|Q8N7H5-3|PAF1_HUMAN sp|Q8N7H5|PAF1_HUMAN	1.0000	Isoform of Q8N7H5, Isoform 3 of RNA polymerase II-associated factor 1 homolog OS=Homo sapiens GN=PAF1;RNA polymerase II-associated factor 1 homolog OS=Homo sapiens GN=PAF1 PE=1 SV=2	10.9	3	0.023	EGDGVYYNELETR+IDPNVLLDPADEKLLEEEIQAPTSSK+VTPVEVMPVFPDFK
703a	sp|Q8N5F7|NKAP_HUMAN	1.0000	NF-kappa-B-activating protein OS=Homo sapiens GN=NKAP PE=1 SV=1	13.0	3	0.025	ALASFNQEER+NGLTHQLGGLSQGSR+TLTSQDDKPLNYGHALLPGEGAAMAEYVK
697a	sp|Q8IXI2-2|MIRO1_HUMAN sp|Q8IXI2-3|MIRO1_HUMAN sp|Q8IXI2-4|MIRO1_HUMAN sp|Q8IXI2-5|MIRO1_HUMAN sp|Q8IXI2-7|MIRO1_HUMAN sp|Q8IXI2|MIRO1_HUMAN tr|H7BXZ6|H7BXZ6_HUMAN	1.0000	Isoform of Q8IXI2, Isoform 2 of Mitochondrial Rho GTPase 1 OS=Homo sapiens GN=RHOT1;Isoform of Q8IXI2, Isoform 3 of Mitochondrial Rho GTPase 1 OS=Homo sapiens GN=RHOT1;Isoform of Q8IXI2, Isoform 4 of Mitochondrial Rho GTPase 1 OS=Homo sapiens GN=RHOT1;Isoform of Q8IXI2, Isoform 5 of Mitochondrial Rho GTPase 1 OS=Homo sapiens GN=RHOT1;Isoform of Q8IXI2, Isoform 7 of Mitochondrial Rho GTPase 1 OS=H…	5.2	3	0.020	LPLILVGNK+NISELFYYAQK+SGVLQALLGR
688a	sp|Q7Z7K6-3|CENPV_HUMAN	1.0000	Isoform of Q7Z7K6, Isoform 3 of Centromere protein V OS=Homo sapiens GN=CENPV	17.6	3	0.024	LLLDTFEYQGLVK+SGASAAPAASAAAALAPSATR+SMVTEEFNGSDWEK
679a	sp|Q6UUV7-3|CRTC3_HUMAN sp|Q6UUV7|CRTC3_HUMAN	1.0000	Isoform of Q6UUV7, Isoform 3 of CREB-regulated transcription coactivator 3 OS=Homo sapiens GN=CRTC3;CREB-regulated transcription coactivator 3 OS=Homo sapiens GN=CRTC3 PE=1 SV=2	9.4	3	0.024	AFEQLMTDLTLSR+LFSLSNPSLSTTNLSGPSR+TVLSSSLNNHPQTSVPNASALHPSLR
672a	sp|Q6P444|MTFR2_HUMAN	1.0000	Mitochondrial fission regulator 2 OS=Homo sapiens GN=MTFR2 PE=1 SV=2	11.2	3	0.022	AVDQGISNTSLLNSR+FAFQEDDSFEKENR+SWESSPFSSPETSR
666a	sp|Q66PJ3-2|AR6P4_HUMAN sp|Q66PJ3-3|AR6P4_HUMAN sp|Q66PJ3-4|AR6P4_HUMAN sp|Q66PJ3-7|AR6P4_HUMAN sp|Q66PJ3|AR6P4_HUMAN tr|A0A0C4DG62|A0A0C4DG62_HUMAN tr|F5GYV5|F5GYV5_HUMAN tr|F8WCT1|F8WCT1_HUMAN tr|H7BZV4|H7BZV4_HUMAN	1.0000	Isoform of Q66PJ3, Isoform 2 of ADP-ribosylation factor-like protein 6-interacting protein 4 OS=Homo sapiens GN=ARL6IP4;Isoform of Q66PJ3, Isoform 3 of ADP-ribosylation factor-like protein 6-interacting protein 4 OS=Homo sapiens GN=ARL6IP4;Isoform of Q66PJ3, Isoform 4 of ADP-ribosylation factor-like protein 6-interacting protein 4 OS=Homo sapiens GN=ARL6IP4;Isoform of Q66PJ3, Isoform 7 of ADP-rib…	22.1	3	0.025	AEAQQVEALPGPSLDQWHR+LIKGDGEVLEEIVTK+SAGEEEDGPVLTDEQK
664a	sp|Q63ZY3-2|KANK2_HUMAN sp|Q63ZY3-3|KANK2_HUMAN sp|Q63ZY3|KANK2_HUMAN	1.0000	Isoform of Q63ZY3, Isoform 2 of KN motif and ankyrin repeat domain-containing protein 2 OS=Homo sapiens GN=KANK2;Isoform of Q63ZY3, Isoform 3 of KN motif and ankyrin repeat domain-containing protein 2 OS=Homo sapiens GN=KANK2;KN motif and ankyrin repeat domain-containing protein 2 OS=Homo sapiens GN=KANK2 PE=1 SV=1	3.8	3	0.017	LDLDFLK+TQDDIETVLQLFR+VAYTTVLQEWLR
660a	sp|Q5VT52-3|RPRD2_HUMAN sp|Q5VT52-5|RPRD2_HUMAN sp|Q5VT52|RPRD2_HUMAN	1.0000	Isoform of Q5VT52, Isoform 3 of Regulation of nuclear pre-mRNA domain-containing protein 2 OS=Homo sapiens GN=RPRD2;Isoform of Q5VT52, Isoform 5 of Regulation of nuclear pre-mRNA domain-containing protein 2 OS=Homo sapiens GN=RPRD2;Regulation of nuclear pre-mRNA domain-containing protein 2 OS=Homo sapiens GN=RPRD2 PE=1 SV=1	5.4	3	0.025	ASSSSASSAGALESSLDR+GPTSTSIDNIDGTPVRDER+ISSILSSLTSVMK
654a	sp|Q5QJE6|TDIF2_HUMAN tr|J3KP30|J3KP30_HUMAN	1.0000	Deoxynucleotidyltransferase terminal-interacting protein 2 OS=Homo sapiens GN=DNTTIP2 PE=1 SV=2;Isoform of Q5QJE6, Deoxynucleotidyltransferase terminal-interacting protein 2 OS=Homo sapiens GN=DNTTIP2 PE=1 SV=1	11.3	3	0.025	ESYTEEIVSEAESHVSGISR+GTEPSTDGETSEAESNYSVSEHHDTILR+SFAANGIQAHPESSTGSDAR
75	sp|P52429|DGKE_HUMAN tr|I3L112|I3L112_HUMAN	1.0000	Diacylglycerol kinase epsilon OS=Homo sapiens GN=DGKE PE=1 SV=1;Isoform of P52429, Diacylglycerol kinase (Fragment) OS=Homo sapiens GN=DGKE PE=1 SV=1	8.6	3	0.024	ILLNPVQVFDVTK+LWEGMGDETYPLAR+QWTPLIILANSR
652a	sp|Q5H9R7-2|PP6R3_HUMAN sp|Q5H9R7-3|PP6R3_HUMAN sp|Q5H9R7-4|PP6R3_HUMAN sp|Q5H9R7-5|PP6R3_HUMAN sp|Q5H9R7-6|PP6R3_HUMAN sp|Q5H9R7|PP6R3_HUMAN tr|E9PKF6|E9PKF6_HUMAN tr|H7BXH2|H7BXH2_HUMAN	1.0000	Isoform of Q5H9R7, Isoform 2 of Serine/threonine-protein phosphatase 6 regulatory subunit 3 OS=Homo sapiens GN=PPP6R3;Isoform of Q5H9R7, Isoform 3 of Serine/threonine-protein phosphatase 6 regulatory subunit 3 OS=Homo sapiens GN=PPP6R3;Isoform of Q5H9R7, Isoform 4 of Serine/threonine-protein phosphatase 6 regulatory subunit 3 OS=Homo sapiens GN=PPP6R3;Isoform of Q5H9R7, Isoform 5 of Serine/threon…	4.9	3	0.024	FADQDDIGNVSFDR+IQQFDDGGSDEEDIWEEK+LIEFLLK
651a	sp|Q53H12|AGK_HUMAN tr|E9PC15|E9PC15_HUMAN	1.0000	Acylglycerol kinase, mitochondrial OS=Homo sapiens GN=AGK PE=1 SV=2;Isoform of Q53H12, Acylglycerol kinase, mitochondrial OS=Homo sapiens GN=AGK PE=1 SV=1	13.5	3	0.022	EQPVFAMTGLR+GDFITIGSR+IPIGFIPLGETSSLSHTLFAESGNK+YWYLGPLK
647a	sp|Q3KQU3-2|MA7D1_HUMAN sp|Q3KQU3-4|MA7D1_HUMAN sp|Q3KQU3|MA7D1_HUMAN	1.0000	Isoform of Q3KQU3, Isoform 2 of MAP7 domain-containing protein 1 OS=Homo sapiens GN=MAP7D1;Isoform of Q3KQU3, Isoform 4 of MAP7 domain-containing protein 1 OS=Homo sapiens GN=MAP7D1;MAP7 domain-containing protein 1 OS=Homo sapiens GN=MAP7D1 PE=1 SV=1	3.6	3	0.023	LSASTASELSPK+TPETLLPFAEAEAFLK+TPETLLPFAEAEAFLKK
638a	sp|Q15773|MLF2_HUMAN	1.0000	Myeloid leukemia factor 2 OS=Homo sapiens GN=MLF2 PE=1 SV=1	23.0	3	0.023	DVEPEDPMFLMDPFAIHR+LAIQGPEDSPSR+MLSGGFGYSPFLSITDGNMPGTRPASR
633a	sp|Q15633-2|TRBP2_HUMAN sp|Q15633|TRBP2_HUMAN	1.0000	Isoform of Q15633, Isoform 2 of RISC-loading complex subunit TARBP2 OS=Homo sapiens GN=TARBP2;RISC-loading complex subunit TARBP2 OS=Homo sapiens GN=TARBP2 PE=1 SV=3	13.3	3	0.022	DGNEVEPDDDHFSIGVGSR+LPEYTVTQESGPAHR+TPISLLQEYGTR
72	sp|P51610-2|HCFC1_HUMAN sp|P51610-4|HCFC1_HUMAN sp|P51610|HCFC1_HUMAN tr|A6NEM2|A6NEM2_HUMAN	1.0000	Isoform of P51610, Isoform 2 of Host cell factor 1 OS=Homo sapiens GN=HCFC1;Isoform of P51610, Isoform 4 of Host cell factor 1 OS=Homo sapiens GN=HCFC1;Host cell factor 1 OS=Homo sapiens GN=HCFC1 PE=1 SV=2;Isoform of P51610, Host cell factor 1 OS=Homo sapiens GN=HCFC1 PE=1 SV=2	2.9	3	0.023	GPLPAGTILK+SPISVPGGSALISNLGK+TVESGLEVAAAPSVTPQAGTALLAPFPTQR
608a	sp|Q14244-3|MAP7_HUMAN sp|Q14244-5|MAP7_HUMAN sp|Q14244-6|MAP7_HUMAN sp|Q14244-7|MAP7_HUMAN sp|Q14244|MAP7_HUMAN tr|A0A087WZ40|A0A087WZ40_HUMAN	1.0000	Isoform of Q14244, Isoform 3 of Ensconsin OS=Homo sapiens GN=MAP7;Isoform of Q14244, Isoform 5 of Ensconsin OS=Homo sapiens GN=MAP7;Isoform of Q14244, Isoform 6 of Ensconsin OS=Homo sapiens GN=MAP7;Isoform of Q14244, Isoform 7 of Ensconsin OS=Homo sapiens GN=MAP7;Ensconsin OS=Homo sapiens GN=MAP7 PE=1 SV=1;Isoform of Q14244, Ensconsin OS=Homo sapiens GN=MAP7 PE=1 SV=1	6.0	3	0.023	LLTPTHSFLAR+LSSSSATLLNSPDR+VTVESTPDLEK
70	sp|P49006|MRP_HUMAN	1.0000	MARCKS-related protein OS=Homo sapiens GN=MARCKSL1 PE=1 SV=2	25.1	3	0.020	GDVTAEEAAGASPAK+GEGESPPVNGTDEAAGATGDAIEPAPPSQGAEAK
604a	sp|Q14103-2|HNRPD_HUMAN sp|Q14103-3|HNRPD_HUMAN sp|Q14103-4|HNRPD_HUMAN sp|Q14103|HNRPD_HUMAN tr|D6RAF8|D6RAF8_HUMAN tr|D6RF44|D6RF44_HUMAN tr|H0Y8G5|H0Y8G5_HUMAN tr|H0YA96|H0YA96_HUMAN	1.0000	Isoform of Q14103, Isoform 2 of Heterogeneous nuclear ribonucleoprotein D0 OS=Homo sapiens GN=HNRNPD;Isoform of Q14103, Isoform 3 of Heterogeneous nuclear ribonucleoprotein D0 OS=Homo sapiens GN=HNRNPD;Isoform of Q14103, Isoform 4 of Heterogeneous nuclear ribonucleoprotein D0 OS=Homo sapiens GN=HNRNPD;Heterogeneous nuclear ribonucleoprotein D0 OS=Homo sapiens GN=HNRNPD PE=1 SV=1;Isoform of Q14103…	15.8	3	0.024	GFGFVLFK+IFVGGLSPDTPEEK+MFIGGLSWDTTKK
602a	sp|Q13838-2|DX39B_HUMAN sp|Q13838|DX39B_HUMAN	1.0000	Isoform of Q13838, Isoform 2 of Spliceosome RNA helicase DDX39B OS=Homo sapiens GN=DDX39B;Spliceosome RNA helicase DDX39B OS=Homo sapiens GN=DDX39B PE=1 SV=1	8.2	3	0.023	DFLLKPELLR+GLAITFVSDENDAK+VAVFFGGLSIK
595a	sp|Q13489|BIRC3_HUMAN sp|Q13490-2|BIRC2_HUMAN sp|Q13490|BIRC2_HUMAN tr|A0A087X2B2|A0A087X2B2_HUMAN tr|E9PMH5|E9PMH5_HUMAN	1.0000	Baculoviral IAP repeat-containing protein 3 OS=Homo sapiens GN=BIRC3 PE=1 SV=2;Isoform of Q13490, Isoform 2 of Baculoviral IAP repeat-containing protein 2 OS=Homo sapiens GN=BIRC2;Baculoviral IAP repeat-containing protein 2 OS=Homo sapiens GN=BIRC2 PE=1 SV=2;Isoform of Q13490, Baculoviral IAP repeat-containing protein 2 OS=Homo sapiens GN=BIRC2 PE=1 SV=1;Isoform of Q13490, Baculoviral IAP repeat-…	3.7	3	0.024	AGFYYIGPGDR+ELIDTILVK
592a	sp|Q13425-2|SNTB2_HUMAN sp|Q13425|SNTB2_HUMAN	1.0000	Isoform of Q13425, Isoform 2 of Beta-2-syntrophin OS=Homo sapiens GN=SNTB2;Beta-2-syntrophin OS=Homo sapiens GN=SNTB2 PE=1 SV=1	12.7	3	0.024	AGLVELLLR+IFPGLAADQSR+LGDAILSVNGTDLR
68	sp|P47914|RL29_HUMAN	1.0000	60S ribosomal protein L29 OS=Homo sapiens GN=RPL29 PE=1 SV=2	9.4	3	0.025	AQAAAPASVPAQAPK
587a	sp|Q13155|AIMP2_HUMAN	1.0000	Aminoacyl tRNA synthase complex-interacting multifunctional protein 2 OS=Homo sapiens GN=AIMP2 PE=1 SV=2	10.6	3	0.022	FLFSLFGQK+SYGPAPGAGHVQEESNLSLQALESR
66	sp|P46779-2|RL28_HUMAN sp|P46779-3|RL28_HUMAN sp|P46779-4|RL28_HUMAN sp|P46779-5|RL28_HUMAN sp|P46779|RL28_HUMAN tr|H0YKD8|H0YKD8_HUMAN tr|H0YLP6|H0YLP6_HUMAN tr|H0YMF4|H0YMF4_HUMAN	1.0000	Isoform of P46779, Isoform 2 of 60S ribosomal protein L28 OS=Homo sapiens GN=RPL28;Isoform of P46779, Isoform 3 of 60S ribosomal protein L28 OS=Homo sapiens GN=RPL28;Isoform of P46779, Isoform 4 of 60S ribosomal protein L28 OS=Homo sapiens GN=RPL28;Isoform of P46779, Isoform 5 of 60S ribosomal protein L28 OS=Homo sapiens GN=RPL28;60S ribosomal protein L28 OS=Homo sapiens GN=RPL28 PE=1 SV=3;Isofor…	34.8	3	0.020	NKQTYSTEPNNLK+QTYSTEPNNLK+TVGVEPAADGK
553a	sp|P78347-2|GTF2I_HUMAN sp|P78347-3|GTF2I_HUMAN sp|P78347-4|GTF2I_HUMAN sp|P78347|GTF2I_HUMAN	1.0000	Isoform of P78347, Isoform 2 of General transcription factor II-I OS=Homo sapiens GN=GTF2I;Isoform of P78347, Isoform 3 of General transcription factor II-I OS=Homo sapiens GN=GTF2I;Isoform of P78347, Isoform 4 of General transcription factor II-I OS=Homo sapiens GN=GTF2I;General transcription factor II-I OS=Homo sapiens GN=GTF2I PE=1 SV=2	5.5	3	0.025	DQSAVVVQGLPEGVAFK+FEAHPNDLYVEGLPENIPFR+RPELLTHSTTEVTQPR
550a	sp|P63244|GBLP_HUMAN tr|D6RHH4|D6RHH4_HUMAN	1.0000	Guanine nucleotide-binding protein subunit beta-2-like 1 OS=Homo sapiens GN=GNB2L1 PE=1 SV=3;Isoform of P63244, Guanine nucleotide-binding protein subunit beta-2-like 1 OS=Homo sapiens GN=GNB2L1 PE=1 SV=1	14.2	3	0.024	LTRDETNYGIPQR+LWDLTTGTTTR+VWQVTIGTR
546a	sp|P62913-2|RL11_HUMAN sp|P62913|RL11_HUMAN	1.0000	Isoform of P62913, Isoform 2 of 60S ribosomal protein L11 OS=Homo sapiens GN=RPL11;60S ribosomal protein L11 OS=Homo sapiens GN=RPL11 PE=1 SV=2	13.0	3	0.025	VLEQLTGQTPVFSK+YDGIILPGK
539a	sp|P62714|PP2AB_HUMAN sp|P67775|PP2AA_HUMAN	1.0000	Serine/threonine-protein phosphatase 2A catalytic subunit beta isoform OS=Homo sapiens GN=PPP2CB PE=1 SV=1;Serine/threonine-protein phosphatase 2A catalytic subunit alpha isoform OS=Homo sapiens GN=PPP2CA PE=1 SV=1	12.9	3	0.022	GAGYTFGQDISETFNHANGLTLVSR+SPDTNYLFMGDYVDR
533a	sp|P62304|RUXE_HUMAN	1.0000	Small nuclear ribonucleoprotein E OS=Homo sapiens GN=SNRPE PE=1 SV=1	25.0	3	0.025	GDNITLLQSVSN+VMVQPINLIFR
510a	sp|P60660-2|MYL6_HUMAN sp|P60660|MYL6_HUMAN tr|B7Z6Z4|B7Z6Z4_HUMAN tr|F8VPF3|F8VPF3_HUMAN tr|F8VZU9|F8VZU9_HUMAN tr|F8W180|F8W180_HUMAN tr|F8W1R7|F8W1R7_HUMAN tr|G3V1V0|G3V1V0_HUMAN tr|G3V1Y7|G3V1Y7_HUMAN tr|G8JLA2|G8JLA2_HUMAN tr|J3KND3|J3KND3_HUMAN	1.0000	Isoform of P60660, Isoform Smooth muscle of Myosin light polypeptide 6 OS=Homo sapiens GN=MYL6;Myosin light polypeptide 6 OS=Homo sapiens GN=MYL6 PE=1 SV=2;Isoform of P60660, Myosin light polypeptide 6 OS=Homo sapiens GN=MYL6 PE=1 SV=1;Isoform of P60660, Myosin light polypeptide 6 (Fragment) OS=Homo sapiens GN=MYL6 PE=1 SV=1;Isoform of P60660, Myosin light polypeptide 6 OS=Homo sapiens GN=MYL6 PE…	24.3	3	0.024	HVLVTLGEK+VLDFEHFLPMLQTVAK
57	sp|P35869|AHR_HUMAN	1.0000	Aryl hydrocarbon receptor OS=Homo sapiens GN=AHR PE=1 SV=2	4.1	3	0.019	LASLLPFPQDVINKLDK+NLGIDFEDIR+SFFDVALK
496a	sp|P55072|TERA_HUMAN	1.0000	Transitional endoplasmic reticulum ATPase OS=Homo sapiens GN=VCP PE=1 SV=4	5.1	3	0.024	LDQLIYIPLPDEK+LIVDEAINEDNSVVSLSQPK+MDELQLFR
493a	sp|P54727|RD23B_HUMAN	1.0000	UV excision repair protein RAD23 homolog B OS=Homo sapiens GN=RAD23B PE=1 SV=1	14.2	3	0.023	IDIDPEETVK+QEKPAEKPAETPVATSPTATDSTSGDSSR+QIIQQNPSLLPALLQQIGR
56	sp|P33992|MCM5_HUMAN tr|B1AHB1|B1AHB1_HUMAN	1.0000	DNA replication licensing factor MCM5 OS=Homo sapiens GN=MCM5 PE=1 SV=5;Isoform of P33992, DNA helicase OS=Homo sapiens GN=MCM5 PE=1 SV=1	5.9	3	0.022	LAALPNVYEVISK+LQPFATEADVEEALR+VLGIQVDTDGSGR
473a	sp|P50502|F10A1_HUMAN sp|Q8IZP2|ST134_HUMAN tr|A0A087X1H6|A0A087X1H6_HUMAN tr|F6VDH7|F6VDH7_HUMAN tr|H7C3I1|H7C3I1_HUMAN tr|Q3KNR6|Q3KNR6_HUMAN	1.0000	Hsc70-interacting protein OS=Homo sapiens GN=ST13 PE=1 SV=2;Putative protein FAM10A4 OS=Homo sapiens GN=ST13P4 PE=5 SV=1;Isoform of P50502, Hsc70-interacting protein OS=Homo sapiens GN=ST13 PE=1 SV=1;Isoform of P50502, Hsc70-interacting protein (Fragment) OS=Homo sapiens GN=ST13 PE=1 SV=1;Isoform of P50502, Hsc70-interacting protein (Fragment) OS=Homo sapiens GN=ST13 PE=1 SV=1;Isoform of P50502, …	25.3	3	0.024	AIDLFTDAIK+AIEINPDSAQPYK+VAAIEALNDGELQK
54	sp|P30086|PEBP1_HUMAN	1.0000	Phosphatidylethanolamine-binding protein 1 OS=Homo sapiens GN=PEBP1 PE=1 SV=3	24.6	3	0.020	LYTLVLTDPDAPSR+WSGPLSLQEVDEQPQHPLHVTYAGAAVDELGK
468a	sp|P49959-2|MRE11_HUMAN sp|P49959-3|MRE11_HUMAN sp|P49959|MRE11_HUMAN tr|F8W7U8|F8W7U8_HUMAN	1.0000	Isoform of P49959, Isoform 2 of Double-strand break repair protein MRE11A OS=Homo sapiens GN=MRE11A;Isoform of P49959, Isoform 3 of Double-strand break repair protein MRE11A OS=Homo sapiens GN=MRE11A;Double-strand break repair protein MRE11A OS=Homo sapiens GN=MRE11A PE=1 SV=3;Isoform of P49959, Double-strand break repair protein MRE11A OS=Homo sapiens GN=MRE11A PE=1 SV=1	4.7	3	0.024	GNDTFVTLDEILR+IDISPVLLQK+TGEEINFGK
464a	sp|P49720|PSB3_HUMAN tr|A0A087WUL2|A0A087WUL2_HUMAN	1.0000	Proteasome subunit beta type-3 OS=Homo sapiens GN=PSMB3 PE=1 SV=2;Isoform of P49720, Proteasome subunit beta type-3 (Fragment) OS=Homo sapiens GN=PSMB3 PE=1 SV=1	20.7	3	0.022	FGIQAQMVTTDFQK+FGPYYTEPVIAGLDPK
455a	sp|P48047|ATPO_HUMAN	1.0000	ATP synthase subunit O, mitochondrial OS=Homo sapiens GN=ATP5O PE=1 SV=1	12.2	3	0.020	LVRPPVQVYGIEGR+TDPSILGGMIVR
447a	sp|P46776|RL27A_HUMAN tr|E9PLL6|E9PLL6_HUMAN	1.0000	60S ribosomal protein L27a OS=Homo sapiens GN=RPL27A PE=1 SV=2;Isoform of P46776, 60S ribosomal protein L27a OS=Homo sapiens GN=RPL27A PE=1 SV=1	31.5	3	0.021	INFDKYHPGYFGK+LWTLVSEQTR+TGAAPIIDVVR
445a	sp|P46060|RAGP1_HUMAN	1.0000	Ran GTPase-activating protein 1 OS=Homo sapiens GN=RANGAP1 PE=1 SV=1	9.2	3	0.023	GAVAMAETLK+ILDPNTGEPAPVLSSPPPADVSTFLAFPSPEK+VINLNDNTFTEK
439a	sp|P42704|LPPRC_HUMAN	1.0000	Leucine-rich PPR motif-containing protein, mitochondrial OS=Homo sapiens GN=LRPPRC PE=1 SV=3	3.9	3	0.024	DLPVTEAVFSALVTGHAR+EQNIVFNAETYSNLIK+GDVENIEVVQK+NVQGIIEILK
427a	sp|P39019|RS19_HUMAN	1.0000	40S ribosomal protein S19 OS=Homo sapiens GN=RPS19 PE=1 SV=2	21.4	3	0.024	DVNQQEFVR+ELAPYDENWFYTR+VLQALEGLK
425a	sp|P38606-2|VATA_HUMAN sp|P38606|VATA_HUMAN	1.0000	Isoform of P38606, Isoform 2 of V-type proton ATPase catalytic subunit A OS=Homo sapiens GN=ATP6V1A;V-type proton ATPase catalytic subunit A OS=Homo sapiens GN=ATP6V1A PE=1 SV=2	12.3	3	0.027	DPLKDGEAKIK+FTMVQVWPVR+IKSDYAQLLEDMQNAFR+TALVANTSNMPVAAR+VGSHITGGDIYGIVSENSLIK
418a	sp|P35658-2|NU214_HUMAN sp|P35658-3|NU214_HUMAN sp|P35658-4|NU214_HUMAN sp|P35658-5|NU214_HUMAN sp|P35658|NU214_HUMAN	1.0000	Isoform of P35658, Isoform 2 of Nuclear pore complex protein Nup214 OS=Homo sapiens GN=NUP214;Isoform of P35658, Isoform 3 of Nuclear pore complex protein Nup214 OS=Homo sapiens GN=NUP214;Isoform of P35658, Isoform 4 of Nuclear pore complex protein Nup214 OS=Homo sapiens GN=NUP214;Isoform of P35658, Isoform 5 of Nuclear pore complex protein Nup214 OS=Homo sapiens GN=NUP214;Nuclear pore complex pr…	2.1	3	0.023	ETLFNTLANNR+TTLLEGFAGVEEAR+YGLVFAGGASGLQIFPTK
413a	sp|P35250|RFC2_HUMAN	1.0000	Replication factor C subunit 2 OS=Homo sapiens GN=RFC2 PE=1 SV=3	10.2	3	0.024	EGNVPNIIIAGPPGTGK+IIILDEADSMTDGAQQALR
398a	sp|P29692-2|EF1D_HUMAN sp|P29692|EF1D_HUMAN tr|A0A087X1X7|A0A087X1X7_HUMAN tr|E9PK01|E9PK01_HUMAN tr|E9PRY8|E9PRY8_HUMAN	1.0000	Isoform of P29692, Isoform 2 of Elongation factor 1-delta OS=Homo sapiens GN=EEF1D;Elongation factor 1-delta OS=Homo sapiens GN=EEF1D PE=1 SV=5;Isoform of P29692, Elongation factor 1-delta OS=Homo sapiens GN=EEF1D PE=1 SV=1;Isoform of P29692, Elongation factor 1-delta (Fragment) OS=Homo sapiens GN=EEF1D PE=1 SV=1;Isoform of P29692, Elongation factor 1-delta OS=Homo sapiens GN=EEF1D PE=1 SV=1	18.8	3	0.024	GVVQELQQAISK+SIQLDGLVWGASK+SLAGSSGPGASSGTSGDHGELVVR
397a	sp|P29590-10|PML_HUMAN sp|P29590-11|PML_HUMAN sp|P29590-12|PML_HUMAN sp|P29590-13|PML_HUMAN sp|P29590-14|PML_HUMAN sp|P29590-2|PML_HUMAN sp|P29590-3|PML_HUMAN sp|P29590-4|PML_HUMAN sp|P29590-5|PML_HUMAN sp|P29590-8|PML_HUMAN sp|P29590-9|PML_HUMAN sp|P29590|PML_HUMAN tr|H3BT57|H3BT57_HUMAN	1.0000	Isoform of P29590, Isoform PML-7 of Protein PML OS=Homo sapiens GN=PML;Isoform of P29590, Isoform PML-11 of Protein PML OS=Homo sapiens GN=PML;Isoform of P29590, Isoform PML-12 of Protein PML OS=Homo sapiens GN=PML;Isoform of P29590, Isoform PML-13 of Protein PML OS=Homo sapiens GN=PML;Isoform of P29590, Isoform PML-14 of Protein PML OS=Homo sapiens GN=PML;Isoform of P29590, Isoform PML-5 of Prot…	8.0	3	0.024	HEARPLAELR+LRQEEPQSLQAAVR+TDGFDEFKVR
46	sp|P23511-2|NFYA_HUMAN sp|P23511|NFYA_HUMAN	1.0000	Isoform of P23511, Isoform Short of Nuclear transcription factor Y subunit alpha OS=Homo sapiens GN=NFYA;Nuclear transcription factor Y subunit alpha OS=Homo sapiens GN=NFYA PE=1 SV=2	6.0	3	0.024	IPLPGAEMLEEEPLYVNAK
392a	sp|P27797|CALR_HUMAN	1.0000	Calreticulin OS=Homo sapiens GN=CALR PE=1 SV=1	16.1	3	0.025	AKIDDPTDSKPEDWDKPEHIPDPDAK+EQFLDGDGWTSR+FYALSASFEPFSNK+IKDPDASKPEDWDER
390b	sp|P29597|TYK2_HUMAN tr|E9PM19|E9PM19_HUMAN tr|E9PPF2|E9PPF2_HUMAN	1.0000	Non-receptor tyrosine-protein kinase TYK2 OS=Homo sapiens GN=TYK2 PE=1 SV=3;Isoform of P29597, Tyrosine-protein kinase OS=Homo sapiens GN=TYK2 PE=1 SV=1;Isoform of P29597, Tyrosine-protein kinase OS=Homo sapiens GN=TYK2 PE=1 SV=1	4.9	3	0.027	DGIHGPLLEPFVQAK+LGLAEGTSPFIK+RLVMSIR+TLNLSQLSFHR
45	sp|P23284|PPIB_HUMAN	1.0000	Peptidyl-prolyl cis-trans isomerase B OS=Homo sapiens GN=PPIB PE=1 SV=2	15.7	3	0.022	DTNGSQFFITTVK+TVDNFVALATGEK+VIFGLFGK
375a	sp|P24534|EF1B_HUMAN	1.0000	Elongation factor 1-beta OS=Homo sapiens GN=EEF1B2 PE=1 SV=3	16.4	3	0.024	LVPVGYGIK+SIQADGLVWGSSK+SPAGLQVLNDYLADK
44	sp|P22670|RFX1_HUMAN	1.0000	MHC class II regulatory factor RFX1 OS=Homo sapiens GN=RFX1 PE=1 SV=2	5.4	3	0.024	SLPDFTELDLQGK+TAGAPTGTVPQQLQVHGVQQSVPVTQER+VAAAGAFAQTLR
374a	sp|P23528|COF1_HUMAN tr|E9PK25|E9PK25_HUMAN tr|G3V1A4|G3V1A4_HUMAN	1.0000	Cofilin-1 OS=Homo sapiens GN=CFL1 PE=1 SV=3;Isoform of P23528, Cofilin-1 OS=Homo sapiens GN=CFL1 PE=1 SV=1;Isoform of P23528, Cofilin 1 (Non-muscle), isoform CRA_a OS=Homo sapiens GN=CFL1 PE=1 SV=1	30.2	3	0.024	EILVGDVGQTVDDPYATFVK+LGGSAVISLEGKPL+YALYDATYETK
364a	sp|P22102|PUR2_HUMAN	1.0000	Trifunctional purine biosynthetic protein adenosine-3 OS=Homo sapiens GN=GART PE=1 SV=1	4.9	3	0.024	GVEITGFPEAQALGLEVFHAGTALK+LGVDLDAQTWR+VDLGGFAGLFDLK
42	sp|P18754-2|RCC1_HUMAN sp|P18754|RCC1_HUMAN tr|C9J3R0|C9J3R0_HUMAN tr|C9JMJ4|C9JMJ4_HUMAN tr|C9JQZ4|C9JQZ4_HUMAN tr|C9JRH2|C9JRH2_HUMAN tr|C9JW69|C9JW69_HUMAN	1.0000	Isoform of P18754, Isoform 2 of Regulator of chromosome condensation OS=Homo sapiens GN=RCC1;Regulator of chromosome condensation OS=Homo sapiens GN=RCC1 PE=1 SV=1;Isoform of P18754, Regulator of chromosome condensation (Fragment) OS=Homo sapiens GN=RCC1 PE=1 SV=7;Isoform of P18754, Regulator of chromosome condensation (Fragment) OS=Homo sapiens GN=RCC1 PE=1 SV=1;Isoform of P18754, Regulator of c…	12.9	3	0.024	VFLWGSFR+VPELFANR+VVQVSAGDSHTAALTDDGR
342a	sp|P15880|RS2_HUMAN tr|E9PQD7|E9PQD7_HUMAN tr|H0YEN5|H0YEN5_HUMAN	1.0000	40S ribosomal protein S2 OS=Homo sapiens GN=RPS2 PE=1 SV=2;Isoform of P15880, 40S ribosomal protein S2 OS=Homo sapiens GN=RPS2 PE=1 SV=1;Isoform of P15880, 40S ribosomal protein S2 (Fragment) OS=Homo sapiens GN=RPS2 PE=1 SV=1	17.9	3	0.024	GTGIVSAPVPK+SLEEIYLFSLPIK+TYSYLTPDLWK
336a	sp|P13804-2|ETFA_HUMAN sp|P13804|ETFA_HUMAN tr|H0YKF0|H0YKF0_HUMAN tr|H0YL12|H0YL12_HUMAN tr|H0YLU7|H0YLU7_HUMAN	1.0000	Isoform of P13804, Isoform 2 of Electron transfer flavoprotein subunit alpha, mitochondrial OS=Homo sapiens GN=ETFA;Electron transfer flavoprotein subunit alpha, mitochondrial OS=Homo sapiens GN=ETFA PE=1 SV=1;Isoform of P13804, Electron transfer flavoprotein subunit alpha, mitochondrial (Fragment) OS=Homo sapiens GN=ETFA PE=1 SV=1;Isoform of P13804, Electron transfer flavoprotein subunit alpha, …	12.1	3	0.019	GLLPEELTPLILATQK+LEVAPISDIIAIK
335a	sp|P13797-2|PLST_HUMAN sp|P13797-3|PLST_HUMAN sp|P13797|PLST_HUMAN tr|A0A0A0MSQ0|A0A0A0MSQ0_HUMAN	1.0000	Isoform of P13797, Isoform 2 of Plastin-3 OS=Homo sapiens GN=PLS3;Isoform of P13797, Isoform 3 of Plastin-3 OS=Homo sapiens GN=PLS3;Plastin-3 OS=Homo sapiens GN=PLS3 PE=1 SV=4;Isoform of P13797, Plastin-3 OS=Homo sapiens GN=PLS3 PE=1 SV=1	13.3	3	0.019	ALENDPDCRHVIPMNPNTDDLFK+DGETLEELMKLSPEELLLR+KLTPFIIQ+QFVTPADVVSGNPK+YTLNVLEDLGDGQK
319a	sp|P10155-3|RO60_HUMAN sp|P10155-4|RO60_HUMAN sp|P10155-5|RO60_HUMAN sp|P10155|RO60_HUMAN	1.0000	Isoform of P10155, Isoform 3 of 60 kDa SS-A/Ro ribonucleoprotein OS=Homo sapiens GN=TROVE2;Isoform of P10155, Isoform 4 of 60 kDa SS-A/Ro ribonucleoprotein OS=Homo sapiens GN=TROVE2;Isoform of P10155, Isoform 5 of 60 kDa SS-A/Ro ribonucleoprotein OS=Homo sapiens GN=TROVE2;60 kDa SS-A/Ro ribonucleoprotein OS=Homo sapiens GN=TROVE2 PE=1 SV=2	6.9	3	0.021	ALLQEMPLTALLR+IPTHLFTFIQFK+LGLENAEALIR
316a	sp|P09651-2|ROA1_HUMAN sp|P09651-3|ROA1_HUMAN sp|P09651|ROA1_HUMAN tr|F8W6I7|F8W6I7_HUMAN	1.0000	Isoform of P09651, Isoform A1-A of Heterogeneous nuclear ribonucleoprotein A1 OS=Homo sapiens GN=HNRNPA1;Isoform of P09651, Isoform 2 of Heterogeneous nuclear ribonucleoprotein A1 OS=Homo sapiens GN=HNRNPA1;Heterogeneous nuclear ribonucleoprotein A1 OS=Homo sapiens GN=HNRNPA1 PE=1 SV=5;Isoform of P09651, Heterogeneous nuclear ribonucleoprotein A1 OS=Homo sapiens GN=HNRNPA1 PE=1 SV=2	19.5	3	0.024	GFAFVTFDDHDSVDKIVIQK+LFIGGLSFETTDESLR+SSGPYGGGGQYFAKPR
313a	sp|P08865|RSSA_HUMAN tr|A0A0C4DG17|A0A0C4DG17_HUMAN tr|C9J9K3|C9J9K3_HUMAN	1.0000	40S ribosomal protein SA OS=Homo sapiens GN=RPSA PE=1 SV=4;Isoform of P08865, 40S ribosomal protein SA OS=Homo sapiens GN=RPSA PE=1 SV=1;Isoform of P08865, 40S ribosomal protein SA (Fragment) OS=Homo sapiens GN=RPSA PE=1 SV=7	14.4	3	0.024	AIVAIENPADVSVISSR+FAAATGATPIAGR+LLVVTDPR
35	sp|P10619-2|PPGB_HUMAN sp|P10619|PPGB_HUMAN tr|X6R5C5|X6R5C5_HUMAN tr|X6R8A1|X6R8A1_HUMAN	1.0000	Isoform of P10619, Isoform 2 of Lysosomal protective protein OS=Homo sapiens GN=CTSA;Lysosomal protective protein OS=Homo sapiens GN=CTSA PE=1 SV=2;Isoform of P10619, Carboxypeptidase OS=Homo sapiens GN=CTSA PE=1 SV=1;Isoform of P10619, Carboxypeptidase OS=Homo sapiens GN=CTSA PE=1 SV=1	5.2	3	0.021	EFSHIAFLTIK+YGDSGEQIAGFVK
34	sp|P0DI83|NARR_HUMAN	1.0000	Isoform of Q9BZG1, Ras-related protein Rab-34, isoform NARR OS=Homo sapiens GN=RAB34 PE=1 SV=1	18.2	3	0.024	AEGSRPGGAAPVPEEGGR+VADADPASAPSQGALQGR
305a	sp|P07339|CATD_HUMAN tr|C9JH19|C9JH19_HUMAN tr|F8WD96|F8WD96_HUMAN	1.0000	Cathepsin D OS=Homo sapiens GN=CTSD PE=1 SV=1;Isoform of P07339, Cathepsin D (Fragment) OS=Homo sapiens GN=CTSD PE=1 SV=1;Isoform of P07339, Cathepsin D OS=Homo sapiens GN=CTSD PE=1 SV=1	8.7	3	0.025	FDGILGMAYPR+LVDQNIFSFYLSR
4	sp|O00311|CDC7_HUMAN	1.0000	Cell division cycle 7-related protein kinase OS=Homo sapiens GN=CDC7 PE=1 SV=1	5.4	3	0.023	ITAEEALLHPFFK+LTSDIQGHASHQPAISEK
283a	sp|P02786|TFR1_HUMAN	1.0000	Transferrin receptor protein 1 OS=Homo sapiens GN=TFRC PE=1 SV=2	5.8	3	0.024	ALLENIK+EAGSQKDENLALYVENQFR+ILNIFGVIK+SAFSNLFGGEPLSYTR
281a	sp|P00387-2|NB5R3_HUMAN sp|P00387-3|NB5R3_HUMAN sp|P00387|NB5R3_HUMAN	1.0000	Isoform of P00387, Isoform 2 of NADH-cytochrome b5 reductase 3 OS=Homo sapiens GN=CYB5R3;Isoform of P00387, Isoform 3 of NADH-cytochrome b5 reductase 3 OS=Homo sapiens GN=CYB5R3;NADH-cytochrome b5 reductase 3 OS=Homo sapiens GN=CYB5R3 PE=1 SV=3	12.9	3	0.017	STPAITLESPDIKYPLR+SVGMIAGGTGITPMLQVIR
30	sp|P08243-2|ASNS_HUMAN sp|P08243-3|ASNS_HUMAN sp|P08243|ASNS_HUMAN	1.0000	Isoform of P08243, Isoform 2 of Asparagine synthetase [glutamine-hydrolyzing] OS=Homo sapiens GN=ASNS;Isoform of P08243, Isoform 3 of Asparagine synthetase [glutamine-hydrolyzing] OS=Homo sapiens GN=ASNS;Asparagine synthetase [glutamine-hydrolyzing] OS=Homo sapiens GN=ASNS PE=1 SV=4	6.5	3	0.022	EAFSDGITSVK+ELYLFDVLR+ETFEDSNLIPK
270a	sp|O95373|IPO7_HUMAN	1.0000	Importin-7 OS=Homo sapiens GN=IPO7 PE=1 SV=1	3.7	3	0.024	AFAVGVQQVLLK+ENIVEAIIHSPELIR+EYNEFAEVFLK
257a	sp|O75616|ERAL1_HUMAN	1.0000	GTPase Era, mitochondrial OS=Homo sapiens GN=ERAL1 PE=1 SV=2	6.2	3	0.024	STLSNQLLGR+TAVWEEGPGGELVIQQK
27	sp|P04637-4|P53_HUMAN sp|P04637-7|P53_HUMAN sp|P04637|P53_HUMAN tr|A0A087WZU8|A0A087WZU8_HUMAN tr|A0A087X1Q1|A0A087X1Q1_HUMAN tr|A0A0U1RQC9|A0A0U1RQC9_HUMAN	1.0000	Isoform of P04637, Isoform 4 of Cellular tumor antigen p53 OS=Homo sapiens GN=TP53;Isoform of P04637, Isoform 7 of Cellular tumor antigen p53 OS=Homo sapiens GN=TP53;Cellular tumor antigen p53 OS=Homo sapiens GN=TP53 PE=1 SV=4;Isoform of P04637, Cellular tumor antigen p53 OS=Homo sapiens GN=TP53 PE=1 SV=1;Isoform of P04637, Cellular tumor antigen p53 OS=Homo sapiens GN=TP53 PE=1 SV=1;Isoform of P…	15.0	3	0.025	ELNEALELK+ELNEALELKDAQAGKEPGGSR+KKPLDGEYFTLQIR
244a	sp|O75083|WDR1_HUMAN tr|D6RD66|D6RD66_HUMAN	1.0000	WD repeat-containing protein 1 OS=Homo sapiens GN=WDR1 PE=1 SV=4;Isoform of O75083, WD repeat-containing protein 1 (Fragment) OS=Homo sapiens GN=WDR1 PE=1 SV=1	11.4	3	0.024	FATASADGQIYIYDGK+IKDIAWTEDSKR
243a	sp|O60941-6|DTNB_HUMAN sp|O60941-7|DTNB_HUMAN sp|O60941|DTNB_HUMAN sp|Q9Y4J8-10|DTNA_HUMAN sp|Q9Y4J8-11|DTNA_HUMAN sp|Q9Y4J8-13|DTNA_HUMAN sp|Q9Y4J8-14|DTNA_HUMAN sp|Q9Y4J8-15|DTNA_HUMAN sp|Q9Y4J8-2|DTNA_HUMAN sp|Q9Y4J8-6|DTNA_HUMAN sp|Q9Y4J8|DTNA_HUMAN tr|E7EVB6|E7EVB6_HUMAN tr|E9PEY4|E9PEY4_HUMAN tr|M0QZ28|M0QZ28_HUMAN	1.0000	Isoform of O60941, Isoform 6 of Dystrobrevin beta OS=Homo sapiens GN=DTNB;Isoform of O60941, Isoform 7 of Dystrobrevin beta OS=Homo sapiens GN=DTNB;Dystrobrevin beta OS=Homo sapiens GN=DTNB PE=1 SV=1;Isoform of Q9Y4J8, Isoform 10 of Dystrobrevin alpha OS=Homo sapiens GN=DTNA;Isoform of Q9Y4J8, Isoform 11 of Dystrobrevin alpha OS=Homo sapiens GN=DTNA;Isoform of Q9Y4J8, Isoform 13 of Dystrobrevin a…	11.6	3	0.024	AQQNPTLLAELR+LRLEHEQASQPTPEK+NDLLVAADSITNTMSSLVK
25	sp|O76031|CLPX_HUMAN	1.0000	ATP-dependent Clp protease ATP-binding subunit clpX-like, mitochondrial OS=Homo sapiens GN=CLPX PE=1 SV=2	5.7	3	0.025	DVGGEGVQQGLLK+LPVVVPLHSLDEK+TLVQILTEPR
229a	sp|O43447|PPIH_HUMAN tr|C9JQD4|C9JQD4_HUMAN	1.0000	Peptidyl-prolyl cis-trans isomerase H OS=Homo sapiens GN=PPIH PE=1 SV=1;Isoform of O43447, Peptidyl-prolyl cis-trans isomerase (Fragment) OS=Homo sapiens GN=PPIH PE=1 SV=1	34.0	3	0.023	IELFADVVPK+KIENVPTGPNNKPK+VIKDFMIQGGDFVNGDGTGVASIYR
222a	sp|O15084|ANR28_HUMAN	1.0000	Serine/threonine-protein phosphatase 6 regulatory ankyrin repeat subunit A OS=Homo sapiens GN=ANKRD28 PE=1 SV=5	4.2	3	0.024	LRDQPSLVQAIFNGDPDEVR+NGLTMVVQELLGK+TVSFEALPIMR
216a	sp|O14737-2|PDCD5_HUMAN sp|O14737|PDCD5_HUMAN tr|K7EQA1|K7EQA1_HUMAN	1.0000	Isoform of O14737, Isoform 2 of Programmed cell death protein 5 OS=Homo sapiens GN=PDCD5;Programmed cell death protein 5 OS=Homo sapiens GN=PDCD5 PE=1 SV=3;Isoform of O14737, Programmed cell death protein 5 OS=Homo sapiens GN=PDCD5 PE=1 SV=1	40.2	3	0.024	AVENYLIQMAR+LSNLALVKPEK+NSILAQVLDQSAR
214a	sp|O14545|TRAD1_HUMAN	1.0000	TRAF-type zinc finger domain-containing protein 1 OS=Homo sapiens GN=TRAFD1 PE=1 SV=1	4.1	3	0.023	AFESDVFHNR+LDSQPQETSPELPR
210a	sp|O00410-3|IPO5_HUMAN sp|O00410|IPO5_HUMAN tr|H0Y8C6|H0Y8C6_HUMAN	1.0000	Isoform of O00410, Isoform 3 of Importin-5 OS=Homo sapiens GN=IPO5;Importin-5 OS=Homo sapiens GN=IPO5 PE=1 SV=4;Isoform of O00410, Importin-5 (Fragment) OS=Homo sapiens GN=IPO5 PE=1 SV=1	3.0	3	0.024	ITFLLQAIR+SLVEIADTVPK+VSDILHSIFSSYK
205a	sp|E9PAV3|NACAM_HUMAN	1.0000	Nascent polypeptide-associated complex subunit alpha, muscle-specific form OS=Homo sapiens GN=NACA PE=1 SV=1	2.0	3	0.022	GAPTPSAVTPLSPK+IEDLSQQAQLAAAEK+NILFVITKPDVYK
195	sp|Q9Y5S9-2|RBM8A_HUMAN sp|Q9Y5S9|RBM8A_HUMAN	1.0000	Isoform of Q9Y5S9, Isoform 2 of RNA-binding protein 8A OS=Homo sapiens GN=RBM8A;RNA-binding protein 8A OS=Homo sapiens GN=RBM8A PE=1 SV=1	11.0	3	0.023	MREDYDSVEQDGDEPGPQR
191	sp|Q9Y3I0|RTCB_HUMAN	1.0000	tRNA-splicing ligase RtcB homolog OS=Homo sapiens GN=RTCB PE=1 SV=1	7.1	3	0.024	IASPEGQDYLK+QIGNVAALPGIVHR+SYNDELQFLEK
187	sp|Q9Y2T2|AP3M1_HUMAN	1.0000	AP-3 complex subunit mu-1 OS=Homo sapiens GN=AP3M1 PE=1 SV=1	12.0	3	0.024	GLVNLQSGAPKPEENPSLNIQFK+SVVNSITGSSNVGDTLPTGQLSNIPWR
186	sp|Q9UKX7-2|NUP50_HUMAN sp|Q9UKX7|NUP50_HUMAN	1.0000	Isoform of Q9UKX7, Isoform 2 of Nuclear pore complex protein Nup50 OS=Homo sapiens GN=NUP50;Nuclear pore complex protein Nup50 OS=Homo sapiens GN=NUP50 PE=1 SV=2	12.7	3	0.022	KVDSSVLGSLSSVPLTGFSFSPGNSSLFGK+NATMPVTMLIR+VAAETQSPSLFGSTK
185	sp|Q9UKL0|RCOR1_HUMAN tr|J3KN32|J3KN32_HUMAN	1.0000	REST corepressor 1 OS=Homo sapiens GN=RCOR1 PE=1 SV=1;Isoform of Q9UKL0, REST corepressor 1 OS=Homo sapiens GN=RCOR1 PE=1 SV=1	5.8	3	0.024	DFQAISDVIGNK+VGPQYQAVVPDFDPAK
181	sp|Q9P2P1|NYNRI_HUMAN	1.0000	Protein NYNRIN OS=Homo sapiens GN=NYNRIN PE=2 SV=3	2.7	3	0.025	AAEEDDLDSSLASVFR+LPGQNPLPLNLEWK+VIESPWPLR+VPTDAGPTLDVAR
19	sp|O75155-2|CAND2_HUMAN sp|O75155|CAND2_HUMAN	1.0000	Isoform of O75155, Isoform 2 of Cullin-associated NEDD8-dissociated protein 2 OS=Homo sapiens GN=CAND2;Cullin-associated NEDD8-dissociated protein 2 OS=Homo sapiens GN=CAND2 PE=1 SV=3	3.0	3	0.023	LISLLTAPVYEQAVDGGPGLHK+LVLVNPSFLLPR
180	sp|Q9P0J7|KCMF1_HUMAN tr|C9J3I2|C9J3I2_HUMAN	1.0000	E3 ubiquitin-protein ligase KCMF1 OS=Homo sapiens GN=KCMF1 PE=1 SV=2;Isoform of Q9P0J7, E3 ubiquitin-protein ligase KCMF1 (Fragment) OS=Homo sapiens GN=KCMF1 PE=1 SV=1	17.4	3	0.024	RSNMHFTSSSTGGLSSSQSSYSPSNR+SNMHFTSSSTGGLSSSQSSYSPSNR
179	sp|Q9P032|NDUF4_HUMAN	1.0000	NADH dehydrogenase [ubiquinone] 1 alpha subcomplex assembly factor 4 OS=Homo sapiens GN=NDUFAF4 PE=1 SV=1	22.9	3	0.024	DVYVDSKDPVSSLQVK+EQISLYPEVK+ISIVEALTLLNNHK
172	sp|Q9H1A4|APC1_HUMAN tr|H0Y564|H0Y564_HUMAN	1.0000	Anaphase-promoting complex subunit 1 OS=Homo sapiens GN=ANAPC1 PE=1 SV=1;Isoform of Q9H1A4, Anaphase-promoting complex subunit 1 (Fragment) OS=Homo sapiens GN=ANAPC1 PE=1 SV=1	2.3	3	0.024	LLGSLDEVVLLSPVPELR+NFDFEGSLSPVIAPK
171	sp|Q9H0W5|CCDC8_HUMAN	1.0000	Coiled-coil domain-containing protein 8 OS=Homo sapiens GN=CCDC8 PE=1 SV=2	8.9	3	0.023	AGAPADQGAEAADNQREEAADNQR+AGAPAEEGAEAADNQREEAADNQR
170	sp|Q9BYD3-2|RM04_HUMAN sp|Q9BYD3|RM04_HUMAN tr|K7EKI4|K7EKI4_HUMAN tr|K7ELF1|K7ELF1_HUMAN tr|K7ELQ0|K7ELQ0_HUMAN tr|K7ES61|K7ES61_HUMAN tr|X6RAY8|X6RAY8_HUMAN	1.0000	Isoform of Q9BYD3, Isoform 2 of 39S ribosomal protein L4, mitochondrial OS=Homo sapiens GN=MRPL4;39S ribosomal protein L4, mitochondrial OS=Homo sapiens GN=MRPL4 PE=1 SV=1;Isoform of Q9BYD3, 39S ribosomal protein L4, mitochondrial OS=Homo sapiens GN=MRPL4 PE=1 SV=1;Isoform of Q9BYD3, 39S ribosomal protein L4, mitochondrial (Fragment) OS=Homo sapiens GN=MRPL4 PE=1 SV=1;Isoform of Q9BYD3, 39S ribos…	27.6	3	0.024	ATENPEQVASEGLPEPVLR+VGLADLHPDVFATAPR
165	sp|Q9BRK4|LZTS2_HUMAN	1.0000	Leucine zipper putative tumor suppressor 2 OS=Homo sapiens GN=LZTS2 PE=1 SV=2	9.7	3	0.025	AGQLDAEAAGLREPPVPPATADPFLLAESDEAK+NSLSSLPTYSTGGAEPTTSSPGGHLPSHGSGR
163	sp|Q9BQ61|CS043_HUMAN tr|K7ELS0|K7ELS0_HUMAN tr|K7EN60|K7EN60_HUMAN tr|K7ERU7|K7ERU7_HUMAN	1.0000	Uncharacterized protein C19orf43 OS=Homo sapiens GN=C19orf43 PE=1 SV=1;Isoform of Q9BQ61, Uncharacterized protein C19orf43 OS=Homo sapiens GN=C19orf43 PE=1 SV=1;Isoform of Q9BQ61, Uncharacterized protein C19orf43 OS=Homo sapiens GN=C19orf43 PE=1 SV=1;Isoform of Q9BQ61, Uncharacterized protein C19orf43 OS=Homo sapiens GN=C19orf43 PE=1 SV=1	30.3	3	0.024	EAPGPAGGGGGGSR+QRQEEPPPGPQRPDQSAAAAGPGDPK
17	sp|O43823|AKAP8_HUMAN	1.0000	A-kinase anchor protein 8 OS=Homo sapiens GN=AKAP8 PE=1 SV=1	5.5	3	0.025	TVEFLQEYIVNR+VAPAPAAADAEVEQTDAESK+VAPAPAAADAEVEQTDAESKDAVPTE
158	sp|Q96RT7-2|GCP6_HUMAN sp|Q96RT7-3|GCP6_HUMAN sp|Q96RT7|GCP6_HUMAN tr|E7EQL8|E7EQL8_HUMAN	1.0000	Isoform of Q96RT7, Isoform 2 of Gamma-tubulin complex component 6 OS=Homo sapiens GN=TUBGCP6;Isoform of Q96RT7, Isoform 3 of Gamma-tubulin complex component 6 OS=Homo sapiens GN=TUBGCP6;Gamma-tubulin complex component 6 OS=Homo sapiens GN=TUBGCP6 PE=1 SV=3;Isoform of Q96RT7, Gamma-tubulin complex component 6 OS=Homo sapiens GN=TUBGCP6 PE=1 SV=1	1.7	3	0.018	VGENVSDVAPIR+VGENVSDVAPTQPR
153	sp|Q96C01|F136A_HUMAN tr|C9JF51|C9JF51_HUMAN tr|E7EQY1|E7EQY1_HUMAN	1.0000	Protein FAM136A OS=Homo sapiens GN=FAM136A PE=1 SV=1;Isoform of Q96C01, Protein FAM136A (Fragment) OS=Homo sapiens GN=FAM136A PE=1 SV=1;Isoform of Q96C01, Protein FAM136A OS=Homo sapiens GN=FAM136A PE=1 SV=1	10.1	3	0.020	CSASCCEDSQASMK
127	sp|Q5TH69|BIG3_HUMAN	1.0000	Brefeldin A-inhibited guanine nucleotide-exchange protein 3 OS=Homo sapiens GN=ARFGEF3 PE=1 SV=3	1.9	3	0.024	GLSEGQVQLLLLR+TITSAHTSSTSTSLESDSASPGVSDHGR
123	sp|Q5JVF3-2|PCID2_HUMAN sp|Q5JVF3-3|PCID2_HUMAN sp|Q5JVF3-4|PCID2_HUMAN sp|Q5JVF3|PCID2_HUMAN	1.0000	Isoform of Q5JVF3, Isoform 2 of PCI domain-containing protein 2 OS=Homo sapiens GN=PCID2;Isoform of Q5JVF3, Isoform 3 of PCI domain-containing protein 2 OS=Homo sapiens GN=PCID2;Isoform of Q5JVF3, Isoform 4 of PCI domain-containing protein 2 OS=Homo sapiens GN=PCID2;PCI domain-containing protein 2 OS=Homo sapiens GN=PCID2 PE=1 SV=2	6.9	3	0.024	AIDSSNLKDDYSTAQR+MILIYLLPVK
13	sp|O15355|PPM1G_HUMAN	1.0000	Protein phosphatase 1G OS=Homo sapiens GN=PPM1G PE=1 SV=1	9.7	3	0.024	ALEDAFLAIDAK+NLPPEEQMISALPDIK+SGGGTGEEPGSQGLNGEAGPEDSTR
104	sp|Q13015|AF1Q_HUMAN	1.0000	Protein AF1q OS=Homo sapiens GN=MLLT11 PE=1 SV=1	31.1	3	0.025	APIASIHSFELDLL+DPVSSQYSSFLFWR
103	sp|Q12874|SF3A3_HUMAN	1.0000	Splicing factor 3A subunit 3 OS=Homo sapiens GN=SF3A3 PE=1 SV=1	11.0	3	0.024	ARENPSEEAQNLVEFTDEEGYGR+SLESLDTSLFAK+WQPDTEEEYEDSSGNVVNKK
102	sp|Q12815|TROAP_HUMAN tr|F8W130|F8W130_HUMAN tr|F8W1U0|F8W1U0_HUMAN	1.0000	Tastin OS=Homo sapiens GN=TROAP PE=1 SV=3;Isoform of Q12815, Tastin OS=Homo sapiens GN=TROAP PE=1 SV=1;Isoform of Q12815, Tastin OS=Homo sapiens GN=TROAP PE=1 SV=1	9.8	3	0.025	IGILQQLLR+SLEGSGKPPVATPSGPHSNR+VPSPGPPTLTSYSVLR
2	sp|O00217|NDUS8_HUMAN tr|E9PKH6|E9PKH6_HUMAN tr|E9PN51|E9PN51_HUMAN tr|E9PPW7|E9PPW7_HUMAN tr|F8W9K7|F8W9K7_HUMAN	1.0000	NADH dehydrogenase [ubiquinone] iron-sulfur protein 8, mitochondrial OS=Homo sapiens GN=NDUFS8 PE=1 SV=1;Isoform of O00217, NADH dehydrogenase [ubiquinone] iron-sulfur protein 8, mitochondrial (Fragment) OS=Homo sapiens GN=NDUFS8 PE=1 SV=1;Isoform of O00217, NADH dehydrogenase [ubiquinone] iron-sulfur protein 8, mitochondrial (Fragment) OS=Homo sapiens GN=NDUFS8 PE=1 SV=1;Isoform of O00217, NADH …	18.2	3	0.024	GLGMTLSYLFR+TLLWTELFR
902	sp|P04049-2|RAF1_HUMAN sp|P04049|RAF1_HUMAN tr|H7C155|H7C155_HUMAN	0.9999	Isoform of P04049, Isoform 2 of RAF proto-oncogene serine/threonine-protein kinase OS=Homo sapiens GN=RAF1;RAF proto-oncogene serine/threonine-protein kinase OS=Homo sapiens GN=RAF1 PE=1 SV=1;Isoform of P04049, RAF proto-oncogene serine/threonine-protein kinase (Fragment) OS=Homo sapiens GN=RAF1 PE=1 SV=1	9.5	3	0.022	SHSESASPSALSSSPNNLSPTGWSQPK+YSTPHAFTFNTSSPSSEGSLSQR
901	sp|O75400-2|PR40A_HUMAN sp|O75400-3|PR40A_HUMAN sp|O75400|PR40A_HUMAN	0.9999	Isoform of O75400, Isoform 2 of Pre-mRNA-processing factor 40 homolog A OS=Homo sapiens GN=PRPF40A;Isoform of O75400, Isoform 3 of Pre-mRNA-processing factor 40 homolog A OS=Homo sapiens GN=PRPF40A;Pre-mRNA-processing factor 40 homolog A OS=Homo sapiens GN=PRPF40A PE=1 SV=2	2.7	3	0.023	FVKEPAFEDITLESER+LAFNSLLEK
351a	sp|P18085|ARF4_HUMAN sp|P61204|ARF3_HUMAN sp|P84077|ARF1_HUMAN sp|P84085|ARF5_HUMAN tr|C9J1Z8|C9J1Z8_HUMAN tr|C9JPM4|C9JPM4_HUMAN tr|F5H0C7|F5H0C7_HUMAN tr|F5H423|F5H423_HUMAN	0.9999	ADP-ribosylation factor 4 OS=Homo sapiens GN=ARF4 PE=1 SV=3;ADP-ribosylation factor 3 OS=Homo sapiens GN=ARF3 PE=1 SV=2;ADP-ribosylation factor 1 OS=Homo sapiens GN=ARF1 PE=1 SV=2;ADP-ribosylation factor 5 OS=Homo sapiens GN=ARF5 PE=1 SV=2;Isoform of P84085, ADP-ribosylation factor 5 (Fragment) OS=Homo sapiens GN=ARF5 PE=1 SV=1;Isoform of P18085, ADP-ribosylation factor 4 (Fragment) OS=Homo sapie…	20.7	3	0.022	HYFQNTQGLIFVVDSNDRER+ILMVGLDAAGK
227a	sp|O43251-10|RFOX2_HUMAN sp|O43251-2|RFOX2_HUMAN sp|O43251-5|RFOX2_HUMAN sp|O43251-6|RFOX2_HUMAN sp|O43251-8|RFOX2_HUMAN sp|O43251|RFOX2_HUMAN tr|A0A0G2JRA5|A0A0G2JRA5_HUMAN tr|A0A0G2JRD1|A0A0G2JRD1_HUMAN tr|B0QYV1|B0QYV1_HUMAN tr|S4R3K7|S4R3K7_HUMAN	0.9999	Isoform of O43251, Isoform 10 of RNA binding protein fox-1 homolog 2 OS=Homo sapiens GN=RBFOX2;Isoform of O43251, Isoform 2 of RNA binding protein fox-1 homolog 2 OS=Homo sapiens GN=RBFOX2;Isoform of O43251, Isoform 5 of RNA binding protein fox-1 homolog 2 OS=Homo sapiens GN=RBFOX2;Isoform of O43251, Isoform 6 of RNA binding protein fox-1 homolog 2 OS=Homo sapiens GN=RBFOX2;Isoform of O43251, Iso…	10.9	3	0.024	GFGFVTFENSADADR+YAQPATATAATAAAAAAAAYSDGYGR
942a	sp|Q9NP81-2|SYSM_HUMAN sp|Q9NP81|SYSM_HUMAN tr|B4DJM9|B4DJM9_HUMAN tr|M0QWZ7|M0QWZ7_HUMAN	0.9999	Isoform of Q9NP81, Isoform 2 of Serine--tRNA ligase, mitochondrial OS=Homo sapiens GN=SARS2;Serine--tRNA ligase, mitochondrial OS=Homo sapiens GN=SARS2 PE=1 SV=1;Isoform of Q9NP81, Serine--tRNA ligase, mitochondrial OS=Homo sapiens GN=SARS2 PE=1 SV=1;Isoform of Q9NP81, Serine--tRNA ligase, mitochondrial OS=Homo sapiens GN=SARS2 PE=1 SV=1	19.5	3	0.014	EGYSALPQLDIER+LPNQTHPDVPVGDESQAR+MAASMARRLWPLLTR
941a	sp|Q9HBM6|TAF9B_HUMAN	0.9999	Transcription initiation factor TFIID subunit 9B OS=Homo sapiens GN=TAF9B PE=1 SV=1	12.0	3	0.021	DFLLDIAR+VATPMSVTSQR+VINQMLEFAFR
940a	sp|Q9HAU0-2|PKHA5_HUMAN sp|Q9HAU0-4|PKHA5_HUMAN sp|Q9HAU0-5|PKHA5_HUMAN sp|Q9HAU0-6|PKHA5_HUMAN sp|Q9HAU0-8|PKHA5_HUMAN sp|Q9HAU0|PKHA5_HUMAN tr|A0JP02|A0JP02_HUMAN tr|B4DJX4|B4DJX4_HUMAN	0.9999	Isoform of Q9HAU0, Isoform 2 of Pleckstrin homology domain-containing family A member 5 OS=Homo sapiens GN=PLEKHA5;Isoform of Q9HAU0, Isoform 4 of Pleckstrin homology domain-containing family A member 5 OS=Homo sapiens GN=PLEKHA5;Isoform of Q9HAU0, Isoform 5 of Pleckstrin homology domain-containing family A member 5 OS=Homo sapiens GN=PLEKHA5;Isoform of Q9HAU0, Isoform 6 of Pleckstrin homology do…	3.0	3	0.023	IVNVSLADLR+NQMQEQLDHLGEVQTESAGIQR
938a	sp|Q96H55-4|MYO19_HUMAN sp|Q96H55|MYO19_HUMAN	0.9999	Isoform of Q96H55, Isoform 4 of Unconventional myosin-XIX OS=Homo sapiens GN=MYO19;Unconventional myosin-XIX OS=Homo sapiens GN=MYO19 PE=1 SV=2	5.3	3	0.023	GSPSSYTVQTAQDQAGVTSIR+SLIEPVNQSIVVSGESGAGK
936a	sp|Q8NE86-3|MCU_HUMAN sp|Q8NE86|MCU_HUMAN	0.9999	Isoform of Q8NE86, Isoform 3 of Calcium uniporter protein, mitochondrial OS=Homo sapiens GN=MCU;Calcium uniporter protein, mitochondrial OS=Homo sapiens GN=MCU PE=1 SV=1	14.6	3	0.022	DLLSHENAATLNDVK+LEDLKEQLAPLEK+VAASTGIDLLLLDDFK
934a	sp|P78406|RAE1L_HUMAN tr|E9PPG9|E9PPG9_HUMAN tr|E9PQ57|E9PQ57_HUMAN	0.9999	mRNA export factor OS=Homo sapiens GN=RAE1 PE=1 SV=1;Isoform of P78406, mRNA export factor OS=Homo sapiens GN=RAE1 PE=1 SV=1;Isoform of P78406, mRNA export factor OS=Homo sapiens GN=RAE1 PE=1 SV=1	16.6	3	0.022	GLIVYQLENQPSEFRR+MWDLSSNQAIQIAQHDAPVK
931a	sp|P49756|RBM25_HUMAN	0.9999	RNA-binding protein 25 OS=Homo sapiens GN=RBM25 PE=1 SV=3	4.5	3	0.021	GAIEVLIR+LLAEGHPDPDAELQR+RFPVAPLIPYPLITK
926a	sp|P19388|RPAB1_HUMAN tr|A0A087WVZ9|A0A087WVZ9_HUMAN tr|A0A0A0MQR7|A0A0A0MQR7_HUMAN	0.9999	DNA-directed RNA polymerases I, II, and III subunit RPABC1 OS=Homo sapiens GN=POLR2E PE=1 SV=4;Isoform of P19388, DNA-directed RNA polymerases I, II, and III subunit RPABC1 OS=Homo sapiens GN=POLR2E PE=1 SV=1;Isoform of P19388, DNA-directed RNA polymerases I, II, and III subunit RPABC1 OS=Homo sapiens GN=POLR2E PE=1 SV=1	21.7	3	0.022	ALIVVQQGMTPSAK+EEVTELLAR+GYLVTQDELDQTLEEFK
920	sp|Q9Y312|AAR2_HUMAN tr|A2A2Q9|A2A2Q9_HUMAN	0.9999	Protein AAR2 homolog OS=Homo sapiens GN=AAR2 PE=1 SV=2;Isoform of Q9Y312, Protein AAR2 homolog OS=Homo sapiens GN=AAR2 PE=1 SV=1	13.0	3	0.022	ANLQELDQFLGPYPYATLK+GTEFGIDYNSWEVGPK+WISLTNFISEATVEK
917	sp|Q9BZF1-2|OSBL8_HUMAN sp|Q9BZF1-3|OSBL8_HUMAN sp|Q9BZF1|OSBL8_HUMAN tr|F8VQX7|F8VQX7_HUMAN tr|F8VUA7|F8VUA7_HUMAN	0.9999	Isoform of Q9BZF1, Isoform 2 of Oxysterol-binding protein-related protein 8 OS=Homo sapiens GN=OSBPL8;Isoform of Q9BZF1, Isoform 3 of Oxysterol-binding protein-related protein 8 OS=Homo sapiens GN=OSBPL8;Oxysterol-binding protein-related protein 8 OS=Homo sapiens GN=OSBPL8 PE=1 SV=3;Isoform of Q9BZF1, Oxysterol-binding protein (Fragment) OS=Homo sapiens GN=OSBPL8 PE=1 SV=1;Isoform of Q9BZF1, Oxys…	4.3	3	0.022	GEAVGSITQPLPSSYLIIR+VVLPTFILEPR
916	sp|Q9BSD7|NTPCR_HUMAN tr|Q5TDF0|Q5TDF0_HUMAN	0.9999	Cancer-related nucleoside-triphosphatase OS=Homo sapiens GN=NTPCR PE=1 SV=1;Isoform of Q9BSD7, Cancer-related nucleoside-triphosphatase OS=Homo sapiens GN=NTPCR PE=1 SV=1	14.2	3	0.024	IGFDVVTLSGTR+SSGVPVDGFYTEEVR
915	sp|Q969G3-2|SMCE1_HUMAN sp|Q969G3-3|SMCE1_HUMAN sp|Q969G3-4|SMCE1_HUMAN sp|Q969G3-5|SMCE1_HUMAN sp|Q969G3-6|SMCE1_HUMAN sp|Q969G3|SMCE1_HUMAN tr|B4DGM3|B4DGM3_HUMAN tr|H7C048|H7C048_HUMAN tr|J3QKS7|J3QKS7_HUMAN tr|K7EMQ8|K7EMQ8_HUMAN	0.9999	Isoform of Q969G3, Isoform 2 of SWI/SNF-related matrix-associated actin-dependent regulator of chromatin subfamily E member 1 OS=Homo sapiens GN=SMARCE1;Isoform of Q969G3, Isoform 3 of SWI/SNF-related matrix-associated actin-dependent regulator of chromatin subfamily E member 1 OS=Homo sapiens GN=SMARCE1;Isoform of Q969G3, Isoform 4 of SWI/SNF-related matrix-associated actin-dependent regulator o…	4.8	3	0.020	IAAEIAQAEEQAR+IAAEIAQAEEQARK
913	sp|Q8NEF9|SRFB1_HUMAN	0.9999	Serum response factor-binding protein 1 OS=Homo sapiens GN=SRFBP1 PE=1 SV=1	8.4	3	0.018	AVTIANSPSKPSEKDSVVSLESQK+SLDFPQNEPQIK
911	sp|Q8NBS9-2|TXND5_HUMAN sp|Q8NBS9|TXND5_HUMAN	0.9999	Isoform of Q8NBS9, Isoform 2 of Thioredoxin domain-containing protein 5 OS=Homo sapiens GN=TXNDC5;Thioredoxin domain-containing protein 5 OS=Homo sapiens GN=TXNDC5 PE=1 SV=2	9.0	3	0.022	ALAPTWEQLALGLEHSETVK+GYPTLLWFR
910	sp|Q15629-2|TRAM1_HUMAN sp|Q15629|TRAM1_HUMAN tr|G3XAN4|G3XAN4_HUMAN	0.9999	Isoform of Q15629, Isoform 2 of Translocating chain-associated membrane protein 1 OS=Homo sapiens GN=TRAM1;Translocating chain-associated membrane protein 1 OS=Homo sapiens GN=TRAM1 PE=1 SV=3;Isoform of Q15629, Translocating chain-associated membrane protein 1 OS=Homo sapiens GN=TRAM1 PE=1 SV=1	11.8	3	0.021	KGTENGVNGTLTSNVADSPR+LDFSTGNFNVLAVR
909	sp|Q13232|NDK3_HUMAN tr|H3BPR2|H3BPR2_HUMAN	0.9999	Nucleoside diphosphate kinase 3 OS=Homo sapiens GN=NME3 PE=1 SV=2;Isoform of Q13232, Nucleoside diphosphate kinase OS=Homo sapiens GN=NME3 PE=1 SV=1	28.2	3	0.023	ALIGATNPADAPPGTIR+EIALWFR
908	sp|Q07864|DPOE1_HUMAN tr|F5H1D6|F5H1D6_HUMAN	0.9999	DNA polymerase epsilon catalytic subunit A OS=Homo sapiens GN=POLE PE=1 SV=5;Isoform of Q07864, DNA polymerase OS=Homo sapiens GN=POLE PE=1 SV=1	2.0	3	0.021	AILDWDYYIER+AIPLAIFQAEPTVR+RRVEDAIAYVEYITSSIHSK
961a	sp|Q9BV38|WDR18_HUMAN tr|A0A0A0MQU0|A0A0A0MQU0_HUMAN tr|K7EIR0|K7EIR0_HUMAN tr|U3KQC1|U3KQC1_HUMAN	0.9998	WD repeat-containing protein 18 OS=Homo sapiens GN=WDR18 PE=1 SV=2;Isoform of Q9BV38, WD repeat-containing protein 18 (Fragment) OS=Homo sapiens GN=WDR18 PE=1 SV=1;Isoform of Q9BV38, WD repeat-containing protein 18 OS=Homo sapiens GN=WDR18 PE=1 SV=1;Isoform of Q9BV38, WD repeat-containing protein 18 (Fragment) OS=Homo sapiens GN=WDR18 PE=1 SV=1	8.6	3	0.020	DLFDFSTR+GLALLNGEYLLAAQLGK+VTELEDEVR
960a	sp|Q8WWI1-3|LMO7_HUMAN tr|E9PMP7|E9PMP7_HUMAN tr|E9PMS6|E9PMS6_HUMAN	0.9998	Isoform of Q8WWI1, Isoform 3 of LIM domain only protein 7 OS=Homo sapiens GN=LMO7;Isoform of Q8WWI1, LIM domain only protein 7 (Fragment) OS=Homo sapiens GN=LMO7 PE=1 SV=7;Isoform of Q8WWI1, LIM domain only protein 7 OS=Homo sapiens GN=LMO7 PE=1 SV=1	4.0	3	0.023	SWASPVYTEADGTFSR+TPNNVVSTPAPSPDASQLASSLSSQK
958a	sp|Q14126|DSG2_HUMAN	0.9998	Desmoglein-2 OS=Homo sapiens GN=DSG2 PE=1 SV=2	3.6	3	0.022	ILDVNDNIPVVENK+IVAISEDYPR+IVSLEPAYPPVFYLNK
954a	sp|O95299-2|NDUAA_HUMAN sp|O95299|NDUAA_HUMAN tr|A0A087WXC5|A0A087WXC5_HUMAN tr|E7ESZ7|E7ESZ7_HUMAN	0.9998	Isoform of O95299, Isoform 2 of NADH dehydrogenase [ubiquinone] 1 alpha subcomplex subunit 10, mitochondrial OS=Homo sapiens GN=NDUFA10;NADH dehydrogenase [ubiquinone] 1 alpha subcomplex subunit 10, mitochondrial OS=Homo sapiens GN=NDUFA10 PE=1 SV=1;Isoform of O95299, NADH dehydrogenase [ubiquinone] 1 alpha subcomplex subunit 10, mitochondrial OS=Homo sapiens GN=NDUFA10 PE=1 SV=1;Isoform of O9529…	9.6	3	0.018	ITSAYLQDIENAYKK+KTFLPEMSEK+KVVEDIEYLK
952	sp|Q9H444|CHM4B_HUMAN	0.9998	Charged multivesicular body protein 4b OS=Homo sapiens GN=CHMP4B PE=1 SV=1	12.1	3	0.021	GGPTPQEAIQR+QLAQIDGTLSTIEFQR
951	sp|Q14573|ITPR3_HUMAN	0.9998	Inositol 1,4,5-trisphosphate receptor type 3 OS=Homo sapiens GN=ITPR3 PE=1 SV=2	2.1	3	0.017	AYLQEEERENSEVSPR+HFSQRQEAMHTFKQVQLLISAQDVENYK+TEVETFVSLVR
949	sp|P68431|H31_HUMAN sp|P84243|H33_HUMAN sp|Q16695|H31T_HUMAN sp|Q6NXT2|H3C_HUMAN sp|Q71DI3|H32_HUMAN tr|B4DEB1|B4DEB1_HUMAN tr|K7EK07|K7EK07_HUMAN tr|K7EMV3|K7EMV3_HUMAN tr|K7EP01|K7EP01_HUMAN tr|K7ES00|K7ES00_HUMAN tr|Q5TEC6|Q5TEC6_HUMAN	0.9998	Histone H3.1 OS=Homo sapiens GN=HIST1H3A PE=1 SV=2;Histone H3.3 OS=Homo sapiens GN=H3F3A PE=1 SV=2;Histone H3.1t OS=Homo sapiens GN=HIST3H3 PE=1 SV=3;Histone H3.3C OS=Homo sapiens GN=H3F3C PE=1 SV=3;Histone H3.2 OS=Homo sapiens GN=HIST2H3A PE=1 SV=3;Isoform of P84243, Histone H3 OS=Homo sapiens GN=H3F3A PE=1 SV=1;Isoform of P84243, Histone H3 (Fragment) OS=Homo sapiens GN=H3F3B PE=1 SV=1;Isoform …	11.9	3	0.020	STELLIR+YRPGTVALR
947	sp|P47756-2|CAPZB_HUMAN sp|P47756|CAPZB_HUMAN tr|B1AK85|B1AK85_HUMAN tr|B1AK87|B1AK87_HUMAN tr|B1AK88|B1AK88_HUMAN	0.9998	Isoform of P47756, Isoform 2 of F-actin-capping protein subunit beta OS=Homo sapiens GN=CAPZB;F-actin-capping protein subunit beta OS=Homo sapiens GN=CAPZB PE=1 SV=4;Isoform of P47756, F-actin-capping protein subunit beta OS=Homo sapiens GN=CAPZB PE=1 SV=1;Isoform of P47756, Capping protein (Actin filament) muscle Z-line, beta, isoform CRA_a OS=Homo sapiens GN=CAPZB PE=1 SV=1;Isoform of P47756, C…	7.7	3	0.019	SPWSNKYDPPLEDGAMPSAR
973a	sp|P27824-2|CALX_HUMAN sp|P27824|CALX_HUMAN	0.9997	Isoform of P27824, Isoform 2 of Calnexin OS=Homo sapiens GN=CANX;Calnexin OS=Homo sapiens GN=CANX PE=1 SV=2	6.9	3	0.019	APVPTGEVYFADSFDR+GTLSGWILSK+KIPNPDFFEDLEPFR
968	sp|Q86XI2-2|CNDG2_HUMAN sp|Q86XI2|CNDG2_HUMAN tr|H0Y6U5|H0Y6U5_HUMAN	0.9997	Isoform of Q86XI2, Isoform 2 of Condensin-2 complex subunit G2 OS=Homo sapiens GN=NCAPG2;Condensin-2 complex subunit G2 OS=Homo sapiens GN=NCAPG2 PE=1 SV=1;Isoform of Q86XI2, Condensin-2 complex subunit G2 (Fragment) OS=Homo sapiens GN=NCAPG2 PE=1 SV=1	2.8	3	0.021	ADLESLLQTPGGKPR+FASVLPEYLK
966	sp|O60315-2|ZEB2_HUMAN sp|O60315|ZEB2_HUMAN tr|A0JP08|A0JP08_HUMAN	0.9997	Isoform of O60315, Isoform 2 of Zinc finger E-box-binding homeobox 2 OS=Homo sapiens GN=ZEB2;Zinc finger E-box-binding homeobox 2 OS=Homo sapiens GN=ZEB2 PE=1 SV=1;Isoform of O60315, Zinc finger E-box binding homeobox 2 OS=Homo sapiens GN=ZEB2 PE=1 SV=1	1.5	3	0.017	DEEETGDHSMDDSSEDGK
287a	sp|P04632|CPNS1_HUMAN tr|A0A075B7C0|A0A075B7C0_HUMAN tr|A0A0C4DGQ5|A0A0C4DGQ5_HUMAN tr|K7EIV0|K7EIV0_HUMAN tr|K7ELJ7|K7ELJ7_HUMAN tr|K7EM73|K7EM73_HUMAN	0.9996	Calpain small subunit 1 OS=Homo sapiens GN=CAPNS1 PE=1 SV=1;Isoform of P04632, Calpain small subunit 1 (Fragment) OS=Homo sapiens GN=CAPNS1 PE=1 SV=1;Isoform of P04632, Calpain small subunit 1 OS=Homo sapiens GN=CAPNS1 PE=1 SV=1;Isoform of P04632, Calpain small subunit 1 (Fragment) OS=Homo sapiens GN=CAPNS1 PE=1 SV=2;Isoform of P04632, Calpain small subunit 1 OS=Homo sapiens GN=CAPNS1 PE=1 SV=1;I…	19.9	3	0.023	ILGGVISAISEAAAQYNPEPPPPR+THYSNIEANESEEVR
983a	sp|Q9Y266|NUDC_HUMAN	0.9996	Nuclear migration protein nudC OS=Homo sapiens GN=NUDC PE=1 SV=1	11.5	3	0.018	LITQTFSHHNQLAQK+LVSSDPEINTK+SMGLPTSDEQKK
982a	sp|Q9BX63-2|FANCJ_HUMAN sp|Q9BX63|FANCJ_HUMAN tr|J3QSE8|J3QSE8_HUMAN	0.9996	Isoform of Q9BX63, Isoform 2 of Fanconi anemia group J protein OS=Homo sapiens GN=BRIP1;Fanconi anemia group J protein OS=Homo sapiens GN=BRIP1 PE=1 SV=1;Isoform of Q9BX63, Fanconi anemia group J protein OS=Homo sapiens GN=BRIP1 PE=1 SV=1	2.4	3	0.022	AVITIGIPFPNVK+IRPLETTQQIR
1005	sp|O94973-2|AP2A2_HUMAN sp|O94973-3|AP2A2_HUMAN sp|O94973|AP2A2_HUMAN sp|O95782-2|AP2A1_HUMAN sp|O95782|AP2A1_HUMAN tr|A0A0G2JQM1|A0A0G2JQM1_HUMAN tr|A0A0G2JS82|A0A0G2JS82_HUMAN	0.9991	Isoform of O94973, Isoform 2 of AP-2 complex subunit alpha-2 OS=Homo sapiens GN=AP2A2;Isoform of O94973, Isoform 3 of AP-2 complex subunit alpha-2 OS=Homo sapiens GN=AP2A2;AP-2 complex subunit alpha-2 OS=Homo sapiens GN=AP2A2 PE=1 SV=2;Isoform of O95782, Isoform B of AP-2 complex subunit alpha-1 OS=Homo sapiens GN=AP2A1;AP-2 complex subunit alpha-1 OS=Homo sapiens GN=AP2A1 PE=1 SV=3;Isoform of O9…	4.1	3	0.022	ALLLSTYIK+VGGYILGEFGNLIAGDPR
1012a	sp|Q96DA6|TIM14_HUMAN	0.9989	Mitochondrial import inner membrane translocase subunit TIM14 OS=Homo sapiens GN=DNAJC19 PE=1 SV=3	29.3	3	0.023	EAALILGVSPTANK+MASTVVAVGLTIAAAGFAGR
695b	sp|O75179-2|ANR17_HUMAN sp|O75179-6|ANR17_HUMAN sp|O75179-7|ANR17_HUMAN sp|O75179|ANR17_HUMAN tr|H0YM23|H0YM23_HUMAN	0.9986	Isoform of O75179, Isoform 2 of Ankyrin repeat domain-containing protein 17 OS=Homo sapiens GN=ANKRD17;Isoform of O75179, Isoform 6 of Ankyrin repeat domain-containing protein 17 OS=Homo sapiens GN=ANKRD17;Isoform of O75179, Isoform 7 of Ankyrin repeat domain-containing protein 17 OS=Homo sapiens GN=ANKRD17;Ankyrin repeat domain-containing protein 17 OS=Homo sapiens GN=ANKRD17 PE=1 SV=3;Isoform o…	3.1	3	0.017	APSPAPSSVPLGSEKPSNVSQDR+IGSSAPTTTAANTSLMGIK+LEALLEAAGIGK+TGLTPLMEAASGGYAEVGR
269b	sp|Q9H2K2|TNKS2_HUMAN	0.9986	Tankyrase-2 OS=Homo sapiens GN=TNKS2 PE=1 SV=1	3.6	3	0.014	AVLTGEYKKDELLESAR+DGDTDIQDLLR+DNWNYTPLHEAAIK
1023a	sp|Q5SQN1|SNP47_HUMAN tr|A0A087X0B7|A0A087X0B7_HUMAN	0.9984	Synaptosomal-associated protein 47 OS=Homo sapiens GN=SNAP47 PE=1 SV=3;Isoform of Q5SQN1, Synaptosomal-associated protein 47 OS=Homo sapiens GN=SNAP47 PE=1 SV=1	10.3	3	0.020	ELLLSQPGAVADASVPR+GLALEAESELERQDEALDGVAAAVDR
1024	sp|O95376|ARI2_HUMAN	0.9982	E3 ubiquitin-protein ligase ARIH2 OS=Homo sapiens GN=ARIH2 PE=1 SV=1	9.3	3	0.016	SLQLEAQTYQR+TPEDFVFPLLPNEELREK+YKENPDIVNQSQQAQAR
228b	sp|O60506-2|HNRPQ_HUMAN sp|O60506-3|HNRPQ_HUMAN sp|O60506-4|HNRPQ_HUMAN sp|O60506-5|HNRPQ_HUMAN sp|O60506|HNRPQ_HUMAN tr|B7Z645|B7Z645_HUMAN	0.9970	Isoform of O60506, Isoform 2 of Heterogeneous nuclear ribonucleoprotein Q OS=Homo sapiens GN=SYNCRIP;Isoform of O60506, Isoform 3 of Heterogeneous nuclear ribonucleoprotein Q OS=Homo sapiens GN=SYNCRIP;Isoform of O60506, Isoform 4 of Heterogeneous nuclear ribonucleoprotein Q OS=Homo sapiens GN=SYNCRIP;Isoform of O60506, Isoform 5 of Heterogeneous nuclear ribonucleoprotein Q OS=Homo sapiens GN=SYN…	5.1	3	0.013	AGPIWDLR+DLFEDELVPLFEK
1036a	sp|O43819|SCO2_HUMAN	0.9960	Protein SCO2 homolog, mitochondrial OS=Homo sapiens GN=SCO2 PE=1 SV=3	16.2	3	0.017	QAAVGQGDFHLLDHR+QGPAETGGQGQPQGPGLR+SAEQISDSVR
1030a	sp|Q9Y4I1-2|MYO5A_HUMAN sp|Q9Y4I1-3|MYO5A_HUMAN sp|Q9Y4I1|MYO5A_HUMAN tr|A0A087WY00|A0A087WY00_HUMAN tr|F8W6H6|F8W6H6_HUMAN tr|F8WE88|F8WE88_HUMAN tr|G3V394|G3V394_HUMAN	0.9959	Isoform of Q9Y4I1, Isoform 2 of Unconventional myosin-Va OS=Homo sapiens GN=MYO5A;Isoform of Q9Y4I1, Isoform 3 of Unconventional myosin-Va OS=Homo sapiens GN=MYO5A;Unconventional myosin-Va OS=Homo sapiens GN=MYO5A PE=1 SV=2;Isoform of Q9Y4I1, Unconventional myosin-Va OS=Homo sapiens GN=MYO5A PE=1 SV=1;Isoform of Q9Y4I1, Unconventional myosin-Va OS=Homo sapiens GN=MYO5A PE=1 SV=2;Isoform of Q9Y4I1…	1.4	3	0.016	ETLEPLIQAAQLLQVK+YQNLLNEFSR
1039a	sp|P09496-2|CLCA_HUMAN sp|P09496-5|CLCA_HUMAN	0.9936	Isoform of P09496, Isoform Non-brain of Clathrin light chain A OS=Homo sapiens GN=CLTA;Isoform of P09496, Isoform 5 of Clathrin light chain A OS=Homo sapiens GN=CLTA	12.7	3	0.021	AAEEAFVNDIDESSPGTEWER
1055	sp|O00411|RPOM_HUMAN tr|K7EMH3|K7EMH3_HUMAN	0.9903	DNA-directed RNA polymerase, mitochondrial OS=Homo sapiens GN=POLRMT PE=1 SV=2;Isoform of O00411, DNA-directed RNA polymerase, mitochondrial (Fragment) OS=Homo sapiens GN=POLRMT PE=1 SV=4	6.9	3	0.025	LSLDVEQAPSGQHSQAQLSGQQQR
1204	sp|Q8WXE9-3|STON2_HUMAN sp|Q8WXE9|STON2_HUMAN	0.9875	Isoform of Q8WXE9, Isoform 2 of Stonin-2 OS=Homo sapiens GN=STON2;Stonin-2 OS=Homo sapiens GN=STON2 PE=1 SV=1	1.0	3	0.024	LGLNDILVK
1194a	sp|Q17RY0-2|CPEB4_HUMAN sp|Q17RY0|CPEB4_HUMAN tr|B7ZLQ8|B7ZLQ8_HUMAN tr|E5RJM0|E5RJM0_HUMAN	0.9869	Isoform of Q17RY0, Isoform 2 of Cytoplasmic polyadenylation element-binding protein 4 OS=Homo sapiens GN=CPEB4;Cytoplasmic polyadenylation element-binding protein 4 OS=Homo sapiens GN=CPEB4 PE=1 SV=1;Isoform of Q17RY0, CPEB4 protein OS=Homo sapiens GN=CPEB4 PE=1 SV=1;Isoform of Q17RY0, Cytoplasmic polyadenylation element-binding protein 4 OS=Homo sapiens GN=CPEB4 PE=1 SV=1	3.4	3	0.015	ADNIFPFPDRPR+AVELAMIMDR
512b	sp|P38919|IF4A3_HUMAN	0.9813	Eukaryotic initiation factor 4A-III OS=Homo sapiens GN=EIF4A3 PE=1 SV=4	7.5	3	0.014	GIYAYGFEKPSAIQQR+KLDYGQHVVAGTPGR
225b	sp|Q13363-2|CTBP1_HUMAN sp|Q13363|CTBP1_HUMAN	0.9790	Isoform of Q13363, Isoform 2 of C-terminal-binding protein 1 OS=Homo sapiens GN=CTBP1;C-terminal-binding protein 1 OS=Homo sapiens GN=CTBP1 PE=1 SV=2	4.7	3	0.015	GAALDVHESEPFSFSQGPLK+TLGILGLGR
1298	sp|Q9P003|CNIH4_HUMAN tr|A6NLH6|A6NLH6_HUMAN	0.9734	Protein cornichon homolog 4 OS=Homo sapiens GN=CNIH4 PE=1 SV=1;Isoform of Q9P003, Protein cornichon homolog 4 OS=Homo sapiens GN=CNIH4 PE=1 SV=1	14.6	3	0.021	YIMVPSGNMGVFDPTEIHNR
1367	sp|Q6ZUA9|MROH5_HUMAN tr|A0A087WYG4|A0A087WYG4_HUMAN	0.9423	Maestro heat-like repeat family member 5 OS=Homo sapiens GN=MROH5 PE=2 SV=2;Isoform of Q6ZUA9, Maestro heat-like repeat family member 5 OS=Homo sapiens GN=MROH5 PE=4 SV=1	2.8	3	0.012	EFATSQLSFLQK+ELSQAHSDGAPLWNSR+QAVQEGYPK
202b	sp|P08754|GNAI3_HUMAN	0.9062	Guanine nucleotide-binding protein G(k) subunit alpha OS=Homo sapiens GN=GNAI3 PE=1 SV=3	6.5	3	0.010	IDFGEAAR+ILLLGAGESGK+ISQSNYIPTQQDVLR
890a	sp|Q9Y5A9-2|YTHD2_HUMAN sp|Q9Y5A9|YTHD2_HUMAN tr|A0A087WXZ3|A0A087WXZ3_HUMAN	1.0000	Isoform of Q9Y5A9, Isoform 2 of YTH domain-containing family protein 2 OS=Homo sapiens GN=YTHDF2;YTH domain-containing family protein 2 OS=Homo sapiens GN=YTHDF2 PE=1 SV=2;Isoform of Q9Y5A9, YTH domain-containing family protein 2 OS=Homo sapiens GN=YTHDF2 PE=1 SV=1	9.3	2	0.016	APGMNTIDQGMAALK+GSGFGHNGVDGNGVGQSQAGSGSTPSEPHPVLEK
860a	sp|Q9UKN8|TF3C4_HUMAN	1.0000	General transcription factor 3C polypeptide 4 OS=Homo sapiens GN=GTF3C4 PE=1 SV=2	3.6	2	0.016	LQYAVSGLEPLAWSEDHR+QLIPIFTDVALK
854a	sp|Q9UHG3|PCYOX_HUMAN	1.0000	Prenylcysteine oxidase 1 OS=Homo sapiens GN=PCYOX1 PE=1 SV=3	6.5	2	0.016	IAIIGAGIGGTSAAYYLR+SDFYDIVLVATPLNR
849a	sp|Q9UET6-2|TRM7_HUMAN sp|Q9UET6|TRM7_HUMAN	1.0000	Isoform of Q9UET6, Isoform 2 of Putative tRNA (cytidine(32)/guanosine(34)-2'-O)-methyltransferase OS=Homo sapiens GN=FTSJ1;Putative tRNA (cytidine(32)/guanosine(34)-2'-O)-methyltransferase OS=Homo sapiens GN=FTSJ1 PE=1 SV=2	8.9	2	0.015	LLQLDKEFQLFQGVTR+SYPLDLEGGSEYK
95	sp|P79522-2|PRR3_HUMAN sp|P79522|PRR3_HUMAN	1.0000	Isoform of P79522, Isoform 2 of Proline-rich protein 3 OS=Homo sapiens GN=PRR3;Proline-rich protein 3 OS=Homo sapiens GN=PRR3 PE=1 SV=2	10.2	2	0.016	GPLIPPLLSLPPPPWGR
94	sp|P78318|IGBP1_HUMAN	1.0000	Immunoglobulin-binding protein 1 OS=Homo sapiens GN=IGBP1 PE=1 SV=1	12.4	2	0.017	AAQQQEEQEEKEEEDDEQTLHR+LPELFETGR+YGALPDQGIAK
93	sp|P67936|TPM4_HUMAN	1.0000	Tropomyosin alpha-4 chain OS=Homo sapiens GN=TPM4 PE=1 SV=3	6.0	2	0.016	IQALQQQADEAEDR+KIQALQQQADEAEDR
821a	sp|Q9NPH2-2|INO1_HUMAN sp|Q9NPH2-3|INO1_HUMAN sp|Q9NPH2|INO1_HUMAN	1.0000	Isoform of Q9NPH2, Isoform 2 of Inositol-3-phosphate synthase 1 OS=Homo sapiens GN=ISYNA1;Isoform of Q9NPH2, Isoform 3 of Inositol-3-phosphate synthase 1 OS=Homo sapiens GN=ISYNA1;Inositol-3-phosphate synthase 1 OS=Homo sapiens GN=ISYNA1 PE=1 SV=1	5.6	2	0.016	SVLVDFLIGSGLK+VIVLWTANTER
92	sp|P63241-2|IF5A1_HUMAN sp|P63241|IF5A1_HUMAN sp|Q6IS14|IF5AL_HUMAN sp|Q9GZV4|IF5A2_HUMAN tr|C9J4W5|C9J4W5_HUMAN tr|C9J7B5|C9J7B5_HUMAN tr|F8WCJ1|F8WCJ1_HUMAN tr|I3L397|I3L397_HUMAN tr|I3L504|I3L504_HUMAN	1.0000	Isoform of P63241, Isoform 2 of Eukaryotic translation initiation factor 5A-1 OS=Homo sapiens GN=EIF5A;Eukaryotic translation initiation factor 5A-1 OS=Homo sapiens GN=EIF5A PE=1 SV=2;Eukaryotic translation initiation factor 5A-1-like OS=Homo sapiens GN=EIF5AL1 PE=2 SV=2;Eukaryotic translation initiation factor 5A-2 OS=Homo sapiens GN=EIF5A2 PE=1 SV=3;Isoform of Q9GZV4, Eukaryotic translation ini…	10.4	2	0.016	VHLVGIDIFTGK
818a	sp|Q9NP97|DLRB1_HUMAN tr|B1AKR6|B1AKR6_HUMAN	1.0000	Dynein light chain roadblock-type 1 OS=Homo sapiens GN=DYNLRB1 PE=1 SV=3;Isoform of Q9NP97, Dynein light chain roadblock-type 1 OS=Homo sapiens GN=DYNLRB1 PE=1 SV=1	29.2	2	0.016	DIDPQNDLTFLR+GVQGIIVVNTEGIPIK
812a	sp|Q9H992-2|MARH7_HUMAN sp|Q9H992|MARH7_HUMAN	1.0000	Isoform of Q9H992, Isoform 2 of E3 ubiquitin-protein ligase MARCH7 OS=Homo sapiens GN=MARCH7;E3 ubiquitin-protein ligase MARCH7 OS=Homo sapiens GN=MARCH7 PE=1 SV=1	4.2	2	0.016	NVGNGLNTLSDSSWR+SNVPSASEVPDNR
810a	sp|Q9H6Y2|WDR55_HUMAN	1.0000	WD repeat-containing protein 55 OS=Homo sapiens GN=WDR55 PE=1 SV=2	5.7	2	0.016	AIHVLDVEQGQLER+FWDMAQLR
10	sp|O14925|TIM23_HUMAN sp|Q5SRD1|TI23B_HUMAN tr|B4DDK6|B4DDK6_HUMAN	1.0000	Mitochondrial import inner membrane translocase subunit Tim23 OS=Homo sapiens GN=TIMM23 PE=1 SV=1;Putative mitochondrial import inner membrane translocase subunit Tim23B OS=Homo sapiens GN=TIMM23B PE=5 SV=2;Isoform of Q5SRD1, Putative mitochondrial import inner membrane translocase subunit Tim23B OS=Homo sapiens GN=TIMM23B PE=2 SV=1	26.4	2	0.016	GAEDDLNTVAAGTMTGMLYK+YLVQDTDEFILPTGANK
807a	sp|Q9H6R7|CB044_HUMAN	1.0000	WD repeat and coiled-coil-containing protein C2orf44 OS=Homo sapiens GN=C2orf44 PE=1 SV=1	3.9	2	0.016	DMTPYALPVIGEVR+DSFSHSPGAVSSLK
804a	sp|Q9H3G5|CPVL_HUMAN tr|A0A087WVP6|A0A087WVP6_HUMAN	1.0000	Probable serine carboxypeptidase CPVL OS=Homo sapiens GN=CPVL PE=1 SV=2;Isoform of Q9H3G5, Probable serine carboxypeptidase CPVL OS=Homo sapiens GN=CPVL PE=1 SV=1	9.5	2	0.016	FLSLPEVR+NNDFYVTGESYAGK
789a	sp|Q9BYM8-3|HOIL1_HUMAN sp|Q9BYM8-4|HOIL1_HUMAN sp|Q9BYM8|HOIL1_HUMAN tr|B4DML5|B4DML5_HUMAN tr|G3XAG9|G3XAG9_HUMAN	1.0000	Isoform of Q9BYM8, Isoform 2 of RanBP-type and C3HC4-type zinc finger-containing protein 1 OS=Homo sapiens GN=RBCK1;Isoform of Q9BYM8, Isoform 3 of RanBP-type and C3HC4-type zinc finger-containing protein 1 OS=Homo sapiens GN=RBCK1;RanBP-type and C3HC4-type zinc finger-containing protein 1 OS=Homo sapiens GN=RBCK1 PE=1 SV=2;Isoform of Q9BYM8, RanBP-type and C3HC4-type zinc finger-containing prote…	16.1	2	0.016	ARPEAYQVPASYQPDEEER+GPLEPGPPKPGVPQEPGR
775a	sp|Q9BTY2|FUCO2_HUMAN	1.0000	Plasma alpha-L-fucosidase OS=Homo sapiens GN=FUCA2 PE=1 SV=2	4.1	2	0.016	FDPTWESLDAR+LVYAIFLK
746a	sp|Q96K12|FACR2_HUMAN	1.0000	Fatty acyl-CoA reductase 2 OS=Homo sapiens GN=FAR2 PE=2 SV=1	4.7	2	0.016	SILITGATGFLGK+TVSMLEYFINR
739a	sp|Q96EE3-1|SEH1_HUMAN sp|Q96EE3|SEH1_HUMAN tr|K7ELV2|K7ELV2_HUMAN	1.0000	Isoform of Q96EE3, Isoform B of Nucleoporin SEH1 OS=Homo sapiens GN=SEH1L;Nucleoporin SEH1 OS=Homo sapiens GN=SEH1L PE=1 SV=3;Isoform of Q96EE3, Nucleoporin SEH1 (Fragment) OS=Homo sapiens GN=SEH1L PE=1 SV=1	12.5	2	0.016	AETLMTVTDPVHDIAFAPNLGR+VQIFEYNENTR
83	sp|P62081|RS7_HUMAN tr|B5MCP9|B5MCP9_HUMAN	1.0000	40S ribosomal protein S7 OS=Homo sapiens GN=RPS7 PE=1 SV=1;Isoform of P62081, 40S ribosomal protein S7 OS=Homo sapiens GN=RPS7 PE=1 SV=1	18.2	2	0.016	AIIIFVPVPQLK+TLTAVHDAILEDLVFPSEIVGK
726a	sp|Q969U6|FBXW5_HUMAN	1.0000	F-box/WD repeat-containing protein 5 OS=Homo sapiens GN=FBXW5 PE=1 SV=1	5.5	2	0.016	IFDLGSDNEEVVAGPAPAHAK+TFFSWLASQR
723a	sp|Q92947|GCDH_HUMAN	1.0000	Glutaryl-CoA dehydrogenase, mitochondrial OS=Homo sapiens GN=GCDH PE=1 SV=1	6.6	2	0.016	AITGIQAFTASK+EIISEMGELGVLGPTIK
719a	sp|Q92615|LAR4B_HUMAN	1.0000	La-related protein 4B OS=Homo sapiens GN=LARP4B PE=1 SV=3	3.7	2	0.016	GPGLLESPSIFNFTADR+LSSLIIGPSK
714a	sp|Q8WUK0|PTPM1_HUMAN	1.0000	Phosphatidylglycerophosphatase and protein-tyrosine phosphatase 1 OS=Homo sapiens GN=PTPMT1 PE=1 SV=1	10.0	2	0.015	IDPTVLLGALPLR+LGVEQLR
9	sp|O14773-2|TPP1_HUMAN sp|O14773|TPP1_HUMAN tr|A0A0C4DGZ9|A0A0C4DGZ9_HUMAN	1.0000	Isoform of O14773, Isoform 2 of Tripeptidyl-peptidase 1 OS=Homo sapiens GN=TPP1;Tripeptidyl-peptidase 1 OS=Homo sapiens GN=TPP1 PE=1 SV=2;Isoform of O14773, Tripeptidyl-peptidase 1 OS=Homo sapiens GN=TPP1 PE=1 SV=1	10.0	2	0.016	AYPDVAALSDGYWVVSNR+LYQQHGAGLFDVTR
707a	sp|Q8NDF8-3|PAPD5_HUMAN sp|Q8NDF8-5|PAPD5_HUMAN sp|Q8NDF8|PAPD5_HUMAN tr|H3BQM0|H3BQM0_HUMAN	1.0000	Isoform of Q8NDF8, Isoform 3 of Non-canonical poly(A) RNA polymerase PAPD5 OS=Homo sapiens GN=PAPD5;Isoform of Q8NDF8, Isoform 5 of Non-canonical poly(A) RNA polymerase PAPD5 OS=Homo sapiens GN=PAPD5;Non-canonical poly(A) RNA polymerase PAPD5 OS=Homo sapiens GN=PAPD5 PE=1 SV=2;Isoform of Q8NDF8, Non-canonical poly(A) RNA polymerase PAPD5 OS=Homo sapiens GN=PAPD5 PE=1 SV=1	6.1	2	0.016	QAFDYAYVVLSHAVSPIAK+VGSQDVSLESSQAVGK
696a	sp|Q8IXB1-2|DJC10_HUMAN sp|Q8IXB1|DJC10_HUMAN	1.0000	Isoform of Q8IXB1, Isoform 2 of DnaJ homolog subfamily C member 10 OS=Homo sapiens GN=DNAJC10;DnaJ homolog subfamily C member 10 OS=Homo sapiens GN=DNAJC10 PE=1 SV=2	3.6	2	0.016	ILYDILAFAK+YDFGIYDDDPEIITLER
694a	sp|Q8IVL6|P3H3_HUMAN	1.0000	Prolyl 3-hydroxylase 3 OS=Homo sapiens GN=P3H3 PE=1 SV=1	4.6	2	0.016	AYAAGAWAPAVALLR+LVAFSSGVENPHGVWAVTR
79	sp|P53999|TCP4_HUMAN	1.0000	Activated RNA polymerase II transcriptional coactivator p15 OS=Homo sapiens GN=SUB1 PE=1 SV=3	17.3	2	0.016	DDNMFQIGK+GISLNPEQWSQLK
692a	sp|Q86VV8-3|RTTN_HUMAN sp|Q86VV8|RTTN_HUMAN	1.0000	Isoform of Q86VV8, Isoform 3 of Rotatin OS=Homo sapiens GN=RTTN;Rotatin OS=Homo sapiens GN=RTTN PE=1 SV=3	1.2	2	0.016	NPEILTGYFPQDK+VAANALMSLLAVSR
684a	sp|Q7Z417|NUFP2_HUMAN	1.0000	Nuclear fragile X mental retardation-interacting protein 2 OS=Homo sapiens GN=NUFIP2 PE=1 SV=1	5.9	2	0.018	NLSSDEATNPISR+RIITYNEAMDSPDQ+VLNGNQQVVDTSLK
78	sp|P53985|MOT1_HUMAN	1.0000	Monocarboxylate transporter 1 OS=Homo sapiens GN=SLC16A1 PE=1 SV=3	4.2	2	0.016	ESKEEETSIDVAGKPNEVTK+KESKEEETSIDVAGKPNEVTK
676a	sp|Q6PJG6|BRAT1_HUMAN	1.0000	BRCA1-associated ATM activator 1 OS=Homo sapiens GN=BRAT1 PE=1 SV=2	3.2	2	0.016	DSALEFLTQLSR+VTQALNVLTTTFGR
675a	sp|Q6PGP7|TTC37_HUMAN	1.0000	Tetratricopeptide repeat protein 37 OS=Homo sapiens GN=TTC37 PE=1 SV=1	2.0	2	0.016	SNPDQPAVILLLR+TLDQISDADNIPGLLVLK
669a	sp|Q6NSI4-3|CX057_HUMAN sp|Q6NSI4-4|CX057_HUMAN sp|Q6NSI4|CX057_HUMAN tr|B1AQ74|B1AQ74_HUMAN	1.0000	Isoform of Q6NSI4, Isoform 3 of Uncharacterized protein CXorf57 OS=Homo sapiens GN=CXorf57;Isoform of Q6NSI4, Isoform 4 of Uncharacterized protein CXorf57 OS=Homo sapiens GN=CXorf57;Uncharacterized protein CXorf57 OS=Homo sapiens GN=CXorf57 PE=1 SV=2;Isoform of Q6NSI4, Uncharacterized protein CXorf57 (Fragment) OS=Homo sapiens GN=CXorf57 PE=1 SV=1	8.6	2	0.018	GIKPGMPSIFNRR+ILQGPHANPVAVPQPGASVQTK+IQPVPVDPQIK
76	sp|P52907|CAZA1_HUMAN	1.0000	F-actin-capping protein subunit alpha-1 OS=Homo sapiens GN=CAPZA1 PE=1 SV=3	12.2	2	0.016	EASDPQPEEADGGLK+IEGYEDQVLITEHGDLGNSR
74	sp|P51858-2|HDGF_HUMAN sp|P51858-3|HDGF_HUMAN sp|P51858|HDGF_HUMAN	1.0000	Isoform of P51858, Isoform 2 of Hepatoma-derived growth factor OS=Homo sapiens GN=HDGF;Isoform of P51858, Isoform 3 of Hepatoma-derived growth factor OS=Homo sapiens GN=HDGF;Hepatoma-derived growth factor OS=Homo sapiens GN=HDGF PE=1 SV=1	21.0	2	0.016	GPPQEEEEEEDEEEEATKEDAEAPGIRDHESL+YQVFFFGTHETAFLGPK
73	sp|P51784|UBP11_HUMAN tr|G5E9A6|G5E9A6_HUMAN	1.0000	Ubiquitin carboxyl-terminal hydrolase 11 OS=Homo sapiens GN=USP11 PE=1 SV=3;Isoform of P51784, Ubiquitin carboxyl-terminal hydrolase 11 OS=Homo sapiens GN=USP11 PE=1 SV=1	2.6	2	0.016	VEVYPVELLLVR+VLEVFFIPMDPR
631a	sp|Q15427|SF3B4_HUMAN	1.0000	Splicing factor 3B subunit 4 OS=Homo sapiens GN=SF3B4 PE=1 SV=1	9.0	2	0.016	NQDATVYVGGLDEK+VTGQHQGYGFVEFLSEEDADYAIK
71	sp|P51114-2|FXR1_HUMAN sp|P51114-3|FXR1_HUMAN sp|P51114|FXR1_HUMAN tr|B4DXZ6|B4DXZ6_HUMAN tr|E7EU85|E7EU85_HUMAN tr|E9PFF5|E9PFF5_HUMAN	1.0000	Isoform of P51114, Isoform 2 of Fragile X mental retardation syndrome-related protein 1 OS=Homo sapiens GN=FXR1;Isoform of P51114, Isoform 3 of Fragile X mental retardation syndrome-related protein 1 OS=Homo sapiens GN=FXR1;Fragile X mental retardation syndrome-related protein 1 OS=Homo sapiens GN=FXR1 PE=1 SV=3;Isoform of P51114, Fragile X mental retardation syndrome-related protein 1 OS=Homo sa…	6.8	2	0.015	EDGMVPFVFVGTK+KVPGVTAIELDEDTGTFR
8	sp|O00743-2|PPP6_HUMAN sp|O00743-3|PPP6_HUMAN sp|O00743|PPP6_HUMAN	1.0000	Isoform of O00743, Isoform 2 of Serine/threonine-protein phosphatase 6 catalytic subunit OS=Homo sapiens GN=PPP6C;Isoform of O00743, Isoform 3 of Serine/threonine-protein phosphatase 6 catalytic subunit OS=Homo sapiens GN=PPP6C;Serine/threonine-protein phosphatase 6 catalytic subunit OS=Homo sapiens GN=PPP6C PE=1 SV=1	7.4	2	0.016	GAGWLFGAK+VTNEFVHINNLK
613a	sp|Q14498-2|RBM39_HUMAN sp|Q14498-3|RBM39_HUMAN sp|Q14498|RBM39_HUMAN tr|A0A0U1RQH7|A0A0U1RQH7_HUMAN tr|G3XAC6|G3XAC6_HUMAN tr|H0Y4X3|H0Y4X3_HUMAN tr|Q5QP23|Q5QP23_HUMAN	1.0000	Isoform of Q14498, Isoform 2 of RNA-binding protein 39 OS=Homo sapiens GN=RBM39;Isoform of Q14498, Isoform 3 of RNA-binding protein 39 OS=Homo sapiens GN=RBM39;RNA-binding protein 39 OS=Homo sapiens GN=RBM39 PE=1 SV=2;Isoform of Q14498, RNA-binding protein 39 (Fragment) OS=Homo sapiens GN=RBM39 PE=4 SV=1;Isoform of Q14498, RNA-binding protein 39 OS=Homo sapiens GN=RBM39 PE=1 SV=1;Isoform of Q1449…	10.6	2	0.016	DLEEFFSTVGK+VLGVPIIVQASQAEK
603a	sp|Q13895|BYST_HUMAN	1.0000	Bystin OS=Homo sapiens GN=BYSL PE=1 SV=3	11.0	2	0.017	EALLELLR+IAEMEYSGANSIFLRLLLDK+QQQEELEAEHGTGDKPAAPR
600a	sp|Q13724-2|MOGS_HUMAN sp|Q13724|MOGS_HUMAN	1.0000	Isoform of Q13724, Isoform 2 of Mannosyl-oligosaccharide glucosidase OS=Homo sapiens GN=MOGS;Mannosyl-oligosaccharide glucosidase OS=Homo sapiens GN=MOGS PE=1 SV=5	3.7	2	0.015	FTLLPPTSPGDTAPK+LGPLLDILADSR
596a	sp|Q13501-2|SQSTM_HUMAN sp|Q13501|SQSTM_HUMAN	1.0000	Isoform of Q13501, Isoform 2 of Sequestosome-1 OS=Homo sapiens GN=SQSTM1;Sequestosome-1 OS=Homo sapiens GN=SQSTM1 PE=1 SV=1	11.5	2	0.016	AGEARPGPTAESASGPSEDPSVNFLK+NYDIGAALDTIQYSK
584b	sp|P14866-2|HNRPL_HUMAN sp|P14866|HNRPL_HUMAN tr|M0QXS5|M0QXS5_HUMAN	1.0000	Isoform of P14866, Isoform 2 of Heterogeneous nuclear ribonucleoprotein L OS=Homo sapiens GN=HNRNPL;Heterogeneous nuclear ribonucleoprotein L OS=Homo sapiens GN=HNRNPL PE=1 SV=2;Isoform of P14866, Heterogeneous nuclear ribonucleoprotein L (Fragment) OS=Homo sapiens GN=HNRNPL PE=1 SV=1	8.1	2	0.016	NDQDTWDYTNPNLSGQGDPGSNPNKR+SSSGLLEWESK
579a	sp|Q12899|TRI26_HUMAN tr|A2AE48|A2AE48_HUMAN	1.0000	Tripartite motif-containing protein 26 OS=Homo sapiens GN=TRIM26 PE=1 SV=1;Isoform of Q12899, Tripartite motif-containing protein 26 (Fragment) OS=Homo sapiens GN=TRIM26 PE=1 SV=1	12.1	2	0.018	GEADILAALK+ILNHLSTLR+LALVISELEGK
571a	sp|Q07020-2|RL18_HUMAN sp|Q07020|RL18_HUMAN tr|F8VUA6|F8VUA6_HUMAN tr|G3V203|G3V203_HUMAN tr|H0YHA7|H0YHA7_HUMAN tr|J3QQ67|J3QQ67_HUMAN	1.0000	Isoform of Q07020, Isoform 2 of 60S ribosomal protein L18 OS=Homo sapiens GN=RPL18;60S ribosomal protein L18 OS=Homo sapiens GN=RPL18 PE=1 SV=2;Isoform of Q07020, 60S ribosomal protein L18 (Fragment) OS=Homo sapiens GN=RPL18 PE=1 SV=1;Isoform of Q07020, 60S ribosomal protein L18 OS=Homo sapiens GN=RPL18 PE=1 SV=1;Isoform of Q07020, 60S ribosomal protein L18 (Fragment) OS=Homo sapiens GN=RPL18 PE=…	20.0	2	0.016	ILTFDQLALDSPK+TAVVVGTITDDVR
563a	sp|Q01130-2|SRSF2_HUMAN sp|Q01130|SRSF2_HUMAN tr|J3KP15|J3KP15_HUMAN tr|J3QL05|J3QL05_HUMAN	1.0000	Isoform of Q01130, Isoform 2 of Serine/arginine-rich splicing factor 2 OS=Homo sapiens GN=SRSF2;Serine/arginine-rich splicing factor 2 OS=Homo sapiens GN=SRSF2 PE=1 SV=4;Isoform of Q01130, Serine/arginine-rich-splicing factor 2 (Fragment) OS=Homo sapiens GN=SRSF2 PE=1 SV=7;Isoform of Q01130, Serine/arginine-rich-splicing factor 2 (Fragment) OS=Homo sapiens GN=SRSF2 PE=1 SV=1	19.2	2	0.016	DAEDAMDAMDGAVLDGR+VGDVYIPR
61	sp|P42766|RL35_HUMAN tr|F2Z388|F2Z388_HUMAN	1.0000	60S ribosomal protein L35 OS=Homo sapiens GN=RPL35 PE=1 SV=2;Isoform of P42766, 60S ribosomal protein L35 OS=Homo sapiens GN=RPL35 PE=1 SV=1	24.0	2	0.016	QLDDLKVELSQLR+VLTVINQTQK
60	sp|P42695|CNDD3_HUMAN	1.0000	Condensin-2 complex subunit D3 OS=Homo sapiens GN=NCAPD3 PE=1 SV=2	4.0	2	0.017	ARPMSLSTIAILNSVKKAVESK+ASAGHVAVSSPTPETGPLQR+SISDVTFGAGVSYIGTPR
502a	sp|P56962|STX17_HUMAN	1.0000	Syntaxin-17 OS=Homo sapiens GN=STX17 PE=1 SV=2	9.6	2	0.016	IDSIADHVNSAAVNVEEGTK+IVIPTDLER
490a	sp|P53350|PLK1_HUMAN	1.0000	Serine/threonine-protein kinase PLK1 OS=Homo sapiens GN=PLK1 PE=1 SV=1	5.6	2	0.016	AGVPGVAAPGAPAAAPPAK+LILYNDGDSLQYIER
55	sp|P31942-2|HNRH3_HUMAN sp|P31942-3|HNRH3_HUMAN sp|P31942-4|HNRH3_HUMAN sp|P31942-5|HNRH3_HUMAN sp|P31942-6|HNRH3_HUMAN sp|P31942|HNRH3_HUMAN	1.0000	Isoform of P31942, Isoform 2 of Heterogeneous nuclear ribonucleoprotein H3 OS=Homo sapiens GN=HNRNPH3;Isoform of P31942, Isoform 3 of Heterogeneous nuclear ribonucleoprotein H3 OS=Homo sapiens GN=HNRNPH3;Isoform of P31942, Isoform 4 of Heterogeneous nuclear ribonucleoprotein H3 OS=Homo sapiens GN=HNRNPH3;Isoform of P31942, Isoform 5 of Heterogeneous nuclear ribonucleoprotein H3 OS=Homo sapiens GN…	12.2	2	0.016	ATENDIANFFSPLNPIR
469a	sp|P50225|ST1A1_HUMAN sp|P50226|ST1A2_HUMAN tr|E9PKR8|E9PKR8_HUMAN tr|H3BRY5|H3BRY5_HUMAN	1.0000	Sulfotransferase 1A1 OS=Homo sapiens GN=SULT1A1 PE=1 SV=3;Sulfotransferase 1A2 OS=Homo sapiens GN=SULT1A2 PE=1 SV=2;Isoform of P50226, Sulfotransferase (Fragment) OS=Homo sapiens GN=SULT1A2 PE=1 SV=1;Isoform of P50225, Sulfotransferase (Fragment) OS=Homo sapiens GN=SULT1A1 PE=1 SV=1	12.0	2	0.015	THLPLALLPQTLLDQK+VPFLEFK
458a	sp|P48634-2|PRC2A_HUMAN sp|P48634-3|PRC2A_HUMAN sp|P48634|PRC2A_HUMAN	1.0000	Isoform of P48634, Isoform 2 of Protein PRRC2A OS=Homo sapiens GN=PRRC2A;Isoform of P48634, Isoform 3 of Protein PRRC2A OS=Homo sapiens GN=PRRC2A;Protein PRRC2A OS=Homo sapiens GN=PRRC2A PE=1 SV=3	2.9	2	0.017	AVGTPGGGGGGAVPGISAMSR+GGSNGGSNVGMEDGERPRR+LKAEPAAPPAAPSTPAPPPAVPK
443a	sp|P43699-3|NKX21_HUMAN sp|P43699|NKX21_HUMAN sp|Q9H2Z4|NKX24_HUMAN	1.0000	Isoform of P43699, Isoform 3 of Homeobox protein Nkx-2.1 OS=Homo sapiens GN=NKX2-1;Homeobox protein Nkx-2.1 OS=Homo sapiens GN=NKX2-1 PE=1 SV=1;Homeobox protein Nkx-2.4 OS=Homo sapiens GN=NKX2-4 PE=3 SV=3	5.9	2	0.016	VAVPVLVK+VLFSQAQVYELER
51	sp|P28072|PSB6_HUMAN	1.0000	Proteasome subunit beta type-6 OS=Homo sapiens GN=PSMB6 PE=1 SV=4	8.8	2	0.016	LAAIAESGVER+QVLLGDQIPK
440a	sp|P42771-4|CDN2A_HUMAN sp|P42771|CDN2A_HUMAN tr|J3QRG6|J3QRG6_HUMAN	1.0000	Isoform of P42771, Isoform 5 of Cyclin-dependent kinase inhibitor 2A OS=Homo sapiens GN=CDKN2A;Cyclin-dependent kinase inhibitor 2A OS=Homo sapiens GN=CDKN2A PE=1 SV=2;Isoform of P42771, Cyclin-dependent kinase inhibitor 2A OS=Homo sapiens GN=CDKN2A PE=1 SV=1	21.0	2	0.016	ALLEAGALPNAPNSYGR+EGFLDTLVVLHR
433a	sp|P40937-2|RFC5_HUMAN sp|P40937|RFC5_HUMAN tr|E9PEP3|E9PEP3_HUMAN tr|F5H5S0|F5H5S0_HUMAN	1.0000	Isoform of P40937, Isoform 2 of Replication factor C subunit 5 OS=Homo sapiens GN=RFC5;Replication factor C subunit 5 OS=Homo sapiens GN=RFC5 PE=1 SV=1;Isoform of P40937, Replication factor C subunit 5 (Fragment) OS=Homo sapiens GN=RFC5 PE=1 SV=1;Isoform of P40937, Replication factor C subunit 5 (Fragment) OS=Homo sapiens GN=RFC5 PE=1 SV=1	29.3	2	0.016	GPILSFASTR+LVILDEADAMTQDAQNALR
48	sp|P25788-2|PSA3_HUMAN sp|P25788|PSA3_HUMAN	1.0000	Isoform of P25788, Isoform 2 of Proteasome subunit alpha type-3 OS=Homo sapiens GN=PSMA3;Proteasome subunit alpha type-3 OS=Homo sapiens GN=PSMA3 PE=1 SV=2	10.5	2	0.016	AVENSSTAIGIR+HVGMAVAGLLADAR
407a	sp|P33991|MCM4_HUMAN	1.0000	DNA replication licensing factor MCM4 OS=Homo sapiens GN=MCM4 PE=1 SV=5	3.0	2	0.016	GILLQLFGGTR+LSNKVEAIDVEEAKR
47	sp|P24539|AT5F1_HUMAN tr|Q5QNZ2|Q5QNZ2_HUMAN	1.0000	ATP synthase F(0) complex subunit B1, mitochondrial OS=Homo sapiens GN=ATP5F1 PE=1 SV=2;Isoform of P24539, ATP synthase F(0) complex subunit B1, mitochondrial OS=Homo sapiens GN=ATP5F1 PE=1 SV=1	16.4	2	0.016	HVVQSISTQQEKETIAK+QASIQHIQNAIDTEK
399a	sp|P30050|RL12_HUMAN	1.0000	60S ribosomal protein L12 OS=Homo sapiens GN=RPL12 PE=1 SV=1	18.8	2	0.016	HSGNITFDEIVNIAR+QAQIEVVPSASALIIK
365a	sp|P22234-2|PUR6_HUMAN sp|P22234|PUR6_HUMAN tr|D6RF62|D6RF62_HUMAN	1.0000	Isoform of P22234, Isoform 2 of Multifunctional protein ADE2 OS=Homo sapiens GN=PAICS;Multifunctional protein ADE2 OS=Homo sapiens GN=PAICS PE=1 SV=3;Isoform of P22234, Multifunctional protein ADE2 OS=Homo sapiens GN=PAICS PE=1 SV=1	7.5	2	0.016	ASILNTWISLK+EIVLADVIDNDSWR
361a	sp|P21359-2|NF1_HUMAN sp|P21359-6|NF1_HUMAN sp|P21359|NF1_HUMAN tr|H0Y465|H0Y465_HUMAN tr|J3KSB5|J3KSB5_HUMAN	1.0000	Isoform of P21359, Isoform 1 of Neurofibromin OS=Homo sapiens GN=NF1;Isoform of P21359, Isoform 6 of Neurofibromin OS=Homo sapiens GN=NF1;Neurofibromin OS=Homo sapiens GN=NF1 PE=1 SV=2;Isoform of P21359, Neurofibromin (Fragment) OS=Homo sapiens GN=NF1 PE=1 SV=1;Isoform of P21359, Neurofibromin (Fragment) OS=Homo sapiens GN=NF1 PE=1 SV=1	1.8	2	0.017	AGNPIFYYVAR+AGNPIFYYVARR+FINPAIVSPYEAGILDK
356a	sp|P19367-2|HXK1_HUMAN sp|P19367-3|HXK1_HUMAN sp|P19367-4|HXK1_HUMAN sp|P19367|HXK1_HUMAN	1.0000	Isoform of P19367, Isoform 2 of Hexokinase-1 OS=Homo sapiens GN=HK1;Isoform of P19367, Isoform 3 of Hexokinase-1 OS=Homo sapiens GN=HK1;Isoform of P19367, Isoform 4 of Hexokinase-1 OS=Homo sapiens GN=HK1;Hexokinase-1 OS=Homo sapiens GN=HK1 PE=1 SV=3	3.0	2	0.016	LSDETLIDIMTR+SANLVAATLGAILNR
352a	sp|P18124|RL7_HUMAN tr|A8MUD9|A8MUD9_HUMAN	1.0000	60S ribosomal protein L7 OS=Homo sapiens GN=RPL7 PE=1 SV=1;Isoform of P18124, 60S ribosomal protein L7 OS=Homo sapiens GN=RPL7 PE=1 SV=1	10.6	2	0.015	AGNFYVPAEPK+IALTDNALIAR
5	sp|O00487|PSDE_HUMAN	1.0000	26S proteasome non-ATPase regulatory subunit 14 OS=Homo sapiens GN=PSMD14 PE=1 SV=1	8.4	2	0.016	VIDVFAMPQSGTGVSVEAVDPVFQAK
344a	sp|P16220-2|CREB1_HUMAN sp|P16220|CREB1_HUMAN tr|C9J896|C9J896_HUMAN tr|C9JBT4|C9JBT4_HUMAN	1.0000	Isoform of P16220, Isoform CREB-B of Cyclic AMP-responsive element-binding protein 1 OS=Homo sapiens GN=CREB1;Cyclic AMP-responsive element-binding protein 1 OS=Homo sapiens GN=CREB1 PE=1 SV=2;Isoform of P16220, Cyclic AMP-responsive element-binding protein 1 (Fragment) OS=Homo sapiens GN=CREB1 PE=1 SV=1;Isoform of P16220, Cyclic AMP-responsive element-binding protein 1 (Fragment) OS=Homo sapiens…	25.3	2	0.016	ILNDLSSDAPGVPR+TAPTSTIAPGVVMASSPALPTQPAEEAAR
339a	sp|P14868-2|SYDC_HUMAN sp|P14868|SYDC_HUMAN	1.0000	Isoform of P14868, Isoform 2 of Aspartate--tRNA ligase, cytoplasmic OS=Homo sapiens GN=DARS;Aspartate--tRNA ligase, cytoplasmic OS=Homo sapiens GN=DARS PE=1 SV=2	7.2	2	0.016	LPLQLDDAVRPEAEGEEEGR+VFSIGPVFR
334a	sp|P13073|COX41_HUMAN tr|H3BN72|H3BN72_HUMAN tr|H3BNV9|H3BNV9_HUMAN tr|Q86WV2|Q86WV2_HUMAN	1.0000	Cytochrome c oxidase subunit 4 isoform 1, mitochondrial OS=Homo sapiens GN=COX4I1 PE=1 SV=1;Isoform of P13073, Cytochrome c oxidase subunit 4 isoform 1, mitochondrial OS=Homo sapiens GN=COX4I1 PE=1 SV=1;Isoform of P13073, Cytochrome c oxidase subunit 4 isoform 1, mitochondrial OS=Homo sapiens GN=COX4I1 PE=1 SV=1;Isoform of P13073, COX4I1 protein OS=Homo sapiens GN=COX4I1 PE=1 SV=1	27.7	2	0.016	DHPLPEVAHVK+SEDFSLPAYMDR
39	sp|P13674-2|P4HA1_HUMAN sp|P13674-3|P4HA1_HUMAN sp|P13674|P4HA1_HUMAN	1.0000	Isoform of P13674, Isoform 2 of Prolyl 4-hydroxylase subunit alpha-1 OS=Homo sapiens GN=P4HA1;Isoform of P13674, Isoform 3 of Prolyl 4-hydroxylase subunit alpha-1 OS=Homo sapiens GN=P4HA1;Prolyl 4-hydroxylase subunit alpha-1 OS=Homo sapiens GN=P4HA1 PE=1 SV=2	6.8	2	0.016	LTSTATKDPEGFVGHPVNAFK+QYFPNDEDQVGAAK
37	sp|P13010|XRCC5_HUMAN	1.0000	X-ray repair cross-complementing protein 5 OS=Homo sapiens GN=XRCC5 PE=1 SV=3	4.2	2	0.016	KKDQVTAQEIFQDNHEDGPTAK+TLFPLIEAK
296a	sp|P05549-5|AP2A_HUMAN sp|P05549-6|AP2A_HUMAN sp|P05549|AP2A_HUMAN tr|Q96SH1|Q96SH1_HUMAN	1.0000	Isoform of P05549, Isoform 2 of Transcription factor AP-2-alpha OS=Homo sapiens GN=TFAP2A;Isoform of P05549, Isoform 5 of Transcription factor AP-2-alpha OS=Homo sapiens GN=TFAP2A;Transcription factor AP-2-alpha OS=Homo sapiens GN=TFAP2A PE=1 SV=1;Isoform of P05549, Transcription factor AP-2 alpha (Activating enhancer binding protein 2 alpha), isoform CRA_c OS=Homo sapiens GN=TFAP2A PE=1 SV=1	7.7	2	0.016	AANVTLLTSLVEGEAVHLAR+SNSNAVSAIPINK
31	sp|P09234|RU1C_HUMAN tr|A0A0A0MRR7|A0A0A0MRR7_HUMAN	1.0000	U1 small nuclear ribonucleoprotein C OS=Homo sapiens GN=SNRPC PE=1 SV=1;Isoform of P09234, U1 small nuclear ribonucleoprotein C OS=Homo sapiens GN=SNRPC PE=1 SV=1	7.5	2	0.016	WMEEQAQSLIDK
279a	sp|O95983-2|MBD3_HUMAN sp|O95983|MBD3_HUMAN	1.0000	Isoform of O95983, Isoform 2 of Methyl-CpG-binding domain protein 3 OS=Homo sapiens GN=MBD3;Methyl-CpG-binding domain protein 3 OS=Homo sapiens GN=MBD3 PE=1 SV=1	11.2	2	0.016	LSGLNAFDIAEELVK+YLGGSMDLSTFDFR
263a	sp|O94776|MTA2_HUMAN	1.0000	Metastasis-associated protein MTA2 OS=Homo sapiens GN=MTA2 PE=1 SV=1	3.0	2	0.016	QIDQFLVVAR+TLLADQGEIR
247a	sp|O75251-2|NDUS7_HUMAN sp|O75251|NDUS7_HUMAN tr|F5GXJ1|F5GXJ1_HUMAN tr|F5H5N1|F5H5N1_HUMAN	1.0000	Isoform of O75251, Isoform 2 of NADH dehydrogenase [ubiquinone] iron-sulfur protein 7, mitochondrial OS=Homo sapiens GN=NDUFS7;NADH dehydrogenase [ubiquinone] iron-sulfur protein 7, mitochondrial OS=Homo sapiens GN=NDUFS7 PE=1 SV=3;Isoform of O75251, NADH dehydrogenase [ubiquinone] iron-sulfur protein 7, mitochondrial OS=Homo sapiens GN=NDUFS7 PE=1 SV=1;Isoform of O75251, NADH dehydrogenase [ubiq…	9.9	2	0.016	LDDLVNWAR+VYDQMPEPR
239a	sp|O60341-2|KDM1A_HUMAN sp|O60341|KDM1A_HUMAN	1.0000	Isoform of O60341, Isoform 2 of Lysine-specific histone demethylase 1A OS=Homo sapiens GN=KDM1A;Lysine-specific histone demethylase 1A OS=Homo sapiens GN=KDM1A PE=1 SV=2	3.4	2	0.016	IADQFLGAMYTLPR+VIIIGSGVSGLAAAR
234a	sp|O43809|CPSF5_HUMAN	1.0000	Cleavage and polyadenylation specificity factor subunit 5 OS=Homo sapiens GN=NUDT21 PE=1 SV=1	13.2	2	0.016	LPGGELNPGEDEVEGLKR+YIQQTKPLTLER
24	sp|O75964|ATP5L_HUMAN tr|E9PN17|E9PN17_HUMAN	1.0000	ATP synthase subunit g, mitochondrial OS=Homo sapiens GN=ATP5L PE=1 SV=3;Isoform of O75964, ATP synthase subunit g, mitochondrial OS=Homo sapiens GN=ATP5L PE=1 SV=1	31.6	2	0.016	LATFWYYAK+TPALVNAAVTYSKPR
223a	sp|O15160-2|RPAC1_HUMAN sp|O15160|RPAC1_HUMAN tr|D6RDJ3|D6RDJ3_HUMAN tr|E7EQB9|E7EQB9_HUMAN	1.0000	Isoform of O15160, Isoform 2 of DNA-directed RNA polymerases I and III subunit RPAC1 OS=Homo sapiens GN=POLR1C;DNA-directed RNA polymerases I and III subunit RPAC1 OS=Homo sapiens GN=POLR1C PE=1 SV=1;Isoform of O15160, DNA-directed RNA polymerases I and III subunit RPAC1 (Fragment) OS=Homo sapiens GN=POLR1C PE=1 SV=1;Isoform of O15160, DNA-directed RNA polymerases I and III subunit RPAC1 OS=Homo …	23.4	2	0.016	ILLAEVPTMAVEK+NQGDEEGTEIDTLQFR
208a	sp|O00303|EIF3F_HUMAN	1.0000	Eukaryotic translation initiation factor 3 subunit F OS=Homo sapiens GN=EIF3F PE=1 SV=1	9.0	2	0.016	LHPVILASIVDSYER+VIGLSSDLQQVGGASAR
21	sp|O75600-2|KBL_HUMAN sp|O75600|KBL_HUMAN	1.0000	Isoform of O75600, Isoform 2 of 2-amino-3-ketobutyrate coenzyme A ligase, mitochondrial OS=Homo sapiens GN=GCAT;2-amino-3-ketobutyrate coenzyme A ligase, mitochondrial OS=Homo sapiens GN=GCAT PE=1 SV=1	8.4	2	0.016	ALGGASGGYTTGPGPLVSLLR+GIFVIGFSYPVVPK
192	sp|Q9Y3Z3-2|SAMH1_HUMAN sp|Q9Y3Z3-3|SAMH1_HUMAN sp|Q9Y3Z3-4|SAMH1_HUMAN sp|Q9Y3Z3|SAMH1_HUMAN	1.0000	Isoform of Q9Y3Z3, Isoform 2 of Deoxynucleoside triphosphate triphosphohydrolase SAMHD1 OS=Homo sapiens GN=SAMHD1;Isoform of Q9Y3Z3, Isoform 3 of Deoxynucleoside triphosphate triphosphohydrolase SAMHD1 OS=Homo sapiens GN=SAMHD1;Isoform of Q9Y3Z3, Isoform 4 of Deoxynucleoside triphosphate triphosphohydrolase SAMHD1 OS=Homo sapiens GN=SAMHD1;Deoxynucleoside triphosphate triphosphohydrolase SAMHD1 O…	4.1	2	0.016	GGFEEPVLLK+ISTAIDDMEAYTK
190	sp|Q9Y3B4|SF3B6_HUMAN	1.0000	Splicing factor 3B subunit 6 OS=Homo sapiens GN=SF3B6 PE=1 SV=1	18.4	2	0.016	ITAEEMYDIFGK+YLVVLYYNANR
189	sp|Q9Y2X7-3|GIT1_HUMAN sp|Q9Y2X7|GIT1_HUMAN tr|A0A0C4DGN6|A0A0C4DGN6_HUMAN tr|J3QLH1|J3QLH1_HUMAN tr|J3QRU8|J3QRU8_HUMAN	1.0000	Isoform of Q9Y2X7, Isoform 3 of ARF GTPase-activating protein GIT1 OS=Homo sapiens GN=GIT1;ARF GTPase-activating protein GIT1 OS=Homo sapiens GN=GIT1 PE=1 SV=2;Isoform of Q9Y2X7, ARF GTPase-activating protein GIT1 OS=Homo sapiens GN=GIT1 PE=1 SV=1;Isoform of Q9Y2X7, ARF GTPase-activating protein GIT1 (Fragment) OS=Homo sapiens GN=GIT1 PE=1 SV=7;Isoform of Q9Y2X7, ARF GTPase-activating protein GIT…	15.3	2	0.016	ENDAVWLATQNHSTLVTER+SAVPFLPVNPEYSATR
188	sp|Q9Y2W1|TR150_HUMAN	1.0000	Thyroid hormone receptor-associated protein 3 OS=Homo sapiens GN=THRAP3 PE=1 SV=2	3.5	2	0.016	ASESSKPWPDATYGTGSASR+SIFQHIQSAQSQR
184	sp|Q9UKJ3-2|GPTC8_HUMAN sp|Q9UKJ3|GPTC8_HUMAN	1.0000	Isoform of Q9UKJ3, Isoform 2 of G patch domain-containing protein 8 OS=Homo sapiens GN=GPATCH8;G patch domain-containing protein 8 OS=Homo sapiens GN=GPATCH8 PE=1 SV=2	2.8	2	0.016	LGVSFSFAK+VGDSDGSSNLDGKKEDEDPQDGGSLASTLSK
183	sp|Q9UHV9|PFD2_HUMAN	1.0000	Prefoldin subunit 2 OS=Homo sapiens GN=PFDN2 PE=1 SV=1	16.9	2	0.016	GAVSAEQVIAGFNR+IIETLTQQLQAK
177	sp|Q9NSE4|SYIM_HUMAN	1.0000	Isoleucine--tRNA ligase, mitochondrial OS=Homo sapiens GN=IARS2 PE=1 SV=2	2.1	2	0.016	QWFINITDIK+TGWISTSSIWK
174	sp|Q9HAH7-1|FBRS_HUMAN sp|Q9HAH7|FBRS_HUMAN tr|J3KNZ9|J3KNZ9_HUMAN	1.0000	Isoform of Q9HAH7, Isoform 1 of Probable fibrosin-1 OS=Homo sapiens GN=FBRS;Probable fibrosin-1 OS=Homo sapiens GN=FBRS PE=1 SV=3;Isoform of Q9HAH7, Probable fibrosin-1 OS=Homo sapiens GN=FBRS PE=1 SV=1	6.3	2	0.016	FYEAGEELTGPGAVAAAR+LGPVPSGLSQK
173	sp|Q9H9T3-2|ELP3_HUMAN sp|Q9H9T3-4|ELP3_HUMAN sp|Q9H9T3-5|ELP3_HUMAN sp|Q9H9T3|ELP3_HUMAN tr|B4DKA4|B4DKA4_HUMAN	1.0000	Isoform of Q9H9T3, Isoform 2 of Elongator complex protein 3 OS=Homo sapiens GN=ELP3;Isoform of Q9H9T3, Isoform 3 of Elongator complex protein 3 OS=Homo sapiens GN=ELP3;Isoform of Q9H9T3, Isoform 4 of Elongator complex protein 3 OS=Homo sapiens GN=ELP3;Elongator complex protein 3 OS=Homo sapiens GN=ELP3 PE=1 SV=2;Isoform of Q9H9T3, Elongator complex protein 3 OS=Homo sapiens GN=ELP3 PE=1 SV=1	5.6	2	0.016	ILALVPPWTR+LEIGVQSVYEDVAR
169	sp|Q9BY89|K1671_HUMAN	1.0000	Uncharacterized protein KIAA1671 OS=Homo sapiens GN=KIAA1671 PE=1 SV=2	4.3	2	0.017	DKYPLSENHNNNTFLKHLENPPTSQR+SAPLSQDTKPPVPQEEAGQDHPPSK+SPVPSLRPSSTGPSPSGGLSEEPAAK
167	sp|Q9BT25-2|HAUS8_HUMAN sp|Q9BT25-3|HAUS8_HUMAN sp|Q9BT25|HAUS8_HUMAN	1.0000	Isoform of Q9BT25, Isoform 2 of HAUS augmin-like complex subunit 8 OS=Homo sapiens GN=HAUS8;Isoform of Q9BT25, Isoform 3 of HAUS augmin-like complex subunit 8 OS=Homo sapiens GN=HAUS8;HAUS augmin-like complex subunit 8 OS=Homo sapiens GN=HAUS8 PE=1 SV=3	10.0	2	0.016	EAALANQEVWEETQGMAPPSR+SFAQVLELSAEASK
166	sp|Q9BT22|ALG1_HUMAN tr|K7EPU3|K7EPU3_HUMAN	1.0000	Chitobiosyldiphosphodolichol beta-mannosyltransferase OS=Homo sapiens GN=ALG1 PE=1 SV=2;Isoform of Q9BT22, Chitobiosyldiphosphodolichol beta-mannosyltransferase (Fragment) OS=Homo sapiens GN=ALG1 PE=1 SV=1	9.2	2	0.016	IQIVGLTELQSLAVGPR
164	sp|Q9BQG0-2|MBB1A_HUMAN sp|Q9BQG0|MBB1A_HUMAN tr|I3L1L3|I3L1L3_HUMAN	1.0000	Isoform of Q9BQG0, Isoform 2 of Myb-binding protein 1A OS=Homo sapiens GN=MYBBP1A;Myb-binding protein 1A OS=Homo sapiens GN=MYBBP1A PE=1 SV=2;Isoform of Q9BQG0, Myb-binding protein 1A (Fragment) OS=Homo sapiens GN=MYBBP1A PE=1 SV=1	4.2	2	0.018	KSEDGTPAEDGTPAATGGSQPPSMGR+LLGAALPLLTK+LVGSVNLFSDENVPR
156	sp|Q96P70|IPO9_HUMAN	1.0000	Importin-9 OS=Homo sapiens GN=IPO9 PE=1 SV=3	2.1	2	0.016	ELGENLDQILR+IFTMAEVYGIR
152	sp|Q96AQ6-2|PBIP1_HUMAN sp|Q96AQ6-3|PBIP1_HUMAN sp|Q96AQ6|PBIP1_HUMAN	1.0000	Isoform of Q96AQ6, Isoform 2 of Pre-B-cell leukemia transcription factor-interacting protein 1 OS=Homo sapiens GN=PBXIP1;Isoform of Q96AQ6, Isoform 3 of Pre-B-cell leukemia transcription factor-interacting protein 1 OS=Homo sapiens GN=PBXIP1;Pre-B-cell leukemia transcription factor-interacting protein 1 OS=Homo sapiens GN=PBXIP1 PE=1 SV=1	3.9	2	0.016	ALESELQQLR+ELPLSPAFFGEDGIFR
151	sp|Q96AG4|LRC59_HUMAN	1.0000	Leucine-rich repeat-containing protein 59 OS=Homo sapiens GN=LRRC59 PE=1 SV=1	8.1	2	0.016	LVNLQHLDLLNNK+LVTLPVSFAQLK
16	sp|O43347|MSI1H_HUMAN	1.0000	RNA-binding protein Musashi homolog 1 OS=Homo sapiens GN=MSI1 PE=1 SV=1	8.8	2	0.016	GFGFVTFMDQAGVDK+SYTGLAPGYTYQFPEFR
150	sp|Q96AE4-2|FUBP1_HUMAN sp|Q96AE4|FUBP1_HUMAN tr|C9JSZ1|C9JSZ1_HUMAN tr|E9PEB5|E9PEB5_HUMAN	1.0000	Isoform of Q96AE4, Isoform 2 of Far upstream element-binding protein 1 OS=Homo sapiens GN=FUBP1;Far upstream element-binding protein 1 OS=Homo sapiens GN=FUBP1 PE=1 SV=3;Isoform of Q96AE4, Far upstream element-binding protein 1 (Fragment) OS=Homo sapiens GN=FUBP1 PE=1 SV=1;Isoform of Q96AE4, Far upstream element-binding protein 1 OS=Homo sapiens GN=FUBP1 PE=1 SV=1	14.2	2	0.016	IGGDAGTSLNSNDYGYGGQK+IQIAPDSGGLPER
149	sp|Q969X5-2|ERGI1_HUMAN sp|Q969X5|ERGI1_HUMAN	1.0000	Isoform of Q969X5, Isoform 2 of Endoplasmic reticulum-Golgi intermediate compartment protein 1 OS=Homo sapiens GN=ERGIC1;Endoplasmic reticulum-Golgi intermediate compartment protein 1 OS=Homo sapiens GN=ERGIC1 PE=1 SV=1	19.2	2	0.016	LSFGDTLQVQNIHGAFNALGGADR+LTSNPLASHDYILK
148	sp|Q92791|SC65_HUMAN tr|K7ERA3|K7ERA3_HUMAN	1.0000	Synaptonemal complex protein SC65 OS=Homo sapiens GN=P3H4 PE=1 SV=1;Isoform of Q92791, Synaptonemal complex protein SC65 (Fragment) OS=Homo sapiens GN=P3H4 PE=1 SV=1	10.0	2	0.016	ALSEYLAVFAR+AVAAAYTFLQR
145	sp|Q8WWC4|CB047_HUMAN	1.0000	Uncharacterized protein C2orf47, mitochondrial OS=Homo sapiens GN=C2orf47 PE=1 SV=1	8.6	2	0.016	EFTQGVKPDWTIAR+QLLSASYEFQR
140	sp|Q8NBP0-2|TTC13_HUMAN sp|Q8NBP0|TTC13_HUMAN	1.0000	Isoform of Q8NBP0, Isoform 2 of Tetratricopeptide repeat protein 13 OS=Homo sapiens GN=TTC13;Tetratricopeptide repeat protein 13 OS=Homo sapiens GN=TTC13 PE=2 SV=3	3.5	2	0.016	ALLLNQNHVQTLQLR+TLPSVSETFPTLR
135	sp|Q86VP6-2|CAND1_HUMAN sp|Q86VP6|CAND1_HUMAN tr|A0A0C4DGH5|A0A0C4DGH5_HUMAN	1.0000	Isoform of Q86VP6, Isoform 2 of Cullin-associated NEDD8-dissociated protein 1 OS=Homo sapiens GN=CAND1;Cullin-associated NEDD8-dissociated protein 1 OS=Homo sapiens GN=CAND1 PE=1 SV=2;Isoform of Q86VP6, Cullin-associated NEDD8-dissociated protein 1 (Fragment) OS=Homo sapiens GN=CAND1 PE=1 SV=1	4.8	2	0.017	DSSSTNLESMDTS+LGTLSALDILIK+LTLIDPETLLPR
128	sp|Q6DN90-2|IQEC1_HUMAN sp|Q6DN90|IQEC1_HUMAN tr|A0A087WWK8|A0A087WWK8_HUMAN tr|A0A0C4DGT3|A0A0C4DGT3_HUMAN	1.0000	Isoform of Q6DN90, Isoform 2 of IQ motif and SEC7 domain-containing protein 1 OS=Homo sapiens GN=IQSEC1;IQ motif and SEC7 domain-containing protein 1 OS=Homo sapiens GN=IQSEC1 PE=1 SV=1;Isoform of Q6DN90, IQ motif and SEC7 domain-containing protein 1 OS=Homo sapiens GN=IQSEC1 PE=1 SV=1;Isoform of Q6DN90, IQ motif and SEC7 domain-containing protein 1 OS=Homo sapiens GN=IQSEC1 PE=1 SV=1	3.3	2	0.016	NSWDSPAFSNDVIR+VLINFNAPNPQDR
126	sp|Q5T160|SYRM_HUMAN	1.0000	Probable arginine--tRNA ligase, mitochondrial OS=Homo sapiens GN=RARS2 PE=1 SV=1	4.5	2	0.016	LELGDVQALSLWQK+VGLAALIIQDFK
121	sp|Q5JTW2-2|CEP78_HUMAN sp|Q5JTW2-3|CEP78_HUMAN sp|Q5JTW2-5|CEP78_HUMAN sp|Q5JTW2|CEP78_HUMAN tr|A8MST6|A8MST6_HUMAN	1.0000	Isoform of Q5JTW2, Isoform 2 of Centrosomal protein of 78 kDa OS=Homo sapiens GN=CEP78;Isoform of Q5JTW2, Isoform 3 of Centrosomal protein of 78 kDa OS=Homo sapiens GN=CEP78;Isoform of Q5JTW2, Isoform 4 of Centrosomal protein of 78 kDa OS=Homo sapiens GN=CEP78;Centrosomal protein of 78 kDa OS=Homo sapiens GN=CEP78 PE=1 SV=1;Isoform of Q5JTW2, Centrosomal protein of 78 kDa OS=Homo sapiens GN=CEP78…	6.5	2	0.015	IPLPLDSFPVPVSTPEGLGTSSNNLGVPATEQR+VSELEHENAQLR
118	sp|Q15181|IPYR_HUMAN	1.0000	Inorganic pyrophosphatase OS=Homo sapiens GN=PPA1 PE=1 SV=2	12.5	2	0.016	LKPGYLEATVDWFR+VIAINVDDPDAANYNDINDVKR
114	sp|Q14684-2|RRP1B_HUMAN sp|Q14684|RRP1B_HUMAN	1.0000	Isoform of Q14684, Isoform 2 of Ribosomal RNA processing protein 1 homolog B OS=Homo sapiens GN=RRP1B;Ribosomal RNA processing protein 1 homolog B OS=Homo sapiens GN=RRP1B PE=1 SV=3	4.1	2	0.016	SSTATHPPGPAVQLNK+TPTSSPASSPLVAK
111	sp|Q14202-2|ZMYM3_HUMAN sp|Q14202|ZMYM3_HUMAN tr|A6NHB5|A6NHB5_HUMAN tr|A6NHN7|A6NHN7_HUMAN	1.0000	Isoform of Q14202, Isoform 2 of Zinc finger MYM-type protein 3 OS=Homo sapiens GN=ZMYM3;Zinc finger MYM-type protein 3 OS=Homo sapiens GN=ZMYM3 PE=1 SV=2;Isoform of Q14202, Zinc finger MYM-type protein 3 OS=Homo sapiens GN=ZMYM3 PE=1 SV=1;Isoform of Q14202, Zinc finger MYM-type protein 3 OS=Homo sapiens GN=ZMYM3 PE=1 SV=1	1.8	2	0.016	EIYEELGRPGEEDLD+FYEFYLSK
108	sp|Q13151|ROA0_HUMAN	1.0000	Heterogeneous nuclear ribonucleoprotein A0 OS=Homo sapiens GN=HNRNPA0 PE=1 SV=1	11.8	2	0.016	GDVAEGDLIEHFSQFGTVEK+LFIGGLNVQTSESGLR
107	sp|Q13131-2|AAPK1_HUMAN sp|Q13131|AAPK1_HUMAN	1.0000	Isoform of Q13131, Isoform 2 of 5'-AMP-activated protein kinase catalytic subunit alpha-1 OS=Homo sapiens GN=PRKAA1;5'-AMP-activated protein kinase catalytic subunit alpha-1 OS=Homo sapiens GN=PRKAA1 PE=1 SV=4	3.0	2	0.016	TYLLDFR+VPFLVAETPR
105	sp|Q13045-2|FLII_HUMAN sp|Q13045-3|FLII_HUMAN sp|Q13045|FLII_HUMAN	1.0000	Isoform of Q13045, Isoform 2 of Protein flightless-1 homolog OS=Homo sapiens GN=FLII;Isoform of Q13045, Isoform 3 of Protein flightless-1 homolog OS=Homo sapiens GN=FLII;Protein flightless-1 homolog OS=Homo sapiens GN=FLII PE=1 SV=2	1.4	2	0.016	ADLTALFLPR+FVFLLDR
906	sp|P61158|ARP3_HUMAN tr|B4DXW1|B4DXW1_HUMAN tr|F8WDR7|F8WDR7_HUMAN	0.9999	Actin-related protein 3 OS=Homo sapiens GN=ACTR3 PE=1 SV=3;Isoform of P61158, Actin-related protein 3 OS=Homo sapiens GN=ACTR3 PE=1 SV=1;Isoform of P61158, Actin-related protein 3 (Fragment) OS=Homo sapiens GN=ACTR3 PE=1 SV=2	34.5	2	0.015	AEPEDHYFLLTEPPLNTPENR+FMEQVIFK
905	sp|P42285|SK2L2_HUMAN	0.9999	Superkiller viralicidic activity 2-like 2 OS=Homo sapiens GN=SKIV2L2 PE=1 SV=3	2.0	2	0.016	EYPFILDAFQR+LTEQLAGPLR
904	sp|P41208|CETN2_HUMAN	0.9999	Centrin-2 OS=Homo sapiens GN=CETN2 PE=1 SV=1	17.4	2	0.016	EAFDLFDADGTGTIDVK+MNFGDFLTVMTQK
569a	sp|Q04637-3|IF4G1_HUMAN sp|Q04637-4|IF4G1_HUMAN sp|Q04637-5|IF4G1_HUMAN sp|Q04637-6|IF4G1_HUMAN sp|Q04637-7|IF4G1_HUMAN sp|Q04637-8|IF4G1_HUMAN sp|Q04637-9|IF4G1_HUMAN sp|Q04637|IF4G1_HUMAN tr|A0A0A0MR52|A0A0A0MR52_HUMAN tr|E7EUU4|E7EUU4_HUMAN tr|E7EX73|E7EX73_HUMAN tr|E9PGM1|E9PGM1_HUMAN	0.9999	Isoform of Q04637, Isoform B of Eukaryotic translation initiation factor 4 gamma 1 OS=Homo sapiens GN=EIF4G1;Isoform of Q04637, Isoform C of Eukaryotic translation initiation factor 4 gamma 1 OS=Homo sapiens GN=EIF4G1;Isoform of Q04637, Isoform D of Eukaryotic translation initiation factor 4 gamma 1 OS=Homo sapiens GN=EIF4G1;Isoform of Q04637, Isoform E of Eukaryotic translation initiation factor…	0.8	2	0.016	EAVGDLLDAFK+FMLQDVIDLR
944a	sp|Q9UNE7|CHIP_HUMAN	0.9999	E3 ubiquitin-protein ligase CHIP OS=Homo sapiens GN=STUB1 PE=1 SV=2	7.6	2	0.016	LNFGDDIPSALR+NPLVAVYYTNR
943a	sp|Q9UHG0|DCDC2_HUMAN	0.9999	Doublecortin domain-containing protein 2 OS=Homo sapiens GN=DCDC2 PE=1 SV=2	6.3	2	0.014	EVTGGVQAPFGAVR+STVGSSDNSSPQPLKR
939a	sp|Q99496|RING2_HUMAN tr|X6RFN3|X6RFN3_HUMAN	0.9999	E3 ubiquitin-protein ligase RING2 OS=Homo sapiens GN=RNF2 PE=1 SV=1;Isoform of Q99496, E3 ubiquitin-protein ligase RING2 (Fragment) OS=Homo sapiens GN=RNF2 PE=1 SV=2	12.7	2	0.015	SLRPDPNFDALISK+TPQEAITDGLEIVVSPR
937a	sp|Q8TCN5|ZN507_HUMAN tr|B9EGE7|B9EGE7_HUMAN	0.9999	Zinc finger protein 507 OS=Homo sapiens GN=ZNF507 PE=1 SV=2;Isoform of Q8TCN5, ZNF507 protein OS=Homo sapiens GN=ZNF507 PE=1 SV=1	3.9	2	0.014	LSPTSNTSYSLEK+SQEELEAHVVNDHDNDANIHTQSK
933a	sp|P57105|SYJ2B_HUMAN tr|A0A087WUM0|A0A087WUM0_HUMAN tr|A0A087WYV9|A0A087WYV9_HUMAN tr|A0A087X1F5|A0A087X1F5_HUMAN	0.9999	Synaptojanin-2-binding protein OS=Homo sapiens GN=SYNJ2BP PE=1 SV=2;Protein SYNJ2BP-COX16 (Fragment) OS=Homo sapiens GN=SYNJ2BP-COX16 PE=4 SV=1;Isoform of A0A087WUM0, Protein SYNJ2BP-COX16 OS=Homo sapiens GN=SYNJ2BP-COX16 PE=4 SV=1;Isoform of A0A087WUM0, Protein SYNJ2BP-COX16 (Fragment) OS=Homo sapiens GN=SYNJ2BP-COX16 PE=4 SV=5	29.0	2	0.016	GPSGLGFNIVGGTDQQYVSNDSGIYVSR+VDYLVTEEEINLTR
932a	sp|P51149|RAB7A_HUMAN tr|C9J4S4|C9J4S4_HUMAN tr|C9J4V0|C9J4V0_HUMAN tr|C9J8S3|C9J8S3_HUMAN	0.9999	Ras-related protein Rab-7a OS=Homo sapiens GN=RAB7A PE=1 SV=1;Isoform of P51149, Ras-related protein Rab-7a OS=Homo sapiens GN=RAB7A PE=1 SV=1;Isoform of P51149, Ras-related protein Rab-7a OS=Homo sapiens GN=RAB7A PE=1 SV=1;Isoform of P51149, Ras-related protein Rab-7a OS=Homo sapiens GN=RAB7A PE=1 SV=1	25.5	2	0.014	EAINVEQAFQTIAR+VIILGDSGVGK
930a	sp|P41091|IF2G_HUMAN sp|Q2VIR3|IF2GL_HUMAN	0.9999	Eukaryotic translation initiation factor 2 subunit 3 OS=Homo sapiens GN=EIF2S3 PE=1 SV=3;Putative eukaryotic translation initiation factor 2 subunit 3-like protein OS=Homo sapiens GN=EIF2S3L PE=5 SV=2	7.0	2	0.015	IVSLFAEHNDLQYAAPGGLIGVGTK+LIGWGQIR
929a	sp|P35613-2|BASI_HUMAN sp|P35613|BASI_HUMAN tr|A0A087X2B5|A0A087X2B5_HUMAN	0.9999	Isoform of P35613, Isoform 2 of Basigin OS=Homo sapiens GN=BSG;Basigin OS=Homo sapiens GN=BSG PE=1 SV=2;Isoform of P35613, Basigin (Fragment) OS=Homo sapiens GN=BSG PE=1 SV=1	14.5	2	0.016	GGVVLKEDALPGQK+SELHIENLNMEADPGQYR
928a	sp|P34897-2|GLYM_HUMAN sp|P34897-3|GLYM_HUMAN sp|P34897|GLYM_HUMAN	0.9999	Isoform of P34897, Isoform 2 of Serine hydroxymethyltransferase, mitochondrial OS=Homo sapiens GN=SHMT2;Isoform of P34897, Isoform 3 of Serine hydroxymethyltransferase, mitochondrial OS=Homo sapiens GN=SHMT2;Serine hydroxymethyltransferase, mitochondrial OS=Homo sapiens GN=SHMT2 PE=1 SV=3	6.6	2	0.015	GWTGQESLSDSDPEMWELLQR+VLELVSITANK
927a	sp|P24666-2|PPAC_HUMAN sp|P24666-3|PPAC_HUMAN sp|P24666|PPAC_HUMAN	0.9999	Isoform of P24666, Isoform 2 of Low molecular weight phosphotyrosine protein phosphatase OS=Homo sapiens GN=ACP1;Isoform of P24666, Isoform 3 of Low molecular weight phosphotyrosine protein phosphatase OS=Homo sapiens GN=ACP1;Low molecular weight phosphotyrosine protein phosphatase OS=Homo sapiens GN=ACP1 PE=1 SV=3	16.1	2	0.015	IELLGSYDPQK+SPIAEAVFR
925a	sp|P06730-2|IF4E_HUMAN sp|P06730-3|IF4E_HUMAN sp|P06730|IF4E_HUMAN tr|D6RBW1|D6RBW1_HUMAN	0.9999	Isoform of P06730, Isoform 2 of Eukaryotic translation initiation factor 4E OS=Homo sapiens GN=EIF4E;Isoform of P06730, Isoform 3 of Eukaryotic translation initiation factor 4E OS=Homo sapiens GN=EIF4E;Eukaryotic translation initiation factor 4E OS=Homo sapiens GN=EIF4E PE=1 SV=2;Isoform of P06730, Eukaryotic translation initiation factor 4E OS=Homo sapiens GN=EIF4E PE=1 SV=1	9.7	2	0.014	IVIGYQSHADTATK+WALWFFK
924a	sp|O75569-2|PRKRA_HUMAN sp|O75569-3|PRKRA_HUMAN sp|O75569|PRKRA_HUMAN	0.9999	Isoform of O75569, Isoform 2 of Interferon-inducible double-stranded RNA-dependent protein kinase activator A OS=Homo sapiens GN=PRKRA;Isoform of O75569, Isoform 3 of Interferon-inducible double-stranded RNA-dependent protein kinase activator A OS=Homo sapiens GN=PRKRA;Interferon-inducible double-stranded RNA-dependent protein kinase activator A OS=Homo sapiens GN=PRKRA PE=1 SV=1	8.7	2	0.015	AAEAAINILK+LPEYTLSQEGGPAHK
923a	sp|O60573|IF4E2_HUMAN	0.9999	Eukaryotic translation initiation factor 4E type 2 OS=Homo sapiens GN=EIF4E2 PE=1 SV=1	9.4	2	0.016	LLFQNLWKPR+QIGTFASVEQFWR
922a	sp|O43379-4|WDR62_HUMAN sp|O43379|WDR62_HUMAN	0.9999	Isoform of O43379, Isoform 4 of WD repeat-containing protein 62 OS=Homo sapiens GN=WDR62;WD repeat-containing protein 62 OS=Homo sapiens GN=WDR62 PE=1 SV=4	3.4	2	0.016	KAEAVYPDTVALTFDPIHQWLSCVYK+LLGDDDVADGLAFHAK+QQQQHTNDKK
921a	sp|O15504|NUPL2_HUMAN tr|C9JYA1|C9JYA1_HUMAN	0.9999	Nucleoporin-like protein 2 OS=Homo sapiens GN=NUPL2 PE=1 SV=1;Isoform of O15504, Nucleoporin-like protein 2 (Fragment) OS=Homo sapiens GN=NUPL2 PE=1 SV=1	8.7	2	0.015	SPAASSFGSPGFSGLPASLATGPVR+YSNVIQPSSFSK
919	sp|Q9UPN7|PP6R1_HUMAN	0.9999	Serine/threonine-protein phosphatase 6 regulatory subunit 1 OS=Homo sapiens GN=PPP6R1 PE=1 SV=5	4.9	2	0.015	ELPSEQQEQWEAFVSGPLAETNKK+VAGALVQNTEKGPNAEQLR
918	sp|Q9UKF6|CPSF3_HUMAN tr|G5E9W3|G5E9W3_HUMAN	0.9999	Cleavage and polyadenylation specificity factor subunit 3 OS=Homo sapiens GN=CPSF3 PE=1 SV=1;Isoform of Q9UKF6, Cleavage and polyadenylation specific factor 3, 73kDa, isoform CRA_b OS=Homo sapiens GN=CPSF3 PE=1 SV=1	4.2	2	0.015	GLIPVFALGR+LTGDVEELEIQEKPALK
914	sp|Q93034|CUL5_HUMAN	0.9999	Cullin-5 OS=Homo sapiens GN=CUL5 PE=1 SV=4	2.9	2	0.016	QVLLYEPQVNSPK+TLWSLVAFPK
912	sp|Q8NCH0|CHSTE_HUMAN tr|H0YN65|H0YN65_HUMAN	0.9999	Carbohydrate sulfotransferase 14 OS=Homo sapiens GN=CHST14 PE=1 SV=2;Isoform of Q8NCH0, Carbohydrate sulfotransferase 14 OS=Homo sapiens GN=CHST14 PE=1 SV=1	5.4	2	0.015	ALLQDVLPK+DPWDLPVGQR
965a	sp|Q9Y4W2-2|LAS1L_HUMAN sp|Q9Y4W2-3|LAS1L_HUMAN sp|Q9Y4W2|LAS1L_HUMAN	0.9998	Isoform of Q9Y4W2, Isoform 2 of Ribosomal biogenesis protein LAS1L OS=Homo sapiens GN=LAS1L;Isoform of Q9Y4W2, Isoform 3 of Ribosomal biogenesis protein LAS1L OS=Homo sapiens GN=LAS1L;Ribosomal biogenesis protein LAS1L OS=Homo sapiens GN=LAS1L PE=1 SV=2	3.6	2	0.014	FVNLISER+GALQGSAWQVSSEDVR
964a	sp|Q9UBB9|TFP11_HUMAN	0.9998	Tuftelin-interacting protein 11 OS=Homo sapiens GN=TFIP11 PE=1 SV=1	4.2	2	0.013	DYSAPVNFISAGLKK+HNVPDDGLPLQSQQLPQSGK
963a	sp|Q9H7D7-2|WDR26_HUMAN sp|Q9H7D7|WDR26_HUMAN	0.9998	Isoform of Q9H7D7, Isoform 2 of WD repeat-containing protein 26 OS=Homo sapiens GN=WDR26;WD repeat-containing protein 26 OS=Homo sapiens GN=WDR26 PE=1 SV=3	3.1	2	0.016	GYNFEDLTDR+LSQSDEDVIR
962a	sp|Q9BYI3-3|HYCCI_HUMAN sp|Q9BYI3|HYCCI_HUMAN	0.9998	Isoform of Q9BYI3, Isoform 3 of Hyccin OS=Homo sapiens GN=FAM126A;Hyccin OS=Homo sapiens GN=FAM126A PE=1 SV=2	6.7	2	0.016	AQLELYPEPLLVANAIK+GVVEEWLSEFK
957a	sp|Q12769|NU160_HUMAN tr|G3V198|G3V198_HUMAN	0.9998	Nuclear pore complex protein Nup160 OS=Homo sapiens GN=NUP160 PE=1 SV=3;Isoform of Q12769, Nuclear pore complex protein Nup160 (Fragment) OS=Homo sapiens GN=NUP160 PE=1 SV=2	1.9	2	0.015	LPLTPVFEGLAFK+TAPLLLSYYLIK
956a	sp|P61254|RL26_HUMAN sp|Q9UNX3|RL26L_HUMAN tr|E5RIT6|E5RIT6_HUMAN tr|J3QQQ9|J3QQQ9_HUMAN tr|J3QQV1|J3QQV1_HUMAN tr|J3QRC4|J3QRC4_HUMAN tr|J3QRI7|J3QRI7_HUMAN	0.9998	60S ribosomal protein L26 OS=Homo sapiens GN=RPL26 PE=1 SV=1;60S ribosomal protein L26-like 1 OS=Homo sapiens GN=RPL26L1 PE=1 SV=1;Isoform of Q9UNX3, 60S ribosomal protein L26-like 1 (Fragment) OS=Homo sapiens GN=RPL26L1 PE=1 SV=1;Uncharacterized protein OS=Homo sapiens PE=4 SV=1;Isoform of P61254, 60S ribosomal protein L26 OS=Homo sapiens GN=RPL26 PE=4 SV=1;Isoform of P61254, 60S ribosomal prote…	21.5	2	0.016	ANGTTVHVGIHPSK+FNPFVTSDR
955a	sp|P49821-2|NDUV1_HUMAN sp|P49821|NDUV1_HUMAN tr|E9PMX3|E9PMX3_HUMAN tr|E9PPS5|E9PPS5_HUMAN tr|G3V0I5|G3V0I5_HUMAN	0.9998	Isoform of P49821, Isoform 2 of NADH dehydrogenase [ubiquinone] flavoprotein 1, mitochondrial OS=Homo sapiens GN=NDUFV1;NADH dehydrogenase [ubiquinone] flavoprotein 1, mitochondrial OS=Homo sapiens GN=NDUFV1 PE=1 SV=4;Isoform of P49821, NADH dehydrogenase [ubiquinone] flavoprotein 1, mitochondrial (Fragment) OS=Homo sapiens GN=NDUFV1 PE=1 SV=1;Isoform of P49821, NADH dehydrogenase [ubiquinone] fl…	24.0	2	0.015	GPDWILGEIK+KTSFGSLK
953a	sp|O15371-2|EIF3D_HUMAN sp|O15371-3|EIF3D_HUMAN sp|O15371|EIF3D_HUMAN tr|B0QYA4|B0QYA4_HUMAN	0.9998	Isoform of O15371, Isoform 2 of Eukaryotic translation initiation factor 3 subunit D OS=Homo sapiens GN=EIF3D;Isoform of O15371, Isoform 3 of Eukaryotic translation initiation factor 3 subunit D OS=Homo sapiens GN=EIF3D;Eukaryotic translation initiation factor 3 subunit D OS=Homo sapiens GN=EIF3D PE=1 SV=1;Isoform of O15371, Eukaryotic translation initiation factor 3 subunit D (Fragment) OS=Homo …	23.8	2	0.016	IFHTVTTTDDPVIR+SVYSWDIVVQR
950	sp|Q09666|AHNK_HUMAN	0.9998	Neuroblast differentiation-associated protein AHNAK OS=Homo sapiens GN=AHNAK PE=1 SV=2	3.1	2	0.014	ADIDVSGPK+FSMPGFK
948	sp|P55010|IF5_HUMAN	0.9998	Eukaryotic translation initiation factor 5 OS=Homo sapiens GN=EIF5 PE=1 SV=2	4.4	2	0.016	VLTLSDDLER+VNILFDFVK
946	sp|P41252|SYIC_HUMAN tr|A0A0A0MSX9|A0A0A0MSX9_HUMAN tr|J3KR24|J3KR24_HUMAN	0.9998	Isoleucine--tRNA ligase, cytoplasmic OS=Homo sapiens GN=IARS PE=1 SV=2;Isoform of P41252, Isoleucine--tRNA ligase, cytoplasmic OS=Homo sapiens GN=IARS PE=1 SV=1;Isoform of P41252, Isoleucine--tRNA ligase, cytoplasmic OS=Homo sapiens GN=IARS PE=1 SV=1	1.8	2	0.015	FVDILTNWYVR+LYLINSPVVR
410b	sp|P26232-2|CTNA2_HUMAN sp|P26232-3|CTNA2_HUMAN sp|P26232-5|CTNA2_HUMAN sp|P26232|CTNA2_HUMAN	0.9997	Isoform of P26232, Isoform 2 of Catenin alpha-2 OS=Homo sapiens GN=CTNNA2;Isoform of P26232, Isoform 3 of Catenin alpha-2 OS=Homo sapiens GN=CTNNA2;Isoform of P26232, Isoform 5 of Catenin alpha-2 OS=Homo sapiens GN=CTNNA2;Catenin alpha-2 OS=Homo sapiens GN=CTNNA2 PE=1 SV=5	4.1	2	0.012	LLEPLVTQVTTLVNTSNK+TSVQTEDDQLIAGQSAR
358a	sp|P20265-2|PO3F2_HUMAN sp|P20265-3|PO3F2_HUMAN sp|P20265|PO3F2_HUMAN	0.9997	Isoform of P20265, Isoform N-OCT 5A of POU domain, class 3, transcription factor 2 OS=Homo sapiens GN=POU3F2;Isoform of P20265, Isoform N-OCT 5B of POU domain, class 3, transcription factor 2 OS=Homo sapiens GN=POU3F2;POU domain, class 3, transcription factor 2 OS=Homo sapiens GN=POU3F2 PE=1 SV=4	10.7	2	0.012	GALESHFLK+WLEEADSSSGSPTSIDK
975a	sp|Q9NR31|SAR1A_HUMAN	0.9997	GTP-binding protein SAR1a OS=Homo sapiens GN=SAR1A PE=1 SV=1	21.2	2	0.016	LVESKVELNALMTDETISNVPILILGNKIDR+LVFLGLDNAGK
974a	sp|Q8WXI9|P66B_HUMAN tr|A0A0U1RRM1|A0A0U1RRM1_HUMAN	0.9997	Transcriptional repressor p66-beta OS=Homo sapiens GN=GATAD2B PE=1 SV=1;Isoform of Q8WXI9, Transcriptional repressor p66-beta OS=Homo sapiens GN=GATAD2B PE=4 SV=1	5.0	2	0.015	LPSRPGAQGVEPQNLR+VIAPNPAQLQGQR
972a	sp|O60942-2|MCE1_HUMAN sp|O60942|MCE1_HUMAN	0.9997	Isoform of O60942, Isoform 2 of mRNA-capping enzyme OS=Homo sapiens GN=RNGTT;mRNA-capping enzyme OS=Homo sapiens GN=RNGTT PE=1 SV=1	5.1	2	0.013	KHHLDPDTELMPPPPPK+LGAIFLEGVTVK
971	sp|Q9UG56-2|PISD_HUMAN sp|Q9UG56|PISD_HUMAN tr|B1AKM6|B1AKM6_HUMAN tr|B1AKM8|B1AKM8_HUMAN tr|H0Y7P7|H0Y7P7_HUMAN	0.9997	Isoform of Q9UG56, Isoform 2 of Phosphatidylserine decarboxylase proenzyme, mitochondrial OS=Homo sapiens GN=PISD;Phosphatidylserine decarboxylase proenzyme, mitochondrial OS=Homo sapiens GN=PISD PE=2 SV=4;Isoform of Q9UG56, Phosphatidylserine decarboxylase proenzyme OS=Homo sapiens GN=PISD PE=1 SV=1;Isoform of Q9UG56, Phosphatidylserine decarboxylase proenzyme (Fragment) OS=Homo sapiens GN=PISD …	8.8	2	0.015	GVTYSLESFLGPR+NLSEFFR
970	sp|Q8N766-2|EMC1_HUMAN sp|Q8N766-3|EMC1_HUMAN sp|Q8N766-4|EMC1_HUMAN sp|Q8N766|EMC1_HUMAN	0.9997	Isoform of Q8N766, Isoform 2 of ER membrane protein complex subunit 1 OS=Homo sapiens GN=EMC1;Isoform of Q8N766, Isoform 3 of ER membrane protein complex subunit 1 OS=Homo sapiens GN=EMC1;Isoform of Q8N766, Isoform 4 of ER membrane protein complex subunit 1 OS=Homo sapiens GN=EMC1;ER membrane protein complex subunit 1 OS=Homo sapiens GN=EMC1 PE=1 SV=1	2.9	2	0.014	FNVEDGEIVQQVR+KTTLALHHLSSGHLK
969	sp|Q86YV9|HPS6_HUMAN	0.9997	Hermansky-Pudlak syndrome 6 protein OS=Homo sapiens GN=HPS6 PE=1 SV=1	3.2	2	0.012	AVLQAVGQLVQK+LLSDLSAFGGAAR
967	sp|P04731|MT1A_HUMAN	0.9997	Metallothionein-1A OS=Homo sapiens GN=MT1A PE=1 SV=2	19.7	2	0.016	SCCSCCPMSCAK
482b	tr|M0QZM1|M0QZM1_HUMAN	0.9996	Isoform of P52272, Heterogeneous nuclear ribonucleoprotein M (Fragment) OS=Homo sapiens GN=HNRNPM PE=1 SV=1	7.6	2	0.011	INGGGGGSVPGIER+MGPAMGPALGAGIER
981a	sp|Q96AE7-2|TTC17_HUMAN sp|Q96AE7|TTC17_HUMAN	0.9996	Isoform of Q96AE7, Isoform 2 of Tetratricopeptide repeat protein 17 OS=Homo sapiens GN=TTC17;Tetratricopeptide repeat protein 17 OS=Homo sapiens GN=TTC17 PE=1 SV=1	2.7	2	0.013	LIQEEQILR+VPVGGELPTYFLPPENK
979	sp|Q9Y3U8|RL36_HUMAN	0.9996	60S ribosomal protein L36 OS=Homo sapiens GN=RPL36 PE=1 SV=3	12.4	2	0.012	EELSNVLAAMR+KREELSNVLAAMR
978	sp|Q9H000-2|MKRN2_HUMAN sp|Q9H000|MKRN2_HUMAN tr|C9J494|C9J494_HUMAN	0.9996	Isoform of Q9H000, Isoform 2 of Probable E3 ubiquitin-protein ligase makorin-2 OS=Homo sapiens GN=MKRN2;Probable E3 ubiquitin-protein ligase makorin-2 OS=Homo sapiens GN=MKRN2 PE=1 SV=2;Isoform of Q9H000, Probable E3 ubiquitin-protein ligase makorin-2 OS=Homo sapiens GN=MKRN2 PE=1 SV=1	7.0	2	0.016	LWDFIENR+VISEFVIPSVYWVEDQNK
977	sp|Q14571|ITPR2_HUMAN	0.9996	Inositol 1,4,5-trisphosphate receptor type 2 OS=Homo sapiens GN=ITPR2 PE=1 SV=2	2.2	2	0.016	AMSLVSNEGDSEQNEIR+GGEEPIEESNILSPVQDGTK+TLLAILDIVQAPMSSYFERLSK
976	sp|P11166|GTR1_HUMAN	0.9996	Solute carrier family 2, facilitated glucose transporter member 1 OS=Homo sapiens GN=SLC2A1 PE=1 SV=2	3.7	2	0.016	TFDEIASGFR+VTILELFR
959a	sp|Q7RTS9-2|DYM_HUMAN sp|Q7RTS9|DYM_HUMAN	0.9996	Isoform of Q7RTS9, Isoform 2 of Dymeclin OS=Homo sapiens GN=DYM;Dymeclin OS=Homo sapiens GN=DYM PE=1 SV=1	4.6	2	0.015	IISLFSLLSK+LLQAGAELSVER
990a	sp|Q96T76-5|MMS19_HUMAN sp|Q96T76-8|MMS19_HUMAN sp|Q96T76-9|MMS19_HUMAN sp|Q96T76|MMS19_HUMAN tr|H0Y746|H0Y746_HUMAN	0.9995	Isoform of Q96T76, Isoform 4 of MMS19 nucleotide excision repair protein homolog OS=Homo sapiens GN=MMS19;Isoform of Q96T76, Isoform 5 of MMS19 nucleotide excision repair protein homolog OS=Homo sapiens GN=MMS19;Isoform of Q96T76, Isoform 6 of MMS19 nucleotide excision repair protein homolog OS=Homo sapiens GN=MMS19;MMS19 nucleotide excision repair protein homolog OS=Homo sapiens GN=MMS19 PE=1 SV…	6.0	2	0.016	GEWFLLGSPGS+VAALEASGTLAALYPVAFSSHLVPK
989a	sp|Q8TBK6|ZCH10_HUMAN tr|B3KVL5|B3KVL5_HUMAN	0.9995	Zinc finger CCHC domain-containing protein 10 OS=Homo sapiens GN=ZCCHC10 PE=1 SV=1;Isoform of Q8TBK6, Zinc finger CCHC domain-containing protein 10 OS=Homo sapiens GN=ZCCHC10 PE=1 SV=1	13.4	2	0.016	LLLQQSIGETNVER+QAFDTELQPVK
988a	sp|P61619|S61A1_HUMAN tr|B4DR61|B4DR61_HUMAN	0.9995	Protein transport protein Sec61 subunit alpha isoform 1 OS=Homo sapiens GN=SEC61A1 PE=1 SV=2;Isoform of P61619, Protein transport protein Sec61 subunit alpha isoform 1 OS=Homo sapiens GN=SEC61A1 PE=1 SV=1	4.2	2	0.016	AFSPTTVNTGR+IIEVGDTPK
987a	sp|O43592|XPOT_HUMAN	0.9995	Exportin-T OS=Homo sapiens GN=XPOT PE=1 SV=2	2.4	2	0.016	ALAYFEQLK+LAQVSPELLLASVR
986a	sp|B5ME19|EIFCL_HUMAN sp|Q99613-2|EIF3C_HUMAN sp|Q99613|EIF3C_HUMAN	0.9995	Eukaryotic translation initiation factor 3 subunit C-like protein OS=Homo sapiens GN=EIF3CL PE=3 SV=1;Isoform of Q99613, Isoform 2 of Eukaryotic translation initiation factor 3 subunit C OS=Homo sapiens GN=EIF3C;Eukaryotic translation initiation factor 3 subunit C OS=Homo sapiens GN=EIF3C PE=1 SV=1	2.4	2	0.016	DFESHITSYK+VWDLFPEADKVR
985	sp|P62906|RL10A_HUMAN	0.9995	60S ribosomal protein L10a OS=Homo sapiens GN=RPL10A PE=1 SV=2	9.7	2	0.015	AVDIPHMDIEALK+ILGPGLNK
984	sp|P41250|SYG_HUMAN	0.9995	Glycine--tRNA ligase OS=Homo sapiens GN=GARS PE=1 SV=3	4.6	2	0.011	LGDAVEQGVINNTVLGYFIGR+LPFAAAQIGNSFR
993a	sp|P28290-2|SSFA2_HUMAN sp|P28290-3|SSFA2_HUMAN sp|P28290|SSFA2_HUMAN tr|E9PHV5|E9PHV5_HUMAN	0.9994	Isoform of P28290, Isoform 2 of Sperm-specific antigen 2 OS=Homo sapiens GN=SSFA2;Isoform of P28290, Isoform 3 of Sperm-specific antigen 2 OS=Homo sapiens GN=SSFA2;Sperm-specific antigen 2 OS=Homo sapiens GN=SSFA2 PE=1 SV=3;Isoform of P28290, Sperm-specific antigen 2 OS=Homo sapiens GN=SSFA2 PE=1 SV=1	5.1	2	0.013	IGSMSSVTSNKETDPPPPLTR+IGSMSSVTSNKETDPPPPLTRSNTANR+TGSVQTPPDLESSEEVDAAEGAPEVVGPK
991	sp|P46777|RL5_HUMAN	0.9994	60S ribosomal protein L5 OS=Homo sapiens GN=RPL5 PE=1 SV=3	6.4	2	0.014	QFSQYIK+YLMEEDEDAYKK
998a	sp|Q12959-2|DLG1_HUMAN sp|Q12959-3|DLG1_HUMAN sp|Q12959-4|DLG1_HUMAN sp|Q12959-5|DLG1_HUMAN sp|Q12959-6|DLG1_HUMAN sp|Q12959-7|DLG1_HUMAN sp|Q12959-8|DLG1_HUMAN sp|Q12959-9|DLG1_HUMAN sp|Q12959|DLG1_HUMAN tr|A0A0C4DFT3|A0A0C4DFT3_HUMAN	0.9993	Isoform of Q12959, Isoform 2 of Disks large homolog 1 OS=Homo sapiens GN=DLG1;Isoform of Q12959, Isoform 3 of Disks large homolog 1 OS=Homo sapiens GN=DLG1;Isoform of Q12959, Isoform 4 of Disks large homolog 1 OS=Homo sapiens GN=DLG1;Isoform of Q12959, Isoform 5 of Disks large homolog 1 OS=Homo sapiens GN=DLG1;Isoform of Q12959, Isoform 6 of Disks large homolog 1 OS=Homo sapiens GN=DLG1;Isoform o…	4.5	2	0.013	FIEAGQYNNHLYGTSVQSVR+QVTPDGESDEVGVIPSKR
997a	sp|O95573|ACSL3_HUMAN	0.9993	Long-chain-fatty-acid--CoA ligase 3 OS=Homo sapiens GN=ACSL3 PE=1 SV=3	7.2	2	0.013	IGYSSPQTLADQSSK+LSPEPWTPETGLVTDAFK+SVNSLDGLASVLYPGCDTL
996	sp|Q9GZN8-2|CT027_HUMAN sp|Q9GZN8|CT027_HUMAN	0.9993	Isoform of Q9GZN8, Isoform 2 of UPF0687 protein C20orf27 OS=Homo sapiens GN=C20orf27;UPF0687 protein C20orf27 OS=Homo sapiens GN=C20orf27 PE=1 SV=3	17.2	2	0.015	EEILLACEGGTGTCVR+LLSVVPVPEGYSVK
995	sp|P49207|RL34_HUMAN	0.9993	60S ribosomal protein L34 OS=Homo sapiens GN=RPL34 PE=1 SV=3	14.5	2	0.015	AFLIEEQK+LSYNTASNK
994	sp|O75792|RNH2A_HUMAN	0.9993	Ribonuclease H2 subunit A OS=Homo sapiens GN=RNASEH2A PE=1 SV=2	10.0	2	0.016	LQDLDTDYGSGYPNDPK+LQQSFPGIEVTVK
1003a	sp|P08758|ANXA5_HUMAN tr|E9PHT9|E9PHT9_HUMAN	0.9992	Annexin A5 OS=Homo sapiens GN=ANXA5 PE=1 SV=2;Isoform of P08758, Annexin OS=Homo sapiens GN=ANXA5 PE=1 SV=1	15.3	2	0.015	GLGTDEESILTLLTSR+VLTEIIASR
1001a	sp|O94972-2|TRI37_HUMAN sp|O94972-3|TRI37_HUMAN sp|O94972|TRI37_HUMAN	0.9992	Isoform of O94972, Isoform 2 of E3 ubiquitin-protein ligase TRIM37 OS=Homo sapiens GN=TRIM37;Isoform of O94972, Isoform 3 of E3 ubiquitin-protein ligase TRIM37 OS=Homo sapiens GN=TRIM37;E3 ubiquitin-protein ligase TRIM37 OS=Homo sapiens GN=TRIM37 PE=1 SV=2	4.7	2	0.016	LDLLANEGYLNPQNDTVILR+LQDLGMELLAK+LTIELSR
999	sp|P10398|ARAF_HUMAN tr|Q96II5|Q96II5_HUMAN	0.9992	Serine/threonine-protein kinase A-Raf OS=Homo sapiens GN=ARAF PE=1 SV=2;Isoform of P10398, ARAF protein OS=Homo sapiens GN=ARAF PE=1 SV=1	4.0	2	0.016	IGTGSFGTVFR+VSQPTAEQAQAFK
1006	sp|Q9NVV4-2|PAPD1_HUMAN sp|Q9NVV4|PAPD1_HUMAN	0.9991	Isoform of Q9NVV4, Isoform 2 of Poly(A) RNA polymerase, mitochondrial OS=Homo sapiens GN=MTPAP;Poly(A) RNA polymerase, mitochondrial OS=Homo sapiens GN=MTPAP PE=1 SV=1	3.4	2	0.014	EFFEYFGNFAFDK+NLLESLK
1004	sp|O75821|EIF3G_HUMAN tr|K7EL20|K7EL20_HUMAN tr|K7EP16|K7EP16_HUMAN tr|K7ER90|K7ER90_HUMAN	0.9991	Eukaryotic translation initiation factor 3 subunit G OS=Homo sapiens GN=EIF3G PE=1 SV=2;Isoform of O75821, Eukaryotic translation initiation factor 3 subunit G (Fragment) OS=Homo sapiens GN=EIF3G PE=1 SV=7;Isoform of O75821, Eukaryotic translation initiation factor 3 subunit G (Fragment) OS=Homo sapiens GN=EIF3G PE=1 SV=1;Isoform of O75821, Eukaryotic translation initiation factor 3 subunit G (Fr…	13.6	2	0.011	EKLPGELEPVQATQNK+LPGELEPVQATQNK
992a	sp|O43739-2|CYH3_HUMAN sp|O43739|CYH3_HUMAN sp|Q99418-2|CYH2_HUMAN sp|Q99418|CYH2_HUMAN tr|A0A0D9SFG6|A0A0D9SFG6_HUMAN	0.9991	Isoform of O43739, Isoform 2 of Cytohesin-3 OS=Homo sapiens GN=CYTH3;Cytohesin-3 OS=Homo sapiens GN=CYTH3 PE=1 SV=2;Isoform of Q99418, Isoform 2 of Cytohesin-2 OS=Homo sapiens GN=CYTH2;Cytohesin-2 OS=Homo sapiens GN=CYTH2 PE=1 SV=2;Isoform of Q99418, Cytohesin-2 OS=Homo sapiens GN=CYTH2 PE=1 SV=1	6.3	2	0.016	GIIPLENLSIR+GINEGGDLPEELLR
980a	sp|Q04726-2|TLE3_HUMAN sp|Q04726-3|TLE3_HUMAN sp|Q04726-4|TLE3_HUMAN sp|Q04726-5|TLE3_HUMAN sp|Q04726-6|TLE3_HUMAN sp|Q04726-7|TLE3_HUMAN sp|Q04726|TLE3_HUMAN tr|A0A0D9SES8|A0A0D9SES8_HUMAN tr|F5H7D6|F5H7D6_HUMAN tr|H0YKN8|H0YKN8_HUMAN tr|H0YKT5|H0YKT5_HUMAN tr|H0YL70|H0YL70_HUMAN tr|H0YNT2|H0YNT2_HUMAN	0.9991	Isoform of Q04726, Isoform 2 of Transducin-like enhancer protein 3 OS=Homo sapiens GN=TLE3;Isoform of Q04726, Isoform 3 of Transducin-like enhancer protein 3 OS=Homo sapiens GN=TLE3;Isoform of Q04726, Isoform 4 of Transducin-like enhancer protein 3 OS=Homo sapiens GN=TLE3;Isoform of Q04726, Isoform 5 of Transducin-like enhancer protein 3 OS=Homo sapiens GN=TLE3;Isoform of Q04726, Isoform 6 of Tra…	3.4	2	0.015	LWTGGLDNTVR+NDAPTPGTSTTPGLR
1010a	sp|Q8N1F8|S11IP_HUMAN tr|C9JQV3|C9JQV3_HUMAN	0.9990	Serine/threonine-protein kinase 11-interacting protein OS=Homo sapiens GN=STK11IP PE=1 SV=3;Isoform of Q8N1F8, Serine/threonine-protein kinase 11-interacting protein OS=Homo sapiens GN=STK11IP PE=1 SV=1	2.2	2	0.015	HLDLAYNLLEGHR+TVIQEALALDR
1009a	sp|Q05519-2|SRS11_HUMAN sp|Q05519|SRS11_HUMAN tr|Q5T760|Q5T760_HUMAN	0.9990	Isoform of Q05519, Isoform 2 of Serine/arginine-rich splicing factor 11 OS=Homo sapiens GN=SRSF11;Serine/arginine-rich splicing factor 11 OS=Homo sapiens GN=SRSF11 PE=1 SV=1;Isoform of Q05519, Serine/arginine-rich-splicing factor 11 (Fragment) OS=Homo sapiens GN=SRSF11 PE=1 SV=1	6.4	2	0.014	ALIVVPYAEGVIPDEAK+TLFGFLGK
1008a	sp|P15927-2|RFA2_HUMAN sp|P15927-3|RFA2_HUMAN sp|P15927|RFA2_HUMAN	0.9990	Isoform of P15927, Isoform 2 of Replication protein A 32 kDa subunit OS=Homo sapiens GN=RPA2;Isoform of P15927, Isoform 3 of Replication protein A 32 kDa subunit OS=Homo sapiens GN=RPA2;Replication protein A 32 kDa subunit OS=Homo sapiens GN=RPA2 PE=1 SV=1	12.6	2	0.014	IDDMTAAPMDVR+QAVDFLSNEGHIYSTVDDDHFK
1011a	sp|P33176|KINH_HUMAN	0.9989	Kinesin-1 heavy chain OS=Homo sapiens GN=KIF5B PE=1 SV=1	2.5	2	0.018	ISFLENNLEQLTK+ITITNDK+LYLVDLAGSEK
1014	sp|Q96JH7|VCIP1_HUMAN	0.9988	Deubiquitinating protein VCIP135 OS=Homo sapiens GN=VCPIP1 PE=1 SV=2	2.8	2	0.015	SSGDYSATFLPGLIPAEK+VGDVQGQESESQLPTK
1013	sp|O00151|PDLI1_HUMAN	0.9988	PDZ and LIM domain protein 1 OS=Homo sapiens GN=PDLIM1 PE=1 SV=4	14.9	2	0.013	APVTKVAASIGNAQKLPMCDK+VITNQYNNPAGLYSSENISNFNNALESK
562b	sp|P31483-2|TIA1_HUMAN sp|P31483|TIA1_HUMAN tr|C9JTN7|C9JTN7_HUMAN tr|F8W8I6|F8W8I6_HUMAN	0.9987	Isoform of P31483, Isoform Short of Nucleolysin TIA-1 isoform p40 OS=Homo sapiens GN=TIA1;Nucleolysin TIA-1 isoform p40 OS=Homo sapiens GN=TIA1 PE=1 SV=3;Isoform of P31483, Nucleolysin TIA-1 isoform p40 OS=Homo sapiens GN=TIA1 PE=1 SV=1;Isoform of P31483, Nucleolysin TIA-1 isoform p40 OS=Homo sapiens GN=TIA1 PE=1 SV=1	8.1	2	0.012	GYGFVSFFNK+QTFSPFGQIMEIR
1016a	sp|Q9Y2G8|DJC16_HUMAN tr|Q5TDG9|Q5TDG9_HUMAN tr|Q5TDH4|Q5TDH4_HUMAN	0.9987	DnaJ homolog subfamily C member 16 OS=Homo sapiens GN=DNAJC16 PE=2 SV=3;Isoform of Q9Y2G8, DnaJ (Hsp40) homolog, subfamily C, member 16, isoform CRA_a OS=Homo sapiens GN=DNAJC16 PE=1 SV=1;Isoform of Q9Y2G8, DnaJ homolog subfamily C member 16 OS=Homo sapiens GN=DNAJC16 PE=1 SV=1	3.9	2	0.010	QFVESLLPGNLVEK+QIIDDFITR
1015a	sp|P55084-2|ECHB_HUMAN sp|P55084|ECHB_HUMAN tr|B5MD38|B5MD38_HUMAN tr|F5GZQ3|F5GZQ3_HUMAN	0.9987	Isoform of P55084, Isoform 2 of Trifunctional enzyme subunit beta, mitochondrial OS=Homo sapiens GN=HADHB;Trifunctional enzyme subunit beta, mitochondrial OS=Homo sapiens GN=HADHB PE=1 SV=3;Isoform of P55084, Trifunctional enzyme subunit beta, mitochondrial OS=Homo sapiens GN=HADHB PE=1 SV=1;Isoform of P55084, Trifunctional enzyme subunit beta, mitochondrial OS=Homo sapiens GN=HADHB PE=1 SV=1	4.8	2	0.015	NVVVVDGVR+VGLPPLEK
1017	sp|O94874-2|UFL1_HUMAN sp|O94874-3|UFL1_HUMAN sp|O94874|UFL1_HUMAN	0.9986	Isoform of O94874, Isoform 2 of E3 UFM1-protein ligase 1 OS=Homo sapiens GN=UFL1;Isoform of O94874, Isoform 3 of E3 UFM1-protein ligase 1 OS=Homo sapiens GN=UFL1;E3 UFM1-protein ligase 1 OS=Homo sapiens GN=UFL1 PE=1 SV=2	4.7	2	0.015	TTQLLFLK+TYDLPGNFLTQALTQR
1021a	sp|Q9NUJ3|T11L1_HUMAN tr|E9PJ55|E9PJ55_HUMAN	0.9985	T-complex protein 11-like protein 1 OS=Homo sapiens GN=TCP11L1 PE=1 SV=1;Isoform of Q9NUJ3, T-complex protein 11-like protein 1 OS=Homo sapiens GN=TCP11L1 PE=1 SV=1	4.3	2	0.014	EIFSVLDLMK+FVTVEELLETAR
1020a	sp|P38159-2|RBMX_HUMAN sp|P38159|RBMX_HUMAN tr|H0Y6E7|H0Y6E7_HUMAN tr|H3BT71|H3BT71_HUMAN	0.9985	Isoform of P38159, Isoform 2 of RNA-binding motif protein, X chromosome OS=Homo sapiens GN=RBMX;RNA-binding motif protein, X chromosome OS=Homo sapiens GN=RBMX PE=1 SV=3;Isoform of P38159, RNA-binding motif protein, X chromosome (Fragment) OS=Homo sapiens GN=RBMX PE=1 SV=2;Isoform of P38159, RNA-binding motif protein, X chromosome OS=Homo sapiens GN=RBMX PE=1 SV=1	7.2	2	0.014	IVEVLLMK+VEQATKPSFESGR
1018	sp|P30041|PRDX6_HUMAN	0.9985	Peroxiredoxin-6 OS=Homo sapiens GN=PRDX6 PE=1 SV=3	10.7	2	0.014	ELAILLGMLDPAEKDEK+NFDEILR
1022a	sp|B7ZAQ6-2|GPHRA_HUMAN sp|B7ZAQ6-3|GPHRA_HUMAN sp|B7ZAQ6|GPHRA_HUMAN sp|P0CG08|GPHRB_HUMAN	0.9984	Isoform of B7ZAQ6, Isoform 2 of Golgi pH regulator A OS=Homo sapiens GN=GPR89A;Isoform of B7ZAQ6, Isoform 3 of Golgi pH regulator A OS=Homo sapiens GN=GPR89A;Golgi pH regulator A OS=Homo sapiens GN=GPR89A PE=1 SV=2;Golgi pH regulator B OS=Homo sapiens GN=GPR89B PE=1 SV=1	7.5	2	0.015	NVTDTDILALER+QLFLETADLYATK
1002a	sp|P08559-2|ODPA_HUMAN sp|P08559-3|ODPA_HUMAN sp|P08559-4|ODPA_HUMAN sp|P08559|ODPA_HUMAN tr|Q5JPT9|Q5JPT9_HUMAN tr|Q5JPU0|Q5JPU0_HUMAN tr|Q5JPU1|Q5JPU1_HUMAN	0.9982	Isoform of P08559, Isoform 2 of Pyruvate dehydrogenase E1 component subunit alpha, somatic form, mitochondrial OS=Homo sapiens GN=PDHA1;Isoform of P08559, Isoform 3 of Pyruvate dehydrogenase E1 component subunit alpha, somatic form, mitochondrial OS=Homo sapiens GN=PDHA1;Isoform of P08559, Isoform 4 of Pyruvate dehydrogenase E1 component subunit alpha, somatic form, mitochondrial OS=Homo sapiens …	10.8	2	0.015	EILAELTGR+LEEGPPVTTVLTR
1025a	sp|Q9UL18|AGO1_HUMAN	0.9981	Protein argonaute-1 OS=Homo sapiens GN=AGO1 PE=1 SV=3	2.3	2	0.015	ELLIQFYK+LLANYFEVDIPK
1026a	sp|P42345|MTOR_HUMAN	0.9980	Serine/threonine-protein kinase mTOR OS=Homo sapiens GN=MTOR PE=1 SV=1	1.2	2	0.014	VEVFEHAVNNTAGDDLAK+VLGLLGALDPYK
1027a	sp|Q7KZF4|SND1_HUMAN	0.9979	Staphylococcal nuclease domain-containing protein 1 OS=Homo sapiens GN=SND1 PE=1 SV=1	2.3	2	0.015	QFLPFLQR+VMQVLNADAIVVK
1029	sp|Q96JB1-2|DYH8_HUMAN sp|Q96JB1|DYH8_HUMAN tr|A0A075B6F3|A0A075B6F3_HUMAN tr|H0Y7V4|H0Y7V4_HUMAN	0.9971	Isoform of Q96JB1, Isoform 2 of Dynein heavy chain 8, axonemal OS=Homo sapiens GN=DNAH8;Dynein heavy chain 8, axonemal OS=Homo sapiens GN=DNAH8 PE=1 SV=2;Isoform of Q96JB1, Dynein heavy chain 8, axonemal OS=Homo sapiens GN=DNAH8 PE=1 SV=2;Isoform of Q96JB1, Dynein heavy chain 8, axonemal OS=Homo sapiens GN=DNAH8 PE=1 SV=1	1.0	2	0.015	KMQAASTLIDGLSGEK+KVCGNVAGLLSWTLAMAIFYGINR
1031a	sp|Q8NC56|LEMD2_HUMAN	0.9970	LEM domain-containing protein 2 OS=Homo sapiens GN=LEMD2 PE=1 SV=1	8.5	2	0.014	AVEFLASNESR+ELQALGFQPGPITDTTR+LPSSLLGPDPRPGLR
1034a	sp|Q9UI09|NDUAC_HUMAN	0.9966	NADH dehydrogenase [ubiquinone] 1 alpha subcomplex subunit 12 OS=Homo sapiens GN=NDUFA12 PE=1 SV=1	19.3	2	0.011	FNVTGTPEQYVPYSTTR+YYEDNKQFFGR
1033a	sp|Q9BTX1-2|NDC1_HUMAN sp|Q9BTX1-5|NDC1_HUMAN sp|Q9BTX1-6|NDC1_HUMAN sp|Q9BTX1|NDC1_HUMAN	0.9966	Isoform of Q9BTX1, Isoform 2 of Nucleoporin NDC1 OS=Homo sapiens GN=NDC1;Isoform of Q9BTX1, Isoform 5 of Nucleoporin NDC1 OS=Homo sapiens GN=NDC1;Isoform of Q9BTX1, Isoform 6 of Nucleoporin NDC1 OS=Homo sapiens GN=NDC1;Nucleoporin NDC1 OS=Homo sapiens GN=NDC1 PE=1 SV=2	5.4	2	0.015	LQQFLEFKE+LSTPDVVSPFGTPFGSSVMNR
1032a	sp|Q99700-2|ATX2_HUMAN sp|Q99700-4|ATX2_HUMAN sp|Q99700-5|ATX2_HUMAN sp|Q99700|ATX2_HUMAN tr|F8VQP2|F8VQP2_HUMAN tr|F8WB06|F8WB06_HUMAN tr|H0YH87|H0YH87_HUMAN tr|V9GY86|V9GY86_HUMAN	0.9965	Isoform of Q99700, Isoform 2 of Ataxin-2 OS=Homo sapiens GN=ATXN2;Isoform of Q99700, Isoform 4 of Ataxin-2 OS=Homo sapiens GN=ATXN2;Isoform of Q99700, Isoform 5 of Ataxin-2 OS=Homo sapiens GN=ATXN2;Ataxin-2 OS=Homo sapiens GN=ATXN2 PE=1 SV=2;Isoform of Q99700, Ataxin-2 OS=Homo sapiens GN=ATXN2 PE=1 SV=1;Isoform of Q99700, Ataxin-2 OS=Homo sapiens GN=ATXN2 PE=1 SV=1;Isoform of Q99700, Ataxin-2 (Fr…	3.3	2	0.014	LQPSSTSESMDQLLNK+TSPSGGTWSSVVSGVPR
1035a	sp|Q9Y277-2|VDAC3_HUMAN sp|Q9Y277|VDAC3_HUMAN	0.9962	Isoform of Q9Y277, Isoform 2 of Voltage-dependent anion-selective channel protein 3 OS=Homo sapiens GN=VDAC3;Voltage-dependent anion-selective channel protein 3 OS=Homo sapiens GN=VDAC3 PE=1 SV=1	18.7	2	0.014	IETSINLAWTAGSNNTRFGIAAKYMLDCR+LTLDTIFVPNTGKK+LTLSALIDGK
516a	sp|P61026|RAB10_HUMAN	0.9951	Ras-related protein Rab-10 OS=Homo sapiens GN=RAB10 PE=1 SV=1	5.5	2	0.012	AFLTLAEDILR+LLIIGDSGVGK
1037	sp|O43684-2|BUB3_HUMAN sp|O43684|BUB3_HUMAN tr|J3QT28|J3QT28_HUMAN	0.9951	Isoform of O43684, Isoform 2 of Mitotic checkpoint protein BUB3 OS=Homo sapiens GN=BUB3;Mitotic checkpoint protein BUB3 OS=Homo sapiens GN=BUB3 PE=1 SV=1;Isoform of O43684, Mitotic checkpoint protein BUB3 (Fragment) OS=Homo sapiens GN=BUB3 PE=1 SV=1	6.1	2	0.014	VLVWDLR+VYTLSVSGDR
1038	sp|Q6PI48|SYDM_HUMAN	0.9947	Aspartate--tRNA ligase, mitochondrial OS=Homo sapiens GN=DARS2 PE=1 SV=1	6.0	2	0.014	NFAADHFNQEILPVFLNANR+SQHYDLVLNGNEIGGGSIR
1040a	sp|P31939-2|PUR9_HUMAN sp|P31939|PUR9_HUMAN	0.9941	Isoform of P31939, Isoform 2 of Bifunctional purine biosynthesis protein PURH OS=Homo sapiens GN=ATIC;Bifunctional purine biosynthesis protein PURH OS=Homo sapiens GN=ATIC PE=1 SV=3	5.8	2	0.014	HVSPAGAAVGIPLSEDEAK+LTEVSISSDAFFPFR
1043a	sp|Q6PI98-4|IN80C_HUMAN sp|Q6PI98|IN80C_HUMAN tr|K7EIY8|K7EIY8_HUMAN	0.9939	Isoform of Q6PI98, Isoform 3 of INO80 complex subunit C OS=Homo sapiens GN=INO80C;INO80 complex subunit C OS=Homo sapiens GN=INO80C PE=1 SV=1;Isoform of Q6PI98, Chromosome 18 open reading frame 37, isoform CRA_a OS=Homo sapiens GN=INO80C PE=1 SV=1	20.4	2	0.014	FSTIEEFSYIR+YSDVSGLLANYTDPQSK
1041	sp|Q9P0K7-2|RAI14_HUMAN sp|Q9P0K7-3|RAI14_HUMAN sp|Q9P0K7-4|RAI14_HUMAN sp|Q9P0K7|RAI14_HUMAN	0.9939	Isoform of Q9P0K7, Isoform 2 of Ankycorbin OS=Homo sapiens GN=RAI14;Isoform of Q9P0K7, Isoform 3 of Ankycorbin OS=Homo sapiens GN=RAI14;Isoform of Q9P0K7, Isoform 4 of Ankycorbin OS=Homo sapiens GN=RAI14;Ankycorbin OS=Homo sapiens GN=RAI14 PE=1 SV=2	6.3	2	0.014	LSDSTTGADSLLDISSEADQQDLLSLLQAKVASLTLHNK+SLEDVTAEYIHK+VLNELTQLK
1044	sp|Q6NZY4-2|ZCHC8_HUMAN sp|Q6NZY4|ZCHC8_HUMAN tr|F5GX80|F5GX80_HUMAN tr|F5H6J5|F5H6J5_HUMAN	0.9937	Isoform of Q6NZY4, Isoform 2 of Zinc finger CCHC domain-containing protein 8 OS=Homo sapiens GN=ZCCHC8;Zinc finger CCHC domain-containing protein 8 OS=Homo sapiens GN=ZCCHC8 PE=1 SV=2;Isoform of Q6NZY4, Zinc finger CCHC domain-containing protein 8 (Fragment) OS=Homo sapiens GN=ZCCHC8 PE=1 SV=1;Isoform of Q6NZY4, Zinc finger CCHC domain-containing protein 8 (Fragment) OS=Homo sapiens GN=ZCCHC8 PE=…	19.5	2	0.011	DVFANYLTSNFQAPGVK+FKPGVISEELQDALGVTDK
1045	sp|P30049|ATPD_HUMAN	0.9928	ATP synthase subunit delta, mitochondrial OS=Homo sapiens GN=ATP5D PE=1 SV=2	13.7	2	0.013	AQAELVGTADEATR+IEANEALVK
1048	sp|Q5JPH6-2|SYEM_HUMAN sp|Q5JPH6|SYEM_HUMAN tr|H3BTB7|H3BTB7_HUMAN	0.9927	Isoform of Q5JPH6, Isoform 2 of Probable glutamate--tRNA ligase, mitochondrial OS=Homo sapiens GN=EARS2;Probable glutamate--tRNA ligase, mitochondrial OS=Homo sapiens GN=EARS2 PE=1 SV=2;Isoform of Q5JPH6, Probable glutamate--tRNA ligase, mitochondrial OS=Homo sapiens GN=EARS2 PE=1 SV=1	4.9	2	0.014	AQLDAISEKVDVIAK+TALYNYIFAK
1049a	sp|Q13315|ATM_HUMAN	0.9924	Serine-protein kinase ATM OS=Homo sapiens GN=ATM PE=1 SV=4	0.6	2	0.014	FLDFFSK+LVVNLLQLSK
1050a	sp|O75182-2|SIN3B_HUMAN sp|O75182|SIN3B_HUMAN	0.9920	Isoform of O75182, Isoform 2 of Paired amphipathic helix protein Sin3b OS=Homo sapiens GN=SIN3B;Paired amphipathic helix protein Sin3b OS=Homo sapiens GN=SIN3B PE=1 SV=2	4.0	2	0.014	GQEDLLSEFGQFLPEAK+YVEQYVGTEGASSSPTEGFLLKPVFLQR
1051a	sp|P69849|NOMO3_HUMAN sp|Q15155|NOMO1_HUMAN sp|Q5JPE7-2|NOMO2_HUMAN sp|Q5JPE7|NOMO2_HUMAN tr|A0A087X117|A0A087X117_HUMAN tr|A0A0G2JN29|A0A0G2JN29_HUMAN tr|J3KN36|J3KN36_HUMAN	0.9916	Nodal modulator 3 OS=Homo sapiens GN=NOMO3 PE=3 SV=2;Nodal modulator 1 OS=Homo sapiens GN=NOMO1 PE=1 SV=5;Isoform of Q5JPE7, Isoform 2 of Nodal modulator 2 OS=Homo sapiens GN=NOMO2;Nodal modulator 2 OS=Homo sapiens GN=NOMO2 PE=1 SV=1;Isoform of Q15155, Nodal modulator 1 OS=Homo sapiens GN=NOMO1 PE=1 SV=1;Isoform of Q15155, Nodal modulator 1 OS=Homo sapiens GN=NOMO1 PE=1 SV=1;Isoform of P69849, No…	2.4	2	0.011	DGENYVVLLDSTLPR+GQPLGPAGVQVSLR
358b	sp|P20264|PO3F3_HUMAN	0.9915	POU domain, class 3, transcription factor 3 OS=Homo sapiens GN=POU3F3 PE=2 SV=2	5.2	2	0.011	GALESHFLK+WLEEADSSTGSPTSIDK
1052a	sp|Q9NUJ1-2|ABHDA_HUMAN sp|Q9NUJ1|ABHDA_HUMAN	0.9915	Isoform of Q9NUJ1, Isoform 2 of Mycophenolic acid acyl-glucuronide esterase, mitochondrial OS=Homo sapiens GN=ABHD10;Mycophenolic acid acyl-glucuronide esterase, mitochondrial OS=Homo sapiens GN=ABHD10 PE=1 SV=1	18.8	2	0.013	VLSTDVDVILR+VVALIGVATAADTLVTK
1147	sp|Q9Y5L4|TIM13_HUMAN	0.9903	Mitochondrial import inner membrane translocase subunit Tim13 OS=Homo sapiens GN=TIMM13 PE=1 SV=1	14.7	2	0.016	VQIAVANAQELLQR
1146	sp|Q9Y512|SAM50_HUMAN	0.9903	Sorting and assembly machinery component 50 homolog OS=Homo sapiens GN=SAMM50 PE=1 SV=3	2.3	2	0.016	VTGQFPWSSLR
1144	sp|Q9Y3C6|PPIL1_HUMAN	0.9903	Peptidyl-prolyl cis-trans isomerase-like 1 OS=Homo sapiens GN=PPIL1 PE=1 SV=1	10.2	2	0.015	VGMVETNSQDRPVDDVK
1143	sp|Q9Y2V2|CHSP1_HUMAN	0.9903	Calcium-regulated heat stable protein 1 OS=Homo sapiens GN=CARHSP1 PE=1 SV=2	10.9	2	0.016	LQAVEVVITHLAPGTK
1136	sp|Q9P287-2|BCCIP_HUMAN sp|Q9P287-3|BCCIP_HUMAN sp|Q9P287-4|BCCIP_HUMAN sp|Q9P287|BCCIP_HUMAN	0.9903	Isoform of Q9P287, Isoform 2 of BRCA2 and CDKN1A-interacting protein OS=Homo sapiens GN=BCCIP;Isoform of Q9P287, Isoform 3 of BRCA2 and CDKN1A-interacting protein OS=Homo sapiens GN=BCCIP;Isoform of Q9P287, Isoform 4 of BRCA2 and CDKN1A-interacting protein OS=Homo sapiens GN=BCCIP;BRCA2 and CDKN1A-interacting protein OS=Homo sapiens GN=BCCIP PE=1 SV=1	7.9	2	0.014	APVNTAELTDLLIQQNHIGSVIK
1134	sp|Q9NX24|NHP2_HUMAN tr|D6RC52|D6RC52_HUMAN tr|D6RCB9|D6RCB9_HUMAN tr|J3QSY4|J3QSY4_HUMAN	0.9903	H/ACA ribonucleoprotein complex subunit 2 OS=Homo sapiens GN=NHP2 PE=1 SV=1;Isoform of Q9NX24, H/ACA ribonucleoprotein complex subunit 2 (Fragment) OS=Homo sapiens GN=NHP2 PE=1 SV=1;Isoform of Q9NX24, H/ACA ribonucleoprotein complex subunit 2 (Fragment) OS=Homo sapiens GN=NHP2 PE=1 SV=1;Isoform of Q9NX24, H/ACA ribonucleoprotein complex subunit 2 OS=Homo sapiens GN=NHP2 PE=1 SV=1	21.1	2	0.016	TYQELLVNQNPIAQPLASR
1130	sp|Q9HB71-3|CYBP_HUMAN sp|Q9HB71|CYBP_HUMAN	0.9903	Isoform of Q9HB71, Isoform 3 of Calcyclin-binding protein OS=Homo sapiens GN=CACYBP;Calcyclin-binding protein OS=Homo sapiens GN=CACYBP PE=1 SV=2	13.0	2	0.016	KAELLDNEKPAAVVAPITTGYTVK
1127	sp|Q9BY42|RTF2_HUMAN tr|A0A0A0MQR2|A0A0A0MQR2_HUMAN tr|A2A2L5|A2A2L5_HUMAN	0.9903	Protein RTF2 homolog OS=Homo sapiens GN=RTFDC1 PE=1 SV=3;Isoform of Q9BY42, Protein RTF2 homolog OS=Homo sapiens GN=RTFDC1 PE=1 SV=1;Isoform of Q9BY42, Protein RTF2 homolog (Fragment) OS=Homo sapiens GN=RTFDC1 PE=1 SV=1	6.9	2	0.016	AAESVSKPDVSEEAPGPSK
1119	sp|Q969Y2-2|GTPB3_HUMAN sp|Q969Y2-3|GTPB3_HUMAN sp|Q969Y2-4|GTPB3_HUMAN sp|Q969Y2|GTPB3_HUMAN tr|M0R0S9|M0R0S9_HUMAN tr|M0R1X0|M0R1X0_HUMAN	0.9903	Isoform of Q969Y2, Isoform 2 of tRNA modification GTPase GTPBP3, mitochondrial OS=Homo sapiens GN=GTPBP3;Isoform of Q969Y2, Isoform 3 of tRNA modification GTPase GTPBP3, mitochondrial OS=Homo sapiens GN=GTPBP3;Isoform of Q969Y2, Isoform 4 of tRNA modification GTPase GTPBP3, mitochondrial OS=Homo sapiens GN=GTPBP3;tRNA modification GTPase GTPBP3, mitochondrial OS=Homo sapiens GN=GTPBP3 PE=1 SV=2;I…	9.7	2	0.016	SSGAPAPGSGATIFALSSGQGR
1112	sp|Q86VM9|ZCH18_HUMAN tr|E7ERS3|E7ERS3_HUMAN tr|H3BRH3|H3BRH3_HUMAN	0.9903	Zinc finger CCCH domain-containing protein 18 OS=Homo sapiens GN=ZC3H18 PE=1 SV=2;Isoform of Q86VM9, Zinc finger CCCH domain-containing protein 18 OS=Homo sapiens GN=ZC3H18 PE=1 SV=1;Isoform of Q86VM9, Zinc finger CCCH domain-containing protein 18 (Fragment) OS=Homo sapiens GN=ZC3H18 PE=1 SV=1	12.8	2	0.012	SSQQPSTPQQAPPGQPQQGTFVAHK
1108	sp|Q5T1J5|CHCH9_HUMAN sp|Q9Y6H1|CHCH2_HUMAN	0.9903	Putative coiled-coil-helix-coiled-coil-helix domain-containing protein CHCHD2P9, mitochondrial OS=Homo sapiens GN=CHCHD2P9 PE=5 SV=1;Coiled-coil-helix-coiled-coil-helix domain-containing protein 2 OS=Homo sapiens GN=CHCHD2 PE=1 SV=1	18.5	2	0.009	AAPRPAPVAQPPAAAPPSAVGSSAAAPR
1100	sp|Q14444-2|CAPR1_HUMAN sp|Q14444|CAPR1_HUMAN tr|E9PLA9|E9PLA9_HUMAN	0.9903	Isoform of Q14444, Isoform 2 of Caprin-1 OS=Homo sapiens GN=CAPRIN1;Caprin-1 OS=Homo sapiens GN=CAPRIN1 PE=1 SV=2;Isoform of Q14444, Caprin-1 (Fragment) OS=Homo sapiens GN=CAPRIN1 PE=1 SV=1	22.6	2	0.015	SSGPPPPSGSSGSEAAAGAGAAAPASQHPATGTGAVQTEAMK
1095	sp|P84098|RL19_HUMAN tr|J3KTE4|J3KTE4_HUMAN tr|J3QL15|J3QL15_HUMAN tr|J3QR09|J3QR09_HUMAN	0.9903	60S ribosomal protein L19 OS=Homo sapiens GN=RPL19 PE=1 SV=1;Isoform of P84098, Ribosomal protein L19 OS=Homo sapiens GN=RPL19 PE=1 SV=1;Isoform of P84098, Ribosomal protein L19 (Fragment) OS=Homo sapiens GN=RPL19 PE=1 SV=1;Isoform of P84098, Ribosomal protein L19 OS=Homo sapiens GN=RPL19 PE=1 SV=1	13.3	2	0.016	VWLDPNETNEIANANSR
1087	sp|P52209-2|6PGD_HUMAN sp|P52209|6PGD_HUMAN tr|K7EM49|K7EM49_HUMAN tr|K7EMN2|K7EMN2_HUMAN tr|K7EPF6|K7EPF6_HUMAN	0.9903	Isoform of P52209, Isoform 2 of 6-phosphogluconate dehydrogenase, decarboxylating OS=Homo sapiens GN=PGD;6-phosphogluconate dehydrogenase, decarboxylating OS=Homo sapiens GN=PGD PE=1 SV=3;Isoform of P52209, 6-phosphogluconate dehydrogenase, decarboxylating (Fragment) OS=Homo sapiens GN=PGD PE=1 SV=1;Isoform of P52209, 6-phosphogluconate dehydrogenase, decarboxylating (Fragment) OS=Homo sapiens GN…	10.6	2	0.016	GILFVGSGVSGGEEGAR
1078	sp|P30405-2|PPIF_HUMAN sp|P30405|PPIF_HUMAN tr|R4GN99|R4GN99_HUMAN	0.9903	Isoform of P30405, Isoform 2 of Peptidyl-prolyl cis-trans isomerase F, mitochondrial OS=Homo sapiens GN=PPIF;Peptidyl-prolyl cis-trans isomerase F, mitochondrial OS=Homo sapiens GN=PPIF PE=1 SV=1;Isoform of P30405, Peptidyl-prolyl cis-trans isomerase OS=Homo sapiens GN=PPIF PE=1 SV=1	20.0	2	0.014	GSGDPSSSSSSGNPLVYLDVDANGKPLGR
1076	sp|P19022-2|CADH2_HUMAN sp|P19022|CADH2_HUMAN	0.9903	Isoform of P19022, Isoform 2 of Cadherin-2 OS=Homo sapiens GN=CDH2;Cadherin-2 OS=Homo sapiens GN=CDH2 PE=1 SV=4	3.0	2	0.016	FAIQTDPNSNDGLVTVVKPIDFETNR
1075	sp|P18074-2|ERCC2_HUMAN sp|P18074|ERCC2_HUMAN tr|A8MX75|A8MX75_HUMAN tr|E7EVE9|E7EVE9_HUMAN tr|K7EKF3|K7EKF3_HUMAN	0.9903	Isoform of P18074, Isoform 2 of TFIIH basal transcription factor complex helicase XPD subunit OS=Homo sapiens GN=ERCC2;TFIIH basal transcription factor complex helicase XPD subunit OS=Homo sapiens GN=ERCC2 PE=1 SV=1;Isoform of P18074, TFIIH basal transcription factor complex helicase XPD subunit (Fragment) OS=Homo sapiens GN=ERCC2 PE=1 SV=2;Isoform of P18074, TFIIH basal transcription factor comp…	12.4	2	0.015	ETDAHLANPVLPDEVLQEAVPGSIR
1074	sp|P0DN76|U2AF5_HUMAN sp|Q01081-2|U2AF1_HUMAN sp|Q01081-4|U2AF1_HUMAN sp|Q01081|U2AF1_HUMAN	0.9903	Splicing factor U2AF 35 kDa subunit-like protein OS=Homo sapiens GN=U2AF1L5 PE=3 SV=1;Isoform of Q01081, Isoform 2 of Splicing factor U2AF 35 kDa subunit OS=Homo sapiens GN=U2AF1;Isoform of Q01081, Isoform 4 of Splicing factor U2AF 35 kDa subunit OS=Homo sapiens GN=U2AF1;Splicing factor U2AF 35 kDa subunit OS=Homo sapiens GN=U2AF1 PE=1 SV=3	10.8	2	0.016	WFNGQPIHAELSPVTDFR
1069	sp|O94992|HEXI1_HUMAN	0.9903	Protein HEXIM1 OS=Homo sapiens GN=HEXIM1 PE=1 SV=1	4.7	2	0.013	LGAPAAGGEEEWGQQQR
1061	sp|O15269|SPTC1_HUMAN	0.9903	Serine palmitoyltransferase 1 OS=Homo sapiens GN=SPTLC1 PE=1 SV=1	4.4	2	0.016	VVGESLSPAFHLQLEESTGSR
1152	sp|Q93074-2|MED12_HUMAN sp|Q93074-3|MED12_HUMAN sp|Q93074|MED12_HUMAN tr|Q7Z3Z5|Q7Z3Z5_HUMAN	0.9900	Isoform of Q93074, Isoform 2 of Mediator of RNA polymerase II transcription subunit 12 OS=Homo sapiens GN=MED12;Isoform of Q93074, Isoform 3 of Mediator of RNA polymerase II transcription subunit 12 OS=Homo sapiens GN=MED12;Mediator of RNA polymerase II transcription subunit 12 OS=Homo sapiens GN=MED12 PE=1 SV=4;Isoform of Q93074, Mediator of RNA polymerase II transcription subunit 12 OS=Homo sap…	1.6	2	0.011	KAPEPPKTDKPGAAPPSTEER+SGVWLVAPLIAK
1167	sp|Q96GX5-2|GWL_HUMAN sp|Q96GX5-3|GWL_HUMAN sp|Q96GX5|GWL_HUMAN tr|A0A087WUU7|A0A087WUU7_HUMAN	0.9894	Isoform of Q96GX5, Isoform 2 of Serine/threonine-protein kinase greatwall OS=Homo sapiens GN=MASTL;Isoform of Q96GX5, Isoform 3 of Serine/threonine-protein kinase greatwall OS=Homo sapiens GN=MASTL;Serine/threonine-protein kinase greatwall OS=Homo sapiens GN=MASTL PE=1 SV=1;Isoform of Q96GX5, Serine/threonine-protein kinase greatwall (Fragment) OS=Homo sapiens GN=MASTL PE=1 SV=1	3.3	2	0.016	ILGTPDYLAPELLLGR
1175	sp|Q13283|G3BP1_HUMAN	0.9891	Ras GTPase-activating protein-binding protein 1 OS=Homo sapiens GN=G3BP1 PE=1 SV=1	5.8	2	0.017	LPNFGFVVFDDSEPVQK+TFSWASVTSK
[truncated: 342 more rows]
